# Supplementary material for: Temperature-Dependent Structural and Optoelectronic Properties of the Layered Perovskite 2-Thiophenemethylammonium Lead Iodide
Source: J Phys Chem C Nanomater Interfaces. 2024 Jul 25;128(31):13108–20. doi: 10.1021/acs.jpcc.4c03221 (PMC11317984; doi:10.1021/acs.jpcc.4c03221)
Supplement: Supplementary file 1 — jp4c03221_si_001.zip [file jp4c03221_si_001.zip]

Archive with 18 entries (18 files):
- ThMA2PbI4_Temp-depSCXRD/datareport_100k.docx
- ThMA2PbI4_Temp-depSCXRD/datareport_125k.docx
- ThMA2PbI4_Temp-depSCXRD/datareport_150k.docx
- ThMA2PbI4_Temp-depSCXRD/datareport_200k.docx
- ThMA2PbI4_Temp-depSCXRD/datareport_225k.docx
- ThMA2PbI4_Temp-depSCXRD/datareport_250k.docx
- ThMA2PbI4_Temp-depSCXRD/datareport_275k.docx
- ThMA2PbI4_Temp-depSCXRD/datareport_300k.docx
- ThMA2PbI4_Temp-depSCXRD/datreport_175k.docx
- ThMA2PbI4_Temp-depSCXRD/exp_ThMA2PbI4_1_100.cif
- ThMA2PbI4_Temp-depSCXRD/exp_ThMA2PbI4_2_125.cif
- ThMA2PbI4_Temp-depSCXRD/exp_ThMA2PbI4_3_150.cif
- ThMA2PbI4_Temp-depSCXRD/exp_ThMA2PbI4_4_175.cif
- ThMA2PbI4_Temp-depSCXRD/exp_ThMA2PbI4_5_200.cif
- ThMA2PbI4_Temp-depSCXRD/exp_ThMA2PbI4_6_225.cif
- ThMA2PbI4_Temp-depSCXRD/exp_ThMA2PbI4_7_250.cif
- ThMA2PbI4_Temp-depSCXRD/exp_ThMA2PbI4_8_275.cif
- ThMA2PbI4_Temp-depSCXRD/exp_ThMA2PbI4_9_300.cif
