# Supplementary material for: Temperature-Dependent Structural and Optoelectronic Properties of the Layered Perovskite 2-Thiophenemethylammonium Lead Iodide
Source: J Phys Chem C Nanomater Interfaces. 2024 Jul 25;128(31):13108–20. doi: 10.1021/acs.jpcc.4c03221 (PMC11317984; doi:10.1021/acs.jpcc.4c03221)
Supplement: Supplementary file 1 — jp4c03221_si_001.zip [file jp4c03221_si_001.zip › ThMA2PbI4_Temp-depSCXRD/exp_ThMA2PbI4_1_100.cif]

data_exp_thma2pbi4_1_100
_audit_creation_date               2024-03-07
_audit_creation_method
;
Olex2 1.5
(compiled 2024.02.16 svn.r378c4104 for OlexSys, GUI svn.r6928)
;
_shelx_SHELXL_version_number       '2019/3'
_audit_contact_author_address      ?
_audit_contact_author_email        ?
_audit_contact_author_name         ''
_audit_contact_author_phone        ?
_publ_contact_author_id_orcid      ?
_publ_section_references
;
Dolomanov, O.V., Bourhis, L.J., Gildea, R.J, Howard, J.A.K. & Puschmann, H.
 (2009), J. Appl. Cryst. 42, 339-341.

Sheldrick, G.M. (2015). Acta Cryst. A71, 3-8.

Sheldrick, G.M. (2015). Acta Cryst. C71, 3-8.
;
_chemical_name_common              ?
_chemical_name_systematic          ?
_chemical_formula_moiety           'I8 Pb2, 15.904(C1.258 H4.024 N0.252 S0.252)'
_chemical_formula_sum              'C20 H64 I8 N4 Pb2 S4'
_chemical_formula_weight           1918.57
_chemical_melting_point            ?
_chemical_oxdiff_formula           C20PbI4N2S1H30
loop_
  _atom_type_symbol
  _atom_type_description
  _atom_type_scat_dispersion_real
  _atom_type_scat_dispersion_imag
  _atom_type_scat_source
 'C' 'C' 0.0033 0.0016 'International Tables Vol C Tables 4.2.6.8 and 6.1.1.4'
 'H' 'H' 0.0000 0.0000 'International Tables Vol C Tables 4.2.6.8 and 6.1.1.4'
 'I' 'I' -0.4742 1.8119 'International Tables Vol C Tables 4.2.6.8 and 6.1.1.4'
 'N' 'N' 0.0061 0.0033 'International Tables Vol C Tables 4.2.6.8 and 6.1.1.4'
 'Pb' 'Pb' -3.3944 10.1111
 'International Tables Vol C Tables 4.2.6.8 and 6.1.1.4'
 'S' 'S' 0.1246 0.1234 'International Tables Vol C Tables 4.2.6.8 and 6.1.1.4'

_shelx_space_group_comment
;
The symmetry employed for this shelxl refinement is uniquely defined
by the following loop, which should always be used as a source of
symmetry information in preference to the above space-group names.
They are only intended as comments.
;
_space_group_crystal_system        'orthorhombic'
_space_group_IT_number             64
_space_group_name_H-M_alt          'C m c e'
_space_group_name_Hall             '-C 2bc 2'
loop_
  _space_group_symop_operation_xyz
 'x, y, z'
 '-x, -y+1/2, z+1/2'
 '-x, y+1/2, -z+1/2'
 'x, -y, -z'
 'x+1/2, y+1/2, z'
 '-x+1/2, -y+1, z+1/2'
 '-x+1/2, y+1, -z+1/2'
 'x+1/2, -y+1/2, -z'
 '-x, -y, -z'
 'x, y-1/2, -z-1/2'
 'x, -y-1/2, z-1/2'
 '-x, y, z'
 '-x+1/2, -y+1/2, -z'
 'x+1/2, y, -z-1/2'
 'x+1/2, -y, z-1/2'
 '-x+1/2, y+1/2, z'

_cell_length_a                     29.0447(8)
_cell_length_b                     8.6706(2)
_cell_length_c                     8.6835(2)
_cell_angle_alpha                  90
_cell_angle_beta                   90
_cell_angle_gamma                  90
_cell_volume                       2186.81(9)
_cell_formula_units_Z              2
_cell_measurement_reflns_used      6791
_cell_measurement_temperature      99.99(10)
_cell_measurement_theta_max        32.3700
_cell_measurement_theta_min        2.8020
_shelx_estimated_absorpt_T_max     ?
_shelx_estimated_absorpt_T_min     ?
_exptl_absorpt_coefficient_mu      13.546
_exptl_absorpt_correction_T_max    1.00000
_exptl_absorpt_correction_T_min    1.00000
_exptl_absorpt_correction_type     sphere
_exptl_absorpt_process_details
;
CrysAlisPro 1.171.43.106a (Rigaku Oxford Diffraction, 2024)
Spherical absorption correction
using equivalent radius and absorption coefficient.
Empirical absorption correction using spherical harmonics,
implemented in SCALE3 ABSPACK scaling algorithm.
;
_exptl_absorpt_special_details     ?
_exptl_crystal_colour              orange
_exptl_crystal_colour_primary      orange
_exptl_crystal_density_diffrn      2.914
_exptl_crystal_density_meas        ?
_exptl_crystal_density_method      ?
_exptl_crystal_description         plate
_exptl_crystal_F_000               1728
_exptl_crystal_preparation         ?
_exptl_crystal_size_max            0.1
_exptl_crystal_size_mid            0.08
_exptl_crystal_size_min            0.02
_exptl_crystal_size_rad            0.400
_exptl_transmission_factor_max     ?
_exptl_transmission_factor_min     ?
_diffrn_reflns_av_R_equivalents    0.0385
_diffrn_reflns_av_unetI/netI       0.0239
_diffrn_reflns_Laue_measured_fraction_full  0.999
_diffrn_reflns_Laue_measured_fraction_max  0.999
_diffrn_reflns_limit_h_max         39
_diffrn_reflns_limit_h_min         -39
_diffrn_reflns_limit_k_max         11
_diffrn_reflns_limit_k_min         -11
_diffrn_reflns_limit_l_max         11
_diffrn_reflns_limit_l_min         -11
_diffrn_reflns_number              10426
_diffrn_reflns_point_group_measured_fraction_full  0.999
_diffrn_reflns_point_group_measured_fraction_max  0.999
_diffrn_reflns_theta_full          25.242
_diffrn_reflns_theta_max           29.108
_diffrn_reflns_theta_min           2.805
_diffrn_ambient_environment        N~2~
_diffrn_ambient_temperature        99.99(10)
_diffrn_detector                   'Hybrid Pixel Array Detector'
_diffrn_detector_area_resol_mean   10.0000
_diffrn_detector_type              'HyPix-Arc 100'
_diffrn_measured_fraction_theta_full  0.999
_diffrn_measured_fraction_theta_max  0.999
_diffrn_measurement_details
;
List of Runs (angles in degrees, time in seconds):

  # Type    Start    End  Width  t~exp~   \w     \q     \k     \f   Frames
--------------------------------------------------------------------------
  1  \w    -54.00  61.00   0.50    5.00    --   25.56  28.00 -96.00  230
  2  \w    -54.00  61.00   0.50    5.00    --   25.56  28.00 -96.00  230
  3  \w    -19.00  29.00   0.50    5.00    --  -25.24 -99.00-120.00   96
  4  \w    -20.00  32.00   0.50    5.00    --  -25.24 -99.00 120.00  104
  5  \w   -122.00 -89.00   0.50    5.00    --  -25.24-178.00-180.00   66
  6  \w    -57.00 -31.00   0.50    5.00    --  -25.24 -28.00 101.00   52
  7  \w     42.00  98.00   0.50    5.00    --   25.56 178.00   0.00  112
  8  \w     43.00 110.00   0.50    5.00    --   25.56 178.00 -90.00  134
;
_diffrn_measurement_device         'four-circle diffractometer'
_diffrn_measurement_device_type    'XtaLAB Synergy, Dualflex, HyPix-Arc 100'
_diffrn_measurement_method         '\w scans'
_diffrn_orient_matrix_type        
 'CrysAlisPro convention (1999,Acta A55,543-557)'
_diffrn_orient_matrix_UB_11        -0.0091539000
_diffrn_orient_matrix_UB_12        -0.0554506000
_diffrn_orient_matrix_UB_13        0.0516849000
_diffrn_orient_matrix_UB_21        -0.0002348000
_diffrn_orient_matrix_UB_22        0.0560673000
_diffrn_orient_matrix_UB_23        0.0594452000
_diffrn_orient_matrix_UB_31        -0.0226453000
_diffrn_orient_matrix_UB_32        0.0217813000
_diffrn_orient_matrix_UB_33        -0.0214967000
_diffrn_radiation_monochromator    mirror
_diffrn_radiation_probe            x-ray
_diffrn_radiation_type             'Mo K\a'
_diffrn_radiation_wavelength       0.71073
_diffrn_source                     'micro-focus sealed X-ray tube'
_diffrn_source_type                'PhotonJet (Mo) X-ray Source'
_reflns_Friedel_coverage           0.000
_reflns_Friedel_fraction_full      .
_reflns_Friedel_fraction_max       .
_reflns_number_gt                  1443
_reflns_number_total               1500
_reflns_special_details
;
 Reflections were merged by SHELXL according to the crystal
 class for the calculation of statistics and refinement.
 
 _reflns_Friedel_fraction is defined as the number of unique
 Friedel pairs measured divided by the number that would be
 possible theoretically, ignoring centric projections and
 systematic absences.
;
_reflns_threshold_expression       'I > 2\s(I)'
_computing_cell_refinement         'CrysAlisPro 1.171.43.106a (Rigaku OD, 2024)'
_computing_data_collection        
 'CrysAlisPro system (CCD 43.106a 64-bit (release 01-02-2024))'
_computing_data_reduction          'CrysAlisPro 1.171.43.106a (Rigaku OD, 2024)'
_computing_molecular_graphics      'Olex2 1.5 (Dolomanov et al., 2009)'
_computing_publication_material    'Olex2 1.5 (Dolomanov et al., 2009)'
_computing_structure_refinement    'SHELXL 2019/3 (Sheldrick, 2015)'
_computing_structure_solution      'SHELXT  (Sheldrick, 2015)'
_refine_diff_density_max           2.498
_refine_diff_density_min           -2.892
_refine_diff_density_rms           0.280
_refine_ls_extinction_coef         0.00006(3)
_refine_ls_extinction_expression  
 'Fc^*^=kFc[1+0.001xFc^2^\l^3^/sin(2\q)]^-1/4^'
_refine_ls_extinction_method       'SHELXL-2019/2 (Sheldrick 2019)'
_refine_ls_goodness_of_fit_ref     1.363
_refine_ls_hydrogen_treatment      constr
_refine_ls_matrix_type             full
_refine_ls_number_parameters       134
_refine_ls_number_reflns           1500
_refine_ls_number_restraints       336
_refine_ls_R_factor_all            0.0418
_refine_ls_R_factor_gt             0.0402
_refine_ls_restrained_S_all        1.230
_refine_ls_shift/su_max            0.000
_refine_ls_shift/su_mean           0.000
_refine_ls_structure_factor_coef   Fsqd
_refine_ls_weighting_details      
 'w=1/[\s^2^(Fo^2^)+103.6711P] where P=(Fo^2^+2Fc^2^)/3'
_refine_ls_weighting_scheme        calc
_refine_ls_wR_factor_gt            0.0881
_refine_ls_wR_factor_ref           0.0885
_refine_special_details            ?
_olex2_refinement_description
;
1. Fixed Uiso
 At 1.2 times of:
  All C(H) groups, All C(H,H) groups, All N(H,H,H) groups
2. Restrained distances
 C6A-C5A = C6-C5
 1.54 with sigma of 0.02
 N7-C6 = N7A-C6A
 1.48 with sigma of 0.02
 N7A-C6A \\sim N7-C6
 with sigma of 0.02
 C6A-C5A \\sim C6-C5
 with sigma of 0.02
 S1-C2 \\sim S1-C5 \\sim S1A-C2A \\sim S1A-C5A
 with sigma of 0.002
 C5A-C4A \\sim C4A-C3A \\sim C3A-C2A \\sim C3-C2 \\sim C4-C3 \\sim C5-C4
 with sigma of 0.002
3. Restrained planarity
 C6A, C5A, S1A, C2A, C3A, C4A
 with sigma of 0.1
 C6, C5, C4, C3, C2, S1
 with sigma of 0.1
4. Uiso/Uaniso restraints and constraints
All non-hydrogen atoms have similar U: within 2A with sigma of 0.04 and sigma
for terminal atoms of 0.08 within 2A
C6A \\sim C6 \\sim C5A \\sim C5: within 2A with sigma of 0.02 and sigma for
terminal atoms of 0.04 within 2A
N7 \\sim N7A \\sim C5A \\sim C5 \\sim C6A \\sim C6: within 2A with sigma of
0.02 and sigma for terminal atoms of 0.04 within 2A
Uanis(C6A) = Uanis(C6)
Uanis(N7A) = Uanis(N7)
5. Rigid body (RIGU) restrains
 All non-hydrogen atoms
 with sigma for 1-2 distances of 0.004 and sigma for 1-3 distances of 0.004
6. Others
 Sof(H6AA)=Sof(H6AB)=Sof(H2A)=Sof(H4A)=Sof(H3A)=Sof(H7AA)=Sof(H7AB)=Sof(H7AC)=
 1-FVAR(1)
 Sof(C6A)=Sof(C5A)=Sof(C2A)=Sof(C4A)=Sof(C3A)=Sof(S1A)=Sof(N7A)=0.5*(1-FVAR(2))
 Sof(N7)=Sof(C5)=Sof(C2)=Sof(C4)=Sof(C3)=Sof(S1)=Sof(C6)=0.5*FVAR(2)
 Sof(H7A)=Sof(H7B)=Sof(H7C)=Sof(H2)=Sof(H4)=Sof(H3)=Sof(H6A)=Sof(H6B)=FVAR(1)
7.a Secondary CH2 refined with riding coordinates:
 C6A(H6AA,H6AB), C6(H6A,H6B)
7.b Aromatic/amide H refined with riding coordinates:
 C2(H2), C4(H4), C3(H3), C2A(H2A), C4A(H4A), C3A(H3A)
7.c Idealised Me refined as rotating group:
 N7(H7A,H7B,H7C), N7A(H7AA,H7AB,H7AC)
;
_atom_sites_solution_hydrogens     geom
_atom_sites_solution_primary       dual
_atom_sites_solution_secondary     ?
loop_
  _atom_site_label
  _atom_site_type_symbol
  _atom_site_fract_x
  _atom_site_fract_y
  _atom_site_fract_z
  _atom_site_U_iso_or_equiv
  _atom_site_adp_type
  _atom_site_occupancy
  _atom_site_site_symmetry_order
  _atom_site_calc_flag
  _atom_site_refinement_flags_posn
  _atom_site_refinement_flags_adp
  _atom_site_refinement_flags_occupancy
  _atom_site_disorder_assembly
  _atom_site_disorder_group
 Pb01 Pb 0.500000 0.500000 -0.500000 0.01426(16) Uani 1 4 d S T P . .
 I002 I 0.500000 0.68282(9) -0.18309(9) 0.01767(19) Uani 1 2 d S T P . .
 I003 I 0.61004(3) 0.500000 -0.500000 0.0285(2) Uani 1 2 d S T P . .
 N7 N 0.594(3) 0.575(8) 0.088(8) 0.023(5) Uani 0.252(6) 1 d D U P A -1
 H7A H 0.609117 0.666694 0.079196 0.027 Uiso 0.503(11) 1 calc R U P A -1
 H7B H 0.595195 0.541892 0.186846 0.027 Uiso 0.503(11) 1 calc R U P A -1
 H7C H 0.563997 0.588358 0.059391 0.027 Uiso 0.503(11) 1 calc R U P A -1
 C5 C 0.6669(9) 0.504(3) -0.016(4) 0.036(5) Uani 0.252(6) 1 d D U P A -1
 C2 C 0.7496(9) 0.433(4) -0.002(7) 0.023(6) Uani 0.252(6) 1 d D U P A -1
 H2 H 0.779085 0.386215 -0.004678 0.028 Uiso 0.503(11) 1 calc R U P A -1
 C6A C 0.6172(11) 0.504(7) -0.041(5) 0.031(4) Uani 0.248(6) 1 d D U P A -2
 H6AA H 0.613381 0.554583 -0.141932 0.037 Uiso 0.497(11) 1 calc R U P A -2
 H6AB H 0.605610 0.396670 -0.048276 0.037 Uiso 0.497(11) 1 calc R U P A -2
 C4 C 0.6961(9) 0.625(5) -0.034(7) 0.033(7) Uani 0.252(6) 1 d D U P A -1
 H4 H 0.685949 0.727138 -0.056336 0.040 Uiso 0.503(11) 1 calc R U P A -1
 C3 C 0.7411(10) 0.587(4) -0.016(6) 0.027(6) Uani 0.252(6) 1 d D U P A -1
 H3 H 0.765014 0.661750 -0.014580 0.032 Uiso 0.503(11) 1 calc R U P A -1
 S1 S 0.6977(4) 0.3375(13) 0.023(2) 0.040(4) Uani 0.252(6) 1 d D U P A -1
 C5A C 0.6681(9) 0.504(5) 0.008(3) 0.037(5) Uani 0.248(6) 1 d D U P A -2
 C2A C 0.7486(9) 0.525(6) -0.068(4) 0.025(7) Uani 0.248(6) 1 d D U P A -2
 H2A H 0.777738 0.533097 -0.117145 0.030 Uiso 0.497(11) 1 calc R U P A -2
 C4A C 0.6980(9) 0.493(6) 0.127(4) 0.034(6) Uani 0.248(6) 1 d D U P A -2
 H4A H 0.688286 0.478447 0.230946 0.040 Uiso 0.497(11) 1 calc R U P A -2
 C3A C 0.7430(10) 0.503(5) 0.086(4) 0.020(6) Uani 0.248(6) 1 d D U P A -2
 H3A H 0.767810 0.496752 0.156525 0.024 Uiso 0.497(11) 1 calc R U P A -2
 S1A S 0.6965(4) 0.535(2) -0.1652(13) 0.040(3) Uani 0.248(6) 1 d D U P A -2
 C6 C 0.6159(11) 0.459(5) -0.015(7) 0.031(4) Uani 0.252(6) 1 d D U P A -1
 H6A H 0.602665 0.464099 -0.119671 0.037 Uiso 0.503(11) 1 calc R U P A -1
 H6B H 0.611665 0.353843 0.026587 0.037 Uiso 0.503(11) 1 calc R U P A -1
 N7A N 0.592(3) 0.590(9) 0.080(9) 0.023(5) Uani 0.248(6) 1 d D U P A -2
 H7AA H 0.608473 0.588258 0.169408 0.027 Uiso 0.497(11) 1 calc R U P A -2
 H7AB H 0.564059 0.544609 0.096489 0.027 Uiso 0.497(11) 1 calc R U P A -2
 H7AC H 0.587757 0.689061 0.049600 0.027 Uiso 0.497(11) 1 calc R U P A -2

loop_
  _atom_site_aniso_label
  _atom_site_aniso_U_11
  _atom_site_aniso_U_22
  _atom_site_aniso_U_33
  _atom_site_aniso_U_23
  _atom_site_aniso_U_13
  _atom_site_aniso_U_12
 Pb01 0.0167(3) 0.0137(3) 0.0123(3) -0.0002(2) 0.000 0.000
 I002 0.0238(4) 0.0154(3) 0.0138(3) -0.0041(3) 0.000 0.000
 I003 0.0169(4) 0.0356(5) 0.0329(5) 0.0010(4) 0.000 0.000
 N7 0.017(7) 0.025(11) 0.025(9) 0.006(7) -0.003(7) -0.001(7)
 C5 0.018(6) 0.052(10) 0.038(11) 0.008(9) -0.003(9) 0.005(8)
 C2 0.010(9) 0.034(11) 0.025(15) 0.002(11) 0.004(12) 0.000(9)
 C6A 0.020(5) 0.041(9) 0.030(9) 0.000(8) -0.002(6) 0.003(7)
 C4 0.018(9) 0.047(12) 0.034(15) -0.003(12) 0.001(11) 0.007(8)
 C3 0.018(8) 0.035(11) 0.027(15) 0.004(10) 0.003(11) 0.003(9)
 S1 0.024(5) 0.024(5) 0.071(9) 0.000(6) 0.002(5) -0.001(4)
 C5A 0.019(5) 0.054(10) 0.037(10) 0.008(9) 0.000(8) 0.003(10)
 C2A 0.015(10) 0.039(19) 0.021(11) -0.005(11) -0.005(9) -0.005(12)
 C4A 0.019(8) 0.049(15) 0.033(11) 0.001(12) 0.002(8) 0.005(11)
 C3A 0.018(8) 0.021(15) 0.022(11) -0.005(11) -0.002(9) 0.007(11)
 S1A 0.023(5) 0.075(9) 0.021(5) 0.005(5) -0.003(4) 0.005(5)
 C6 0.020(5) 0.041(9) 0.030(9) 0.000(8) -0.002(6) 0.003(7)
 N7A 0.017(7) 0.025(11) 0.025(9) 0.006(7) -0.003(7) -0.001(7)

_geom_special_details
;
 All esds (except the esd in the dihedral angle between two l.s. planes)
 are estimated using the full covariance matrix.  The cell esds are taken
 into account individually in the estimation of esds in distances, angles
 and torsion angles; correlations between esds in cell parameters are only
 used when they are defined by crystal symmetry.  An approximate (isotropic)
 treatment of cell esds is used for estimating esds involving l.s. planes.
;
loop_
  _geom_bond_atom_site_label_1
  _geom_bond_atom_site_label_2
  _geom_bond_distance
  _geom_bond_site_symmetry_2
  _geom_bond_publ_flag
 Pb01 I002 3.1758(7) . ?
 Pb01 I002 3.1758(7) 9_664 ?
 Pb01 I002 3.1766(7) 10 ?
 Pb01 I002 3.1766(7) 2_664 ?
 Pb01 I003 3.1961(8) 9_664 ?
 Pb01 I003 3.1961(8) . ?
 N7 H7A 0.9100 . ?
 N7 H7B 0.9100 . ?
 N7 H7C 0.9100 . ?
 N7 C6 1.485(15) . ?
 C5 C4 1.359(17) . ?
 C5 S1 1.73(2) . ?
 C5 C6 1.533(15) . ?
 C2 H2 0.9500 . ?
 C2 C3 1.359(17) . ?
 C2 S1 1.73(2) . ?
 C6A H6AA 0.9900 . ?
 C6A H6AB 0.9900 . ?
 C6A C5A 1.534(15) . ?
 C6A N7A 1.484(16) . ?
 C4 H4 0.9500 . ?
 C4 C3 1.360(17) . ?
 C3 H3 0.9500 . ?
 C5A C4A 1.359(17) . ?
 C5A S1A 1.73(2) . ?
 C2A H2A 0.9500 . ?
 C2A C3A 1.359(17) . ?
 C2A S1A 1.73(2) . ?
 C4A H4A 0.9500 . ?
 C4A C3A 1.360(17) . ?
 C3A H3A 0.9500 . ?
 C6 H6A 0.9900 . ?
 C6 H6B 0.9900 . ?
 N7A H7AA 0.9100 . ?
 N7A H7AB 0.9100 . ?
 N7A H7AC 0.9100 . ?

loop_
  _geom_angle_atom_site_label_1
  _geom_angle_atom_site_label_2
  _geom_angle_atom_site_label_3
  _geom_angle
  _geom_angle_site_symmetry_1
  _geom_angle_site_symmetry_3
  _geom_angle_publ_flag
 I002 Pb01 I002 180.0 . 9_664 ?
 I002 Pb01 I002 90.089(7) 9_664 10 ?
 I002 Pb01 I002 89.911(7) . 10 ?
 I002 Pb01 I002 89.911(7) 9_664 2_664 ?
 I002 Pb01 I002 90.089(7) . 2_664 ?
 I002 Pb01 I002 180.000(14) 10 2_664 ?
 I002 Pb01 I003 90.0 . 9_664 ?
 I002 Pb01 I003 90.0 10 9_664 ?
 I002 Pb01 I003 90.0 9_664 . ?
 I002 Pb01 I003 90.0 2_664 9_664 ?
 I002 Pb01 I003 90.0 2_664 . ?
 I002 Pb01 I003 90.0 9_664 9_664 ?
 I002 Pb01 I003 90.0 10 . ?
 I002 Pb01 I003 90.0 . . ?
 I003 Pb01 I003 180.0 9_664 . ?
 Pb01 I002 Pb01 149.98(3) . 2_665 ?
 H7A N7 H7B 109.5 . . ?
 H7A N7 H7C 109.5 . . ?
 H7B N7 H7C 109.5 . . ?
 C6 N7 H7A 109.5 . . ?
 C6 N7 H7B 109.5 . . ?
 C6 N7 H7C 109.5 . . ?
 C4 C5 S1 110(2) . . ?
 C4 C5 C6 143(3) . . ?
 C6 C5 S1 107(3) . . ?
 C3 C2 H2 125.5 . . ?
 C3 C2 S1 109(3) . . ?
 S1 C2 H2 125.5 . . ?
 H6AA C6A H6AB 108.7 . . ?
 C5A C6A H6AA 110.5 . . ?
 C5A C6A H6AB 110.5 . . ?
 N7A C6A H6AA 110.5 . . ?
 N7A C6A H6AB 110.5 . . ?
 N7A C6A C5A 106(4) . . ?
 C5 C4 H4 123.3 . . ?
 C5 C4 C3 113(4) . . ?
 C3 C4 H4 123.3 . . ?
 C2 C3 C4 115(4) . . ?
 C2 C3 H3 122.4 . . ?
 C4 C3 H3 122.4 . . ?
 C5 S1 C2 91.4(17) . . ?
 C6A C5A S1A 103(2) . . ?
 C4A C5A C6A 145(3) . . ?
 C4A C5A S1A 112(2) . . ?
 C3A C2A H2A 123.8 . . ?
 C3A C2A S1A 112(3) . . ?
 S1A C2A H2A 123.8 . . ?
 C5A C4A H4A 123.1 . . ?
 C3A C4A C5A 114(3) . . ?
 C3A C4A H4A 123.1 . . ?
 C2A C3A C4A 113(4) . . ?
 C2A C3A H3A 123.6 . . ?
 C4A C3A H3A 123.6 . . ?
 C2A S1A C5A 89.3(17) . . ?
 N7 C6 C5 104(4) . . ?
 N7 C6 H6A 110.9 . . ?
 N7 C6 H6B 110.9 . . ?
 C5 C6 H6A 110.9 . . ?
 C5 C6 H6B 110.9 . . ?
 H6A C6 H6B 108.9 . . ?
 C6A N7A H7AA 109.5 . . ?
 C6A N7A H7AB 109.5 . . ?
 C6A N7A H7AC 109.5 . . ?
 H7AA N7A H7AB 109.5 . . ?
 H7AA N7A H7AC 109.5 . . ?
 H7AB N7A H7AC 109.5 . . ?

loop_
  _geom_torsion_atom_site_label_1
  _geom_torsion_atom_site_label_2
  _geom_torsion_atom_site_label_3
  _geom_torsion_atom_site_label_4
  _geom_torsion
  _geom_torsion_site_symmetry_1
  _geom_torsion_site_symmetry_2
  _geom_torsion_site_symmetry_3
  _geom_torsion_site_symmetry_4
  _geom_torsion_publ_flag
 C5 C4 C3 C2 7(5) . . . . ?
 C6A C5A C4A C3A 179.7(16) . . . . ?
 C6A C5A S1A C2A -178.9(11) . . . . ?
 C4 C5 S1 C2 -5(3) . . . . ?
 C4 C5 C6 N7 -48(5) . . . . ?
 C3 C2 S1 C5 9(3) . . . . ?
 S1 C5 C4 C3 0(4) . . . . ?
 S1 C5 C6 N7 130(5) . . . . ?
 S1 C2 C3 C4 -10(4) . . . . ?
 C5A C4A C3A C2A 0(4) . . . . ?
 C4A C5A S1A C2A 2(2) . . . . ?
 C3A C2A S1A C5A -2(2) . . . . ?
 S1A C5A C4A C3A -2(3) . . . . ?
 S1A C2A C3A C4A 1(4) . . . . ?
 C6 C5 C4 C3 178(3) . . . . ?
 C6 C5 S1 C2 176.4(19) . . . . ?
 N7A C6A C5A C4A 39(5) . . . . ?
 N7A C6A C5A S1A -139(5) . . . . ?

loop_
  _diffrn_refln_index_h
  _diffrn_refln_index_k
  _diffrn_refln_index_l
  _diffrn_refln_intensity_net
  _diffrn_refln_intensity_u
 0 0 2 3883.98 96.14
 0 0 2 3926.75 96.19
 0 0 3 0.34 2
 0 0 3 1.03 1.93
 0 0 4 2937.14 78.23
 0 0 4 2998.14 78.38
 0 0 -5 0.36 1.68
 0 0 6 4126.48 111.83
 0 0 6 4285.11 112.37
 0 0 7 1.8 4.47
 0 0 -7 1.57 2.73
 0 0 7 -1.79 4.29
 0 0 -8 135.03 9.93
 0 0 8 140.25 13.02
 0 0 8 137.96 12.98
 0 0 9 -3.83 5.77
 0 0 9 -5.07 6.72
 0 0 -9 0.74 3.96
 0 0 10 806.88 39.1
 0 0 -10 903.93 33.52
 0 0 10 826.82 39.5
 0 0 -11 5.88 5.79
 0 -2 0 4078.05 101.68
 0 -2 0 4103.33 101.77
 0 2 0 4131.8 100.13
 0 -2 0 4206.82 99.88
 0 -2 1 728.27 21.49
 0 -2 1 704.4 21.29
 0 2 1 696.82 18.26
 0 2 -1 779.08 20.12
 0 -2 1 731.32 19.43
 0 -2 2 6673.34 163.65
 0 -2 2 6635.73 166.9
 0 -2 2 6639.67 166.89
 0 -2 -2 7063.97 162.84
 0 -2 3 49.94 5.15
 0 -2 3 59.85 5.58
 0 -2 3 62.02 3.64
 0 2 -3 61.63 4.09
 0 -2 4 2568.48 70.45
 0 2 -4 2679.15 66.55
 0 -2 4 2508.76 70.4
 0 2 -5 113.48 6.78
 0 2 -6 856.02 26.65
 0 -2 6 798.94 30.91
 0 -2 6 845.67 31.34
 0 -2 7 274.59 16.92
 0 -2 7 297.24 17.4
 0 2 -8 1564.99 46.59
 0 -2 8 1579.14 53.95
 0 -2 8 1535.98 53.64
 0 2 -9 56.02 6.88
 0 -2 -9 60.1 7.68
 0 -2 9 46.57 9.58
 0 -2 9 45.3 9.15
 0 2 -9 51.27 6.1
 0 -2 -10 274.5 17.01
 0 -2 10 240.94 19.88
 0 -2 10 247.72 20.11
 0 -2 -11 1.03 5.27
 0 -2 11 -1.65 7.75
 0 -2 11 -1.64 6.75
 0 -4 0 2701.28 72.03
 0 -4 0 2708.78 71.84
 0 -4 1 765.19 25.66
 0 -4 1 752.74 21.77
 0 -4 1 738.64 25.36
 0 4 1 751.59 21.04
 0 -4 2 2564.95 69.69
 0 4 2 2571.25 63.04
 0 -4 2 2514.57 64.87
 0 -4 2 2578.22 62.73
 0 -4 2 2563.16 69.59
 0 4 3 29.27 2.08
 0 -4 3 28.59 3.45
 0 -4 4 1767.53 49.08
 0 -4 5 53.19 7.38
 0 -4 5 64.43 7.8
 0 -4 6 1029.79 37.85
 0 -4 6 1019.17 37.84
 0 -4 7 292.46 18.73
 0 -4 7 282.75 18.41
 0 -4 8 706.26 32.56
 0 -4 8 694.73 32.3
 0 -4 9 121.09 14.09
 0 -4 9 126.02 14.15
 0 4 -9 139.18 10.46
 0 -4 10 304.92 22.69
 0 4 -10 303.96 16.58
 0 -4 10 279.2 21.99
 0 -4 11 5.17 8.57
 0 -4 11 5.17 8.71
 0 4 -11 2.34 4.61
 0 -4 -11 5.51 6.1
 0 -6 0 4001.49 104.12
 0 -6 0 3970.67 103.65
 0 6 0 3727.5 93.32
 0 6 0 4132.58 98.02
 0 -6 0 4014.15 104
 0 -6 -1 176.6 12.24
 0 6 1 187.21 8.91
 0 -6 1 202.37 12.68
 0 -6 1 198.25 12.92
 0 -6 1 177.12 12.48
 0 -6 -1 182.05 12.52
 0 -6 2 790.31 30.22
 0 -6 2 784.59 29.62
 0 6 2 828.91 23.56
 0 -6 2 751.74 29.65
 0 6 3 21.04 2.59
 0 -6 3 28.86 6.06
 0 -6 3 19.96 2.2
 0 -6 4 1129.85 39.66
 0 -6 4 1025.41 38.72
 0 -6 5 46.23 7.84
 0 -6 5 51.98 8.38
 0 -6 6 1721.92 57.41
 0 -6 6 1605.85 56.57
 0 6 -7 68.5 8.26
 0 -6 7 65.95 10.4
 0 -6 7 75.53 10.95
 0 6 -8 106.72 10.11
 0 -6 8 85.78 12.58
 0 -6 8 87.84 12.8
 0 -6 9 38.08 10.29
 0 -6 9 55.01 11.55
 0 6 -9 35.67 7.16
 0 -6 10 337.26 25.68
 0 6 -10 365.49 19.81
 0 -6 10 319.75 25.39
 0 -8 0 128.07 12.46
 0 -8 0 131.75 12.12
 0 -8 0 124.43 12.25
 0 8 0 114.92 8.34
 0 -8 -1 32.24 7.52
 0 8 -1 26.6 4.9
 0 -8 1 24.09 6.79
 0 -8 -1 20.47 6.37
 0 8 1 32.11 4.47
 0 -8 1 23.57 6.81
 0 -8 1 27.35 6.82
 0 -8 2 1495.14 52.59
 0 8 -2 1622.68 46.85
 0 -8 2 1549.65 52.33
 0 -8 2 1462.14 51.97
 0 -8 -2 1484.99 52.31
 0 -8 -2 1574.46 53.31
 0 -8 3 1.11 5.13
 0 8 -3 2.69 4.16
 0 -8 3 -0.46 3.81
 0 -8 3 -1.05 5.49
 0 -8 3 6.62 5.29
 0 -8 4 614.62 30.58
 0 8 -4 714.72 27.1
 0 -8 4 630.95 30.79
 0 8 -5 0.82 4.4
 0 -8 5 1.31 5.91
 0 -8 5 1.3 5.89
 0 -8 6 74.08 11.99
 0 -8 6 80.39 11.94
 0 8 -6 91.54 10.2
 0 -8 7 14 7.73
 0 -8 7 16.98 8.06
 0 8 -7 9.55 5.92
 0 -8 8 688.56 37.92
 0 -8 8 681.76 37.49
 0 -10 0 738.02 35.53
 0 10 0 761.88 27.53
 0 -10 0 686.83 34.86
 0 -10 -1 112.62 13.99
 0 -10 1 100.81 12.93
 0 -10 1 75.89 11.75
 0 -10 -1 88.97 12.58
 0 -10 1 93.7 12.84
 0 10 -1 107.03 9.88
 0 -10 2 239.3 18.95
 0 -10 2 219.93 18.98
 0 -10 2 212.7 18.3
 0 -10 -2 244.32 19.67
 0 -10 -2 227.07 19.45
 0 10 -2 266.49 15.65
 0 10 -3 18.77 5.95
 0 -10 3 6.82 7.66
 0 -10 -3 12.93 7.5
 0 -10 3 5.74 6.21
 0 -10 3 14.47 7.55
 0 -10 -3 5.85 6.33
 0 10 -4 305.48 18.53
 0 -10 -4 297.88 22.76
 0 -10 4 297.18 22.17
 0 -10 4 294.79 22.72
 0 -10 4 296.92 22.47
 0 -10 -4 292.34 22.32
 0 -10 5 22.62 9.68
 0 10 -5 30.5 7.7
 0 -10 5 34.01 10.48
 0 -10 5 21.39 9.05
 0 -10 6 342.88 25.52
 0 -10 6 312.73 24.85
 0 -10 6 281.3 23.38
 0 10 -6 332.49 20.68
 -1 -1 -1 1868.01 44.28
 1 1 1 1868.51 44.27
 -1 1 -1 1738.64 45.1
 1 -1 1 1889.96 45.21
 -1 -1 1 1806 45.94
 1 -1 1 1767.16 45.86
 1 -1 1 1784.17 45.92
 -1 -1 1 1829.59 46.01
 1 1 -2 614.89 16.15
 -1 1 -2 599.79 16.85
 1 -1 2 612.26 16.64
 -1 -1 2 590.21 18.47
 1 -1 2 610.85 18.56
 -1 -1 2 558.89 18.29
 1 -1 2 609.68 18.59
 -1 -1 -2 596.87 16.32
 1 -1 3 3832.1 101.11
 -1 -1 3 3948.68 101.37
 1 -1 3 3927.28 101.31
 -1 -1 3 3808.62 101.21
 1 1 -3 4132.82 97.9
 -1 1 -3 4194.62 98.7
 -1 1 4 810.56 27.44
 1 1 4 806.46 27.42
 -1 -1 4 864.26 27.89
 1 -1 4 796.9 27.35
 -1 1 4 791.54 27.25
 1 1 4 786.56 27.23
 -1 -1 4 817.58 27.69
 1 -1 4 806.25 27.48
 1 1 -4 904.14 24.19
 -1 1 -4 873.35 24.66
 1 1 -5 989.54 29.12
 -1 1 -5 1016.09 29.62
 1 1 -6 204.97 9.95
 -1 1 -6 192.64 10.04
 1 1 6 167.61 12.28
 1 -1 6 155.36 11.64
 -1 -1 6 191.57 12.74
 -1 1 6 207.84 13.43
 -1 -1 6 207.94 13.05
 -1 1 6 196.4 13.1
 1 1 6 199.98 13.13
 1 -1 6 186.36 12.49
 1 -1 7 1059.32 38.39
 -1 -1 7 1040.62 38.34
 -1 -1 -7 1097.34 34.32
 -1 -1 -7 1047.87 29.09
 -1 -1 7 993.8 37.97
 1 -1 7 1059.29 38.4
 1 -1 8 38.4 7.93
 -1 -1 8 33.21 7.46
 -1 1 -8 31.22 4.69
 1 -1 8 42.71 8.12
 -1 -1 8 42.9 8.21
 1 1 -8 48.1 6.03
 1 -1 -8 39.88 6.12
 -1 -1 -8 45.89 6.56
 -1 1 -8 44.72 6.14
 1 1 -9 760.16 28.28
 -1 -1 -9 793.57 29.68
 -1 1 -9 768.96 28.88
 1 -1 -9 757.3 28.99
 1 -1 9 771.53 34.86
 -1 -1 9 669.17 33.07
 1 -1 9 696.88 33.34
 -1 -1 9 662.32 33
 1 1 -10 144.27 11.66
 -1 1 -10 132.13 11.81
 -1 -1 -10 141.81 12.04
 1 -1 -10 143.62 12.02
 1 -1 10 123.15 14.67
 -1 -1 10 106.42 13.68
 1 -1 10 99.47 13.65
 -1 -1 10 131.76 14.77
 -1 -1 -11 114.05 12.07
 1 -1 -11 148.74 12.97
 -1 -1 11 108.2 14.92
 1 -1 11 106.06 14.46
 -1 -1 11 118.98 16.1
 1 -1 11 126.67 15.96
 1 -3 0 -0.67 1.94
 -1 -3 0 0.34 2.11
 1 -3 0 -0.34 2.07
 -1 -3 0 0.69 2.1
 1 -3 0 1.19 1.24
 1 3 0 -0.55 1.3
 -1 3 0 0.17 1.16
 1 -3 1 4048.34 101.69
 -1 -3 1 3957.21 101.58
 -1 3 1 3983.88 97.1
 -1 -3 1 4093.12 97.55
 1 -3 1 3965.91 98.19
 1 3 -1 4199.02 98.34
 -1 -3 1 3774.83 101.3
 1 -3 1 3913.98 101.45
 1 -3 2 91.47 6.71
 -1 -3 2 91.79 6.72
 1 3 2 87.76 3.52
 1 -3 -2 97.04 3.34
 1 -3 2 91.88 5.34
 -1 -3 2 87.44 4.67
 -1 3 2 94.93 3.79
 1 3 2 85.13 3.35
 -1 -3 2 96.05 3.15
 1 -3 2 86.66 3.76
 -1 -3 2 88.53 4.8
 1 -3 2 93.82 5.44
 -1 -3 2 93.42 6.79
 1 -3 2 100.54 6.94
 -1 -3 3 375.25 15.88
 1 -3 3 343.89 15.4
 -1 -3 3 354.74 15.45
 1 -3 3 355.31 15.57
 -1 -3 3 341.66 11.4
 -1 -3 -3 370.53 11.35
 1 -3 -3 394.14 11.21
 -1 3 -4 49.65 4.44
 1 3 -4 36.52 3.59
 -1 3 -4 37.05 2.26
 -1 -3 5 3099.78 85.71
 1 -3 5 3151 85.83
 1 -3 5 3027.63 85.52
 -1 -3 5 3064.81 85.65
 1 3 -5 3173.95 80.48
 -1 3 -5 3206.48 81.7
 1 -3 6 35.27 6.55
 -1 -3 6 36.32 6.64
 -1 3 -6 25.86 4.25
 1 3 -6 33.15 4.29
 -1 -3 6 31.81 6.16
 1 -3 6 30.79 5.88
 -1 -3 7 566.04 26.38
 1 -3 7 605.93 27.05
 -1 -3 7 586.63 26.65
 1 -3 7 562.86 26.23
 1 3 -7 565.62 20.99
 -1 -3 8 12.37 5.78
 1 -3 8 5.59 5.56
 1 -3 8 10.02 5.99
 -1 -3 8 20.16 6.7
 -1 3 -8 10.25 4.14
 -1 3 -8 4.94 3.43
 -1 3 -9 149.74 10.28
 -1 -3 9 111.2 13.19
 1 -3 9 141.22 14.52
 -1 -3 9 138.19 14.46
 1 -3 9 134.96 14.25
 1 -3 10 10.3 7.69
 -1 -3 10 17.77 7.97
 -1 3 -10 16.28 4.97
 1 3 -10 20.81 5.25
 -1 -3 -10 22.71 6.66
 1 -3 -10 14.01 5.67
 -1 -3 10 19.25 8.32
 1 -3 10 16.19 8.16
 1 -3 11 585.84 34.3
 -1 -3 11 633.54 35.59
 1 -3 -11 689.63 30.4
 -1 -3 -11 734.5 31.25
 1 -3 11 603.65 34.7
 -1 -3 11 625.81 35.48
 -1 5 0 1.17 1.64
 -1 5 0 0.59 0.82
 1 5 1 965.93 27.3
 -1 5 -1 973.58 28.67
 1 -5 1 975.27 28.35
 -1 5 1 994.23 27.54
 1 -5 2 140.95 7.36
 -1 -5 2 139.88 6.98
 1 5 2 132.59 6.16
 -1 5 2 149.19 6.45
 1 -5 3 3028.3 74.97
 -1 -5 3 2890.79 73.78
 -1 -5 3 3191.45 77.58
 1 5 3 3106.86 74.56
 -1 5 3 3137.7 75.18
 1 -5 3 3172.89 84.46
 -1 -5 3 3065.94 84.14
 1 -5 3 3173.23 84.39
 -1 -5 3 3205.73 84.51
 -1 -5 4 96.97 6.57
 1 -5 4 116.14 10.26
 -1 -5 4 116.2 10.1
 1 -5 4 118.78 10.34
 -1 -5 4 101.42 9.5
 1 -5 5 167.5 12.91
 -1 -5 5 210.62 14.22
 1 -5 5 165.62 12.95
 -1 -5 5 196.57 14.01
 1 -5 6 39.27 7.72
 -1 -5 6 53.82 8.54
 1 -5 6 31.4 6.94
 -1 -5 6 51.08 8.28
 1 -5 7 708.28 32.1
 -1 -5 7 655.84 31.48
 -1 5 -7 747.11 26.79
 1 -5 7 677.2 31.54
 -1 -5 7 682.85 31.94
 -1 -5 8 20.97 7.75
 1 -5 8 19.5 7.88
 1 -5 8 30.88 8.89
 -1 -5 8 16.86 7.68
 -1 5 -8 15.41 5.54
 -1 -5 9 537.26 30.95
 1 -5 9 611.7 32.34
 1 5 -9 639.87 25.41
 -1 5 -9 596.98 24.85
 -1 -5 9 643.02 32.92
 1 -5 9 510.61 30.16
 -1 -5 10 45.64 11.09
 1 -5 10 38.81 10.9
 1 -5 10 41.88 11.06
 -1 -5 10 45.46 11.25
 -1 5 -10 34.67 7.11
 1 5 -10 35.64 6.99
 -1 -7 0 1.63 5.43
 1 -7 0 -3.27 4.58
 -1 7 0 3.79 2.72
 -1 -7 0 -0.85 5.46
 1 -7 0 -1.71 5.22
 1 -7 0 3.46 5.05
 -1 -7 0 -2.6 5.36
 -1 -7 1 957.86 36.59
 1 -7 1 995.82 36.91
 -1 7 -1 1056.85 31.65
 1 -7 -1 972.73 36.38
 -1 -7 -1 1006 36.65
 1 -7 1 1068.07 37.01
 -1 -7 1 1006.91 36.38
 1 -7 -1 950.06 36.25
 -1 -7 -1 1004.89 36.88
 1 7 -1 983.93 31.23
 -1 -7 1 974.23 36.89
 1 -7 1 990.24 36.89
 1 -7 2 253 16.16
 -1 -7 2 248.29 15.84
 -1 -7 -2 259.09 16.22
 1 -7 -2 260.27 16.2
 1 -7 2 241.4 15.82
 -1 -7 2 209.27 14.89
 -1 7 2 266.19 10.94
 1 7 2 268.09 10.83
 1 7 -2 249 12.79
 -1 7 -2 239.7 12.59
 -1 -7 -2 276.13 16.66
 1 -7 -2 232.48 15.6
 -1 -7 2 242.65 15.64
 1 -7 2 245.22 15.62
 1 -7 3 587.48 26.76
 -1 -7 3 558.02 26.32
 -1 7 -3 636.81 23.28
 1 -7 3 614.66 27.3
 -1 -7 3 576.34 26.66
 -1 -7 4 362.11 20.84
 1 -7 4 328.12 20.01
 -1 -7 4 368.4 20.98
 1 -7 4 340.86 20.37
 -1 7 -4 358.55 17.19
 -1 7 -5 749.09 27.62
 -1 -7 5 738.11 32.88
 1 -7 5 664.49 31.46
 1 -7 5 681.87 24.26
 1 -7 5 653.99 31.22
 -1 -7 5 655.27 31.58
 -1 7 -6 89.28 9.43
 -1 -7 6 101.33 12.65
 1 -7 6 63.72 10.86
 1 7 -6 72.79 8.91
 -1 -7 6 71.2 10.96
 1 -7 6 68.21 10.83
 -1 -7 7 296.15 21.65
 1 -7 7 236.65 19.73
 1 7 -7 305.25 17.32
 -1 7 -7 306.64 17.39
 1 -7 7 318.37 22.05
 -1 -7 7 283.74 21.21
 1 -7 8 12.36 7.82
 -1 -7 8 15.57 8.38
 -1 -7 8 16.99 8.07
 1 -7 8 21.46 8.73
 1 7 -8 22.62 6.9
 -1 7 -8 15.27 6.1
 1 -7 9 224.75 21.01
 -1 -7 9 247.07 21.98
 1 7 -9 217.43 16.07
 -1 7 -9 234.13 16.04
 -1 -7 9 217.29 20.54
 1 -7 9 185.29 19.3
 -1 -9 0 8.5 6.44
 1 -9 0 -1.21 6.43
 -1 -9 0 -1.2 7.11
 1 -9 0 2.41 6.37
 -1 9 0 4.57 3.54
 1 9 0 5.6 3.39
 1 -9 1 745.9 32.85
 -1 -9 1 745.49 32.67
 -1 -9 1 678.75 32.63
 1 -9 1 656.1 32.31
 -1 -9 -1 694.06 32.98
 1 -9 -1 734.58 33.5
 -1 9 1 736.92 25.29
 1 9 -1 736.57 26.67
 -1 9 -1 760.68 26.96
 1 9 1 715.05 25.08
 -1 -9 1 711.06 32.95
 1 -9 1 694.66 32.81
 1 -9 -1 644.97 31.86
 -1 -9 -1 723.55 33.22
 1 -9 -2 69.65 10.83
 -1 -9 -2 72.05 10.87
 1 -9 2 69.8 10.54
 -1 -9 2 72.36 10.8
 -1 -9 -2 58.6 10.14
 1 -9 2 51.86 9.58
 1 -9 -2 68.45 10.64
 -1 -9 2 85.75 11.32
 1 -9 2 67.12 10.32
 -1 -9 2 81.03 10.7
 1 9 -2 70.04 8.13
 -1 9 -2 74.23 8.06
 -1 -9 3 150.38 14.64
 1 -9 3 138.73 13.95
 1 9 -3 139.98 11.43
 -1 -9 -3 143.73 14.5
 1 -9 -3 178.32 15.7
 -1 9 -3 151.4 11.81
 1 -9 -3 160.11 15.36
 -1 -9 -3 126.36 13.89
 -1 -9 3 137.61 13.98
 1 -9 3 140.99 14.26
 1 -9 3 148.83 14.59
 -1 -9 3 150.41 14.95
 1 -9 4 141.47 14.78
 -1 -9 4 135.55 14.5
 1 -9 4 116.94 13.71
 -1 -9 4 132.06 14.46
 1 9 -4 126.11 11.51
 -1 9 -4 152.97 12.2
 1 -9 4 134.66 14.26
 -1 -9 4 118.97 14.08
 -1 9 -5 629.31 27.16
 1 -9 5 530.47 30.6
 -1 -9 5 554.06 31.29
 -1 -9 5 551.01 31.23
 1 -9 5 591.5 31.93
 1 9 -6 66.02 9.62
 1 -9 6 50.26 11.01
 -1 -9 6 48.88 11.05
 -1 -9 6 48.41 10.66
 1 -9 6 62.22 11.72
 -1 9 -6 41.62 8.32
 -1 9 -7 212.54 16.53
 1 -9 7 226.66 21.4
 -1 -9 7 220.85 20.62
 1 9 -7 250.92 17.49
 1 -9 7 199.75 19.79
 -1 -9 7 212.47 20.3
 -1 -11 0 -1.58 7.73
 1 -11 0 4.75 7.87
 1 -11 0 14.37 8.59
 -1 -11 0 -1.6 7.65
 1 11 -1 112.04 10.45
 -1 11 -1 116.97 10.73
 1 -11 1 89.79 13.53
 1 -11 -1 87.47 13.74
 -1 -11 -1 82.64 13.25
 -1 -11 1 96.02 13.76
 -1 -11 1 100.8 13.99
 1 -11 -1 107.58 14.56
 -1 -11 -1 99.47 14.32
 1 -11 1 108.63 14.43
 1 -11 2 17.38 8.87
 -1 -11 2 6.33 7.58
 1 -11 -2 4.79 6.59
 -1 -11 -2 -1.59 7.21
 1 -11 2 3.12 7.33
 -1 -11 2 3.12 7.2
 1 -11 2 2.96 7.96
 -1 -11 2 -1.48 7.61
 -1 11 -2 8.65 5.59
 1 11 -2 9.49 5.68
 -1 -11 -2 1.62 7.6
 1 -11 -2 4.85 7.16
 -1 -11 -3 620.15 34.23
 1 -11 -3 540.26 32.89
 1 -11 3 613.09 33.41
 -1 -11 3 637.46 34.09
 -1 -11 -3 596.81 33.82
 1 -11 3 586.6 33.25
 1 -11 -3 584.63 33.56
 -1 -11 3 537.5 32.31
 -1 -11 3 582.01 33.56
 1 -11 3 540.66 32.54
 -1 11 -3 714.33 28.99
 1 11 -3 699.59 28.96
 1 -11 4 3.34 8.44
 -1 -11 -4 9.88 7.89
 -1 -11 4 18.39 9.38
 1 -11 -4 -1.65 7.13
 1 -11 4 3.37 8.51
 -1 -11 4 -1.69 7.46
 1 11 -4 -1.03 5.77
 -1 11 -4 9.26 6.44
 -1 -11 -4 -6.71 7.89
 1 -11 -4 13.42 8.62
 1 -11 4 7.94 8.54
 -1 -11 4 1.59 8.7
 -2 0 -1 1.26 0.66
 -2 0 -1 0.29 0.68
 2 0 1 3.74 1.04
 -2 0 1 1.22 0.95
 2 0 1 1.1 0.51
 2 0 1 3.08 1.05
 -2 0 1 1.34 0.87
 -2 0 -2 10.38 1.6
 -2 0 2 16.24 2.4
 2 0 2 15.61 2.49
 -2 0 -2 14.97 1.91
 -2 0 -2 13.94 1.37
 -2 0 2 18.26 2.59
 2 0 2 14.49 2.35
 -2 0 -3 8.22 1.95
 -2 0 3 7.91 2.56
 2 0 3 5.44 2.46
 2 0 3 5.44 2.4
 -2 0 3 7.57 2.6
 -2 0 4 556.53 20.56
 2 0 4 555.56 20.46
 2 0 4 528.9 20.27
 -2 0 4 568.26 20.78
 -2 0 -4 615.94 18.61
 -2 0 -5 10.6 2.85
 -2 0 6 1607.08 48.91
 2 0 6 1554.27 48.68
 -2 0 -6 1523.55 41.17
 2 0 6 1575.51 48.84
 -2 0 6 1538.55 48.52
 2 0 -7 8.47 3.74
 -2 0 -7 12.19 3.83
 -2 0 -7 7.54 2.65
 -2 0 7 8.96 4.82
 2 0 7 15.09 5.44
 -2 0 7 12.62 5.7
 2 0 7 7.14 4.67
 2 0 -8 16.73 4.64
 -2 0 -8 28.3 5.32
 2 0 8 14.88 6.22
 -2 0 8 21.45 6.58
 -2 0 8 23.75 6.85
 2 0 8 29.97 7.47
 2 0 -9 15.54 5.3
 -2 0 -9 10.79 5.08
 -2 0 9 14.07 6.99
 2 0 9 8.88 6.73
 2 0 9 10.08 6.58
 -2 0 9 12.7 6.84
 2 0 10 463.17 28.25
 -2 0 10 478.92 28.71
 -2 0 10 508.17 29.56
 2 0 10 432.82 27.41
 -2 0 -10 498.48 23.83
 2 0 -10 541.19 23.55
 2 0 -11 13.14 5.81
 -2 0 -11 11.28 6.14
 -2 2 0 15.21 1.9
 -2 2 0 13.72 1
 2 -2 0 14.02 1.86
 2 -2 0 12.7 2.23
 -2 -2 0 15.09 2.26
 -2 2 0 12.47 1.54
 2 -2 0 12.9 1.55
 -2 -2 0 13.52 2.16
 2 -2 0 12.97 2.28
 2 2 1 531.68 16.3
 -2 2 1 541.99 16.39
 -2 -2 1 500.25 16.02
 2 -2 1 487.85 15.85
 2 -2 1 499.15 13.45
 -2 -2 1 506.71 13.25
 -2 2 -1 529.06 15.52
 2 -2 1 483.43 14.8
 2 2 -1 527.34 13.84
 2 -2 1 500.24 15.96
 -2 -2 1 520.42 16.23
 -2 2 -1 460.92 13.59
 -2 2 1 489.44 13.44
 2 -2 -1 476.95 13.35
 -2 2 -1 462.2 14.32
 -2 -2 2 2416.39 62.79
 2 -2 2 2397.33 62.62
 2 -2 2 2410.52 60.76
 -2 -2 2 2349.97 58.36
 -2 -2 -2 2373.81 59.07
 2 2 2 2501.18 59.14
 2 -2 -2 2396.88 58.25
 2 -2 2 2359.85 62.5
 -2 -2 2 2382.48 62.68
 -2 2 -2 2488.46 58.76
 2 -2 3 147.2 8.49
 -2 -2 3 127.2 8.06
 2 -2 -3 125.29 4.67
 2 2 -3 144.87 5.87
 -2 2 -3 138.41 7.1
 -2 -2 3 122.45 7.79
 2 -2 3 146.78 8.43
 -2 2 -4 1074.53 30.81
 2 2 -4 1102.46 29.22
 2 -2 4 1054.74 33.48
 -2 -2 4 1057.64 33.66
 2 -2 4 1006.71 33.1
 -2 -2 4 1042.18 33.42
 -2 2 -5 171.41 8.95
 2 2 -5 165.09 8.09
 -2 -2 -5 176.33 5.56
 -2 2 -6 109.43 7.49
 2 2 -6 113.79 7.08
 2 -2 6 94.12 9.14
 -2 -2 6 103.55 9.44
 -2 -2 -6 93.87 4.27
 2 -2 6 101.45 9.47
 -2 -2 6 104.81 9.54
 2 2 -7 216.62 10.98
 -2 -2 7 206.45 14.47
 2 -2 7 198.09 14.2
 2 -2 7 166.43 13.43
 -2 -2 7 210.91 14.62
 -2 2 -7 193.16 10.26
 -2 2 -8 872.43 30.72
 2 2 -8 935.72 29.95
 2 -2 8 858.41 35.95
 -2 -2 8 863.53 35.99
 2 -2 8 804.3 35
 -2 -2 8 930.06 36.97
 -2 2 -8 917.47 29
 -2 -2 -8 892.93 31.9
 -2 -2 9 102.14 12.49
 2 -2 9 94.91 11.99
 -2 2 -9 97.16 8.2
 -2 2 -9 105.43 9.44
 -2 -2 -9 126.64 10.81
 2 -2 9 89.9 11.71
 -2 -2 9 100.86 12.6
 2 -2 -10 113.06 11.22
 -2 2 -10 90.41 9.75
 -2 -2 -10 97.77 10.79
 2 -2 10 76.32 12.21
 -2 -2 10 69.8 11.8
 2 -2 10 80.49 12.19
 -2 -2 10 84.19 12.38
 -2 -2 -11 12.68 6.1
 2 -2 -11 24.05 6.93
 -2 -2 11 16.4 8.96
 2 -2 11 27.6 9.83
 -2 -2 11 18.15 8.89
 2 -2 11 11.43 8.8
 2 -4 0 599.1 18.33
 -2 4 0 577.04 15.16
 -2 4 0 576.5 17.6
 -2 -4 0 607.83 21.07
 2 -4 0 541.04 20.33
 -2 -4 0 577.69 20.9
 2 -4 0 577.35 20.9
 -2 -4 1 912.32 25.34
 2 -4 1 955.01 26.63
 -2 4 -1 916.38 24.59
 -2 -4 1 901.94 29.68
 2 -4 1 985.99 30.34
 -2 4 -1 968.53 26.78
 -2 4 1 890.28 25.3
 2 -4 1 962.24 30.23
 -2 -4 1 893.28 29.8
 2 -4 2 1064.28 33.84
 -2 -4 2 1092.69 34.14
 2 4 2 1034.21 26.86
 -2 4 -2 1102.19 30.73
 -2 4 2 1075.62 28.2
 2 4 2 1048.35 27.61
 -2 -4 2 1115.95 28.82
 2 -4 2 1057.24 33.61
 -2 -4 2 1111.18 34.06
 2 -4 2 1077.89 30.47
 2 -4 2 1050.49 27.96
 -2 -4 3 77.03 4.34
 2 -4 3 71.37 5.72
 -2 -4 3 92.27 5.2
 2 -4 -3 83.5 3.56
 -2 4 3 83.76 4.26
 2 4 3 63.91 2.83
 -2 -4 4 928.35 27.94
 -2 -4 5 228.23 14.19
 2 -4 5 193.72 13.05
 -2 -4 5 218.06 13.8
 2 -4 6 347.03 19.39
 -2 -4 6 361.08 19.8
 -2 4 -6 350.85 15.49
 -2 -4 6 378.29 20.09
 2 -4 6 355.18 19.5
 -2 4 -7 349.01 16.1
 -2 -4 7 334.11 20.38
 2 -4 7 395.6 21.47
 -2 -4 7 331.61 20.2
 2 -4 7 366.73 20.74
 -2 4 -8 361.54 16.96
 2 -4 8 340.85 21.59
 -2 -4 8 400.03 23.15
 -2 -4 8 378.95 22.67
 2 -4 8 332.26 21.53
 -2 4 -9 175.26 11.95
 2 -4 9 174.92 16.39
 -2 -4 9 163.76 16.32
 2 -4 9 163.5 15.95
 -2 -4 9 163.1 16.11
 -2 -4 -10 174.72 14.25
 -2 -4 10 179.81 17.92
 2 -4 10 148.52 16.72
 -2 -4 10 166.17 17.08
 2 -4 10 142.63 16.38
 -2 4 -10 173.12 12.26
 2 4 -10 176.6 12.37
 2 4 -11 10.24 5.15
 -2 -4 11 15.56 8.89
 2 -4 11 5.12 8.9
 -2 -4 11 1.73 8.88
 2 -4 11 -1.71 9.31
 -2 4 -11 22.8 6.53
 -2 -4 -11 18.94 6.9
 2 -4 -11 18.69 7.03
 -2 6 0 1621.72 43.43
 -2 -6 0 1550.39 48.08
 2 -6 0 1575.11 48.23
 -2 6 0 1588.88 38.86
 -2 -6 0 1539.13 48.51
 2 -6 0 1544.66 48.56
 2 -6 0 1493.83 48.21
 -2 -6 0 1473.3 48
 2 6 1 137.48 7.77
 2 -6 1 125.97 10.63
 -2 -6 1 145.49 11.24
 -2 -6 -1 160.42 11.53
 2 -6 -1 173.24 11.79
 -2 -6 1 186.43 12.01
 2 -6 1 155.65 11.18
 -2 -6 -1 148.99 11.24
 2 -6 1 155.73 11.59
 2 -6 -1 167.83 11.72
 -2 -6 1 164.47 11.83
 -2 6 1 198.88 8.68
 -2 -6 2 104.84 9.4
 2 -6 2 114.6 9.64
 2 -6 2 116.18 10
 -2 -6 2 111.56 9.81
 -2 6 -2 106.65 7.4
 2 6 2 79.02 5.61
 -2 6 2 103.04 6.1
 -2 -6 2 98.17 6.2
 2 -6 2 120.96 9.79
 -2 -6 2 123.89 9.92
 -2 -6 3 39.63 4.13
 -2 6 3 37.44 3.52
 2 6 3 49.79 3.48
 -2 -6 3 40.07 6.57
 2 -6 3 54.3 7.47
 -2 6 -3 46.34 5.45
 2 -6 3 49.94 7.2
 -2 -6 3 47.92 6.94
 -2 -6 3 42.75 2.73
 2 -6 4 356.63 19.6
 -2 -6 4 342.41 19.26
 -2 -6 4 352.35 19.48
 2 -6 4 316.7 18.56
 -2 6 -4 375.22 16.33
 -2 -6 5 40.88 7.59
 2 -6 5 45.23 7.75
 -2 -6 5 36.05 7.47
 2 -6 5 41.53 7.64
 -2 6 -5 28.96 5.58
 -2 -6 6 942.73 38.26
 2 -6 6 959.91 38.5
 2 -6 6 902 31.63
 -2 6 -6 955.34 32.68
 2 -6 6 901.25 37.73
 -2 -6 6 904.67 37.83
 -2 -6 7 78.34 11.51
 2 -6 7 85.96 11.92
 2 -6 7 80.91 8.91
 -2 6 -7 79.4 8.88
 -2 -6 7 71.25 11.47
 2 -6 7 72.62 10.87
 2 -6 8 26.37 8.12
 -2 -6 8 19.75 8.25
 2 -6 8 26.57 8.48
 -2 -6 8 28.42 8.62
 -2 6 -8 21.47 6.08
 -2 -6 9 58.33 11.88
 2 -6 9 58.95 11.69
 -2 -6 9 42.97 10.96
 2 -6 9 40.72 10.69
 2 6 -9 55.75 8.39
 -2 6 -9 59.16 8.6
 2 -6 10 223.94 20.69
 -2 -6 10 184.09 19.28
 -2 6 -10 217.23 15.26
 -2 -6 10 219.61 20.82
 2 -6 10 216.19 20.88
 2 6 -10 216.38 15.55
 -2 8 0 22.14 4.5
 2 8 0 16.77 4.44
 2 -8 0 23.98 6.98
 -2 -8 0 19.15 6.62
 -2 -8 0 19.34 6.31
 2 -8 0 16.27 6.16
 -2 -8 0 15.46 6.74
 2 -8 0 10.3 5.64
 -2 -8 -1 60.21 8.91
 2 -8 -1 62.3 9.01
 -2 -8 1 47.9 8.45
 2 -8 1 50.89 8.59
 2 8 -1 50.1 6.17
 2 -8 -1 48.77 8.48
 -2 -8 -1 48.73 7.97
 2 -8 1 39.79 8.1
 -2 -8 1 56.69 9
 -2 8 1 52.14 5.63
 2 8 1 41.88 5.39
 -2 8 -1 40.54 5.8
 -2 -8 1 50.86 8.45
 2 -8 1 47.01 8.21
 -2 -8 -2 842.49 34.94
 2 -8 -2 890.93 35.7
 -2 8 -2 916.36 30.15
 2 -8 2 733.49 33.4
 -2 -8 2 797.71 34.11
 -2 -8 2 843.58 34.6
 2 -8 2 849.11 34.45
 2 -8 2 843.74 34.92
 -2 -8 2 811.83 34.73
 2 -8 -2 861.41 35.27
 -2 -8 -2 802.67 34.48
 2 8 -2 895.77 29.92
 2 -8 3 36.22 8.06
 -2 -8 3 35.3 7.64
 2 -8 3 19.93 6.88
 -2 -8 3 27.82 7.21
 -2 8 -3 17.54 5.06
 -2 -8 3 29.44 6.96
 2 -8 3 32.5 7.94
 2 8 -3 34.55 6.13
 2 8 -4 379.52 18.53
 -2 8 -4 377.94 18.32
 2 -8 4 327.22 15.48
 -2 -8 4 339.53 21.54
 2 -8 4 338.47 21.45
 2 -8 4 329.87 21.08
 -2 -8 4 307.26 20.69
 2 -8 5 40.23 9.22
 -2 -8 5 30.1 8.48
 -2 -8 5 19.56 7.25
 2 -8 5 28.45 8.03
 -2 8 -5 36.7 7.13
 2 8 -5 29.81 6.52
 2 -8 6 45.19 9.95
 -2 -8 6 19.97 8.14
 -2 -8 6 33.89 9.05
 2 -8 6 34.95 9.51
 -2 8 -6 28.34 6.73
 2 8 -6 34.2 7.13
 2 -8 7 16.93 8.54
 -2 -8 7 28.03 9.55
 2 8 -7 28.02 7.27
 -2 8 -7 31.3 7.14
 2 -8 7 21.4 8.83
 -2 -8 7 35.56 9.48
 -2 8 -8 597.66 27.04
 2 -8 8 511.57 31.81
 -2 -8 8 497.79 31.24
 -2 -8 8 531.61 32.38
 2 -8 8 499.91 31.33
 2 8 -8 531.43 26.14
 -2 -10 0 447.95 27.13
 2 -10 0 436.81 26.71
 -2 -10 0 440.68 26.9
 2 -10 0 463.13 27.52
 2 10 0 458.34 20.26
 -2 10 0 498.95 20.85
 2 -10 -1 94.31 13.5
 2 -10 -1 144.66 15.34
 2 -10 1 126.84 14.62
 2 -10 1 161.05 15.37
 -2 -10 1 136.47 14.46
 -2 -10 1 118.63 14.18
 -2 -10 -1 158.49 16.22
 2 -10 1 145.77 15.19
 -2 -10 1 130.82 14.73
 -2 -10 -1 141.27 15.61
 -2 10 -1 151.68 11.53
 2 10 -1 136.17 11.13
 2 -10 2 93.51 12.7
 -2 -10 2 81.14 12.39
 2 -10 2 104.57 13.09
 -2 -10 2 86.89 12.55
 -2 -10 -2 75.51 11.98
 2 -10 -2 114.93 13.76
 -2 -10 2 91.48 12.8
 2 -10 2 132.46 14.49
 -2 10 -2 106.72 10.3
 2 10 -2 106.63 10.27
 2 -10 -2 94.09 12.96
 -2 -10 -2 102.39 13.52
 2 -10 3 25.94 8.65
 -2 -10 3 26.02 8.57
 -2 -10 -3 25.75 8.49
 2 -10 3 32.86 9.07
 2 -10 -3 38.72 9.75
 -2 -10 3 34.39 9.47
 2 -10 -3 52.56 10.63
 -2 -10 -3 46.6 10.35
 2 10 -3 34.88 7.28
 -2 -10 3 46.31 10.24
 2 -10 3 27.14 8.89
 -2 10 -3 25.75 6.18
 2 -10 -4 154.86 16.44
 -2 -10 -4 163.52 16.98
 -2 10 -4 204.16 14.79
 -2 -10 -4 174.81 17.48
 2 -10 -4 169.07 17.06
 -2 -10 4 143.86 16.13
 2 -10 4 155.22 16.42
 2 -10 4 154.97 16.55
 -2 -10 4 170.7 17.18
 2 10 -4 182.74 14.31
 -2 -10 4 172.42 17.38
 2 -10 4 155.54 16.34
 2 -10 5 49.94 11.08
 -2 -10 5 38.85 11.04
 2 10 -5 64.61 9.9
 -2 -10 5 58.19 11.79
 2 -10 5 40.95 10.54
 -2 -10 5 35.53 10.71
 2 -10 5 54.64 11.45
 -2 10 -5 56.99 9.42
 -2 10 -6 224.82 17.44
 2 10 -6 270.34 18.66
 -2 -10 6 252.6 21.76
 2 -10 6 197.31 19.52
 2 -10 6 203.77 20.27
 -2 -10 6 205.71 20.27
 -2 -10 6 217.67 20.84
 2 -10 6 226.36 21.12
 -3 1 0 11.6 1.24
 -3 -1 0 11.83 1.47
 3 -1 0 11.12 1.41
 -3 1 0 14.35 1.55
 -3 -1 0 14.84 1.58
 3 -1 0 12.37 1.42
 3 -1 0 9.52 1.26
 -3 -1 0 16.31 1.61
 3 1 -1 418.34 11.71
 -3 1 -1 385.99 11.55
 -3 1 -1 384.43 10.86
 3 1 1 402.33 10.85
 3 -1 1 392.98 10.87
 3 1 -1 387.12 11.57
 -3 1 -1 395.6 11.62
 3 -1 1 386.1 11.6
 -3 -1 1 374.98 11.6
 -3 1 -1 383.82 11.04
 -3 1 -1 393.92 11.92
 3 -1 -1 413.88 10.9
 -3 1 -1 397.78 11
 -3 -1 1 399.53 11.7
 3 -1 1 390.92 11.6
 3 1 -2 558.15 17.39
 -3 -1 2 551.56 17.5
 3 -1 2 565.5 17.54
 -3 1 -2 572.88 17.5
 -3 -1 -2 577.15 14.34
 3 1 2 551.22 14.1
 3 -1 -2 572.49 17.46
 -3 -1 -2 557.69 17.43
 3 -1 2 542.04 17.41
 3 1 -2 542.58 17.32
 -3 1 -2 557.59 17.45
 -3 -1 2 547.86 17.48
 -3 -1 -2 541.99 15.7
 3 1 2 576.16 15.85
 -3 1 -2 556.88 16.76
 3 -1 2 556.42 16.5
 -3 1 -2 552.66 15.81
 3 -1 -2 592.84 17.6
 -3 -1 -2 563.43 17.55
 3 -1 3 669.81 22.55
 -3 -1 3 734.4 23.15
 -3 -1 3 704.69 22.97
 3 -1 3 711.08 22.95
 3 1 3 720.45 20.44
 -3 1 -3 727.67 21.3
 -3 1 -3 717.24 20.11
 -3 -1 -3 708.79 18.29
 3 -1 4 835.94 26.83
 -3 -1 4 761.99 26.29
 -3 1 4 781.99 26.47
 3 1 4 785.57 26.51
 3 -1 4 846.98 27.03
 -3 -1 4 753.56 26.19
 3 1 -4 817.58 22.63
 -3 1 -4 787.04 24.05
 -3 1 -4 764.65 22.56
 -3 1 4 793.57 26.54
 3 1 4 799.54 26.51
 -3 -1 -4 788.88 20.83
 -3 1 -5 47.02 3.98
 3 1 -5 45.28 4.01
 -3 1 -5 48.63 4.63
 -3 -1 -5 34.43 2.88
 3 1 6 173.78 12.02
 -3 -1 6 143.36 11.08
 3 -1 6 165.5 11.59
 -3 1 6 149.79 11.37
 3 1 -6 148.28 8.54
 -3 -1 -6 151.52 9.29
 -3 1 -6 155.09 8.04
 -3 -1 -6 156.34 6.81
 3 1 6 168.45 11.89
 -3 1 6 164.65 11.89
 3 -1 6 139.92 10.73
 -3 -1 6 170.66 11.76
 -3 -1 7 211.08 14.44
 3 -1 7 172.9 13.3
 -3 -1 -7 201.07 11.88
 -3 1 -7 206.17 11.61
 -3 -1 -7 197.89 8.38
 3 -1 7 206.6 14.3
 -3 -1 7 190.44 13.81
 3 1 -8 21.82 4.53
 -3 -1 -8 36.25 6.07
 -3 1 -8 29.25 5.29
 -3 1 -8 33.69 4.83
 3 -1 8 38.04 7.33
 -3 -1 8 24.62 6.8
 -3 -1 8 31.07 7.43
 3 -1 8 26.45 7.14
 3 -1 9 140.41 14.49
 -3 -1 9 169.63 15.62
 3 -1 9 149.81 14.87
 -3 -1 9 159.22 15.22
 3 -1 -9 170.8 11.97
 -3 -1 -9 173.21 12.76
 3 1 -9 192.13 12.15
 -3 1 -9 200.02 13.03
 3 -1 10 138.99 15.23
 -3 -1 10 158.01 16.19
 -3 -1 -10 147.05 12.53
 -3 1 -10 134.12 11.97
 3 -1 -10 132.5 11.77
 -3 -1 10 146.06 15.74
 3 -1 10 145.64 15.55
 -3 -1 11 26.4 9.52
 3 -1 11 21.17 9.03
 -3 1 -11 20.06 6.63
 3 -1 -11 23.95 6.87
 -3 -1 -11 24.35 7.13
 3 -1 11 42.66 10.93
 -3 -1 11 28.26 9.84
 3 -3 0 46.18 3.55
 3 3 0 47.39 3.05
 -3 3 0 44.2 2.2
 3 -3 0 48.65 4.46
 -3 -3 0 46.34 4.43
 -3 -3 0 51.93 4.53
 3 -3 0 45.02 4.34
 -3 -3 0 43.07 4.45
 3 -3 0 39.35 4.12
 -3 3 0 45.01 3.28
 -3 -3 1 715.56 18.84
 -3 3 -1 689.48 18.99
 3 -3 -1 678.01 19.25
 3 3 -1 742.04 19.38
 3 -3 1 695.85 20.74
 -3 -3 1 692.31 22.78
 3 -3 1 698.6 22.75
 -3 3 -1 702.79 20.41
 -3 3 1 677.37 19.34
 -3 -3 1 729.61 23.07
 3 -3 1 739.78 23.11
 3 -3 2 81.42 6.37
 -3 -3 2 94.18 6.88
 -3 -3 2 83.33 6.51
 3 -3 2 88.64 6.62
 3 -3 -2 83.54 3.17
 3 3 2 90.22 4.06
 -3 3 -2 87.03 5.23
 3 -3 -2 89.94 4.05
 -3 3 2 92.44 4.32
 3 -3 2 77.8 5.51
 -3 -3 2 88.81 4.16
 -3 -3 2 98.26 4.12
 3 -3 2 84.32 4.29
 3 -3 -3 387.65 11.2
 3 3 3 399.87 11.89
 -3 3 -3 379.24 13.44
 -3 -3 3 374.8 15.85
 3 -3 3 380.43 15.76
 3 -3 -3 357.83 10.48
 -3 -3 3 365.61 15.69
 3 -3 3 352.67 15.33
 -3 -3 3 330.53 10.41
 -3 3 -3 359.04 11.04
 -3 3 -4 111.8 7.16
 3 3 -4 105.94 5.36
 3 -3 -4 96.57 4.01
 -3 3 -4 108.48 6.71
 -3 3 -4 124.29 5.35
 3 3 -5 959.07 26.94
 -3 3 -5 938.92 29.77
 -3 -3 5 981.12 32.9
 3 -3 5 969.03 32.43
 3 -3 5 1023.12 33
 -3 -3 5 968.68 32.92
 -3 3 -5 958.49 25.82
 3 3 -6 37.04 4.16
 -3 -3 6 38.86 6.82
 3 -3 6 48.67 7.29
 -3 -3 6 45.81 7.2
 3 -3 6 55.37 7.25
 -3 3 -6 53.39 5.92
 -3 3 -6 45.2 5.21
 3 -3 7 49.52 8.04
 -3 -3 7 69.84 9.11
 -3 3 -7 58.76 6.25
 -3 -3 7 63.52 8.5
 3 -3 7 72.75 9.05
 3 3 -7 63.32 5.78
 -3 3 -8 27.39 5.65
 -3 -3 8 26.85 7.32
 3 -3 8 32.97 7.34
 -3 3 -8 27.32 5.23
 3 -3 8 28.69 7.51
 -3 -3 8 17.97 6.33
 -3 -3 9 14.21 6.85
 3 -3 9 10.16 6.42
 -3 3 -9 13.2 4.48
 -3 -3 -9 7.67 4.86
 -3 3 -9 15.62 4.68
 -3 -3 9 2.58 5.59
 3 -3 9 7.62 6.74
 3 -3 10 36.33 9.31
 -3 -3 10 26.62 8.86
 3 -3 10 37.79 9.69
 -3 -3 10 20.71 8.97
 -3 3 -10 19.15 5.58
 -3 -3 -10 24.25 7.18
 -3 -3 -11 400.47 22.39
 3 -3 -11 384.3 21.64
 3 -3 11 362.25 25.86
 -3 -3 11 388.73 26.94
 3 -3 11 325.39 25.05
 -3 -3 11 342.91 25.77
 -3 5 0 33.31 2.26
 -3 5 0 39.2 3.82
 -3 5 -1 37.04 4.06
 -3 5 1 41.12 3.78
 -3 -5 2 139.94 6.49
 -3 5 2 132.41 6.28
 3 5 2 116.43 4.62
 3 5 2 115.03 5.67
 3 5 3 921.26 24.33
 -3 5 3 934.29 25.86
 -3 -5 3 925.29 32.82
 3 -5 3 945.21 32.74
 -3 -5 3 925.51 32.73
 3 -5 3 940.87 32.63
 -3 5 -3 955.81 29.29
 -3 -5 3 952.08 26.42
 3 -5 -4 210.77 7.32
 -3 5 -4 242.78 11.73
 3 -5 4 251.86 14.62
 -3 -5 4 215.54 14
 -3 -5 4 204.17 9.25
 3 -5 4 229.24 14.17
 -3 -5 4 224.75 14.24
 -3 5 -5 43.11 5.6
 3 -5 5 30.66 6.47
 -3 -5 5 31.39 6.41
 -3 -5 5 33.74 6.4
 3 -5 5 39.9 6.8
 -3 -5 5 37.56 4.37
 3 -5 6 22.31 5.11
 3 -5 6 36.64 7.28
 -3 -5 6 21.3 6.03
 -3 5 -6 30.01 5.35
 3 -5 6 37.86 7.5
 -3 -5 6 32.66 7.5
 -3 5 -7 171.86 11.53
 3 -5 7 209.2 16.03
 -3 -5 7 168.21 14.84
 3 -5 7 179.68 15.05
 -3 -5 7 149.77 14.15
 3 -5 8 17.89 7.38
 -3 -5 8 22.25 7.84
 -3 5 -8 14.79 5.22
 -3 -5 8 18.14 7.08
 3 -5 8 21.5 7.57
 -3 5 -9 212.69 13.88
 3 -5 9 183.33 17.54
 -3 -5 9 194.96 18.12
 -3 -5 9 208.2 18.5
 3 -5 9 214.79 18.57
 -3 -5 10 53.7 11.96
 3 -5 10 49.31 10.74
 3 -5 10 31.69 9.86
 -3 -5 10 32.42 9.75
 -3 5 -10 50.36 8
 -3 -5 -10 40.29 8.02
 3 5 -10 62.48 8.55
 -3 -7 0 14.66 5.65
 3 -7 0 18.93 5.58
 -3 7 0 26.22 4.18
 -3 -7 0 22.64 5.89
 3 -7 0 24.31 6
 3 -7 0 16.98 5.39
 -3 -7 0 23.82 5.84
 3 7 1 168.36 9.33
 -3 -7 1 178.76 13.43
 3 -7 1 223.45 14.77
 -3 -7 -1 178.41 13.21
 3 -7 -1 197.29 13.79
 3 -7 1 194.16 13.53
 -3 -7 1 220.84 14.23
 -3 -7 -1 161.63 12.93
 3 -7 -1 179.98 13.4
 3 -7 1 181.76 13.53
 -3 -7 1 187.96 13.81
 -3 7 -1 202.27 10.81
 3 -7 2 214.08 11.07
 3 -7 -2 167.34 13.29
 -3 -7 -2 196.31 14
 -3 -7 2 207.87 14.26
 3 -7 2 221.46 14.62
 -3 -7 2 182.88 13.64
 3 -7 2 214.19 14.47
 3 -7 -2 170.44 13.47
 -3 -7 -2 218.84 14.84
 3 7 2 200.3 9.33
 -3 7 -2 240.42 12.13
 -3 7 2 196.41 9.63
 -3 -7 2 201.08 14.4
 3 -7 2 238.35 15.29
 -3 7 3 72.55 5.42
 -3 7 -3 75.37 7.44
 3 -7 3 80.28 9.63
 -3 -7 3 71.54 9.11
 -3 -7 3 80.82 9.77
 3 -7 3 94.31 10.18
 3 -7 3 71.52 6.73
 -3 7 -4 314.03 15.78
 3 -7 4 287.8 14.03
 3 -7 4 297.56 18.82
 -3 -7 4 326.61 19.65
 -3 -7 4 336.3 19.81
 3 -7 4 285.8 18.44
 -3 -7 5 192.4 15.98
 3 -7 5 197.29 16.02
 3 -7 5 193.44 15.83
 -3 -7 5 166.34 15.11
 -3 7 -5 189.16 12.61
 3 -7 5 173.97 11.18
 3 -7 6 105.49 12.9
 -3 -7 6 102.37 12.82
 -3 -7 6 93.86 12.05
 3 -7 6 97.1 12.21
 3 -7 6 92.64 8.78
 -3 7 -6 108.25 10.22
 -3 -7 7 39.63 9.41
 3 -7 7 56.84 10.46
 -3 7 -7 64.08 8.43
 3 -7 7 44.1 9.84
 -3 -7 7 56.27 10.54
 -3 -7 8 12.32 7.12
 3 -7 8 19.59 8.58
 3 7 -8 22.13 6.87
 3 -7 8 24.3 8.98
 -3 -7 8 3.11 7.85
 -3 7 -8 18.84 6.26
 3 -7 9 62.9 12.28
 -3 -7 9 47.4 10.9
 -3 7 -9 55.12 8.91
 3 -7 9 56.89 12.22
 -3 -7 9 65.01 13.17
 3 7 -9 50.61 8.89
 3 9 0 14.34 4.27
 -3 9 0 17.02 4.34
 3 -9 0 13.28 6.78
 -3 -9 0 12.08 6.41
 3 -9 0 17.94 6.98
 -3 -9 0 5.98 5.64
 -3 9 1 157.72 10.13
 3 9 1 147.7 9.81
 -3 9 -1 164.88 11.21
 3 -9 1 144.19 13.85
 -3 -9 1 150.7 13.98
 -3 -9 1 125.44 13.43
 3 -9 1 163.95 14.86
 3 -9 -1 173.2 15.6
 -3 -9 -1 176.55 15.42
 3 9 -1 137.97 10.65
 -3 -9 1 151.73 14.4
 -3 -9 -1 139.53 13.75
 3 -9 -1 143.33 14.12
 3 -9 1 128.49 13.71
 -3 -9 -2 92.51 11.97
 3 -9 -2 102.75 12.39
 -3 -9 2 95.32 11.97
 3 -9 2 98.55 11.87
 -3 -9 -2 73.95 10.72
 3 -9 2 89.86 11.48
 3 -9 -2 92.47 11.71
 -3 -9 2 95.08 11.74
 3 -9 2 103.54 12.16
 -3 -9 2 71.37 11
 3 9 -2 100.6 9.38
 -3 9 -2 97.26 9.22
 -3 -9 3 16.52 7.04
 3 -9 3 13.91 6.71
 3 -9 3 11.28 6.55
 -3 -9 -3 18.93 7.55
 -3 -9 3 3.78 5.93
 3 -9 -3 11.41 6.52
 -3 -9 -3 16.64 7.48
 3 -9 -3 19.29 7.87
 -3 9 -3 12.34 5.09
 3 -9 3 9.57 6.15
 -3 -9 3 14.42 7.11
 3 9 -3 10.75 5.36
 -3 9 -4 147.59 12.11
 -3 -9 4 134.34 14.44
 3 -9 4 126.67 14.13
 3 -9 4 160.04 15.62
 -3 -9 4 105.28 13.12
 3 9 -4 135.94 11.89
 3 -9 4 139 14.59
 -3 -9 4 155.7 15.33
 -3 9 -5 245.33 16.03
 3 9 -5 239.2 16.16
 -3 -9 5 186.5 18.06
 3 -9 5 242.52 19.88
 3 -9 5 213.13 18.88
 -3 -9 5 175.88 17.47
 3 -9 6 49.25 11.01
 -3 -9 6 68.49 12.44
 3 9 -6 61.89 9.57
 -3 9 -6 66.68 9.61
 3 -9 6 66.83 12.5
 -3 -9 6 67.59 12.39
 3 9 -7 60.9 9.81
 -3 9 -7 59.56 9.7
 -3 -9 7 49.1 11.34
 3 -9 7 41.77 10.87
 3 -9 7 59.69 11.92
 -3 -9 7 53.77 11.77
 3 -11 0 3.17 7.33
 -3 -11 0 22.2 8.66
 -3 11 0 17.17 5.39
 3 -11 0 9.45 7.55
 -3 -11 0 11.01 7.68
 3 -11 1 23.47 8.92
 -3 -11 1 25.06 9.49
 -3 -11 -1 27.08 9.31
 3 -11 -1 19.16 8.98
 -3 -11 -1 23.67 8.63
 3 -11 1 23.08 8.77
 3 -11 -1 34.8 9.81
 -3 -11 1 33.89 9.76
 3 11 -1 24.23 6.15
 -3 11 -1 22.58 6.21
 -3 -11 -2 17.64 8.63
 3 -11 -2 12.88 8.79
 -3 -11 2 20.46 9.41
 3 -11 2 1.57 7.53
 3 -11 2 13.22 8.25
 -3 -11 2 7.36 8.6
 -3 11 -2 19.19 6.49
 3 11 -2 13.78 6.06
 3 -11 2 7.75 7.57
 3 -11 -2 12.71 8.55
 -3 -11 -2 6.33 7.87
 -3 -11 2 10.87 8.6
 3 -11 3 290.43 23.23
 -3 -11 3 338.42 24.83
 3 -11 -3 344.96 24.86
 -3 -11 3 307.75 24.02
 -3 -11 -3 306.79 23.6
 3 -11 3 319.41 24.08
 3 -11 3 341.05 24.72
 -3 -11 3 341.24 24.59
 3 11 -3 383.54 20.64
 -3 11 -3 372.62 20.4
 3 -11 -3 295.11 23.65
 -3 -11 -3 302.22 23.72
 3 -11 4 3.35 8.31
 -3 -11 4 3.36 7.44
 -3 -11 -4 13.1 8.28
 -3 -11 4 10 7.69
 3 -11 -4 14.76 8.7
 3 -11 4 14.92 8.66
 -3 -11 4 6.36 8.17
 3 -11 4 14.17 9.85
 -3 11 -4 9.26 6.23
 3 11 -4 10.35 6.19
 3 -11 -4 11.69 8.72
 -3 -11 -4 8.33 7.38
 -4 0 0 1220.56 14.08
 4 0 0 224.5 9.83
 -4 0 -1 6.01 1.13
 4 0 1 5 1.03
 4 0 -1 5.13 1.13
 4 0 -1 7.65 1.26
 -4 0 -1 8.38 1.28
 4 0 1 6.48 1.21
 -4 0 1 7.06 1.28
 -4 0 -1 6.63 1.41
 -4 0 -1 5.97 1.2
 -4 0 1 6.08 0.93
 -4 0 1 6.4 1.24
 -4 0 -1 9.85 1.33
 4 0 1 7.99 1.39
 4 0 -1 5.42 1.17
 -4 0 -2 925.73 25.28
 4 0 -2 917.24 25.14
 4 0 2 892.03 25.23
 -4 0 2 857.78 25.25
 -4 0 2 907.4 25.49
 4 0 2 877.25 25.17
 -4 0 -2 915.68 23.46
 4 0 2 915.49 23.46
 -4 0 -2 945.06 25
 -4 0 -2 899.66 25.21
 4 0 -2 906.67 25.13
 -4 0 -3 15.1 2.61
 -4 0 3 12.67 2.89
 4 0 3 18.11 2.55
 -4 0 3 13.02 3.15
 4 0 3 21.49 3.36
 -4 0 -3 16.98 1.99
 4 0 4 29.6 4.32
 -4 0 4 39.46 4.98
 -4 0 -4 41.65 4.15
 4 0 4 35.96 4.57
 -4 0 4 28.78 4.33
 -4 0 -4 31.63 2.77
 -4 0 -5 16.7 3.23
 -4 0 -5 11.78 2.48
 4 0 6 495.73 21.45
 -4 0 6 473.34 21.23
 -4 0 6 479.19 21.32
 4 0 6 490.11 21.48
 -4 0 -6 474.48 15.73
 -4 0 -7 15.4 3.18
 -4 0 -7 9.39 3.8
 -4 0 7 12.57 5.18
 4 0 7 14.12 4.9
 4 0 7 9.65 4.8
 -4 0 7 19.65 5.77
 4 0 8 245.96 16.95
 -4 0 8 210.56 16.01
 -4 0 8 224.88 16.5
 4 0 8 222.25 16.23
 4 0 -8 211.65 12.31
 -4 0 -8 217.12 13.22
 -4 0 9 1.27 5.39
 4 0 9 8.78 6.23
 4 0 9 3.73 5.63
 -4 0 9 1.27 5.6
 4 0 -9 0.68 4.19
 -4 0 -9 5.71 4.76
 -4 0 -10 135.41 12.2
 4 0 -10 131.87 11.4
 4 0 10 140.95 15.3
 -4 0 10 135.87 15.18
 -4 0 10 128.02 15.23
 4 0 10 114.24 14.38
 -4 0 -11 -3.2 5.98
 4 -2 0 941.02 25.84
 -4 -2 0 935.63 25.95
 4 -2 0 950.65 25.75
 -4 -2 0 960.86 25.81
 4 -2 0 927.9 23.36
 4 -2 0 964.17 26.01
 -4 -2 0 916.51 25.94
 4 -2 0 896.34 24.57
 -4 2 0 904.04 24.56
 -4 2 -1 792.06 22.59
 4 2 -1 761.99 22.35
 -4 2 -1 783.74 20.51
 4 -2 1 759.64 20.42
 -4 -2 1 764.84 22.56
 4 -2 1 791.58 22.52
 4 2 -1 766.83 22.33
 -4 -2 1 771.93 22.55
 -4 2 -1 805.32 22.6
 4 -2 1 752.87 22.24
 4 -2 -1 733.53 20.33
 -4 2 -1 732.36 21.06
 -4 2 1 724.23 20.53
 -4 2 1 823.15 22.85
 4 -2 1 787.69 20.77
 4 -2 1 766.17 22.22
 4 -2 -2 102.91 4.49
 -4 2 -2 104.22 5.27
 4 2 2 114.32 4.87
 4 -2 2 97.3 6.05
 -4 -2 2 106.58 6.55
 -4 2 -2 104.72 4.91
 4 -2 2 94.51 5.98
 -4 -2 2 103.7 6.33
 -4 2 -3 19.9 2.72
 4 2 -3 19.08 1.86
 -4 -2 3 20.24 3.52
 4 -2 3 19.73 3.57
 -4 2 -3 20.53 3.31
 4 -2 -3 17.16 2.09
 4 2 3 22.84 2.44
 4 -2 3 24.78 3.77
 -4 -2 3 16.4 3.11
 4 -2 4 16.06 3.65
 -4 -2 4 11.29 3.39
 -4 2 -4 7.92 2.11
 -4 2 -4 9.66 2.79
 4 2 -4 9.61 1.75
 4 -2 4 12.64 3.5
 -4 -2 4 13.44 3.45
 4 2 4 11.12 2.35
 -4 -2 -5 72.28 3.2
 -4 2 -5 74.83 5.44
 -4 2 -5 72.69 5.98
 4 2 -5 71.39 4.79
 -4 -2 -6 132 5.13
 4 2 -6 128.38 7.29
 -4 -2 6 141.18 11.02
 4 -2 6 121.86 10.06
 4 -2 6 157.96 11.29
 -4 -2 6 124.48 10.34
 -4 -2 7 233.38 15.57
 4 -2 7 245.05 15.8
 -4 2 -7 223.42 11.27
 -4 2 -7 237.14 12.95
 4 2 -7 254.25 11.62
 4 -2 7 240.49 15.78
 -4 -2 7 247.86 15.93
 -4 -2 -7 257.84 13.81
 -4 -2 8 217.69 16.27
 4 -2 8 211.53 15.94
 -4 2 -8 227.36 13.48
 -4 -2 -8 235.96 13.99
 -4 2 -8 212.2 11.52
 -4 -2 8 193.84 15.42
 4 -2 8 195.54 15.32
 -4 -2 -9 91.01 9.61
 -4 2 -9 84.54 8.8
 4 -2 9 94.92 11.85
 -4 -2 9 81.63 11.27
 4 -2 9 78.87 11.12
 -4 -2 9 82.88 11.44
 -4 2 -9 61.56 6.9
 4 -2 10 8.49 7.39
 -4 -2 10 1.44 6.38
 -4 2 -10 6.29 4.69
 4 -2 -10 0.87 4.41
 -4 -2 -10 8.67 5.34
 -4 -2 10 7.23 6.67
 4 -2 10 8.52 6.55
 -4 -2 11 -1.63 7.97
 4 -2 11 3.2 7.24
 4 -2 -11 7.86 5.66
 -4 -2 -11 5.44 6.27
 -4 -2 11 4.93 7.27
 4 -2 11 6.44 8
 4 -4 0 36.72 3.74
 -4 4 0 36.32 2.27
 -4 -4 0 30.53 4.51
 4 -4 0 38.45 4.71
 -4 4 0 39.07 3.39
 -4 -4 0 33.85 4.61
 4 -4 0 32.15 4.4
 4 -4 0 41.34 4.86
 -4 -4 0 36.27 4.62
 4 4 -1 640.3 18.21
 4 -4 1 580.54 19.53
 4 -4 1 628.45 21.79
 -4 4 1 633.99 18.52
 -4 4 -1 631.26 19.44
 -4 -4 1 614.35 22.29
 4 -4 1 620.92 22.19
 4 -4 1 611.34 22.24
 -4 -4 1 593.77 22.05
 -4 -4 2 10.81 1.78
 -4 4 2 10.26 1.86
 -4 -4 2 9.2 3.17
 4 -4 2 10.48 2.96
 4 4 2 10.29 1.69
 -4 -4 2 10.35 3.52
 4 -4 2 9.61 2.85
 4 -4 2 10.03 2.69
 -4 4 -2 9.19 2.45
 4 4 3 84.05 3.41
 4 -4 -3 110 4.83
 -4 -4 3 115.91 5.23
 4 4 3 104.28 5.02
 4 -4 -3 106.46 4.09
 -4 -4 3 96.63 4.06
 -4 4 -4 8.36 2.79
 4 -4 -4 11.28 1.65
 -4 -4 4 10.06 2.46
 4 -4 -5 104.57 4.35
 -4 4 -5 148.03 8.82
 4 -4 5 106.74 9.57
 -4 -4 5 133.54 10.75
 4 -4 5 140.56 10.65
 -4 -4 5 139.58 10.75
 -4 4 -5 121.72 5.42
 4 -4 6 20.91 5.69
 -4 -4 6 4.49 4.62
 -4 -4 6 18.13 5.56
 4 -4 6 7.92 4.88
 -4 4 -6 14.63 3.99
 -4 -4 7 336.64 19.89
 4 -4 7 316.89 19.17
 -4 4 -7 304.11 14.87
 4 -4 7 308.46 18.83
 -4 -4 7 290.53 18.61
 -4 4 -7 295.04 15.46
 4 -4 8 27.76 7.49
 -4 -4 8 29.73 8.3
 -4 4 -8 21.27 5.06
 -4 4 -8 24.07 5.5
 -4 -4 8 31.17 7.76
 4 -4 8 18.65 6.91
 -4 4 -9 109.7 9.79
 4 -4 9 107.91 13.3
 -4 -4 -9 116.27 10.99
 4 -4 9 122.88 13.84
 -4 -4 9 119.46 13.98
 -4 -4 9 123.04 13.99
 -4 -4 10 35.21 10.21
 4 -4 10 31.31 9.25
 -4 -4 10 22.98 8.96
 4 -4 10 23.86 9.46
 -4 -4 -10 35.4 7.78
 -4 4 -10 24.39 6.06
 4 4 -11 0.8 4.17
 4 -4 11 6.7 8.6
 -4 -4 11 5.16 8.39
 -4 -4 -11 -3.4 6.18
 4 -4 11 -1.67 7.88
 -4 -4 11 -1.72 8.24
 -4 4 -11 2.38 5.02
 -4 -6 0 479.99 20.68
 4 -6 0 483.77 20.76
 -4 -6 0 461.82 20.77
 4 -6 0 461.19 20.67
 -4 -6 0 476.67 20.93
 4 -6 0 480.08 20.9
 -4 -6 -1 152.71 11.38
 4 -6 -1 169.94 11.79
 -4 6 1 177.33 8.59
 -4 -6 1 165.06 11.69
 4 -6 1 154.33 11.44
 -4 -6 -1 166.51 11.66
 4 -6 -1 170.05 11.74
 4 -6 1 176.01 11.8
 -4 -6 1 181.71 11.86
 -4 -6 1 158.43 11.59
 4 -6 1 171.7 11.87
 4 6 2 99.01 4.4
 -4 -6 2 118.35 9.89
 4 -6 2 118.34 9.94
 4 6 2 115.63 6.26
 -4 6 2 118.64 6.61
 -4 6 -2 112.24 7.8
 4 -6 2 126.22 10
 -4 -6 2 119.14 9.78
 4 -6 2 120.76 10.01
 -4 -6 2 126.84 10.35
 -4 -6 3 21.24 3.08
 4 -6 3 25.55 5.43
 -4 -6 3 27.63 5.68
 -4 -6 3 14.68 1.73
 -4 6 -3 25.31 4.39
 4 6 3 17.88 1.89
 -4 -6 3 25.45 5.53
 4 -6 3 29.04 5.83
 -4 6 3 17.96 2.77
 4 6 3 18.19 2.59
 4 -6 4 15.16 5.53
 -4 -6 4 8.21 4.77
 -4 6 -4 8.05 4.01
 -4 -6 4 10.94 2.64
 4 -6 4 15.96 5.67
 -4 -6 4 16.33 5.3
 -4 -6 5 22.46 6.29
 4 -6 5 21.87 6.52
 -4 6 -5 31.71 5.66
 4 -6 5 38.05 5.68
 4 -6 5 29.59 6.72
 -4 -6 5 40.52 7.91
 4 -6 6 175.63 12.14
 4 -6 6 210.36 15.95
 -4 -6 6 197.19 16.11
 -4 6 -6 202.68 12.7
 -4 -6 6 182.14 15.34
 4 -6 6 167 14.51
 4 -6 7 87.04 11.36
 -4 -6 7 94.81 11.99
 -4 6 -7 79.16 8.77
 4 -6 7 72.74 8.88
 -4 -6 7 89.32 11.7
 4 -6 7 85.39 11.41
 4 -6 8 72.08 11.49
 -4 -6 8 49.1 10.09
 -4 6 -8 62.58 8.23
 4 -6 8 49.95 8.17
 4 -6 8 42.54 9.8
 -4 -6 8 31.14 8.94
 -4 -6 9 26.61 8.97
 -4 6 -9 58.84 8.65
 4 -6 9 41.37 9.95
 -4 -6 9 52.15 11.25
 4 -6 9 53.12 10.62
 -4 -6 -10 76.99 10.78
 -4 6 -10 73.25 9.55
 4 6 -10 62.16 9.01
 4 -6 10 73.86 13.42
 -4 -6 10 57.1 12.48
 -4 -6 10 82.76 13.96
 4 -6 10 75.26 13.01
 -4 8 0 199 11.39
 4 -8 0 206.28 15.13
 -4 -8 0 221.9 15.75
 4 8 0 203.27 11.18
 -4 -8 0 192.68 15.05
 4 -8 0 202.53 15.26
 4 -8 0 199.68 14.77
 -4 -8 0 197.09 14.57
 4 -8 1 11.64 6.02
 -4 -8 1 9.68 5.73
 -4 8 1 18.18 3.79
 -4 8 -1 19.43 4.43
 4 8 1 17.5 3.82
 4 -8 1 19.57 6.17
 -4 -8 1 17.59 6.13
 -4 -8 -1 15.19 5.77
 4 -8 -1 10.14 5.47
 4 -8 -1 23.72 6.87
 -4 -8 -1 6.18 5.47
 4 -8 1 20.77 6.44
 -4 -8 1 26.08 6.54
 4 -8 2 217.51 12.32
 -4 8 -2 239.99 13.48
 -4 -8 2 236.05 16.57
 4 -8 2 229.18 16.43
 4 -8 -2 226.51 16.51
 -4 -8 -2 232.85 16.64
 4 -8 -2 243.84 16.78
 -4 -8 -2 243.74 16.82
 4 -8 2 262.53 17
 -4 -8 2 225.94 16.37
 4 -8 2 216.05 16.07
 -4 -8 2 228.18 16.47
 -4 -8 3 11.06 5.68
 4 -8 3 7.67 5.25
 4 -8 3 12.62 4.27
 4 -8 3 4.15 5.25
 -4 -8 3 5.22 5.78
 -4 8 -3 4.12 3.91
 4 -8 3 2.17 5.11
 -4 -8 3 2.19 4.96
 4 -8 4 30.4 7.95
 -4 -8 4 14.21 6.58
 4 -8 4 34.79 8.03
 -4 -8 4 31.72 7.76
 4 -8 4 18.65 4.61
 -4 8 -4 30.13 6.47
 -4 -8 5 10.4 6.24
 4 -8 5 1.28 5.79
 -4 8 -5 12.35 5.21
 4 -8 5 16 4.84
 -4 -8 5 14.25 6.87
 4 -8 5 5.1 6.12
 -4 8 -6 54.39 8.33
 -4 -8 6 67.32 11.06
 4 -8 6 46.77 9.67
 4 -8 6 59.75 10.73
 -4 -8 6 53.83 10.45
 -4 8 -7 8.6 5.98
 -4 -8 7 15.35 8.01
 4 -8 7 3 7.33
 -4 -8 7 18.55 9.35
 4 -8 7 25.71 8.6
 -4 8 -8 225.68 16.57
 4 -8 8 248.41 21.5
 -4 -8 8 205.58 19.98
 4 -8 8 208.49 19.93
 -4 -8 8 203.56 19.74
 4 8 -8 232.44 16.98
 -4 -10 0 125.36 14.6
 4 -10 0 121.2 14.32
 4 -10 0 107.91 13.7
 -4 -10 0 123.12 14.39
 -4 10 0 143.66 10.74
 4 10 0 115.98 9.94
 4 10 -1 91.53 9.63
 -4 10 -1 107.14 9.92
 4 -10 -1 127.95 14.54
 -4 -10 1 107.98 13.6
 -4 -10 -1 112.5 13.93
 4 -10 1 104.99 13.27
 4 -10 1 147.53 14.97
 -4 -10 1 118.07 13.6
 4 -10 1 102.27 13.26
 -4 -10 1 112.21 13.59
 4 -10 -1 111.46 13.73
 -4 -10 -1 113.92 13.93
 4 -10 -2 11.32 7.27
 -4 -10 -2 2.82 6.75
 4 10 -2 2.33 4.48
 -4 -10 2 9.59 6.69
 -4 -10 -2 12.48 7.35
 4 -10 2 12.28 6.66
 4 -10 -2 5.57 6.3
 4 -10 2 14.37 7.72
 -4 -10 2 6.57 6.53
 -4 10 -2 10.37 4.99
 4 -10 2 17.99 7.77
 -4 -10 2 4.17 6.79
 4 -10 -3 5.8 7.33
 -4 -10 -3 21.63 8.09
 4 10 -3 0.86 4.96
 4 -10 3 5.66 6.66
 -4 -10 3 5.7 6.3
 4 -10 -3 17.09 7.32
 -4 -10 -3 2.83 6.27
 4 -10 3 6.72 7.33
 -4 -10 3 27.05 9.08
 -4 10 -3 6.05 5.05
 -4 -10 3 8.62 7.14
 4 -10 3 10 7.1
 -4 -10 -4 26.9 9.07
 4 -10 -4 19.49 7.86
 4 10 -4 43.62 8.1
 -4 -10 4 47.67 11.1
 -4 -10 -4 26.52 8.73
 4 -10 4 19.22 8.1
 4 -10 -4 34 9.47
 4 -10 4 42.35 10.28
 -4 -10 4 50.05 10.41
 -4 10 -4 29.15 7.14
 4 -10 4 26.83 8.62
 -4 -10 4 16.52 8.23
 4 -10 5 28.69 9.66
 -4 -10 5 45.05 11.22
 4 -10 5 34.98 10.39
 -4 -10 5 11.24 8.53
 4 10 -5 30.21 7.78
 -4 -10 -5 36.74 9.81
 4 -10 -5 27.55 8.95
 -4 -10 5 44.29 11.11
 4 -10 5 46.45 10.64
 -4 10 -5 18.37 6.89
 -4 -10 -5 12.4 7.86
 4 -10 -5 31 9.82
 -4 -10 6 44.12 11.2
 4 -10 6 73.83 12.88
 -4 10 -6 64.91 10.14
 4 -10 6 85.23 13.86
 -4 -10 6 79.06 13.69
 4 10 -6 106.28 12.41
 -4 -10 6 66.82 12.66
 4 -10 6 66.08 13.09
 -5 -1 0 0.76 1.02
 5 -1 0 0.75 0.96
 5 -1 0 0.29 0.88
 -5 1 0 2.11 1.37
 -5 1 0 1.02 1.12
 5 -1 0 1.54 0.97
 -5 -1 0 1.25 1.04
 -5 -1 0 3.18 0.95
 5 1 0 1.42 0.84
 -5 -1 0 1.68 0.95
 5 -1 0 1.83 0.95
 -5 1 -1 247.03 8.46
 5 1 -1 274.08 8.66
 -5 1 1 276.59 8.77
 5 -1 -1 253.44 8.5
 5 -1 1 256.32 8.39
 -5 1 -1 253.62 8.46
 -5 1 -1 247.2 8.48
 5 1 -1 258.27 8.57
 -5 -1 1 265.45 8.8
 5 -1 1 254.11 8.67
 -5 1 -1 268.77 9.68
 -5 -1 -1 259.63 8.55
 -5 1 -1 271.72 8.62
 5 -1 -1 244.61 8.74
 5 -1 1 250.06 8.65
 -5 -1 1 243.66 8.64
 -5 1 -1 277.35 9.16
 -5 -1 1 258.97 8.12
 5 1 -2 863.66 22.16
 -5 -1 2 852.21 24.66
 -5 1 -2 832.1 24.49
 5 1 -2 853.8 24.56
 5 -1 2 856.72 24.57
 5 1 2 826.98 21.9
 -5 -1 -2 844.07 22.51
 -5 1 -2 849.87 23.26
 5 -1 -2 900.87 24.71
 -5 -1 -2 847.76 24.59
 5 1 2 897.77 23.67
 5 -1 2 834.08 24.53
 -5 -1 2 854.48 24.7
 -5 1 -2 849.4 24.61
 5 1 -2 872.56 24.68
 -5 1 -2 860.3 24.85
 -5 -1 -2 895.26 24.17
 5 -1 -2 902.58 24.69
 -5 -1 -2 893.76 24.85
 5 -1 3 152.23 8.12
 -5 -1 3 144.44 8.01
 5 -1 3 137.61 7.93
 -5 -1 3 141.19 7.98
 5 1 3 147.24 6.75
 5 1 3 146.27 5.18
 -5 1 -3 143.82 6.36
 -5 -1 -3 148.49 5.4
 -5 1 -3 155.06 7.59
 -5 -1 -3 155.83 7.41
 5 1 4 591.99 18.87
 -5 1 4 583.48 21.25
 5 -1 4 599.31 21.26
 -5 -1 4 577.78 21.22
 -5 1 4 583.73 21.16
 -5 -1 4 568.43 21.1
 5 -1 4 586.09 21.15
 -5 -1 -4 602.02 19.75
 -5 1 -4 595.67 19.7
 -5 1 -4 572.8 17.87
 -5 -1 -4 596.04 16.46
 -5 1 -5 193.65 9.99
 -5 1 -5 172.18 8.11
 -5 -1 -5 182.83 7.04
 -5 1 -6 193.02 9.32
 -5 -1 -6 204.1 8.09
 -5 1 6 194.23 13.1
 5 1 6 201.82 13.12
 -5 -1 6 181.74 12.48
 5 -1 6 213.12 13.21
 -5 -1 -6 226.28 11.74
 5 1 -6 203.08 9.86
 -5 1 6 226.73 13.88
 5 -1 6 215.15 13.29
 -5 -1 6 219.84 13.44
 5 1 6 227.08 13.69
 5 -1 7 5.25 4.42
 -5 -1 7 8.92 4.8
 5 1 -7 9.43 2.86
 -5 1 -7 3.01 2.94
 -5 -1 -7 10.62 3.78
 5 -1 7 13.99 4.91
 -5 -1 7 7.14 4.44
 -5 1 -8 24.01 5.12
 5 1 -8 27.93 4.51
 -5 -1 -8 27.16 5.7
 5 -1 8 29.15 7.15
 -5 -1 8 24.44 6.89
 -5 1 -8 17.78 3.93
 -5 -1 8 46.83 8.24
 5 -1 8 21.9 6.83
 -5 1 -9 77.48 8.73
 5 -1 9 95.23 12.05
 -5 -1 9 67.27 10.24
 -5 -1 -9 91.38 9.82
 5 1 -9 67.79 7.46
 -5 -1 9 69.41 10.57
 5 -1 9 75.3 11.12
 -5 -1 10 114.93 14.22
 5 -1 10 123.88 14.6
 5 -1 -10 135.55 11.42
 -5 -1 -10 101.73 11.1
 -5 1 -10 111.67 11.32
 -5 -1 10 94.19 12.91
 5 -1 10 128.64 14.62
 5 -1 11 6.47 8.3
 -5 -1 11 1.65 7.46
 5 -1 11 1.6 7.97
 -5 -1 11 3.28 7.71
 5 -1 -11 4.65 4.7
 -5 1 -11 1.06 4.87
 -5 -1 -11 7.72 6.19
 5 -3 0 0.1 0.83
 -5 -3 0 0.97 1.98
 5 -3 0 1.29 2.17
 5 -3 0 -0.33 1.82
 -5 -3 0 1.33 2.36
 5 -3 0 2.14 1.73
 -5 3 0 0.43 1.29
 -5 -3 0 -0.34 2.26
 5 -3 0 0.67 2.05
 5 -3 1 160.14 8.46
 -5 -3 1 156.22 8.31
 5 -3 1 155.12 8.37
 -5 -3 1 161.19 8.39
 5 -3 1 152.57 7.57
 5 3 -1 148.52 5.34
 -5 3 -1 155.74 6.14
 5 -3 1 154.09 6.04
 -5 3 -1 143.13 6.76
 -5 3 1 142.05 6.36
 -5 -3 2 1.75 0.87
 5 -3 2 1.09 2.1
 5 3 2 2.26 1.32
 -5 -3 2 4.08 2.41
 5 -3 2 2.36 2.14
 -5 -3 2 1.24 2.19
 5 -3 2 4.37 2.64
 5 -3 -2 4.05 1.48
 -5 3 2 3.17 1.54
 -5 3 -2 4.16 1.97
 5 3 3 511.22 15.05
 5 -3 3 471.2 18.09
 -5 -3 3 454.36 18.19
 -5 3 -3 476.74 16.06
 5 -3 -3 445.13 13.77
 5 -3 3 480.96 18.32
 -5 -3 3 430.07 17.9
 -5 3 -3 474.92 14.65
 5 3 4 90.52 5.48
 5 -3 -4 78.57 4.12
 -5 3 -4 89.49 5.2
 -5 3 -4 83.41 6.75
 5 3 -5 432.57 14.11
 -5 3 -5 458.6 18.4
 -5 -3 5 473.69 20.04
 5 -3 5 472.95 19.86
 5 -3 5 425.75 19.22
 -5 -3 5 464.57 20.05
 -5 3 -5 445.4 15.1
 5 -3 -5 397.29 12.98
 5 -3 6 26.77 5.92
 -5 -3 6 18.67 5.04
 5 3 -6 16.61 2.84
 5 -3 6 19.9 5.41
 -5 -3 6 19.69 5.04
 -5 3 -6 17.19 3.73
 5 -3 7 13.03 5.08
 -5 -3 7 12.45 5.52
 -5 3 -7 8.58 3.39
 -5 -3 7 12.54 5.34
 5 -3 7 5.62 4.97
 -5 3 -7 8.06 3.72
 5 -3 8 4.32 5.27
 -5 -3 8 6.66 5.61
 -5 3 -8 -0.56 3.31
 -5 -3 8 -1.11 4.93
 5 -3 8 1.08 5.3
 -5 -3 -8 3.08 4.43
 -5 3 -8 3.01 3.92
 -5 -3 9 15.38 7.49
 5 -3 9 24.95 7.98
 -5 3 -9 16.91 5.36
 -5 -3 -9 17.55 5.85
 -5 3 -9 16.64 4.84
 5 -3 9 12.48 6.62
 -5 -3 9 19.24 7.59
 5 -3 10 12.85 8.54
 -5 -3 10 -2.93 6.63
 5 -3 10 7.14 7.56
 -5 -3 10 10.27 7.66
 -5 3 -10 0.67 4.25
 -5 -3 -10 13.94 6.3
 5 -3 11 239.24 21.01
 -5 -3 11 211.08 20.21
 -5 -3 -11 168.32 15.34
 5 -3 11 258.09 21.54
 -5 -3 11 205.71 19.94
 5 -3 -11 236.27 16.79
 -5 5 0 2.61 1.88
 -5 -5 0 -0.54 3
 5 -5 0 1.09 3.29
 -5 5 -1 163.44 8.47
 -5 5 1 164.33 7.87
 5 5 2 53.86 3.52
 -5 5 2 61.69 4.44
 -5 5 -3 464.72 16.94
 5 5 3 400.68 12.35
 -5 5 3 426.86 14.42
 -5 -5 3 468.48 19.99
 5 -5 3 454.46 19.48
 -5 -5 3 434.6 19.32
 5 -5 3 463.12 19.53
 5 5 3 440.56 13.37
 -5 -5 3 445.68 13.55
 -5 -5 3 375.18 12.4
 5 5 4 86.51 5.19
 5 -5 -4 92.81 4.18
 -5 -5 4 85.84 8.92
 -5 -5 4 96.32 9.4
 5 -5 4 97.61 9.29
 -5 5 -4 109.64 7.9
 -5 -5 4 91.76 5.21
 -5 -5 5 161.86 12.71
 5 -5 5 202.4 13.65
 -5 -5 5 169.92 8.4
 5 -5 5 176.94 11.4
 -5 5 -5 183.82 10.79
 -5 -5 5 165.24 13
 5 -5 5 187.97 13.26
 5 -5 6 46.67 7.91
 -5 -5 6 23.24 6.44
 -5 5 -6 31.62 5.37
 5 -5 6 25.14 5.67
 -5 -5 6 43.2 7.57
 5 -5 6 30.9 6.65
 -5 5 -7 52.95 6.99
 5 -5 7 43.56 8.29
 -5 -5 7 46.38 8.61
 5 -5 7 42.74 8.34
 -5 -5 7 37.56 8.53
 -5 5 -8 18.64 5.3
 5 -5 8 3.74 5.87
 -5 -5 8 10.36 6.55
 -5 -5 8 15.38 7.1
 5 -5 8 8.64 5.81
 -5 -5 9 121.83 14.6
 5 -5 9 116.07 13.97
 -5 -5 9 126.77 14.56
 5 -5 9 104.15 12.96
 -5 5 -9 107.86 10.43
 5 -5 10 32.49 9.7
 -5 -5 10 30.47 9.94
 -5 -5 -10 35.2 7.71
 -5 5 -10 14.8 6.05
 5 -5 10 35.73 10.15
 -5 -5 10 16.1 9.05
 5 -7 0 0.8 4.18
 -5 -7 0 3.99 4.16
 5 -7 0 -0.84 3.95
 -5 -7 0 3.37 4.26
 -5 -7 0 -2.56 4.1
 5 -7 0 4.26 3.85
 -5 7 0 -1.37 2.64
 -5 -7 1 6.13 4.58
 -5 -7 -1 7.61 4.69
 5 -7 -1 18.63 5.07
 5 -7 1 8.69 4.4
 5 -7 1 9.6 3.67
 -5 -7 -1 8.61 4.5
 5 -7 -1 10.34 5.03
 5 -7 1 4.37 4.27
 -5 -7 1 4.4 4.37
 -5 7 -1 5.01 3.11
 5 -7 1 4.06 4.31
 -5 -7 1 12.15 4.84
 5 -7 2 271.2 13.18
 5 -7 2 281.91 16.51
 -5 -7 2 228.88 15.32
 -5 -7 -2 265.6 16.13
 5 -7 -2 264.48 16.3
 5 -7 2 266.15 16.15
 -5 -7 2 271.2 16.17
 5 -7 -2 276.95 16.77
 -5 -7 -2 258.29 16.15
 -5 -7 2 245.21 15.82
 5 -7 2 254.82 16.17
 -5 7 2 276.97 11.84
 -5 7 -2 271.48 13.44
 5 7 2 234.65 10.55
 -5 7 3 7.37 2.66
 -5 7 -3 11.53 4.08
 5 -7 3 14.08 5.27
 -5 -7 3 10.49 4.9
 5 -7 3 7.44 5.43
 -5 -7 3 10.4 5.01
 5 -7 3 11.42 3.83
 -5 -7 4 308.35 19.13
 5 -7 4 309.99 18.95
 -5 7 -4 334.08 16.48
 5 -7 4 333.85 15.79
 -5 -7 4 301.22 19.08
 5 -7 4 328.53 19.64
 5 -7 5 56.06 9.03
 -5 -7 5 52.92 9.02
 -5 7 -5 57.86 7.55
 5 -7 5 44.47 6.29
 -5 -7 5 40.02 8.45
 5 -7 5 45.68 8.55
 5 -7 6 89.37 9.02
 -5 7 -6 95.37 9.81
 -5 -7 6 102.9 12.66
 5 -7 6 84.05 11.39
 -5 -7 6 107.6 12.66
 5 -7 6 83.57 11.32
 5 -7 7 9.47 7.06
 -5 -7 7 5.6 6.83
 -5 -7 7 9.74 7.03
 5 -7 7 1.34 6.07
 5 -7 7 4.94 4.37
 -5 7 -7 9.39 5.23
 -5 7 -8 10.89 6.06
 5 -7 8 22.22 9.18
 -5 -7 8 30.67 9.39
 5 -7 8 17.64 8.69
 -5 -7 8 22.82 8.55
 -5 7 -9 22.96 6.68
 5 -7 9 21.2 9.17
 -5 -7 9 35.47 9.99
 -5 -7 9 28.41 9.89
 5 -7 9 9.68 8.44
 -5 -9 0 4.78 5.84
 5 -9 0 -4.78 6.61
 5 -9 0 -2.37 6.46
 -5 -9 0 -1.18 6.08
 -5 9 0 2.46 3.45
 5 9 0 -0.55 3.64
 5 9 -1 70.52 7.73
 -5 -9 -1 70.52 10.51
 5 -9 -1 68.32 10.42
 5 9 1 78.65 7.33
 -5 9 -1 97.18 8.86
 -5 9 1 78.15 7.43
 -5 -9 1 78.6 10.53
 5 -9 1 93.28 11.56
 -5 -9 -1 80.16 10.87
 5 -9 1 90.03 11.4
 -5 -9 1 58.3 10.05
 5 -9 -1 81.56 11.17
 5 -9 1 88.75 11.49
 -5 -9 1 78.3 10.88
 -5 9 -2 74.13 8.13
 5 -9 -2 88.23 11.74
 -5 -9 -2 82.84 11.12
 5 -9 2 109.1 12.37
 -5 -9 2 62.56 9.97
 -5 -9 -2 71.83 10.47
 5 -9 2 68.73 10.25
 -5 -9 2 77.57 10.84
 5 -9 -2 83.1 11.27
 5 -9 2 96.26 11.53
 -5 -9 2 92.09 11.66
 5 -9 3 21.85 5.17
 -5 9 -3 14.07 5.27
 5 -9 3 20 7.22
 -5 -9 3 17.66 6.6
 -5 -9 -3 22.76 7.48
 5 -9 -3 24.2 7.89
 -5 -9 3 15.01 7.13
 -5 -9 -3 19.95 7.38
 5 -9 3 17.35 6.97
 5 -9 -3 16.32 7.15
 -5 -9 3 30.96 8.23
 5 -9 3 16.55 7.41
 5 -9 4 78.34 11.56
 5 -9 4 105.99 9.44
 -5 -9 4 117.6 13.63
 -5 -9 4 91.9 12.64
 5 -9 4 105.3 12.96
 -5 9 -4 107.38 10.68
 -5 -9 4 108.96 13.24
 5 -9 4 113.52 13.54
 -5 9 -5 134.36 12.28
 -5 -9 5 109.46 14.23
 5 -9 5 124.6 14.54
 -5 -9 5 133.3 14.96
 5 -9 5 115.43 14.03
 -5 -9 5 114.05 14.39
 5 -9 5 123.63 14.71
 -5 -9 6 24.89 9.1
 5 -9 6 38.08 9.76
 5 -9 6 30.15 9.36
 -5 -9 6 40.06 9.77
 -5 9 -6 21 7.06
 -5 9 -7 29.87 7.65
 -5 -9 7 20.09 9.54
 5 -9 7 22.96 9.59
 5 -9 7 32.55 10.53
 -5 -9 7 26.59 9.95
 5 9 -7 23.38 7.64
 5 -11 0 -3.14 6.94
 -5 -11 0 1.57 7.08
 5 -11 0 18.68 8.85
 -5 -11 0 -4.66 7.31
 -5 11 0 2.33 4.76
 5 -11 -1 12.63 7.98
 5 -11 1 9.27 7.41
 -5 -11 -1 1.57 7.25
 -5 -11 1 -4.64 7.42
 -5 11 -1 13.34 5.65
 5 11 -1 -2.35 4.68
 -5 -11 -1 7.79 8.13
 -5 -11 1 -3.04 7.55
 5 -11 -1 10.95 8.29
 5 -11 1 10.62 8.16
 5 -11 2 1.55 7.02
 -5 -11 2 -3.12 7.19
 -5 -11 2 -1.46 7.83
 5 -11 2 -5.8 7.69
 -5 -11 2 -1.54 6.95
 5 -11 2 6.13 7.34
 -5 -11 -2 1.56 6.6
 5 -11 -2 9.45 8.6
 5 11 -2 0.86 5.29
 -5 11 -2 -1.79 4.8
 -5 -11 -2 1.58 7.45
 5 -11 -2 3.19 7.36
 -5 -11 -3 237.2 20.59
 5 -11 -3 191.52 19.19
 5 -11 -3 225.01 20
 -5 -11 -3 204.66 19.4
 -5 -11 3 221.32 19.99
 5 -11 3 199.33 19.39
 5 -11 3 208.27 19.25
 -5 -11 3 193.58 19.35
 5 -11 3 204.43 19.12
 -5 -11 3 213.99 19.74
 5 11 -3 222.03 16.2
 -5 11 -3 230.07 16.09
 5 -11 -4 -4.88 7.65
 -5 -11 4 8.26 8.06
 5 -11 4 3.28 7.56
 -5 -11 -4 -1.62 7.01
 -5 11 -4 4.13 5.88
 5 11 -4 -2.1 6.04
 -5 -11 4 6.32 8.11
 5 -11 4 -1.55 7.98
 5 -11 4 3.31 8.49
 -5 -11 4 5 7.04
 -5 -11 -4 -3.3 7.9
 5 -11 -4 -3.31 8.08
 6 0 0 1792.47 45.82
 6 0 0 1828.62 45.5
 -6 0 -1 2.1 1.1
 6 0 -1 4.44 1.17
 6 0 -1 3.56 1.22
 -6 0 1 2.71 1.18
 6 0 -1 3.42 1.11
 -6 0 -1 2.29 1.14
 6 0 -1 1.29 1.04
 6 0 1 4.45 1.15
 -6 0 1 2.5 1.14
 -6 0 1 3.65 1.14
 6 0 1 2.54 1.09
 -6 0 1 2.17 1.14
 -6 0 -1 0.79 1.25
 -6 0 -1 4.03 1.39
 6 0 1 2.86 1.37
 6 0 -2 370.63 12.06
 -6 0 -2 364.28 12.09
 -6 0 2 372.06 12.28
 6 0 2 349.84 12
 -6 0 2 365.56 12.22
 6 0 2 377.94 12.2
 -6 0 -2 378.45 11.32
 6 0 2 341.26 10.85
 -6 0 -2 349.78 12.44
 -6 0 -2 356.75 12.08
 6 0 -2 374.86 12.14
 -6 0 -3 12.06 2.01
 6 0 3 14.33 2.47
 -6 0 -3 12.33 2.69
 6 0 3 17.48 3.09
 -6 0 3 20.69 3.32
 6 0 3 19.47 3.31
 -6 0 3 16.28 3.22
 -6 0 -4 65.65 4.16
 -6 0 -4 82.19 5.78
 6 0 4 90.53 6.73
 -6 0 4 77.29 6.4
 6 0 4 72.52 6.08
 -6 0 4 73.62 6.28
 -6 0 -5 22.81 2.88
 -6 0 6 1057.03 36.87
 6 0 6 1119.47 37.04
 -6 0 -6 1087.27 30.48
 -6 0 -6 1088.3 34.26
 6 0 6 1089.64 36.77
 -6 0 6 1068.19 36.81
 -6 0 -7 23.16 3.5
 6 0 7 26 6.01
 -6 0 7 32.87 6.79
 6 0 7 31.86 6.48
 -6 0 7 18.54 5.79
 -6 0 -7 30.77 5.53
 6 0 8 77.11 10
 -6 0 8 85.4 10.37
 -6 0 8 82.7 10.53
 6 0 8 77.62 10.02
 -6 0 -8 90.23 8.74
 6 0 -9 12.41 4.64
 -6 0 -9 18.93 5.9
 -6 0 9 21.48 7.1
 6 0 9 17.3 6.66
 -6 0 9 20.07 7.6
 6 0 9 14.71 6.89
 -6 0 -10 198.24 15.11
 6 0 -10 184.12 12.89
 -6 0 10 184.41 17.67
 -6 0 10 166.68 16.84
 -6 0 -11 11.07 6.13
 6 -2 0 355.26 10.8
 -6 2 0 358.1 11.75
 -6 -2 0 366.05 12.26
 6 -2 0 366.53 12.16
 6 -2 0 384.41 12.39
 -6 -2 0 370.78 12.35
 -6 -2 0 376.59 12.24
 6 -2 0 384.74 12.2
 -6 -2 0 354.83 10.63
 6 2 -1 676.58 20.65
 -6 2 -1 747.66 21.11
 -6 -2 1 683.61 20.82
 6 -2 1 734.89 20.87
 -6 2 -1 709.28 20.16
 -6 2 -1 722.97 20.94
 6 2 -1 671.55 20.54
 -6 -2 1 691.32 20.79
 6 -2 1 730.47 20.76
 -6 2 -1 712.1 20.19
 -6 2 1 679.67 20.03
 6 -2 -1 671.43 19.62
 -6 2 -1 720.84 19.74
 6 -2 1 698.26 19.42
 6 2 2 470.1 14.05
 6 -2 2 444.75 13.99
 -6 -2 2 408.02 15.1
 6 -2 2 449.34 15.23
 6 -2 2 445.25 15.18
 -6 -2 2 438.91 15.39
 6 -2 -2 388.46 13.26
 -6 2 -2 425.21 14.02
 -6 2 -2 477.88 14.47
 -6 -2 2 431.52 12.04
 6 -2 3 28.73 3.3
 6 2 3 26.88 2.99
 6 2 -3 28.89 1.73
 6 2 -3 31.9 2.24
 -6 2 -3 30.48 3.32
 6 -2 3 35.58 4.21
 -6 -2 3 38.9 4.46
 6 2 3 25.98 1.73
 -6 2 -3 28.63 3.14
 6 -2 3 34.14 4.14
 -6 -2 3 32.94 4.22
 -6 2 -3 26.54 4.05
 6 -2 4 151.64 9.2
 -6 -2 4 147.52 9.25
 6 2 4 152.47 7.59
 -6 2 -4 152.76 8.94
 6 2 -4 144.44 5.72
 6 -2 4 155.11 9.23
 -6 -2 4 139.28 8.97
 -6 2 -4 134.04 7.25
 6 2 -4 145.27 5.42
 -6 2 -5 93.18 6.15
 -6 -2 -5 77.83 3.88
 6 2 -5 88.45 5.12
 -6 2 -5 90.34 7.1
 6 -2 6 20.61 4.91
 -6 -2 6 18.17 4.95
 6 2 -6 21.79 3.16
 -6 -2 -6 10.67 3.34
 6 -2 6 14.77 4.59
 -6 -2 6 18.23 4.97
 -6 -2 -6 13.35 1.86
 6 -2 7 228 15.13
 -6 -2 7 227.46 15.18
 -6 -2 7 223.67 15.08
 6 -2 7 212.69 14.75
 -6 2 -7 226.82 11.29
 -6 2 -7 229.17 13.04
 -6 -2 -7 214.12 12.9
 6 2 -7 215.76 10.35
 6 -2 8 482.02 24.28
 -6 -2 8 445.12 23.79
 -6 2 -8 431.29 17.81
 -6 -2 8 385.06 22.45
 6 -2 8 448.68 23.53
 -6 2 -8 442.55 20.4
 -6 -2 -8 454.89 20.88
 -6 -2 9 99.51 11.91
 6 -2 9 104.24 12.25
 -6 -2 9 87.06 11.46
 6 -2 9 82.42 11.12
 -6 -2 -9 95.95 10.19
 -6 2 -9 82.75 9.51
 -6 2 -9 106.66 8.65
 -6 -2 -10 14.99 6.06
 -6 2 -10 9.62 5.49
 -6 -2 10 17.14 7.35
 6 -2 10 25.03 8.71
 6 -2 10 33.48 9.2
 -6 -2 10 20.06 8.16
 -6 -2 -11 5.62 6.81
 -6 2 -11 10.85 6.49
 6 -2 -11 10.65 5.93
 6 -2 11 1.58 7.56
 -6 -2 11 11.35 8.98
 -6 -2 11 -6.45 8.14
 6 -2 11 17.24 8.8
 -6 4 0 73.17 4.92
 -6 -4 0 65.2 5.9
 6 -4 0 69.65 6.02
 6 -4 0 79.12 6.39
 -6 -4 0 63.1 5.88
 6 -4 0 61.65 5.72
 -6 -4 0 76.31 6.41
 -6 4 1 634.26 18.95
 -6 4 -1 600.11 19.39
 6 4 -1 648.38 17.45
 6 -4 1 627.33 21.61
 6 -4 -1 589.5 15.53
 -6 -4 1 655.92 22.34
 6 -4 1 620.74 21.83
 6 -4 1 625.7 21.87
 -6 -4 1 614.89 21.98
 -6 4 2 121.53 6.39
 -6 4 -2 134.85 7.43
 6 -4 2 132.11 8.82
 -6 -4 2 139.69 9.03
 6 -4 2 134.97 8.81
 -6 -4 2 141.13 9
 6 4 2 146.01 6.36
 6 4 3 136.28 6.22
 -6 -4 3 103.81 4.61
 6 4 4 141.75 7
 -6 -4 4 118.64 9.49
 -6 -4 4 117.33 5.9
 -6 -4 4 124.07 9.64
 -6 4 -4 131.85 8.13
 -6 4 -5 105.55 5.85
 -6 -4 5 114.16 10.02
 6 -4 5 121.75 9.97
 -6 4 -5 113.29 7.92
 6 -4 5 96.01 9.21
 -6 -4 5 97.18 9.38
 6 -4 6 79.86 9.34
 -6 4 -6 72.17 6.97
 -6 -4 6 94.88 9.87
 -6 -4 6 68.05 8.8
 6 -4 6 65.93 8.47
 -6 -4 7 342.75 20.03
 6 -4 7 329.91 19.55
 -6 4 -7 310.06 16.83
 -6 4 -7 345.93 16.09
 -6 -4 7 320.68 19.54
 6 -4 7 342.29 19.66
 -6 4 -8 121.51 9.95
 -6 4 -8 118.13 10.69
 -6 -4 8 126.89 13.08
 6 -4 8 122.06 12.99
 6 -4 8 124.62 12.65
 -6 -4 8 137.82 13.57
 -6 -4 -8 113.31 10.52
 6 -4 9 113.25 13.16
 -6 -4 9 117.47 13.52
 -6 -4 9 119.28 14.18
 -6 -4 -9 122.18 11.55
 6 -4 9 113.69 13.21
 -6 4 -9 98.97 9.53
 6 -4 10 59.72 11.18
 -6 -4 10 55.95 11.17
 -6 -4 -10 70.48 9.72
 -6 -4 10 52.9 11.25
 6 -4 10 55.33 11.34
 -6 4 -10 75.08 8.7
 -6 -4 -11 -2.32 6.33
 6 -4 11 1.64 7.84
 -6 -4 11 1.7 9.65
 6 -4 11 17.99 9.18
 -6 -4 11 1.7 9.26
 6 -6 0 1034.62 34.91
 -6 -6 0 1064.56 35.11
 -6 -6 0 978.84 34.8
 6 -6 0 1058.06 35.41
 6 -6 0 1056.91 35.52
 -6 -6 0 1036.65 35.38
 -6 -6 1 168.13 11.93
 6 -6 1 179.73 12.08
 6 -6 1 200.37 12.79
 -6 -6 1 168.55 11.87
 6 -6 1 214.48 12.7
 -6 -6 1 174.29 11.71
 -6 -6 -1 191.62 12.31
 6 -6 -1 163.72 11.67
 -6 -6 -1 165.67 11.89
 6 -6 -1 134.54 10.87
 -6 6 1 158.44 8.7
 -6 6 -1 180.38 9.69
 -6 6 2 12.75 2.82
 -6 6 -2 23.56 4.04
 -6 -6 2 22.12 5.1
 6 -6 2 21 5.06
 -6 -6 2 22.49 5.16
 6 -6 2 18.96 5.2
 6 -6 2 10.29 4.31
 -6 -6 2 20.96 5.18
 6 6 2 14.21 2.09
 6 6 3 49.05 3.61
 -6 -6 3 66.52 8.07
 6 -6 3 50.01 7.22
 -6 6 3 63.33 5.05
 -6 -6 3 76.95 8.59
 6 -6 3 60.82 7.69
 6 -6 3 64.39 6.34
 -6 6 -3 51.1 6.04
 6 6 3 54.19 3.92
 6 -6 4 75.68 7.36
 6 6 4 73.84 4.67
 6 -6 4 82.84 9.21
 -6 -6 4 74.73 9.05
 6 -6 4 85.08 9.41
 -6 -6 4 87.86 9.6
 -6 6 -4 71.78 7.16
 6 -6 5 45.23 6.4
 -6 -6 5 39.96 7.74
 6 -6 5 56.57 8.52
 -6 -6 5 49.33 8.07
 6 -6 5 55.19 8.32
 -6 6 -5 53.68 6.72
 6 -6 6 422.6 20.64
 6 -6 6 434.58 23.6
 -6 -6 6 441.46 24.41
 -6 6 -6 526.51 21.43
 -6 -6 6 439.25 24.17
 6 -6 6 455.84 24.13
 -6 6 -7 105.75 9.82
 6 -6 7 78.7 11.01
 -6 -6 7 65.97 10.64
 6 -6 7 81.92 9.44
 6 -6 7 99.88 11.96
 -6 -6 7 66.59 10.61
 -6 6 -8 16.28 5.58
 6 -6 8 9.34 7.07
 -6 -6 8 19.5 7.82
 6 -6 8 6.61 7.52
 -6 -6 8 15.19 7.32
 6 -6 8 7.85 5.94
 6 -6 9 52.11 11.33
 -6 -6 9 51.29 11.1
 -6 6 -9 57.01 8.8
 6 -6 9 61.94 11.39
 6 -6 9 51.56 9.24
 -6 -6 -10 124.73 13.11
 -6 6 -10 125.59 11.93
 -6 -6 10 120.39 15.81
 6 -6 10 100.75 14.72
 6 -6 10 137 16.3
 -6 -6 10 95.29 14.74
 -6 8 0 98.2 7.98
 -6 -8 0 107.78 11.04
 6 -8 0 73.8 9.59
 6 -8 0 88.9 10.38
 -6 -8 0 106.37 11.26
 6 -8 0 80.89 10.1
 -6 -8 0 73.11 9.65
 -6 -8 1 22.52 6.85
 6 -8 1 50.84 8.37
 6 -8 -1 32.04 7.19
 -6 -8 -1 35.96 7.35
 6 -8 -1 25.46 6.81
 -6 -8 -1 30.48 7.11
 -6 8 1 28.73 4.92
 -6 8 -1 34.84 5.44
 6 -8 1 31.59 7.42
 -6 -8 1 31.46 7.29
 6 8 1 22.66 4.19
 6 -8 1 29.73 7.3
 -6 -8 1 39.22 7.83
 6 -8 2 421.54 18.66
 -6 8 2 440.22 17.32
 -6 8 -2 447.78 19.41
 6 -8 -2 447 23.25
 -6 -8 -2 441.9 23.11
 6 -8 2 393.25 22.06
 -6 -8 2 401.46 22.32
 -6 -8 2 495.04 23.86
 6 -8 2 428.39 22.45
 -6 -8 2 430.56 22.9
 6 -8 2 434.42 23.17
 6 -8 -2 430.72 23.33
 -6 -8 -2 438.21 23.28
 6 -8 3 24.63 7.15
 -6 -8 3 36.93 7.65
 -6 8 -3 19.6 5.36
 6 -8 3 25.43 5.22
 6 -8 3 24.56 6.96
 -6 -8 3 27.85 7.33
 -6 -8 3 19.72 6.65
 6 -8 3 36.73 7.68
 -6 -8 4 114.94 12.6
 6 -8 4 125.55 13.14
 -6 -8 4 124.44 12.91
 6 -8 4 148.45 13.98
 6 -8 4 123.41 10.1
 -6 8 -4 128.6 11.05
 6 -8 5 24.41 5.45
 6 -8 5 22.48 7.83
 -6 -8 5 17.91 7.1
 6 -8 5 26.32 8.03
 -6 -8 5 16.69 7.03
 -6 8 -5 28.35 6.27
 6 -8 6 13.98 5.28
 -6 8 -6 18.02 6
 6 -8 6 20.33 8.49
 -6 -8 6 11.14 7.05
 6 -8 6 8.05 6.56
 -6 -8 6 16.55 7.43
 -6 8 -7 20.22 6.9
 6 -8 7 26.37 9.08
 -6 -8 7 18.13 8.26
 -6 -8 7 12.17 8.2
 6 -8 7 30.97 9.63
 6 -8 8 317.25 24.08
 -6 -8 8 318.32 24.36
 6 -8 8 309.22 23.89
 -6 -8 8 313.18 24.39
 -6 8 -8 366.71 20.81
 6 10 0 184.06 12.18
 -6 -10 0 165.13 16.2
 6 -10 0 161.09 16.1
 -6 10 0 173.77 12.31
 -6 -10 0 173.13 16.59
 6 -10 0 174.57 16.84
 6 -10 1 112.85 13.67
 -6 -10 1 125.49 14.38
 6 -10 -1 127.59 14.43
 -6 -10 -1 112.19 13.87
 6 -10 -1 115.47 14.15
 -6 -10 -1 99.92 13.28
 -6 -10 1 158.48 15.47
 6 -10 1 145.91 14.91
 -6 -10 1 131.17 14.1
 6 -10 1 119.01 13.81
 6 10 -1 135.44 11.18
 -6 10 -1 123.75 10.83
 -6 10 1 142.72 10.61
 -6 -10 -2 25.94 8.46
 6 -10 2 21.55 7.67
 6 -10 -2 17.88 7.83
 -6 -10 2 18.98 8.12
 -6 -10 2 28.37 8.91
 6 -10 2 20.59 7.71
 6 -10 -2 23.75 8.56
 -6 -10 -2 20.81 8
 6 -10 2 9.56 6.8
 -6 -10 2 16.49 7.83
 6 10 -2 20.51 6.23
 -6 10 -2 13.04 5.28
 -6 -10 3 4.22 6.51
 -6 -10 -3 11.17 6.94
 6 -10 -3 4.22 7.23
 6 -10 3 12.57 7.84
 -6 -10 3 24.05 8.28
 6 -10 3 26.48 8.98
 6 -10 -3 8.59 7.37
 -6 -10 -3 22.74 8.6
 6 -10 3 18.34 7.82
 -6 -10 3 8.54 7.08
 6 10 -3 20.16 6.33
 -6 10 -3 31.57 6.87
 -6 -10 -4 75.62 12.02
 6 -10 -4 59.93 11.23
 6 -10 4 61.34 11.77
 -6 -10 4 56.1 11.26
 -6 -10 4 80.75 12.49
 6 -10 4 59.81 11.22
 -6 -10 -4 59.01 11.16
 6 -10 -4 69.69 11.79
 6 -10 4 57.45 11.06
 -6 -10 4 62.53 11.99
 6 10 -4 64.99 9.38
 -6 10 -4 82.51 10.09
 6 -10 5 21.88 9.25
 -6 -10 5 20.63 9.04
 6 -10 -5 15.15 8.05
 -6 -10 -5 39.41 10.2
 6 -10 5 17.7 8.63
 -6 -10 5 30.3 10.29
 -6 10 -5 31.9 7.85
 6 -10 5 39.21 10.25
 -6 -10 5 22.27 9.3
 6 10 -5 34.06 8.64
 -6 -10 -5 27.63 9.09
 6 -10 -5 23.02 9.3
 -6 -10 6 124.36 16.21
 6 -10 6 128.03 16.01
 6 -10 6 112.17 15.39
 -6 -10 6 125.67 16.15
 -6 -10 6 115.05 15.54
 6 -10 6 98.28 14.76
 -6 10 -6 106.18 12.6
 6 10 -6 138.63 14.05
 7 -1 0 4.16 1.04
 -7 -1 0 4.32 1.19
 -7 1 0 5.75 1.88
 7 -1 0 3.87 1.34
 -7 -1 0 4.03 1.34
 7 1 0 5.06 1.34
 -7 1 0 6.05 1.84
 -7 -1 0 4.97 1.33
 7 -1 0 6.39 1.27
 7 -1 0 2.75 1.04
 -7 -1 0 4.05 1.18
 7 1 -1 977.21 26.59
 -7 1 -1 1025.92 26.74
 7 -1 -1 1033.84 27.44
 7 1 -1 975.66 25.12
 7 -1 1 1087.31 27.63
 7 -1 1 1017.32 26.83
 -7 -1 1 1009.24 26.9
 7 1 -1 995.53 26.69
 -7 1 -1 1043.49 26.82
 -7 -1 1 1059.02 27.48
 -7 1 -1 1063.74 28.51
 -7 1 -1 1006.84 28.93
 7 1 -1 1011.67 26.06
 -7 -1 -1 1068.02 27.65
 7 1 1 1050.03 27.57
 7 -1 1 1032.36 26.84
 -7 -1 1 1034.76 26.95
 -7 1 -1 1063.9 27.65
 7 -1 -1 966.78 28.03
 7 1 2 476.29 9.33
 -7 1 -2 505.99 10.77
 7 1 2 507.17 11.31
 -7 -1 -2 522.53 11.81
 7 -1 -2 533.73 11.73
 7 -1 2 513.94 11.56
 7 1 -2 516.46 9.75
 7 1 -2 517.72 11.65
 -7 1 -2 491.47 11.52
 -7 -1 2 508.84 11.71
 7 -1 2 512.49 11.58
 -7 -1 2 496.21 11.64
 -7 1 -2 493.25 11.54
 7 1 -2 516.81 11.7
 7 -1 -2 525.72 11.67
 -7 -1 -2 499.32 11.61
 -7 1 -2 514.69 13.3
 -7 -1 -2 497.31 11.55
 7 -1 3 1462.27 41.38
 -7 -1 3 1454.93 41.49
 7 1 3 1385.99 37.6
 -7 1 -3 1501.36 39.38
 -7 -1 -3 1530.8 38.46
 7 -1 3 1499.15 41.58
 -7 -1 3 1473.42 41.65
 7 1 3 1547.39 40.3
 7 1 -3 1584.99 38.5
 -7 1 -3 1563.14 41.84
 -7 -1 -3 1482.48 40.85
 -7 -1 -4 705.06 19.72
 -7 1 -4 682.88 20.81
 -7 -1 -4 701.75 22.75
 -7 1 -4 701.62 23.03
 7 -1 4 702.37 23.83
 -7 -1 4 708.52 24.02
 7 -1 4 710.27 23.88
 -7 -1 4 671.13 23.77
 -7 -1 -5 257.37 9.27
 -7 1 -5 243.97 10.28
 7 -1 6 150.68 11.03
 -7 -1 6 140.91 10.89
 7 -1 6 124.51 10.2
 -7 -1 6 140.29 10.71
 -7 1 -6 135.36 9.36
 -7 -1 -6 152.81 9.91
 -7 1 -6 142.32 7.88
 -7 -1 -6 147.07 6.87
 -7 -1 7 441.43 22.01
 7 -1 7 491.24 22.58
 -7 1 -7 473.69 19.98
 -7 -1 -7 462.8 20.11
 7 1 -7 423 17.04
 -7 -1 7 460.82 22.37
 7 -1 7 491.13 22.63
 -7 1 -8 27.81 4.54
 -7 -1 -8 36.96 6.54
 -7 1 -8 18.68 5.23
 7 -1 8 23.55 6.7
 -7 -1 8 26.32 7.22
 7 -1 8 17.35 6.27
 -7 -1 8 18.91 6.6
 7 -1 9 316.42 20.75
 -7 -1 9 326.03 21.3
 -7 -1 9 314.16 21.09
 7 -1 9 320.71 20.95
 -7 -1 -9 327.59 18.52
 -7 1 -9 322.58 18.21
 -7 -1 -10 159.06 13.7
 -7 1 -10 133.19 12.51
 7 -1 -10 142.84 11.93
 7 -1 10 134.18 14.75
 -7 -1 10 127.87 15.3
 -7 -1 10 124.18 14.46
 7 -1 10 151.13 15.56
 -7 1 -11 62.41 9.9
 -7 -1 -11 54.11 9.42
 -7 -1 11 50.21 11.27
 7 -1 11 56.73 11.53
 -7 -1 11 58.75 11.93
 7 -1 11 73.05 12.76
 7 -3 0 43.82 4.29
 -7 -3 0 40.34 4.17
 -7 3 0 44.46 3.68
 7 -3 0 41.06 2.74
 -7 -3 0 43 4.37
 7 -3 0 43.88 4.32
 7 -3 0 48.25 4.48
 -7 -3 0 44.67 4.31
 7 -3 1 1478.11 40.29
 -7 -3 1 1508.54 40.65
 7 -3 1 1388.07 40.18
 7 3 -1 1423.97 35.26
 -7 -3 1 1478.05 40.44
 7 -3 1 1488.75 40.29
 7 -3 1 1440.65 37.36
 -7 3 -1 1411.37 38.64
 -7 3 1 1432.53 38.22
 7 -3 2 60.8 5.22
 -7 -3 2 55.96 5.18
 7 -3 2 61.91 5.32
 -7 -3 2 45.69 4.9
 -7 3 -2 55.24 4.41
 -7 3 2 53.9 4.28
 7 -3 2 55.84 5.28
 -7 3 -2 56.92 4.14
 7 3 2 67.6 4.34
 7 -3 2 60.5 4.29
 7 -3 3 47.56 5.27
 -7 -3 3 46.21 5.4
 -7 -3 3 44.49 2.53
 -7 3 -3 39.73 3.96
 7 3 3 36.1 2.5
 -7 -3 3 39.71 5.05
 7 -3 3 40.82 4.83
 7 3 3 38.22 3.55
 -7 3 -3 50.55 4.07
 -7 3 -4 114.71 8.41
 7 3 4 126.65 6.98
 -7 3 -4 113.01 6.74
 7 3 -5 1510.46 39.93
 -7 3 -5 1595.13 44.15
 7 -3 5 1635.69 48
 -7 -3 5 1555.71 48.04
 -7 3 -5 1603.58 43.47
 7 -3 5 1607.46 47.79
 -7 -3 5 1560.19 47.94
 -7 -3 6 40.93 6.84
 7 -3 6 65.58 7.81
 7 3 -6 41.23 3.81
 -7 3 -6 49.39 6.5
 7 -3 6 56.14 7.63
 -7 -3 6 47.83 7.26
 -7 3 -6 51.62 5.56
 -7 3 -7 216.05 11.95
 -7 3 -7 230.22 14
 -7 -3 -7 235.58 13.66
 -7 -3 7 222.89 15.43
 7 -3 7 225.6 15.35
 7 -3 7 234.49 15.49
 -7 -3 7 204.43 15.07
 -7 -3 -8 23.96 5.93
 -7 3 -8 24.17 5.94
 7 -3 8 31.71 7.89
 -7 -3 8 23.01 7.46
 -7 -3 8 26.4 7.48
 7 -3 8 43.5 8.39
 -7 3 -8 27.04 5.24
 -7 3 -9 28.42 5.82
 -7 3 -9 32.58 7.28
 -7 -3 -9 48.28 7.83
 -7 -3 9 18.96 7.51
 7 -3 9 36.69 8.7
 -7 -3 9 41.74 8.92
 7 -3 9 37.94 8.85
 -7 3 -10 37.7 6.7
 7 -3 10 27.95 9.23
 -7 -3 10 31.83 8.78
 7 -3 10 13.97 7.97
 -7 -3 10 24.6 8.26
 -7 -3 -10 26.87 7.66
 -7 3 -10 32.08 7.49
 7 -3 11 442.11 28.02
 -7 -3 11 404.65 27.77
 7 -3 11 456.35 28.54
 -7 -3 11 433.34 28.41
 -7 -3 -11 432.54 24.45
 7 -5 0 60.94 6.49
 -7 5 0 49.47 4.64
 -7 5 1 239.84 10.38
 7 5 2 118.65 5.92
 -7 5 2 100.23 6.39
 -7 -5 3 1443.15 32.5
 7 -5 3 1571.08 43.23
 -7 -5 3 1579.21 43.8
 -7 -5 3 1615.87 44.13
 7 -5 3 1692.53 44.15
 -7 5 3 1501.15 37.72
 -7 5 -3 1663.83 40.6
 7 5 3 1591.35 36.29
 7 5 4 189.95 8.57
 7 -5 4 175.77 12.27
 -7 -5 4 202.53 13.2
 -7 -5 4 219.48 13.7
 7 -5 4 182.45 12.29
 -7 -5 4 177.44 7.06
 -7 5 -4 210.7 11.28
 7 -5 4 195 11.66
 7 -5 5 38.22 6.5
 -7 -5 5 29.65 6.32
 7 -5 5 32.12 6.26
 -7 -5 5 24.2 5.9
 7 -5 5 25.54 5.48
 -7 5 -5 33.02 5.03
 7 -5 6 34.02 7.27
 -7 -5 6 42.68 7.95
 7 -5 6 42.22 7.37
 -7 -5 6 34.51 7.41
 -7 5 -6 54.98 6.68
 -7 -5 7 408.02 23.12
 7 -5 7 405.56 22.51
 -7 5 -7 446.67 19.46
 -7 -5 7 387.76 22.43
 7 -5 7 364.93 21.46
 -7 5 -8 39.52 6.64
 7 -5 8 26.72 8.02
 -7 -5 8 16.57 7.82
 7 -5 8 18.04 7.04
 -7 -5 8 18.93 7.48
 7 -5 9 350.11 23.17
 -7 -5 9 333 22.98
 -7 -5 -9 334.28 19.69
 7 -5 9 335.51 22.82
 -7 -5 9 365.87 23.99
 -7 5 -9 382.66 19
 7 -5 10 31.74 9.8
 -7 -5 10 45.82 10.45
 -7 -5 -10 34.8 8.44
 7 -5 10 40.67 10.16
 -7 -5 10 33.06 9.67
 -7 5 -10 43.43 8.09
 7 -7 0 21.58 5.44
 -7 -7 0 24.21 5.99
 -7 -7 0 18 5.89
 7 -7 0 18.1 5.88
 7 -7 0 20.19 5.67
 -7 -7 0 21.15 5.6
 -7 7 0 26.54 4.35
 7 -7 1 443 18.41
 -7 -7 1 409.34 21.11
 7 -7 1 465.38 21.9
 -7 -7 -1 425.17 21.24
 7 -7 -1 459.79 21.56
 7 -7 1 440.85 21.55
 -7 -7 1 437.93 21.73
 7 -7 -1 463.61 21.92
 -7 -7 -1 435.98 21.53
 -7 -7 1 460.7 21.38
 7 -7 1 435.9 21.11
 -7 7 1 425.91 17.17
 -7 7 -1 468.99 18.38
 7 -7 2 167.15 12.83
 -7 -7 2 195.86 13.8
 7 -7 -2 185.09 13.37
 -7 -7 -2 197.62 13.62
 -7 -7 2 192.86 13.43
 7 -7 2 180.59 13.16
 -7 7 -2 188.69 11.25
 -7 -7 -2 142.01 12.23
 7 -7 -2 167.11 13.05
 7 -7 2 160.32 10.66
 7 -7 2 185.41 13.31
 -7 -7 2 207.7 14.16
 7 -7 3 268.73 16.25
 -7 7 3 198.19 10.62
 -7 7 -3 224.03 12.93
 7 -7 3 232.41 15.55
 -7 -7 3 257.01 16.31
 7 -7 3 248.71 13.29
 7 -7 3 231.16 15.44
 -7 -7 3 249.28 16.22
 7 -7 4 321.98 19.1
 -7 -7 4 320.87 19.44
 7 -7 4 332.76 16.56
 -7 -7 4 322.15 19.32
 7 -7 4 302.45 18.61
 -7 7 -4 325.92 16.56
 7 -7 5 364.46 21.68
 -7 -7 5 392.57 22.6
 7 -7 5 360.67 18.3
 7 -7 5 423.24 22.73
 -7 -7 5 386.8 22.49
 -7 7 -5 391.17 19.09
 7 -7 6 70.45 10.55
 -7 -7 6 85.64 11.48
 -7 -7 6 87.38 11.83
 7 -7 6 76.94 10.74
 7 -7 6 73.72 8.68
 -7 7 -6 75.87 8.84
 7 -7 7 177.45 16.24
 -7 -7 7 134.36 14.84
 7 -7 7 124.76 11.99
 7 -7 7 146.19 15.06
 -7 -7 7 152.5 15.32
 -7 7 -7 170.38 13.04
 -7 7 -8 28.41 7.29
 7 -7 8 21.65 6.99
 7 -7 8 12.91 7.84
 -7 -7 8 6.01 7.48
 7 -7 8 18.52 8.01
 -7 -7 8 37.26 9.73
 7 -7 9 110.8 14.83
 -7 -7 9 115.91 15.49
 -7 7 -9 126.31 12.37
 7 -7 9 83.03 13.34
 -7 -7 9 114.74 15.34
 7 -9 0 18.89 7.16
 -7 -9 0 30.74 8.54
 -7 9 0 24.13 5.2
 7 -9 0 25.74 7.88
 -7 -9 0 17.57 6.86
 7 -9 1 314.85 19.93
 -7 -9 1 313.06 19.97
 7 -9 -1 290.47 19.78
 -7 -9 -1 297.52 19.89
 7 -9 1 282.44 19.64
 -7 -9 1 315.78 20.55
 -7 -9 -1 288.55 19.91
 7 -9 -1 305.02 20.45
 -7 9 -1 329.84 16.69
 -7 9 1 315.1 15.46
 7 -9 1 309.6 20.53
 -7 -9 1 332.7 21.2
 -7 -9 -2 115.05 12.51
 7 -9 -2 109.95 12.51
 -7 -9 2 92.08 11.68
 7 -9 2 88.79 11.43
 -7 -9 2 87.25 11.21
 -7 -9 -2 108.49 12.32
 7 -9 -2 111.75 12.42
 7 -9 2 113.76 12.48
 -7 -9 2 115.18 12.33
 7 -9 2 110.81 12.56
 -7 9 -2 120.18 10.19
 7 -9 3 40.64 8.7
 -7 -9 3 44.83 8.87
 7 -9 3 35.35 8.46
 -7 -9 3 39.52 8.64
 7 -9 -3 22.21 7.34
 -7 -9 -3 44.01 8.78
 7 -9 3 34.01 6.46
 7 -9 3 32.57 8.22
 -7 -9 3 38.73 8.71
 -7 9 -3 45.33 7.16
 7 -9 -3 36.37 8.55
 -7 -9 -3 33.54 8.62
 7 -9 4 99.86 12.83
 7 -9 4 111.12 10.31
 -7 -9 -4 113.38 13.28
 -7 -9 4 135.23 14.26
 7 -9 4 130.11 13.76
 -7 -9 4 124.06 13.89
 -7 -9 4 133.01 14.21
 -7 -9 -4 97.79 12.34
 7 -9 4 87.43 11.87
 -7 9 -4 122.92 11.33
 -7 -9 5 348.36 23.28
 7 -9 5 327.17 22.05
 -7 9 -5 336.95 19.31
 7 -9 5 309.41 17.54
 -7 -9 5 305.95 22.36
 7 -9 5 329.32 22.69
 -7 -9 5 345.4 23.48
 7 -9 5 334.71 23.19
 7 -9 6 36.89 10.3
 -7 -9 6 61.93 11.84
 -7 9 -6 74.53 9.95
 7 -9 6 99.88 13.49
 -7 -9 6 64.07 11.87
 -7 9 -7 110.47 12.44
 7 -9 7 111.12 15.24
 -7 -9 7 119.03 15.56
 7 -9 7 111.9 15.48
 -7 -9 7 108.37 15.3
 7 -11 0 7.72 7.81
 -7 -11 0 18.48 9.21
 -7 11 0 13.95 5.37
 7 -11 0 32.05 9.66
 -7 -11 0 15.23 8.44
 7 -11 -1 67.02 12.45
 -7 -11 -1 57.33 11.7
 7 -11 1 65.41 12.4
 -7 -11 1 54.84 11.76
 -7 11 -1 68.88 9.1
 -7 -11 -1 72.16 12.27
 7 -11 -1 54.05 11.31
 7 -11 1 43.3 10.59
 -7 -11 1 61.32 11.47
 7 11 -1 59.09 8.25
 -7 -11 2 19.96 8.74
 7 -11 2 9.17 8.23
 -7 -11 -2 20.25 9.21
 7 -11 -2 6.28 7.54
 -7 11 -2 24.96 6.99
 -7 -11 2 7.14 7.69
 7 -11 2 19.91 8.81
 7 11 -2 14.92 5.91
 7 -11 2 22.66 9.25
 7 -11 -2 26.34 9.16
 -7 -11 -2 19.98 8.28
 -7 -11 2 21.26 8.87
 -7 11 -3 471.25 23.72
 7 -11 -3 404.57 27.49
 -7 -11 -3 451.21 28.38
 7 -11 -3 418.97 27.82
 -7 -11 -3 444.15 28.4
 -7 -11 3 399.11 27.01
 7 -11 3 411.76 27.34
 7 -11 3 442.93 28.04
 -7 -11 3 427.12 28.03
 7 -11 3 452.32 28.25
 -7 -11 3 468.23 28.41
 7 11 -3 485.16 24.02
 8 0 0 7837.04 187.68
 8 0 0 7735.6 187.06
 -8 0 1 1.05 1.39
 -8 0 1 0.87 1.1
 8 0 -1 1.44 1.15
 8 0 -1 0.63 0.94
 -8 0 -1 0.97 0.93
 -8 0 -1 1.53 1.58
 8 0 -1 1.36 0.95
 -8 0 -1 1.6 0.89
 8 0 1 1.24 1.02
 -8 0 1 2.55 1.05
 -8 0 -1 2.54 1.56
 -8 0 1 0.11 0.9
 8 0 1 1.13 1
 -8 0 2 1012.22 26.07
 8 0 2 963.15 26.93
 -8 0 2 971.92 27.08
 -8 0 -2 972.53 26.95
 8 0 -2 965.14 26.82
 8 0 2 991.61 26.99
 -8 0 2 972.6 27.06
 8 0 -2 985.18 26.92
 -8 0 -2 947.19 26.93
 -8 0 -2 982.66 28.31
 -8 0 -2 1062.11 27.21
 -8 0 -3 6.55 1.79
 -8 0 -3 10.01 2.72
 8 0 3 6.15 2.36
 -8 0 3 11.03 2.74
 8 0 3 7.44 2.45
 -8 0 3 5.35 2.33
 -8 0 -4 1702.57 44.91
 -8 0 4 1685.88 48.39
 8 0 4 1754.61 48.38
 -8 0 -4 1770.91 47.9
 8 0 4 1735.31 48.28
 -8 0 4 1682.05 48.35
 -8 0 -5 8.9 2.37
 8 0 6 2510.54 70.81
 -8 0 6 2394.45 70.66
 -8 0 -6 2544.78 64.38
 -8 0 -6 2511.16 68.84
 8 0 6 2470.19 70.63
 -8 0 6 2458.04 70.85
 8 0 7 5.06 4.27
 -8 0 7 4.36 4.48
 -8 0 -7 7.81 2.57
 -8 0 -7 6.74 3.98
 8 0 7 5.1 4.57
 -8 0 7 0.88 4.13
 -8 0 -8 81.22 8.67
 -8 0 8 67.5 9.62
 8 0 8 77.82 9.9
 -8 0 8 53.42 8.79
 8 0 8 66.08 9.47
 8 0 9 12.03 7.2
 -8 0 9 6.19 6.16
 -8 0 9 12.48 7.1
 8 0 9 7.28 6.43
 -8 0 -9 9.07 5.3
 8 0 -9 8.92 4.29
 -8 0 -10 727.96 31.59
 -8 0 -11 5.74 6.78
 -8 2 0 991.53 27.64
 8 -2 0 971.11 27.05
 -8 -2 0 986.65 27.23
 -8 -2 0 1012.89 27.22
 8 -2 0 977.17 27.09
 8 -2 0 999.38 27.23
 -8 -2 0 997.59 27.32
 -8 -2 0 991.32 26.14
 8 -2 1 425.82 13.81
 -8 -2 1 416.68 14.02
 -8 -2 -1 428.27 13.51
 -8 -2 1 420.34 11.8
 -8 2 -1 456.37 14.58
 8 -2 -1 387.58 13.99
 -8 2 -1 428.16 13.98
 8 2 -1 423.97 13.92
 -8 -2 1 430.97 14.05
 8 -2 1 421.69 13.74
 -8 2 -1 430.38 14.07
 -8 2 1 446.23 14.55
 -8 2 -1 408.19 13.9
 8 2 -1 418.6 13.95
 8 -2 1 442.66 13.53
 -8 -2 -2 4689.89 114.95
 8 -2 2 4653.24 115.19
 -8 -2 2 4586.63 115.55
 8 -2 2 4610 115.2
 -8 -2 2 4607.35 115.59
 8 2 2 4596.13 113.88
 -8 2 -2 4741.37 114.72
 -8 2 -2 4677.15 115.48
 -8 -2 2 4669.94 112.84
 8 2 2 4727.14 114.8
 8 -2 2 4656.77 114.44
 -8 -2 -3 63.41 5.07
 -8 2 -3 61.87 5.8
 -8 -2 3 68.68 5.71
 8 -2 3 68.85 5.64
 -8 2 -3 61.96 4.62
 8 2 3 58.09 3.34
 8 2 3 63.49 4.77
 8 -2 3 62.72 4.74
 -8 -2 3 59.43 5.47
 8 -2 3 63.86 5.5
 -8 2 -3 58.13 4.86
 -8 -2 4 2095.1 57.26
 8 -2 4 2085.73 56.89
 -8 -2 4 2055.89 57.19
 8 -2 4 2159.3 57.19
 8 2 4 2043.42 50.65
 -8 2 -4 2063.24 54.1
 8 -2 4 2147.48 55.28
 -8 2 -4 2084.23 57.57
 8 2 -4 1980.4 50.58
 8 2 -4 2027.44 51.47
 -8 -2 -5 115.81 8.06
 8 2 -5 106.29 5.35
 8 -2 6 379.59 17.96
 -8 -2 6 331.81 17.33
 -8 -2 -6 320.25 11.2
 -8 2 -6 347.58 14.08
 8 -2 6 378.28 18.01
 -8 -2 6 346.45 17.65
 -8 -2 -6 360.52 16.29
 -8 2 -6 374.66 16.83
 8 2 -6 323.35 12.24
 8 -2 7 164.19 12.88
 -8 -2 7 156.35 12.75
 -8 2 -7 183.31 10.26
 -8 2 -7 165.97 11.72
 8 2 -7 173.65 8.86
 -8 -2 -7 213.53 12.72
 8 -2 7 185.29 13.47
 -8 -2 7 204.11 14.13
 -8 -2 8 1248.67 45.82
 8 -2 8 1291.53 45.94
 8 -2 8 1329.2 46.28
 -8 -2 8 1214.16 45.51
 -8 2 -8 1303.29 38.81
 -8 2 -8 1263.85 42.74
 -8 -2 -8 1254.44 42.75
 8 -2 9 104.53 12.17
 -8 -2 9 85.89 11.71
 -8 -2 9 116.55 12.91
 -8 2 -9 91.5 8.26
 8 -2 9 117.59 12.8
 -8 -2 -9 90.93 10.14
 -8 2 -9 91.08 10.3
 8 -2 10 183.56 16.85
 -8 -2 10 160.19 16.34
 -8 -2 10 160.92 16.36
 8 -2 10 188.53 17.02
 -8 2 -10 159.59 14.16
 -8 -2 -10 188.52 15.19
 -8 -2 -11 7.03 7.33
 8 -2 -11 7.7 5.89
 -8 2 -11 13.86 7.23
 8 -2 11 12.28 8.38
 -8 -2 11 4.76 7.61
 8 -2 11 6.18 7.67
 -8 -2 11 6.39 7.8
 8 -4 0 1620.69 41.96
 -8 4 0 1669.1 44.83
 8 -4 0 1709.53 47.04
 -8 -4 0 1652.89 46.93
 8 -4 0 1701.13 46.82
 -8 -4 0 1688.04 46.74
 -8 -4 0 1656.11 46.86
 8 -4 0 1682.85 46.81
 8 -4 1 683.73 19.85
 8 -4 -1 648.64 18.2
 -8 -4 1 707.84 23.8
 8 -4 1 703.72 23.56
 8 -4 1 720.54 23.74
 -8 -4 1 691.89 23.76
 -8 4 1 729.3 21.44
 -8 4 -1 677.36 21.62
 8 -4 1 653.25 22.96
 8 4 -1 706.13 18.49
 -8 4 2 2020.15 53.86
 8 4 2 2016.15 53.32
 8 -4 2 2086.52 56.78
 -8 -4 2 2078.24 57.28
 8 -4 2 2091.65 56.73
 -8 -4 2 2041.25 57.06
 -8 -4 3 75 3.16
 8 4 3 103.68 5.79
 -8 -4 4 1427.27 42.55
 -8 -4 4 1456.45 42.84
 -8 4 -4 1361.17 39.09
 -8 -4 4 1301.7 33.84
 -8 4 -4 1294.75 36.82
 -8 4 -5 199.55 10.86
 -8 4 -5 192.56 9.23
 -8 -4 5 181.84 12.53
 8 -4 5 207.49 12.99
 8 -4 5 201.23 12.82
 -8 -4 5 197.19 12.96
 8 -4 6 560.96 24.85
 -8 -4 6 577.6 25.57
 8 -4 6 563.68 24.94
 -8 -4 6 612.7 26.19
 -8 4 -6 589.1 21.98
 -8 4 -7 275.04 15.98
 -8 4 -7 292.53 14.74
 8 -4 7 273.5 17.36
 -8 -4 7 266.04 17.75
 8 -4 7 283.14 17.95
 -8 -4 7 298.27 18.7
 -8 -4 -7 290.49 15.89
 -8 4 -8 527.9 21.58
 -8 -4 -8 528.86 23.58
 8 -4 8 497.27 25.69
 -8 -4 8 514.2 26.54
 8 -4 8 463.94 24.99
 -8 -4 8 528.1 26.65
 -8 -4 9 119.79 14.03
 -8 -4 -9 112.94 11.34
 -8 4 -9 121.17 11.74
 -8 4 -9 137.08 10.9
 8 -4 9 121.5 13.48
 -8 -4 9 118.03 13.77
 8 -4 9 114.43 13.13
 -8 -4 10 245.21 20.55
 8 -4 10 258.58 20.36
 -8 -4 -10 227.88 16.89
 -8 -4 10 211.19 19.19
 8 -4 10 258.73 20.45
 -8 4 -10 236.59 15.05
 8 -6 0 2451.03 68.1
 -8 -6 0 2435.94 68.2
 -8 -6 0 2404.08 67.32
 8 -6 0 2367.19 67.29
 8 -6 0 2307.81 64.67
 8 -6 0 2421.12 67.8
 -8 -6 0 2286.39 67.38
 8 -6 1 133.33 8.87
 -8 -6 1 126.96 10.02
 8 -6 1 109.19 9.71
 8 -6 1 142.6 10.65
 -8 -6 1 111.99 9.62
 -8 -6 -1 127.39 10.02
 8 -6 -1 118.39 9.91
 8 -6 1 124.15 10.04
 -8 -6 1 134.64 10.37
 -8 6 -1 131.24 8.32
 -8 -6 -1 131.72 10.3
 8 -6 -1 98.22 9.41
 8 6 2 292.72 11.49
 8 -6 2 321.8 16.58
 -8 -6 2 325.02 16.74
 8 -6 2 319.83 16.54
 -8 -6 2 349.99 17.09
 -8 6 2 300.48 13
 -8 6 -2 345.92 14.89
 8 -6 2 331.45 16.84
 -8 -6 2 323 16.83
 8 -6 2 355.11 15.48
 -8 6 -3 14.83 4.01
 -8 6 3 16.61 3.41
 8 -6 3 22.82 5.22
 -8 -6 3 17.31 4.67
 8 -6 3 32.06 5.27
 -8 -6 3 18.29 5.1
 8 -6 3 15.39 5.09
 8 6 3 16.32 2.64
 8 -6 4 545.4 24.51
 -8 -6 4 544.92 24.94
 8 -6 4 535.57 22.44
 -8 6 -4 608.74 22.5
 -8 -6 4 550.04 25.07
 8 -6 4 584.42 25.18
 8 6 4 529.21 17.53
 8 -6 5 15.82 4.88
 8 -6 5 13.98 5.1
 -8 -6 5 15.61 5.85
 8 -6 5 21.64 5.9
 -8 -6 5 11.82 5.62
 -8 6 -5 20.5 4.9
 -8 6 -6 1038.73 35.39
 8 -6 6 1037.37 39.48
 -8 -6 6 1018.99 39.97
 8 -6 6 957.34 36.26
 8 -6 6 1076.64 39.85
 -8 -6 6 955.22 39.04
 8 -6 7 55.4 9.57
 -8 -6 7 69.3 10.62
 8 -6 7 70.26 9.18
 8 -6 7 61.78 10.36
 -8 -6 7 42.97 8.89
 -8 6 -7 71.29 8.43
 8 -6 8 53.87 10.02
 -8 -6 8 47.32 9.95
 8 -6 8 50.63 9.86
 -8 -6 8 42.42 9.75
 8 -6 8 30.48 8.18
 -8 6 -8 46.33 7.51
 -8 -6 9 53.14 11.76
 8 -6 9 49 10.77
 -8 6 -9 44.78 7.67
 -8 -6 -9 49.65 8.65
 8 -6 9 35.49 8.51
 8 -6 9 30.01 9.56
 -8 -6 9 54.21 11.25
 8 -8 0 68.06 9.23
 -8 -8 0 60.4 8.76
 8 -8 0 66.99 8.98
 -8 -8 0 84.75 9.82
 -8 -8 0 68.04 9.32
 8 -8 0 52.84 8.27
 -8 8 0 68.56 7.07
 8 -8 1 27.67 5.17
 8 -8 -1 16.03 6.15
 -8 -8 -1 23.97 6.54
 -8 8 -1 28.74 5.24
 -8 8 1 24.93 4.71
 -8 -8 1 15.88 6.24
 8 -8 1 17.78 6.3
 -8 -8 -1 20.65 6.43
 8 -8 -1 22.67 6.45
 8 -8 1 25.91 6.96
 -8 -8 1 25.14 7.32
 8 -8 1 18.14 6.72
 -8 -8 1 8.13 5.8
 8 -8 2 1185.38 38.92
 8 -8 2 1148.53 42.98
 -8 -8 2 1184.14 43.67
 8 -8 -2 1186.41 43.68
 -8 -8 -2 1237.46 44.23
 -8 -8 2 1197.2 42.89
 8 -8 2 1132.81 42.44
 -8 -8 -2 1171.82 43.23
 8 -8 -2 1249.03 44.05
 -8 8 2 1202.9 36.81
 -8 8 -2 1243.49 39.17
 -8 -8 2 1155.14 43.21
 8 -8 2 1241.24 43.76
 8 -8 3 10.61 5.54
 -8 -8 3 1.08 5.18
 -8 8 -3 7.17 4.34
 -8 -8 -3 10.74 6.03
 8 -8 -3 5.43 5.21
 -8 -8 3 5.07 5.7
 8 -8 3 2.01 5.08
 8 -8 3 3.52 3.84
 8 -8 -3 10.72 6.02
 8 -8 3 3.15 5.73
 -8 -8 3 7.48 5.31
 -8 -8 -3 13.78 6.11
 8 -8 4 454.16 24.59
 -8 -8 4 477.19 25.45
 8 -8 4 407.92 20.21
 -8 -8 4 481.13 25.11
 8 -8 4 419.89 23.63
 -8 -8 4 429.05 24.26
 8 -8 4 449.73 24.42
 -8 8 -4 502.91 21.99
 8 -8 5 3.67 5.65
 -8 -8 5 5.04 6.57
 -8 8 -5 10.15 5.24
 8 -8 5 9.76 6.37
 -8 -8 5 11.29 6.65
 8 -8 5 15.17 5.56
 -8 8 -6 52.89 8.22
 -8 -8 6 62.8 11.06
 8 -8 6 68.55 11.03
 8 -8 6 60.1 10.66
 -8 -8 6 66.24 10.95
 8 -8 6 45.6 7.81
 -8 8 -7 12.64 6.09
 8 -8 7 2.85 6.95
 -8 -8 7 7.39 8.18
 8 -8 7 7.17 7
 -8 -8 7 10.41 7.52
 8 -8 7 14.89 6.19
 8 -8 8 548.28 31.34
 -8 8 -8 565.8 27.28
 -8 -8 8 588.78 32.59
 8 -8 8 577 32.14
 -8 -8 8 483.05 30.47
 8 -10 0 647.13 32.49
 -8 -10 0 637.21 32.3
 8 10 0 651.17 25.35
 -8 10 0 660.3 26.51
 -8 -10 0 633.28 32.25
 8 -10 0 606.77 31.76
 -8 10 1 120.12 10.1
 -8 10 -1 100.13 10.21
 8 -10 1 102.91 12.72
 -8 -10 1 136.61 14.08
 8 -10 -1 105.58 13.04
 -8 -10 -1 108.98 13.7
 8 -10 1 69.48 11.6
 -8 -10 1 96.42 13.01
 8 10 -1 105.32 9.86
 8 -10 -1 87.87 12.46
 -8 -10 -1 114.27 13.63
 -8 -10 1 111.34 13.66
 8 -10 1 94.65 13.01
 -8 10 -2 191.29 13.93
 8 -10 2 178.6 16.61
 -8 -10 2 184 17.09
 -8 -10 2 182.27 16.81
 8 -10 2 192.52 17.35
 8 -10 -2 184.13 16.97
 -8 -10 -2 213.72 18.09
 8 -10 -2 185.21 16.94
 -8 -10 -2 178.14 16.62
 8 -10 2 186.79 16.81
 -8 -10 2 193.51 17.19
 8 -10 -3 18.32 8.03
 -8 -10 -3 19.54 8.15
 8 -10 3 18.02 7.36
 -8 -10 3 29.43 8.68
 -8 -10 3 27.62 9.17
 8 -10 3 3.9 6.91
 -8 -10 3 18.03 7.36
 8 -10 -3 12.47 7.24
 -8 -10 -3 31.54 9.31
 8 -10 3 17.83 7.81
 -8 10 -3 15.31 5.89
 -8 -10 -4 249.2 20.28
 8 -10 -4 258.24 20.64
 -8 10 -4 279.3 17.5
 8 -10 4 214.26 19
 -8 -10 4 230.2 19.78
 8 -10 -4 262.74 20.63
 -8 -10 -4 245.24 19.99
 8 -10 4 222.79 15.18
 -8 -10 4 252.83 20.32
 8 -10 4 224.81 19.46
 8 -10 4 246.87 20.2
 -8 -10 4 242.8 19.99
 -8 -10 5 37.4 10.7
 8 -10 5 35.27 10.53
 8 -10 -5 29.89 9.29
 -8 -10 -5 32.88 9.69
 -8 10 -5 46.72 8.72
 8 -10 5 40.02 10.08
 -8 -10 5 25.01 9.16
 -8 -10 5 52.43 11.43
 8 -10 5 44.91 10.73
 8 -10 -5 27.26 9.41
 -8 -10 -5 40.88 10.58
 9 -1 0 0.1 0.73
 -9 -1 0 -0.11 0.96
 9 -1 0 1.85 1.31
 9 1 0 0.4 1.35
 -9 -1 0 0.4 1.4
 -9 1 0 1.4 1.78
 9 -1 0 0.29 0.69
 -9 -1 0 -0.11 0.93
 -9 -1 0 0.84 1.08
 -9 1 -1 2594.84 64.8
 9 1 -1 2588.98 64.78
 9 1 -1 2560.91 64.02
 9 -1 -1 2639.56 66.34
 9 -1 1 2694.12 66.74
 9 -1 1 2616.84 64.81
 -9 -1 1 2608.09 64.98
 9 1 -1 2650.72 65.16
 -9 -1 -1 2819.8 66.79
 -9 1 -1 2642.39 64.9
 9 1 -1 2576.12 64.81
 9 -1 1 2640 64.81
 -9 -1 1 2636.62 64.99
 -9 1 -1 2760.44 67.98
 -9 -1 1 2681.51 66.73
 -9 1 -1 2758.36 66.94
 9 -1 2 420.11 14.29
 -9 -1 2 451.65 14.62
 -9 -1 2 451.37 13.92
 -9 -1 2 446.09 12.4
 9 1 2 434.07 15.03
 9 -1 2 458.72 14.91
 9 -1 -2 430.14 14.28
 -9 -1 -2 457.39 15.3
 -9 1 -2 464.66 16.71
 -9 1 -2 451.64 14.69
 -9 1 -2 437.95 14.42
 9 1 -2 448.71 14.46
 -9 -1 2 447.75 14.59
 -9 -1 -2 455.19 14.61
 9 -1 -2 430.45 14.28
 9 -1 2 449.72 14.46
 9 1 -2 438.77 14.33
 -9 1 -2 440.34 14.42
 9 1 3 4319.47 106.7
 9 -1 3 4326.08 107.33
 -9 -1 3 4195.64 107.45
 -9 1 -3 4444.94 108.63
 -9 -1 -3 4250.28 107.24
 -9 1 -3 4242.03 105.83
 -9 -1 -3 4280.61 105.3
 -9 -1 3 4109.45 107.26
 9 -1 3 4365.22 107.36
 9 -1 4 644.02 22.27
 -9 -1 4 633.85 22.4
 -9 -1 4 599.98 22.11
 -9 1 -4 640.56 20.05
 -9 -1 -4 647.58 19.17
 9 -1 4 649.86 22.38
 -9 1 -4 673.97 22.59
 -9 -1 -4 636.99 21.79
 -9 1 -5 1234.82 34.84
 -9 -1 -5 1274.95 33.71
 -9 -1 -5 1186.7 37.2
 9 -1 5 1216.33 36.7
 -9 -1 6 145.49 10.79
 9 -1 6 137.18 10.45
 9 -1 6 148.25 10.8
 -9 -1 6 139.77 10.63
 -9 1 -6 144.64 9.91
 -9 -1 -6 152.4 10.1
 -9 -1 -6 143.92 7.18
 -9 -1 -7 1294.46 40.67
 -9 1 -7 1185.28 39.81
 -9 -1 7 1175 41.98
 9 -1 7 1209.66 41.98
 -9 -1 7 1204.42 42.24
 9 -1 7 1261.11 42.35
 -9 1 -8 15.66 3.84
 -9 -1 -8 15.48 5.17
 -9 1 -8 10.4 4.96
 9 -1 8 10.98 5.98
 -9 -1 8 24.78 6.88
 -9 -1 8 22.79 6.63
 9 -1 8 24.07 6.55
 9 -1 9 798.81 35.05
 -9 -1 9 819.6 35.85
 -9 -1 -9 829.29 32.91
 -9 1 -9 818.2 32.63
 -9 -1 9 767.48 35.23
 9 -1 9 841.48 35.7
 -9 1 -10 89.81 10.89
 9 -1 10 95 13.03
 -9 -1 10 107.72 13.97
 9 -1 10 88.93 12.46
 -9 -1 10 105.6 13.76
 -9 -1 -10 104.85 11.74
 9 -1 11 101.85 14.39
 -9 -1 11 160.94 17.63
 -9 -1 -11 159.83 15.63
 -9 1 -11 142.1 14.25
 9 -1 11 143.08 16.24
 -9 -1 11 128.45 16.07
 9 -3 0 -0.19 1.21
 -9 -3 0 0.53 1.21
 9 -3 0 -0.97 1.91
 -9 -3 0 -0.33 1.83
 -9 -3 0 1.26 2.12
 9 -3 0 0.32 2.02
 9 -3 0 0.95 1.85
 -9 -3 0 1.95 1.88
 -9 3 0 1.76 1.78
 9 -3 1 4160.2 102.83
 -9 -3 -1 4187.7 103.31
 -9 -3 1 4108.34 100.82
 9 -3 1 4281.45 105.11
 -9 -3 1 4259.33 105.34
 -9 3 1 4194.7 104.27
 -9 3 -1 4199.82 104.42
 9 -3 1 4246.24 104.99
 -9 -3 1 4283.6 105.35
 9 -3 2 50.73 4.72
 -9 -3 2 54.26 5.05
 -9 3 -2 55.04 4.54
 -9 -3 2 40.07 3.38
 -9 3 -2 57.47 4.67
 9 3 2 49.4 4.23
 9 -3 2 54.99 4.29
 -9 -3 2 52.27 4.97
 9 -3 2 56.19 4.9
 9 -3 3 608 20.83
 -9 -3 3 582.66 21.1
 9 3 3 562.56 16.94
 -9 3 -3 570.68 19.22
 -9 3 -3 555.02 19.2
 9 -3 3 581.16 20.56
 -9 -3 3 573.59 20.98
 9 -3 3 606.8 19.37
 9 3 3 616.12 19.21
 9 3 4 38.72 2.42
 -9 3 -4 43.39 4.55
 -9 3 -5 3411.32 83.69
 9 -3 5 3480.32 87.38
 -9 -3 5 3335.44 87.54
 -9 -3 5 3301.31 87.54
 9 -3 5 3409.55 87.21
 -9 3 -5 3365.8 83.56
 -9 -3 -5 3361.23 85.72
 -9 3 -6 25.21 4.07
 -9 3 -6 28.22 4.43
 9 -3 6 18.3 5.2
 -9 -3 6 16.75 5.18
 9 3 6 27.75 4.35
 9 -3 6 27.93 5.77
 -9 -3 6 26.07 5.58
 -9 3 -6 29.21 5.46
 -9 -3 -6 15.16 4.08
 -9 -3 -7 752.05 28.61
 -9 3 -7 757.57 29.77
 9 -3 7 737.36 30.28
 -9 -3 7 702.16 30.29
 -9 -3 7 706.34 30.45
 9 -3 7 766.87 30.69
 -9 3 -7 775.34 26.29
 9 -3 8 -2.07 6.54
 -9 -3 8 -4.31 6.52
 -9 3 -8 1.19 3.46
 -9 3 -8 -2.71 4.85
 -9 -3 -8 -0.84 4.22
 9 -3 8 1.04 6.49
 -9 -3 8 -5.41 6.39
 9 -3 9 200.62 16.48
 -9 -3 9 194.07 16.72
 -9 3 -9 216.85 13.13
 -9 3 -9 174.28 14.57
 -9 -3 -9 236.24 15.83
 9 -3 9 181.62 15.77
 -9 -3 9 215.39 17.32
 9 -3 10 5.46 7.34
 -9 -3 10 5.68 7.06
 -9 -3 -10 14.94 6.15
 -9 3 -10 1.11 5.32
 9 -3 10 10.91 7.12
 -9 -3 10 12.79 8.29
 -9 3 -10 7.08 4.67
 -9 -3 -11 646.5 31.07
 -9 -3 11 631.02 34.99
 9 -3 11 665.45 34.87
 9 -3 11 663.2 34.89
 -9 -3 11 662.6 35.55
 9 -5 0 -2.62 3.72
 9 -5 0 0.87 1.24
 9 -5 -1 1107.38 29.18
 -9 5 1 1187.21 33.72
 9 5 -1 1217.68 30.67
 9 -5 -2 70.13 3.11
 -9 5 -2 83.7 6.41
 -9 5 2 91.63 6.43
 -9 5 -3 3305.06 84.03
 -9 5 3 3166.27 82.43
 9 -5 3 3158.26 86.04
 -9 -5 3 3331.31 87.21
 -9 -5 3 3149.57 77.67
 9 -5 3 3231.4 86.35
 -9 -5 3 3314.31 87.29
 9 -5 3 3252.85 85.89
 9 5 3 3091.17 80.68
 9 -5 4 85.57 8.45
 -9 -5 4 88.8 8.77
 9 -5 4 85.74 8.52
 -9 -5 4 101.99 9.25
 9 -5 4 101.45 8.76
 -9 5 -4 90.93 7.42
 -9 -5 5 328.62 17.99
 9 -5 5 327.62 17.59
 9 -5 5 329.96 17.34
 -9 -5 5 304.75 17.51
 9 -5 5 312.81 17.14
 -9 5 -5 324.72 15.4
 -9 5 -6 28.18 5.42
 9 -5 6 29.31 6.52
 -9 -5 6 24.23 6.72
 9 -5 6 27.25 6.3
 -9 -5 6 25.96 6.67
 9 -5 6 20.11 5.74
 -9 -5 7 848.25 35.56
 9 -5 7 877.44 35.05
 9 -5 7 831.58 34.35
 -9 -5 -7 881.24 32.34
 9 -5 7 844.81 34.83
 -9 -5 7 816.23 35.05
 -9 5 -7 857.9 30.86
 -9 -5 -8 -3.56 4.49
 9 -5 8 -7.07 7.05
 -9 -5 8 1.24 6.49
 -9 -5 8 2.46 6.33
 9 -5 8 7.01 6.46
 -9 5 -8 5.25 4.32
 9 -5 9 607.01 31.32
 -9 -5 9 608.17 32.26
 -9 -5 -9 671.15 29.23
 -9 5 -9 690.32 27.39
 -9 -5 9 597.11 32.15
 9 -5 9 651.39 32.27
 9 -5 10 26.26 9.44
 -9 -5 10 38.47 10.35
 -9 -5 -10 23.3 7.11
 9 -5 10 16.11 8.34
 -9 -5 10 6.17 7.55
 -9 5 -10 28.91 6.99
 -9 7 0 -0.53 2.91
 -9 -7 0 0.83 4.8
 9 -7 0 -4.97 5.51
 9 -7 0 -4.09 5.7
 -9 -7 0 -4.12 5.42
 9 -7 1 1086.46 36.28
 9 -7 -1 1143.76 39.58
 -9 -7 -1 1131.45 39.56
 9 -7 1 1103.88 39.4
 -9 -7 1 1173.63 40.38
 9 -7 1 1153.98 39.81
 -9 -7 1 1119.33 39.76
 -9 -7 1 1189.08 39.53
 9 -7 1 1148.47 39.36
 9 -7 -1 1106.7 39.45
 -9 -7 -1 1126.44 39.59
 -9 7 1 1152.86 35.21
 -9 7 -1 1104.31 35.68
 9 -7 2 173.98 11.56
 -9 -7 2 189.17 13.42
 9 -7 2 195.77 13.6
 -9 -7 -2 193.48 13.71
 9 -7 -2 215.02 14.29
 -9 -7 2 229.17 14.74
 9 -7 2 203.69 13.96
 -9 -7 -2 171.94 13.2
 9 -7 -2 184.85 13.64
 9 -7 2 168.21 12.86
 -9 -7 2 181.76 13.21
 -9 7 -2 185.63 11.31
 -9 7 -3 710.77 26.4
 -9 -7 3 718.32 29.4
 9 -7 3 685.14 28.97
 9 -7 3 723.95 27.06
 -9 -7 3 721.91 29.93
 9 -7 3 724.9 29.63
 9 -7 3 693.23 29.39
 -9 -7 3 719.47 29.89
 9 -7 4 255.53 16.89
 -9 -7 4 283.16 18.08
 9 -7 4 263.72 17.09
 -9 -7 4 249.63 16.93
 9 -7 4 254.04 15.16
 -9 7 -4 279.43 15.07
 9 -7 5 747.26 33.32
 -9 -7 5 800.51 34.59
 9 -7 5 815.03 31.36
 9 -7 5 826.38 34.33
 -9 -7 5 834.8 34.93
 -9 7 -5 849.71 30.92
 -9 7 -6 55.9 7.88
 9 -7 6 65.38 8.73
 9 -7 6 52.77 9.14
 -9 -7 6 43.2 9.16
 9 -7 6 54.37 8.96
 -9 -7 6 71.39 10.61
 9 -7 7 325.54 21.91
 -9 -7 7 356.6 23.27
 9 -7 7 304.16 19.12
 -9 -7 7 344.46 22.97
 9 -7 7 339.24 22.24
 -9 7 -7 343.14 19.01
 -9 7 -8 12.07 5.49
 9 -7 8 8.49 6.5
 9 -7 8 17.9 7.52
 -9 -7 8 1.45 7.21
 -9 -7 8 10.21 7.85
 9 -7 8 13.86 7.57
 9 -7 9 279.03 21.72
 -9 -7 9 316.93 23.57
 -9 -7 -9 268.27 18.32
 -9 -7 9 252.59 21.81
 9 -7 9 261.89 21.51
 -9 7 -9 280.7 17.94
 -9 9 0 3.49 4.02
 9 -9 0 -5.76 7.37
 -9 -9 0 -6.93 7.3
 9 -9 0 -4.65 7.28
 9 -9 -1 709.88 32.58
 -9 -9 -1 694.79 32.39
 9 -9 1 723.99 32.91
 -9 -9 1 770.22 33.54
 -9 -9 1 764.28 33.77
 9 -9 1 728.06 33.08
 -9 -9 1 722.85 32.02
 9 -9 1 754.31 32.72
 9 -9 -1 753.23 33.47
 -9 -9 -1 702.93 32.65
 -9 9 1 787.84 27.99
 -9 9 -1 769.44 28.86
 9 -9 2 48.04 7.17
 -9 9 -2 68.69 8.26
 9 -9 2 70.98 10.71
 -9 -9 2 49.39 9.24
 9 -9 -2 71.25 10.26
 -9 -9 -2 58.99 9.82
 9 -9 2 55.09 9.15
 -9 -9 2 60.32 9.55
 -9 -9 2 50.49 9.38
 9 -9 2 53.89 9.29
 9 -9 -2 47.47 9.45
 -9 -9 -2 74.03 10.76
 9 -9 -3 176.83 15.52
 -9 -9 -3 192.69 16.24
 -9 -9 3 208.72 16.75
 9 -9 3 155.51 14.82
 9 -9 3 173.05 13.02
 9 -9 3 185.55 15.93
 -9 -9 3 211.53 16.59
 -9 -9 -3 194.58 16.56
 9 -9 -3 195.69 16.44
 -9 9 -3 161.8 12.56
 9 -9 3 181.29 16.01
 -9 -9 3 209.61 17.1
 9 -9 4 110.75 13.03
 -9 -9 4 93.18 12.06
 9 -9 4 93.5 9.88
 -9 -9 -4 112.56 13.09
 9 -9 -4 98.07 12.93
 -9 -9 4 102.33 12.94
 9 -9 4 109.73 13
 9 -9 4 116.26 13.25
 -9 -9 4 87.26 12.08
 -9 -9 -4 104.8 12.61
 9 -9 -4 96.81 12.39
 -9 9 -4 99.74 10.67
 9 -9 5 609.31 31.86
 -9 -9 5 656.6 33.05
 -9 9 -5 656.06 28.62
 9 -9 5 637.49 31.86
 -9 -9 5 692.57 33.47
 9 -9 5 608.45 27.16
 9 -9 5 649.71 32.73
 -9 -9 5 622.58 32.56
 9 -9 6 42.05 10.14
 -9 -9 6 40.22 10.51
 9 -9 6 43.23 8.02
 9 -9 6 44.5 10.47
 -9 -9 6 30.98 9.77
 -9 9 -6 43.73 8.45
 -9 9 -7 230.5 17.14
 9 -9 7 226.99 20.12
 -9 -9 7 251.81 21.44
 9 -9 7 217.69 19.79
 -9 -9 7 253.24 21.3
 -9 11 0 -0.86 4.7
 -9 -11 0 8.94 7.78
 9 -11 0 -4.47 8.13
 9 -11 0 -1.51 8.8
 -9 -11 0 -6.03 8.22
 -9 11 -1 149.16 12.61
 9 -11 -1 129.68 15.31
 -9 -11 -1 131.76 15.39
 9 -11 1 134.01 15.45
 -9 -11 1 107.37 14.13
 9 11 -1 115.45 11.11
 -9 -11 -1 126.05 15.13
 9 -11 1 107.98 13.91
 -9 -11 1 114 14.5
 9 -11 -1 136.05 15.68
 9 -11 2 -1.5 7.32
 -9 -11 2 4.52 7.36
 9 -11 -2 -1.54 7.39
 -9 -11 -2 7.63 8.9
 -9 11 -2 3.84 5.24
 9 -11 2 -1.39 7.8
 -9 -11 2 -1.4 7.64
 9 11 -2 5.38 5.1
 9 -11 2 -4.45 7.73
 -9 -11 2 -5.96 7.27
 9 -11 -2 -3.04 7.69
 -9 -11 -2 -3.01 7.74
 -9 11 -3 644.75 29.07
 9 -11 -3 586.44 32.8
 -9 -11 -3 624.75 33.73
 -9 -11 3 577.14 32.84
 9 -11 3 590.74 32.81
 -9 -11 3 658.31 33.86
 9 -11 3 630.75 33.17
 9 11 -3 721.65 30.08
 9 -11 -3 666.41 34.88
 -9 -11 -3 620.76 33.74
 9 -11 3 522.28 31.62
 -9 -11 3 562.18 32.65
 10 0 0 9999 240.23
 -10 0 1 0.75 1.34
 10 0 -1 2.41 1.42
 -10 0 -1 0.71 0.96
 10 0 -1 0.88 0.92
 -10 0 1 0.72 0.94
 -10 0 1 1.1 1.52
 -10 0 1 1.02 0.97
 -10 0 -1 0.32 1.84
 10 0 -1 1.98 1
 -10 0 -1 0.71 0.89
 10 0 -2 983.3 26
 10 0 2 935.65 25.93
 -10 0 -2 929.49 25.9
 -10 0 2 916.86 25.94
 -10 0 2 931.9 26.02
 10 0 2 935.45 25.94
 -10 0 -2 970.1 27.15
 -10 0 -2 916.2 25.87
 10 0 -2 958.29 25.99
 -10 0 -2 961.35 28.21
 -10 0 3 0.98 2.02
 10 0 3 2.52 1.93
 10 0 3 2.53 2.07
 -10 0 3 3.93 1.94
 -10 0 -3 1.09 1.64
 -10 0 -3 1.17 2.18
 -10 0 -4 1428.02 38.85
 10 0 4 1390.61 40.96
 -10 0 4 1455.68 41.53
 10 0 4 1449.43 41.2
 -10 0 4 1483.34 41.61
 -10 0 -4 1371.24 41.16
 -10 0 -5 1.87 2.15
 -10 0 -5 3.66 2.94
 10 0 6 3027.72 82.86
 -10 0 6 2982.9 83.09
 -10 0 -6 2999.04 77.13
 10 0 6 3047.19 82.82
 -10 0 6 2973.24 83
 -10 0 -6 3035 81.85
 -10 0 -7 18.72 5.16
 -10 0 7 11.99 5.07
 10 0 7 13.24 5.08
 -10 0 -7 13.78 3.22
 10 0 7 15 5.11
 -10 0 7 14.66 5.23
 -10 0 8 75.21 9.89
 10 0 8 72.74 9.61
 -10 0 -8 67.39 8.44
 10 0 8 68.26 9.41
 -10 0 8 79.91 10.14
 -10 0 -9 3.8 5.18
 -10 0 9 10.97 6.56
 10 0 9 7.08 5.86
 -10 0 9 13.51 7.35
 10 0 9 8.32 6.4
 -10 0 -10 538.83 26.94
 -10 0 -11 9.62 7.02
 -10 -2 0 932.19 22.43
 10 -2 0 929.24 22.62
 -10 -2 0 958.11 22.99
 -10 2 0 960.76 24.52
 -10 -2 0 910.28 22.65
 10 -2 0 933.1 22.71
 10 -2 0 936.88 22.7
 -10 -2 0 963.28 23.06
 10 2 -1 467.83 13.01
 -10 -2 -1 470.85 14.91
 -10 -2 1 465.04 13.42
 10 -2 1 449.1 14.33
 -10 -2 1 450.99 14.62
 -10 2 -1 432.43 14.43
 -10 2 -1 468.46 16.1
 10 2 -1 425.36 11.94
 10 -2 -1 453.13 15.73
 10 -2 1 477.89 15.04
 -10 2 -1 474.8 15.59
 -10 2 1 499.34 16.44
 -10 2 -1 437.67 14.5
 10 -2 1 438.94 14.26
 -10 -2 1 465.46 14.68
 -10 -2 2 2968.36 76.27
 10 -2 2 2990.79 75.87
 -10 -2 2 3058.05 76.47
 10 -2 2 2948.85 75.86
 -10 -2 2 3007.45 74.94
 -10 2 -2 2978.02 77.34
 -10 2 -2 3108.26 76.47
 10 2 -2 2936.3 72.11
 -10 -2 -2 3050.08 76.4
 10 -2 2 3072.72 76
 10 2 2 3036.82 76.84
 10 -2 3 63.27 4.91
 -10 -2 3 43.52 2.44
 10 -2 3 45.42 4.66
 -10 -2 3 56.78 5.09
 -10 -2 -3 51.2 4.75
 10 2 -3 49.43 2.34
 -10 2 -3 52.14 5.63
 -10 2 -3 56.14 4.7
 10 -2 3 52.92 4.88
 -10 -2 3 44.97 4.73
 -10 2 -3 54.42 5.12
 -10 -2 4 1522.91 43.07
 10 -2 4 1495.69 42.56
 10 -2 4 1431.78 42.18
 -10 -2 4 1443.09 42.64
 -10 2 -4 1393.93 40.12
 -10 -2 -5 106.45 7.96
 10 2 -5 84.38 4.67
 -10 2 -6 504.49 18.56
 10 2 6 542.63 20.24
 10 -2 6 537.56 22.23
 10 2 -6 492.52 16.32
 -10 -2 -6 501 20.94
 -10 2 -6 502.98 21.57
 -10 -2 6 498.51 22.08
 10 -2 6 513.4 21.94
 -10 -2 6 519.19 22.33
 10 -2 7 260.49 15.91
 -10 -2 7 257.96 16.17
 -10 -2 7 229.65 15.39
 10 -2 7 249.58 15.59
 -10 2 -7 223.15 14.31
 -10 -2 -7 278.33 15.3
 -10 2 -7 245.05 12.27
 10 -2 8 1278.22 44.56
 -10 -2 8 1193.09 44.36
 -10 2 -8 1244.49 37.82
 -10 2 -8 1171.23 41.89
 -10 -2 -8 1260.89 42.42
 10 -2 8 1145.24 43.37
 -10 -2 8 1221.19 44.48
 -10 2 -9 61.59 7.22
 -10 2 -9 69.36 9.36
 -10 -2 -9 64.51 9.31
 10 -2 9 62.85 10.13
 -10 -2 9 63.94 10.01
 10 -2 9 62.78 9.83
 -10 -2 9 62.68 10.06
 10 -2 10 131.37 14.59
 -10 -2 10 144.9 15.46
 -10 2 -10 168.18 14.74
 -10 -2 -10 165.84 14.71
 10 -2 10 166.75 16.09
 -10 -2 10 169.13 16.45
 10 -2 11 9.05 7.99
 -10 -2 11 9.39 8.29
 -10 -2 -11 9.8 6.87
 -10 2 -11 8.58 6.6
 -10 -2 11 -3.11 7.59
 10 -2 11 3 8.85
 -10 4 0 1396.71 38.33
 10 -4 0 1321.83 35.45
 10 -4 0 1389.76 39.38
 -10 -4 0 1367.98 39.54
 10 -4 0 1400.17 39.5
 -10 -4 0 1343.85 35.82
 10 -4 0 1344.16 39.33
 -10 -4 0 1339.22 39.51
 10 4 -1 565.11 15.05
 10 -4 1 611.84 17.67
 10 -4 -1 538.03 16.25
 10 -4 1 583.35 20.37
 -10 -4 1 545.2 20.25
 10 -4 1 597.92 20.38
 -10 -4 1 538.56 15.72
 -10 4 -1 556.42 19.2
 -10 4 1 563.89 18.9
 10 -4 1 605.81 20.54
 -10 -4 1 546.75 20.18
 10 -4 2 1399.89 41.11
 -10 -4 2 1349.82 41.32
 10 -4 2 1476.94 38.75
 10 -4 2 1388.07 41.08
 -10 -4 2 1390.58 41.5
 -10 4 2 1402.44 39.76
 -10 -4 3 26.24 2.36
 -10 4 -3 31.41 4.19
 10 -4 3 27.36 3.81
 -10 4 -4 1125.55 33.25
 10 -4 4 1144.57 35.35
 -10 -4 4 1159.51 36.11
 -10 4 -4 1126.2 32.14
 10 -4 4 1196.87 37.1
 10 -4 4 1152.52 35.32
 -10 -4 4 1188.95 36.16
 -10 -4 -5 52.91 6.26
 10 -4 5 59.34 7.16
 -10 -4 5 66.59 7.73
 -10 4 -5 43.77 4.87
 -10 -4 5 47.91 3.37
 -10 4 -5 53.08 5.91
 10 -4 5 56.14 7.08
 -10 -4 5 62.46 7.56
 10 -4 6 759.78 29.96
 -10 -4 6 756.94 30.42
 -10 4 -6 755.53 26.96
 10 -4 6 771.98 30.15
 -10 -4 6 747.01 30.5
 -10 -4 -6 728.98 28
 10 -4 7 258.82 16.78
 -10 -4 7 258.13 17.03
 -10 4 -7 268.83 14.24
 10 -4 7 228.16 15.97
 -10 -4 7 239.83 16.53
 -10 -4 -7 257.77 15.21
 -10 4 -7 233.9 15.38
 10 -4 8 575.07 27.44
 -10 -4 8 558.89 27.83
 -10 4 -8 493.02 24.91
 -10 -4 -8 534.38 24.61
 -10 4 -8 571.42 23.05
 10 -4 8 558.95 26.92
 -10 -4 8 546.14 27.4
 -10 -4 9 146.31 14.64
 10 -4 9 102.5 12.41
 -10 -4 9 131.33 13.9
 -10 4 -9 137.32 11.11
 -10 4 -9 112.91 11.82
 -10 -4 -9 117.08 11.66
 10 -4 9 116.32 13.29
 -10 -4 -10 257.79 18.01
 -10 4 -10 202.59 16.48
 10 -4 10 229.8 19.05
 -10 -4 10 245.47 20.05
 -10 -4 10 227.86 19.58
 10 -4 10 239.49 19.56
 -10 4 -10 237.01 15.01
 -10 -6 0 2709.87 76.63
 10 -6 0 2788.1 76.91
 10 -6 0 2851.74 75.67
 10 -6 0 2831.01 77.71
 -10 -6 0 2836.19 77.8
 -10 6 0 2722.3 74.05
 10 -6 0 2820.26 77.48
 -10 -6 0 2781.14 77.5
 10 -6 1 152.93 10.15
 10 -6 -1 165.56 11.28
 -10 -6 -1 144.33 10.81
 10 -6 1 154.72 11.08
 -10 -6 1 170.71 11.52
 10 -6 1 138.59 10.59
 -10 -6 1 152.98 10.97
 10 -6 1 173.72 11.51
 -10 -6 1 169.97 11.47
 -10 6 -1 139.98 9.16
 -10 -6 -1 144.87 10.92
 10 -6 -1 133.75 10.6
 10 -6 2 519.86 21.57
 -10 -6 2 495.46 21.29
 -10 6 -2 481.02 19.33
 10 -6 2 480.25 21.05
 -10 -6 2 490.24 21.53
 10 -6 2 538.05 20.93
 -10 -6 2 471.05 21.3
 10 -6 2 504.49 21.55
 -10 6 3 25.81 4.27
 -10 6 -3 37.13 5.37
 -10 -6 3 37.61 6.41
 10 -6 3 31.05 5.83
 -10 -6 3 28.68 5.94
 10 -6 3 24.65 5.3
 10 -6 3 34.29 5.62
 -10 -6 4 835.93 31.77
 10 -6 4 816.68 31.03
 10 -6 4 761.81 29.28
 10 -6 4 833.5 31.16
 -10 -6 4 752.35 30.8
 -10 6 -4 764.1 27.9
 10 -6 5 30.3 6.19
 10 -6 5 20.92 5.93
 -10 -6 5 39.28 7.39
 -10 6 -5 47.37 6.6
 10 -6 5 54.01 8.05
 -10 -6 5 32.25 6.83
 10 -6 6 1302.48 46.39
 -10 -6 6 1296.79 47.07
 10 -6 6 1345.76 46.69
 -10 -6 6 1319.02 47.29
 -10 6 -6 1325.68 42.86
 10 -6 6 1274.14 45.08
 -10 -6 7 76.34 10.87
 10 -6 7 67.56 10.32
 -10 6 -7 85.36 9.39
 10 -6 7 68.74 9.58
 -10 -6 -7 63.97 8.9
 10 -6 7 79.15 10.88
 -10 -6 7 80.33 11.04
 -10 6 -8 79.27 9.3
 10 -6 8 81.15 11.16
 10 -6 8 75.85 11.22
 -10 -6 8 106.38 12.68
 10 -6 8 106.84 12.63
 -10 -6 8 67.78 11.13
 -10 -6 -8 67.37 9.66
 10 -6 9 37.59 8.85
 10 -6 9 48.28 10.38
 -10 -6 9 30.69 9.67
 -10 -6 -9 51.61 9.16
 -10 6 -9 33.05 7.15
 10 -6 9 37.54 9.73
 -10 -6 9 32.4 9.65
 -10 8 0 65.69 7.3
 -10 -8 0 55.6 8.54
 10 -8 0 66.03 9
 -10 -8 0 80.75 9.99
 10 -8 0 65.68 9.09
 10 -8 1 23.27 5.28
 -10 -8 1 26.58 6.83
 10 -8 -1 24.17 6.4
 -10 -8 -1 23.14 6.51
 10 -8 1 19.49 6.57
 -10 -8 1 28.22 6.75
 10 -8 1 38.38 7.38
 10 -8 1 23.68 6.84
 -10 -8 1 27.91 7.09
 -10 -8 -1 24.5 6.61
 10 -8 -1 44.21 7.88
 -10 8 -1 23.32 5.15
 -10 8 1 37.77 5.78
 -10 -8 2 1133.1 41.76
 10 -8 2 1078.42 41.01
 -10 8 -2 1144.94 38.08
 -10 8 2 1115.72 36.13
 10 -8 2 1125.1 38.49
 -10 -8 -2 1179.07 42.24
 10 -8 -2 1157.15 42.11
 10 -8 2 1155.07 42.12
 -10 -8 2 1116.88 41.8
 -10 -8 2 1170.46 41.72
 10 -8 2 1134.4 41.2
 -10 -8 -2 1144.18 42.03
 10 -8 -2 1189.09 42.6
 10 -8 3 14.52 6.36
 -10 -8 3 14.82 6.03
 10 -8 3 18.49 5.61
 -10 -8 3 16.76 6.27
 -10 -8 -3 21.76 6.56
 10 -8 -3 6.3 5.66
 10 -8 3 10.26 5.45
 -10 -8 3 10.96 5.89
 10 -8 3 12.83 5.98
 10 -8 -3 11.71 5.73
 -10 -8 -3 13.65 6.14
 -10 8 -3 18.64 5.2
 -10 -8 4 554.28 26.97
 10 -8 4 521.68 26.06
 -10 8 -4 540.06 23.76
 10 -8 4 496.45 23.3
 10 -8 4 523.94 26.63
 -10 -8 4 579.73 27.87
 10 -8 4 565.98 27.2
 -10 -8 4 525.03 26.8
 10 -8 5 17.76 7.17
 -10 -8 5 9.78 6.77
 -10 8 -5 6.9 4.97
 10 -8 5 4.39 5.38
 10 -8 5 8.34 6.41
 -10 -8 5 11.07 6.32
 -10 -8 6 95.73 12.72
 10 -8 6 92.24 12.04
 10 -8 6 86.34 11.87
 -10 -8 6 87 11.95
 10 -8 6 73.38 9.39
 -10 8 -6 75.04 9.53
 10 -8 7 23.59 8.69
 -10 -8 7 27.49 8.86
 10 -8 7 5.06 5.77
 10 -8 7 9.65 7.09
 -10 -8 7 15.82 8.19
 -10 8 -7 24.66 7.23
 10 -8 8 571.06 31.77
 -10 -8 8 664.85 34.73
 10 -8 8 540 28.11
 10 -8 8 581.55 32.38
 -10 -8 8 646.21 34.62
 -10 8 -8 673.36 29.62
 -10 -8 -8 634.48 29.31
 10 -10 0 508.48 27.84
 -10 -10 0 472.35 27.29
 -10 10 0 488.59 22.58
 10 -10 0 462.46 27.09
 -10 -10 0 463.69 26.95
 10 -10 -1 106.31 13.09
 -10 -10 -1 93.89 12.21
 10 -10 1 75.75 11.61
 -10 -10 1 82.54 12.37
 -10 -10 -1 104.1 13.09
 10 -10 1 65.3 11.49
 -10 -10 1 74.75 12.03
 10 -10 -1 84.89 11.98
 -10 10 1 100.86 9.64
 -10 10 -1 104.44 10.57
 -10 -10 1 73.92 10.97
 -10 -10 2 146.88 15.1
 10 -10 2 155.09 15.1
 -10 -10 2 144.08 14.89
 10 -10 -2 139.27 14.82
 -10 -10 -2 156.15 15.45
 10 -10 2 135.56 14.3
 -10 -10 2 143.34 15.08
 10 -10 -2 164.09 16.06
 -10 -10 -2 159.66 15.89
 10 -10 2 123.37 13.97
 -10 10 -2 133.3 12.16
 10 -10 -3 12.23 7.53
 -10 -10 -3 12.08 7.12
 -10 -10 3 17.69 8.52
 10 -10 3 21.52 8.14
 10 -10 3 2.65 5.65
 -10 -10 3 6.45 7.15
 10 -10 3 10.22 7.37
 -10 10 -3 18.77 6.31
 10 -10 3 20.39 8.23
 -10 -10 3 11 7.29
 -10 -10 -3 9.55 6.67
 10 -10 -3 12.43 7.21
 10 -10 4 198.78 14.98
 -10 -10 -4 234.19 19.22
 10 -10 -4 234.76 19.51
 10 -10 4 208.88 18.37
 -10 -10 4 203.26 18.43
 -10 10 -4 225.23 16.36
 10 -10 4 209.69 18.21
 -10 -10 4 273.9 20.4
 -10 -10 -4 195.27 17.97
 10 -10 -4 230.68 19.15
 10 -10 4 224.28 18.71
 -10 -10 4 217.56 18.87
 -10 -10 -5 32.75 9.24
 10 -10 -5 47.67 10.49
 -10 -10 -5 23.5 9.32
 10 -10 -5 22.05 8.49
 10 -10 5 22.56 9.54
 -10 -10 5 33.68 10.3
 -10 10 -5 30.81 8.17
 10 -10 5 27.65 7.23
 10 -10 5 22.48 9.4
 -10 -10 5 19.83 9.04
 -10 -10 5 42.77 10.74
 10 -10 5 35.49 10.17
 11 -1 0 4.47 0.93
 -11 -1 0 3.88 1.02
 -11 -1 0 1.58 1.71
 -11 -1 0 2.61 1
 11 -1 0 3.41 0.88
 11 -1 0 4.68 1.91
 -11 1 -1 465.86 13.36
 11 1 -1 449.49 13.31
 -11 1 -1 483.28 16.09
 -11 1 -1 451.51 13.33
 -11 -1 1 468.13 13.54
 11 -1 1 459.21 13.31
 11 1 -1 470.01 14.56
 -11 -1 -1 459.62 15.54
 -11 -1 1 468.81 13.56
 11 -1 1 465.24 13.37
 -11 -1 1 485.87 16.06
 -11 1 -1 441.4 16.38
 11 -1 1 481.43 17
 11 1 -1 440.25 13.43
 11 -1 -1 481.32 15.55
 11 -1 1 477.07 15.89
 11 -1 -1 466.84 13.44
 11 -1 -1 475.71 13.51
 11 1 -1 446.95 13.32
 -11 1 -2 405.09 15.26
 -11 -1 2 397.45 13.59
 -11 -1 2 391.58 11.75
 11 -1 2 398.37 13.23
 -11 -1 2 385.21 13.25
 11 1 2 396.79 14.68
 -11 -1 -2 408.75 13.34
 11 -1 -2 413.17 13.22
 -11 1 -2 405.66 13.2
 11 1 -2 381.15 12.99
 -11 1 -2 435.8 14.51
 11 1 -2 361 12.81
 -11 1 -2 397.25 13.13
 -11 -1 -2 383.35 14.45
 -11 1 -2 412.57 16.12
 11 -1 2 388.65 13.13
 -11 -1 2 386.54 13.24
 -11 -1 -2 411.17 13.36
 11 -1 -2 402.58 13.12
 -11 -1 3 1779.13 45
 11 -1 3 1758.62 48
 -11 -1 3 1797.84 48.4
 -11 1 -3 1763.23 47.69
 11 -1 3 1787.13 48.05
 -11 -1 3 1844.52 48.5
 -11 -1 -3 1774.93 49.15
 -11 1 -3 1760.48 50.35
 11 1 4 602.06 21
 -11 -1 4 624.72 21.8
 11 -1 4 610.57 21.48
 -11 1 -4 613.58 20.06
 -11 -1 -4 615.79 19.51
 11 -1 4 612.78 21.49
 -11 -1 4 635.14 21.9
 -11 1 -5 278.49 12.16
 -11 -1 -5 309.27 11.8
 -11 -1 -5 310.8 14.42
 -11 1 -5 297.58 14.52
 11 -1 5 292.38 13.52
 11 1 5 300.85 13.57
 11 1 6 188.29 11.01
 11 -1 6 174.08 11.65
 -11 -1 6 161.57 11.55
 11 -1 6 176.06 11.67
 -11 -1 6 158.09 11.43
 -11 -1 -6 162.69 10.98
 -11 1 -6 166.99 11.13
 -11 -1 -6 167.59 8.45
 -11 -1 7 462.08 22.05
 11 -1 7 411.43 20.94
 -11 1 -7 485.56 17.83
 -11 -1 -7 450.74 20.86
 -11 1 -7 458.5 21.1
 11 -1 7 459.16 21.76
 -11 -1 7 458.25 22.02
 -11 1 -8 42.53 5.62
 11 -1 8 50.71 8.31
 -11 -1 8 45.54 8.61
 -11 1 -8 40.35 7.28
 -11 -1 -8 35.51 6.95
 11 -1 8 52.94 8.35
 -11 -1 8 36.59 7.63
 11 -1 9 385.46 22.87
 -11 -1 9 427.58 24.12
 -11 -1 -9 382.73 21.46
 -11 1 -9 409.56 21.86
 11 -1 9 419.01 23.69
 -11 -1 9 406.59 23.88
 -11 1 -10 84.34 10.97
 -11 -1 -10 111.41 12.24
 11 -1 10 111.64 13.71
 -11 -1 10 104.44 13.28
 11 -1 10 117.41 13.77
 -11 -1 10 109.16 13.49
 -11 -1 11 71.89 12.65
 11 -1 11 72.47 12.23
 -11 1 -11 67.16 11.04
 -11 -1 -11 51.84 9.84
 -11 -1 11 64.57 11.81
 11 -1 11 54.79 11.33
 -11 3 0 0.35 2.02
 11 -3 0 1.51 1.56
 11 -3 0 3.4 2.04
 -11 -3 0 -0.32 1.64
 -11 -3 0 -0.31 2.03
 11 -3 0 3.39 2.22
 -11 -3 0 3.16 1.63
 11 -3 0 4.71 2.15
 -11 -3 0 1.94 2.01
 11 -3 1 1739.07 45.45
 -11 3 -1 1804.49 47.05
 -11 3 1 1772.99 47.24
 -11 -3 1 1714.16 46.69
 11 -3 1 1748.68 46.44
 -11 -3 -1 1693.82 45.45
 -11 -3 1 1704.63 43.32
 -11 -3 1 1714.92 46.43
 11 -3 1 1696.82 46.34
 11 -3 1 1686.06 46.21
 -11 -3 1 1739.36 46.64
 11 -3 2 46.05 4.36
 -11 -3 -2 58.68 4.92
 -11 3 -2 62.29 5.28
 -11 3 -2 63.95 5.37
 -11 -3 2 67.67 4.57
 -11 -3 2 75.22 5.78
 11 -3 2 64.16 5.18
 11 -3 2 61.41 5.1
 -11 -3 2 59.75 5.28
 11 -3 3 60.79 5.66
 -11 -3 3 55.39 5.51
 11 -3 3 63.15 5.6
 -11 -3 3 44.42 4.99
 -11 -3 3 48.35 3.55
 11 -3 3 42.96 4.38
 -11 3 -3 59.42 5.32
 -11 3 -4 42.98 4.7
 -11 3 -4 39.4 4.85
 -11 -3 -4 39.67 4.81
 -11 3 -5 1632.06 45.48
 11 3 5 1483.8 39.78
 -11 -3 5 1628.62 48.43
 11 -3 5 1666.8 48.1
 11 -3 5 1674.14 48.28
 -11 -3 5 1693.65 48.91
 -11 3 -5 1626.05 45.92
 -11 3 -5 1568.6 49.04
 -11 -3 -5 1690.01 47.6
 -11 3 -6 26.61 4.6
 11 3 6 28.58 4.71
 11 -3 6 28.07 5.78
 -11 -3 6 23.22 5.48
 11 -3 6 32.78 6.14
 -11 -3 6 32.02 6.06
 -11 3 -6 23.59 5.8
 -11 -3 -6 30.74 5.59
 11 -3 7 207.61 14.45
 -11 -3 7 214.54 15.03
 -11 -3 7 242.66 15.79
 11 -3 7 230.28 15.05
 -11 -3 -7 241.04 14.58
 -11 3 -7 225.81 15.12
 -11 3 -7 222.58 12.5
 -11 -3 -8 19.35 6.19
 -11 3 -8 19.57 6.52
 -11 -3 8 9.53 6.11
 11 -3 8 9.12 5.99
 11 -3 8 14.15 6.53
 -11 -3 8 14.79 6.69
 -11 3 -8 14.89 4.77
 -11 -3 -9 47.63 8.22
 -11 3 -9 56.15 9.31
 11 -3 9 44.38 8.56
 -11 -3 9 40.25 9.14
 -11 -3 9 53.68 9.88
 11 -3 9 64.24 10.17
 -11 3 -9 45.79 6.68
 -11 -3 -10 6.67 6.49
 -11 3 -10 16.63 6.85
 11 -3 10 26.63 8.34
 -11 -3 10 9.74 6.92
 11 -3 10 11.99 7.07
 -11 -3 10 15.3 7.15
 11 -3 11 460.19 27.76
 -11 -3 11 377.89 26.31
 11 -3 11 430.85 26.97
 -11 -3 11 437.65 27.95
 -11 -3 -11 407.46 24.39
 -11 3 -11 380.29 24.3
 11 -5 0 7.28 2.8
 11 -5 0 6.35 1.75
 11 -5 -1 251.33 9.04
 11 -5 1 295.63 10.86
 11 5 -1 279.24 9.03
 -11 -5 1 258.76 9.33
 -11 5 -1 293.92 12.98
 11 -5 -1 322.19 13.83
 11 -5 1 285.29 13.78
 -11 5 2 113.76 7.9
 -11 5 -2 95.76 7.41
 -11 -5 2 107.23 3.89
 11 -5 -2 103.57 4.84
 11 -5 2 117.27 6.83
 11 -5 2 104.16 8.39
 11 -5 3 1609.1 48.22
 11 -5 3 1571.48 47.22
 -11 -5 3 1640.45 48.19
 11 -5 3 1604.14 47.45
 -11 -5 3 1624.6 48.12
 -11 5 -3 1562.98 45.69
 -11 -5 3 1525.4 40.54
 -11 -5 4 91.42 9.06
 11 -5 4 101.47 9.09
 11 -5 4 87.02 8.68
 -11 -5 4 85.63 8.77
 11 -5 4 106.81 9.28
 -11 5 -4 105.99 8.12
 -11 5 -5 29.07 5.13
 -11 -5 5 39.77 6.72
 11 -5 5 33.5 6.16
 11 -5 5 37.11 6.55
 -11 -5 5 36.99 6.79
 11 -5 5 46.92 6.89
 11 -5 6 41.08 7.72
 11 5 6 34.87 4.91
 -11 -5 -6 45.03 6.77
 11 -5 6 51.49 7.79
 -11 -5 6 42.46 7.55
 -11 5 -6 34.93 5.88
 11 -5 6 46.61 7.67
 -11 -5 6 45.81 7.82
 11 -5 7 318.11 19.29
 -11 -5 7 329.29 20.44
 11 -5 7 315.95 19.88
 -11 5 -7 361.4 17.49
 -11 -5 -7 303.1 17.42
 11 -5 7 319.18 19.27
 -11 -5 7 321.1 19.82
 -11 5 -8 24.64 6.13
 -11 -5 8 35.98 8.87
 11 -5 8 16.99 7.03
 11 -5 8 8 6.34
 -11 -5 8 23 7.91
 -11 -5 -8 29.49 6.77
 11 -5 9 323.86 21.87
 -11 -5 9 330.81 22.42
 11 -5 9 313.74 21.44
 -11 -5 9 337.36 22.73
 -11 5 -9 378.49 19.14
 -11 -5 -9 318.39 19.61
 11 -5 10 39.64 9.81
 -11 -5 10 26.96 9.1
 -11 -5 -10 32.08 7.88
 -11 -5 10 28.51 9.83
 11 -5 10 46.84 10.59
 -11 5 -10 42.35 7.89
 -11 7 0 26.55 5
 11 -7 0 23.43 6.14
 -11 -7 0 19.43 5.84
 11 -7 0 16.13 5.49
 -11 -7 0 25.92 5.81
 11 -7 0 13.86 5.4
 -11 -7 0 31.13 6.52
 11 -7 0 33.04 5.66
 -11 -7 -1 454.36 21.46
 11 -7 1 453.84 21.5
 -11 -7 1 430.2 21.18
 11 -7 -1 476.09 21.84
 11 -7 1 497.41 22.29
 -11 -7 1 426.3 21.26
 11 -7 1 442.72 19.77
 11 -7 -1 437.53 21.27
 -11 -7 -1 464.64 21.75
 -11 -7 1 455.86 21.11
 11 -7 1 422.68 20.72
 -11 7 1 419.11 18.23
 -11 7 -1 496.31 19.87
 11 -7 2 229.89 13.71
 -11 -7 -2 230.44 14.78
 11 -7 -2 214.96 14.61
 11 -7 2 221.6 14.52
 -11 -7 2 228.16 14.68
 11 -7 2 232.19 14.98
 -11 -7 2 204.93 14.24
 -11 -7 -2 229.53 15.06
 11 -7 -2 247.89 15.43
 -11 7 -2 222.22 12.92
 -11 7 2 209.75 11.86
 11 -7 2 213.44 14.36
 -11 -7 2 221.52 14.39
 11 -7 3 236.49 15.46
 -11 -7 3 201.03 14.7
 -11 -7 3 225.43 15.26
 11 -7 3 213.79 14.7
 -11 -7 3 238.75 15.46
 11 -7 3 248.16 15.75
 11 -7 3 245.49 14.66
 -11 7 -3 223.05 13.52
 -11 7 3 223.74 12.23
 11 -7 4 253.28 16.62
 11 -7 4 244.95 16.51
 -11 -7 4 296.92 17.96
 11 -7 4 248.55 15.57
 -11 -7 4 264.83 17.17
 -11 7 -4 250.04 14.68
 11 -7 5 294.36 17.76
 -11 7 -5 319.74 17.3
 11 -7 5 327.88 19.71
 -11 -7 5 328.5 20.19
 11 -7 5 332.44 19.69
 -11 -7 5 339.85 20.42
 -11 7 -6 80.68 9.29
 11 -7 6 75.51 9.59
 11 -7 6 66.08 10.08
 -11 -7 6 78.8 11.17
 11 -7 6 93.35 11.52
 -11 -7 6 81.72 11.24
 -11 -7 7 117.95 13.98
 11 -7 7 120.58 13.31
 -11 -7 7 138.86 14.37
 11 -7 7 116.82 13.19
 -11 -7 -7 116.23 11.61
 11 -7 7 116.94 12.35
 -11 7 -7 121.23 11.65
 -11 -7 -8 23.42 7.23
 11 -7 8 28.33 7.84
 -11 -7 8 5.66 7.16
 11 -7 8 36.16 9.09
 11 -7 8 15.95 7.57
 -11 -7 8 11.23 7.68
 -11 7 -8 27.55 7.08
 11 -7 9 111.31 14.29
 -11 -7 9 126.68 15.51
 -11 -7 -9 125.68 13.12
 11 -7 9 89.32 12.43
 -11 7 -9 125.73 12.33
 11 -7 9 115.33 14.8
 -11 -7 9 96.71 14.35
 11 -9 0 2.28 6.56
 -11 -9 0 2.28 6.49
 -11 9 0 12.67 4.71
 11 -9 0 9.04 6.76
 -11 -9 0 -5.67 7.82
 -11 -9 -1 370.41 22.21
 11 -9 1 411.39 22.94
 -11 -9 1 379.95 22.56
 11 -9 -1 391.08 22.68
 11 -9 -1 381.26 22.7
 -11 -9 -1 374.27 22.21
 11 -9 1 399.82 22.92
 -11 -9 1 368.8 22.44
 -11 -9 1 342.57 21.02
 11 -9 1 421.82 22.77
 -11 9 1 398.17 18.84
 -11 9 -1 435.06 20.37
 11 -9 2 76.31 10.67
 -11 -9 2 59.95 9.93
 11 -9 2 69.9 8.82
 11 -9 -2 68.49 10.27
 -11 -9 -2 51.95 9.04
 11 -9 2 64.06 10.01
 -11 -9 2 86.47 11.02
 11 -9 2 57.19 10.03
 -11 -9 2 74.26 10.48
 11 -9 -2 78.95 10.87
 -11 -9 -2 64.32 9.95
 -11 9 -2 62.74 8.17
 -11 9 2 59.76 7.23
 11 -9 3 49.66 9.27
 -11 -9 3 48.06 9.29
 11 -9 -3 44.94 9.08
 11 -9 3 52.63 9.3
 -11 -9 3 47.55 9.32
 -11 -9 -3 50.17 9.15
 11 -9 3 74.56 9.24
 -11 -9 3 70.99 10.31
 11 -9 3 40.16 8.94
 -11 9 -3 56.77 7.99
 -11 -9 -3 48.68 9.05
 11 -9 -3 52.95 9.24
 11 -9 4 141.88 14.63
 11 -9 4 142.18 14.69
 -11 -9 4 137.16 14.29
 11 -9 4 142.45 12.38
 11 -9 -4 115.06 13.29
 11 -9 4 128.96 13.88
 -11 -9 -4 136.36 14.37
 -11 -9 -4 141.98 14.14
 11 -9 -4 114.79 13.38
 -11 -9 4 108.44 13
 -11 9 -4 136.23 12.26
 -11 -9 4 116.35 13.48
 11 -9 5 397.06 24.11
 -11 -9 5 366.15 24.09
 -11 -9 5 372.05 23.82
 11 -9 5 363.55 23.28
 -11 9 -5 359.17 20.54
 11 -9 5 320.49 19.53
 -11 -9 5 344.99 23.27
 11 -9 5 362.88 23.63
 11 -9 6 29.58 9.05
 -11 -9 6 45.06 10.51
 11 -9 6 28.13 7.58
 11 -9 6 44.68 10.1
 -11 -9 6 37.42 9.62
 -11 9 -6 54.25 9.02
 11 -9 7 118.31 14.59
 -11 -9 7 116.19 14.93
 11 -9 7 110.36 12.19
 -11 9 -7 128.25 13.15
 11 -9 7 143.26 15.89
 -11 -9 7 141.9 16.47
 -11 -11 0 14.49 8.03
 11 -11 0 5.81 7.35
 11 -11 0 8.83 7.92
 -11 -11 0 20.54 8.67
 -11 11 0 16.3 6.15
 11 -11 1 61.42 10.85
 -11 -11 1 42.93 9.95
 11 -11 -1 57.68 11.15
 -11 -11 -1 58.68 11.55
 -11 11 -1 42.07 8.22
 11 11 -1 49.48 7.85
 11 -11 -1 52.22 11.08
 -11 -11 -1 54.76 11.32
 11 -11 1 49.32 10.43
 -11 -11 1 52.31 10.96
 -11 -11 -2 10.41 8.35
 -11 11 -2 17.11 6.64
 11 -11 2 8.16 7.74
 -11 -11 2 6.82 7.86
 11 -11 2 8.8 8.01
 -11 -11 2 16.22 8.61
 11 -11 -2 13.54 8.67
 11 -11 2 20.32 8.88
 -11 -11 2 17.52 8.41
 11 -11 -2 7.44 8.24
 -11 -11 -2 11.76 7.31
 11 -11 -3 414.67 26.7
 -11 -11 -3 382.97 25.77
 -11 11 -3 455.69 23.99
 11 -11 3 412.34 26.72
 -11 -11 3 363.57 25.47
 11 -11 -3 426.08 27.41
 -11 -11 -3 408.91 26.76
 -11 -11 3 465.59 27.6
 11 -11 3 457.5 27.47
 11 -11 3 370.95 25.47
 -11 -11 3 368.38 25.6
 12 0 0 1987.08 52.11
 -12 0 0 1983.11 53.42
 -12 0 1 0.34 1.59
 -12 0 -1 1.7 0.94
 12 0 -1 1.47 0.83
 -12 0 -1 1.69 0.93
 12 0 -1 1.21 0.88
 12 0 -1 0.92 1.55
 -12 0 -1 4.83 2.19
 -12 0 -2 29.96 2.9
 12 0 -2 24.35 2.61
 -12 0 -2 33.4 3.93
 -12 0 -2 25.28 2.71
 12 0 -2 26.29 2.7
 12 0 2 26.91 2.78
 -12 0 2 29.3 2.83
 12 0 2 28.53 2.83
 -12 0 2 26.8 2.79
 -12 0 -2 32.57 4.12
 -12 0 -3 2.01 2.27
 -12 0 -3 4.41 2.41
 12 0 3 3.4 2.04
 -12 0 3 2.24 1.67
 12 0 3 3.07 1.96
 -12 0 3 2.22 1.83
 12 0 4 81.93 6.39
 -12 0 4 88.48 6.6
 -12 0 -4 77.99 5.77
 12 0 4 87.49 6.61
 -12 0 4 81.61 6.46
 -12 0 -5 2.28 2.57
 -12 0 -5 4.31 2.39
 12 0 5 5.06 2.64
 -12 0 6 617.06 24.5
 12 0 6 613.07 24.27
 -12 0 -6 584.92 20.53
 12 0 6 632.61 24.39
 -12 0 6 645.85 24.83
 -12 0 -6 570.79 23.55
 12 0 6 637.97 23.48
 -12 0 -7 8.37 4.04
 -12 0 7 16.82 5.44
 12 0 7 5.68 4.86
 12 0 7 12.26 4.78
 -12 0 7 15.24 5.07
 12 0 8 57.64 8.68
 -12 0 8 47.53 8.33
 -12 0 -8 55.97 7.91
 12 0 8 54.15 8.8
 -12 0 8 42.79 7.96
 -12 0 -9 4.99 5.29
 -12 0 -10 269.93 18.53
 -12 0 -11 11.33 7.97
 12 -2 0 25.79 3.68
 -12 -2 0 32.23 3.1
 12 -2 0 22.18 2.53
 -12 -2 0 27.17 2.8
 -12 2 0 27.83 3.68
 -12 -2 0 22.71 2.69
 -12 -2 0 21.6 2.54
 12 -2 0 20.67 2.48
 12 -2 1 283.84 10.25
 -12 -2 1 288.25 10.58
 -12 2 -1 295.69 12.66
 -12 -2 1 321.17 12.05
 -12 -2 1 308.11 10.76
 12 -2 1 299.41 10.36
 12 2 -1 298.04 9.03
 12 -2 -1 306.61 12.25
 12 -2 1 315.59 11.91
 -12 2 -1 283.02 10.41
 12 2 -1 304.22 10.65
 -12 -2 -1 283.07 11.21
 12 2 -1 302.72 10.02
 -12 2 -1 271.95 10.32
 12 2 -1 286.45 10.52
 -12 2 -1 309.02 12.22
 12 -2 2 834.69 24.54
 -12 -2 2 812.34 24.8
 -12 -2 2 832.19 24.71
 -12 2 -2 847.2 26.81
 12 -2 2 823.2 24.45
 -12 -2 2 837.89 24.83
 -12 -2 -2 884.73 25.89
 12 2 -2 800.48 22.08
 -12 2 -2 885.26 25.88
 12 -2 2 853.99 25.43
 -12 2 -3 79.66 5.91
 12 -2 3 78.28 5.81
 12 -2 3 71.23 5.69
 -12 -2 3 67.18 5.7
 -12 2 -3 75.53 6.26
 -12 -2 3 72.69 5.83
 12 -2 3 75.63 5.73
 -12 -2 3 61.43 3.07
 -12 -2 -3 74.61 5.95
 12 2 -3 69.56 3.45
 -12 -2 4 230.52 7.92
 12 -2 4 237.59 11.68
 -12 -2 4 231.67 11.88
 12 -2 4 232.11 11.7
 -12 -2 4 250.69 12.2
 -12 2 -4 244.43 12.1
 -12 2 -5 112.53 9.39
 -12 -2 -5 107.9 8.49
 -12 2 -5 104.73 7.34
 12 -2 5 109.47 8.2
 12 2 5 112.21 8.11
 -12 2 -6 23.32 5.21
 -12 -2 -6 23.46 4.93
 12 2 -6 14.37 2.57
 12 -2 6 17.23 4.56
 -12 -2 6 17.19 4.69
 -12 -2 6 20.85 5.24
 12 -2 6 20.76 4.8
 12 2 6 13.18 3.91
 -12 2 -6 26.47 4.27
 12 -2 7 154.06 12.17
 -12 -2 7 168.31 13.11
 12 -2 7 183.98 13.03
 -12 -2 7 169.27 13
 -12 2 -7 155.63 12.33
 -12 -2 -7 173.48 12.48
 -12 2 -7 170.42 10.37
 12 -2 8 438.3 22.49
 -12 -2 8 378.49 21.69
 -12 2 -8 414.42 21.63
 -12 -2 -8 382.25 20.48
 12 -2 8 398.08 21.46
 -12 -2 8 395.82 21.96
 -12 2 -8 414.14 17.9
 12 -2 9 68.34 10.05
 -12 -2 9 76.81 10.81
 -12 2 -9 77.7 10.06
 -12 -2 -9 66.12 9.48
 12 -2 9 81.85 10.72
 -12 -2 9 55.44 9.69
 -12 2 -9 67.4 7.67
 12 -2 10 33.85 9.2
 -12 -2 10 51.47 10.28
 -12 -2 -10 43.58 9.28
 -12 2 -10 41.14 8.53
 12 -2 10 37.53 9.3
 -12 -2 10 48.52 9.84
 12 -2 11 10.32 7.94
 -12 -2 11 10.72 8.24
 12 -2 11 8.79 8.86
 -12 -2 11 6.09 7.82
 -12 -2 -11 8.88 6.82
 -12 2 -11 18.36 7.65
 12 -4 0 81.95 6.64
 -12 -4 0 90.98 5.15
 12 -4 0 87.81 6.69
 -12 -4 0 81.72 6.48
 12 -4 0 104.87 7.08
 -12 -4 0 80.66 6.5
 12 -4 0 89.14 5.24
 12 -4 1 628.47 20.62
 12 -4 1 625.1 20.6
 -12 -4 1 573.27 20.46
 12 4 -1 534.78 14.79
 12 -4 -1 517.11 17.17
 12 -4 1 599.9 18.27
 12 -4 1 589.42 20.25
 -12 -4 1 564.96 20.29
 -12 -4 1 573.65 16.33
 -12 -4 -1 591.35 18.54
 -12 4 1 554.38 19.7
 -12 -4 -1 615.96 20.84
 12 -4 -1 583.73 20.37
 -12 -4 -1 595.4 20.55
 12 -4 -1 557.64 20.09
 12 -4 2 238.14 10.25
 -12 4 2 243.77 11.77
 -12 4 -2 224.4 11.13
 12 -4 2 232.13 11.48
 -12 -4 2 230.41 11.58
 -12 -4 -2 228.16 10.51
 -12 -4 2 222.46 11.58
 12 -4 2 239.16 11.54
 -12 -4 3 51.47 3.86
 12 -4 3 51.92 6.46
 -12 4 -3 52.99 5.43
 -12 4 -3 49.36 5.24
 -12 4 -4 173.04 10.2
 -12 4 -4 179.74 10.12
 -12 -4 -4 189.91 10.85
 12 -4 4 182.37 11.07
 -12 -4 4 165.52 10.98
 -12 -4 4 194.02 11.72
 12 -4 4 183.98 11.18
 -12 4 -5 131.62 8.91
 12 -4 5 154.37 12.15
 12 -4 5 141.33 10.65
 -12 -4 5 179.63 11.85
 -12 -4 -5 141.89 10.23
 12 -4 5 158.79 11.02
 -12 -4 5 148.14 11.06
 12 4 5 143.65 9.03
 -12 4 -5 146.08 9.69
 12 4 6 51.69 6.02
 -12 -4 6 46.42 7.35
 12 -4 6 51.64 7.39
 -12 -4 -6 57.69 7.18
 -12 4 -6 60.24 6.78
 12 -4 6 50.53 7.38
 -12 -4 6 39.3 7.17
 12 -4 7 246.55 16.01
 -12 -4 7 231.14 15.95
 12 -4 7 234.8 15.88
 -12 -4 7 221.63 15.88
 -12 -4 -7 258.36 15.47
 -12 4 -7 257.85 14.06
 -12 4 -8 105.15 9.46
 -12 -4 -8 110.95 11
 12 -4 8 119.23 11.94
 -12 -4 8 114.64 12.13
 12 -4 8 128.13 12.37
 -12 -4 8 109.5 12.22
 -12 4 -8 88.77 10.45
 -12 4 -9 91.76 11.86
 -12 -4 9 110.46 12.94
 -12 -4 9 150.28 14.7
 12 -4 9 128.81 13.36
 -12 4 -9 133.94 11.38
 12 -4 9 108.25 12.64
 -12 -4 -9 122.06 12.26
 -12 4 -10 52.34 8.27
 12 -4 10 68.73 11.14
 -12 -4 10 75.07 12.13
 -12 -4 -10 70.74 10.41
 -12 4 -10 44.79 8.91
 12 -4 10 57.95 10.93
 -12 -4 10 62.31 11.32
 12 -6 0 556.04 17.55
 -12 6 0 594.43 21.94
 -12 -6 0 597.69 23.32
 12 -6 0 628.5 23.71
 12 -6 0 646.38 24.36
 -12 -6 0 563.51 23.35
 12 -6 0 597.13 23.09
 12 -6 0 621.13 23.93
 -12 -6 0 582.36 23.53
 12 -6 1 115.93 9.57
 -12 -6 1 123.94 9.83
 12 -6 1 114.71 9.5
 -12 -6 1 142.6 10.41
 -12 -6 1 140.97 10.19
 12 -6 1 96.86 9.02
 12 -6 1 121.87 9.4
 12 -6 -1 124.19 9.89
 -12 -6 -1 102.53 9.17
 -12 6 -1 108.3 8.33
 -12 6 1 140.28 9.12
 12 -6 -1 108.92 9.41
 -12 -6 -1 132.39 9.92
 12 -6 2 27.58 5.34
 -12 -6 2 37.44 5.86
 12 -6 -2 26.46 5.45
 -12 -6 -2 26.25 5.44
 12 -6 2 28.59 5.55
 -12 -6 2 28.1 5.57
 12 -6 2 20.86 4.93
 -12 -6 -2 23.79 5.2
 12 -6 -2 33.86 5.93
 -12 6 -2 24.16 4.67
 -12 -6 2 23.74 5.13
 12 -6 2 32.43 6.08
 -12 6 -3 29.24 5
 12 -6 3 27.51 5.54
 -12 -6 3 12.83 4.65
 12 -6 3 24.61 4.99
 -12 -6 3 27.69 5.64
 12 -6 3 29.44 5.8
 -12 6 -4 57.52 6.95
 -12 -6 4 56.02 7.9
 12 -6 4 61.26 7.7
 12 -6 4 63.22 7.96
 12 -6 4 71.08 8.31
 -12 -6 4 35.24 6.56
 -12 -6 5 17.66 5.9
 12 -6 5 18.45 5.92
 12 -6 5 23.81 6
 -12 6 -5 21.15 5.27
 12 -6 5 21.77 6.08
 -12 -6 5 27.61 6.54
 12 -6 6 340.59 19.75
 -12 -6 6 342.48 20.19
 -12 -6 -6 351.15 18.22
 -12 6 -6 368.76 18.29
 12 -6 6 329.35 19.74
 12 -6 6 315.29 19.27
 -12 -6 6 369.38 20.98
 -12 -6 7 59.52 9.75
 12 -6 7 66.84 9.72
 -12 6 -7 63.7 8.5
 12 -6 7 66.54 9.73
 -12 -6 -7 78.88 9.49
 12 -6 7 65.19 9.79
 -12 -6 7 65.73 10.1
 12 -6 8 14.45 6.94
 -12 -6 8 6.38 6.01
 12 -6 8 14.61 7.11
 -12 -6 8 15.47 7.14
 -12 6 -8 15.7 5.46
 -12 -6 -8 2.94 5.03
 12 -6 8 14.1 6.86
 -12 6 -9 50.95 8.38
 12 -6 9 35 9.58
 -12 -6 9 31.34 9.42
 -12 -6 -9 24.89 7.59
 12 -6 9 43.23 9.35
 12 -6 9 32.08 8.59
 -12 -6 9 46.65 10.39
 12 -8 0 55.79 8.73
 -12 -8 0 56.12 8.64
 12 -8 0 44.79 8.19
 -12 -8 0 46.98 8.1
 -12 8 0 49.37 6.94
 12 -8 1 19.31 5.5
 -12 -8 1 45.17 7.85
 12 -8 -1 32.21 7.18
 -12 -8 -1 12.29 5.55
 12 -8 1 27.39 6.6
 -12 -8 1 30.98 6.81
 12 -8 1 24.15 6.42
 -12 -8 1 32.14 7.1
 12 -8 1 19.19 6.22
 -12 8 1 28.29 5.56
 -12 8 -1 27.21 5.63
 -12 -8 -1 27.81 6.93
 12 -8 -1 12.49 5.77
 12 -8 2 380.01 20.75
 -12 -8 2 358.42 20.43
 -12 -8 2 374.07 20.48
 12 -8 2 382.16 20.59
 -12 -8 2 377.97 20.95
 12 -8 2 407.46 21.53
 12 -8 -2 389.76 21.2
 -12 -8 -2 388.8 21.06
 -12 8 -2 339.83 18
 -12 8 2 362.18 17.44
 12 -8 2 374.03 19.15
 -12 -8 -2 393.66 21.01
 12 -8 -2 380.12 20.92
 -12 -8 3 26.91 7.03
 12 -8 3 20.25 6.55
 12 -8 3 16.81 5.6
 12 -8 -3 30.74 7.21
 -12 -8 -3 16.16 5.9
 12 -8 3 9 5.55
 -12 -8 3 12.28 5.6
 -12 8 -3 14.88 5.22
 -12 -8 3 12.69 6.19
 12 -8 3 15.49 6.39
 -12 -8 -3 7.17 5.18
 12 -8 -3 13.5 5.84
 -12 8 -4 119.64 10.74
 -12 -8 4 88.35 11.35
 12 -8 4 100.34 11.65
 12 -8 4 101.36 10.58
 12 -8 4 119.68 12.28
 -12 -8 4 118.66 12.58
 -12 -8 4 97.71 11.62
 12 -8 4 118.07 12.27
 12 -8 5 21.97 6.96
 -12 8 -5 21.47 6.14
 12 -8 5 16.2 7.1
 -12 -8 5 15.57 6.74
 12 -8 5 20.66 6.71
 -12 -8 5 23.76 7.37
 12 -8 6 7.37 6.61
 -12 -8 6 20.49 8.02
 12 -8 6 -1.24 6.16
 -12 -8 6 7.75 6.64
 12 -8 6 16.3 6.45
 -12 8 -6 11.44 5.77
 12 -8 7 12.01 6.53
 -12 8 -7 9.11 6.2
 12 -8 7 10.74 7.74
 -12 -8 7 11.22 7.09
 12 -8 7 12 7.17
 -12 -8 7 12.54 8.03
 -12 -8 -7 8.99 5.76
 12 -8 8 276.36 21.18
 -12 -8 8 298.86 22.41
 12 -8 8 244.1 18.75
 -12 8 -8 327.37 20.09
 -12 -8 -8 277.59 18.99
 12 -8 8 301.17 22.03
 -12 -8 8 348.05 24.11
 -12 10 0 232.65 15.52
 12 -10 0 233.24 18.73
 -12 -10 0 219.06 18.16
 12 -10 0 236.98 18.76
 -12 -10 0 216.02 18.14
 -12 -10 1 79.41 12.02
 12 -10 1 89.19 12.53
 12 -10 -1 94.63 12.28
 -12 -10 -1 105.61 13.04
 -12 10 1 96.83 10.15
 -12 10 -1 108.92 10.72
 12 -10 -1 74.47 11.14
 -12 -10 -1 118.65 13.29
 12 -10 1 96.3 12.41
 -12 -10 1 84.25 12.15
 -12 10 -2 41.19 8.01
 12 -10 2 48.89 9.61
 -12 -10 2 42.86 9.7
 12 -10 2 28.88 8.5
 -12 -10 2 50.63 9.99
 12 -10 -2 34.14 9.03
 -12 -10 -2 33.74 9.32
 12 -10 -2 36.27 9.15
 12 -10 2 30.52 8.09
 -12 -10 2 37.24 9.37
 -12 -10 -2 39.7 9.34
 12 -10 -3 19.92 8.14
 -12 -10 -3 19.66 7.75
 12 -10 3 28.89 8.23
 -12 -10 3 15.96 7.67
 -12 10 -3 14.69 6.53
 12 -10 3 18.27 6.47
 -12 -10 3 10.13 7.59
 12 -10 3 8.78 7.14
 12 -10 -3 28.34 8.72
 -12 -10 -3 13.31 7.48
 12 -10 3 18.6 8.05
 -12 -10 3 24.22 8.34
 12 -10 4 60.89 11.26
 -12 -10 4 85.78 12.76
 -12 -10 -4 69.34 11.21
 12 -10 -4 75.55 11.88
 -12 10 -4 95.1 11.21
 12 -10 4 72.9 10.24
 -12 -10 4 86 12.33
 12 -10 4 68.03 11.45
 -12 -10 -4 67.82 11.05
 12 -10 -4 83.9 12.49
 12 -10 4 58.46 11.33
 -12 -10 4 65.04 11.5
 -12 -10 5 61.31 12.13
 12 -10 5 32.28 9.7
 12 -10 5 31.24 7.97
 -12 -10 -5 46.65 10.62
 12 -10 -5 42.33 10.02
 12 -10 -5 23.04 8.65
 -12 -10 -5 50.34 10.48
 -12 -10 5 24.64 9.77
 12 -10 5 41.68 10.53
 12 -10 5 49.58 10.79
 -12 -10 5 37.16 9.92
 -12 10 -5 25.24 7.62
 13 -1 0 4.29 2.29
 -13 -1 0 6.77 2.09
 -13 -1 0 3.42 0.9
 13 -1 0 3.31 0.83
 -13 -1 0 5.61 2.32
 -13 -1 0 2.78 0.9
 13 -1 0 3.63 0.89
 -13 -1 -1 13.16 1.75
 13 -1 -1 12.96 1.72
 13 -1 1 15.67 1.69
 -13 -1 -1 14.61 1.83
 13 -1 -1 14.05 1.7
 -13 -1 -1 14.12 2.88
 -13 1 1 15.22 1.92
 13 1 1 9.37 1.66
 -13 1 -1 11.44 1.57
 13 1 -1 13.59 1.67
 13 -1 1 12.32 2.83
 13 1 -1 13.83 2.12
 13 -1 -1 12.18 2.43
 13 1 -1 13.03 1.68
 -13 1 -1 14.51 1.7
 -13 1 -1 12.32 3.01
 -13 -1 1 13.53 1.75
 -13 -1 1 22.71 3.41
 -13 -1 1 18.66 1.91
 13 -1 1 13.68 1.6
 -13 -1 -2 298.8 12.47
 -13 1 -2 249.19 12.83
 -13 -1 2 279.07 9.69
 -13 -1 2 276.27 11.45
 -13 1 -2 267.28 10.02
 13 1 -2 269.16 10.03
 13 -1 2 283.27 10.17
 -13 -1 -2 300.03 10.45
 -13 -1 2 282.87 10.36
 13 -1 -2 283.34 10.1
 13 -1 -2 302.37 10.32
 -13 -1 -2 290.58 10.34
 -13 1 -2 277.1 10.09
 13 1 -2 258.24 9.89
 -13 1 -2 292.63 12.96
 13 -1 2 276.09 10.13
 -13 -1 2 288.33 10.44
 13 -1 -2 287.89 11.17
 -13 1 -2 302.73 12.23
 -13 1 -3 56.91 5.06
 -13 -1 -3 59.27 5.55
 13 -1 3 60.99 4.9
 -13 -1 3 60.08 4.95
 13 -1 3 64.12 5
 -13 -1 3 64.99 5.1
 -13 -1 4 536.05 19.67
 13 -1 4 535.09 19.31
 -13 1 -4 551.25 19.02
 -13 -1 -4 571.58 18.92
 -13 -1 4 515.54 19.39
 13 -1 4 542.58 19.5
 -13 -1 -5 34.78 4.22
 -13 1 -5 40.48 5.75
 -13 -1 -5 30.78 4.89
 13 -1 5 35.69 4.94
 13 1 5 38.29 5.03
 13 -1 6 97.19 8.43
 13 1 6 94.99 8.11
 -13 -1 6 86.52 8.54
 13 -1 6 101.23 8.88
 -13 -1 -6 90.4 6.62
 -13 1 -6 103.17 7.39
 -13 -1 -6 105.61 9.04
 -13 1 -6 100.19 8.98
 13 -1 6 83.36 8.04
 -13 -1 6 98.21 8.82
 13 -1 7 29.01 6.15
 -13 -1 7 49.24 7.51
 13 -1 7 39.35 6.68
 -13 -1 7 35.77 6.75
 -13 1 -7 34.17 6.11
 -13 -1 -7 28.75 5.96
 13 1 7 37.18 6.06
 -13 1 -7 42.56 5.41
 13 -1 8 12.38 5.76
 -13 -1 8 2.96 4.98
 -13 1 -8 11.07 5.04
 -13 -1 -8 7.32 4.7
 13 -1 8 8.62 5.52
 -13 -1 8 8.92 5.49
 -13 1 -8 8.58 3.71
 13 -1 9 41.23 8.28
 -13 -1 9 39.15 8.29
 13 -1 9 44.89 8.66
 -13 -1 9 51 8.94
 -13 1 -9 42.94 8.26
 -13 -1 -9 37.26 7.58
 -13 -1 10 118.86 13.64
 13 -1 10 82.74 11.68
 -13 1 -10 66.07 10.52
 -13 -1 -10 89.17 11.43
 13 -1 10 88.6 11.95
 -13 -1 10 80.7 12.13
 -13 1 -11 6.57 6.96
 -13 -1 -11 6.41 7.2
 -13 -3 0 7.41 2.02
 -13 3 0 8.1 2.57
 13 -3 0 6.66 2.31
 13 -3 0 4.73 2.13
 13 -3 0 5.68 2.05
 -13 -3 0 8.1 2.31
 -13 -3 0 9.03 2.43
 13 -3 0 8.4 2.5
 -13 -3 0 7.88 2.3
 13 -3 1 59.74 4.75
 -13 -3 1 55.12 4.75
 -13 -3 -1 59.26 4.74
 -13 -3 1 57.08 3.81
 13 3 -1 57.2 2.83
 13 -3 -1 54.66 5.34
 13 -3 1 59.21 4.78
 13 -3 1 55.76 4.8
 -13 -3 1 54.89 4.67
 -13 3 1 60.56 5.66
 13 -3 1 57.43 4.67
 -13 -3 1 57.26 4.77
 13 -3 2 53.35 4.81
 13 -3 2 54.57 4.78
 -13 -3 2 60.66 5.13
 -13 -3 -2 58.98 5.06
 -13 3 -2 54.68 5.48
 -13 -3 2 59.78 5.21
 13 -3 2 48.74 4.73
 -13 -3 2 55.13 4.62
 -13 3 -3 723.8 24.74
 -13 -3 3 693.2 21.56
 -13 -3 3 722.74 24.3
 13 -3 3 733.59 23.98
 13 -3 3 738.05 23.93
 -13 -3 3 737.34 24.3
 -13 3 -4 64.97 5.93
 13 -3 4 56.4 5.65
 -13 3 -4 58.64 6.01
 -13 -3 -4 46.16 5.47
 -13 3 -5 323.49 14.51
 13 -3 5 321.77 14.95
 13 3 5 327.47 14.56
 -13 -3 -5 319.66 15.54
 -13 3 -5 320.02 17.04
 13 -3 5 306.51 15.22
 -13 -3 5 292.98 15.26
 13 -3 5 287.95 14.95
 -13 -3 5 341.81 16.21
 -13 -3 -6 11.34 4.55
 -13 3 -6 15.25 5.2
 13 -3 6 18.01 4.95
 -13 -3 6 16.62 4.9
 13 3 6 23.27 4.54
 13 -3 6 13.8 4.61
 -13 -3 6 18.27 5.03
 -13 3 -6 19.88 4.46
 -13 3 -7 10.28 5.25
 -13 -3 -7 6.5 4.51
 13 -3 7 12.73 5.26
 -13 -3 7 7.99 5.05
 13 3 7 12.71 4.46
 -13 3 -7 10.29 3.92
 13 -3 7 11.93 4.98
 -13 -3 7 5.35 4.73
 -13 -3 -8 8.31 5.25
 -13 3 -8 -2.07 5.95
 -13 3 -8 3.97 4.23
 13 -3 8 -1.98 5.49
 -13 -3 8 4.13 5.04
 13 -3 8 16.84 6.53
 -13 -3 8 2.07 5.4
 -13 -3 -9 29.2 7.22
 -13 3 -9 15.98 6.6
 -13 3 -9 21.66 5.68
 13 -3 9 24 7.62
 -13 -3 9 28.6 8.17
 13 -3 9 19.43 7.01
 -13 -3 9 29.8 8.02
 -13 3 -10 14.89 7.34
 -13 -3 -10 9.33 6.73
 13 -3 10 22.15 7.89
 -13 -3 10 19.03 7.94
 13 -3 10 16.9 7.78
 -13 -3 10 12.22 7.63
 13 -5 0 5.62 1.93
 13 -5 0 9.86 3.75
 -13 -5 0 3.22 1.81
 -13 5 0 3.89 2.58
 -13 5 -1 35.2 4.91
 13 -5 1 37.27 3.86
 13 -5 -1 34.09 3.2
 13 -5 -1 38.17 5.42
 13 5 -1 31.1 2.42
 -13 -5 1 35.57 3.06
 -13 -5 -1 29.74 3.86
 13 -5 1 37.97 5.75
 -13 5 -2 63.14 6.42
 13 -5 2 72.9 7.48
 13 -5 2 76.67 5.74
 13 -5 -2 69.46 4.5
 -13 -5 3 293.67 11.09
 13 -5 3 295.12 14.75
 -13 -5 3 323.13 15.63
 13 -5 3 325.84 15.32
 -13 -5 3 298.23 15.1
 -13 -5 -3 304.4 13.85
 13 -5 3 287.18 15.76
 -13 5 -3 306.17 14.64
 -13 5 -4 156.26 10.38
 13 -5 4 152.32 10.74
 -13 -5 4 144.17 10.88
 13 -5 4 148.83 10.73
 -13 -5 4 147.32 10.77
 -13 -5 -4 135.73 9.68
 13 -5 4 143.97 11.37
 13 -5 5 103.44 10.39
 -13 -5 -5 91.26 8.63
 -13 5 -5 113.34 9.3
 13 -5 5 109.75 9.83
 -13 -5 5 119.09 10.54
 13 -5 5 111.21 9.82
 -13 -5 5 113.48 10.13
 13 5 5 109.86 7.89
 13 5 6 5.9 3.36
 -13 -5 -6 6.85 4.55
 13 -5 6 8.53 4.72
 -13 -5 6 3.63 4.74
 -13 5 -6 8.34 4.26
 -13 -5 6 11 5.61
 13 -5 6 12.92 5.15
 13 -5 6 2.96 4.56
 -13 -5 -7 41.1 7.1
 13 -5 7 34.96 7.46
 -13 -5 7 54.46 8.55
 13 -5 7 40.56 9.17
 -13 5 -7 44.33 7.01
 13 -5 7 53.99 8.27
 -13 -5 7 56.15 9.11
 13 -5 8 -5.49 6.17
 -13 -5 8 4.66 6.36
 13 -5 8 2.22 5.5
 -13 -5 8 2.35 5.52
 -13 5 -8 4.03 4.59
 13 -5 8 -1.2 6.18
 -13 -5 -8 9.59 5.45
 13 -5 9 89.19 12.05
 -13 -5 9 94.23 12.48
 -13 5 -9 103.56 10.61
 -13 -5 -9 79.12 10.54
 13 -5 9 80.19 11.1
 -13 -5 9 74.31 11.34
 -13 -5 10 34.9 9.43
 13 -5 10 31.65 8.93
 13 -5 10 33.07 9.55
 -13 -5 10 43.67 10.44
 -13 -5 -10 36.56 8.75
 -13 5 -10 44.25 7.89
 13 -7 0 3.57 3.55
 -13 7 0 4.4 3.76
 13 -7 0 0.79 4.38
 -13 -7 0 4 3.9
 13 -7 0 3.19 4.48
 -13 -7 0 1.61 3.94
 13 -7 1 44.39 6.78
 -13 -7 1 42.67 6.86
 13 -7 -1 44.11 6.8
 -13 -7 -1 28.41 6.03
 13 -7 1 42.71 6.78
 13 -7 1 38.56 6.93
 -13 -7 1 30.76 6.25
 13 -7 1 50.51 7.3
 -13 -7 1 39.98 6.87
 13 -7 -1 38.41 6.58
 -13 -7 -1 27.26 6.12
 -13 7 1 36.65 5.79
 -13 7 -1 35.83 5.89
 -13 -7 -2 123.65 10.83
 13 -7 -2 132.05 11.3
 13 -7 2 139.33 11.43
 -13 -7 2 131.96 11.25
 13 -7 2 137.75 11.2
 -13 -7 2 120.93 10.67
 -13 7 2 124.03 9.48
 -13 7 -2 125.62 10.01
 13 -7 2 149.86 11.69
 -13 -7 2 146.99 11.72
 13 -7 2 134.67 10.92
 -13 -7 -2 134.04 11.31
 13 -7 -2 107.84 10.44
 13 -7 3 10.95 5.1
 -13 -7 3 6.09 4.4
 13 -7 3 15.48 5.37
 -13 -7 3 3.34 4.5
 13 -7 3 4.96 5.07
 13 -7 3 17.83 5.65
 -13 -7 3 4.39 4.37
 -13 7 -3 10.73 4.33
 -13 7 3 -2.42 5.54
 13 -7 4 204.92 14.65
 -13 -7 4 202.67 14.76
 -13 7 -4 204.58 13.42
 13 -7 4 204.4 14.16
 13 -7 4 160.4 13.31
 -13 -7 4 202.09 14.8
 13 -7 5 42.3 7.74
 -13 -7 5 50.64 8.66
 -13 7 -5 54.66 7.7
 -13 -7 -5 59.22 7.64
 13 -7 5 53.23 8.27
 13 -7 5 48.7 8.24
 -13 -7 5 48 8.37
 -13 7 -6 72.38 9.08
 -13 -7 -6 66.16 8.8
 13 -7 6 62.93 9.51
 -13 -7 6 63.88 9.81
 13 -7 6 59.24 9.28
 -13 -7 6 57.77 9.52
 13 -7 6 58.08 9.2
 -13 7 -7 8.37 5.08
 -13 -7 -7 1.88 5.57
 13 -7 7 14.28 6.68
 -13 -7 7 2.51 6.24
 13 -7 7 5.89 6.52
 -13 -7 7 14.91 7.43
 13 -7 7 16.83 6.55
 -13 7 -8 0.99 5.07
 -13 -7 -8 7.31 5.7
 13 -7 8 -2.58 6.29
 -13 -7 8 5.43 6.51
 13 -7 8 1.2 6.55
 13 -7 8 3.91 6.37
 -13 -7 8 13.71 7.69
 13 -9 0 4.45 5.8
 -13 -9 0 1.12 5.44
 13 -9 0 -2.21 5.77
 -13 -9 0 -2.22 5.52
 -13 9 0 3.19 4.7
 -13 9 1 51.49 7.61
 -13 9 -1 63.11 8.28
 -13 -9 -1 38.73 7.98
 13 -9 1 49.51 8.91
 -13 -9 1 38.87 8.26
 13 -9 -1 43.32 8.7
 13 -9 -1 41.72 8.36
 -13 -9 -1 35.01 7.82
 13 -9 1 46.51 8.41
 -13 -9 1 41.5 8.55
 -13 -9 1 40.38 8.19
 13 -9 1 43.76 8.46
 13 -9 2 60.61 8.55
 -13 -9 2 58.01 9.64
 13 -9 2 69.54 10.11
 -13 9 2 63.17 7.92
 -13 9 -2 69.29 8.8
 13 -9 -2 59.95 9.73
 -13 -9 -2 55.95 9.62
 13 -9 2 42.88 8.36
 -13 -9 2 70.25 10.07
 13 -9 -2 56.77 9.3
 -13 -9 -2 55.07 9.26
 13 -9 2 62.3 9.73
 -13 -9 2 71.05 10.29
 13 -9 3 16.07 6.43
 -13 9 -3 13.54 5.67
 -13 -9 3 20.97 7.5
 13 -9 3 15.31 7.22
 -13 -9 -3 31.19 7.63
 13 -9 -3 24.61 7.81
 13 -9 3 20.74 6.74
 -13 -9 3 23.5 7.45
 -13 -9 -3 32.91 7.85
 13 -9 -3 23.02 7.37
 13 -9 3 15.97 6.76
 -13 -9 3 25.55 7.74
 13 -9 4 97.96 10.95
 13 -9 -4 109.87 13.03
 -13 9 -4 122.41 11.91
 13 -9 4 103.19 12.73
 -13 -9 4 116.58 13.37
 -13 -9 4 105.36 12.73
 -13 -9 -4 102.27 12.07
 13 -9 -4 107.16 12.57
 13 -9 4 116.91 13.11
 -13 -9 4 89.62 11.93
 -13 -9 -4 121.97 13.6
 13 -9 4 111.54 13.1
 -13 9 -5 93.55 11.11
 -13 -9 5 95.89 13.08
 13 -9 5 89.31 12.58
 13 -9 5 67.16 11.09
 -13 -9 5 78.2 11.5
 -13 -9 5 109.16 13.32
 13 -9 5 60.22 10.28
 13 -9 5 84.75 10.54
 -13 9 -6 32.34 8.4
 13 -9 6 20.11 8.32
 -13 -9 -6 34.36 7.66
 13 -9 6 16.41 7.9
 -13 -9 6 32.48 9.05
 -13 -9 6 28 8.69
 13 -9 6 33.89 9.38
 13 -9 6 22.82 7.79
 -13 11 0 0.97 5.27
 13 -11 0 4.2 6.84
 -13 -11 0 8.43 6.98
 13 -11 0 1.42 6.7
 -13 -11 0 7.12 6.7
 -13 11 -1 2.01 5.49
 13 -11 1 4.18 6.29
 -13 -11 1 1.4 7.06
 13 -11 -1 5.76 7.16
 -13 -11 -1 4.29 6.85
 13 -11 1 9.88 6.77
 -13 -11 1 1.42 7.39
 13 -11 -1 4.35 7.08
 -13 -11 -1 -1.44 6.9
 13 -11 -2 5.8 7.08
 -13 -11 -2 7.17 7.36
 13 -11 2 1.42 7.17
 -13 -11 2 -1.43 6.98
 -13 11 -2 1.05 5.91
 -13 -11 2 10.64 8.04
 13 -11 2 -6.63 7.74
 13 -11 2 1.43 6.47
 -13 -11 2 10.09 7.75
 13 -11 -2 2.93 7.16
 -13 -11 -2 7.24 7.2
 14 0 0 237.38 10.39
 -14 0 -1 6.67 2.64
 14 0 -1 3.86 1.97
 14 0 -1 2.21 0.74
 -14 0 -1 2.45 0.76
 14 0 -1 2.56 0.79
 -14 0 -1 2.61 0.82
 -14 0 1 4.42 2.23
 14 0 -2 760.9 21.44
 -14 0 -2 782.47 21.63
 -14 0 -2 762.92 21.53
 14 0 -2 736.91 21.33
 -14 0 -2 802.18 26.11
 14 0 -2 780.28 22.44
 14 0 3 3.67 2.17
 -14 0 3 1.56 1.93
 -14 0 3 1.24 1.87
 14 0 3 3.03 2.15
 -14 0 -3 1.62 2.33
 -14 0 -4 46.91 5.66
 14 0 4 61 5.52
 -14 0 4 60.14 5.6
 -14 0 -4 51.71 5.14
 -14 0 4 60.53 5.58
 14 0 4 63.09 5.55
 14 0 4 43.4 5.13
 14 0 5 0.55 2.5
 -14 0 -5 0.41 2.39
 -14 0 -5 -3.12 3.41
 14 0 6 306.38 15.3
 -14 0 6 290.99 15.29
 14 0 6 268.72 14.35
 -14 0 6 299.1 15.54
 14 0 6 296.29 15.22
 14 0 7 0.8 4.35
 -14 0 7 -1.65 4.36
 14 0 7 5.62 4.45
 -14 0 7 -2.49 3.97
 14 0 7 -4.4 3.58
 -14 0 -7 1.63 4.06
 -14 0 8 171.57 13.98
 -14 0 -8 178.89 13.99
 -14 0 8 173.18 14.09
 -14 0 -9 -6.34 5.93
 -14 0 -10 96.35 11.83
 -14 0 -11 -1.32 6.35
 14 -2 0 747.55 21.31
 -14 -2 0 762.5 21.64
 -14 2 0 804.51 25.49
 14 -2 0 760.49 21.33
 -14 -2 0 772.67 21.65
 -14 -2 0 824.43 23.57
 14 -2 0 765.67 25.07
 14 -2 1 347.53 11.24
 -14 -2 1 336.29 11.43
 -14 -2 -1 327.69 12.86
 14 -2 1 343.78 11.42
 -14 2 1 321.36 11.49
 -14 -2 1 335.7 13.47
 -14 2 -1 345.31 14.54
 14 -2 1 324.4 11.12
 -14 -2 1 335.26 11.47
 14 2 -1 327.93 10.51
 14 -2 -1 357.35 13.87
 14 -2 1 374.21 13.97
 14 2 -1 314.56 11.3
 -14 2 -1 338.26 11.42
 -14 2 -1 353.15 14.08
 14 2 -1 319.37 11.44
 -14 2 -1 328.96 11.37
 -14 -2 2 25.44 3.2
 -14 2 -2 21.79 3.85
 -14 -2 2 30.86 3.75
 -14 2 -2 34.44 4.74
 14 -2 -2 24.33 3.44
 14 -2 2 29.41 3.21
 14 2 -2 27.95 2.62
 -14 -2 -2 28.84 3.84
 14 -2 2 25.88 3.66
 14 -2 2 30 3.2
 -14 -2 2 28.12 3.25
 -14 2 -3 33.42 4.61
 -14 -2 3 23.53 2.11
 14 -2 3 30.75 3.86
 -14 -2 3 25.52 3.5
 14 2 -3 23.97 2.35
 14 -2 3 23.77 3.47
 -14 -2 3 25.37 3.59
 -14 -2 4 7.14 2.79
 14 -2 4 8.65 3.15
 14 -2 4 10.7 3.18
 -14 -2 4 12.37 1.84
 14 -2 4 9.93 3.18
 -14 -2 4 6.13 2.86
 -14 2 -4 14.24 4.2
 -14 -2 -4 12.12 3.51
 -14 2 -5 60.87 6.05
 -14 2 -5 69.38 8.06
 -14 -2 -5 55.7 6.5
 14 2 5 66.16 6.53
 14 -2 5 63.59 6.44
 14 2 6 76.28 7.72
 14 -2 6 79.17 7.96
 -14 2 -6 90.94 7.46
 -14 2 -6 96.01 9.64
 -14 -2 -6 108.01 9.26
 -14 -2 6 107.42 9.39
 14 -2 6 90.58 8.53
 14 -2 6 95.19 8.65
 -14 -2 6 92.47 8.72
 14 2 7 204.82 12.6
 -14 -2 7 155.71 12.48
 14 -2 7 167.31 12.38
 -14 2 -7 153.74 12.87
 -14 -2 -7 155.8 12.13
 -14 2 -7 143.16 10.03
 14 -2 7 162.42 12.22
 -14 -2 7 166.7 12.65
 -14 -2 8 155.82 13.4
 14 -2 8 141.82 12.64
 14 -2 8 122.64 12.07
 -14 -2 8 151.88 13.22
 -14 2 -8 162.8 13.75
 -14 -2 -8 151.58 13.05
 -14 2 -8 176.85 11.37
 -14 -2 9 58.68 9.89
 14 -2 9 55.47 9.38
 -14 -2 -9 62.19 9.85
 -14 2 -9 54.35 9.34
 14 -2 9 68 10.18
 -14 -2 9 71.56 10.64
 14 -2 10 -3.79 6.6
 -14 -2 10 9.16 7.35
 14 -2 10 6.36 6.1
 -14 -2 10 13.17 7.69
 -14 -2 -10 8.35 6.61
 -14 2 -10 11.3 7.42
 14 -4 0 57.46 4.62
 -14 -4 0 54.88 5.37
 14 -4 0 54.86 5.21
 -14 -4 0 59.93 4.39
 14 -4 0 49.19 5.24
 14 -4 0 55.91 5.38
 -14 -4 0 66.01 5.75
 14 -4 0 61.95 6.43
 14 -4 1 436.3 16.52
 -14 -4 1 448.42 16.91
 14 -4 1 454.15 16.9
 14 -4 1 452.44 18.6
 14 -4 -1 439.02 17.92
 14 -4 1 433.12 15.45
 14 -4 1 414.38 16.18
 -14 -4 1 444.57 16.73
 -14 -4 -1 454.67 17.01
 14 -4 -1 431.57 16.71
 -14 -4 1 424.55 13.65
 -14 -4 -1 441.8 15.6
 -14 -4 -1 450.88 16.85
 14 -4 -1 469.04 17.04
 -14 4 -1 425.73 17.09
 -14 -4 2 10.37 2.52
 14 -4 2 9.78 3.05
 -14 -4 2 9.04 2.93
 14 -4 2 11.89 3.96
 14 -4 2 16.24 2.95
 -14 4 -2 4.87 2.92
 14 -4 2 12.01 3.12
 -14 -4 2 10.49 3.19
 -14 -4 -3 45.05 5.15
 -14 -4 3 38.44 3.67
 -14 4 -3 33.83 4.82
 14 -4 4 7.83 3.43
 -14 -4 4 7.14 3.3
 14 -4 4 7 4.13
 14 -4 4 9.02 3.61
 -14 -4 4 6.59 3.37
 -14 4 -4 7.14 3.17
 14 -4 4 5.15 2.85
 -14 -4 -4 7.84 3.55
 -14 4 -5 88.44 7.76
 14 -4 5 75.21 9.25
 14 4 5 82.68 7.1
 -14 -4 -5 85.25 8.21
 14 -4 5 69.55 7.6
 14 -4 5 91.15 8.43
 -14 -4 5 73.75 7.91
 -14 -4 5 83.6 8.42
 14 4 6 1.77 2.87
 -14 4 -6 5.75 3.59
 14 -4 6 2.33 4.3
 -14 -4 6 4.91 4.83
 14 -4 6 3.84 4.37
 -14 -4 6 3.23 4.48
 -14 -4 -6 9.81 4.29
 14 4 7 239.25 13.78
 14 -4 7 201.06 14.45
 -14 -4 7 206.27 15.15
 -14 4 -7 220.02 13.36
 -14 -4 -7 217.14 14.76
 14 -4 7 215.25 14.94
 -14 -4 7 242.83 16.08
 14 -4 8 24.5 7
 -14 -4 8 24.69 7.23
 -14 4 -8 21.78 5.7
 14 -4 8 21.52 6.84
 -14 -4 8 16.16 6.69
 -14 -4 -8 31.67 6.76
 -14 4 -9 87.67 9.61
 -14 -4 -9 80.22 10.76
 14 -4 9 100.14 11.77
 -14 -4 9 108.71 12.59
 14 -4 9 95.52 11.83
 -14 -4 9 93.96 12.01
 -14 4 -10 25.41 6.33
 14 -4 10 18.4 7.97
 -14 -4 10 28.94 8.54
 -14 -4 -10 21.39 7.69
 14 -4 10 15.77 7.68
 -14 -4 10 12.4 7.54
 14 -6 0 245.7 14.05
 -14 -6 0 282.2 14.75
 -14 -6 0 244.79 10.69
 -14 -6 0 272.51 14.32
 14 -6 0 263.31 14.53
 14 -6 0 285.11 14.9
 -14 -6 0 295.69 15.14
 -14 6 0 267.04 13.88
 14 -6 1 89.46 8.32
 -14 -6 1 96.41 8.71
 14 -6 -1 90.09 8.48
 -14 -6 -1 102.55 8.94
 14 -6 -1 109.35 8.96
 14 -6 1 97.5 8.9
 14 -6 1 99.58 6.34
 14 -6 1 100.83 8.59
 -14 -6 1 102.17 8.88
 14 -6 -1 82.88 8.08
 -14 -6 -1 96.42 8.56
 -14 -6 1 83.16 8.16
 14 -6 1 109.4 9.06
 -14 6 -1 104.1 8.55
 -14 6 1 92.6 8.01
 -14 -6 -2 81.19 8.25
 14 -6 -2 78.18 8.09
 14 -6 2 89.68 8.84
 14 -6 2 97.35 8.56
 -14 -6 2 106.29 9.09
 -14 -6 -2 95.58 8.74
 14 -6 -2 96.77 8.61
 -14 -6 -2 82.6 6.84
 14 -6 2 86.48 8.21
 -14 -6 2 103.93 9.09
 14 -6 2 82.44 8.32
 -14 6 -2 82.09 7.8
 -14 6 2 77.11 7.51
 -14 -6 2 85.95 8.22
 14 -6 3 23.24 5.17
 -14 -6 3 16.18 4.76
 14 -6 3 14.16 4.83
 -14 -6 -3 13.58 4.18
 -14 6 -3 12.42 4.44
 14 -6 3 20.24 5.08
 -14 -6 3 5.11 3.7
 14 6 4 4.58 2.99
 14 -6 4 3.45 4.14
 14 -6 4 7.75 4.52
 -14 -6 4 5.71 4.64
 -14 -6 -4 8.21 4.16
 -14 6 -4 5.55 4.05
 14 -6 4 10.01 4.71
 -14 -6 4 4.86 4.42
 14 -6 5 13.21 5.66
 -14 -6 5 12.51 5.36
 14 -6 5 10.99 5.01
 14 -6 5 19.62 5.74
 -14 -6 5 26.13 6.45
 -14 6 -5 14.89 5.15
 14 6 5 15.98 3.94
 -14 -6 -5 25.24 5.38
 -14 6 -6 161.2 12.36
 14 -6 6 154.86 13.23
 -14 -6 6 192.26 14.76
 14 -6 6 178.94 14.63
 14 -6 6 178.06 13.7
 -14 -6 6 166.97 14.11
 -14 -6 -6 168.33 12.64
 -14 -6 -7 40.09 7.46
 -14 6 -7 57.29 8.23
 14 -6 7 45.99 8.48
 -14 -6 7 50.97 8.98
 14 -6 7 48.44 8.6
 -14 -6 7 45.7 8.67
 14 -6 7 41.75 8.33
 -14 -6 -8 36.46 7.73
 -14 6 -8 27.4 7.23
 14 -6 8 21.07 7.58
 -14 -6 8 34.73 8.74
 14 -6 8 28.37 7.74
 -14 -6 8 18.78 7.33
 14 -6 8 25.85 8.14
 -14 6 -9 38.55 7.67
 14 -6 9 22.04 8.14
 -14 -6 9 35.69 9.91
 14 -6 9 9.29 7.76
 14 -6 9 15.64 7.24
 -14 -6 9 31.71 9.19
 -14 -6 -9 31.39 7.76
 14 -8 0 164.89 13.32
 -14 -8 0 169.1 13.62
 -14 8 0 151.92 11.65
 14 -8 0 160.93 13.15
 -14 -8 0 155.7 13.11
 14 -8 1 2.53 4.26
 14 -8 -1 9.4 5.69
 -14 -8 -1 1.88 4.83
 -14 8 1 7.2 4.41
 -14 8 -1 16.89 5.44
 14 -8 -1 6.49 5.06
 -14 -8 -1 11.13 5.42
 14 -8 1 1.84 4.72
 -14 -8 1 15.83 5.64
 14 -8 1 11.2 5.65
 -14 -8 1 10.42 5.53
 -14 -8 1 6.06 4.86
 14 -8 1 7.01 5.48
 14 -8 2 132.79 11.91
 14 -8 2 144.92 12.48
 -14 -8 2 165.96 13.59
 -14 -8 2 147.43 12.6
 14 -8 2 158.46 13.25
 14 -8 2 161.75 13.2
 -14 -8 2 157.24 13.15
 14 -8 -2 156.66 13.22
 -14 -8 -2 180.07 13.75
 -14 8 -2 170.76 12.5
 -14 8 2 148.18 11.33
 14 -8 -2 144.68 12.7
 -14 -8 -2 130.32 12.15
 -14 -8 -3 5.89 5.94
 14 -8 -3 -1.99 5.2
 14 -8 3 -0.98 4.68
 -14 -8 3 -1 4.79
 14 -8 3 -0.99 5.06
 -14 -8 3 -1.01 5.1
 -14 8 -3 -2.49 4.4
 -14 -8 3 -3.83 5.15
 14 -8 3 -0.95 5.26
 14 -8 3 3.66 4.62
 -14 -8 -3 -1 5.28
 14 -8 -3 2.02 4.66
 14 -8 4 23.11 7.15
 -14 -8 4 25.97 7.23
 -14 -8 -4 27.83 5.96
 -14 8 -4 33.42 7.24
 -14 -8 4 25.01 7.48
 14 -8 4 28.41 7.46
 -14 -8 4 24.82 7.41
 14 -8 4 27.23 7.06
 14 -8 4 29.87 6.8
 -14 8 -5 4.66 4.87
 -14 -8 -5 9.89 5.16
 14 -8 5 6.73 6.21
 -14 -8 5 13.96 6.26
 14 -8 5 4.11 5.69
 14 -8 5 5.55 5.8
 -14 -8 5 -4.62 5.93
 -14 -8 -6 24.78 6.7
 14 -8 6 34.62 8.26
 -14 -8 6 28.59 7.8
 14 -8 6 18.05 7.13
 -14 -8 6 21.3 7.52
 -14 8 -6 32.82 7.81
 14 -8 6 25.15 7.44
 -14 -8 -7 11.17 6.08
 14 -8 7 14.16 7.52
 -14 -8 7 17.52 7.87
 -14 8 -7 14.75 6.53
 14 -8 7 15.16 7.14
 14 -8 7 16.9 7.87
 -14 -8 7 17.65 7.83
 -14 10 0 72.44 9.41
 14 -10 0 75.39 11.35
 -14 -10 0 68.08 10.78
 14 -10 0 68.83 11.25
 -14 -10 0 62.65 10.84
 -14 10 1 72 9.37
 -14 10 -1 90.73 10.46
 14 -10 1 65.76 10.71
 -14 -10 1 69.75 11.23
 14 -10 -1 87.67 11.99
 -14 -10 -1 89.7 11.99
 14 -10 -1 97.33 12.54
 -14 -10 -1 84.23 11.53
 14 -10 1 85.33 11.79
 -14 -10 1 87.4 11.9
 14 -10 2 8.8 7.15
 -14 -10 2 7.61 6.62
 -14 10 -2 5.91 5.53
 -14 -10 2 10.6 6.96
 14 -10 2 8.24 6.95
 14 -10 2 11.21 7.79
 -14 -10 2 1.26 6.02
 14 -10 -2 3.78 6.37
 -14 -10 -2 6.24 6.81
 14 -10 -2 19.18 7.73
 -14 -10 -2 3.79 6.06
 14 -10 3 2.08 5.76
 14 -10 3 20.68 7.64
 -14 -10 3 11.82 7.47
 -14 10 -3 7.2 5.54
 -14 -10 3 -2.49 6.98
 14 -10 3 24.63 8.27
 14 -10 3 10.26 7.1
 -14 -10 3 6.5 6.46
 14 -10 -3 1.29 6.31
 -14 -10 -3 -2.55 6.11
 14 -10 -3 18.39 7.85
 -14 -10 -3 7.77 6.76
 14 -10 4 21.64 7.07
 14 -10 4 8.16 7.11
 -14 -10 4 9.68 7.11
 -14 -10 -4 22.9 7.87
 14 -10 -4 14.98 7.65
 -14 10 -4 21.66 7.81
 14 -10 4 9.47 7.29
 -14 -10 4 28.92 8.81
 -14 -10 -4 22.5 8.38
 14 -10 -4 25.42 8.47
 -14 -10 4 18.44 8.16
 14 -10 4 20.5 8.45
 -15 -1 0 0.35 1.95
 15 1 0 -0.91 1.8
 15 -1 0 1.2 2.09
 15 1 1 8.86 1.7
 -15 1 1 9.62 1.53
 -15 -1 1 13.68 1.63
 15 -1 1 14.02 1.55
 -15 -1 -1 14.79 1.63
 -15 -1 1 13.08 1.56
 15 -1 1 11.99 1.46
 15 -1 -1 13.38 1.6
 -15 -1 -1 13.47 3.23
 15 -1 -1 13.94 2.83
 15 -1 1 13.02 3.17
 15 1 -1 11.28 2.19
 -15 -1 -1 14.42 1.63
 15 -1 -1 12.45 1.57
 15 1 -1 13.06 1.6
 -15 1 -1 9 1.35
 -15 1 -1 12.84 1.51
 15 1 -1 11.23 1.52
 -15 1 -1 15.54 3.51
 -15 1 -2 404.72 16.08
 -15 -1 -2 398.87 15.93
 -15 1 -2 383.23 16.64
 -15 -1 2 392.3 15.37
 -15 1 -2 380.63 12.75
 15 1 -2 381.19 12.76
 15 -1 2 400.07 16.02
 15 -1 2 394.97 12.84
 -15 -1 -2 418.97 13.16
 -15 -1 2 440.43 13.36
 15 -1 -2 408.49 12.96
 -15 1 -2 377.8 12.69
 15 1 -2 371.76 12.66
 -15 1 -2 422.09 16.94
 15 -1 -2 420.37 13.05
 15 -1 -2 396.49 14.6
 15 1 -2 409.51 12.78
 -15 -1 -2 403.76 13.07
 15 -1 2 400.21 12.91
 -15 -1 2 426.47 13.26
 -15 -1 3 418.27 14.73
 15 -1 3 389.53 14.29
 -15 -1 3 395.18 14.55
 15 -1 3 425.89 14.64
 -15 -1 4 369.25 15.2
 15 -1 4 381.33 15.1
 15 1 4 398.16 16.48
 15 -1 4 377.02 16.18
 -15 1 -4 428.11 18.53
 -15 -1 -4 367.05 16.45
 15 -1 4 387.06 15.13
 -15 -1 4 363.9 15.06
 15 1 5 14.49 3.91
 15 -1 5 16.31 3.85
 -15 1 -5 10.68 4.01
 -15 -1 -5 15.89 4.04
 -15 -1 -5 17.47 3.64
 -15 1 -6 135.52 9.21
 -15 -1 -6 130.82 8.53
 15 1 6 139.43 10.22
 15 -1 6 164.91 11.16
 15 -1 6 143.74 10.42
 -15 -1 6 132.3 10.26
 -15 1 -6 142.01 11.41
 -15 -1 -6 155.34 11.32
 15 -1 6 137.76 10.25
 -15 -1 6 144.57 10.46
 15 -1 7 64.53 8.14
 -15 -1 7 50.47 7.49
 -15 1 -7 44.21 7.43
 -15 -1 -7 63.09 8.18
 15 -1 7 66.53 8.16
 -15 -1 7 51.05 7.45
 15 1 7 74.38 8.14
 -15 1 -7 61.62 6.48
 15 -1 8 35.53 7.51
 -15 -1 8 29.93 7.23
 -15 1 -8 44.77 8.09
 -15 -1 -8 39.31 7.75
 15 -1 8 30.65 7.16
 -15 -1 8 30.7 6.96
 15 -1 9 148.71 13.7
 -15 -1 9 140.65 13.77
 -15 1 -9 154.15 13.88
 -15 -1 -9 144.69 13.56
 15 -1 9 157.48 14.12
 -15 -1 9 144.18 13.87
 -15 1 -10 76.18 11.31
 -15 -1 -10 86 11.48
 15 -1 10 98.91 12.39
 -15 -1 10 99.18 12.8
 -15 -1 10 89.42 12.37
 15 -1 10 90.76 12.38
 15 -3 0 0.38 1.92
 15 -3 0 2.59 1.86
 -15 -3 0 1.82 1.65
 -15 -3 0 0.88 1.65
 15 -3 0 0.29 1.8
 -15 -3 0 1.53 1.76
 15 3 -1 400.18 11.62
 15 -3 -1 423.21 14.52
 -15 -3 -1 415.08 14.62
 15 -3 1 404.76 15.26
 -15 -3 -1 394.88 14.76
 -15 -3 1 392.53 13.39
 15 -3 1 392.98 13.97
 -15 -3 1 437.46 14.69
 15 -3 1 358.83 13.6
 -15 -3 1 402.77 14.32
 -15 -3 1 381.65 14.17
 15 -3 1 407.46 14.39
 -15 -3 -1 413.37 14.49
 15 -3 -1 403.84 14.25
 15 -3 2 10.58 2.82
 -15 3 -2 2.82 2.49
 -15 -3 2 6.75 2.38
 15 -3 2 12.53 2.85
 -15 -3 2 6.52 2.25
 15 -3 2 6.41 2.4
 -15 -3 2 8.31 2.56
 -15 -3 -2 6.97 2.6
 -15 3 -3 50.51 5.76
 15 -3 3 66.31 5.73
 -15 -3 3 52.85 5.44
 -15 -3 3 65.01 5.09
 15 -3 3 66.85 7.38
 -15 -3 3 64.5 5.75
 15 -3 3 65.41 5.6
 -15 3 -4 59.54 6.22
 -15 -3 -4 53.4 6.13
 15 -3 4 56.47 5.89
 15 3 4 57.08 5.92
 15 -3 5 600.16 23.05
 -15 -3 5 592.21 23.24
 -15 3 -5 636.89 22.74
 -15 -3 -5 602.76 23.82
 -15 3 -5 567.55 25.06
 -15 3 -5 557.11 22.74
 15 -3 5 607.66 23.05
 -15 -3 5 546.16 22.69
 15 3 5 628.97 22.9
 15 -3 5 610.62 23.04
 15 3 6 36.16 5.66
 15 -3 6 31.27 5.68
 -15 -3 6 27.46 5.81
 15 -3 6 27.58 5.54
 -15 -3 6 29.49 5.93
 -15 3 -6 32.14 5.45
 -15 -3 -6 25.57 5.97
 -15 3 -6 33.23 6.72
 -15 3 -6 25.18 5.18
 15 3 7 26.55 5.52
 15 -3 7 25.06 6.19
 -15 -3 7 28.66 6.53
 -15 -3 -7 16.39 5.48
 -15 3 -7 18.93 6.12
 -15 3 -7 23.5 5.28
 15 -3 7 18.31 5.29
 -15 -3 7 25.96 6.05
 -15 3 -7 19.81 5.03
 15 -3 8 8.75 6.09
 -15 -3 8 7.08 5.36
 -15 3 -8 2.19 6.32
 -15 -3 -8 13.7 6.32
 -15 3 -8 14.87 5.35
 15 -3 8 8.75 5.88
 -15 -3 8 13.13 6.46
 15 -3 9 10.08 6.03
 -15 -3 9 4.65 5.98
 -15 3 -9 2.39 5.84
 -15 -3 -9 -1.1 6.96
 -15 3 -9 15.33 5.43
 15 -3 9 6.72 5.85
 -15 -3 9 9.31 6.62
 -15 3 -10 7.82 7.22
 -15 -3 -10 7.32 6.57
 15 -3 10 2.54 6.32
 -15 -3 10 30.42 9.37
 15 -3 10 17.85 8.15
 -15 -3 10 6.62 6.7
 15 -5 0 11.58 4.07
 -15 -5 0 9.22 2.48
 -15 5 0 6.57 3.5
 15 -5 0 4.27 2.06
 15 -5 1 11.33 4.05
 15 -5 -1 12.4 3.98
 -15 -5 -1 13.78 2.96
 -15 -5 1 16.3 2.47
 15 -5 1 16.33 3.01
 15 -5 -1 15.52 2.69
 -15 5 1 15.97 3.85
 -15 5 -1 17.82 4.31
 -15 5 -2 56.88 6.3
 -15 5 2 49.38 6.21
 15 -5 2 50.66 6.67
 -15 -5 3 531.53 18.19
 15 -5 3 575.35 24.22
 15 -5 3 576.4 22.04
 -15 -5 3 548.3 22.16
 15 -5 3 606.69 21.07
 -15 5 -3 584.24 22.4
 -15 -5 -3 565.99 21.18
 15 -5 3 572.71 21.99
 -15 -5 3 555.94 22.29
 15 5 4 71.32 6.55
 15 -5 4 63.51 7.12
 15 -5 4 69.93 7.39
 -15 -5 4 74.32 7.78
 -15 5 -4 51.88 6.66
 -15 -5 -4 68.74 7.25
 15 -5 4 57.02 7.97
 -15 -5 4 76.44 7.88
 -15 5 -5 35.71 5.44
 -15 -5 -5 26.72 5.66
 15 5 5 44.36 5.55
 15 -5 5 37.64 6.24
 -15 -5 5 46.14 6.91
 15 -5 5 49.87 6.9
 -15 -5 5 44.32 6.91
 -15 5 -5 42.49 6.43
 15 -5 5 55.69 8.09
 -15 -5 -6 34.49 6.76
 15 5 6 35.47 5.39
 -15 -5 6 38.71 6.94
 15 -5 6 39.87 6.87
 15 -5 6 32.26 7.49
 15 -5 6 43.46 7.04
 -15 -5 6 39.01 7.41
 -15 5 -6 38.29 6.54
 15 5 7 105.17 9.16
 -15 5 -7 107.82 10.04
 15 -5 7 85.24 10.24
 -15 -5 7 96.17 10.99
 -15 -5 -7 87.55 10.1
 15 -5 7 105.84 12.87
 15 -5 7 120.38 11.58
 -15 -5 7 108.23 11.64
 -15 -5 -8 15.07 6.63
 -15 5 -8 27.18 6.75
 15 -5 8 20.28 7.94
 15 -5 8 8.58 5.52
 -15 -5 8 14.72 6.28
 15 -5 8 30.25 7.73
 -15 -5 8 6.84 6.32
 15 -5 9 138.24 14.17
 -15 -5 9 153.16 15.1
 -15 -5 9 151.18 15.15
 15 -5 9 152.07 14.78
 15 -5 9 145.24 15.68
 -15 -5 -9 157.48 14.14
 -15 5 -9 156.25 12.95
 15 -7 0 10.95 4.62
 -15 7 0 6.92 4.14
 15 -7 0 5.48 4.46
 -15 -7 0 3.97 4.4
 15 -7 0 0.78 4.05
 -15 -7 0 8.67 4.66
 15 -7 1 48.82 7
 -15 -7 1 50.65 7.18
 15 -7 -1 56.24 7.55
 -15 -7 -1 53.46 7.56
 15 -7 1 47.89 7.32
 -15 7 1 39.25 6.42
 -15 7 -1 59.12 7.33
 15 -7 1 41.12 6.82
 -15 -7 1 55.45 7.41
 -15 -7 1 58.45 7.72
 15 -7 1 54.85 7.65
 15 -7 -1 60.94 7.99
 -15 -7 -1 55.77 7.63
 -15 -7 -2 170.65 12.58
 15 -7 -2 215.84 13.92
 15 -7 2 160.88 12.67
 15 -7 2 170 12.42
 -15 -7 2 185.99 13.03
 -15 7 -2 186.36 12.54
 -15 7 2 170.97 11.94
 15 -7 2 176.49 12.79
 -15 -7 2 186.23 13.04
 -15 -7 -2 166.06 10.35
 -15 -7 -2 171.59 12.67
 15 -7 -2 198.56 13.2
 -15 -7 2 186.83 12.9
 15 -7 2 176.72 12.77
 -15 -7 3 18.02 5.88
 15 -7 3 21.96 6.17
 15 -7 3 16.77 5.67
 15 -7 -3 22.9 5.98
 -15 -7 -3 21.75 5.48
 15 -7 3 32.77 6.35
 -15 -7 3 32.21 6.33
 -15 7 -3 16.07 5.22
 15 -7 3 28.08 6.17
 -15 -7 3 28.19 6.28
 -15 -7 -3 25.43 6.18
 15 -7 -3 21.48 5.9
 -15 -7 -3 19.68 4.7
 15 -7 4 245.61 15.78
 -15 -7 4 191.69 14.61
 15 -7 4 237.91 15.92
 -15 7 -4 222.53 14.67
 15 -7 4 215.31 14.91
 -15 -7 4 211.45 15.01
 -15 -7 -4 226.48 13.62
 -15 -7 -5 88.36 9.35
 15 -7 5 102.7 11.21
 -15 7 -5 113.26 10.74
 -15 -7 5 99.9 11.17
 15 -7 5 113.68 11.34
 15 -7 5 95.54 10.59
 -15 -7 5 70.95 9.63
 -15 7 -6 83.15 9.9
 15 -7 6 59.67 9.21
 -15 -7 6 71.46 10.17
 -15 -7 -6 61.47 9.02
 15 -7 6 84.26 10.5
 -15 -7 6 68.61 10.14
 15 -7 6 65.06 9.79
 -15 7 -7 43.73 8.05
 15 -7 7 20.54 7.1
 -15 -7 7 25.24 8.03
 -15 -7 -7 32.19 7.12
 15 -7 7 39.21 8.48
 -15 -7 7 32.76 8.48
 15 -7 7 28.5 8.3
 -15 7 -8 16.4 6.84
 15 -7 8 28.8 8.27
 -15 -7 8 18.41 7.79
 -15 -7 -8 38.68 8.13
 15 -7 8 21.53 7.77
 -15 -7 8 19.96 7.88
 15 -7 8 20.25 7.31
 -15 9 0 13.83 5.65
 15 -9 0 33.22 8.1
 -15 -9 0 5.4 6.15
 15 -9 0 20.53 7.33
 -15 -9 0 13.05 7.03
 -15 9 -1 138.49 12.06
 -15 9 1 118.69 11.47
 -15 -9 1 135.32 13.43
 15 -9 1 127.26 12.83
 -15 -9 1 155.9 13.45
 -15 -9 -1 149.29 13.76
 15 -9 -1 146.2 13.7
 15 -9 1 136.23 13.03
 -15 -9 1 149.61 13.68
 15 -9 -1 142.5 13.31
 -15 -9 -1 154.15 13.73
 15 -9 1 144.25 12.71
 15 -9 -2 57.18 9.4
 -15 -9 -2 52.31 9.15
 -15 -9 2 50.26 8.98
 15 -9 2 56.74 9.18
 -15 9 2 56.03 8.04
 -15 9 -2 55.8 8.71
 15 -9 2 68.43 9.91
 -15 -9 2 63.94 9.8
 15 -9 2 57.79 9.05
 15 -9 2 59.22 9.42
 -15 -9 2 55.67 9.22
 15 -9 -2 55.18 9.03
 -15 -9 -2 61.12 9.53
 15 -9 -3 11.39 6.48
 -15 -9 -3 15.73 6.8
 -15 -9 3 17.32 7.34
 15 -9 3 11.82 6.58
 -15 9 -3 9.52 5.63
 15 -9 3 4.49 5.77
 -15 -9 3 18.31 6.76
 15 -9 -3 7.84 6.03
 -15 -9 -3 7.73 5.95
 15 -9 3 5.56 5.53
 -15 -9 3 12.49 6.63
 15 -9 3 11.29 5.92
 -15 -9 -4 95.67 9.64
 -15 -9 4 79.47 11.28
 15 -9 4 89.9 11.72
 15 -9 4 54.65 10.07
 -15 -9 4 100.9 12.35
 15 -9 4 72.44 10.36
 15 -9 4 101.85 12.28
 -15 -9 4 98.19 12.11
 -15 -9 -4 81.84 11.34
 15 -9 -4 96.06 12
 -15 9 -4 80.29 10.46
 -15 -9 -4 84.18 11.34
 15 -9 -4 97.05 11.98
 -15 -9 5 147.58 15.13
 15 -9 5 167.71 15.74
 15 -9 5 149.42 14.96
 -15 -9 5 147.12 15.12
 -15 9 -5 155.71 14.07
 15 -9 5 128.12 13.29
 -15 -9 -5 153.9 15.08
 15 -9 5 150.61 14.99
 -15 -9 5 162.43 15.55
 -15 -9 -5 154.92 12.8
 -15 -9 -5 162.2 15.57
 -15 9 -6 35.8 8.34
 -15 -9 -6 18.83 6.56
 -15 -9 6 32.11 9.91
 15 -9 6 40.61 10.13
 15 -9 6 23.91 8.43
 -15 -9 6 34.24 9.04
 15 -9 6 14.49 7.21
 -15 -9 6 40.75 9.4
 15 -9 6 22.24 7.89
 15 -11 0 9.47 7.7
 -15 -11 0 12.17 7.69
 -15 11 0 7.22 5.71
 15 -11 0 8.26 7.19
 -15 -11 0 8.25 7.61
 16 0 0 3257.25 83.37
 -16 0 -1 1.81 2.13
 16 0 -1 1.28 1.89
 -16 0 -2 79.74 4.36
 16 0 -2 75.98 4.25
 16 0 -2 80.19 5.32
 16 0 -2 80.07 4.35
 -16 0 -2 87.49 4.5
 -16 0 -3 5.71 3.4
 -16 0 -4 418.06 18.39
 16 0 4 424.11 17.56
 -16 0 4 376.02 15.6
 16 0 4 420.47 16.07
 -16 0 4 398.35 15.82
 -16 0 -5 22.05 4.98
 16 0 5 16.5 4.2
 -16 0 -6 1334.08 43.69
 16 0 6 1351.81 41.91
 -16 0 6 1283.81 41.64
 16 0 6 1302.26 42.07
 -16 0 6 1318.63 41.98
 16 0 6 1331.17 41.84
 -16 0 7 24.15 5.72
 -16 0 7 21.09 5.95
 -16 0 -7 8.76 4.93
 16 0 7 20.43 5.29
 -16 0 -8 19.91 6.45
 -16 0 -9 24.67 7.97
 -16 0 -10 288.04 20.3
 -16 -2 0 98.41 6.38
 16 -2 0 80.49 4.21
 -16 -2 0 91.26 4.57
 -16 -2 0 88.41 4.57
 16 -2 0 87.21 4.33
 16 -2 0 81.26 6.62
 -16 -2 -1 370.19 14.3
 16 2 -1 334.05 11.47
 16 -2 -1 364.3 14.85
 16 -2 1 373.53 14.98
 -16 -2 1 333.75 11.66
 -16 -2 1 361.11 11.84
 16 -2 1 361.23 11.57
 -16 -2 -1 359.14 11.82
 16 -2 -1 359.26 11.66
 16 -2 1 358.92 11.71
 16 -2 1 359.65 11.54
 -16 -2 1 337.12 11.65
 -16 -2 -1 365.02 11.92
 16 -2 -1 348.1 11.63
 16 -2 2 1098.4 30.34
 -16 -2 2 1086.85 30.53
 16 -2 -2 1095.41 32.89
 -16 -2 -2 1092.52 32.97
 16 -2 2 1084.27 30.19
 -16 -2 2 1067.97 30.46
 16 -2 3 16.22 3.2
 -16 -2 3 8.65 2.55
 16 -2 3 16.39 3.1
 -16 -2 3 16.41 3.14
 16 -2 3 14.11 3.35
 16 2 -3 16.72 2.3
 -16 2 -3 9.21 3.15
 -16 -2 4 441.06 13.3
 16 -2 4 435.42 16.8
 -16 -2 4 443.07 17.18
 16 2 4 463.62 18.63
 16 -2 4 443.84 18.01
 16 -2 4 445.51 16.91
 -16 -2 4 411.89 16.72
 -16 2 -4 447.36 18.92
 -16 2 -4 449.84 20.25
 -16 -2 -4 402.68 18.01
 16 2 -4 403.72 13.3
 -16 2 -4 443.09 17.64
 -16 2 -5 54.42 6.62
 16 -2 5 44.72 5.9
 16 2 5 62.51 6.63
 -16 2 -5 42.24 5.68
 -16 -2 -5 42.01 6.23
 -16 2 -5 50.71 7.44
 -16 2 -6 76.1 7.32
 16 2 6 98.43 8.56
 16 -2 6 87.92 8.55
 -16 2 -6 79.19 9.43
 -16 -2 -6 72.34 8.29
 -16 -2 6 76.41 8.04
 16 -2 6 77.34 8.02
 16 -2 6 84.65 8.25
 -16 -2 6 86.02 8.39
 -16 2 -7 161.76 11.05
 16 2 7 148.32 11.47
 -16 2 -7 147.61 13.27
 -16 -2 -7 168.24 12.94
 16 -2 7 182.95 12.91
 -16 -2 7 159.18 12.6
 16 -2 7 159.93 12.18
 -16 -2 7 159.97 12.55
 16 -2 8 515.33 24.73
 -16 -2 8 528.5 25.41
 -16 2 -8 526.44 26.84
 -16 -2 -8 514.2 25.31
 -16 2 -8 559.06 22.64
 16 -2 8 537.07 25.29
 -16 -2 8 545.44 25.94
 -16 -2 -9 60.32 9.46
 -16 2 -9 68.07 10.81
 16 -2 9 66.61 9.99
 -16 -2 9 71.89 10.42
 16 -2 9 51.05 9.2
 -16 -2 9 82.73 10.93
 -16 -2 -10 75.43 11.01
 -16 2 -10 38.87 9.58
 16 -2 10 42.43 9.15
 -16 -2 10 57.75 10.66
 16 -2 10 47.09 9.71
 -16 -2 10 63.75 10.53
 16 -4 0 419.88 17.9
 16 -4 0 379.73 14.87
 16 -4 0 409.64 15.55
 -16 -4 0 406.11 15.65
 -16 -4 0 399.18 14.23
 -16 4 0 382.47 16.8
 16 -4 0 395.17 15.4
 -16 -4 0 406.07 15.68
 -16 -4 -1 330.21 13.65
 16 -4 -1 332.27 13.58
 -16 -4 -1 319.53 13.12
 -16 -4 1 333.13 11.63
 16 4 -1 291.67 9.19
 16 -4 1 325.72 15.73
 16 -4 -1 367.64 16.1
 16 -4 1 317.45 13.15
 16 -4 1 334.5 13.4
 -16 -4 1 338.25 13.66
 16 -4 1 318.65 13.24
 -16 -4 1 346.91 13.87
 -16 4 1 362.29 15.8
 -16 4 -1 308.84 14.62
 16 -4 -1 339.16 13.85
 -16 -4 -1 336.56 13.83
 16 -4 1 336.92 13.73
 -16 -4 2 419.68 16.45
 16 -4 2 430.96 16.24
 16 -4 2 436.35 16.59
 16 -4 2 402.98 15.93
 -16 -4 2 396.65 16.17
 16 -4 2 420.85 19.23
 -16 4 -2 422.3 17.69
 -16 4 -3 99.74 8.04
 16 4 3 80.6 7.29
 16 -4 3 102.85 7.54
 -16 -4 3 72.54 5.72
 -16 4 -3 97.3 8.32
 16 -4 3 108.88 9.55
 -16 -4 -3 110.13 7.99
 16 -4 4 285.77 13.98
 -16 -4 4 258.6 13.86
 16 -4 4 290.04 14.08
 -16 -4 4 270.84 14.05
 16 4 4 286.04 14.04
 16 -4 4 285.7 13.86
 -16 4 -4 280.16 14.27
 -16 -4 -4 266.15 13.94
 -16 4 -4 241.92 13.98
 16 -4 4 286.02 16.44
 -16 4 -5 75.39 7.5
 -16 -4 5 61.96 7.38
 -16 -4 5 63.53 7.43
 16 -4 5 68.02 9.05
 16 -4 5 91.23 8.13
 16 4 5 65.23 6.93
 16 -4 5 68.64 7.48
 -16 4 -5 81.56 7.8
 -16 -4 -5 66.54 7.48
 16 -4 5 70.37 7.58
 16 4 6 173.51 11.26
 16 -4 6 130.57 11.03
 -16 -4 6 166.68 12.42
 -16 4 -6 141.52 10.76
 16 -4 6 144.83 11.41
 -16 -4 6 154.8 12.1
 -16 4 -6 137.22 10.38
 16 -4 6 168.51 14.41
 -16 -4 -6 149.21 11.77
 -16 -4 -7 208.47 14.79
 16 -4 7 208.11 14.69
 -16 -4 7 204.57 14.62
 -16 4 -7 208.73 13.59
 16 -4 7 193.31 14.2
 -16 -4 7 231.66 15.54
 16 4 7 233.34 13.88
 16 -4 8 182.94 14.7
 -16 -4 8 171.8 14.48
 16 -4 8 198.27 14.96
 -16 -4 8 152.39 13.78
 -16 4 -8 185.52 13.2
 -16 -4 -8 174.28 14.39
 16 -4 9 100.47 12.04
 -16 -4 9 77.34 10.78
 -16 4 -9 95.28 10.1
 -16 -4 -9 67.63 10.39
 16 -4 9 87.96 11.38
 -16 -4 9 90.5 11.7
 16 -4 10 79.8 11.93
 -16 -4 10 116.58 13.75
 -16 4 -10 99.24 11.11
 -16 -4 -10 107.06 13.16
 16 -4 10 124.81 13.89
 -16 -4 10 87.1 12.59
 16 -6 0 1239.33 39.25
 -16 -6 0 1257.19 39.72
 16 -6 0 1222.3 40.74
 -16 6 0 1181.25 39.1
 16 -6 0 1265.74 39.52
 -16 -6 0 1190.81 39.22
 16 -6 -1 98.3 9.23
 16 -6 1 134.37 10.8
 16 -6 1 127.72 7.49
 16 -6 1 124.68 9.56
 -16 -6 1 114.6 9.28
 16 -6 -1 109.51 9.4
 -16 -6 -1 126.79 9.98
 16 -6 -1 115.1 9.68
 -16 -6 -1 147.48 10.55
 16 -6 1 130.17 9.83
 -16 -6 1 109.63 9.23
 -16 -6 1 120.88 9.53
 16 -6 1 150.3 10.36
 -16 6 -1 139.87 10.36
 -16 6 1 105.21 9.19
 -16 -6 2 79.93 7.98
 16 -6 2 83.5 8.29
 16 -6 2 66.82 7.3
 -16 -6 2 76.01 7.92
 -16 -6 -2 79 7.99
 16 -6 -2 77.75 7.95
 16 -6 2 59.55 7.87
 -16 -6 -2 79.06 7.84
 16 -6 -2 73.23 7.61
 16 -6 2 72.49 7.51
 -16 -6 2 72.07 7.62
 -16 -6 -2 81.55 6.86
 -16 6 2 60.59 7.52
 -16 6 -2 70.09 7.81
 -16 -6 3 47.95 6.99
 16 -6 3 48.81 6.86
 16 -6 3 39.86 7.04
 -16 6 -3 39.27 6.44
 16 -6 3 45.8 6.56
 -16 -6 3 63.64 7.49
 16 -6 3 45.4 6.44
 -16 -6 3 53.21 6.95
 -16 -6 -3 48.77 6.31
 16 -6 4 165.13 13.16
 -16 -6 -4 176.99 11.54
 -16 6 -4 166.58 11.9
 16 -6 4 157.21 11.82
 -16 -6 4 157.66 12.12
 16 -6 4 172.38 12.13
 -16 -6 4 146.23 11.57
 16 6 4 154.45 10.16
 16 -6 5 37.11 7.69
 16 -6 5 48.62 7.59
 -16 -6 5 48.63 7.62
 -16 -6 -5 41.65 6.55
 16 -6 5 32.39 6.53
 -16 -6 5 53.4 8.17
 -16 6 -5 30.88 6.65
 16 6 5 43.62 5.78
 16 -6 6 425.87 22.04
 -16 -6 6 417.89 22.37
 16 -6 6 424.35 21.95
 -16 -6 6 460.48 23.05
 -16 6 -6 442.84 21.7
 -16 -6 -6 451.85 22.01
 16 -6 6 424.31 23.53
 -16 -6 -7 58.32 8.95
 -16 6 -7 54.95 8.45
 16 -6 7 72.33 9.79
 -16 -6 7 71.98 10.12
 16 -6 7 70.94 9.7
 -16 -6 7 69.36 9.81
 16 -6 7 55.61 9.57
 -16 6 -8 8.6 5.51
 16 -6 8 18 8.56
 -16 -6 8 8.41 6.56
 16 -6 8 10.28 6.42
 -16 -6 -8 5.27 5.67
 16 -6 8 10.37 6.55
 -16 -6 8 13.34 7.17
 -16 6 -9 41.51 8.56
 16 -6 9 49.72 10.31
 16 -6 9 32.79 8.91
 -16 -6 9 43.78 9.6
 -16 -6 -9 46.31 9.59
 16 -6 9 24.05 8.55
 -16 -6 9 35.95 9.87
 -16 8 0 21.06 5.95
 16 -8 0 16.5 5.94
 -16 -8 0 18.57 6.26
 16 -8 0 23.63 6.83
 -16 -8 0 25.9 6.63
 16 -8 0 30.85 6.63
 16 -8 1 31.14 6.85
 16 -8 -1 29.29 6.85
 -16 -8 -1 34.01 7.08
 16 -8 -1 40.67 7.54
 -16 -8 -1 28.15 6.53
 16 -8 1 32.87 6.9
 -16 -8 1 31.76 6.89
 -16 -8 1 24.54 6.57
 16 -8 1 34.37 7.3
 16 -8 1 36.26 7.23
 -16 -8 1 28.65 6.97
 -16 8 1 25.37 5.99
 -16 8 -1 35.38 6.74
 16 -8 -2 535.33 24.72
 -16 -8 -2 525.37 24.53
 16 -8 2 503.81 24.22
 -16 -8 2 481.71 23.98
 16 -8 2 503.64 24.22
 -16 -8 2 493.33 24.26
 -16 -8 2 522.75 24.33
 16 -8 2 496.62 24.16
 16 -8 2 532.23 25.32
 16 -8 -2 541.89 25.08
 -16 -8 -2 519.38 24.58
 -16 8 -2 546.39 24.42
 -16 8 2 470.2 22.78
 -16 -8 3 30.01 7.36
 16 -8 3 22.35 6.89
 16 -8 3 29.7 6.87
 -16 -8 3 21.63 6.69
 16 -8 3 24.66 7.13
 -16 -8 -3 10.63 5.67
 16 -8 -3 16.64 6.22
 -16 8 -3 21.98 6.2
 -16 -8 -3 33.25 7.09
 16 -8 -3 16.35 6.24
 16 -8 3 26.61 7.09
 -16 -8 3 34.15 7.22
 -16 -8 -3 24.64 5.24
 -16 -8 4 189.65 14.86
 16 -8 4 156.97 13.52
 -16 -8 -4 165.24 14.08
 16 -8 -4 173.66 14.47
 16 -8 4 166.64 14.2
 16 -8 4 187.23 14.73
 -16 -8 4 140.39 13.37
 -16 -8 -4 169.24 14.26
 16 -8 -4 187.92 15.04
 -16 8 -4 171.67 13.74
 -16 -8 -4 166.32 12.26
 16 -8 4 168.59 14.57
 -16 -8 4 159.67 14.22
 -16 8 -5 17.67 6.49
 -16 -8 5 31.78 8.52
 16 -8 5 22.7 7.87
 16 -8 5 17.59 6.67
 16 -8 5 25.06 7.27
 -16 -8 5 18.05 7.08
 -16 -8 -5 19.46 6.17
 16 -8 5 21.57 7.26
 -16 -8 5 33.51 8
 16 -8 6 13.96 6.8
 -16 -8 -6 9.43 6.1
 16 -8 6 10.53 7
 -16 -8 6 18.23 7.44
 -16 8 -6 12.45 6.57
 16 -8 6 11.61 6.78
 -16 -8 6 24.14 8.11
 16 -8 7 23.47 8.16
 -16 -8 -7 26.05 7.59
 -16 8 -7 28.48 7.92
 16 -8 7 24.98 7.92
 -16 -8 7 23.45 7.81
 16 -8 7 27.75 8.49
 -16 -8 7 30.24 9.02
 16 -10 0 258.05 19.04
 -16 -10 0 244.93 18.51
 16 -10 0 232.6 18.39
 -16 -10 0 232.4 18.19
 -16 10 0 260.77 17.57
 16 -10 1 58.04 10.22
 -16 -10 1 80.2 11.49
 16 -10 -1 106.24 12.86
 -16 -10 -1 76.77 11.26
 -16 10 1 94.5 10.9
 -16 10 -1 94.97 11.17
 16 -10 1 94.92 12.41
 -16 -10 1 80.12 11.38
 16 -10 -1 98.38 12.38
 -16 -10 -1 88.34 11.93
 16 -10 -2 48.35 9.63
 -16 -10 -2 35.63 8.77
 16 -10 2 42.88 9.45
 -16 -10 2 45.97 9.72
 -16 10 -2 44.49 8.97
 16 -10 2 49.79 9.83
 -16 -10 2 40.65 9.23
 16 -10 -2 52.64 9.51
 -16 -10 -2 58.25 10.19
 -16 -10 2 56.3 10.22
 16 -10 2 41.56 9.7
 16 -10 2 40.95 8.62
 16 -10 -3 7.64 6.76
 -16 -10 -3 21.37 8.29
 16 -10 3 17.63 7.27
 -16 -10 3 21.76 7.76
 -16 10 -3 30.23 7.66
 16 -10 -3 18.79 7.5
 -16 -10 -3 17.32 7.41
 16 -10 3 22.48 7.91
 -16 -10 3 16.51 7.7
 -16 -10 3 14.61 7.79
 16 -10 3 23.99 8.22
 16 -10 3 22.41 8.22
 16 -10 4 103.5 12.29
 16 -10 -4 78.05 11.97
 -16 -10 -4 111.3 13.25
 -16 -10 4 94.26 12.61
 16 -10 4 95.11 12.73
 16 -10 -4 93.6 12.54
 -16 -10 -4 108.1 13.13
 -16 -10 4 93.09 13.14
 16 -10 4 85.55 12.42
 -16 10 -4 96.62 11.97
 -16 -10 4 90.48 12.89
 16 -10 4 71.52 11.54
 17 -1 0 0.44 2.37
 17 1 0 1.02 2.01
 -17 -1 1 1057.45 28.22
 17 -1 1 1053.63 27.86
 17 1 -1 1182.46 31.58
 17 -1 1 1246.85 35.33
 17 -1 -1 1172.68 33.57
 17 -1 -1 1095.95 27.95
 -17 -1 -1 1129.45 28.22
 17 -1 -1 1144.74 28.01
 17 -1 1 1123.64 28
 -17 -1 -1 1168.69 28.34
 -17 -1 1 1137.85 28.3
 -17 -1 1 1152.2 28.31
 17 -1 1 1108.6 27.98
 -17 -1 -1 1270.29 35.23
 -17 -1 -1 1157.21 28.31
 17 -1 -1 1137.63 28.01
 17 -1 -1 1098.27 27.98
 -17 -1 -1 1126.72 28.24
 17 -1 2 252.86 8.88
 -17 -1 2 248.27 9.01
 17 -1 -2 267.98 9.06
 17 -1 2 257.46 8.95
 -17 -1 2 233.77 8.87
 -17 -1 -2 249.83 8.98
 -17 1 -2 241.1 8.77
 17 1 -2 233.91 8.78
 -17 1 -2 235.37 8.78
 17 1 -2 219.55 8.66
 -17 -1 -2 249.91 9.04
 17 -1 -2 253.02 8.96
 17 -1 -2 263.82 11.41
 17 1 -2 239.23 9.38
 17 -1 3 1726.47 45.51
 -17 -1 3 1690.91 45.66
 -17 -1 -3 1704.9 49.53
 -17 1 -3 1673.43 50.95
 17 -1 3 1708.84 45.46
 -17 -1 3 1659.86 45.56
 17 1 3 1757.26 50.09
 17 -1 3 1759.29 49.68
 17 1 4 360.34 16.66
 17 -1 4 371.77 16.78
 -17 1 -4 399.71 16.53
 -17 -1 -4 377.59 17.13
 -17 1 -4 378.92 18.41
 -17 -1 4 360.04 14.74
 17 -1 4 375.03 14.78
 17 -1 4 390.57 14.95
 -17 -1 4 371.2 14.89
 -17 1 -5 455.2 21.68
 -17 -1 -5 480.02 20.95
 -17 1 -5 491.31 19.44
 17 -1 5 480.16 20.27
 17 1 5 493.99 20.48
 17 1 6 94.67 8.76
 17 -1 6 74.01 7.97
 -17 1 -6 85.56 7.73
 -17 1 -6 86.47 9.3
 -17 -1 -6 75.32 8.36
 17 -1 6 90.91 8.34
 -17 -1 6 83.1 8.27
 17 -1 6 76.61 7.91
 -17 -1 6 82.73 8.08
 17 -1 7 622.4 25.84
 17 1 7 610.23 25.49
 17 -1 7 615.24 25.39
 -17 -1 7 590.92 25.32
 17 -1 7 592.92 24.97
 -17 -1 7 575.01 25.01
 -17 1 -7 575.03 26.91
 -17 -1 -7 597.63 26.37
 -17 1 -7 579.35 22.91
 17 -1 8 6.39 4.77
 -17 -1 8 5.6 5.52
 -17 1 -8 9.59 6.06
 -17 -1 -8 12.15 5.61
 17 -1 8 7.36 5.16
 -17 -1 8 8.46 5.56
 17 -1 9 455.06 24.05
 -17 -1 9 410.46 23.24
 17 -1 9 416.06 23.12
 -17 -1 9 402.04 23.01
 -17 1 -9 418.48 24.24
 -17 -1 -9 363.62 22.46
 -17 1 -10 86.16 11.99
 -17 -1 -10 96.51 12.53
 -17 -3 0 16.17 3.04
 -17 3 0 6.02 3.54
 17 -3 0 11.48 2.48
 -17 -3 0 9.44 2.45
 17 -3 0 13.25 2.61
 -17 -3 0 13.01 2.59
 -17 -3 1 1595.16 42.97
 17 -3 1 1630.26 43.03
 17 -3 -1 1626.44 42.95
 -17 -3 -1 1635.82 43.22
 17 -3 1 1582.16 45.27
 17 -3 -1 1638.32 42.91
 -17 -3 -1 1646.13 43.14
 -17 3 -1 1601.99 46.72
 -17 -3 1 1571.73 42.74
 17 -3 1 1552.45 42.36
 17 -3 1 1612.19 47.69
 17 3 -1 1537.72 40.39
 -17 -3 -1 1616.87 44.62
 17 -3 1 1557.58 42.41
 -17 -3 1 1610.94 42.94
 -17 3 -2 27.94 4.75
 17 -3 2 16.65 4.53
 17 -3 -2 28.92 4.55
 17 -3 2 21.38 3.23
 -17 -3 2 16.63 2.99
 -17 3 -2 29.37 4.65
 17 -3 2 22.26 3.35
 -17 -3 2 19.54 3.26
 17 3 3 85.27 7.64
 17 -3 3 72.96 6.73
 17 -3 3 81.23 6.32
 -17 -3 3 89.96 6.67
 -17 3 -3 84.84 7.81
 17 -3 3 89.34 8.72
 -17 -3 -3 83.5 7.2
 -17 3 -3 81.03 7.38
 17 -3 3 100.77 6.77
 -17 -3 3 86.52 6.57
 -17 -3 -4 74.14 7.31
 -17 3 -4 58.39 6.92
 -17 3 -4 70.72 7.04
 17 -3 4 67.9 6.78
 17 3 4 81.6 7.6
 17 -3 4 80.13 8.88
 17 -3 5 1741 50.78
 -17 -3 5 1666.4 50.65
 -17 3 -5 1781.23 51.14
 17 3 5 1710.79 51.32
 17 -3 5 1749.82 51.64
 -17 3 -5 1739.21 52.2
 -17 -3 5 1701.15 50.73
 17 -3 5 1744.06 50.67
 -17 -3 -5 1687.15 52.12
 17 3 6 31.26 5.58
 17 -3 6 28.73 5.95
 17 -3 6 17.37 5.04
 -17 -3 6 28.06 5.58
 -17 3 -6 17.9 5.53
 -17 -3 -6 17.73 5.13
 -17 3 -6 19.92 5.28
 -17 3 -6 36.48 5.76
 17 -3 6 24.22 5.22
 -17 -3 6 29.4 5.76
 -17 3 -7 366.46 18.09
 -17 -3 -7 362.04 20.07
 -17 3 -7 319.11 20.4
 17 -3 7 363.36 19.31
 -17 -3 7 375.54 19.58
 17 3 7 399.48 19.2
 -17 3 -7 375.55 18.72
 17 -3 7 358.1 19.12
 -17 -3 7 408.52 20.21
 -17 -3 8 3.94 6.16
 17 -3 8 11.47 6.95
 -17 3 -8 12.88 4.89
 -17 3 -8 8.04 6.09
 -17 -3 -8 19.68 6.41
 17 -3 8 -4.78 6.54
 -17 -3 8 -2.96 6.56
 17 3 8 7.72 4.88
 -17 3 -9 100.07 10.18
 17 -3 9 95.86 11.45
 -17 -3 9 81.6 11.1
 -17 -3 -9 132.58 13.31
 17 -3 9 91.32 11.21
 -17 -3 9 94.09 11.68
 -17 3 -9 86.2 11.8
 -17 3 -10 10.84 7.91
 -17 -3 -10 16.47 8.1
 17 -3 10 10.01 7.03
 -17 -3 10 6.44 7.13
 17 -3 10 6.23 6.5
 -17 -3 10 17.95 7.76
 -17 -5 0 21.61 3.29
 -17 5 0 23.5 4.97
 17 -5 0 29.61 5.35
 17 -5 0 16.38 3.08
 17 -5 -1 428.99 15.88
 17 -5 -1 493.15 20.63
 17 -5 1 466.68 20.69
 -17 5 1 423.07 19.14
 -17 5 -1 457.52 19.39
 -17 5 -2 58.89 6.92
 -17 -5 -2 49.38 5.52
 17 -5 2 48.69 6.95
 -17 -5 3 1558.73 45.13
 17 -5 3 1655.06 52.42
 17 -5 3 1712.04 48.01
 17 5 3 1643.03 49.34
 17 -5 3 1696.2 48.75
 -17 -5 3 1646.8 49.12
 17 -5 3 1686.27 48.67
 -17 -5 3 1668.36 49.16
 -17 5 -3 1678.63 50.06
 -17 -5 -3 1683.23 48.58
 17 -5 4 98.32 10.21
 17 -5 4 100.87 8.33
 17 5 4 97.15 8.41
 -17 -5 4 107.62 9.22
 17 -5 4 101.93 8.83
 17 -5 4 104.8 8.87
 -17 -5 4 86.82 8.49
 -17 5 -4 116.89 9.63
 -17 -5 -4 95.87 8.64
 -17 5 -5 125.6 9.99
 17 -5 5 155.88 13.35
 -17 -5 -5 159.38 11.66
 -17 5 -5 149.98 11.33
 17 -5 5 152.43 11.28
 -17 -5 5 157.4 11.75
 17 -5 5 152.59 11.27
 -17 -5 5 134.28 11.33
 17 5 5 152.33 10.52
 17 -5 6 35.9 8.04
 17 -5 6 18.89 5.43
 -17 -5 6 20.65 6.01
 -17 5 -6 10.97 4.93
 17 5 6 17.66 4.58
 17 -5 6 32.56 6.43
 -17 -5 6 15.37 5.48
 -17 -5 -6 30.35 6.48
 17 -5 7 515.9 27.6
 -17 5 -7 510.56 23.55
 17 5 7 561.93 22.94
 17 -5 7 480.38 24.15
 -17 -5 7 472.13 24.47
 -17 -5 -7 566.56 25.57
 17 -5 7 523.28 24.7
 -17 -5 7 504.65 25
 -17 -5 -8 24.2 7.21
 -17 5 -8 20.63 6.63
 17 -5 8 13.14 7.96
 -17 -5 8 10.99 6.66
 17 -5 8 19.98 6.66
 17 -5 8 12.67 6.25
 -17 -5 8 24.28 7.7
 17 -5 9 354.89 22.25
 -17 -5 9 352.57 22.61
 -17 -5 -9 406.17 23.51
 -17 5 -9 426.14 22.09
 17 -5 9 315.37 23.42
 -17 -5 9 378.31 23.13
 17 -5 9 375.91 22.8
 -17 7 0 2.27 4.01
 17 -7 0 0.76 4.82
 -17 -7 0 3.11 5.27
 17 -7 0 -0.76 5.24
 -17 -7 0 3.1 4.9
 17 -7 0 8.52 4.85
 17 -7 -1 591.38 24.44
 -17 -7 -1 561.91 24.19
 17 -7 1 572.04 24.1
 -17 -7 1 579.41 24.4
 -17 7 -1 536.48 23.89
 -17 7 1 537.55 23.79
 17 -7 1 540.58 25.1
 -17 -7 1 577.67 23.99
 17 -7 1 583.36 24.16
 17 -7 1 573.3 24.15
 -17 -7 1 579.54 24.61
 17 -7 -1 540.06 23.91
 -17 -7 -1 577.9 24.5
 17 -7 -2 103.95 10.01
 -17 -7 -2 100.85 9.75
 17 -7 2 119.81 11.11
 17 -7 2 99.72 9.74
 -17 -7 2 100.46 9.81
 -17 7 -2 90.1 9.45
 -17 7 2 85.65 9.16
 -17 -7 2 116.54 10.29
 17 -7 2 123.31 10.57
 17 -7 2 106.74 10
 -17 -7 2 96.56 9.7
 -17 -7 -2 96.5 7.89
 17 -7 -2 89.09 9.41
 -17 -7 -2 99.12 9.54
 17 -7 3 406.69 19.89
 -17 -7 -3 376.29 19.5
 17 -7 -3 381.72 19.69
 17 -7 3 357.56 20.36
 -17 -7 -3 380.14 17.51
 -17 -7 -3 384.21 19.57
 17 -7 -3 331.4 18.65
 -17 -7 3 369.78 19.44
 17 -7 3 397.06 19.51
 -17 -7 3 398.83 19.84
 17 -7 3 382.25 19.3
 -17 -7 3 331.35 18.64
 -17 7 -3 386.38 19.64
 -17 -7 -4 204.02 13.01
 -17 -7 4 194.72 14.74
 17 -7 4 200.29 14.6
 17 -7 4 202.12 14.37
 -17 -7 4 182.96 13.91
 17 -7 4 185.25 13.91
 -17 -7 4 192.68 14.21
 17 -7 4 207.05 15.33
 -17 7 -4 219.27 14.73
 -17 -7 -5 476.6 22.5
 -17 7 -5 445.3 22.91
 -17 -7 5 474.19 24.07
 17 -7 5 473.36 23.64
 17 -7 5 490.24 25.32
 17 -7 5 531.59 24.54
 -17 -7 5 531.43 24.95
 17 -7 6 33.73 8.08
 17 -7 6 29.57 7.86
 -17 -7 6 40.53 8.34
 17 -7 6 39.02 8.09
 -17 -7 6 31.14 7.85
 -17 7 -6 47.22 8.29
 -17 -7 -6 42.07 7.64
 -17 -7 -7 227.32 16.17
 17 -7 7 218.93 16.66
 -17 -7 7 207.34 16.58
 -17 7 -7 201.19 15.74
 17 -7 7 213.11 16.53
 -17 -7 7 219.73 16.94
 17 -7 7 193.68 16.93
 -17 7 -8 7.52 6.35
 17 -7 8 5.31 6.71
 -17 -7 -8 5.57 6.34
 17 -7 8 4.93 6.44
 -17 -7 8 19.36 8.25
 17 -7 8 15.86 7.12
 -17 -7 8 6.39 6.46
 17 -9 0 -3.1 6.74
 -17 -9 0 4.18 6.54
 17 -9 0 -1.05 7.03
 -17 -9 0 -3.18 6.77
 -17 9 0 17.72 6.5
 -17 9 -1 354.03 20.35
 -17 9 1 345.42 20.12
 17 -9 1 353.51 20.96
 -17 -9 1 364.67 21.32
 17 -9 -1 322.21 20.61
 -17 -9 -1 391.17 21.93
 17 -9 1 354.73 20.85
 -17 -9 1 402.8 21.84
 17 -9 -1 392.48 21.95
 -17 -9 -1 391.84 21.87
 17 -9 1 348.48 20.78
 17 -9 2 56.06 9.23
 -17 -9 2 53.36 9.04
 17 -9 2 75.02 10.45
 -17 9 -2 72.66 9.83
 -17 9 2 69.14 9.36
 -17 -9 2 70.2 10.13
 17 -9 2 59.31 9.5
 17 -9 2 74.54 10.14
 -17 -9 2 51.41 9.35
 17 -9 -2 71.63 9.94
 -17 -9 -2 71.29 9.75
 17 -9 -2 60.86 9.58
 -17 -9 -2 92.43 11.24
 17 -9 3 73.87 10.46
 -17 9 -3 96.73 11.02
 17 -9 3 87.69 11.2
 -17 -9 3 71.53 10.39
 17 -9 -3 94.68 11.4
 -17 -9 -3 80.72 10.41
 17 -9 3 96.67 11.64
 -17 -9 3 69.86 10.26
 -17 -9 3 66.15 10.41
 17 -9 3 76.38 10.72
 17 -9 -3 103.95 11.88
 -17 -9 -3 96.23 11.27
 -17 -9 4 80.18 11.2
 17 -9 4 72.45 10.86
 -17 -9 -4 65.55 10.19
 17 -9 -4 70.86 10.35
 17 -9 4 53.24 9.69
 -17 -9 4 73.6 11.34
 17 -9 4 78.72 10.91
 -17 -9 -4 75.9 10.94
 17 -9 -4 76.76 10.96
 -17 9 -4 79.88 10.88
 -17 -9 -4 60.91 8
 17 -9 4 64.57 10.28
 -17 -9 4 69.89 11
 17 -9 5 380.59 22.85
 -17 -9 -5 361.31 22.62
 17 -9 -5 362.7 22.7
 -17 -9 -5 360.03 19.88
 17 -9 5 344.74 22.28
 -17 -9 5 359.09 22.72
 -17 -9 -5 399.37 23.68
 17 -9 -5 353.93 22.64
 -17 9 -5 347.74 21.56
 17 -9 5 356.79 22.36
 -17 -9 5 301.47 21.63
 17 -9 5 368.83 22.61
 -17 -9 5 322.1 21.67
 18 0 0 4074.06 103.35
 18 0 -1 0.72 2
 18 0 1 -4.74 2.8
 18 0 -2 685.29 18.88
 -18 0 -2 682.71 18.84
 18 0 -2 726.17 21.96
 -18 0 -2 683.85 18.87
 18 0 -2 670.8 18.86
 -18 0 -3 -0.64 3.24
 18 0 3 2.98 2.81
 18 0 4 1369.94 43.11
 -18 0 -4 1446.45 44.74
 -18 0 -5 3.91 3.3
 -18 0 -5 -1.52 3.65
 18 0 5 0.68 3.24
 -18 0 -6 2041.92 57.22
 18 0 6 1989.48 59.59
 -18 0 -6 1941.94 60.84
 -18 0 -7 1.89 4.37
 18 0 7 2.52 4.02
 -18 0 -8 116.05 12.22
 -18 0 -9 -2.39 5.63
 -18 0 -10 556 30.05
 18 -2 0 673.82 18.59
 -18 -2 0 663.98 18.93
 18 -2 0 688.88 18.66
 -18 -2 0 722.56 22.77
 -18 -2 0 663.11 18.9
 18 -2 1 179.53 7.2
 -18 -2 1 184.96 7.48
 18 2 -1 196.3 8.11
 18 -2 -1 198.77 7.43
 -18 -2 -1 189.1 7.56
 18 -2 -1 200.46 7.56
 -18 2 -1 207.56 11.6
 18 -2 -1 195.61 7.53
 -18 -2 1 174.18 7.38
 18 -2 1 187.28 7.44
 18 -2 -1 191.46 7.33
 -18 -2 -1 193.96 7.53
 -18 -2 1 197.56 7.62
 18 -2 1 203.77 7.41
 -18 -2 -1 228.46 10.9
 -18 2 -2 3054.93 81.2
 -18 2 -2 3149.39 82.48
 18 -2 2 3014.47 75.91
 -18 -2 2 3018.3 76.14
 18 -2 2 3076.7 82.39
 -18 -2 2 2992.43 76.07
 18 -2 2 3007.55 75.82
 18 -2 3 37.03 4.1
 -18 -2 3 30.66 3.86
 -18 -2 3 33.54 3.89
 18 -2 3 37.76 4.08
 -18 2 -3 44.55 5.95
 18 -2 3 43.62 6.48
 -18 2 -3 25.21 4.61
 -18 -2 -3 41.06 5.36
 18 -2 3 36.82 5.03
 18 2 3 28.61 5.07
 -18 -2 -4 1732.91 51.43
 -18 2 -4 1705.04 53.62
 -18 2 -4 1773.85 50.92
 18 2 4 1755.68 51.98
 18 -2 4 1727.72 51.11
 18 -2 4 1753.8 48.52
 -18 -2 4 1735.29 48.67
 -18 2 -4 1793.41 52.52
 -18 -2 4 1758.38 48.79
 -18 -2 4 1712.73 44.8
 18 -2 4 1754.02 48.55
 -18 -2 -5 54.57 7.08
 -18 2 -5 50.63 7.72
 -18 2 -5 56.34 6.97
 -18 2 -5 51.89 6.49
 18 -2 5 67.77 7.42
 18 2 5 65.79 7.32
 -18 2 -6 475.13 19.84
 18 -2 6 435.49 19.49
 -18 -2 6 446.9 19.72
 -18 -2 -6 403.73 20.52
 -18 2 -6 445.17 22.74
 18 2 6 470.01 20.84
 18 -2 6 420.17 20.21
 -18 2 -6 445.12 20.52
 18 -2 6 436.92 19.49
 -18 -2 6 411.6 19.29
 18 -2 7 81.64 9.13
 18 2 7 81.58 8.97
 -18 2 -7 77.82 8.33
 -18 2 -7 96.77 11.1
 -18 -2 -7 79.48 9.66
 18 -2 7 87.44 9.3
 -18 -2 7 90.87 9.48
 18 -2 7 88.89 9.2
 -18 -2 7 82.12 9.25
 18 2 8 1141.46 39.87
 18 -2 8 1031.6 39.01
 -18 -2 8 1019.03 39.2
 18 -2 8 1056.06 39.27
 -18 -2 8 1097.55 39.91
 -18 2 -8 1148.57 37.67
 -18 -2 -8 1037.9 40.62
 -18 2 -8 1069.22 42.83
 -18 -2 -9 63.95 10.18
 -18 2 -9 73.89 11.13
 18 -2 9 72.66 9.93
 -18 -2 9 79.68 10.62
 18 -2 9 48.83 9.21
 -18 -2 9 59.69 9.57
 18 -2 10 162.22 15.6
 -18 -2 10 155.17 15.4
 -18 -2 -10 169.07 15.85
 -18 2 -10 177.7 17.41
 18 -2 10 173.25 16.22
 -18 -2 10 182.67 16.46
 18 -4 0 1328.38 39.29
 18 -4 0 1385.91 38.58
 -18 -4 0 1413.62 39.04
 18 -4 0 1355.16 38.53
 -18 -4 0 1358.95 38.87
 18 -4 0 1336.81 42.57
 -18 -4 0 1306.86 37.87
 -18 4 0 1364.05 42.14
 18 -4 1 371.4 14.61
 18 -4 1 328.96 13.81
 -18 -4 1 340.08 14.19
 18 -4 1 372.37 17.55
 18 -4 -1 372.31 14.45
 -18 -4 -1 371.06 14.6
 18 -4 1 344.66 13.9
 -18 -4 1 369.81 14.43
 -18 4 1 337.34 16.65
 -18 4 -1 332.91 16.24
 18 -4 -1 358.39 14.37
 -18 -4 -1 337.21 14.29
 18 -4 -1 394.42 17.45
 -18 -4 -1 367.67 14.57
 -18 -4 1 372.8 12.94
 18 -4 2 1657.92 47.31
 18 -4 2 1684.55 46.65
 -18 -4 2 1645.72 46.57
 18 -4 2 1633.95 46.11
 18 -4 2 1643.17 46.15
 -18 -4 2 1617.34 46.43
 18 -4 2 1722.39 51.45
 -18 4 -2 1685.81 49.47
 18 -4 -2 1667.74 49.51
 -18 4 -3 38.69 6.07
 18 -4 3 40.2 6.61
 -18 4 -3 36.43 5.55
 18 -4 3 39.25 5.33
 18 4 3 43.72 6.09
 -18 -4 -3 42.11 5.77
 18 -4 4 1255.96 39.93
 18 4 4 1305.28 41.01
 18 -4 4 1268.34 39.23
 -18 -4 4 1326.79 39.99
 18 -4 4 1288.31 39.32
 -18 -4 4 1318.04 39.89
 18 -4 4 1276.71 43.84
 -18 4 -4 1217.29 41.05
 -18 4 -4 1262.77 40.82
 -18 -4 -4 1301.97 40.94
 18 -4 5 110.23 9.3
 18 4 5 84.9 8.39
 18 -4 5 88.21 8.57
 -18 -4 5 82.67 8.31
 -18 4 -5 97.29 9.15
 -18 -4 -5 99.21 9.21
 -18 4 -5 95.9 8.82
 18 -4 5 89.03 8.55
 -18 -4 5 81.94 8.34
 18 -4 5 79.87 10.03
 18 4 6 634.42 25.08
 -18 -4 6 638.1 25.9
 18 -4 6 588.66 24.92
 18 -4 6 649.55 29.63
 -18 4 -6 581.87 24.73
 -18 4 -6 539.28 24.25
 18 -4 6 619.81 25.38
 -18 -4 6 612.13 25.64
 -18 -4 -6 658.54 27.01
 18 4 7 180.76 12.75
 18 -4 7 197.35 14.04
 -18 -4 7 170.28 13.39
 -18 4 -7 156.43 12.49
 18 -4 7 192.22 13.69
 -18 -4 7 183.04 13.77
 -18 -4 -7 174.05 14.11
 18 4 8 526.15 23.85
 -18 -4 8 496.46 25.07
 18 -4 8 490.97 24.54
 -18 4 -8 518.96 23.86
 -18 -4 -8 505.48 25.65
 18 -4 8 490.33 24.63
 -18 -4 8 457.72 24.3
 18 -4 9 76.43 10.55
 -18 -4 9 52.11 9.58
 -18 -4 -9 68.8 10.91
 -18 4 -9 69.03 9.36
 -18 -4 9 74.09 10.76
 18 -4 9 89.93 11.34
 18 -6 0 1981.04 56.11
 -18 -6 0 1904.46 55.96
 18 -6 0 1999.32 56.21
 -18 -6 0 1880.06 55.85
 18 -6 0 1912.8 58.74
 -18 6 0 1856.4 57.13
 18 -6 1 49.37 6.86
 -18 -6 1 46.14 6.76
 18 -6 1 66.6 8.27
 18 -6 -1 74.96 8.4
 18 -6 1 50.45 6.67
 -18 -6 1 51.04 6.65
 18 -6 -1 59.79 6.83
 -18 -6 -1 54.81 6.7
 18 -6 -1 55.04 6.78
 -18 -6 -1 65.01 7.15
 -18 -6 1 55.7 6.99
 18 -6 1 59.5 7.18
 -18 6 -1 52.08 7.39
 -18 6 1 45 6.72
 18 -6 2 398.52 17.99
 -18 -6 2 377.78 17.9
 -18 -6 2 415.53 18.28
 18 -6 2 404.59 18.47
 18 -6 2 406.68 18.02
 -18 -6 2 399.08 18.17
 18 -6 2 384.91 20.18
 18 -6 2 386.48 16.14
 -18 6 -2 369.19 18.71
 -18 6 2 368.37 18.87
 -18 -6 -2 414.99 18.49
 18 -6 -2 414.33 18.32
 -18 -6 -2 415.91 18.6
 18 -6 -2 397.44 18.17
 -18 -6 -2 368.01 16.36
 -18 -6 3 14.31 5.08
 18 -6 3 14.88 4.96
 18 -6 3 16.94 4.07
 18 -6 3 24.51 6.1
 18 6 3 11.09 4.31
 -18 6 -3 14.36 4.84
 -18 -6 3 7.69 4.52
 18 -6 3 17.39 4.79
 -18 -6 3 7.71 4.49
 18 -6 3 16.76 4.6
 -18 -6 -3 7.77 3.67
 18 -6 4 543.16 26.19
 -18 -6 -4 583.52 23.91
 -18 6 -4 609.28 25.26
 18 -6 4 558.83 23.91
 -18 -6 4 589.72 24.7
 18 -6 4 609.72 24.55
 -18 -6 4 574.84 24.41
 18 6 4 554.45 22.76
 18 -6 5 3.19 5.28
 18 -6 5 11.38 4.86
 -18 -6 5 8.51 5.77
 -18 6 -5 12.59 4.96
 -18 -6 -5 1.59 4.21
 18 6 5 11.38 4.52
 18 -6 5 2.42 4.41
 -18 -6 5 5.92 4.41
 -18 -6 6 911.68 35.61
 18 -6 6 957.29 38.88
 -18 -6 6 884.46 35.53
 18 -6 6 933.17 35.5
 18 -6 6 961.53 35.67
 -18 -6 -6 944.89 35.55
 18 6 6 860.73 31.7
 -18 6 -6 1021.72 36.32
 -18 -6 -7 26.89 7.22
 -18 6 -7 33.12 7.29
 18 -6 7 29.04 7.14
 -18 -6 7 34.44 7.8
 18 -6 7 36.46 7.74
 -18 -6 7 32.74 7.59
 18 -6 7 40.79 9.16
 -18 6 -8 84.15 10.77
 -18 -6 8 87.26 11.35
 18 -6 8 84.72 11.18
 18 -6 8 61.53 11.72
 -18 -6 -8 60.57 9.76
 18 -6 8 84.29 11.22
 -18 -6 8 83.25 11.34
 -18 8 0 98.7 10.36
 18 -8 0 97.24 10.24
 -18 -8 0 126.28 11.66
 18 -8 0 110 10.86
 -18 -8 0 108.63 10.88
 18 -8 0 96.68 10.74
 -18 -8 1 3.32 5.14
 -18 8 1 7 4.64
 -18 8 -1 6.25 5.28
 18 -8 -1 -5.29 5.21
 -18 -8 -1 1.78 4.94
 18 -8 1 -2.6 5.29
 -18 -8 1 -1.77 5.66
 18 -8 1 3.96 4.91
 18 -8 1 -0.88 5.25
 -18 -8 1 5.39 5.11
 18 -8 -1 -1.78 5
 -18 -8 -1 0.9 5.26
 18 -8 -2 956.69 36.37
 -18 -8 -2 990.81 36.74
 18 -8 2 991.73 36.77
 -18 -8 2 982.45 36.93
 18 -8 2 1018.28 37.14
 -18 -8 2 940.61 36.57
 18 -8 -2 991.53 37.03
 -18 -8 -2 918.81 36.22
 18 -8 2 1033.27 39.03
 -18 -8 2 1000.69 36.65
 18 -8 2 1031.4 37.21
 -18 8 -2 1020.08 37.36
 -18 8 2 901.64 35.77
 18 -8 3 0.94 5.54
 -18 -8 3 0.96 5.03
 18 -8 3 5.28 5.6
 -18 -8 -3 5.63 5.05
 18 -8 -3 0.95 4.7
 -18 8 -3 4.66 5.23
 -18 -8 3 7.38 5.96
 18 -8 3 11.02 5.93
 -18 -8 -3 2.67 3.74
 -18 -8 -3 8.3 5.44
 18 -8 -3 3.72 5.21
 18 -8 3 0.93 5.15
 -18 -8 3 -2.86 5.5
 -18 -8 4 505.94 24.99
 18 -8 4 390.25 22.43
 -18 -8 4 464.51 23.93
 18 -8 4 452.48 23.63
 -18 -8 -4 463.72 23.76
 18 -8 -4 474.89 24.19
 18 -8 4 444.77 24.36
 -18 8 -4 444.47 23.23
 18 -8 4 463.54 23.76
 -18 -8 4 479.48 24.15
 -18 -8 -4 465.43 21.53
 -18 -8 -4 464.59 23.59
 18 -8 -4 456.64 23.73
 -18 -8 -5 5.24 4.97
 18 -8 5 1.06 5.86
 -18 -8 5 19.75 7.37
 18 -8 5 11.55 6.5
 -18 -8 5 3.26 5.67
 -18 8 -5 16.39 6.48
 -18 -8 5 -4.46 6.9
 18 -8 5 1.06 6.56
 18 -8 5 3.5 6.09
 18 -8 6 88.3 11.41
 -18 -8 6 65.71 10.55
 18 -8 6 88.52 12.05
 -18 8 -6 81.17 10.73
 18 -8 6 89.98 11.52
 -18 -8 6 82.69 11.48
 -18 -8 -6 73.29 9.81
 18 -10 0 454.36 25.58
 -18 -10 0 463.79 25.82
 18 -10 0 468.51 25.49
 -18 -10 0 471.2 25.69
 -18 10 0 450.95 24.61
 18 -10 1 59.75 10.94
 -18 -10 1 49.02 10.35
 18 -10 -1 33.13 9.79
 -18 -10 -1 62.94 11.14
 -18 10 1 76.72 10.38
 -18 10 -1 68.15 10.3
 18 -10 1 46.59 9.93
 -18 -10 1 41.41 10.2
 18 -10 -1 51.1 10.3
 -18 -10 -1 56.04 10.91
 18 -10 2 132.27 13.91
 -18 -10 2 184.76 15.86
 18 -10 2 164.92 15.31
 -18 -10 2 173 15.83
 18 -10 -2 185.54 15.99
 -18 -10 -2 172.91 15.39
 -18 10 -2 158.64 14.71
 18 -10 2 160.78 15.16
 -18 -10 2 141.98 14.76
 18 -10 -2 175.52 15.57
 -18 -10 -2 165.16 15.54
 -18 10 -3 10.16 6.42
 18 -10 3 6.15 6.72
 -18 -10 3 10.03 7.13
 18 -10 -3 -2.46 6.91
 -18 -10 -3 9.76 7.12
 18 -10 3 -9.59 8.21
 -18 -10 3 10.74 7.54
 18 -10 3 9.44 7.38
 18 -10 -3 7.29 6.72
 -18 -10 -3 9.63 6.93
 18 -10 3 3.66 6.57
 -18 -10 3 4.97 6.78
 19 -1 0 1.44 2.57
 19 1 0 -0.37 2.27
 -19 -1 -1 1254.76 39.33
 -19 1 -1 1313.71 40.29
 19 1 -1 1265.07 35.65
 19 -1 -1 1305.34 37.97
 -19 1 -2 217.75 12.24
 19 1 2 176.03 7.49
 19 -1 2 210.33 7.51
 -19 -1 2 202.02 7.53
 -19 1 -2 178.33 7.12
 19 1 -2 185.49 7.35
 19 1 -2 220.93 8.97
 19 -1 -2 206.07 10.37
 19 -1 2 229.99 12.33
 19 -1 -2 199.06 7.36
 19 -1 -2 190.86 7.33
 -19 -1 -2 204.39 7.44
 -19 -1 -2 193.67 7.31
 19 -1 2 202.88 7.42
 -19 -1 2 203.64 7.56
 -19 1 -2 187.2 7.17
 19 1 -2 175.1 7.21
 19 1 3 1963.17 57.61
 19 -1 3 2068.8 57.58
 -19 1 -3 2146.96 57.6
 -19 -1 -3 1975.63 57.29
 -19 1 -3 1924.3 58.26
 -19 1 -3 2045.54 58.13
 19 -1 3 1966.13 51.66
 -19 -1 3 1936.83 51.79
 19 -1 3 1964.68 51.7
 -19 -1 3 1946.64 51.81
 19 1 4 336.05 16.73
 19 -1 4 353.38 16.68
 -19 1 -4 362.87 16.62
 -19 -1 -4 339.81 16.82
 -19 1 -4 320.86 17.58
 -19 1 -4 331.92 16.82
 19 -1 4 332.02 13.7
 -19 -1 4 345.89 13.98
 19 -1 4 356.62 14.02
 -19 -1 4 333.92 13.78
 -19 1 -5 574.56 22.77
 19 1 5 596.82 24.02
 19 -1 5 588.9 23.88
 -19 -1 -5 542.48 23.85
 -19 1 -5 600.26 26.01
 -19 -1 -6 74.39 8.6
 -19 1 -6 79.97 9.72
 19 1 6 100.59 9.31
 19 -1 6 82.97 9
 19 -1 6 86.73 8.1
 -19 1 -6 84.3 8.17
 -19 -1 6 51.84 6.7
 19 -1 6 84.31 8.04
 -19 -1 6 78.84 7.73
 19 -1 7 628.72 26.07
 -19 -1 7 626.73 26.2
 -19 1 -7 608.7 28.96
 -19 -1 -7 653.79 28.62
 19 -1 7 651.46 27.56
 19 1 7 661.01 27.53
 19 -1 7 653.42 26.23
 -19 -1 7 636.24 26.16
 -19 1 -7 674.11 25.56
 -19 -1 8 10.9 5.37
 -19 -1 -8 11.82 5.87
 -19 1 -8 17.31 6.98
 19 -1 8 9.97 5.49
 -19 -1 8 6.41 5.14
 19 1 8 12.47 5.46
 19 -1 8 2.7 4.98
 -19 -1 9 517.09 25.74
 -19 -1 9 452.12 24.39
 -19 1 -9 451.53 26.11
 -19 -1 -9 436.71 25.12
 -19 -1 -10 57.69 10.87
 -19 1 -10 55.08 10.75
 19 -3 0 -0.61 3.33
 19 -3 0 3.13 1.76
 -19 -3 0 4.68 1.93
 -19 3 0 5.04 3.49
 -19 -3 0 2.81 2.54
 19 -3 0 1.71 1.64
 -19 -3 0 0.27 1.91
 -19 -3 1 1859.44 49.73
 19 -3 1 1920.52 49.48
 -19 -3 1 1819.37 49.6
 -19 -3 1 1882.22 49.91
 19 -3 1 1885.99 49.86
 -19 3 -1 1926.67 55.36
 -19 3 -1 1917.06 56.08
 19 3 -1 1826.01 48.09
 19 -3 1 1949.13 55.8
 19 -3 -1 1954.63 55.11
 -19 -3 -1 1919.79 52.59
 19 -3 -1 1959.06 49.75
 -19 -3 -1 1925.74 49.96
 19 -3 1 1873.57 49.41
 19 -3 -1 1983.81 49.9
 -19 -3 -1 1893.11 49.95
 19 -3 2 28.18 3.86
 -19 3 -2 25.13 4.91
 -19 3 -2 24.73 5.13
 19 -3 2 29.67 5.55
 19 -3 -2 30.88 4.94
 -19 -3 2 34.31 3.91
 19 -3 2 21.84 3.31
 19 -3 2 32.71 4.77
 19 -3 2 28.87 3.55
 -19 -3 2 32.04 3.88
 -19 3 -3 212.35 13.11
 19 -3 3 218.55 13.94
 -19 3 -3 241.25 13.22
 19 3 3 189.22 12.32
 19 -3 3 208.47 12.09
 -19 -3 3 212.4 10.62
 19 -3 3 225.65 10.59
 19 -3 3 215.36 10.4
 -19 -3 -3 230.2 12.25
 -19 -3 3 224.01 10.73
 19 -3 4 28.85 6.65
 -19 3 -4 32.29 5.78
 -19 3 -4 37.97 5.78
 19 -3 4 31.13 5.23
 19 3 4 35.33 6.01
 -19 -3 -4 31.87 5.62
 19 -3 5 1788.89 50.91
 -19 -3 5 1778.45 51.06
 -19 3 -5 1791.64 52.42
 19 -3 5 1691.22 52.17
 19 3 5 1714.23 52.53
 -19 3 -5 1753.61 53.39
 19 -3 5 1668.39 50.19
 -19 -3 5 1696.5 50.54
 -19 -3 -5 1679.48 52.85
 19 3 6 36.06 6.4
 19 -3 6 23.87 5.67
 19 -3 6 19.07 5.22
 -19 -3 6 20.91 5.14
 -19 -3 -6 30.71 6.47
 -19 3 -6 28.96 5.94
 -19 3 -6 27.2 5.82
 19 -3 6 26.47 5.53
 -19 -3 6 24.31 5.32
 -19 3 -7 372.38 19.01
 -19 3 -7 364.41 21.68
 -19 -3 -7 365.2 20.62
 19 -3 7 405.28 19.85
 -19 -3 7 338.16 18.87
 19 3 7 392.55 19.78
 -19 3 -7 388.05 19.57
 -19 -3 7 408.46 20.1
 19 -3 7 348.7 18.85
 19 -3 8 8.47 6.01
 -19 -3 8 17.24 6.73
 -19 3 -8 13.89 5.94
 19 3 8 11.94 5.75
 19 -3 8 0.94 6.14
 -19 -3 8 5.74 5.93
 -19 3 -8 7.15 6.32
 -19 -3 -8 1.08 5.1
 -19 -3 9 99.07 12.07
 19 -3 9 96.42 11.46
 -19 -3 9 104.75 11.88
 -19 3 -9 110.88 13.43
 19 -3 9 122.01 12.78
 -19 -3 -9 121.13 13.11
 -19 3 -9 110.33 11.34
 -19 3 -10 5.63 6.63
 -19 -3 -10 1.31 6.39
 19 -3 10 1.23 6.6
 -19 -3 10 5 7.01
 19 -3 10 10.98 7.12
 -19 -3 10 17.41 7.95
 19 -5 0 -3.07 3.74
 -19 5 0 4.19 3.7
 -19 5 1 539.99 22.95
 -19 5 -1 551.06 22.72
 19 -5 1 557.84 23.8
 19 -5 -1 531.14 22.85
 19 -5 -1 495 18.6
 19 -5 2 52.29 5.78
 -19 -5 -2 40.31 5.44
 -19 5 -2 44.14 6.59
 19 -5 2 51.45 7.39
 19 -5 3 1667.22 52.77
 -19 -5 -3 1643.13 48.38
 19 -5 3 1642.22 47.72
 -19 -5 3 1572.11 47.8
 -19 5 -3 1605.68 50.09
 19 -5 3 1613.27 47.53
 -19 -5 3 1636.86 48.08
 19 -5 3 1615.8 48.07
 19 -5 3 1679.83 48.12
 19 5 3 1574.12 49.61
 19 -5 4 55.01 8.28
 19 -5 4 56.51 6.75
 -19 -5 4 64.27 7.27
 -19 -5 -4 71.43 7.83
 19 -5 4 67.18 7.28
 -19 5 -4 53.71 7.32
 19 -5 4 55.8 6.76
 19 5 4 52.29 6.92
 -19 -5 4 56.06 6.84
 -19 -5 5 134.74 10.83
 -19 5 -5 129.02 10.74
 19 -5 5 121.79 12.4
 -19 5 -5 145.9 11.61
 19 -5 5 157.66 11.39
 19 5 5 126.85 10.5
 -19 -5 -5 139.65 11.38
 19 -5 5 154.65 11.16
 -19 -5 5 139.69 11.03
 19 -5 5 133.44 10.57
 19 -5 6 18.25 7.15
 19 -5 6 21.13 6.02
 -19 -5 6 28.62 6.61
 -19 5 -6 23.4 5.69
 19 5 6 29.21 5.7
 19 -5 6 12.86 5.16
 -19 -5 6 20.8 5.76
 -19 -5 -6 16.9 5.82
 19 -5 7 458.28 26.04
 -19 -5 -7 431.23 22.89
 19 5 7 442.41 20.97
 19 -5 7 432.42 22.34
 -19 -5 7 428.97 22.52
 -19 5 -7 421.19 21.72
 19 -5 7 440.83 22.2
 -19 -5 7 439.8 22.8
 -19 -5 -8 13.31 6.63
 -19 5 -8 6.63 5.25
 19 -5 8 10.96 7.89
 19 5 8 0.85 4.69
 19 -5 8 7.26 5.74
 -19 -5 8 18.19 6.98
 19 -5 8 5.16 5.72
 -19 -5 8 1.07 5.48
 -19 -5 9 377.83 23.17
 19 -5 9 335.41 21.84
 -19 -5 -9 409.56 23.96
 -19 5 -9 406.58 21.99
 19 -5 9 355.73 24.88
 -19 -5 9 353.57 22.62
 19 -5 9 372.67 22.47
 -19 7 0 14.23 5.52
 19 -7 0 0.73 5.1
 -19 -7 0 6.74 4.88
 19 -7 0 -2.94 5.3
 -19 -7 0 -1.51 5.36
 19 -7 0 12.92 5.25
 19 -7 1 586.88 24.2
 -19 -7 1 599.26 24.71
 19 -7 -1 626.38 24.86
 -19 -7 -1 566.34 24.24
 19 -7 1 561.54 23.81
 -19 -7 1 546.71 23.87
 19 -7 -1 586.4 24.51
 -19 -7 -1 612.75 24.98
 19 -7 1 550.65 26.18
 -19 7 1 541.63 24.94
 -19 7 -1 542.03 24.8
 -19 -7 1 607.42 24.39
 -19 -7 2 113.09 10.18
 19 -7 2 113.64 10.31
 -19 -7 2 106.12 9.78
 19 -7 2 121.59 10.15
 19 -7 -2 100.88 9.7
 -19 -7 -2 101 9.7
 19 -7 2 95.43 10.72
 -19 7 2 77.74 9.51
 -19 -7 -2 108.35 9.83
 19 -7 -2 104.36 9.81
 -19 7 -2 108.99 10.64
 -19 -7 2 97.98 9.52
 19 -7 2 102.92 9.62
 -19 -7 3 355.13 18.67
 -19 -7 3 349.95 18.78
 19 -7 3 358.85 18.73
 -19 -7 -3 352.06 18.46
 19 -7 -3 365.24 18.82
 19 -7 3 383.8 21.04
 19 7 3 300.21 16.79
 -19 -7 -3 365.35 18.68
 19 -7 -3 384.6 19.18
 19 -7 3 342.13 18.34
 -19 7 -3 337.27 19.08
 19 -7 3 339.45 18.1
 -19 -7 3 342.27 18.5
 -19 -7 -3 337.2 16.76
 -19 -7 -4 141.31 11.22
 19 -7 4 149.32 12.64
 -19 -7 4 160.63 13.17
 19 -7 4 170.29 12.84
 -19 -7 4 160.07 12.84
 19 -7 4 143.43 12
 -19 -7 4 152.76 12.44
 19 -7 4 163.94 14.48
 -19 7 -4 138.53 12.4
 -19 -7 -5 427.65 21.32
 -19 7 -5 421.41 22.35
 19 -7 5 458.07 22.59
 -19 -7 5 461.55 23.09
 19 -7 5 432.97 24.25
 19 -7 5 417.14 21.81
 -19 -7 5 411.48 21.94
 19 -7 6 34.27 8.65
 19 -7 6 24.86 7.51
 -19 -7 6 47.53 8.63
 19 -7 6 46.19 8.29
 -19 -7 6 39.63 8.44
 -19 -7 -6 39.94 7.6
 -19 7 -6 48.44 8.88
 -19 -7 7 172.28 14.94
 19 -7 7 175.8 15.02
 19 -7 7 204.81 15.94
 -19 -7 7 195.07 15.95
 19 -7 7 162.27 16.52
 -19 -7 -7 206.37 15.79
 -19 7 -7 187.44 15.66
 -19 9 0 8.1 5.76
 19 -9 0 1.98 6.6
 -19 -9 0 2.02 6.59
 19 -9 0 2.01 6.95
 -19 -9 0 -10.26 7.86
 -19 -9 -1 419.61 23
 19 -9 1 428.14 23.03
 -19 -9 1 451.25 23.51
 19 -9 -1 430.53 23.28
 -19 -9 -1 430.19 23.13
 19 -9 1 415.46 22.54
 -19 -9 1 388.37 22.29
 19 -9 -1 449.91 23.42
 -19 9 1 436.12 23.44
 -19 9 -1 432.73 23.61
 19 -9 1 446.91 24
 19 -9 -2 49.67 8.71
 -19 -9 -2 49.75 8.88
 -19 9 -2 43.65 8.48
 -19 9 2 32.49 7.99
 19 -9 2 38.09 8.35
 -19 -9 2 51.7 8.88
 -19 -9 2 45.94 8.47
 19 -9 -2 60.28 9.54
 -19 -9 -2 39.92 7.92
 19 -9 2 67.21 9.55
 -19 -9 2 47.44 8.86
 19 -9 2 45.92 8.61
 19 -9 2 46.59 9.02
 19 -9 3 105.9 12.55
 19 -9 3 102.26 11.7
 -19 -9 3 108.94 12.04
 -19 -9 -3 95.01 11.11
 -19 9 -3 80.72 11.16
 19 -9 -3 122.84 12.4
 19 -9 3 83.58 10.86
 -19 -9 3 98.74 11.65
 19 -9 -3 110 12.17
 -19 -9 3 101.23 11.95
 19 -9 3 95.09 11.57
 -19 -9 -3 108.29 11.79
 -19 -9 4 61.97 10.43
 19 -9 4 68.02 10.31
 19 -9 4 63.09 10
 -19 -9 4 52.1 9.58
 19 -9 4 47.32 9.72
 19 -9 4 75 10.36
 -19 -9 4 49.61 9.31
 -19 9 -4 69.28 10.28
 -19 -9 -4 41.55 8.66
 19 -9 -4 52.91 9.19
 -19 -9 -4 41.18 8.87
 19 -9 -4 65.09 10.07
 19 -9 5 312.55 21.81
 19 -9 5 373.78 22.68
 -19 -9 5 343.31 22.36
 -19 -9 -5 380.67 22.63
 19 -9 -5 374.64 22.63
 19 -9 5 357.41 22.05
 -19 -9 5 358.06 22.59
 -19 -9 -5 337.58 19.62
 -19 9 -5 345.06 21.86
 -19 -9 -5 363.19 22.33
 19 -9 -5 334.3 21.81
 -19 -9 5 377.92 23.53
 19 -9 5 377.15 22.97
 20 0 0 3491.85 89.54
 -20 0 0 3409.11 91.81
 20 0 -1 0.4 2.31
 -20 0 1 2.93 3.16
 -20 0 -1 1.23 2.94
 20 0 -2 210.09 9.67
 20 0 2 213.16 12.23
 -20 0 -2 175.74 6.18
 20 0 -2 169.6 6.16
 -20 0 -2 216.33 12.31
 -20 0 -2 161.05 6.11
 20 0 -2 172.04 6.23
 -20 0 2 205.77 11.69
 -20 0 -2 203.52 11.89
 20 0 3 5.41 3.48
 -20 0 -3 1.41 3.44
 -20 0 -4 420.3 20.2
 20 0 4 429.57 19.54
 -20 0 -5 -0.64 3.74
 -20 0 -5 3.35 4.01
 20 0 5 -2.25 3.53
 -20 0 -6 1262.06 39.54
 20 0 6 1192.9 41.06
 -20 0 -6 1152.37 42.24
 -20 0 -7 19.38 6.52
 20 0 7 7.21 5.39
 -20 0 -8 20.48 6.9
 20 0 8 17.05 6.22
 -20 0 -9 29.14 8.29
 -20 0 -10 271.28 21
 -20 -2 0 189.63 6.61
 20 -2 0 183.43 6.26
 -20 2 0 215.54 12.58
 20 2 0 177.6 9.25
 20 -2 0 178.52 10.89
 -20 -2 0 182.07 6.56
 20 -2 0 183.56 6.29
 -20 -2 0 199.34 11.37
 -20 2 -1 244.52 13.5
 -20 -2 1 201.39 7.72
 -20 -2 -1 217.72 7.96
 20 -2 -1 223.87 7.75
 20 2 -1 213.99 9.1
 20 -2 1 219.04 12.42
 -20 -2 -1 207.08 7.75
 20 -2 1 199.26 11.84
 -20 -2 -1 223.72 7.98
 20 -2 -1 232.16 7.79
 20 -2 1 208.62 7.44
 -20 -2 1 217.87 7.81
 20 -2 -1 224.86 7.66
 20 -2 1 203.92 7.43
 -20 -2 1 206.46 7.7
 20 -2 -1 214.87 7.53
 -20 -2 -1 214.63 7.74
 -20 -2 -2 1058.99 33.1
 -20 2 -2 1057.07 34.91
 20 2 -2 922.73 27.27
 20 -2 2 1026 33.64
 -20 -2 2 1016.86 28.04
 20 -2 2 1033.18 27.86
 20 -2 2 997.16 27.75
 -20 -2 2 1002.69 28.04
 20 -2 2 1094.31 35
 -20 2 -2 1052.01 34.38
 20 -2 3 26.29 3.51
 -20 -2 3 25.96 3.49
 -20 2 -3 36.27 6.05
 20 -2 3 29.81 5.68
 -20 2 -3 32.87 5.61
 -20 -2 -3 35.57 5.44
 20 2 3 25.3 5.19
 20 -2 3 27.42 3.51
 -20 -2 3 19.08 3.26
 20 -2 3 41.32 5.66
 20 2 4 430.06 19.68
 20 -2 4 396.3 18.64
 -20 -2 4 427.83 16.29
 20 -2 4 392.26 15.72
 20 -2 4 410.15 15.92
 -20 -2 4 402.4 16.01
 -20 2 -4 439.46 20.07
 -20 2 -4 417.27 18.78
 -20 -2 -4 432.32 19.21
 -20 -2 -5 43.63 6.81
 -20 2 -5 44.35 7.45
 20 -2 5 47.39 6.74
 20 2 5 36.38 6.37
 -20 2 -5 43.54 6.75
 -20 2 -5 44.14 6.89
 -20 2 -6 101.79 9.46
 20 -2 6 132.42 11.01
 20 2 6 131.98 10.95
 -20 -2 -6 113.31 10.82
 -20 2 -6 123.53 11.97
 -20 2 -6 115.99 10.65
 20 -2 6 117.52 9.4
 -20 -2 6 111.93 9.23
 -20 -2 6 108.08 9.19
 20 -2 6 116.27 9.38
 -20 2 -7 153.84 11.56
 20 -2 7 157.15 12.74
 20 2 7 161.93 12.71
 -20 -2 -7 153.46 13.29
 -20 2 -7 141.06 13.68
 -20 2 -7 133.82 11.91
 20 -2 7 144.79 11.64
 -20 -2 7 145.66 11.76
 20 -2 7 144.53 11.54
 -20 -2 7 156.71 12.01
 -20 2 -8 534.9 23.54
 20 2 8 535.52 25.42
 20 -2 8 555.57 25.1
 -20 -2 8 509.35 24.46
 -20 -2 -8 489.63 25.76
 -20 2 -8 481.64 26.99
 20 -2 8 509.15 24.18
 -20 -2 8 514.07 24.47
 -20 2 -8 465.74 23.54
 -20 -2 -9 42.85 9.16
 -20 2 -9 48.51 10.3
 20 -2 9 42.09 8.64
 -20 -2 9 44.35 8.44
 20 -2 9 49.11 8.95
 -20 -2 9 39.87 8.39
 20 -2 10 80.06 11.49
 -20 -2 10 71.73 11.18
 20 -2 10 96.29 12.29
 -20 -2 -10 59.37 10.63
 -20 2 -10 69.08 11.87
 -20 -2 10 72.43 11.44
 -20 4 0 377.6 18.35
 20 -4 0 354.85 14.05
 -20 -4 0 392.61 14.73
 -20 -4 0 387.1 15.07
 20 -4 0 377.8 14.39
 -20 -4 0 373.62 14.63
 20 -4 0 384.32 18.36
 20 -4 1 275.04 11.76
 -20 -4 1 260.82 11.82
 20 -4 1 290.82 12.52
 -20 -4 1 251.24 11.6
 20 -4 1 302.88 12.08
 20 -4 1 301.98 16.11
 20 -4 -1 283.93 15.36
 20 -4 1 293.93 13.86
 20 -4 -1 274.32 11.95
 -20 -4 -1 295.39 12.41
 -20 4 -1 291.86 15.42
 20 -4 -1 259.45 11.81
 -20 -4 -1 295.37 12.45
 -20 -4 -2 430.89 17.4
 20 -4 2 428.11 15.89
 -20 -4 2 409.45 16
 20 -4 2 418.71 16.22
 20 -4 -2 395.2 18.72
 20 -4 2 398.67 17.3
 -20 4 -2 423.51 19.23
 -20 -4 2 405.81 15.94
 20 -4 2 408.82 15.76
 -20 -4 -2 400.84 15.99
 20 -4 -2 417.24 16.06
 -20 -4 -2 408.71 16.02
 20 -4 -2 404.22 15.79
 20 -4 2 434.65 20.32
 20 -4 3 18.5 5.52
 20 4 3 28.36 5.44
 -20 4 -3 24.44 5.23
 20 -4 3 26.5 4.82
 -20 -4 -3 33.45 5.23
 -20 4 -3 23.95 5.43
 -20 4 -4 286.04 16.57
 20 -4 4 338.72 19.18
 -20 -4 -4 328.04 16.52
 -20 -4 4 311.92 14.8
 20 -4 4 323.11 14.75
 -20 4 -4 309.23 16.58
 -20 -4 4 307.21 14.74
 20 -4 4 308.3 14.59
 20 4 4 289.66 16.31
 20 -4 4 319.5 16.13
 -20 4 -5 38.29 6.66
 20 -4 5 47.57 8.55
 20 -4 5 44.84 6.23
 -20 -4 5 45.37 6.47
 20 -4 5 50.34 6.48
 -20 -4 5 45.84 6.54
 -20 -4 -5 56.09 7.65
 -20 4 -5 49.98 7.34
 20 4 5 47.4 6.78
 20 -4 5 48.92 6.83
 20 -4 6 204.13 14.06
 20 4 6 228.86 14.43
 20 -4 6 214.95 13.56
 -20 -4 6 218.21 13.86
 20 -4 6 206.54 16.69
 -20 4 -6 208.55 14.09
 20 -4 6 218.96 13.67
 -20 -4 6 202.34 13.55
 -20 4 -6 206.52 14.06
 -20 -4 -6 200.32 14.52
 20 -4 7 169.94 15.86
 20 4 7 147.42 12.04
 -20 -4 -7 137.44 12.83
 -20 -4 7 139.96 12
 20 -4 7 168.75 12.96
 -20 4 -7 157.21 12.72
 20 -4 7 146.06 12.18
 -20 -4 7 143.73 12.19
 20 4 8 214.32 15.43
 -20 -4 8 233.31 16.08
 20 -4 8 197.67 15.08
 -20 4 -8 193.93 14.7
 -20 -4 -8 196.64 16.09
 20 -4 8 182.19 14.65
 -20 -4 8 193.9 14.99
 20 -4 9 69.8 10.44
 -20 -4 9 74.23 10.74
 -20 4 -9 87.07 10.57
 -20 -4 -9 85.14 11.48
 20 -4 9 82.01 11.26
 -20 -4 9 75.33 10.84
 20 -6 0 1070.98 35.42
 -20 -6 0 1105.28 36.04
 -20 6 0 1113.35 38.75
 20 -6 0 1092.91 35.49
 -20 -6 0 1127.65 36.11
 20 -6 0 1132.46 39.86
 20 -6 -1 109.09 8.77
 -20 -6 -1 87.79 8.17
 20 -6 1 87 8.3
 -20 -6 1 100.79 8.93
 -20 6 1 103.17 10.18
 -20 6 -1 103.02 9.99
 -20 -6 1 103.57 8.62
 20 -6 1 112.15 9.13
 20 -6 -1 113.15 8.86
 -20 -6 -1 107.59 8.84
 20 -6 1 79.1 8.12
 -20 -6 1 84.59 8.35
 20 -6 1 80.57 9.52
 20 -6 -1 114.41 10.57
 20 -6 2 120.44 9.23
 -20 -6 2 112.26 9.08
 -20 -6 2 110.24 9.24
 20 -6 2 110.79 9.34
 20 -6 2 115.85 9.1
 -20 -6 2 98.31 8.74
 20 -6 -2 119.6 9.55
 -20 -6 -2 114.33 9.29
 20 -6 2 108.48 10.98
 20 -6 2 116.63 8.5
 -20 6 -2 103.85 10.4
 -20 -6 -2 107.26 8.57
 20 -6 -2 135.34 9.78
 -20 -6 -2 119.36 9.45
 -20 6 -3 27.18 6.31
 -20 -6 -3 33.07 5.64
 20 -6 3 33.86 5.25
 -20 -6 3 36.89 6.53
 20 -6 3 34.08 6.08
 20 -6 3 28.19 5.69
 -20 -6 3 21.12 5.12
 20 -6 3 33.78 7.27
 20 -6 -3 33.4 5.82
 -20 -6 -3 34.84 5.94
 -20 -6 -3 28.43 5.44
 20 -6 -3 34.27 5.91
 20 -6 3 24.81 5.34
 -20 -6 3 30.56 5.72
 20 6 3 31.98 6.1
 20 -6 4 210.77 16.04
 -20 -6 -4 206.75 13.49
 20 6 4 192.02 13.11
 20 -6 4 202.02 12.92
 -20 6 -4 225.52 14.8
 20 -6 4 221.65 13.58
 -20 -6 4 200.92 13.26
 20 -6 4 214.29 13.82
 -20 -6 4 216.79 13.87
 20 -6 4 210.02 13.46
 20 -6 5 36.92 8.02
 20 -6 5 35.1 6.65
 -20 -6 5 20.67 5.94
 -20 -6 -5 25.89 6.66
 -20 6 -5 32.99 7.1
 20 -6 5 29.27 6.14
 -20 -6 5 16.43 5.45
 20 6 5 23.83 5.49
 20 -6 6 521.39 27.62
 20 6 6 446.92 21.58
 20 -6 6 513.58 23.98
 -20 -6 6 522.28 24.34
 -20 -6 -6 532.29 24.92
 -20 6 -6 522.53 24.89
 20 -6 6 474.07 23.36
 -20 -6 6 529.98 24.65
 -20 -6 -7 59.89 9.47
 -20 6 -7 52.91 9.01
 20 -6 7 40.49 8.28
 -20 -6 7 45.74 8.47
 20 -6 7 45.88 8.21
 -20 -6 7 54.42 9.01
 20 -6 7 56.95 10.61
 -20 6 -8 22.12 7.41
 20 -6 8 11.12 9.08
 20 -6 8 25.25 7.59
 -20 -6 8 19.19 7.15
 -20 -6 -8 11.56 7.17
 20 -6 8 23.17 7.56
 -20 -6 8 19.31 7.57
 20 -8 0 5.97 5.34
 -20 -8 0 8.79 5.38
 20 -8 0 19.67 6.41
 20 -8 0 13.43 5.59
 -20 -8 0 9.54 5.49
 -20 8 0 24.16 6.91
 20 -8 -1 25.2 6.68
 -20 -8 -1 34.58 6.96
 20 -8 1 23.79 6.15
 -20 -8 1 24.51 6.39
 -20 8 -1 36.68 7.63
 -20 8 1 16.44 6.46
 20 -8 1 25.99 6.68
 -20 -8 1 29.38 6.55
 20 -8 -1 27.55 6.62
 -20 -8 -1 16.7 5.99
 20 -8 1 21.3 6.76
 20 -8 -2 485.4 23.1
 -20 -8 -2 446.89 22.46
 -20 -8 2 455.27 22.7
 20 -8 2 523.92 24.1
 20 -8 2 465.81 22.59
 -20 -8 2 502.57 23.47
 20 -8 -2 481.48 23.23
 -20 -8 -2 447.5 22.61
 20 -8 2 471.26 25.05
 20 -8 2 492.39 23.31
 -20 -8 2 484.1 23.32
 -20 8 -2 435.86 23.41
 -20 8 2 449.98 23.66
 20 -8 3 19.11 7.2
 20 -8 -3 20.08 6.32
 -20 -8 -3 17.34 5.91
 20 -8 3 11.92 5.88
 -20 -8 3 17.95 6.59
 -20 -8 3 26.4 7.29
 20 -8 3 22.76 6.99
 -20 8 -3 19.97 7.03
 20 -8 -3 24.24 6.74
 -20 -8 -3 20.65 6.16
 20 -8 3 10.95 6.03
 -20 -8 3 21.64 6.85
 20 -8 4 191.4 14.73
 -20 -8 4 204.87 15.32
 -20 -8 4 243.47 16.68
 20 -8 4 199.89 15.2
 -20 -8 -4 169.63 14.11
 20 -8 -4 189.2 14.7
 20 -8 4 155.57 14.9
 -20 -8 -4 210.23 15.19
 20 -8 -4 187.45 14.61
 -20 8 -4 183.27 15.24
 20 -8 4 196.82 14.92
 -20 -8 4 164.36 14.1
 -20 -8 -4 159.98 12.7
 20 -8 5 9.22 5.83
 -20 -8 5 19.04 6.62
 -20 8 -5 6.46 5.62
 -20 -8 -5 7.19 5.7
 20 -8 5 23.76 7.07
 -20 -8 5 12.8 6.68
 20 -8 5 14.81 7.3
 -20 -8 5 17.54 7.44
 20 -8 5 11.46 6.53
 20 -8 6 23.15 7.06
 -20 -8 6 12.53 6.74
 -20 8 -6 18.13 7.1
 20 -8 6 17.78 7.62
 -20 -8 6 22.94 7.57
 -20 -8 6 37.78 9.68
 20 -8 6 13.58 7.61
 -20 -8 -6 14.09 6.17
 20 -8 6 15.51 7.07
 -20 -10 0 252.31 18.42
 20 -10 0 237.64 17.96
 -20 10 0 214.36 17.46
 20 -10 0 235.05 17.4
 -20 -10 0 220.46 17.33
 20 -10 1 56.78 10.29
 -20 -10 1 42.12 9.87
 20 -10 -1 57.62 10.39
 -20 -10 -1 43.44 9.45
 -20 10 -1 69.23 10.92
 -20 10 1 53.11 10.02
 20 -10 1 41.64 9.87
 -20 -10 1 38 9.34
 20 -10 -1 67.43 11.17
 -20 -10 -1 62.42 10.73
 20 -10 -2 63.96 10.17
 -20 -10 -2 63 10.31
 20 -10 2 74.82 10.93
 -20 -10 2 69.76 10.84
 20 -10 2 56.91 10.31
 20 -10 2 56.97 9.74
 -20 -10 2 52.59 9.63
 20 -10 -2 50.69 9.73
 -20 -10 -2 63.58 10.33
 -20 10 -2 78.66 11.61
 -21 1 0 1.31 2.97
 -21 -1 0 4.85 3.06
 21 1 0 1.23 2.17
 -21 -1 -1 27.5 5.05
 -21 -1 1 34.08 5.16
 -21 1 -1 30.79 5.21
 -21 1 1 33.6 5.51
 21 1 1 34.34 5.06
 21 1 -1 22.59 3.45
 21 -1 2 217.08 12.58
 -21 -1 2 186.05 11.08
 21 1 -2 177.3 8.4
 21 -1 2 216.74 12.48
 -21 -1 -2 213.73 12.1
 -21 -1 -2 171.65 6.26
 -21 1 -2 194.24 12.2
 -21 1 2 144.77 6.3
 -21 1 -2 148.78 6.02
 -21 1 -2 154.38 6.04
 -21 -1 -2 165.08 6.26
 21 1 3 408.81 19.16
 21 -1 3 411.78 18.78
 -21 -1 -3 402.56 18.65
 -21 1 -3 396.13 19.15
 -21 1 -3 415.37 19.03
 -21 -1 3 382.61 13.54
 -21 -1 3 375.92 13.43
 -21 1 -3 421 19.23
 21 1 4 283.26 16.04
 21 -1 4 284.06 15.54
 -21 -1 4 282.12 12.17
 -21 -1 -4 305.16 16.19
 -21 1 -4 298.63 16.93
 -21 1 -4 292.71 15.73
 -21 -1 4 277.34 12.08
 -21 1 -4 277.93 15.85
 21 -1 5 25.9 5.64
 21 1 5 33.44 6.09
 -21 -1 -5 19.02 5.43
 -21 1 -5 31.63 7.05
 -21 1 -5 29.73 5.73
 -21 -1 6 77.34 7.48
 -21 -1 6 77.27 7.56
 21 -1 6 92.43 9.64
 21 1 6 96.03 9.73
 -21 -1 -6 85.24 9.54
 -21 1 -6 90.78 11.23
 -21 1 -6 78.75 8.71
 -21 -1 7 109.57 10.03
 -21 1 -7 89.21 9.46
 -21 -1 7 116.87 10.17
 -21 1 -7 103.44 12.02
 -21 -1 -7 121.1 12.22
 21 1 7 127.73 11.74
 21 -1 7 122.34 11.59
 21 1 8 21.64 6.67
 21 -1 8 18.79 6.96
 -21 -1 8 22.21 6.63
 -21 -1 8 24.68 6.52
 -21 -1 -8 16.07 6.88
 -21 1 -8 18.58 7.51
 -21 1 -9 136.48 15.33
 -21 -1 -9 149.48 14.96
 -21 -1 -10 39.58 10.32
 -21 1 -10 50.93 10.84
 -21 -3 0 1.9 1.58
 -21 -3 0 0.43 2.26
 -21 -3 0 -0.48 1.61
 21 3 0 -4.45 2.86
 21 -3 0 -0.66 3.22
 -21 -3 1 384.19 13.35
 -21 3 -1 384.48 18.52
 -21 -3 1 411.3 17.21
 -21 -3 1 351.94 13.12
 21 -3 1 374.89 18
 -21 3 -1 399.97 19.07
 21 -3 -1 424.24 18.35
 21 -3 1 389.17 17.3
 -21 -3 -1 373.02 13.31
 -21 -3 1 383.18 13.34
 -21 -3 -1 390.06 13.47
 -21 3 -2 21.68 5.06
 -21 -3 2 18.35 3.27
 -21 3 -2 14.88 4.83
 21 -3 2 17.04 4.95
 21 -3 -2 25.02 4.75
 -21 -3 -2 18.05 3.09
 -21 -3 -2 21.88 3.27
 21 -3 2 22.52 4.57
 -21 -3 2 27.79 3.52
 -21 -3 -2 19.64 4.26
 -21 -3 2 20.72 3.18
 -21 -3 3 14.93 3.29
 -21 3 -3 22.59 5.14
 21 -3 3 15.72 4.2
 21 -3 3 13.05 5.22
 -21 3 -3 12.92 4.71
 21 3 3 15.12 4.48
 -21 -3 3 11.39 2.93
 -21 -3 -3 11.84 3.91
 21 -3 4 36.06 7.26
 -21 3 -4 18.09 5.11
 -21 -3 -4 19.6 4.95
 -21 3 -4 22.38 5.31
 21 -3 4 27.6 5.33
 21 3 4 23.47 5.23
 -21 3 -5 569.85 24.88
 -21 3 -5 566.76 24.04
 21 -3 5 572.43 24.31
 21 3 5 556.96 24.5
 -21 -3 5 548.7 21.69
 -21 -3 5 561.18 21.84
 -21 -3 -5 567.98 24.57
 21 3 6 10.16 5.13
 21 -3 6 19.73 5.6
 -21 -3 6 14.77 4.88
 -21 3 -6 6.3 4.98
 -21 -3 6 10.75 4.43
 -21 -3 -6 16.12 5.36
 -21 3 -6 10.26 4.93
 21 3 7 49.07 7.88
 21 -3 7 39.03 7.56
 -21 -3 7 56.48 7.84
 -21 3 -7 72.51 8.86
 -21 -3 7 62.04 7.94
 -21 -3 -7 65.61 9.31
 -21 3 -7 49.55 7.85
 -21 -3 8 11.13 5.68
 -21 3 -8 6.2 5.49
 -21 -3 -8 15.78 6.74
 -21 3 -8 8.7 6.28
 21 3 8 10.87 5.84
 -21 -3 8 -0.93 5.41
 -21 3 -9 14.11 5.95
 -21 -3 -9 9.99 6.82
 -21 3 -9 5.36 6.66
 -21 -3 9 19.22 7.11
 -21 -3 9 5.32 5.64
 21 -5 0 2.48 4.32
 -21 5 0 -0.79 4.1
 21 -5 0 2.48 2.82
 -21 5 -1 30.26 6.2
 21 -5 1 25.48 4.53
 21 -5 1 24.32 6.03
 21 -5 -1 43.73 7.08
 21 -5 2 39.04 5.41
 -21 -5 -2 41.49 5.53
 -21 5 -2 33.4 6.6
 21 -5 3 547.4 25.12
 -21 -5 -3 532.55 21.63
 21 -5 3 520.91 21.39
 21 5 3 465.69 22.43
 -21 5 -3 498.88 23.03
 -21 -5 3 545.66 20.89
 -21 -5 3 533.73 20.81
 -21 -5 3 551.83 21.16
 21 -5 4 71.01 7.69
 21 5 4 60.99 7.78
 21 -5 4 57.32 8.56
 -21 5 -4 50.61 7.57
 -21 -5 -4 55.61 7.64
 -21 -5 4 51.34 6.6
 -21 -5 4 55.4 6.9
 -21 5 -5 17.4 5.83
 -21 -5 5 14.88 4.86
 -21 -5 -5 14.2 5.4
 21 -5 5 7.83 3.97
 21 5 5 14.21 5
 -21 -5 5 17.82 4.93
 21 -5 5 8.71 5.95
 -21 5 -5 11.08 5.4
 -21 -5 6 23.48 6.26
 -21 -5 -6 11.34 6.36
 -21 5 -6 21.54 6.53
 -21 -5 6 18.81 5.86
 21 -5 6 11.93 7.47
 21 5 6 15.48 5.59
 -21 -5 7 104.5 10.98
 21 -5 7 118.81 13.78
 21 5 7 116.54 11.13
 -21 -5 -7 120.35 12.53
 -21 5 -7 109.01 11.55
 -21 -5 7 114.16 11.42
 -21 -5 8 12.4 6.4
 -21 -5 -8 9.33 6.46
 -21 5 -8 1 5.41
 -21 -5 8 9.33 5.9
 21 -5 8 19.93 8.71
 21 5 8 13.8 5.95
 -21 7 0 7.38 4.89
 -21 -7 0 5.11 4.47
 21 -7 0 15.92 6.02
 -21 -7 0 13.66 5.18
 -21 -7 -1 100 9.46
 -21 -7 1 91.19 9.18
 21 -7 1 102.15 11.25
 -21 7 1 105.14 11.19
 -21 7 -1 102.86 11.11
 -21 -7 -1 96.45 9.44
 -21 -7 1 124.17 10.18
 -21 -7 -2 137.32 11.06
 21 -7 2 131.77 12.77
 -21 7 -2 120.01 11.91
 -21 -7 2 115.7 10.11
 -21 -7 2 114.94 10.36
 -21 -7 2 148.02 11.44
 -21 -7 -2 132.93 10.73
 -21 -7 -3 39.32 6.39
 -21 7 -3 48.99 8.37
 -21 -7 3 58.49 8.31
 -21 -7 3 52.66 7.66
 21 -7 3 40.83 8.54
 21 7 3 41.65 7.01
 -21 -7 -3 48.01 7.34
 -21 -7 -3 47.93 7.31
 -21 -7 3 56.53 7.78
 -21 -7 4 126.98 11.31
 -21 -7 4 135.68 12.1
 21 -7 4 105.77 12.73
 -21 7 -4 131.06 12.48
 -21 -7 4 121.39 11.11
 -21 -7 -4 136.68 11.66
 -21 -7 -4 122.67 10.82
 -21 -7 -4 143.45 11.9
 -21 -7 -5 94.67 10.11
 -21 7 -5 93.03 10.97
 -21 -7 5 96.72 10.64
 -21 -7 5 134.46 12.74
 21 -7 5 84.6 11.56
 -21 -7 5 104.77 10.97
 -21 -7 6 54.62 8.89
 -21 -7 6 49.09 8.51
 21 -7 6 51.28 9.61
 -21 -7 -6 53.55 8.81
 -21 7 -6 47.71 8.83
 -21 -7 7 36.55 8.46
 -21 -7 7 31.75 8.11
 21 -7 7 24.55 9.44
 -21 -7 -7 34.17 8.11
 -21 7 -7 32.26 8.43
 -21 9 0 1.1 5.75
 -21 -9 0 6.84 6.11
 -21 -9 0 -7.96 7.46
 -21 9 -1 138.02 13.81
 -21 -9 1 135.15 12.95
 -21 -9 -1 126.93 12.63
 -21 -9 -1 117.93 12.43
 -21 -9 1 126.71 12.62
 -21 9 1 118.59 13.55
 21 -9 1 137.78 13.77
 -21 -9 2 50.43 8.93
 -21 9 -2 21.12 7.5
 -21 -9 2 33.9 8.18
 -21 -9 -2 35.39 8
 21 -9 2 30.22 8.15
 -21 -9 -2 19.01 6.56
 -21 -9 2 30.52 7.24
 -21 -9 3 6.42 6.16
 -21 -9 -3 3.04 5.29
 -21 -9 3 6.2 6.39
 -21 9 -3 15.87 7.4
 -21 -9 3 10.74 6.35
 -21 -9 -3 9.27 6.09
 21 -9 3 12.52 6.93
 -21 -9 -4 72.15 10.08
 -21 -9 4 71.59 10.26
 21 -9 4 66.65 11.16
 -21 -9 4 86.69 11.68
 -21 -9 -4 67.93 10.19
 -21 9 -4 80.38 11.65
 -21 -9 4 73.27 10.64
 -22 0 0 192.18 12.08
 22 0 -1 0.87 2.48
 -22 0 -1 2.74 3.1
 -22 0 1 -1.31 3.02
 -22 0 -2 306.09 15.49
 22 0 2 284.06 15.62
 22 0 2 319.34 15.91
 -22 0 -2 320.52 16.33
 22 0 -2 266.45 12.42
 -22 0 -3 -0.76 3.42
 -22 0 -3 -3.76 4.1
 22 0 3 -0.76 3.21
 22 0 4 20.56 5.23
 -22 0 -4 22.16 5.96
 22 0 5 -1.67 3.85
 -22 0 -5 -3.7 5.66
 22 0 6 133.66 11.53
 -22 0 -6 121.63 12
 22 0 7 0.98 4.59
 -22 0 -7 1.1 5.08
 22 0 8 80.91 10.62
 -22 0 -8 61.97 10.59
 -22 0 -9 -1.34 6.33
 -22 -2 0 217.43 6.62
 -22 -2 0 206.37 6.68
 -22 -2 0 216.09 6.6
 22 -2 0 287.21 13.77
 22 2 0 266.8 11.4
 -22 2 0 271.39 15.06
 -22 -2 0 287.81 14.04
 -22 -2 0 209.54 6.69
 -22 -2 1 151.15 10.07
 -22 -2 -1 119.4 4.92
 22 -2 1 145.91 10.21
 22 2 -1 132.86 7.01
 -22 2 -1 121.78 10.06
 22 -2 -1 132.04 9.37
 22 -2 1 128.4 9.81
 -22 -2 -1 115.14 4.82
 -22 -2 1 119.53 4.91
 -22 -2 1 119.34 4.88
 -22 2 -2 50.63 7.22
 -22 -2 2 45.66 3.73
 -22 -2 2 47.49 3.6
 22 -2 2 49.97 6.5
 -22 2 -2 58.85 7.3
 -22 -2 2 44.41 5.69
 22 -2 2 51.06 6.89
 22 -2 -2 52.15 6
 -22 -2 -2 44.17 3.59
 -22 -2 2 42.23 3.46
 -22 -2 -2 49.58 3.76
 -22 2 -3 49.83 6.97
 -22 -2 3 32.13 5.09
 22 2 3 31.4 6.07
 -22 -2 -3 43.73 6.23
 -22 2 -3 25.82 5.71
 -22 -2 3 31.15 3.63
 22 -2 3 42.46 6.28
 22 -2 3 36.61 6.55
 -22 -2 3 32.37 3.63
 -22 2 -4 9.78 4.39
 22 -2 4 10.63 4.32
 22 2 4 12.3 4.41
 -22 -2 -4 8.28 3.99
 22 -2 4 12.14 5.91
 -22 2 -4 1.5 4.32
 22 -2 5 67.2 8.21
 22 2 5 50.6 7.69
 -22 -2 -5 41.64 6.87
 -22 2 -5 60 8.71
 -22 2 -5 59.19 7.68
 -22 2 -5 59.78 8.03
 22 2 6 65.41 8.6
 22 -2 6 50.86 7.69
 -22 2 -6 61.82 8.44
 -22 2 -6 54.31 7.83
 -22 -2 -6 53.94 8.06
 -22 2 -6 39.64 8.01
 22 -2 7 92.67 10.35
 -22 -2 7 87.77 8.85
 -22 2 -7 79.37 9.32
 -22 -2 7 76.35 8.35
 22 2 7 69.39 9.44
 -22 -2 -7 85.26 10.73
 -22 2 -7 79.79 11.15
 -22 2 -7 91.07 10.28
 22 2 8 136.13 12.69
 -22 -2 8 104.1 10.74
 -22 -2 8 126.02 11.4
 -22 2 -8 119.46 11.43
 -22 2 -8 122.44 12
 -22 -2 -8 94.1 11.95
 -22 2 -8 96.33 12.43
 -22 -2 9 37.87 7.99
 -22 -2 -9 36.17 9.03
 -22 2 -9 20.97 8.78
 -22 -2 9 34.55 8.1
 22 -4 0 18.02 4.06
 -22 4 0 11.78 5.24
 -22 -4 0 19.62 3.79
 -22 -4 0 14.06 3.17
 -22 -4 0 11.84 2.92
 22 -4 0 18.38 5.39
 -22 -4 1 276.54 14.22
 -22 4 -1 286.38 16.26
 22 -4 -1 261.78 15.43
 22 -4 1 318.04 16.86
 22 -4 1 280.11 14.36
 -22 4 -2 3.09 4.28
 -22 -4 -2 10.95 3.91
 22 -4 -2 13.25 4.71
 22 -4 2 4.16 4.28
 22 -4 2 11.32 3.94
 -22 -4 2 11.39 3.85
 -22 4 -3 14.05 5.16
 -22 -4 -3 17.45 4.64
 22 4 3 24.34 5.62
 -22 4 -3 17.42 5.09
 22 -4 3 16.2 4.51
 22 -4 3 17.9 5.91
 -22 -4 -4 28.5 5.66
 -22 4 -4 18.36 5.67
 22 -4 4 19.48 6.37
 22 -4 4 12.48 4.41
 22 4 4 17.54 5.18
 -22 4 -4 10.94 4.99
 22 -4 5 65.29 9.73
 -22 4 -5 60.57 8.26
 -22 -4 -5 53.98 7.87
 -22 -4 5 64.8 7.09
 22 -4 5 65.42 7.98
 22 4 5 62.41 8.21
 -22 4 -5 52.31 7.88
 22 -4 6 9.64 6.39
 -22 -4 6 -0.72 3.89
 -22 4 -6 5.23 5.02
 -22 -4 -6 -0.94 4.82
 22 4 6 8.78 5.37
 22 -4 6 4.49 4.54
 -22 4 -6 7.86 4.97
 -22 -4 6 5.04 4.04
 -22 4 -7 122.78 11.9
 22 -4 7 118.87 13.88
 22 4 7 135.61 12.03
 -22 -4 -7 106.34 11.69
 -22 -4 7 115.28 10.83
 -22 -4 7 102.53 10.39
 -22 -4 -8 23.36 7.73
 22 4 8 42.76 7.82
 22 -4 8 35.07 10.55
 -22 -4 8 27.8 7
 -22 4 -8 22.51 7.26
 -22 -4 8 36.44 7.49
 22 -4 9 79.02 13.31
 -22 -4 -9 67.66 11.11
 -22 -4 9 62.09 9.78
 -22 4 -9 75.51 10.28
 -22 -4 9 71.87 10.28
 22 -6 0 125.62 11.66
 -22 6 0 120.83 11.57
 -22 6 -1 45.94 7.67
 -22 6 1 37.95 7.43
 22 -6 1 43 7.8
 22 -6 -1 41.69 7.57
 22 -6 2 60.44 6.48
 22 -6 2 79.44 9.97
 -22 -6 2 71.4 7.26
 -22 6 -2 56.54 8.59
 -22 -6 2 47.27 6.33
 -22 -6 -2 48.51 6.29
 -22 -6 -2 62.04 6.89
 -22 -6 2 77.99 7.89
 -22 -6 -2 54.82 6.75
 -22 6 -3 9.85 5.6
 -22 -6 3 6.59 4.22
 -22 -6 -3 4.04 3.99
 -22 -6 3 5.28 3.9
 -22 -6 3 7.2 3.92
 22 -6 3 14.31 6.12
 22 6 3 9.16 4.49
 -22 -6 -3 20.74 5.08
 -22 -6 -3 10.84 4.12
 22 -6 3 7.1 3.63
 -22 -6 4 15.78 5.13
 22 6 4 10.84 4.99
 22 -6 4 0.73 3.69
 22 -6 4 9.81 6.2
 -22 -6 4 9.4 4.48
 -22 6 -4 7.39 5.26
 -22 -6 4 9.69 5.2
 -22 -6 -4 6.21 4.59
 22 -6 5 7.04 6.13
 -22 -6 5 7.23 4.8
 -22 6 -5 0.96 5.01
 22 6 5 8.19 4.6
 -22 -6 5 3.18 4.34
 -22 -6 -5 6.19 5.03
 22 -6 6 127.52 14.19
 -22 -6 -6 128.24 12.5
 22 6 6 144.89 11.9
 -22 -6 6 127.93 11.8
 -22 6 -6 127.83 12.62
 -22 -6 6 147.75 12.31
 -22 -6 -7 18.76 6.87
 -22 6 -7 46.61 9.1
 -22 -6 7 35.62 7.51
 -22 -6 7 34.89 7.79
 22 -6 7 36.5 9.85
 -22 8 0 68.72 10.56
 -22 -8 0 66.21 8.71
 22 -8 0 84.16 10.75
 -22 -8 0 76.68 9.2
 -22 8 -1 1.05 5.14
 -22 8 1 4.25 6.64
 -22 -8 1 8.43 4.98
 -22 -8 -1 7.74 4.96
 22 -8 1 5.67 5.92
 -22 -8 1 9.36 5.21
 -22 -8 -1 0.86 4.85
 -22 8 -2 99.9 11.57
 22 -8 2 110.75 12.68
 -22 -8 2 127.65 11.56
 -22 -8 2 110.05 10.8
 -22 -8 -2 99.45 10.4
 -22 -8 2 125.64 11.27
 -22 -8 -2 109.33 10.66
 22 -8 3 16.65 7.36
 -22 -8 3 -0.92 5.02
 -22 -8 -3 0.89 4.7
 -22 8 -3 -4.28 5.41
 -22 -8 3 4.51 5.58
 -22 -8 3 8.29 5.7
 -22 -8 -3 2.62 5.28
 22 -8 4 32.06 8.61
 -22 8 -4 17.62 6.99
 -22 -8 -4 41.13 7.83
 -22 -8 -4 25.71 6.59
 -22 -8 4 29.31 7.51
 -22 -8 4 22.21 6.52
 -22 -8 4 28.27 7.05
 22 -8 5 5.18 6.97
 -22 -8 -5 4.06 5.38
 -22 -8 5 3.09 5.77
 -22 -8 -5 6.54 5.52
 -22 -8 5 2.07 5.49
 -22 -8 5 7.56 6.69
 -22 8 -5 -1.14 5.86
 -22 -8 -5 1 5.31
 -23 -1 0 0.67 3.04
 -23 1 0 6.52 4.01
 23 -1 0 3.34 3.16
 23 1 0 5.34 2.87
 -23 1 -1 10.26 4.18
 -23 -1 1 22.05 4.68
 -23 -1 -1 15.4 4.53
 -23 1 1 13.95 4.29
 23 1 -1 7.42 2.76
 23 -1 1 12.81 3.99
 23 1 -2 112 7.06
 -23 -1 -2 104.83 9.56
 -23 1 -2 136.03 10.61
 23 -1 2 121.27 9.98
 -23 -1 2 131.32 9.87
 -23 -1 -2 108.73 9.41
 23 -1 2 115.49 9.83
 -23 -1 -3 19.32 5.3
 -23 1 -3 14.27 4.92
 23 -1 3 19.79 5
 23 1 3 17.12 5.06
 23 -1 3 11.81 4.37
 -23 1 -4 244.46 15.29
 -23 1 -4 275.73 16.28
 23 1 4 253.93 15.77
 23 -1 4 271.56 15.89
 -23 -1 -4 256.32 15.77
 -23 1 -4 275.74 16.68
 -23 1 -5 21.95 5.69
 23 -1 5 20.85 5.63
 23 1 5 25.62 6.07
 -23 -1 -5 19.85 5.91
 -23 1 -5 18.75 5.92
 -23 1 -5 24.07 5.66
 -23 1 -6 46.07 7.59
 23 1 6 50.87 7.9
 23 -1 6 43.04 7.66
 -23 1 -6 53.48 8.18
 -23 -1 -6 50.65 8.57
 -23 1 -6 43.51 8.41
 23 -1 7 14.25 5.87
 -23 1 -7 3.39 6.68
 -23 -1 -7 16.49 6.34
 -23 1 -7 4.78 5.63
 23 1 8 6.61 5.93
 23 -1 8 5.6 6.03
 -23 -1 -8 4.88 6.16
 -23 1 -8 -1.32 7.7
 -23 -1 -9 17.58 7.6
 -23 1 -9 27.48 8.96
 -23 -3 0 -0.66 3.57
 23 -3 0 -1.41 3.26
 -23 -3 -1 18.83 4.34
 23 -3 1 21.05 4.55
 -23 3 -1 20.47 5.42
 -23 -3 1 24.02 4.78
 23 -3 1 24.87 5.21
 23 -3 -1 28.66 5.23
 23 -3 -2 29.88 5.39
 23 -3 2 23.39 5.11
 -23 -3 -2 32.63 5.35
 -23 -3 2 24.61 4.82
 -23 3 -2 27 5.88
 -23 3 -2 31.75 6.54
 23 -3 2 26.13 5.7
 -23 3 -3 387.57 19.78
 -23 3 -3 392.43 19.92
 23 -3 3 412.79 20.67
 -23 -3 3 391.25 17.32
 23 -3 3 419.7 19.4
 23 3 3 372.5 19.57
 -23 -3 -3 383.26 18.44
 23 -3 4 22.82 5.61
 23 3 4 25.33 5.95
 -23 -3 -4 28.23 5.66
 -23 3 -4 24.81 5.83
 -23 3 -4 28.41 6.25
 23 -3 4 23.48 6.35
 -23 3 -5 139.78 11.97
 -23 3 -5 141.83 12.03
 23 -3 5 141.03 13.57
 -23 -3 -5 114.24 10.83
 23 -3 5 125.9 11.03
 23 3 5 135.87 11.73
 -23 -3 -6 14.32 5.84
 23 -3 6 3.68 6.51
 -23 3 -6 6.44 5.03
 23 3 6 6.54 4.88
 23 -3 6 4.65 4.54
 -23 3 -6 6.1 4.96
 -23 3 -7 -0.96 4.83
 -23 3 -7 0.91 4.99
 23 3 7 3.96 5.17
 23 -3 7 2.05 4.92
 -23 -3 -7 10.69 5.83
 -23 3 -8 5.95 5.33
 23 3 8 -1.06 6.12
 -23 -3 -8 -2.38 6.21
 -23 3 -8 -1.93 5.83
 23 3 9 13.74 6.85
 -23 -3 -9 19.65 7.65
 -23 3 -9 5.08 7.62
 -23 5 0 -7.89 5.72
 23 -5 0 -1.14 3.02
 23 -5 0 2.66 4.32
 23 -5 1 33.29 5.37
 23 -5 1 10.72 5.11
 -23 -5 1 25.12 4.94
 -23 5 -1 23.43 6.27
 23 -5 -1 14.79 4.91
 -23 -5 -2 45.44 5.99
 23 -5 2 44.28 7.39
 -23 -5 2 42.91 5.81
 23 -5 2 41.44 5.99
 -23 5 -2 31.07 6.64
 -23 5 -3 110.79 11.44
 23 -5 3 116.7 11.69
 23 -5 3 111.75 9.75
 23 5 3 103.14 10.44
 -23 -5 -3 128.64 9.97
 -23 5 -4 53.33 8.04
 23 -5 4 58.36 9.24
 -23 -5 -4 65.22 8.1
 23 -5 4 66.41 7.88
 23 5 4 58.51 8.38
 -23 -5 -5 84.85 9.63
 23 -5 5 63.09 10.07
 -23 5 -5 55.83 8.78
 -23 5 -5 73.92 9.49
 23 -5 5 83.94 9.28
 23 5 5 72.81 8.91
 -23 -5 -6 0.99 5.06
 23 -5 6 -1.25 7
 -23 5 -6 -1.82 4.9
 23 5 6 3.63 5.62
 -23 5 -6 3.88 5.59
 -23 5 -7 23.49 7.19
 23 -5 7 13.6 7.85
 23 5 7 14.18 6
 -23 -5 -7 26.37 7.32
 -23 5 -8 11.84 7.02
 23 -5 8 2.94 7.79
 23 5 8 1.99 4.95
 -23 -5 -8 8.47 6.51
 -23 7 0 3.06 5.07
 23 -7 0 -1.06 5.18
 -23 7 -1 3.02 8.38
 -23 7 1 13.33 6.36
 23 -7 -1 12.42 5.89
 23 -7 2 57.02 9.24
 -23 7 -2 48.23 8.68
 23 -7 3 7.94 5.73
 -23 7 -3 5.07 5.99
 23 7 3 7.02 4.58
 -23 7 -4 114.6 12.13
 23 -7 4 116.14 13.15
 -23 -7 -4 105.59 10.49
 23 -7 5 20 7.49
 -23 -7 -5 21.37 6.37
 -23 7 -5 14.06 6.4
 23 -7 6 37.32 9.39
 -23 -7 -6 26.04 7.29
 -23 7 -6 25.94 7.81
 -23 9 0 -2.4 6.54
 23 -9 1 29.97 8.15
 -23 9 -1 20.31 7.88
 23 -9 2 29.37 8.99
 -23 9 -2 22.68 7.81
 23 -9 3 10.51 7.38
 -23 9 -3 8.43 7.54
 -24 0 0 627.58 25.16
 -24 0 -1 1.5 3.46
 -24 0 1 -0.72 3.46
 24 0 1 0.58 3.14
 -24 0 -2 26.46 5.8
 24 0 2 43.61 6.47
 24 0 2 32.81 6.27
 -24 0 -3 -3.31 4.12
 24 0 3 4.23 3.98
 -24 0 -3 -2.4 3.83
 -24 0 -4 38.01 7.13
 -24 0 -4 32.5 6.97
 24 0 4 33.52 6.51
 -24 0 -5 4.02 5.08
 24 0 5 -3.69 5.71
 24 0 6 278.18 17.75
 -24 0 -6 253.84 18.09
 -24 0 -7 2.39 5.73
 24 0 7 -1.06 5.27
 -24 0 -8 28.93 8.26
 24 0 8 33.51 7.87
 -24 0 -9 13.02 7.79
 -24 2 0 37.27 6.62
 -24 -2 0 40.61 6.13
 24 2 0 33.15 4.53
 24 -2 0 48.78 6.33
 -24 -2 -1 152.68 10.19
 -24 2 -1 165.77 12.14
 24 -2 1 130.39 10.38
 -24 -2 -1 162.63 11.48
 -24 -2 1 141.16 10.44
 24 -2 1 143.5 10.88
 24 -2 -1 137.76 10.15
 -24 -2 -2 234.87 13.6
 -24 2 -2 221.1 14.21
 -24 -2 2 194.24 12.28
 24 -2 2 215.97 13.8
 24 -2 -2 215.89 12.54
 24 -2 2 201.58 13.52
 24 2 3 16.48 4.89
 24 -2 3 20.21 5.55
 -24 2 -3 14.36 5.13
 -24 2 -3 24.2 5.93
 -24 -2 -3 21.56 5.29
 24 -2 3 17.23 5.52
 24 2 4 56.28 8.14
 24 -2 4 53.36 7.89
 -24 2 -4 57.44 7.89
 -24 2 -4 50.07 7.94
 -24 -2 -4 60.14 8.05
 24 -2 4 70.58 9.4
 -24 -2 -5 37.13 7.1
 -24 2 -5 31.28 7.32
 24 -2 5 56.13 8.11
 24 2 5 36.43 6.96
 -24 2 -5 40.31 7.47
 -24 -2 -6 19.06 6.35
 -24 2 -6 8.9 6.16
 -24 2 -6 6.66 5.62
 -24 2 -6 9.83 6.17
 24 2 6 6.89 4.98
 24 -2 6 16.6 6.05
 -24 2 -7 110.67 11.69
 -24 -2 -7 90.15 11.17
 -24 2 -7 60.78 10.32
 24 2 7 96.42 11.11
 -24 2 -7 103.04 11.15
 24 -2 7 97.9 11.19
 -24 2 -8 149.61 13.31
 -24 2 -8 168.13 14.29
 24 -2 8 155.8 14.56
 24 2 8 132.79 13.34
 -24 -2 -8 156.98 14.82
 -24 2 -8 160.98 15.65
 -24 2 -9 56.81 9.41
 -24 -2 -9 39.68 10.08
 -24 2 -9 33.14 10.09
 24 2 9 51.04 9.44
 -24 -4 0 24.04 5.41
 24 -4 0 25.31 6.01
 24 -4 0 23.58 5.05
 24 -4 1 210.67 13.12
 -24 4 -1 198.61 14.4
 -24 -4 1 240.29 13.43
 24 -4 1 225.89 14.82
 24 -4 -1 232.02 14.83
 -24 -4 -1 220.81 12.45
 24 -4 -2 61.01 7.86
 -24 -4 -2 44.8 6.36
 24 -4 2 48.3 6.7
 -24 -4 2 53.82 6.29
 -24 4 -2 44.3 7.82
 24 -4 2 62.1 8.28
 24 4 3 30.41 6.64
 24 -4 3 30.97 6.07
 -24 4 -3 22.78 6.33
 -24 -4 3 32.43 5.32
 -24 4 -3 24.43 6.22
 -24 -4 -3 31.88 5.67
 24 -4 3 33.22 6.82
 24 -4 4 48.81 7.15
 24 4 4 43.62 7.48
 -24 4 -4 35.81 7.4
 -24 4 -4 40.82 8
 -24 -4 -4 37.05 6.38
 24 -4 4 57.76 9.13
 24 -4 5 42.48 7.31
 24 4 5 55.49 8.18
 -24 4 -5 60.68 8.65
 -24 4 -5 49.46 8.28
 -24 -4 -5 51.19 8.02
 24 -4 5 45.52 8.61
 24 4 6 21.4 5.97
 24 -4 6 24.34 6.49
 -24 -4 -6 16.82 6.14
 -24 4 -6 13.26 5.61
 24 -4 6 15.14 7.73
 -24 4 -6 14.26 5.83
 -24 4 -7 123.79 12.47
 -24 4 -7 99.07 11.15
 24 -4 7 126.33 15.17
 24 4 7 127.21 12.31
 -24 -4 -7 99.42 11.57
 -24 4 -8 36.8 8.33
 24 4 8 38.72 7.73
 24 -4 8 25.68 11.09
 -24 -4 -8 39.08 8.77
 -24 6 0 264.19 17.82
 24 -6 0 234.13 16.76
 -24 -6 1 41.69 6.28
 24 -6 -1 64.32 9.27
 -24 6 -1 60.72 9.04
 -24 6 -2 -2.92 7.23
 24 -6 2 10.89 4.01
 24 -6 2 8.3 5.83
 -24 -6 -3 10.64 4.77
 24 -6 3 8.61 5.63
 -24 6 -3 13.72 5.86
 24 -6 3 15.6 5.03
 24 6 3 12.87 5.88
 -24 6 -4 8.96 6.04
 24 -6 4 15.98 6.92
 -24 -6 -4 21.02 5.89
 24 6 4 29.9 7.12
 24 -6 4 28.48 6.17
 -24 6 -5 23.74 7.2
 24 -6 5 6.14 6.01
 -24 -6 -5 11.94 5.37
 24 6 5 20.27 6.31
 24 -6 5 14.92 5.62
 24 -6 6 104.33 13.44
 -24 -6 -6 118.56 12.19
 24 6 6 135.91 12.34
 -24 6 -6 131.41 13.46
 -24 -6 -7 43.43 8.79
 -24 6 -7 29.37 8.3
 24 -6 7 36.62 9.58
 24 6 7 25.75 6.51
 24 -8 0 29.38 8.06
 -24 8 0 21.99 8.76
 24 -8 1 9.6 6.65
 -24 8 -1 21.73 7.54
 -24 8 1 12.75 7.34
 24 -8 2 134.01 14.05
 -24 8 -2 128.94 13.95
 24 -8 3 2.5 6.53
 -24 8 -3 10.32 7.18
 24 -8 4 37.46 9.12
 -24 8 -4 39.83 9.02
 -24 -8 -5 9.69 5.87
 24 -8 5 6.76 7.48
 -24 8 -5 9.69 7.67
 25 -1 0 1.79 3.26
 -25 -1 0 -4.41 3.84
 -25 1 0 -0.79 3.59
 25 1 -1 78.54 6.49
 25 -1 -1 91.34 7.88
 25 -1 1 77.67 7.91
 -25 1 1 84.95 9.2
 25 1 1 81.38 7.8
 -25 -1 1 93.51 8.76
 -25 1 -1 81.5 8.69
 -25 -1 -1 85.89 9.03
 -25 -1 -2 143.05 11
 25 -1 2 172.43 12.21
 25 1 2 177.51 12.39
 -25 -1 2 177.24 12.09
 -25 -1 -2 156.67 12.02
 -25 1 -2 179.34 12.88
 25 -1 -2 162.96 10.34
 25 -1 2 156.76 12.19
 25 1 2 163.5 12.45
 -25 -1 -3 412.56 21.15
 -25 1 -3 459.6 22.36
 25 1 3 432.04 21.97
 25 -1 3 460.98 22.13
 -25 -1 -3 441.07 21.3
 25 -1 3 490.09 22.86
 25 1 4 158.09 12.99
 25 -1 4 173.05 13.36
 -25 -1 -4 146.15 12.77
 25 -1 5 41.25 7.68
 25 1 5 39.96 7.48
 -25 1 -5 42.1 8.26
 -25 -1 -5 46.8 8.12
 -25 1 -5 44.59 7.99
 -25 1 -6 56.77 9.38
 -25 -1 -6 60 9.29
 -25 1 -6 71.88 9.61
 -25 1 -6 63.25 9.24
 25 1 6 61.92 9.41
 25 -1 6 81.01 10.04
 -25 1 -7 119.14 12.1
 -25 1 -7 123.77 12.43
 25 1 7 132.08 12.97
 25 -1 7 135.83 13.13
 -25 -1 -7 134.64 13.69
 -25 1 -7 144.98 14.59
 -25 1 -8 14.41 6.56
 -25 -1 -8 20.78 7.68
 -25 1 -8 17.82 8.5
 25 -1 8 25.36 7.73
 25 1 8 15.38 7
 -25 1 -9 174.47 15.36
 25 1 9 173.94 15.97
 -25 -1 -9 162.87 17.13
 -25 1 -9 153.84 17.05
 -25 -3 0 6.51 4.22
 25 -3 0 2.88 3.39
 25 -3 0 5.27 4.05
 -25 -3 -1 479.5 19.57
 -25 -3 -1 409.8 20.41
 -25 -3 1 443.2 19.89
 -25 3 -1 393.05 21.33
 25 -3 1 469.84 21.34
 25 -3 -1 455.4 20.75
 25 -3 1 441.95 20.56
 25 -3 -2 5.11 3.93
 -25 -3 -2 11.29 4.12
 25 -3 2 3.98 3.67
 -25 -3 2 -1.93 3.9
 -25 3 -2 7.15 4.74
 -25 3 -2 0.89 4.5
 25 -3 2 9.26 4.59
 25 3 3 13.82 5.25
 25 -3 3 11.51 4.68
 -25 3 -3 14.51 5.3
 -25 -3 3 7.66 3.78
 -25 3 -3 13.47 5.5
 -25 -3 -3 12.23 4.89
 25 -3 3 16.56 6.01
 25 3 4 26.96 6.9
 25 -3 4 7.86 5.3
 -25 -3 -4 24.25 5.99
 -25 3 -4 20.36 6.23
 -25 3 -4 25.52 6.74
 25 -3 4 26.76 7.25
 -25 3 -5 577.09 26.56
 -25 3 -5 596.86 26.96
 25 -3 5 599.86 29.29
 -25 -3 -5 565.15 26.05
 25 -3 5 581.17 26.66
 25 3 5 592.89 27.24
 -25 -3 -6 10.23 5.97
 25 -3 6 28.4 8.67
 -25 3 -6 17.78 6.25
 -25 3 -6 2.89 5.77
 25 3 6 6.18 5.71
 25 -3 6 17.22 6.13
 -25 -3 -7 79.38 10.71
 25 -3 7 72.35 13.01
 -25 3 -7 68.4 9.99
 25 3 7 64.96 9.79
 25 -3 7 92.28 11.33
 -25 3 -7 76.46 10.61
 -25 3 -8 6.32 5.67
 25 3 8 5.74 5.51
 -25 -3 -8 6.28 6.02
 -25 3 -8 11.58 6.8
 25 -5 0 7.75 3.68
 25 -5 0 11.3 5.5
 25 -5 1 44.38 6.4
 25 -5 1 70.01 9.06
 -25 -5 1 43.7 6.53
 -25 5 -1 50.08 8.55
 25 -5 -1 46.34 8.01
 -25 -5 -2 27.76 5.38
 25 -5 2 36.15 7.62
 -25 -5 2 14.83 4.35
 25 -5 2 34.29 5.96
 -25 5 -2 29.77 7.59
 -25 5 -3 494.4 24.85
 25 -5 3 560.83 26.46
 25 -5 3 481.59 22.44
 25 5 3 510.95 24.91
 -25 -5 -3 543.2 22.94
 -25 5 -4 23.51 6.8
 25 -5 4 34.59 7.94
 -25 -5 -4 26.22 6.04
 25 -5 4 37.68 6.86
 25 5 4 26.5 6.63
 -25 -5 -5 11.95 5.37
 25 -5 5 14.48 7.48
 -25 5 -5 13.01 6.06
 -25 5 -5 7.05 5.73
 25 5 5 16.76 5.97
 25 -5 5 13.78 5.3
 -25 -5 -6 32.9 7.19
 25 -5 6 45.58 10.14
 -25 5 -6 13.91 6.18
 -25 5 -6 25.1 7.56
 25 5 6 31.24 7.86
 25 -5 6 27.26 6.81
 25 5 7 123.76 12.31
 -25 5 -7 135.71 13.72
 25 -5 7 123.88 15.36
 -25 -5 -7 153.14 14.3
 25 -7 0 11.23 6.31
 -25 7 0 12.31 6.69
 25 -7 -1 141.74 13.75
 25 -7 1 118.74 12.75
 25 -7 2 105.13 12.3
 -25 7 -2 63.63 10.4
 25 7 3 48.22 8.31
 25 -7 3 61.77 10.01
 -25 7 -3 62.81 10.3
 -25 7 -4 106.26 12.51
 25 7 4 106.18 11.41
 25 -7 4 103.23 12.77
 -25 -7 -4 112.08 10.65
 25 -7 5 143.62 15.18
 -25 7 -5 127.75 14.09
 -25 -7 -5 154.26 13.09
 25 -7 6 34.56 9.82
 -25 7 -6 26.32 8.92
 -25 -7 -6 25.74 7.37
 -25 9 0 10.39 7.29
 -25 9 -1 139.62 15.6
 25 -9 1 132.7 14.74
 25 -9 2 25.47 8.94
 -25 9 -2 34.68 9.36
 26 0 0 2163.91 61.14
 -26 0 0 2225.21 64.99
 -26 0 -1 1.63 3.76
 -26 0 1 0.79 3.78
 26 0 1 1.89 3.71
 26 0 2 248.34 14.86
 26 0 2 223.9 15.02
 -26 0 -2 241.19 15.56
 -26 0 -3 1.78 4.19
 26 0 3 -7.13 6.1
 26 0 3 0.93 4.29
 -26 0 -4 505.15 24.11
 26 0 4 479.41 23.92
 -26 0 -4 462.09 23.44
 -26 0 -5 4.92 4.98
 26 0 5 13.19 5.62
 -26 0 -5 14.76 6.38
 26 0 6 1083.66 41.31
 -26 0 -6 1056.91 42.02
 -26 0 -7 6.39 6.66
 26 0 7 1.15 5.52
 -26 0 -8 37.57 9.82
 26 0 8 43.43 8.77
 -26 0 -9 10.65 7.69
 26 0 9 10.7 7.3
 26 -2 0 245.78 14.09
 -26 2 0 208.54 14.9
 -26 -2 0 213.09 13.95
 -26 2 -1 162.13 12.68
 26 -2 1 134.23 10.8
 -26 -2 -1 152.68 11.87
 -26 -2 1 163.41 11.57
 26 -2 -1 137.55 10.57
 26 -2 1 158.91 11.95
 26 -2 -2 963.29 33.01
 -26 -2 -2 936.19 35.11
 -26 2 -2 929.44 35.48
 26 -2 2 981.22 35.06
 -26 -2 2 918.36 33.18
 -26 -2 -2 967.73 33.92
 26 -2 2 914.14 34.74
 26 -2 3 6.3 4.39
 -26 -2 -3 2.54 4.27
 -26 2 -3 1.83 4.62
 26 -2 3 0.91 4.36
 26 2 3 0.95 4.2
 -26 2 -4 515.28 25.12
 -26 2 -4 535.18 25.17
 26 -2 4 556.77 26.66
 26 2 4 518.55 25.45
 26 -2 4 510 24.53
 -26 -2 -4 521.06 24.58
 26 -2 5 29.85 7.24
 26 2 5 20.59 6.1
 -26 -2 -5 18.73 5.77
 -26 2 -5 8.91 5.5
 26 -2 5 27.32 7.92
 -26 2 -5 26.19 6.77
 -26 2 -6 197.26 15.39
 -26 2 -6 182.49 15.22
 -26 -2 -6 210.04 16.23
 26 -2 6 227.78 16.38
 26 2 6 192.05 15.37
 -26 -2 -7 73.57 10.77
 -26 2 -7 80.86 10.55
 -26 2 -7 85.17 10.95
 26 2 7 69.59 10.58
 26 -2 7 80.4 11.16
 -26 2 -8 497.98 26
 -26 2 -8 501.05 26.13
 26 -2 8 504.6 27.45
 26 2 8 517.19 27.33
 -26 -2 -8 493.84 27.84
 -26 2 -8 498.18 28.55
 26 -4 0 483.73 22.97
 -26 -4 0 502.87 22.33
 26 -4 0 448.98 20.86
 -26 -4 1 156.26 11.23
 -26 -4 -1 158.87 10.59
 26 -4 1 147.63 12.47
 26 -4 -1 142.37 12.16
 26 -4 1 118.61 10.57
 26 -4 2 461.26 21.82
 -26 4 -2 499.71 24.56
 -26 -4 2 461.54 20.33
 26 -4 2 472.21 23.51
 26 -4 -2 463.85 22.53
 -26 -4 -2 516.57 21.77
 26 -4 3 32.77 6.43
 -26 -4 -3 45.85 6.99
 -26 -4 3 26.36 5.13
 -26 4 -3 40.72 7.53
 -26 4 -3 16.53 6.32
 26 4 3 30.27 6.78
 26 -4 3 33.09 7.49
 -26 4 -4 349.97 20.57
 26 -4 4 398.07 22.47
 -26 4 -4 348.49 20.58
 26 4 4 377.94 21.3
 26 -4 4 373.17 20.15
 -26 -4 -4 386.26 19.97
 26 -4 5 21.31 6.08
 26 4 5 22.9 7.01
 -26 -4 -5 36.02 7.54
 -26 4 -5 26.23 6.86
 -26 4 -5 11.09 6.12
 26 -4 5 22.61 7.7
 -26 4 -6 251.92 17.76
 -26 4 -6 227.71 16.98
 26 -4 6 271.91 20.32
 -26 -4 -6 237.85 17.31
 26 4 6 264.94 17.98
 26 -4 6 275.02 18.12
 26 4 7 94.93 11.61
 -26 4 -7 115.76 12.1
 -26 4 -7 106.76 12.45
 26 -4 7 111.43 12.57
 26 -4 7 99.24 13.57
 -26 -4 -7 118.83 12.88
 26 -4 8 167.98 19.33
 26 4 8 233.57 17.64
 -26 -4 -8 223.22 18.31
 -26 4 -8 225.8 17.45
 26 -6 0 1008.31 39.38
 -26 -6 1 44.51 6.77
 26 -6 -1 52.4 9.02
 -26 6 -1 35.56 8.67
 26 -6 1 38.43 8
 26 -6 2 180.76 15.07
 -26 6 -2 181.56 15.06
 -26 -6 -3 9.14 4.72
 -26 6 -3 9.63 6.09
 26 -6 3 15.54 5.28
 26 6 3 15.03 5.92
 26 -6 3 14.74 6.95
 -26 6 -4 231.59 17.72
 26 -6 4 240.13 18.37
 26 6 4 226.32 16.65
 26 -6 4 255.36 16.09
 -26 -6 -4 219.07 14.98
 -26 6 -5 18.95 7.22
 26 -6 5 20.58 7.89
 -26 -6 -5 26.81 7.14
 26 -6 5 25.51 6.43
 26 6 5 20.52 6.37
 26 -6 6 433.89 26.86
 -26 6 -6 434.84 24.77
 -26 -6 -6 444.48 23.97
 26 6 6 436.74 23.71
 -26 8 0 37.74 9.53
 26 -8 0 32.18 8.51
 -26 8 -1 1.25 6.4
 26 -8 1 8.8 7.6
 26 -8 2 438.24 25.68
 -26 8 -2 378.53 23.77
 26 -8 3 13.08 7.24
 -26 8 -3 -1.24 6.46
 -26 8 -4 204.16 17.71
 26 -8 4 211.98 18.24
 27 -1 0 -0.64 3.5
 -27 -1 0 -2.4 3.97
 -27 1 0 -0.86 4.51
 27 -1 -1 1073.57 35.11
 27 -1 1 1050.88 36.15
 27 1 1 1088.39 35.23
 -27 1 1 1112.62 39.24
 -27 1 -1 1089.37 38.71
 -27 -1 1 981.08 36.43
 -27 -1 -1 1034.73 37.72
 27 1 2 112.32 10.37
 -27 -1 2 112 10.12
 27 -1 2 112.11 10.16
 -27 -1 -2 104.77 10.31
 -27 1 -2 100.64 10.15
 27 -1 -2 103.26 8.7
 27 -1 2 87.23 9.91
 27 1 2 110.53 10.95
 -27 1 -3 1333.5 46
 -27 -1 -3 1413.73 46.45
 27 1 3 1288.48 46.04
 27 -1 3 1242.27 45.49
 -27 -1 -3 1289.93 44.55
 27 -1 3 1345.17 45.84
 -27 -1 -4 176.13 13.61
 -27 1 -4 149.34 12.9
 27 1 4 136.9 12.94
 27 -1 4 135.96 12.39
 -27 -1 -4 154.1 13.12
 27 -1 4 148.38 13.77
 -27 1 -5 411.45 22.46
 27 1 5 449.64 23.7
 27 -1 5 409.79 22.97
 -27 -1 -5 418.98 22.96
 -27 1 -6 30.98 7.35
 -27 1 -6 30.66 7.49
 -27 -1 -6 40.81 8.57
 27 1 6 22.52 7.01
 27 -1 6 36.99 7.84
 -27 1 -7 467.83 24.99
 27 1 7 424 24.69
 27 -1 7 480.21 26
 -27 -1 -7 440.19 25.57
 -27 1 -7 424.42 25.7
 -27 1 -8 3.55 6.08
 -27 1 -8 -4.23 7.24
 -27 -1 -8 1.4 6.45
 27 1 8 -2.55 6.33
 27 -1 8 -1.29 6.09
 -27 -3 0 -0.79 4.3
 27 -3 0 0.8 3.9
 27 -3 0 1.58 4.06
 27 -3 -1 1308.12 42.87
 -27 -3 -1 1285.62 43.42
 -27 -3 1 1312.07 42.05
 27 -3 1 1271.88 42.9
 -27 3 -1 1234.88 44.76
 -27 -3 -1 1179.34 39.65
 27 -3 1 1262.58 42.82
 -27 -3 -2 8.39 4.51
 -27 -3 2 13.43 4.8
 -27 3 -2 12.6 5.59
 27 -3 2 9.66 4.87
 27 -3 -2 4.66 4.18
 27 -3 2 7.14 4.81
 -27 3 -3 158.88 14.36
 27 -3 3 186.41 14.59
 -27 3 -3 210.04 15.24
 -27 -3 3 183.07 12.38
 27 3 3 173.59 14.35
 27 -3 3 219.73 14.72
 -27 -3 -3 204.88 13.93
 27 -3 4 13.49 5.71
 27 3 4 23.17 6.53
 -27 -3 -4 17.36 5.86
 -27 3 -4 15.98 6.19
 -27 3 -4 13.22 6.37
 27 -3 4 27.01 7.54
 -27 3 -5 1037.12 40.8
 -27 3 -5 1067.19 40.77
 27 -3 5 1128.8 44.03
 27 -3 5 1096.41 41.19
 27 3 5 1139.01 42.18
 -27 -3 -5 1059.45 40.27
 27 3 6 -2.25 5.98
 27 -3 6 13.24 6.6
 -27 -3 -6 15.34 6.48
 -27 3 -6 11.58 6.52
 -27 3 -6 16.06 7.19
 27 -3 6 16.16 8.43
 -27 3 -7 297.9 19.88
 -27 3 -7 262.83 18.78
 27 -3 7 302.62 22.83
 27 3 7 293.05 19.87
 27 -3 7 336.36 21.19
 -27 -3 -7 247.14 18.78
 -27 -3 -8 2.66 6.5
 -27 3 -8 5.58 6.9
 -27 3 -8 5.76 6.29
 27 -3 8 -6.49 8.98
 27 3 8 3.73 5.96
 -27 -5 0 -0.83 4.19
 27 -5 0 4.97 5.42
 27 -5 0 6.48 3.93
 -27 -5 1 406.41 19.71
 27 -5 1 376.68 19.24
 -27 5 -1 397.96 23.17
 27 -5 1 458.47 23.1
 27 -5 -1 452.55 23
 27 -5 2 14.47 6.82
 -27 -5 2 17.47 4.94
 27 -5 2 15.87 5.34
 -27 5 -2 28.62 7.52
 -27 5 -3 1047.91 40.75
 27 -5 3 1024.83 40.38
 27 -5 3 1042.3 37.88
 27 5 3 999.8 39.63
 -27 -5 -3 1105.96 37.58
 -27 5 -4 33.33 8.05
 27 -5 4 44.53 8.96
 -27 -5 -4 32.69 6.98
 27 -5 4 43.15 7.34
 27 5 4 42.87 8.61
 -27 5 -5 138.72 13.79
 27 -5 5 149.49 15.05
 -27 5 -5 136.86 13.51
 -27 -5 -5 132 12.34
 27 5 5 132.82 13.16
 27 -5 5 150.24 13.23
 -27 -5 -6 7.6 5.84
 27 -5 6 -1.36 7.22
 -27 5 -6 3.23 5.87
 -27 5 -6 9.1 6.64
 27 5 6 12.23 6.49
 27 -5 6 14.15 6.03
 27 5 7 383.05 22.61
 -27 5 -7 325.5 22.04
 27 -5 7 346.17 24.79
 -27 -5 -7 385.57 22.89
 27 -7 0 -1.18 5.75
 27 -7 1 405.01 23.89
 -27 7 -1 386.53 24.13
 -27 7 -2 40.74 9.24
 27 -7 2 47.19 9.59
 27 7 3 261.31 18.23
 27 -7 3 317.15 21.2
 -27 7 -3 275.71 19.92
 -27 7 -4 77.37 11.59
 27 7 4 84.09 10.97
 27 -7 4 83.44 12.76
 27 -7 5 337.83 22.85
 -27 -7 -5 312.15 19.19
 -27 7 -5 282.24 21.2
 28 0 0 1575.33 47.58
 -28 0 0 1625.76 51.63
 -28 0 -1 6.16 4.8
 -28 0 1 -0.86 4.03
 28 0 -1 -0.55 3.22
 28 0 1 -2.7 4.32
 28 0 2 332.22 17.87
 28 0 2 320.8 18.95
 -28 0 -2 309.57 18.62
 -28 0 -3 -2.89 5.55
 28 0 3 -6.61 6.69
 28 0 3 -1.01 4.18
 -28 0 -4 598.79 27.78
 28 0 4 598.29 28.13
 -28 0 -4 582.54 27.32
 -28 0 -5 -1.07 5.11
 -28 0 -5 1.1 4.96
 28 0 5 -3.32 5.87
 28 0 6 810.16 35.57
 -28 0 -6 758.35 35.26
 -28 0 -7 7.03 6.21
 28 0 7 3.73 5.63
 -28 0 -7 -2.64 6.89
 -28 0 -8 61.87 10.31
 -28 0 -8 49.15 10.76
 28 0 8 67.8 11.33
 28 -2 0 292.84 16.27
 -28 2 0 278.95 18.29
 28 -2 1 90.08 9.37
 -28 2 -1 112.1 11.02
 -28 -2 1 82.66 8.9
 -28 -2 -1 98.4 9.91
 28 -2 -1 88.36 8.88
 28 -2 1 90.22 9.55
 28 -2 -2 1260.78 41.56
 -28 -2 -2 1314.81 44.92
 -28 2 -2 1209.03 44.28
 28 -2 2 1315.51 44.08
 -28 -2 2 1253.27 42.29
 -28 -2 -2 1244.48 42.19
 28 -2 2 1171.3 43.66
 28 -2 3 10.85 5.07
 -28 -2 -3 10.72 5.72
 -28 2 -3 1.96 4.88
 -28 -2 -3 16.67 6.01
 28 -2 3 27.86 7.1
 28 2 3 11.35 5.48
 -28 2 -4 708.34 30.98
 28 -2 4 769.88 33.06
 -28 -2 -4 690.63 30.46
 28 2 4 714.32 31.99
 28 -2 4 739.73 31.49
 -28 -2 -5 15.09 5.98
 -28 2 -5 19.02 6.7
 28 -2 5 30.95 8.71
 28 -2 5 19.59 6.9
 28 2 5 22.43 6.96
 -28 2 -6 192.11 15.95
 -28 2 -6 171.48 15.31
 28 -2 6 180.21 17.95
 -28 -2 -6 209.83 16.45
 28 -2 6 195.8 16.18
 28 2 6 181.19 15.64
 -28 -2 -7 50.72 9.75
 -28 2 -7 41.1 8.73
 -28 2 -7 28.18 7.83
 28 2 7 34.71 8.37
 28 -2 7 32.27 8.06
 -28 2 -8 493.1 26.88
 28 -2 8 575.18 29.86
 28 2 8 481.77 27.66
 -28 -2 -8 488.27 28.33
 -28 2 -8 505.89 27.07
 -28 -4 0 586.21 25.46
 28 -4 0 587.25 26.41
 28 -4 0 566.96 24.76
 -28 -4 -1 161.26 12.99
 -28 -4 1 138.68 11.37
 28 -4 1 143.42 12.1
 28 -4 -1 133.89 11.08
 28 -4 1 175.45 13.46
 28 -4 -1 166.19 13.3
 -28 -4 -2 741.21 28.75
 -28 -4 2 657.8 26.95
 28 -4 2 711.71 30.57
 28 -4 -2 768.33 30.28
 28 -4 2 702.82 29.19
 28 -4 3 22.23 6.41
 -28 -4 -3 18.01 5.89
 -28 -4 3 18.58 5.18
 -28 4 -3 31.18 7.7
 -28 4 -3 24.73 7.3
 28 4 3 16.92 6.34
 28 -4 3 16.91 6.56
 -28 4 -4 552.47 27.15
 28 -4 4 547.14 27.63
 -28 4 -4 511.81 26.41
 -28 -4 -4 519.99 24.78
 28 4 4 534.54 26.69
 28 -4 4 510.9 25.37
 -28 -4 -5 43.75 8.32
 28 -4 5 53.82 10.39
 -28 4 -5 43.25 8.66
 28 -4 5 51.85 8.86
 28 4 5 52.23 9.67
 -28 4 -5 55.65 9.76
 -28 4 -6 210.78 17.63
 28 -4 6 244.35 19.97
 -28 4 -6 205.62 16.7
 28 -4 6 249.24 17.87
 28 4 6 252.46 18.32
 -28 -4 -6 226.79 17.25
 28 4 7 86.42 11.72
 28 -4 7 98.88 12.32
 -28 -4 -7 92.63 11.94
 -28 4 -7 76.21 10.51
 -28 4 -7 65.37 10.63
 28 -4 7 72.96 12.73
 28 -6 0 802.39 34.49
 -28 -6 0 803 31.99
 -28 -6 1 28.87 5.94
 -28 6 -1 25.92 8.31
 28 -6 1 43.79 8.82
 28 -6 -1 36.33 8.47
 -28 6 -2 147.78 14.48
 28 -6 2 157.69 14.44
 -28 6 -3 -2.34 6.02
 28 -6 3 5.11 4.37
 28 6 3 11.88 6.06
 28 -6 3 13.12 8.01
 -28 6 -4 221.12 18.04
 28 -6 4 263.88 19.44
 -28 -6 -4 224.32 15.54
 28 6 4 201.22 16.44
 28 -6 4 202 15.06
 -28 -6 -5 2.02 5.27
 -28 6 -5 1.21 5.9
 28 -6 5 5.35 7.71
 28 -6 5 11.19 5.79
 28 6 5 3.37 6.39
 28 -8 0 68.54 11.18
 -28 8 -1 10.79 7.36
 28 -8 1 -6.56 7.26
 -28 8 -2 435.5 26.72
 28 -8 2 427.59 26.04
 29 -1 0 -3.44 5.31
 -29 -1 0 0.86 4.14
 -29 1 0 2.81 4.05
 -29 -1 1 260.64 16.19
 29 -1 1 287.05 16.05
 29 1 1 269.48 15.13
 -29 -1 -1 295.82 17.68
 -29 1 -1 291.25 17.73
 29 -1 1 299.75 17.8
 29 -1 -1 289.69 15.28
 29 -1 2 89.85 10.46
 29 -1 -2 75.97 8.39
 29 1 2 72.43 9.54
 -29 1 -2 77.26 9.68
 29 1 2 95.75 9.66
 -29 -1 2 97.82 9.99
 29 -1 2 91.93 9.77
 -29 -1 -2 81.05 9.72
 29 1 3 527.84 26.62
 29 -1 3 494.13 25.71
 -29 -1 -3 532.76 25.76
 -29 1 -3 559.66 26.6
 29 1 3 620.18 27.33
 29 -1 3 565.48 26.26
 -29 1 -4 136.81 12.86
 -29 -1 -4 146.24 13.38
 29 1 4 119.52 12.72
 29 -1 4 136.08 13.12
 -29 -1 -4 122.93 12.32
 29 -1 4 141.66 13.8
 -29 -1 -5 157.08 13.91
 -29 1 -5 121.66 12.56
 29 -1 5 153.33 15.51
 29 1 5 146.09 14.06
 29 -1 5 136.44 13.54
 -29 -1 -5 145.05 13.93
 -29 1 -6 24.87 7.42
 -29 -1 -6 45.72 9.44
 29 1 6 42.76 8.99
 29 -1 6 36.5 8.59
 -29 1 -7 197.11 16.28
 29 1 7 193.55 16.75
 29 -1 7 192.73 17.04
 -29 1 -7 144.35 15.32
 -29 -1 -7 191.38 17.34
 -29 1 -8 11.14 7.04
 -29 1 -8 20.22 8.84
 -29 -1 -8 -4.42 7.81
 29 1 8 16.43 7.79
 29 -1 8 2.77 7
 29 -3 0 2.59 4.5
 29 -3 0 7.62 4.68
 -29 -3 0 -5.18 5.04
 -29 -3 -1 530.24 24.82
 -29 -3 1 528.74 23.63
 29 -3 1 525.41 24.72
 29 -3 1 536.46 24.63
 29 -3 -1 531.17 24.14
 29 -3 2 19.21 6.08
 -29 3 -2 8.38 5.73
 -29 -3 2 16.16 5.32
 -29 -3 -2 7.88 5.46
 -29 -3 -2 11.96 5.46
 29 -3 -2 19.72 5.47
 29 -3 2 6.59 4.92
 29 -3 3 33.93 6.86
 -29 3 -3 29.58 7.58
 -29 -3 3 22.32 6.06
 -29 -3 -3 30.21 6.63
 29 3 3 36.87 8.09
 29 -3 3 22.78 7.05
 -29 -3 -4 29.05 7.47
 -29 3 -4 17.17 6.81
 29 -3 4 22.76 7.44
 29 -3 4 15.85 6.19
 29 3 4 31.88 7.59
 -29 3 -5 520.1 27.98
 -29 3 -5 594.42 28.61
 29 -3 5 598.01 30.48
 29 3 5 624.94 30.28
 29 -3 5 617.72 29.25
 -29 -3 -5 598.44 28.45
 29 3 6 17.17 7.34
 29 -3 6 16.77 6.91
 -29 -3 -6 29.28 7.8
 -29 3 -6 10.07 6.12
 29 -3 6 14 7.97
 -29 3 -6 3.53 6.42
 29 3 7 128.3 13.92
 29 -3 7 114.63 13.67
 -29 3 -7 150.42 14.29
 -29 3 -7 133.07 14.3
 -29 -3 -7 108.03 13.44
 29 -3 7 130.73 16.08
 -29 -5 0 7.15 4.81
 29 -5 0 4.76 4.01
 29 -5 0 8.33 5.93
 29 -5 -1 139.5 13.08
 29 -5 1 134.26 12.89
 -29 -5 1 136.7 11.61
 -29 -5 -1 146.6 12.83
 29 -5 1 138.6 11.65
 29 -5 2 16.28 7.09
 -29 -5 2 23.96 5.41
 29 -5 2 18.33 5.93
 -29 5 -2 4.65 6.79
 -29 5 -3 530.53 27.59
 29 -5 3 551.14 27.91
 29 5 3 554.4 27.56
 29 -5 3 490.76 24.66
 -29 -5 -3 572.19 25.08
 -29 5 -4 33.03 8.41
 29 -5 4 42.83 9.42
 -29 -5 -4 45.63 7.9
 29 -5 4 44.99 8.04
 29 5 4 31.27 8.4
 -29 5 -5 25.29 8.65
 29 -5 5 42.36 10.18
 -29 -5 -5 51.25 8.73
 29 -5 5 47.42 8.37
 29 5 5 30.76 8.07
 -29 -5 -6 4.6 6.28
 -29 5 -6 3.47 6.22
 -29 5 -6 1.24 6.66
 29 -5 6 11.39 8.21
 29 5 6 12.15 6.82
 29 -5 6 9.41 6.42
 29 -7 0 17.21 7.36
 -29 -7 0 13.98 5.65
 29 -7 1 181.95 16.35
 -29 7 -1 133.6 15.39
 29 7 2 44.28 8.86
 29 -7 2 48.06 9.82
 -29 7 -2 45.52 10.31
 29 -7 3 124.84 14.1
 29 7 3 89.59 11.62
 -29 7 -3 102.37 13.48
 29 -7 4 54.3 11.44
 -29 7 -4 79.52 11.76
 29 7 4 62.17 9.97
 -30 0 0 597.04 26.81
 30 0 0 605.24 23.75
 30 0 1 -1.44 4.37
 -30 0 -1 2.85 4.79
 -30 0 1 -2.78 4.52
 30 0 2 7.23 5.13
 -30 0 -2 7.96 5.35
 30 0 2 2.5 5.27
 30 0 3 -3.28 5.04
 -30 0 -3 3.13 4.82
 30 0 3 -2.97 5.16
 30 0 4 44.71 8.53
 -30 0 -4 45.33 8.4
 30 0 4 47.71 9.48
 -30 0 -5 1.13 5.31
 -30 0 -5 6.83 5.56
 30 0 5 -2.4 6.16
 -30 0 -6 285.39 19.85
 30 0 6 329.45 21.65
 -30 0 -6 284.95 20.48
 -30 0 -7 4.11 7.69
 30 0 7 21.45 8.02
 -30 0 -7 11.24 7.01
 30 -2 0 3.14 4.52
 -30 -2 0 17.8 5.75
 30 -2 1 82.98 9.32
 30 -2 -1 90.88 9.25
 -30 -2 -1 85.11 9.75
 -30 -2 1 69.44 8.74
 -30 2 -1 84.06 10.49
 30 -2 1 81.54 9.72
 -30 -2 -2 146.06 12.92
 30 -2 -2 153.79 11.69
 30 -2 2 156.83 12.9
 -30 2 -2 143.92 13.17
 -30 -2 2 126.52 11.36
 30 -2 2 153.66 13.36
 30 2 2 150.4 13.56
 30 -2 3 8.57 5.05
 30 -2 3 12.24 6.25
 -30 -2 -3 14.81 5.92
 -30 2 -3 14.77 6.75
 -30 -2 -3 10.62 5.37
 30 2 3 10.03 6.09
 30 -2 4 57.38 10.17
 -30 -2 -4 51.14 8.69
 -30 2 -4 39.05 8.4
 -30 -2 -4 56.47 9.27
 30 2 4 49.31 9.01
 30 -2 4 53.6 8.94
 30 -2 5 10.34 7.55
 -30 -2 -5 20.64 7.03
 -30 2 -5 33.67 8.17
 30 -2 5 23.65 7.41
 30 2 5 15.76 6.34
 30 -2 6 11.54 8.21
 -30 -2 -6 23.81 7.93
 -30 2 -6 11.64 6.96
 30 2 6 12.71 6.85
 30 -2 6 16.3 7.51
 30 -2 7 93.97 14.34
 -30 -2 -7 73.58 11.5
 30 2 7 58.8 10.15
 30 -2 7 62.84 10.6
 -30 2 -7 75.89 10.96
 30 -4 0 34.64 7.29
 -30 -4 0 29.72 7.03
 30 -4 0 21.85 6.07
 -30 -4 -1 103.75 11.09
 -30 -4 1 102.93 10.25
 30 -4 1 111.88 11.49
 30 -4 -1 104.93 10.91
 30 -4 1 104.96 10.65
 30 -4 -1 94.07 9.74
 -30 -4 2 53.37 7.47
 -30 -4 -2 49.11 8.57
 30 -4 2 77.15 9.87
 -30 -4 -2 65.67 8.31
 30 -4 2 59.42 8.45
 30 -4 -2 53.2 8.15
 -30 4 -3 1.16 5.45
 30 -4 3 17.75 7.17
 -30 -4 -3 11.25 5.68
 30 -4 3 8.09 5.6
 30 4 3 12.5 6.21
 30 -4 4 57.06 9.08
 30 4 4 48.87 9.29
 30 -4 4 43.62 9.5
 -30 -4 -4 45.84 8.7
 -30 4 -4 69.15 10.17
 -30 4 -4 64.64 10.61
 30 -4 5 4.59 5.8
 30 4 5 17.17 7.16
 30 -4 5 28.93 9.16
 -30 -4 -5 12.03 6.39
 -30 4 -5 12.71 7
 -30 4 -5 22 8.21
 30 4 6 34.32 8.75
 30 -4 6 43 9.05
 -30 4 -6 47.79 9.73
 30 -4 6 42.7 10.71
 -30 -4 -6 46.46 9.18
 -30 4 -6 36.37 9.31
 -30 -6 0 308.87 18.62
 30 -6 0 303.64 20.36
 30 -6 1 31.72 8.5
 30 -6 -1 37.72 8.67
 -30 6 -2 5.1 7.35
 30 -6 2 13.15 7.15
 30 -6 3 15.71 5.41
 30 6 3 19.64 7.08
 30 -6 3 14.97 8.46
 -30 6 -3 17.85 7.72
 30 -6 4 44.5 9.74
 -30 6 -4 60.45 11.2
 30 -6 4 61.1 9.33
 30 6 4 50.46 9.36
 -31 -1 0 -3.72 4.7
 -31 1 0 -2.02 4.83
 31 -1 0 2.2 4.44
 31 -1 1 9.07 5.19
 -31 1 -1 8.12 5.31
 -31 -1 -1 9.78 5.19
 -31 -1 1 10.97 4.93
 31 -1 1 19.84 5.68
 31 -1 -1 20.3 5.22
 -31 -1 -2 80.74 10
 -31 1 -2 69.46 9.6
 31 1 2 92.68 9.97
 -31 -1 2 79.83 9.79
 31 -1 2 74.63 10.01
 31 1 2 81.23 10.59
 31 -1 2 71.03 9.23
 31 1 3 52.76 9.43
 31 -1 3 43.75 8.21
 -31 1 -3 44.06 8.66
 -31 -1 -3 45.16 8.26
 31 1 3 49.21 9.21
 31 -1 3 57.53 9.08
 -31 -1 -4 106.58 11.82
 31 -1 4 107.75 12.78
 -31 1 -4 117.61 12.38
 -31 -1 -4 132.59 13.07
 31 -1 4 97.6 11.73
 31 1 4 113.1 12.93
 31 -1 5 6.67 7.39
 -31 -1 -5 10.49 6.37
 -31 1 -5 18.66 6.81
 -31 -1 -5 21.37 7.51
 31 -1 5 9.91 6.57
 31 1 5 5 6.42
 31 -1 6 49.11 10.67
 -31 -1 -6 56.3 10.46
 -31 -1 -6 23.56 7.46
 -31 1 -6 32.55 8.44
 31 1 6 38.14 8.96
 31 -1 6 35.46 8.52
 -31 -1 -7 9.76 7.39
 31 1 7 5.55 6.66
 31 -1 7 12.52 6.91
 -31 -1 -7 9.12 6.36
 -31 1 -7 7.5 6.72
 31 -3 0 0.93 4.38
 31 -3 0 3.57 4.73
 -31 -3 0 -1.86 4.84
 31 -3 1 34.49 7.15
 -31 -3 1 31.82 6.75
 -31 -3 -1 48.45 8.51
 31 -3 1 54.14 8.38
 31 -3 -1 36.96 7.05
 31 -3 2 3.96 5.16
 -31 -3 2 3.33 4.73
 -31 -3 -2 12.81 6.07
 -31 3 -2 -2.26 5.31
 31 -3 2 7.29 5.52
 31 -3 -2 3.44 4.69
 31 -3 3 35.71 7.68
 31 -3 3 58.97 9.3
 -31 -3 -3 45.78 8.23
 -31 3 -3 37.29 8.15
 -31 -3 -3 47.97 9.04
 31 3 3 54.75 9.37
 -31 3 -4 10.32 6.17
 31 -3 4 15.61 7.26
 31 -3 4 1.15 6.16
 31 3 4 3.67 6.28
 -31 -3 -4 3.18 5.45
 -31 -3 -5 90.97 11.66
 31 -3 5 110.51 13.31
 -31 3 -5 116.59 12.79
 31 -3 5 97.41 12.45
 31 3 5 119 13.39
 31 -3 6 4.36 7.58
 -31 3 -6 1.19 5.99
 31 3 6 7.92 7.1
 31 -3 6 -2.59 6.64
 -31 -3 -6 6.33 6.81
 31 -5 0 0.87 4.3
 -31 -5 0 -1.9 4.95
 31 -5 0 -1.09 5.67
 31 -5 1 7.68 5.9
 31 -5 1 6.33 4.72
 -31 -5 1 7.78 5.23
 -31 -5 -1 14.63 6.4
 31 -5 -1 3.21 5.41
 31 -5 2 19.97 6.02
 31 -5 2 4.54 6.64
 31 -5 3 93.13 12.07
 31 5 3 91.3 11.94
 31 -5 3 101.49 11.3
 31 -5 4 11.5 7.55
 31 -5 4 15.17 6.79
 31 5 4 13.62 7.32
 -31 5 -4 23.13 8.72
 -31 -5 -4 7.18 6.29
 31 -5 5 42.83 10.47
 -31 5 -5 36.64 9.85
 -31 -5 -5 46.7 8.69
 31 -5 5 38.39 8.15
 31 5 5 27.96 8.26
 31 -7 0 11.48 7.35
 31 -7 1 7.77 7.37
 -31 -7 -1 9.74 6.4
 31 -7 2 64.69 11.3
 31 7 2 46.97 9.12
 -31 7 -2 60.32 11.5
 32 0 0 96.39 9.19
 -32 0 0 110.71 11.3
 32 0 1 1.54 4.59
 -32 0 -1 -4.08 5.4
 -32 0 1 3 5.05
 32 0 2 106.65 11.77
 32 0 2 92.09 10.42
 -32 0 -2 92.51 10.98
 32 0 3 1.03 5.95
 -32 0 -3 -7.8 5.99
 32 0 3 2.35 5.83
 32 0 4 8.47 6.97
 -32 0 -4 5.82 5.68
 32 0 4 9.85 6.72
 32 0 5 -1.38 7.08
 -32 0 -5 3.59 6.05
 32 0 5 -3.86 6.72
 -32 0 -6 49.92 9.72
 32 0 6 59.83 10.19
 -32 0 -7 -1.4 7.32
 32 0 7 1.44 6.75
 -32 0 -7 -2.61 6.49
 32 -2 0 90.67 9.6
 -32 -2 0 86.91 10.15
 32 -2 1 46.49 8.06
 32 -2 -1 62.59 8.02
 32 -2 1 39.6 7.31
 -32 -2 -1 33.59 7.54
 -32 -2 1 59.49 8.44
 -32 2 -1 58.47 9.29
 32 -2 2 19.42 6.23
 -32 2 -2 37.76 7.83
 -32 -2 2 24.4 6.43
 -32 -2 -2 26.79 7.49
 32 -2 2 21.85 6.56
 32 -2 -2 23.55 5.87
 32 2 2 38.67 8.42
 32 2 3 13.52 6.65
 32 -2 3 17.29 6.54
 -32 2 -3 4.52 6
 -32 -2 -3 16.91 6.98
 32 2 3 5.97 5.94
 32 -2 3 17.31 6.82
 32 -2 4 6 5.76
 -32 -2 -4 9.75 6.16
 -32 2 -4 -5.77 6.21
 -32 -2 -4 1.19 5.81
 32 2 4 1.26 5.43
 32 -2 4 2.41 5.66
 32 -2 5 24.24 8.8
 -32 -2 -5 9.53 6.97
 -32 2 -5 21.43 7.46
 -32 -2 -5 24.78 7.51
 32 -2 5 28.02 8.15
 32 2 5 22.09 7.6
 32 -2 6 23.82 9.64
 32 2 6 32.71 8.56
 32 -2 6 28.36 8.21
 -32 2 -6 31.88 8.57
 -32 -2 -6 45.74 9.6
 -32 -4 0 12.66 5.97
 32 -4 0 9.45 5.31
 32 -4 0 11.13 5.69
 32 -4 1 102.3 11.21
 32 -4 -1 110.49 11.57
 -32 -4 -1 108.54 11.6
 -32 -4 1 98.77 10.33
 32 -4 1 93.65 10.86
 32 -4 -1 93.45 10.16
 32 -4 2 16.3 6.65
 32 -4 2 6.22 5.24
 32 -4 -2 0.97 4.74
 -32 -4 2 7.52 5.05
 -32 -4 -2 -1.12 5.77
 -32 -4 -3 3.53 6.04
 32 -4 3 11.59 6.68
 -32 -4 -3 8.73 5.45
 32 -4 3 6.57 5.72
 32 4 3 14.58 6.82
 32 -4 4 1.27 5.85
 -32 -4 -4 1.09 5.33
 32 -4 4 3.49 5.47
 32 4 4 11.45 6.53
 -32 4 -4 -3.7 6.53
 32 -4 5 28.97 9.37
 -32 4 -5 23.38 7.55
 32 -4 5 29.68 7.92
 32 4 5 17.06 7.18
 -32 -4 -5 21.24 7.24
 32 -6 0 40.88 8.86
 -32 -6 0 42.83 8.07
 32 -6 1 25.78 8.49
 32 -6 -1 33.18 8.63
 -32 -6 -1 17.62 6.61
 32 -6 2 34.93 8.79
 32 6 2 22.44 7.5
 32 -6 3 2.6 6.78
 32 6 3 8.59 6.7
 -32 6 -3 8.27 7.19
 -33 -1 0 -1 4.98
 -33 1 0 2.17 5.1
 33 -1 0 2.33 4.58
 -33 -1 -1 3.14 5.1
 -33 1 -1 3.27 4.93
 -33 -1 1 6.87 5.36
 33 -1 -1 4.47 4.76
 33 -1 1 6.48 5.08
 33 -1 1 10.09 4.97
 -33 -1 -2 45.2 8.58
 -33 1 -2 36.71 8.09
 33 1 2 47.57 8.89
 33 -1 2 44.58 8.57
 33 -1 2 48.53 8.58
 33 1 2 55.19 8.77
 -33 1 -3 57.26 9.38
 -33 -1 -3 35.77 8.36
 33 1 3 51.56 9.3
 33 -1 3 32.31 8
 33 1 3 25.67 8.1
 33 -1 3 37.39 8.3
 33 -1 4 123.48 13.51
 -33 -1 -4 111.36 12.58
 -33 1 -4 113.97 12.85
 33 1 4 123.85 13.86
 33 1 4 95.27 12.39
 33 -1 4 104.59 12.68
 33 -1 5 -4.14 8.64
 -33 -1 -5 12.03 6.47
 33 -1 5 14.59 7.24
 33 1 5 2.67 6.63
 -33 1 -5 -2.46 6.53
 -33 -1 -5 6.25 6.73
 33 -1 6 7.71 8.18
 -33 1 -6 26.86 8.76
 -33 -1 -6 30.38 9.05
 -33 -1 -6 22.23 8.19
 33 1 6 23.89 8.51
 33 -1 6 11.24 8
 33 -3 0 8.46 5.06
 33 -3 0 3 5.3
 -33 -3 0 -3.96 5.48
 -33 -3 -1 28.87 7.43
 -33 -3 1 40.83 7.56
 33 -3 -1 46.93 8.27
 33 -3 1 32.31 7.49
 33 -3 1 28.59 7.61
 -33 -3 2 18.79 6.13
 -33 -3 -2 11.25 6.4
 -33 3 -2 12.1 6.98
 33 3 2 10.73 6.13
 33 -3 -2 5.36 5.22
 33 -3 2 10.45 5.79
 33 -3 2 7.79 5.63
 33 -3 3 67.82 10.62
 -33 3 -3 51.92 9.65
 -33 -3 -3 65.91 10.14
 33 3 3 77.21 10.9
 -33 -3 -3 80.33 10.03
 33 -3 3 69.8 10.08
 33 -3 4 7.59 6.71
 -33 3 -4 7.33 6.38
 -33 -3 -4 11.21 6.6
 33 -3 4 7.39 6.43
 33 3 4 31.34 8.69
 -33 -3 -4 11.03 6.68
 33 -3 5 129.43 14.21
 33 3 5 105.34 13.39
 -33 3 -5 135 14.2
 33 -3 5 131.18 15.14
 -33 -3 -5 121.86 13.43
 -33 -5 0 -1.02 5.33
 33 -5 0 2.26 6.16
 33 -5 1 6.89 6.08
 -33 -5 1 -0.92 5.57
 -33 -5 -1 11.03 6.75
 33 -5 1 1.94 4.91
 33 -5 -1 3.33 5.7
 33 -5 2 17.82 7.36
 -33 -5 -2 10.66 6.47
 33 5 2 18.2 7.18
 33 -5 2 19.5 6.36
 33 5 3 120.96 13.93
 33 -5 3 129.27 14.02
 33 -5 3 103.9 11.91
 33 -5 4 23.32 7.49
 33 5 4 30.24 8.69
 -33 -5 -4 28.66 7.3
 -34 0 0 400.31 22.5
 34 0 1 -1.13 5.13
 -34 0 -1 1.09 5.15
 -34 0 1 5.37 5.25
 34 0 1 6.45 5.1
 34 0 2 14.27 6.31
 34 0 2 12.2 6.49
 -34 0 -2 19.24 6.78
 34 0 3 3.24 6.53
 34 0 3 3.76 5.78
 -34 0 -3 -1.18 5.97
 34 0 4 76.36 12.69
 34 0 4 85.44 11.79
 -34 0 -4 80.04 11.63
 34 0 5 1.42 7.66
 -34 0 -5 1.28 6.25
 34 0 5 -1.37 6.2
 -34 0 -6 210.84 18.18
 34 0 6 244.02 21.52
 34 0 6 202.7 18.68
 34 -2 0 12.29 5
 -34 -2 0 4.08 5.73
 34 -2 0 12.66 5.51
 34 -2 1 50.56 8.41
 -34 -2 -1 52.1 8.97
 -34 -2 1 37.41 7.74
 -34 2 -1 53.28 9.59
 34 -2 1 46.48 8.25
 34 -2 -1 55.26 8.08
 34 -2 -2 193.81 14
 -34 -2 -2 219.29 17.42
 34 -2 2 239.28 16.81
 -34 2 -2 201.49 16.85
 -34 -2 2 221.99 15.71
 34 -2 2 212.79 16.85
 34 2 2 232.08 17.78
 34 -2 3 4.55 6.13
 34 2 3 7.64 5.88
 34 -2 3 7.36 6.2
 -34 2 -3 6.03 5.89
 -34 -2 -3 19.18 7.25
 34 2 4 114.64 14.07
 34 -2 4 123.99 13.83
 -34 2 -4 103.21 12.6
 -34 -2 -4 104 12.79
 34 2 4 93.65 12.58
 34 -2 4 90.03 12.23
 34 -2 5 23.68 9.53
 -34 -2 -5 14.64 7.47
 34 -2 5 5.44 6.88
 34 2 5 2.77 6.75
 -34 2 -5 10.03 6.85
 -34 -2 -5 11.89 6.9
 34 -4 0 52.65 8.74
 -34 -4 0 48.67 9.62
 34 -4 1 92.28 11.2
 34 -4 1 79.94 10.83
 -34 -4 1 94.86 10.62
 -34 -4 -1 90.46 11.56
 34 -4 -1 90.6 10.49
 34 -4 -1 70.3 10.77
 34 4 2 108.13 12.82
 34 -4 2 106.35 12.47
 -34 -4 -2 139.9 13.81
 -34 -4 2 98.74 10.52
 34 -4 2 99 11.71
 34 4 3 21.97 7.73
 34 -4 3 7.31 6.75
 34 -4 3 18.78 6.77
 -34 -4 -3 8.96 5.82
 -34 -4 -3 6.28 6.24
 34 -4 4 87.32 12.3
 34 -4 4 83.54 11.56
 34 4 4 99.92 13.09
 -34 -4 -4 98.35 11.8
 -34 -4 -4 109.73 13.4
 -34 4 -4 115.54 13.79
 34 -6 0 242.09 18.86
 -34 -6 0 218.98 16.56
 -34 -6 -1 34.58 8.59
 34 -6 1 26.77 8.17
 34 -6 -1 17.04 7.72
 -35 -1 0 3.23 5.43
 -35 1 0 -3.49 5.98
 -35 -1 -1 170.2 15.38
 35 -1 1 219.14 16.79
 -35 1 -1 210.7 16.73
 -35 -1 1 210.81 16.01
 35 -1 1 226.48 15.43
 35 -1 2 42.2 8.81
 35 -1 2 48.71 9.19
 -35 -1 -2 45.65 8.84
 -35 1 -2 38.05 8.77
 35 1 2 53.26 9.75
 -35 -1 -3 498.68 26.49
 -35 1 -3 407.66 24.62
 35 1 3 392.19 24.86
 35 -1 3 438.21 25.7
 35 -1 3 497.81 25.89
 35 1 3 444.98 24.97
 -35 1 -4 63.91 10.25
 -35 -1 -4 53.56 10.16
 35 1 4 62.7 11.06
 35 -1 4 60.04 10.62
 35 1 4 66.37 11.33
 35 -1 4 70.08 11.25
 -35 1 -5 115.28 14.16
 -35 -1 -5 119.95 14.14
 35 -1 5 108.55 13.92
 35 1 5 124.71 14.82
 35 1 5 145.01 16.51
 35 -1 5 100.19 14.84
 35 -3 0 1.98 5.71
 -35 -3 0 -1.05 5.99
 35 -3 0 -1.07 5.32
 35 -3 1 408.02 22.78
 35 -3 -1 417.68 22.5
 -35 -3 1 421.38 22.75
 -35 -3 -1 426.73 24.16
 35 -3 1 416.25 23.67
 35 -3 2 2.2 5.84
 -35 -3 2 3.85 5.68
 -35 -3 -2 1.2 6.17
 35 -3 2 4.75 5.7
 35 -3 -2 -2.77 5.72
 35 3 2 3.81 6.41
 35 -3 3 65.95 10.66
 -35 3 -3 72.08 11.61
 -35 -3 -3 56.43 10.52
 35 3 3 60.89 10.54
 35 -3 3 69.46 10.66
 35 -3 4 25.16 8.89
 -35 -3 -4 14.6 6.87
 -35 3 -4 6.47 6.54
 -35 -3 -4 -1.33 6.36
 35 -3 4 9.19 6.18
 35 3 4 2.76 6.75
 35 -5 0 -3.51 7.16
 -35 -5 0 5.39 6.21
 35 -5 -1 109.03 12.59
 -35 -5 1 101.23 11.47
 -35 -5 -1 85.01 11.74
 35 -5 1 96.17 12.7
 35 -5 1 88.4 11.33
 35 5 2 -5.15 5.82
 -35 -5 -2 16.25 7.91
 35 -5 2 7.45 7.25
 35 -5 2 15.37 6.41
 -36 0 0 1273.32 47.27
 36 0 1 4.84 5.35
 -36 0 -1 1.17 5.81
 36 0 2 275.97 19.79
 -36 0 -2 273.32 19.63
 36 0 2 280.9 18.67
 -36 0 -3 -1.25 6.82
 36 0 3 -4.54 6.94
 36 0 3 5.32 6.14
 36 0 4 421.19 25.95
 -36 0 -4 365.8 24.08
 36 0 4 430.15 26.09
 -36 0 -5 1.34 6.45
 36 0 5 4.38 8.74
 36 0 5 5.81 6.96
 36 -2 0 308.2 19.75
 36 -2 0 276.67 17.6
 -36 -2 0 267.91 18.86
 -36 2 -1 41.79 9.35
 -36 -2 -1 61.06 9.64
 -36 -2 1 41.05 8.38
 36 -2 -1 49.79 8.12
 36 -2 1 57.77 9.74
 36 -2 1 54.17 9.25
 36 -2 2 685.19 32.44
 36 2 2 642.44 32.64
 -36 -2 -2 695.03 32.45
 36 -2 2 711.3 31.15
 -36 2 -2 621.77 31.52
 -36 -2 2 616.67 29.31
 -36 -2 -3 6.41 6.48
 -36 2 -3 7.69 6.79
 36 -2 3 7.17 6.34
 36 2 3 4.06 6.37
 36 -2 3 -5.21 6.47
 36 2 4 345.58 23.86
 36 -2 4 316.41 22.55
 36 -2 4 426.35 25.49
 -36 2 -4 340.05 23.02
 -36 -2 -4 410.93 24.75
 36 -4 0 372.81 21.62
 36 -4 0 376.68 22.32
 -36 -4 0 335.92 21.34
 36 -4 -1 51.47 8.56
 36 -4 -1 41.77 9.59
 -36 -4 -1 45.13 9.55
 -36 -4 1 51.79 8.81
 36 -4 1 43.17 8.77
 36 -4 1 44.07 8.73
 36 -4 2 345.44 22.07
 36 -4 -2 301 19.42
 36 4 2 356.09 23.39
 -36 -4 2 323.34 19.64
 -36 -4 -2 392.95 23.61
 36 -4 2 355.95 22.13
 -36 -4 -3 1.31 7.07
 36 -4 3 1.28 6.87
 36 -4 3 11.22 6.3
 36 4 3 13.68 7.78
 -37 -1 0 -1.15 5.71
 37 1 1 348.85 22.59
 37 -1 1 326.23 21.73
 -37 1 -1 337.96 22.03
 -37 -1 1 334.29 21.27
 37 -1 1 353.72 20.13
 -37 -1 -1 331.54 21.79
 37 1 2 39.5 9.53
 -37 -1 -2 37.12 8.88
 -37 1 -2 32.86 9.07
 37 -1 2 40.82 8.73
 37 -1 2 34.81 8.78
 37 1 3 503.81 28.19
 37 -1 3 473.99 27.58
 -37 1 -3 449.88 26.68
 -37 -1 -3 467.34 26.79
 37 -1 3 501.27 27.27
 -37 -1 -4 61.95 10.84
 -37 1 -4 37 9.3
 37 1 4 60.13 11.45
 37 -1 4 51.97 10.37
 37 1 4 67.73 11.51
 37 -1 4 66.24 11.41
 37 -3 0 -1.14 5.76
 37 -3 0 -6.25 6.08
 -37 -3 0 -2.24 6.7
 37 -3 1 378.42 23.71
 37 -3 -1 435.77 23.89
 -37 -3 1 383.91 22.87
 37 -3 1 442.12 24.13
 37 -3 -1 459.07 23.7
 -37 -3 -1 479.9 25.75
 37 3 2 1.35 6.08
 -37 -3 -2 6.37 6.44
 -37 -3 2 1.03 5.7
 37 -3 2 5.82 6.17
 37 -3 2 1.25 5.78
 -37 3 -3 68.38 11.71
 -37 -3 -3 83.44 12.23
 37 -3 3 65.23 11.07
 37 3 3 99.35 13.29
 37 -3 3 78.43 11.52
 -38 0 0 294.77 20.34
 38 0 1 -10.25 6.59
 -38 0 -1 1.24 6.39
 -38 0 -2 21.77 8.13
 38 0 2 41.57 8.86
 -38 0 -3 -2.63 6.31
 38 0 3 1.19 7.09
 38 0 3 -1.4 5.94
 38 -2 0 28.58 7.47
 38 -2 0 30.3 7.78
 -38 -2 0 10.49 7.23
 -38 -2 -1 31.67 8.51
 -38 -2 1 29.2 7.99
 38 -2 1 33.15 8.36
 38 -2 1 24.98 7.59
 38 -2 2 279.12 20.39
 38 2 2 312.54 21.79
 -38 2 -2 270.26 20.65
 38 -2 2 273 19.37
 -38 -2 -2 290.2 20.58
 39 -1 0 -5 6.32
 -39 -1 0 4.89 6.67
 39 -1 1 46.74 9.89
 39 1 1 65.83 11.16
 -39 -1 1 49.49 10.16
 -39 -1 -1 53.08 10.37
 -39 1 -1 56.91 10.65
 39 1 2 26.47 9.02
 39 -1 2 21.71 8.69
 -39 -1 -2 19.6 8.02
 -39 1 -2 38.8 9.25
 39 -1 2 23.11 7.95
 0 0 0 0 0
 16 6 3 45.99 5.87
 2 -8 3 25.89 4.65

_iucr_refine_instructions_details
;
TITL exp_thma2pbi4_1_100_a.res in Cmca
    exp_thma2pbi4_1_100.res
    created by SHELXL-2019/3 at 11:08:41 on 07-Mar-2024
REM Old TITL exp_ThMA2PbI4_1_100 in Cmce
REM SHELXT solution in Cmca: R1 0.092, Rweak 0.010, Alpha 0.018
REM <I/s> 3.591 for 152 systematic absences, Orientation as input
REM Formula found by SHELXT: C12 I4 Pb
CELL 0.71073 29.0447 8.6706 8.6835 90 90 90
ZERR 2 0.0008 0.0002 0.0002 0 0 0
LATT 7
SYMM -X,0.5-Y,0.5+Z
SYMM -X,0.5+Y,0.5-Z
SYMM +X,-Y,-Z
SFAC C H I N Pb S
UNIT 40 128 16 8 4 8
FLAT C6A C5A S1A C2A C3A C4A
FLAT C6 C5 C4 C3 C2 S1
RIGU
SIMU
SADI N7A C6A N7 C6
SADI C6A C5A C6 C5
EADP C6A C6
EADP N7A N7
SIMU 0.02 0.04 2 C6A C6 C5A C5
SIMU 0.02 0.04 2 N7 N7A C5A C5 C6A C6
DFIX 1.54 C6A C5A C6 C5
DFIX 1.48 N7 C6 N7A C6A
SADI 0.002 S1 C2 S1 C5 S1A C2A S1A C5A
SADI 0.002 C5A C4A C4A C3A C3A C2A C3 C2 C4 C3 C5 C4

L.S. 10
PLAN  25
TEMP -173
CONF
LIST 4
MORE -1
BOND $H
fmap 2
acta
REM <olex2.extras>
REM <HklSrc "%.\\exp_ThMA2PbI4_1_100.hkl">
REM </olex2.extras>

WGHT    0.000000  103.671097
EXTI    0.000065
FVAR       0.10323   0.50303
PB01  5    0.500000    0.500000   -0.500000    10.25000    0.01675    0.01371 =
         0.01234   -0.00017    0.00000    0.00000
I002  3    0.500000    0.682825   -0.183093    10.50000    0.02377    0.01544 =
         0.01381   -0.00406    0.00000    0.00000
I003  3    0.610042    0.500000   -0.500000    10.50000    0.01691    0.03561 =
         0.03291    0.00097    0.00000    0.00000
PART -1
N7    4    0.593920    0.575300    0.087592    20.50000    0.01728    0.02482 =
         0.02549    0.00612   -0.00274   -0.00064
AFIX 137
H7A   2    0.609117    0.666694    0.079196    21.00000   -1.20000
H7B   2    0.595195    0.541892    0.186846    21.00000   -1.20000
H7C   2    0.563997    0.588358    0.059391    21.00000   -1.20000
AFIX   0
C5    1    0.666942    0.503977   -0.016288    20.50000    0.01789    0.05238 =
         0.03761    0.00786   -0.00297    0.00499
C2    1    0.749569    0.433331   -0.001670    20.50000    0.01018    0.03411 =
         0.02467    0.00173    0.00361   -0.00014
AFIX  43
H2    2    0.779085    0.386215   -0.004678    21.00000   -1.20000
AFIX   0
PART -2
C6A   1    0.617236    0.503731   -0.040672   -20.50000    0.02032    0.04109 =
         0.03017    0.00001   -0.00210    0.00316
AFIX  23
H6AA  2    0.613381    0.554583   -0.141932   -21.00000   -1.20000
H6AB  2    0.605610    0.396670   -0.048276   -21.00000   -1.20000
AFIX   0
PART -1
C4    1    0.696079    0.625401   -0.033948    20.50000    0.01838    0.04697 =
         0.03418   -0.00269    0.00120    0.00741
AFIX  43
H4    2    0.685949    0.727138   -0.056336    21.00000   -1.20000
AFIX   0
C3    1    0.741146    0.586857   -0.016407    20.50000    0.01809    0.03486 =
         0.02714    0.00389    0.00251    0.00285
AFIX  43
H3    2    0.765014    0.661750   -0.014580    21.00000   -1.20000
AFIX   0
S1    6    0.697745    0.337456    0.023498    20.50000    0.02407    0.02434 =
         0.07076   -0.00018    0.00215   -0.00073
PART -2
C5A   1    0.668060    0.504338    0.007523   -20.50000    0.01869    0.05415 =
         0.03735    0.00755   -0.00029    0.00332
C2A   1    0.748582    0.524831   -0.068253   -20.50000    0.01467    0.03914 =
         0.02148   -0.00542   -0.00540   -0.00543
AFIX  43
H2A   2    0.777738    0.533097   -0.117145   -21.00000   -1.20000
AFIX   0
C4A   1    0.697960    0.492743    0.127417   -20.50000    0.01920    0.04858 =
         0.03328    0.00124    0.00210    0.00453
AFIX  43
H4A   2    0.688286    0.478447    0.230946   -21.00000   -1.20000
AFIX   0
C3A   1    0.742962    0.503466    0.085701   -20.50000    0.01849    0.02069 =
         0.02189   -0.00501   -0.00217    0.00694
AFIX  43
H3A   2    0.767810    0.496752    0.156525   -21.00000   -1.20000
AFIX   0
S1A   6    0.696510    0.535275   -0.165208   -20.50000    0.02252    0.07529 =
         0.02081    0.00521   -0.00258    0.00509
PART -1
C6    1    0.615874    0.459342   -0.014678    20.50000    0.02032    0.04109 =
         0.03017    0.00001   -0.00210    0.00316
AFIX  23
H6A   2    0.602665    0.464099   -0.119671    21.00000   -1.20000
H6B   2    0.611665    0.353843    0.026587    21.00000   -1.20000
AFIX   0
PART -2
N7A   4    0.591935    0.589728    0.080412   -20.50000    0.01728    0.02482 =
         0.02549    0.00612   -0.00274   -0.00064
AFIX 137
H7AA  2    0.608473    0.588258    0.169408   -21.00000   -1.20000
H7AB  2    0.564059    0.544609    0.096489   -21.00000   -1.20000
H7AC  2    0.587757    0.689061    0.049600   -21.00000   -1.20000
AFIX   0
HKLF 4


REM  exp_thma2pbi4_1_100_a.res in Cmca
REM wR2 = 0.0885, GooF = S = 1.363, Restrained GooF = 1.230 for all data
REM R1 = 0.0402 for 1443 Fo > 4sig(Fo) and 0.0418 for all 1500 data
REM 134 parameters refined using 336 restraints

END  
     
WGHT      0.0000    103.6867 

REM Highest difference peak  2.498,  deepest hole -2.892,  1-sigma level  0.280
Q1    1   0.5000  0.5430 -0.3089  10.50000  0.05    2.50
Q2    1   0.5000  0.8110 -0.0424  10.50000  0.05    2.49
Q3    1   0.5000  0.6043  0.1855  10.50000  0.05    2.42
Q4    1   0.5000  0.6838  0.1018  10.50000  0.05    2.30
Q5    1   0.7216  0.6783  0.1823  11.00000  0.05    2.14
Q6    1   0.5000  0.5964 -0.4974  10.50000  0.05    1.71
Q7    1   0.5000  0.7743 -0.1680  10.50000  0.05    1.48
Q8    1   0.5000  0.5734 -0.6174  10.50000  0.05    1.17
Q9    1   0.5000  0.6496 -0.4011  10.50000  0.05    1.16
Q10   1   0.5277  0.4973 -0.5317  11.00000  0.05    1.12
Q11   1   0.7197  0.6023 -0.1818  11.00000  0.05    1.09
Q12   1   0.7789  0.5448  0.1766  11.00000  0.05    1.09
Q13   1   0.5000  0.6585 -0.2954  10.50000  0.05    0.98
Q14   1   0.5000  0.5551  0.0616  10.50000  0.05    0.95
Q15   1   0.7204  0.3037  0.1072  11.00000  0.05    0.93
Q16   1   0.4784  0.6704 -0.1528  11.00000  0.05    0.91
Q17   1   0.5000  0.5414 -0.1416  10.50000  0.05    0.88
Q18   1   0.6388  0.5000 -0.5000  10.50000  0.05    0.80
Q19   1   0.7806  0.6841 -0.0407  11.00000  0.05    0.73
Q20   1   0.7168  0.7519 -0.2082  11.00000  0.05    0.72
Q21   1   0.6879  0.8201 -0.1600  11.00000  0.05    0.69
Q22   1   0.5000  0.4639 -0.2327  10.50000  0.05    0.64
Q23   1   0.5824  0.5486 -0.4092  11.00000  0.05    0.61
Q24   1   0.5000  0.6561 -0.0315  10.50000  0.05    0.61
Q25   1   0.7778  0.3739 -0.0900  11.00000  0.05    0.57

  REM The information below was added by Olex2.
  REM
  REM R1 = 0.0402 for 1443 Fo > 4sig(Fo) and 0.0418 for all 11185 data
  REM 134 parameters refined using n/a restraints
  REM Highest difference peak 2.50, deepest hole -2.89
  REM Mean Shift 0, Max Shift 0.000.

  REM +++ Tabular Listing of Refinement Information +++
  REM R1_all = 0.0418
  REM R1_gt = 0.0402
  REM wR_ref = 0.0885
  REM GOOF = 1.363
  REM Shift_max = 0.000
  REM Shift_mean = 0
  REM Reflections_all = 11185
  REM Reflections_gt = 1443
  REM Parameters = 134
  REM Hole = -2.89
  REM Peak = 2.50
  REM Flack = n/a

  
;
_olex2_submission_special_instructions  'No special instructions were received'
_oxdiff_exptl_absorpt_empirical_details
;
Empirical correction (ABSPACK) includes:
- Absorption correction using spherical harmonics
- Frame scaling
;
_oxdiff_exptl_absorpt_empirical_full_max  1.267
_oxdiff_exptl_absorpt_empirical_full_min  0.676
