# Supplementary material for: Temperature-Dependent Structural and Optoelectronic Properties of the Layered Perovskite 2-Thiophenemethylammonium Lead Iodide
Source: J Phys Chem C Nanomater Interfaces. 2024 Jul 25;128(31):13108–20. doi: 10.1021/acs.jpcc.4c03221 (PMC11317984; doi:10.1021/acs.jpcc.4c03221)
Supplement: Supplementary file 1 — jp4c03221_si_001.zip [file jp4c03221_si_001.zip › ThMA2PbI4_Temp-depSCXRD/exp_ThMA2PbI4_2_125.cif]

data_exp_thma2pbi4_2_125
_audit_creation_date               2024-03-07
_audit_creation_method
;
Olex2 1.5
(compiled 2024.02.16 svn.r378c4104 for OlexSys, GUI svn.r6928)
;
_shelx_SHELXL_version_number       '2019/3'
_audit_contact_author_address      ?
_audit_contact_author_email        ?
_audit_contact_author_name         ''
_audit_contact_author_phone        ?
_publ_contact_author_id_orcid      ?
_publ_section_references
;
Dolomanov, O.V., Bourhis, L.J., Gildea, R.J, Howard, J.A.K. & Puschmann, H.
 (2009), J. Appl. Cryst. 42, 339-341.

Sheldrick, G.M. (2015). Acta Cryst. A71, 3-8.

Sheldrick, G.M. (2015). Acta Cryst. C71, 3-8.
;
_chemical_name_common              ?
_chemical_name_systematic          ?
_chemical_formula_moiety           'I8 Pb2, 15.686(C1.275 H4.08 N0.255 S0.255)'
_chemical_formula_sum              'C20 H64 I8 N4 Pb2 S4'
_chemical_formula_weight           1918.57
_chemical_melting_point            ?
_chemical_oxdiff_formula           C20PbI4N2S1H30
loop_
  _atom_type_symbol
  _atom_type_description
  _atom_type_scat_dispersion_real
  _atom_type_scat_dispersion_imag
  _atom_type_scat_source
 'C' 'C' 0.0033 0.0016 'International Tables Vol C Tables 4.2.6.8 and 6.1.1.4'
 'H' 'H' 0.0000 0.0000 'International Tables Vol C Tables 4.2.6.8 and 6.1.1.4'
 'I' 'I' -0.4742 1.8119 'International Tables Vol C Tables 4.2.6.8 and 6.1.1.4'
 'N' 'N' 0.0061 0.0033 'International Tables Vol C Tables 4.2.6.8 and 6.1.1.4'
 'Pb' 'Pb' -3.3944 10.1111
 'International Tables Vol C Tables 4.2.6.8 and 6.1.1.4'
 'S' 'S' 0.1246 0.1234 'International Tables Vol C Tables 4.2.6.8 and 6.1.1.4'

_shelx_space_group_comment
;
The symmetry employed for this shelxl refinement is uniquely defined
by the following loop, which should always be used as a source of
symmetry information in preference to the above space-group names.
They are only intended as comments.
;
_space_group_crystal_system        'orthorhombic'
_space_group_IT_number             64
_space_group_name_H-M_alt          'C m c e'
_space_group_name_Hall             '-C 2bc 2'
loop_
  _space_group_symop_operation_xyz
 'x, y, z'
 '-x, -y+1/2, z+1/2'
 '-x, y+1/2, -z+1/2'
 'x, -y, -z'
 'x+1/2, y+1/2, z'
 '-x+1/2, -y+1, z+1/2'
 '-x+1/2, y+1, -z+1/2'
 'x+1/2, -y+1/2, -z'
 '-x, -y, -z'
 'x, y-1/2, -z-1/2'
 'x, -y-1/2, z-1/2'
 '-x, y, z'
 '-x+1/2, -y+1/2, -z'
 'x+1/2, y, -z-1/2'
 'x+1/2, -y, z-1/2'
 '-x+1/2, y+1/2, z'

_cell_length_a                     29.0528(8)
_cell_length_b                     8.6802(2)
_cell_length_c                     8.6921(2)
_cell_angle_alpha                  90
_cell_angle_beta                   90
_cell_angle_gamma                  90
_cell_volume                       2192.01(9)
_cell_formula_units_Z              2
_cell_measurement_reflns_used      6873
_cell_measurement_temperature      125.02(10)
_cell_measurement_theta_max        32.3940
_cell_measurement_theta_min        2.8000
_shelx_estimated_absorpt_T_max     ?
_shelx_estimated_absorpt_T_min     ?
_exptl_absorpt_coefficient_mu      13.514
_exptl_absorpt_correction_T_max    1.00000
_exptl_absorpt_correction_T_min    1.00000
_exptl_absorpt_correction_type     sphere
_exptl_absorpt_process_details
;
CrysAlisPro 1.171.43.106a (Rigaku Oxford Diffraction, 2024)
Spherical absorption correction
using equivalent radius and absorption coefficient.
Empirical absorption correction using spherical harmonics,
implemented in SCALE3 ABSPACK scaling algorithm.
;
_exptl_absorpt_special_details     ?
_exptl_crystal_colour              orange
_exptl_crystal_colour_primary      orange
_exptl_crystal_density_diffrn      2.907
_exptl_crystal_density_meas        ?
_exptl_crystal_density_method      ?
_exptl_crystal_description         plate
_exptl_crystal_F_000               1728
_exptl_crystal_size_max            1.0
_exptl_crystal_size_mid            0.08
_exptl_crystal_size_min            0.02
_exptl_crystal_size_rad            0.400
_exptl_transmission_factor_max     ?
_exptl_transmission_factor_min     ?
_diffrn_reflns_av_R_equivalents    0.0389
_diffrn_reflns_av_unetI/netI       0.0247
_diffrn_reflns_Laue_measured_fraction_full  0.999
_diffrn_reflns_Laue_measured_fraction_max  0.999
_diffrn_reflns_limit_h_max         39
_diffrn_reflns_limit_h_min         -39
_diffrn_reflns_limit_k_max         11
_diffrn_reflns_limit_k_min         -11
_diffrn_reflns_limit_l_max         11
_diffrn_reflns_limit_l_min         -11
_diffrn_reflns_number              10487
_diffrn_reflns_point_group_measured_fraction_full  0.999
_diffrn_reflns_point_group_measured_fraction_max  0.999
_diffrn_reflns_theta_full          25.242
_diffrn_reflns_theta_max           29.124
_diffrn_reflns_theta_min           2.804
_diffrn_ambient_environment        N~2~
_diffrn_ambient_temperature        125.02(10)
_diffrn_detector                   'Hybrid Pixel Array Detector'
_diffrn_detector_area_resol_mean   10.0000
_diffrn_detector_type              'HyPix-Arc 100'
_diffrn_measured_fraction_theta_full  0.999
_diffrn_measured_fraction_theta_max  0.999
_diffrn_measurement_details
;
List of Runs (angles in degrees, time in seconds):

  # Type    Start    End  Width  t~exp~   \w     \q     \k     \f   Frames
--------------------------------------------------------------------------
  1  \w    -54.00  61.00   0.50    5.00    --   25.56  28.00 -96.00  230
  2  \w    -54.00  61.00   0.50    5.00    --   25.56  28.00 -96.00  230
  3  \w    -19.00  29.00   0.50    5.00    --  -25.24 -99.00-120.00   96
  4  \w    -20.00  32.00   0.50    5.00    --  -25.24 -99.00 120.00  104
  5  \w   -122.00 -89.00   0.50    5.00    --  -25.24-178.00-180.00   66
  6  \w    -57.00 -31.00   0.50    5.00    --  -25.24 -28.00 101.00   52
  7  \w     42.00  98.00   0.50    5.00    --   25.56 178.00   0.00  112
  8  \w     43.00 110.00   0.50    5.00    --   25.56 178.00 -90.00  134
;
_diffrn_measurement_device         'four-circle diffractometer'
_diffrn_measurement_device_type    'XtaLAB Synergy, Dualflex, HyPix-Arc 100'
_diffrn_measurement_method         '\w scans'
_diffrn_orient_matrix_type        
 'CrysAlisPro convention (1999,Acta A55,543-557)'
_diffrn_orient_matrix_UB_11        -0.0090345000
_diffrn_orient_matrix_UB_12        -0.0544757000
_diffrn_orient_matrix_UB_13        0.0528105000
_diffrn_orient_matrix_UB_21        -0.0000048000
_diffrn_orient_matrix_UB_22        0.0569396000
_diffrn_orient_matrix_UB_23        0.0585103000
_diffrn_orient_matrix_UB_31        -0.0226848000
_diffrn_orient_matrix_UB_32        0.0216488000
_diffrn_orient_matrix_UB_33        -0.0210436000
_diffrn_radiation_monochromator    mirror
_diffrn_radiation_probe            x-ray
_diffrn_radiation_type             'Mo K\a'
_diffrn_radiation_wavelength       0.71073
_diffrn_source                     'micro-focus sealed X-ray tube'
_diffrn_source_type                'PhotonJet (Mo) X-ray Source'
_reflns_Friedel_coverage           0.000
_reflns_Friedel_fraction_full      .
_reflns_Friedel_fraction_max       .
_reflns_number_gt                  1424
_reflns_number_total               1502
_reflns_special_details
;
 Reflections were merged by SHELXL according to the crystal
 class for the calculation of statistics and refinement.
 
 _reflns_Friedel_fraction is defined as the number of unique
 Friedel pairs measured divided by the number that would be
 possible theoretically, ignoring centric projections and
 systematic absences.
;
_reflns_threshold_expression       'I > 2\s(I)'
_computing_cell_refinement         'CrysAlisPro 1.171.43.106a (Rigaku OD, 2024)'
_computing_data_collection        
 'CrysAlisPro system (CCD 43.106a 64-bit (release 01-02-2024))'
_computing_data_reduction          'CrysAlisPro 1.171.43.106a (Rigaku OD, 2024)'
_computing_molecular_graphics      'Olex2 1.5 (Dolomanov et al., 2009)'
_computing_publication_material    'Olex2 1.5 (Dolomanov et al., 2009)'
_computing_structure_refinement    'SHELXL 2019/3 (Sheldrick, 2015)'
_computing_structure_solution      'SHELXT  (Sheldrick, 2015)'
_refine_diff_density_max           2.280
_refine_diff_density_min           -2.386
_refine_diff_density_rms           0.243
_refine_ls_extinction_coef         0.00007(3)
_refine_ls_extinction_expression  
 'Fc^*^=kFc[1+0.001xFc^2^\l^3^/sin(2\q)]^-1/4^'
_refine_ls_extinction_method       'SHELXL-2019/2 (Sheldrick 2019)'
_refine_ls_goodness_of_fit_ref     1.368
_refine_ls_hydrogen_treatment      constr
_refine_ls_matrix_type             full
_refine_ls_number_parameters       134
_refine_ls_number_reflns           1502
_refine_ls_number_restraints       337
_refine_ls_R_factor_all            0.0390
_refine_ls_R_factor_gt             0.0370
_refine_ls_restrained_S_all        1.234
_refine_ls_shift/su_max            0.001
_refine_ls_shift/su_mean           0.000
_refine_ls_structure_factor_coef   Fsqd
_refine_ls_weighting_details      
 'w=1/[\s^2^(Fo^2^)+73.8068P] where P=(Fo^2^+2Fc^2^)/3'
_refine_ls_weighting_scheme        calc
_refine_ls_wR_factor_gt            0.0813
_refine_ls_wR_factor_ref           0.0818
_refine_special_details            ?
_olex2_refinement_description
;
1. Fixed Uiso
 At 1.2 times of:
  All C(H) groups, All C(H,H) groups, All N(H,H,H) groups
2. Restrained distances
 C6A-C5A = C6-C5
 1.54 with sigma of 0.02
 N7-C6 = N7A-C6A
 1.48 with sigma of 0.02
 N7A-C6A \\sim N7-C6
 with sigma of 0.02
 C6A-C5A \\sim C6-C5
 with sigma of 0.02
 S1-C2 \\sim S1-C5 \\sim S1A-C2A \\sim S1A-C5A
 with sigma of 0.002
 C5A-C4A \\sim C4A-C3A \\sim C3A-C2A \\sim C3-C2 \\sim C4-C3 \\sim C5-C4
 with sigma of 0.002
 N7-C6 \\sim N7A-C6A
 with sigma of 0.002
3. Restrained planarity
 C6A, C5A, S1A, C2A, C3A, C4A
 with sigma of 0.1
 C6, C5, C4, C3, C2, S1
 with sigma of 0.1
4. Uiso/Uaniso restraints and constraints
All non-hydrogen atoms have similar U: within 2A with sigma of 0.04 and sigma
for terminal atoms of 0.08 within 2A
C6A \\sim C6 \\sim C5A \\sim C5: within 2A with sigma of 0.02 and sigma for
terminal atoms of 0.04 within 2A
N7 \\sim N7A \\sim C5A \\sim C5 \\sim C6A \\sim C6: within 2A with sigma of
0.02 and sigma for terminal atoms of 0.04 within 2A
C2 \\sim C3: within 2A with sigma of 0.002 and sigma for terminal atoms of
0.004 within 2A
Uanis(C6A) = Uanis(C6)
Uanis(N7A) = Uanis(N7)
5. Rigid body (RIGU) restrains
 All non-hydrogen atoms
 with sigma for 1-2 distances of 0.004 and sigma for 1-3 distances of 0.004
6. Others
 Sof(H6AA)=Sof(H6AB)=Sof(H2A)=Sof(H4A)=Sof(H3A)=Sof(H7AA)=Sof(H7AB)=Sof(H7AC)=
 1-FVAR(1)
 Sof(C6A)=Sof(C5A)=Sof(C2A)=Sof(C4A)=Sof(C3A)=Sof(S1A)=Sof(N7A)=0.5*(1-FVAR(2))
 Sof(N7)=Sof(C5)=Sof(C2)=Sof(C4)=Sof(C3)=Sof(S1)=Sof(C6)=0.5*FVAR(2)
 Sof(H7A)=Sof(H7B)=Sof(H7C)=Sof(H2)=Sof(H4)=Sof(H3)=Sof(H6A)=Sof(H6B)=FVAR(1)
7.a Secondary CH2 refined with riding coordinates:
 C6A(H6AA,H6AB), C6(H6A,H6B)
7.b Aromatic/amide H refined with riding coordinates:
 C2(H2), C4(H4), C3(H3), C2A(H2A), C4A(H4A), C3A(H3A)
7.c Idealised Me refined as rotating group:
 N7(H7A,H7B,H7C), N7A(H7AA,H7AB,H7AC)
;
_atom_sites_solution_hydrogens     geom
_atom_sites_solution_primary       dual
_atom_sites_solution_secondary     ?
loop_
  _atom_site_label
  _atom_site_type_symbol
  _atom_site_fract_x
  _atom_site_fract_y
  _atom_site_fract_z
  _atom_site_U_iso_or_equiv
  _atom_site_adp_type
  _atom_site_occupancy
  _atom_site_site_symmetry_order
  _atom_site_calc_flag
  _atom_site_refinement_flags_posn
  _atom_site_refinement_flags_adp
  _atom_site_refinement_flags_occupancy
  _atom_site_disorder_assembly
  _atom_site_disorder_group
 Pb01 Pb 0.500000 0.500000 -0.500000 0.01732(15) Uani 1 4 d S T P . .
 I002 I 0.500000 0.68318(8) -0.18341(8) 0.02144(18) Uani 1 2 d S T P . .
 I003 I 0.60999(3) 0.500000 -0.500000 0.0331(2) Uani 1 2 d S T P . .
 N7 N 0.5938(19) 0.576(6) 0.080(6) 0.027(4) Uani 0.255(5) 1 d D U P A -1
 H7A H 0.607491 0.669605 0.066353 0.032 Uiso 0.510(11) 1 calc R U P A -1
 H7B H 0.597068 0.546739 0.180194 0.032 Uiso 0.510(11) 1 calc R U P A -1
 H7C H 0.563394 0.583389 0.056824 0.032 Uiso 0.510(11) 1 calc R U P A -1
 C5 C 0.6672(8) 0.501(3) -0.020(4) 0.041(5) Uani 0.255(5) 1 d D U P A -1
 C2 C 0.7486(9) 0.433(4) 0.001(7) 0.033(5) Uani 0.255(5) 1 d D U P A -1
 H2 H 0.778024 0.385388 0.001379 0.039 Uiso 0.510(11) 1 calc R U P A -1
 C6A C 0.6177(10) 0.516(6) -0.039(4) 0.036(4) Uani 0.245(5) 1 d D U P A -2
 H6AA H 0.613922 0.574076 -0.136049 0.043 Uiso 0.490(11) 1 calc R U P A -2
 H6AB H 0.606233 0.409602 -0.055292 0.043 Uiso 0.490(11) 1 calc R U P A -2
 C4 C 0.6961(9) 0.625(4) -0.038(6) 0.040(7) Uani 0.255(5) 1 d D U P A -1
 H4 H 0.685677 0.725503 -0.062106 0.049 Uiso 0.510(11) 1 calc R U P A -1
 C3 C 0.7415(10) 0.588(4) -0.017(6) 0.033(5) Uani 0.255(5) 1 d D U P A -1
 H3 H 0.765540 0.662304 -0.015467 0.039 Uiso 0.510(11) 1 calc R U P A -1
 S1 S 0.6975(4) 0.3370(13) 0.021(2) 0.048(4) Uani 0.255(5) 1 d D U P A -1
 C5A C 0.6685(8) 0.512(4) 0.008(3) 0.041(5) Uani 0.245(5) 1 d D U P A -2
 C2A C 0.7480(9) 0.523(6) -0.067(4) 0.032(7) Uani 0.245(5) 1 d D U P A -2
 H2A H 0.777155 0.527867 -0.116575 0.038 Uiso 0.490(11) 1 calc R U P A -2
 C4A C 0.6974(9) 0.499(6) 0.132(4) 0.040(7) Uani 0.245(5) 1 d D U P A -2
 H4A H 0.687343 0.487940 0.234851 0.047 Uiso 0.490(11) 1 calc R U P A -2
 C3A C 0.7427(10) 0.505(6) 0.088(4) 0.028(7) Uani 0.245(5) 1 d D U P A -2
 H3A H 0.767685 0.496866 0.158287 0.034 Uiso 0.490(11) 1 calc R U P A -2
 S1A S 0.6967(4) 0.5362(19) -0.1636(13) 0.045(4) Uani 0.245(5) 1 d D U P A -2
 C6 C 0.6159(10) 0.461(4) -0.021(6) 0.036(4) Uani 0.255(5) 1 d D U P A -1
 H6A H 0.603354 0.467454 -0.126899 0.043 Uiso 0.510(11) 1 calc R U P A -1
 H6B H 0.610920 0.355344 0.018483 0.043 Uiso 0.510(11) 1 calc R U P A -1
 N7A N 0.592(2) 0.591(7) 0.087(6) 0.027(4) Uani 0.245(5) 1 d D U P A -2
 H7AA H 0.610394 0.605344 0.169119 0.032 Uiso 0.490(11) 1 calc R U P A -2
 H7AB H 0.567422 0.530585 0.114119 0.032 Uiso 0.490(11) 1 calc R U P A -2
 H7AC H 0.580963 0.684116 0.053519 0.032 Uiso 0.490(11) 1 calc R U P A -2

loop_
  _atom_site_aniso_label
  _atom_site_aniso_U_11
  _atom_site_aniso_U_22
  _atom_site_aniso_U_33
  _atom_site_aniso_U_23
  _atom_site_aniso_U_13
  _atom_site_aniso_U_12
 Pb01 0.0205(3) 0.0160(3) 0.0155(3) -0.0001(2) 0.000 0.000
 I002 0.0285(4) 0.0184(3) 0.0175(3) -0.0053(3) 0.000 0.000
 I003 0.0204(4) 0.0402(5) 0.0386(5) 0.0004(4) 0.000 0.000
 N7 0.021(7) 0.030(9) 0.029(7) 0.005(6) -0.002(6) -0.003(6)
 C5 0.022(6) 0.057(10) 0.042(11) 0.003(9) -0.003(9) 0.002(8)
 C2 0.019(6) 0.043(10) 0.035(11) -0.001(9) 0.006(9) -0.001(8)
 C6A 0.024(5) 0.047(9) 0.036(9) -0.002(8) -0.001(6) 0.001(7)
 C4 0.022(8) 0.055(12) 0.044(15) -0.003(13) 0.004(11) 0.004(8)
 C3 0.019(6) 0.043(10) 0.035(11) -0.001(9) 0.006(9) -0.001(8)
 S1 0.030(5) 0.033(6) 0.080(9) -0.003(6) 0.002(5) 0.002(4)
 C5A 0.023(5) 0.057(11) 0.043(10) 0.003(9) 0.001(8) 0.002(9)
 C2A 0.020(10) 0.048(19) 0.028(11) -0.005(12) -0.002(9) -0.007(13)
 C4A 0.022(9) 0.056(15) 0.041(11) 0.001(12) 0.003(8) 0.000(11)
 C3A 0.021(8) 0.036(17) 0.028(11) -0.004(11) -0.001(9) 0.005(12)
 S1A 0.027(5) 0.081(10) 0.028(6) 0.006(5) -0.001(4) 0.001(5)
 C6 0.024(5) 0.047(9) 0.036(9) -0.002(8) -0.001(6) 0.001(7)
 N7A 0.021(7) 0.030(9) 0.029(7) 0.005(6) -0.002(6) -0.003(6)

_geom_special_details
;
 All esds (except the esd in the dihedral angle between two l.s. planes)
 are estimated using the full covariance matrix.  The cell esds are taken
 into account individually in the estimation of esds in distances, angles
 and torsion angles; correlations between esds in cell parameters are only
 used when they are defined by crystal symmetry.  An approximate (isotropic)
 treatment of cell esds is used for estimating esds involving l.s. planes.
;
loop_
  _geom_bond_atom_site_label_1
  _geom_bond_atom_site_label_2
  _geom_bond_distance
  _geom_bond_site_symmetry_2
  _geom_bond_publ_flag
 Pb01 I002 3.1782(7) . ?
 Pb01 I002 3.1782(7) 9_664 ?
 Pb01 I002 3.1787(7) 10 ?
 Pb01 I002 3.1787(7) 2_664 ?
 Pb01 I003 3.1955(8) . ?
 Pb01 I003 3.1956(8) 9_664 ?
 N7 H7A 0.9100 . ?
 N7 H7B 0.9100 . ?
 N7 H7C 0.9100 . ?
 N7 C6 1.482(13) . ?
 C5 C4 1.369(17) . ?
 C5 S1 1.71(2) . ?
 C5 C6 1.530(15) . ?
 C2 H2 0.9500 . ?
 C2 C3 1.369(17) . ?
 C2 S1 1.71(2) . ?
 C6A H6AA 0.9900 . ?
 C6A H6AB 0.9900 . ?
 C6A C5A 1.531(15) . ?
 C6A N7A 1.482(13) . ?
 C4 H4 0.9500 . ?
 C4 C3 1.369(17) . ?
 C3 H3 0.9500 . ?
 C5A C4A 1.369(17) . ?
 C5A S1A 1.71(2) . ?
 C2A H2A 0.9500 . ?
 C2A C3A 1.369(17) . ?
 C2A S1A 1.71(2) . ?
 C4A H4A 0.9500 . ?
 C4A C3A 1.369(17) . ?
 C3A H3A 0.9500 . ?
 C6 H6A 0.9900 . ?
 C6 H6B 0.9900 . ?
 N7A H7AA 0.9100 . ?
 N7A H7AB 0.9100 . ?
 N7A H7AC 0.9100 . ?

loop_
  _geom_angle_atom_site_label_1
  _geom_angle_atom_site_label_2
  _geom_angle_atom_site_label_3
  _geom_angle
  _geom_angle_site_symmetry_1
  _geom_angle_site_symmetry_3
  _geom_angle_publ_flag
 I002 Pb01 I002 180.0 . 9_664 ?
 I002 Pb01 I002 90.081(7) 9_664 10 ?
 I002 Pb01 I002 89.919(7) . 10 ?
 I002 Pb01 I002 89.919(7) 9_664 2_664 ?
 I002 Pb01 I002 90.081(7) . 2_664 ?
 I002 Pb01 I002 180.000(13) 10 2_664 ?
 I002 Pb01 I003 90.0 . . ?
 I002 Pb01 I003 90.0 10 . ?
 I002 Pb01 I003 90.0 9_664 9_664 ?
 I002 Pb01 I003 90.0 2_664 . ?
 I002 Pb01 I003 90.0 2_664 9_664 ?
 I002 Pb01 I003 90.0 9_664 . ?
 I002 Pb01 I003 90.0 10 9_664 ?
 I002 Pb01 I003 90.0 . 9_664 ?
 I003 Pb01 I003 180.0 . 9_664 ?
 Pb01 I002 Pb01 150.12(3) . 2_665 ?
 H7A N7 H7B 109.5 . . ?
 H7A N7 H7C 109.5 . . ?
 H7B N7 H7C 109.5 . . ?
 C6 N7 H7A 109.5 . . ?
 C6 N7 H7B 109.5 . . ?
 C6 N7 H7C 109.5 . . ?
 C4 C5 S1 111(2) . . ?
 C4 C5 C6 141(3) . . ?
 C6 C5 S1 108(2) . . ?
 C3 C2 H2 124.5 . . ?
 C3 C2 S1 111(3) . . ?
 S1 C2 H2 124.5 . . ?
 H6AA C6A H6AB 108.5 . . ?
 C5A C6A H6AA 110.2 . . ?
 C5A C6A H6AB 110.2 . . ?
 N7A C6A H6AA 110.2 . . ?
 N7A C6A H6AB 110.2 . . ?
 N7A C6A C5A 108(3) . . ?
 C5 C4 H4 123.4 . . ?
 C3 C4 C5 113(3) . . ?
 C3 C4 H4 123.4 . . ?
 C2 C3 H3 123.6 . . ?
 C4 C3 C2 113(4) . . ?
 C4 C3 H3 123.6 . . ?
 C5 S1 C2 91.0(17) . . ?
 C6A C5A S1A 103(2) . . ?
 C4A C5A C6A 143(3) . . ?
 C4A C5A S1A 113(2) . . ?
 C3A C2A H2A 123.5 . . ?
 C3A C2A S1A 113(3) . . ?
 S1A C2A H2A 123.5 . . ?
 C5A C4A H4A 124.1 . . ?
 C5A C4A C3A 112(3) . . ?
 C3A C4A H4A 124.1 . . ?
 C2A C3A C4A 113(4) . . ?
 C2A C3A H3A 123.7 . . ?
 C4A C3A H3A 123.7 . . ?
 C5A S1A C2A 89.0(17) . . ?
 N7 C6 C5 105(3) . . ?
 N7 C6 H6A 110.7 . . ?
 N7 C6 H6B 110.7 . . ?
 C5 C6 H6A 110.7 . . ?
 C5 C6 H6B 110.7 . . ?
 H6A C6 H6B 108.8 . . ?
 C6A N7A H7AA 109.5 . . ?
 C6A N7A H7AB 109.5 . . ?
 C6A N7A H7AC 109.5 . . ?
 H7AA N7A H7AB 109.5 . . ?
 H7AA N7A H7AC 109.5 . . ?
 H7AB N7A H7AC 109.5 . . ?

loop_
  _geom_torsion_atom_site_label_1
  _geom_torsion_atom_site_label_2
  _geom_torsion_atom_site_label_3
  _geom_torsion_atom_site_label_4
  _geom_torsion
  _geom_torsion_site_symmetry_1
  _geom_torsion_site_symmetry_2
  _geom_torsion_site_symmetry_3
  _geom_torsion_site_symmetry_4
  _geom_torsion_publ_flag
 C5 C4 C3 C2 7(4) . . . . ?
 C6A C5A C4A C3A 179.6(16) . . . . ?
 C6A C5A S1A C2A -179.1(12) . . . . ?
 C4 C5 S1 C2 -4(3) . . . . ?
 C4 C5 C6 N7 -49(4) . . . . ?
 C3 C2 S1 C5 8(3) . . . . ?
 S1 C5 C4 C3 -1(4) . . . . ?
 S1 C5 C6 N7 129(4) . . . . ?
 S1 C2 C3 C4 -9(4) . . . . ?
 C5A C4A C3A C2A 0(4) . . . . ?
 C4A C5A S1A C2A 2(2) . . . . ?
 C3A C2A S1A C5A -1(2) . . . . ?
 S1A C5A C4A C3A -1(3) . . . . ?
 S1A C2A C3A C4A 1(4) . . . . ?
 C6 C5 C4 C3 178(3) . . . . ?
 C6 C5 S1 C2 177.1(18) . . . . ?
 N7A C6A C5A C4A 34(4) . . . . ?
 N7A C6A C5A S1A -145(4) . . . . ?

loop_
  _diffrn_refln_index_h
  _diffrn_refln_index_k
  _diffrn_refln_index_l
  _diffrn_refln_intensity_net
  _diffrn_refln_intensity_u
 0 0 2 3977.87 101.59
 0 0 2 3973.68 101.56
 0 0 3 -0.36 1.92
 0 0 3 1.09 2.07
 0 0 4 2950.91 79.86
 0 0 4 2860.78 79.42
 0 0 -5 1.08 1.81
 0 0 -6 3988.37 104.35
 0 0 6 3869.75 109.47
 0 0 6 3944.86 109.72
 0 0 7 -1.92 4.21
 0 0 -7 -0.52 2.78
 0 0 7 -0.96 4.37
 0 0 -8 122.52 9.34
 0 0 8 125.48 12.52
 0 0 8 103.21 11.61
 0 0 9 -2.71 6.56
 0 0 9 -1.35 6.3
 0 0 -9 -2.87 4.05
 0 0 10 662.55 35.17
 0 0 -10 703.54 28.4
 0 0 10 642.5 34.69
 0 0 -11 0.93 4.66
 0 -2 0 3991.86 105.66
 0 -2 0 3994.55 105.71
 0 -2 1 705.73 21.62
 0 -2 1 710.75 21.62
 0 2 1 707.45 18.64
 0 2 -1 735.18 20.14
 0 -2 1 694.72 19.54
 0 -2 2 6776.05 173.01
 0 -2 2 6672.18 176.02
 0 -2 2 6592.58 175.9
 0 -2 3 64.75 5.51
 0 2 -3 61.69 4.07
 0 -2 3 57.99 3.54
 0 -2 3 55.28 5.31
 0 2 -4 2533.87 66.16
 0 -2 4 2466.04 69.98
 0 -2 4 2454.6 69.83
 0 2 -5 98.24 6.26
 0 2 -6 730.39 24.34
 0 -2 6 732.57 28.99
 0 -2 6 742.27 29.17
 0 -2 7 291.84 17.31
 0 -2 7 255.13 16.49
 0 2 -8 1470.74 44.49
 0 -2 8 1420.23 51.48
 0 -2 8 1375.88 51.22
 0 -2 -9 54.83 7.39
 0 2 -9 47.07 6.23
 0 -2 9 47.53 9.42
 0 -2 9 40.73 8.65
 0 2 -9 42.88 5.69
 0 -2 -10 198.82 14.28
 0 -2 10 203.72 18.31
 0 -2 10 174.3 17.37
 0 -2 -11 1.01 4.88
 0 -2 11 -1.73 7.08
 0 -2 11 3.48 7.29
 0 -4 0 2663.2 73.51
 0 -4 0 2682.32 73.44
 0 -4 1 762.56 25.72
 0 4 1 705.97 21.15
 0 -4 1 747.35 25.58
 0 -4 1 762.36 22.05
 0 -4 2 2435.05 64.63
 0 4 2 2486.89 62.99
 0 -4 2 2421.61 69.15
 0 -4 2 2505.55 69.39
 0 -4 3 35.02 3.67
 0 4 3 34.32 2.23
 0 -4 4 1748.62 49.62
 0 -4 5 59.11 7.4
 0 -4 5 51.5 6.79
 0 -4 6 910.34 35.15
 0 -4 6 914.78 35.41
 0 -4 7 239.09 16.9
 0 -4 7 290.77 18.33
 0 -4 8 535.7 27.87
 0 -4 8 549.18 28.08
 0 -4 9 102.51 12.56
 0 -4 9 93.87 12.45
 0 4 -9 119.27 9.94
 0 -4 10 269.81 21.67
 0 -4 10 264.04 21.87
 0 4 -10 293.53 16.63
 0 -4 11 -1.78 9.35
 0 4 -11 4.23 4.7
 0 -4 -11 7.89 6.26
 0 -4 11 -1.79 9.1
 0 6 0 3576.14 91.62
 0 -6 0 3769.78 101.82
 0 6 0 3871.15 96.1
 0 -6 0 3634.35 101.91
 0 -6 0 3725.34 102
 0 -6 -1 182.83 12.29
 0 6 1 183.55 8.65
 0 -6 1 187.15 12.31
 0 -6 1 164.63 11.83
 0 -6 -1 180.1 12.22
 0 -6 1 180.41 12.33
 0 -6 2 718.74 28.97
 0 -6 2 783.34 29.87
 0 6 2 772.29 23.12
 0 -6 2 757.63 29.41
 0 -6 3 11.48 4.27
 0 -6 3 23.05 2.36
 0 -6 3 19.86 5.1
 0 6 3 20.96 2.49
 0 -6 4 932.08 35.9
 0 -6 4 931.95 35.94
 0 -6 5 20.43 5.86
 0 -6 5 29 6.45
 0 -6 6 1375.51 50.82
 0 -6 6 1439.56 51.53
 0 -6 7 66.04 10.21
 0 6 -7 54.92 7.44
 0 -6 7 47.55 9.13
 0 -6 8 93.06 12.46
 0 6 -8 85.77 9.27
 0 -6 8 68.67 11.36
 0 6 -9 38.07 7.05
 0 -6 9 22.09 8.93
 0 -6 9 35.06 9.81
 0 -6 10 225.7 21.26
 0 -6 10 249.17 21.97
 0 6 -10 265.45 17.08
 0 -8 0 109.7 11.13
 0 8 0 112.55 8.13
 0 -8 0 118.43 11.97
 0 -8 0 121.07 11.83
 0 8 -1 15.36 4
 0 8 1 22.47 3.92
 0 -8 1 16.92 5.97
 0 -8 1 21.68 6.2
 0 -8 -1 13.87 5.87
 0 -8 1 9.4 4.98
 0 -8 -1 7.56 4.95
 0 -8 2 1444.55 50.66
 0 -8 2 1379.05 49.88
 0 -8 2 1302.13 49.08
 0 -8 -2 1461.77 51.13
 0 -8 -2 1365.28 50.37
 0 8 -2 1454.64 44.32
 0 -8 3 3.4 4.98
 0 8 -3 2.68 3.73
 0 -8 3 2.23 4.44
 0 -8 3 6.62 4.94
 0 -8 4 526 28.28
 0 -8 4 577.04 29.13
 0 8 -5 8.98 4.55
 0 -8 5 11.9 6.52
 0 -8 5 13.05 6.43
 0 -8 6 80.38 11.68
 0 8 -6 90.91 9.8
 0 -8 6 62.56 11.05
 0 -8 7 12.56 7.33
 0 -8 7 21.76 8.3
 0 8 -7 19.28 5.99
 0 -8 8 577.18 33.92
 0 -8 8 565.87 34.02
 0 8 -8 651.23 29.12
 0 -10 0 599.19 32.12
 0 10 0 652.87 25.29
 0 -10 0 615.5 32.49
 0 -10 -1 81.88 12.21
 0 -10 1 80.98 11.56
 0 -10 -1 99.58 13.75
 0 -10 1 93.5 12.35
 0 -10 1 67.46 11.18
 0 10 -1 94.38 9.3
 0 -10 2 172.51 16.56
 0 -10 2 142.13 15.18
 0 -10 2 145.32 15.24
 0 -10 -2 169.92 16.75
 0 -10 -2 188.78 17.57
 0 10 -2 186.32 12.86
 0 -10 -3 18.4 8.41
 0 -10 3 1.43 5.57
 0 -10 3 1.47 6.32
 0 -10 3 13.02 7.49
 0 -10 -3 15.54 7.11
 0 10 -3 13.68 5.47
 0 -10 4 253.21 20.68
 0 -10 -4 244.16 20.83
 0 -10 -4 215.62 20.06
 0 10 -4 267.97 17.07
 0 -10 4 265.51 20.9
 0 -10 4 273.64 21.45
 0 -10 5 12.92 7.83
 0 10 -5 23.43 6.6
 0 -10 5 17.98 8.98
 0 -10 5 19.63 8.2
 0 -10 6 223.91 21.26
 0 -10 6 205.9 20.11
 0 -10 6 245.66 21.78
 0 10 -6 254.28 17.71
 1 1 1 1868.71 46.02
 -1 -1 -1 1838.87 45.97
 -1 1 -1 1758.85 46.7
 1 -1 1 1813.93 46.77
 -1 -1 1 1832.49 47.62
 1 -1 1 1828.34 47.58
 1 -1 1 1821.63 47.61
 -1 -1 1 1864.9 47.68
 1 -1 2 621.68 17.44
 1 1 -2 618.37 16.86
 -1 1 -2 638.15 17.72
 1 -1 2 608.74 19.3
 -1 -1 2 589.39 19.18
 1 -1 2 600.63 19.27
 -1 -1 2 573.79 19.14
 -1 -1 -2 613.47 17.13
 1 -1 3 3923.19 103.54
 -1 -1 3 3626.88 103.36
 -1 1 3 3817.71 103.59
 1 -1 3 4005.05 103.8
 -1 -1 3 3705.78 103.57
 1 1 -3 4212.09 100.27
 -1 1 -3 4077.96 100.94
 -1 1 4 834.26 28.4
 1 1 4 835.29 28.36
 1 -1 4 820.68 28.16
 -1 -1 4 840.13 28.27
 1 1 4 788.64 27.97
 -1 1 4 829.13 28.33
 1 -1 4 829.12 28.28
 -1 -1 4 821.72 28.13
 1 1 -4 868.55 24.71
 -1 1 -4 869.41 25.26
 1 1 -5 940.89 28.54
 -1 1 -5 956.62 28.95
 1 -1 6 176.4 12.28
 -1 1 6 160.6 12.19
 -1 -1 6 204.46 13.01
 1 1 6 179.48 12.79
 1 1 6 174.94 12.69
 -1 1 6 160.92 12.35
 -1 -1 6 205.2 13.1
 1 -1 6 189.52 12.61
 -1 1 -6 198.55 10.09
 1 1 -6 199.25 9.78
 1 -1 7 961.45 36.77
 -1 1 7 940.07 37.17
 -1 -1 7 939.17 36.61
 1 1 7 1046.36 38.33
 -1 -1 -7 1031.17 32.73
 -1 -1 -7 930.58 27.68
 1 -1 7 924.63 36.49
 -1 1 7 981.81 37.66
 1 1 7 949.64 37.29
 -1 -1 7 967.37 37.03
 -1 -1 8 24.81 6.96
 1 -1 8 40.37 7.71
 -1 1 -8 32.29 4.58
 1 -1 8 27.05 7.03
 -1 -1 8 30.6 7.37
 1 -1 -8 28.5 5.33
 1 1 -8 28.37 4.98
 -1 -1 -8 31.74 5.56
 -1 1 -8 35.94 5.56
 1 -1 -9 670.68 26.47
 -1 1 -9 635.31 25.74
 -1 -1 -9 651.78 26.38
 1 1 -9 653.48 25.3
 -1 -1 9 647.5 32.37
 1 -1 9 629.37 31.73
 -1 -1 9 569.58 30.82
 1 -1 9 565.12 30.67
 1 -1 10 109.87 14.45
 -1 -1 10 102.81 13.69
 -1 -1 10 92.42 13.08
 1 -1 10 105.7 14.02
 1 1 -10 98.36 9.43
 -1 -1 -10 108.11 10.55
 -1 1 -10 92.12 9.68
 1 -1 -10 122.05 10.88
 -1 -1 11 93.02 14.19
 1 -1 11 101.22 14.64
 -1 -1 -11 91.96 10.73
 1 -1 11 103.23 14.85
 -1 -1 11 96.78 14.67
 1 -1 -11 97.13 10.75
 1 -3 0 -0.34 2.05
 -1 -3 0 -0.69 1.98
 -1 -3 0 -0.35 1.83
 1 -3 0 0.35 1.76
 1 -3 0 0.62 1.29
 1 3 0 -0.57 1.37
 -1 3 0 0.35 1.02
 1 3 1 3967.48 98.66
 -1 3 1 3985.19 100.06
 -1 -3 1 3815.78 104.15
 1 -3 1 3979.65 104.34
 -1 -3 1 4073.52 100.46
 1 -3 1 3941.3 100.96
 -1 -3 1 3960.98 104.29
 1 -3 1 3949.13 104.19
 1 3 -1 4070.22 101.08
 1 -3 2 102.87 6.84
 -1 -3 2 102.78 6.92
 1 -3 -2 94.78 3.38
 1 3 2 88.3 3.63
 -1 -3 2 97.59 3.27
 1 -3 2 86.64 3.74
 -1 3 2 92.94 3.84
 1 3 2 86.35 3.35
 1 -3 2 96.78 6.62
 -1 -3 2 88.31 6.42
 1 -3 2 84.89 5.15
 -1 -3 2 96.9 4.83
 1 -3 2 78.17 4.94
 -1 -3 2 92.85 4.66
 -1 -3 3 356.83 11.54
 1 -3 3 325.1 15.05
 -1 -3 3 330.56 15.14
 1 -3 -3 379.42 11.27
 -1 -3 -3 362.44 11.38
 -1 -3 3 360.73 15.63
 1 -3 3 305.17 14.82
 -1 3 -4 40.95 2.3
 1 3 -4 38.34 3.48
 -1 3 -4 44.71 4.12
 -1 3 -5 2934.91 77.73
 1 3 -5 2984.38 76.77
 -1 -3 5 3006.63 82.45
 1 -3 5 2950.7 82.26
 -1 -3 5 2979.45 82.2
 1 3 -5 2799.83 71.73
 -1 3 -5 2903.39 73.22
 1 -3 5 2876.76 81.83
 1 -3 6 22.53 5.22
 -1 -3 6 26.86 5.57
 -1 3 -6 37.25 4.71
 1 3 -6 27.61 3.86
 -1 -3 6 22.22 5.26
 1 -3 6 27.82 5.59
 1 -3 7 543.58 25.44
 -1 -3 7 478.6 24.33
 1 3 -7 514.94 19.67
 -1 -3 7 499.91 24.71
 1 -3 7 507.8 24.65
 -1 -3 8 9.17 5.84
 1 -3 8 5.7 5.62
 1 -3 8 1.14 4.44
 -1 -3 8 10.35 5.47
 -1 3 -8 9.11 3.76
 -1 3 -8 11.77 3.72
 1 -3 9 126.25 13.84
 -1 -3 9 122.92 13.75
 -1 3 -9 118.38 9.53
 -1 -3 9 150.39 14.69
 1 -3 9 145.61 14.56
 1 -3 10 15.35 7.3
 -1 -3 10 10.8 7.06
 1 3 -10 14.67 4.66
 -1 3 -10 8.38 4.53
 -1 -3 -10 20.83 6.19
 1 -3 -10 16.96 5.66
 1 -3 10 25.96 9.06
 -1 -3 10 13.82 7.44
 -1 -3 11 469.37 30.91
 1 -3 11 515.63 31.83
 -1 -3 -11 557.04 26.78
 1 -3 -11 550.34 26.66
 1 -3 11 490.63 31.17
 -1 -3 11 496.6 31.59
 -1 5 0 -0.59 1.69
 -1 5 0 0.75 0.77
 -1 5 -1 962.17 28.68
 1 -5 1 968.6 28.55
 1 5 1 918.17 27.13
 -1 5 1 949.72 27.44
 -1 -5 2 135.91 6.74
 1 -5 2 131.13 7.06
 -1 5 2 129.49 6.02
 1 5 2 112.27 5.65
 1 -5 3 2923.23 75.72
 -1 -5 3 3000.19 74.77
 1 -5 3 3009.23 78.9
 -1 -5 3 3010.98 77.97
 1 5 3 2939.02 75.22
 -1 5 3 2991.24 75.95
 -1 -5 3 2936.94 84.32
 1 -5 3 3025.43 84.68
 -1 -5 3 2954.59 84.34
 1 -5 3 2915.79 84.16
 -1 -5 4 99.89 6.41
 -1 -5 4 88.43 8.88
 1 -5 4 98.84 9.39
 1 -5 4 103.95 9.54
 -1 -5 4 101.43 9.41
 -1 -5 5 166.15 12.79
 1 -5 5 172.22 12.92
 -1 -5 5 148.56 12.15
 1 -5 5 170.91 12.91
 -1 -5 6 27.49 6.51
 1 -5 6 40.48 7.22
 -1 -5 6 38.09 7.04
 1 -5 6 42.99 7.54
 -1 -5 7 563.35 29.03
 1 -5 7 645.59 30.36
 -1 5 -7 677.59 25.45
 -1 -5 7 605.07 30.03
 1 -5 7 658.28 30.57
 1 -5 8 15.73 7.58
 -1 -5 8 11.86 7.03
 -1 -5 8 5.2 6.06
 1 -5 8 -1.29 5.79
 -1 5 -8 21.25 5.49
 -1 -5 9 450.14 27.77
 1 -5 9 461.04 28.17
 1 5 -9 512.99 22.98
 -1 5 -9 525.41 23.14
 -1 -5 9 508.81 29.3
 1 -5 9 453.52 27.6
 1 5 -10 30.94 6.71
 -1 5 -10 33.6 7.22
 -1 -5 10 29.68 10.03
 1 -5 10 24.61 8.52
 -1 -5 10 34.74 9.95
 1 -5 10 36.21 10.34
 1 -7 0 2.55 4.26
 -1 -7 0 0.84 4.5
 1 -7 0 1.75 4.6
 -1 -7 0 2.63 5.2
 -1 -7 0 -1.77 5.13
 1 -7 0 -0.89 5.49
 1 -7 1 891.16 34.88
 -1 -7 1 852.95 34.6
 -1 7 -1 942.74 30.17
 1 7 1 952.92 28.85
 1 7 -1 937.48 30.06
 -1 -7 1 910.62 35.4
 1 -7 1 901.94 35.18
 -1 -7 -1 922.84 35.55
 1 -7 -1 866 34.97
 1 -7 1 996.55 35.97
 -1 -7 1 929.67 35.23
 1 -7 -1 960.61 35.8
 -1 -7 -1 927.71 35.54
 1 7 -2 224.32 11.94
 -1 7 2 234.67 10.33
 -1 7 -2 213.66 11.96
 1 7 2 256.26 10.46
 -1 -7 2 232.12 15.33
 1 -7 2 234.75 15.32
 1 -7 2 231.04 15.35
 -1 -7 2 202.79 14.54
 1 -7 2 261.42 16.26
 -1 -7 2 245.22 15.75
 1 -7 3 493.99 24.26
 -1 -7 3 484.26 24.15
 -1 7 -3 559.02 21.29
 1 -7 3 499.47 24.39
 -1 -7 3 508.97 24.66
 1 -7 4 294.77 18.8
 -1 -7 4 311.49 19.2
 -1 7 -4 305.59 15.54
 -1 -7 4 314.23 19.18
 1 -7 4 272.46 18.07
 -1 -7 5 667.67 30.81
 1 -7 5 685.32 31.2
 -1 -7 5 601.84 30.02
 1 -7 5 628.44 30.34
 1 -7 5 612.95 22.96
 -1 7 -5 639.08 25.6
 -1 7 -6 80.76 8.75
 1 7 -6 87.58 9
 -1 -7 6 67.83 10.29
 1 -7 6 78.83 10.93
 1 -7 6 61.55 10.31
 -1 -7 6 56.78 9.75
 1 -7 7 202.76 17.93
 -1 -7 7 223.87 18.85
 1 7 -7 227.86 15.02
 -1 7 -7 257.56 15.6
 1 -7 7 226.4 18.89
 -1 -7 7 220.66 18.44
 1 -7 8 10.92 7.55
 -1 -7 8 6.28 7.46
 1 -7 8 1.54 6.44
 -1 -7 8 1.55 6.48
 -1 7 -8 19.46 5.99
 1 7 -8 12.06 5.56
 1 -7 9 161.47 18
 -1 -7 9 179.69 18.91
 1 7 -9 174.8 14.2
 -1 7 -9 205.67 15.05
 1 -7 9 152.1 17.52
 -1 -7 9 159.79 17.48
 1 -9 0 -3.71 6.39
 -1 -9 0 -2.47 6.4
 1 -9 0 1.22 6.01
 -1 -9 0 -3.67 6.62
 1 9 0 2.84 2.93
 -1 9 0 2.92 3.21
 -1 -9 1 562.08 29.33
 1 -9 1 602.75 30.09
 -1 -9 1 616.73 30.3
 1 -9 1 622.68 30.42
 1 -9 -1 635.94 31.02
 -1 -9 -1 599.84 30.52
 -1 -9 1 605.81 30.22
 1 -9 1 618.11 30.41
 -1 -9 -1 642.41 31.42
 1 -9 -1 618.17 30.89
 1 9 -1 641.12 24.68
 -1 9 -1 648.27 24.84
 -1 9 1 672.4 23.71
 1 9 1 645.48 23.36
 -1 -9 -2 65.32 10.46
 1 -9 -2 79.43 11.21
 1 -9 2 59.97 9.47
 -1 -9 2 64.36 10.17
 -1 -9 2 53.81 9.14
 1 -9 -2 91.3 11.74
 -1 -9 -2 63.22 10.53
 1 -9 2 48.8 9.19
 -1 -9 2 57.91 9.35
 1 -9 2 63.91 10.04
 1 9 -2 63.51 7.46
 -1 9 -2 58.65 7.27
 -1 -9 3 118.76 12.92
 1 -9 3 127.17 13.44
 -1 -9 3 96.98 12.16
 1 -9 3 135.68 14.3
 1 9 -3 127.09 10.52
 -1 9 -3 130.08 10.6
 1 -9 -3 129.5 13.78
 -1 -9 -3 112.63 13.17
 -1 -9 3 124.94 13.39
 1 -9 3 141.04 13.94
 1 -9 -3 142.07 14.49
 -1 -9 -3 141.31 14.34
 1 -9 4 110.6 13.25
 -1 -9 4 98.89 12.71
 1 -9 4 119.34 13.49
 1 -9 4 121.44 13.77
 -1 -9 4 123.25 14.23
 -1 9 -4 131.04 11.15
 1 9 -4 117.81 10.83
 -1 -9 4 108.96 13.02
 1 9 -5 543.99 24.89
 -1 -9 5 508.12 29.5
 1 -9 5 462.96 28.51
 -1 -9 5 480.9 28.84
 1 -9 5 519.26 29.88
 1 -9 5 495.45 29.08
 -1 -9 5 458.52 28.26
 -1 9 -5 566.08 25.15
 1 9 -6 51.98 8.35
 1 -9 6 42.71 9.98
 -1 -9 6 47.72 10.03
 1 -9 6 40.69 9.98
 -1 -9 6 40.91 10.03
 -1 9 -6 47.97 8.4
 -1 9 -7 178.43 15.25
 1 9 -7 191.5 15.5
 -1 -9 7 180.33 18.92
 1 -9 7 201.47 19.38
 1 -9 7 160.72 17.86
 -1 -9 7 185.5 19.26
 1 -11 0 9.74 7.42
 -1 -11 0 -1.63 6.65
 -1 -11 0 -3.22 7.51
 1 -11 0 -4.82 7.63
 -1 -11 1 84.54 13.05
 1 -11 1 82.81 12.95
 1 -11 -1 91.14 13.46
 -1 -11 -1 89.74 13.42
 -1 -11 -1 96.98 14.18
 1 -11 1 64.85 11.85
 1 -11 -1 90.14 13.15
 -1 -11 1 76.04 12.72
 1 11 -1 102.07 9.98
 -1 11 -1 89.71 9.61
 1 -11 -2 8.52 8.39
 -1 -11 -2 -6.84 7.66
 1 -11 2 11.14 7.7
 -1 -11 2 -1.58 6.92
 -1 -11 2 14.32 7.97
 1 -11 2 -3.18 7.41
 -1 -11 2 9.48 7.78
 1 -11 -2 1.68 7.7
 1 -11 2 -3.15 6.45
 -1 -11 -2 1.69 6.74
 1 11 -2 7.85 5.17
 -1 11 -2 3.53 4.57
 -1 -11 3 504.41 30.84
 1 -11 3 490.51 30.58
 1 -11 3 465.6 29.66
 -1 -11 3 481.16 30
 -1 -11 -3 525.9 32.09
 1 -11 -3 535.78 31.96
 1 11 -3 560.45 25.72
 -1 11 -3 552.42 25.64
 -1 -11 -3 494.65 31.33
 -1 -11 3 515.54 30.75
 1 -11 -3 523.58 31.61
 1 -11 3 461.34 29.25
 -1 11 -4 3.1 5.17
 1 11 -4 8.25 5.58
 -1 -11 4 -3.42 7.66
 1 -11 4 -1.72 7.87
 1 -11 -4 7.2 7.54
 -1 -11 -4 -3.62 7.93
 1 -11 4 6.8 8.08
 -1 -11 4 1.7 7.14
 -1 -11 4 3.38 7.25
 1 -11 -4 3.55 7.26
 1 -11 4 5.06 8.01
 -1 -11 -4 7.14 7.99
 -2 0 -1 1.21 0.6
 -2 0 -1 1.4 0.73
 2 0 1 2.65 0.94
 -2 0 1 1.15 0.87
 -2 0 1 1.96 0.93
 2 0 1 1.62 0.79
 2 0 1 1.15 0.52
 2 0 2 16.88 2.47
 -2 0 2 18.81 2.44
 -2 0 -2 12.7 1.66
 -2 0 -2 13.15 1.77
 -2 0 -2 12.25 1.33
 2 0 2 12.48 2.29
 -2 0 2 24.07 2.69
 2 0 3 9.32 2.71
 -2 0 3 6.48 2.58
 -2 0 3 7.24 2.5
 2 0 3 5.05 2.31
 -2 0 -3 4.86 1.66
 -2 0 4 601.11 21.8
 2 0 4 546.89 21.27
 2 0 4 598.54 21.78
 -2 0 4 621.27 22.1
 -2 0 -4 590 19.27
 -2 0 -5 7.66 2.43
 -2 0 6 1535.62 48.8
 2 0 6 1547.43 48.86
 -2 0 -6 1437.95 40.73
 -2 0 6 1497.44 48.56
 2 0 6 1482.51 48.44
 -2 0 -7 12.11 3.71
 -2 0 -7 9.02 2.68
 2 0 7 17.16 5.31
 -2 0 7 21.15 6.28
 -2 0 7 9.56 4.95
 2 0 7 15.18 5.56
 2 0 8 11.38 5.62
 -2 0 8 20.67 6.49
 2 0 8 15.99 6.45
 -2 0 8 18.45 6.25
 2 0 -8 16.94 4.39
 -2 0 -8 16.97 4.44
 -2 0 9 10.84 7.01
 2 0 9 5.37 5.62
 2 0 -9 8.18 4.41
 -2 0 -9 9.1 4.66
 -2 0 9 13.58 6.8
 2 0 9 9.41 6.51
 -2 0 -10 450.67 21.97
 2 0 -10 422.9 20.7
 2 0 10 362.25 25.67
 -2 0 10 440.15 27.68
 -2 0 10 451.41 28.06
 2 0 10 426.53 27.03
 -2 0 -11 5.86 5.65
 -2 2 0 16.82 1.95
 2 -2 0 13.84 1.77
 -2 2 0 13.54 1.02
 -2 -2 0 13.4 2.18
 2 -2 0 14.83 2.31
 -2 -2 0 18.91 2.38
 2 -2 0 16.43 2.32
 -2 2 0 15.57 1.61
 2 -2 0 14.03 1.53
 2 -2 1 481.86 16.17
 -2 -2 1 521.51 16.5
 -2 2 -1 502.54 15.64
 2 -2 1 509.63 15.24
 2 -2 1 528.69 14.07
 2 2 -1 496.5 14.05
 -2 2 -1 489.48 14.1
 2 2 1 481.23 13.62
 -2 2 -1 487.82 14.84
 -2 -2 1 496.44 16.36
 2 -2 1 492.62 16.23
 -2 -2 1 511.85 13.66
 -2 2 1 500.53 13.96
 2 -2 -1 479.69 13.79
 -2 -2 2 2384.94 64.76
 2 -2 2 2429.43 64.75
 -2 -2 2 2379.43 60.59
 2 -2 2 2379.93 62.77
 2 2 2 2394.85 61.35
 -2 -2 -2 2409.45 61.28
 2 -2 -2 2406.05 60.53
 2 -2 2 2412.65 64.69
 -2 -2 2 2347.39 64.63
 -2 2 -2 2492.08 60.85
 -2 -2 3 126.02 8.15
 2 -2 3 152.29 8.7
 -2 2 -3 147.35 7.26
 2 2 -3 143.37 5.9
 2 -2 3 159.58 8.78
 -2 -2 3 131.99 8.16
 2 -2 -3 129.04 5.1
 -2 -2 4 1048.21 33.6
 2 -2 4 973.27 33.02
 2 2 -4 1063.62 29.2
 -2 2 -4 1022.58 30.71
 -2 -2 4 1011.7 33.29
 2 -2 4 1012.18 33.21
 -2 -2 -5 157.3 5.53
 2 2 -5 153.76 7.71
 -2 2 -5 176.53 8.9
 -2 -2 6 113.4 9.83
 2 -2 6 108.98 9.54
 -2 -2 -6 97.51 4.53
 2 -2 6 91.6 8.89
 -2 -2 6 107.59 9.67
 -2 2 -6 101.16 7.22
 2 2 -6 93.47 6.47
 -2 -2 7 172.78 13.42
 2 -2 7 175.43 13.39
 2 -2 7 185.55 13.82
 -2 -2 7 192.27 14.01
 2 2 -7 192.9 10.19
 -2 2 -7 175.9 9.82
 2 -2 8 758.5 34.01
 -2 -2 8 770.56 34.21
 -2 2 -8 829.79 27.57
 2 -2 8 773.09 34.25
 -2 -2 8 796.6 34.74
 -2 -2 -8 873.51 30.65
 -2 2 -8 785.29 28.82
 -2 -2 9 83.39 11.37
 2 -2 9 103.41 12.4
 -2 -2 -9 73.6 8.61
 -2 2 -9 92.41 8.74
 2 -2 9 100.3 12.22
 -2 -2 9 80.34 11.5
 -2 2 -9 95.35 8.1
 -2 -2 10 68.96 11.63
 2 -2 10 69.73 11.59
 -2 -2 -10 69.2 8.94
 2 -2 -10 99.35 10.14
 2 2 -10 80.86 8.02
 2 -2 10 73.85 12.09
 -2 -2 10 102.09 13.5
 2 -2 -11 11.86 5.27
 -2 -2 -11 8.27 5.6
 -2 -2 11 8.68 8.09
 2 -2 11 5.15 7.53
 -2 -2 11 3.49 7.48
 2 -2 11 10.36 7.4
 -2 4 0 579.34 15.73
 2 -4 0 594.33 21.35
 -2 -4 0 589.85 21.27
 -2 4 0 597.38 18.32
 2 -4 0 620.35 21.72
 -2 -4 0 564.53 21.18
 2 -4 1 897.1 26.87
 -2 4 -1 919.69 25.18
 2 -4 1 955.7 30.42
 -2 -4 1 871.54 29.93
 -2 4 1 916.54 26
 -2 4 -1 938.18 27.17
 -2 -4 1 883.66 30.05
 2 -4 1 986.65 30.7
 -2 -4 2 1041.4 28.2
 2 -4 2 1006.84 27.66
 2 -4 2 1003.02 29.62
 -2 4 -2 1045.79 30.13
 -2 -4 2 1049.74 33.36
 2 -4 2 1036.02 33.09
 -2 -4 2 1038.45 33.17
 2 -4 2 1000.23 32.81
 2 4 2 960.16 26.38
 2 4 2 1000.93 27.02
 -2 4 2 1037.37 27.78
 2 -4 3 78.9 5.83
 -2 -4 3 83.26 4.91
 2 -4 -3 84.65 3.61
 2 4 3 68.35 2.81
 -2 -4 3 75.63 4.36
 -2 -4 4 855.55 26.43
 -2 -4 5 166.64 12.25
 2 -4 5 198.28 12.96
 2 -4 5 181.64 12.47
 -2 -4 5 179.08 12.51
 2 -4 6 333.8 18.52
 -2 -4 6 347.65 18.97
 2 -4 6 303.73 17.7
 -2 -4 6 318.93 18.32
 -2 4 -6 329.78 14.97
 -2 -4 7 288.15 18.64
 2 -4 7 307.11 18.81
 2 -4 7 304.22 18.65
 -2 -4 7 257.35 17.75
 -2 4 -7 314.4 15.06
 2 -4 8 255.32 18.88
 -2 -4 8 300.63 20.04
 -2 -4 8 312.54 20.38
 2 -4 8 304.45 19.95
 -2 4 -8 302.63 15.46
 -2 4 -9 139.78 10.92
 -2 -4 9 126.26 13.85
 2 -4 9 129.1 14
 -2 -4 9 117.53 13.8
 2 -4 9 123.17 14.06
 -2 -4 10 151.09 16.37
 2 -4 10 158.94 16.64
 2 -4 10 148.61 16.33
 -2 -4 10 131.14 15.65
 -2 -4 -10 163.5 13.53
 -2 4 -10 126.22 10.92
 2 4 -10 167.93 12.37
 2 4 -11 14.4 5.64
 2 -4 11 12.36 9.41
 -2 -4 11 1.78 7.99
 -2 -4 11 -1.79 9.12
 2 -4 11 7.1 8.58
 -2 4 -11 12.67 5.36
 -2 -4 -11 11.36 6.57
 2 -4 -11 13.59 6.47
 -2 6 0 1541.42 43.01
 2 -6 0 1448.94 47.91
 -2 -6 0 1409.64 47.76
 -2 6 0 1535.87 38.55
 2 -6 0 1510.12 48.14
 -2 -6 0 1467.46 47.66
 2 -6 0 1386.15 47.41
 -2 -6 0 1508.88 48.4
 2 6 1 167.66 8.22
 2 -6 1 142.61 10.97
 -2 -6 1 198.64 12.6
 -2 -6 -1 158.58 11.58
 2 -6 -1 185.56 12.23
 -2 -6 1 204.06 12.56
 2 -6 1 166.35 11.76
 -2 6 1 182.62 8.64
 2 -6 -1 174.78 12.04
 -2 -6 -1 141.46 11.14
 2 -6 1 163.97 11.72
 -2 -6 1 187.4 12.42
 2 6 2 93.15 5.74
 -2 6 2 113.43 6.25
 -2 -6 2 112.03 9.62
 2 -6 2 107.29 9.57
 -2 6 -2 110.31 7.63
 2 -6 2 110.26 9.5
 -2 -6 2 94.53 9.09
 2 -6 2 122.16 9.97
 -2 -6 2 102.13 9.29
 -2 -6 3 48.48 4.42
 -2 6 3 39.92 3.61
 2 6 3 50.28 3.46
 -2 -6 3 45.26 6.86
 2 -6 3 51.99 6.97
 -2 6 -3 45.61 5.41
 2 -6 3 39.36 6.58
 -2 -6 3 47.34 6.79
 -2 -6 3 39.72 2.88
 -2 -6 4 329.35 18.73
 2 -6 4 321.38 18.43
 -2 -6 4 327.4 18.63
 2 -6 4 349.43 19.09
 -2 6 -4 335.64 15.59
 2 -6 5 24.28 6.59
 -2 -6 5 27.68 6.54
 2 -6 5 36.9 7.12
 -2 -6 5 40.5 7.46
 -2 6 -5 34.45 5.59
 2 -6 6 732.47 34.05
 -2 -6 6 792.25 34.86
 -2 6 -6 867.6 30.53
 -2 -6 6 798.15 34.99
 2 -6 6 805.39 35.09
 2 -6 6 821.28 29.32
 2 -6 7 86.77 11.22
 -2 -6 7 96.71 12.05
 -2 -6 7 72.11 10.93
 2 -6 7 53.45 9.75
 2 -6 7 58.81 7.55
 -2 6 -7 75.53 8.34
 -2 -6 8 11.3 6.34
 2 -6 8 20.95 7.46
 -2 6 -8 14.91 5.1
 -2 -6 8 25.79 7.76
 2 -6 8 36.84 8.89
 2 -6 9 34.39 9.44
 -2 -6 9 53.73 11.06
 -2 6 -9 52.51 8.09
 2 6 -9 45.54 7.74
 -2 -6 9 36.71 9.96
 2 -6 9 42.63 10.27
 2 -6 10 182.57 19.21
 -2 -6 10 186.22 19.06
 -2 -6 10 154.15 17.68
 -2 6 -10 182.53 14.4
 2 6 -10 166.97 13.83
 2 -6 10 161.23 18.08
 -2 8 0 15.89 3.91
 2 8 0 15.46 4.25
 2 -8 0 25.31 6.36
 -2 -8 0 15.91 6.04
 2 -8 0 14.74 5.37
 -2 -8 0 20.07 6.35
 -2 -8 0 13.56 6.04
 2 -8 0 11.43 5.22
 2 -8 1 45.64 7.88
 -2 -8 1 40.62 7.26
 2 -8 -1 46.72 8.07
 2 8 -1 37.15 5.26
 2 -8 1 55.06 8.18
 -2 -8 1 37.71 7.35
 -2 -8 -1 53.98 8.61
 2 -8 -1 48.38 8.17
 -2 -8 1 48.42 7.94
 2 -8 1 38.78 7.43
 -2 8 -1 35.38 5.41
 -2 8 1 38.32 4.77
 2 8 1 33.63 4.53
 -2 -8 2 750.12 33.34
 2 -8 2 757.95 33.34
 -2 8 -2 855.17 29.35
 2 -8 -2 813.76 34.66
 -2 -8 -2 792.48 34.38
 2 8 -2 830.98 29
 -2 -8 2 820.38 34.3
 2 -8 2 745.18 33.21
 2 -8 -2 831.37 34.97
 -2 -8 -2 816.57 34.84
 -2 -8 2 859.09 35.02
 2 -8 2 755.83 33.74
 2 8 -3 23.53 5.13
 2 -8 3 20.39 4.53
 -2 8 -3 24.51 4.97
 -2 -8 3 22.42 6.66
 2 -8 3 11.41 6.11
 -2 -8 3 24.53 6.55
 2 -8 3 22.11 6.41
 -2 -8 3 24.31 7.02
 2 -8 3 26.29 6.66
 -2 8 -4 336.52 17.22
 -2 -8 4 254.68 19.02
 2 -8 4 300.93 19.83
 2 8 -4 355.07 17.56
 2 -8 4 325.44 20.56
 -2 -8 4 250.91 18.77
 2 -8 4 302.62 14.8
 2 -8 5 27.17 7.86
 -2 -8 5 22.26 7.86
 -2 -8 5 18.57 7.19
 2 -8 5 9.18 6.01
 -2 8 -5 28.78 6.61
 2 8 -5 20.62 5.51
 2 -8 6 26.76 8.06
 -2 -8 6 14.26 7.28
 -2 -8 6 23.03 7.69
 2 -8 6 17.06 7.6
 -2 8 -6 23.3 6.21
 2 8 -6 30.63 6.71
 2 -8 7 18.66 8.66
 -2 -8 7 18.89 8.03
 -2 -8 7 32.74 9.03
 2 -8 7 10.78 7.59
 2 8 -7 32.12 7.25
 -2 8 -7 14.52 5.69
 2 -8 8 425.3 28.45
 -2 -8 8 422.02 28.67
 2 -8 8 421.55 28.19
 -2 -8 8 487.51 30.11
 -2 8 -8 468.15 24.11
 2 8 -8 464.4 24.12
 2 -10 0 374.65 24.86
 -2 -10 0 373.15 24.76
 2 -10 0 374.99 24.77
 -2 -10 0 391.91 25.18
 2 10 0 416.21 18.98
 -2 10 0 437.33 19.39
 -2 -10 -1 109.57 13.89
 2 -10 -1 114.83 14.2
 -2 -10 1 126.34 14.32
 2 -10 1 156.03 15.39
 -2 -10 1 108.39 13.28
 2 -10 1 109.78 13.3
 2 -10 -1 111.91 13.78
 -2 -10 1 72.48 11.23
 -2 -10 -1 126.91 14.52
 2 -10 1 117.55 13.51
 -2 10 -1 122.94 10.24
 2 10 -1 102.21 9.53
 -2 -10 -2 108.69 13.75
 2 -10 -2 55.47 10.64
 -2 10 -2 79.74 9.19
 -2 -10 2 82.39 11.74
 2 -10 -2 110.92 13.61
 2 -10 2 79.31 11.49
 -2 -10 -2 71.49 11.73
 2 -10 2 102.39 13.29
 -2 -10 2 85.17 12.48
 -2 -10 2 73.13 11.25
 2 -10 2 78.46 11.64
 2 10 -2 95.66 9.55
 -2 10 -3 25.89 6.25
 -2 -10 3 35.85 8.92
 2 -10 3 17.12 7.29
 2 -10 -3 27.39 9.04
 -2 -10 -3 21.49 8.79
 2 -10 -3 27.75 8.83
 -2 -10 -3 46.65 9.87
 -2 -10 3 20.26 7.86
 2 -10 3 28.8 8.95
 2 10 -3 33.3 6.75
 -2 -10 3 36.37 8.85
 2 -10 3 25.15 7.8
 -2 10 -4 163.14 13.2
 2 10 -4 169.72 13.48
 2 -10 4 145.61 15.83
 -2 -10 4 143.52 16.12
 2 -10 4 150.87 15.81
 -2 -10 4 140.77 15.84
 2 -10 4 172.38 17.16
 2 -10 -4 174.02 17.56
 -2 -10 -4 140.24 16.11
 2 -10 -4 152.81 16.54
 -2 -10 4 126.05 15.04
 -2 -10 -4 167.01 17.49
 2 -10 5 36.92 9.78
 -2 -10 5 50.15 10.81
 -2 10 -5 33.61 7.46
 2 -10 5 57.43 11.37
 -2 -10 5 53.54 11.04
 2 10 -5 40.03 8.61
 -2 -10 5 42.55 9.97
 2 -10 5 29.22 9.2
 -2 -10 6 165.48 18.16
 2 -10 6 188.41 19.31
 -2 -10 6 169.77 18.45
 2 -10 6 133.23 16.74
 2 10 -6 210.97 16.28
 -2 10 -6 177.5 15.18
 2 -10 6 205.45 19.88
 -2 -10 6 188.17 19.35
 -3 1 0 12.35 1.4
 3 1 0 14.11 1.47
 -3 -1 0 11.97 1.37
 -3 1 0 11.08 1.36
 3 -1 0 13.86 1.41
 -3 -1 0 9.66 1.35
 3 -1 0 10.7 1.35
 -3 -1 0 11.13 1.37
 3 -1 0 13.11 1.35
 -3 1 0 12.23 1.22
 3 1 1 406.59 11.51
 -3 1 -1 392.35 11.59
 3 -1 1 405.94 11.6
 -3 1 -1 391.68 12.38
 -3 -1 1 415.61 12.45
 -3 1 -1 403.44 12.23
 3 1 -1 407.08 12.21
 3 -1 1 399.64 12.28
 -3 1 -1 394.94 11.71
 3 -1 1 418.34 12.36
 -3 -1 1 393.99 12.27
 -3 1 -1 413.39 12.28
 3 1 -1 414.24 12.23
 3 -1 -1 434.96 11.85
 -3 1 -1 403.86 11.71
 -3 -1 2 537.78 17.96
 -3 1 -2 564.02 17.93
 3 1 -2 558.08 17.79
 3 -1 2 540.2 17.88
 3 1 2 565.08 14.68
 -3 1 -2 540.96 16.28
 -3 -1 -2 575.58 14.86
 -3 -1 -2 576.33 17.99
 3 -1 -2 575.04 17.93
 -3 -1 -2 559.98 16.28
 3 1 2 559.7 16.29
 -3 1 -2 557.51 17.26
 3 -1 2 566.64 17
 3 1 -2 572.15 17.94
 3 -1 2 541.69 17.95
 -3 -1 2 562.59 18.16
 -3 1 -2 572.53 18.04
 3 -1 -2 557.88 17.81
 -3 -1 -2 565.54 17.93
 3 -1 3 687.49 23.37
 -3 -1 3 736.31 23.78
 3 -1 3 676.75 23.4
 -3 -1 3 727.25 23.84
 3 1 3 746.51 21.24
 -3 1 -3 711.19 21.76
 -3 1 -3 711.53 20.81
 -3 -1 -3 721.16 19.12
 -3 1 4 794.72 27.2
 -3 -1 4 774.03 26.96
 3 -1 4 792.54 27.2
 3 1 4 773.95 27.14
 3 -1 4 809.64 27.32
 -3 -1 4 777.27 26.98
 -3 1 -4 820.48 24.81
 3 1 -4 859.88 23.42
 -3 1 -4 764.76 23.26
 3 1 4 802.01 27.31
 -3 1 4 807.64 27.32
 -3 -1 -4 782.24 21.67
 -3 1 -5 36.14 3.59
 -3 1 -5 41.09 4.32
 3 1 -5 45.43 3.94
 -3 -1 -5 35.62 2.84
 -3 -1 6 148.02 11.3
 -3 1 6 189.02 12.76
 3 1 6 169.62 12.18
 3 -1 6 154.87 11.23
 -3 -1 -6 161.63 9.52
 3 1 -6 162.14 8.63
 -3 1 -6 137.36 7.65
 -3 1 6 166.38 12.02
 3 1 6 153.44 11.82
 3 -1 6 154.72 11.3
 -3 -1 6 143.18 11.1
 -3 -1 -6 142.57 6.73
 -3 1 7 170.49 14.06
 3 1 7 215.75 15.05
 -3 -1 7 188.51 14.07
 3 -1 7 178.14 13.59
 -3 -1 -7 186.29 8.34
 -3 -1 -7 186.31 11.27
 -3 1 -7 220.06 11.76
 -3 -1 7 179 13.73
 3 1 7 193.1 14.5
 -3 1 7 203.52 14.86
 3 -1 7 192.06 13.91
 -3 -1 8 24.92 6.97
 3 -1 8 13.38 5.62
 -3 -1 8 23.67 6.78
 3 -1 8 27.73 6.98
 -3 1 -8 21.38 4.24
 -3 1 -8 29.49 5.26
 -3 -1 -8 31.97 5.75
 3 1 -8 31.97 4.84
 3 -1 9 166.29 15.39
 -3 -1 9 129.08 14.09
 3 -1 9 131.69 14.23
 -3 -1 9 161.67 15.38
 -3 1 -9 149.56 11.46
 3 -1 -9 155.05 11.36
 3 1 -9 162.55 10.79
 -3 -1 -9 137.73 11.35
 3 -1 -10 129.19 11.05
 -3 -1 -10 101.19 10.68
 -3 1 -10 123.34 10.88
 -3 -1 10 102.72 13.7
 3 -1 10 110.12 13.97
 3 -1 10 84.8 12.66
 -3 -1 10 93.88 13.24
 3 -1 11 15.52 8.21
 -3 -1 11 19.28 8.79
 -3 1 -11 26.09 6.63
 -3 -1 -11 18.41 6.36
 3 -1 -11 19.32 6.14
 3 -1 11 24.21 9.09
 -3 -1 11 22.84 9.52
 -3 3 0 46.36 2.21
 3 -3 0 44.07 4.19
 -3 -3 0 41.91 4.2
 3 -3 0 46.15 3.5
 3 3 0 43.7 3.13
 -3 -3 0 45.25 4.36
 3 -3 0 54.62 4.66
 -3 3 0 49.98 3.35
 -3 -3 0 44.82 4.18
 3 -3 0 42.72 4.13
 -3 -3 1 714.89 23.25
 3 -3 1 696.87 23.01
 3 3 -1 722.08 19.61
 3 -3 1 687.66 20.92
 3 -3 1 707.42 23.04
 -3 -3 1 675.38 22.9
 -3 3 1 694.94 19.83
 3 -3 -1 668.51 19.7
 -3 3 -1 685.86 20.72
 -3 3 -1 694.09 19.37
 3 -3 2 87.7 4.35
 -3 -3 2 92.15 6.72
 3 -3 2 74.73 6.03
 3 -3 2 77.17 5.45
 -3 -3 2 95.38 4.16
 3 3 2 79.42 3.93
 -3 3 -2 82.21 5.13
 3 -3 2 84.96 6.4
 -3 -3 2 90.89 6.56
 -3 -3 2 85.24 3.88
 -3 3 2 99.78 4.54
 3 -3 -2 82.36 3.95
 3 -3 -3 335.62 10.3
 3 3 3 363.56 11.51
 -3 -3 3 344.31 15.13
 3 -3 3 327.41 14.81
 -3 3 -3 352.31 10.83
 -3 -3 3 359.94 15.31
 3 -3 3 333.77 14.87
 -3 -3 3 330.25 10.26
 -3 3 -3 358.67 13.12
 -3 3 -4 107.5 7.02
 -3 3 -4 116.27 6.93
 3 -3 -4 102.02 4.35
 -3 3 -4 118.99 5.25
 -3 3 -5 933.95 29.48
 3 3 -5 919.35 26.81
 -3 -3 5 916.41 32.43
 3 -3 5 885.03 31.87
 3 -3 -5 861.97 24.14
 -3 -3 5 955.81 32.69
 3 -3 5 942.89 32.32
 -3 3 -5 867.65 25.62
 -3 3 -6 40.11 5.23
 3 3 -6 48.97 4.65
 -3 3 -6 43.09 5.1
 3 -3 6 46.24 7.09
 -3 -3 6 60.23 7.66
 -3 -3 6 52.83 7.32
 3 -3 6 40.4 6.71
 3 -3 7 71.41 8.76
 -3 -3 7 54.96 8.24
 3 -3 7 42.66 7.39
 -3 -3 7 59.16 8.38
 3 3 -7 61.72 5.63
 -3 3 -7 53.35 5.95
 -3 -3 8 20.62 6.55
 3 -3 8 18.03 6.11
 -3 3 -8 15.04 4.53
 -3 3 -8 24.58 4.89
 3 -3 8 9.05 5.49
 -3 -3 8 24.14 6.66
 -3 3 -9 7.63 3.9
 -3 -3 9 5.35 5.6
 3 -3 9 7.9 6.02
 -3 -3 -9 11.08 5.11
 3 -3 9 3.93 6.11
 -3 -3 9 7.99 5.45
 3 -3 10 12.14 7.09
 -3 -3 10 23.11 8.35
 3 -3 10 16.61 7.45
 -3 -3 10 19.93 8.54
 -3 3 -10 28.02 5.61
 -3 -3 -10 24.27 6.54
 3 -3 -11 297.15 19.06
 -3 -3 -11 297.28 19.27
 -3 -3 11 292.56 23.35
 3 -3 11 307.13 23.93
 -3 -3 11 273.2 23.47
 3 -3 11 279.54 23.11
 -3 5 0 28.74 2.04
 -3 5 0 32.88 3.51
 -3 5 1 36.38 3.5
 -3 5 -1 38.22 4.02
 3 5 2 116.88 5.6
 -3 5 2 128.91 6.25
 3 5 2 115.24 4.6
 -3 -5 2 135.18 6.43
 -3 5 3 948.33 26.95
 3 5 3 918.22 25.09
 -3 -5 3 944.16 33.53
 3 -5 3 946.75 33.26
 3 -5 3 959.86 33.33
 -3 -5 3 937.55 33.32
 -3 -5 3 960.71 27.24
 -3 5 -3 942.18 29.87
 -3 -5 4 169.6 12.43
 3 -5 4 196.55 12.96
 -3 -5 4 189.12 13.11
 3 -5 4 217.61 13.59
 3 -5 -4 185 6.83
 -3 -5 4 188.23 8.59
 -3 5 -4 190.85 10.51
 -3 5 -5 27.29 4.63
 3 -5 5 28.25 5.92
 -3 -5 5 27.87 5.79
 3 -5 5 31.53 6.29
 -3 -5 5 24.08 5.86
 -3 -5 5 28.72 3.83
 3 -5 6 30.07 5.46
 -3 -5 6 29.47 6.79
 3 -5 6 13.98 5.81
 -3 5 -6 25.26 4.85
 3 -5 6 28.28 6.87
 -3 -5 6 21.58 6.12
 -3 5 -7 194.04 12.3
 3 -5 7 181.26 15.11
 -3 -5 7 184.26 15.42
 -3 -5 7 164.53 14.56
 3 -5 7 180.95 15.13
 3 -5 8 16.83 6.39
 -3 -5 8 22.35 7.9
 -3 5 -8 22.2 5.47
 -3 -5 8 15.56 6.4
 3 -5 8 15.31 6.72
 -3 5 -9 171.63 12.69
 3 -5 9 156.6 15.95
 -3 -5 9 142.78 15.55
 -3 -5 9 146.67 15.61
 3 -5 9 182.03 17.06
 -3 -5 10 21.44 8.71
 3 -5 10 43.9 10.01
 3 -5 10 42.14 10.09
 -3 -5 10 37.82 10.01
 -3 5 -10 44.06 7.51
 -3 -5 -10 41.79 8.1
 3 5 -10 33.96 6.72
 -3 -7 0 23.89 5.86
 3 -7 0 18.47 5.42
 -3 7 0 20.02 3.74
 3 -7 0 28.09 6.1
 -3 -7 0 25.75 5.61
 3 -7 0 20.89 5.65
 -3 -7 0 19.25 5.33
 -3 -7 1 159.61 12.72
 3 -7 1 168.77 13.02
 -3 -7 -1 157.31 12.6
 3 -7 -1 188.14 13.58
 3 -7 1 189.21 13.59
 -3 -7 1 180.1 13.35
 3 -7 1 186.98 13.44
 -3 -7 1 181.86 13.16
 -3 -7 -1 173.81 13.17
 3 -7 -1 185.26 13.5
 3 7 1 178.36 9.1
 -3 7 -1 178.33 10.22
 3 -7 2 222.36 14.94
 -3 -7 2 178.45 13.28
 -3 -7 2 168.96 13.19
 3 -7 2 171.29 13.14
 3 -7 2 204.68 10.8
 -3 7 2 194.82 9.45
 3 7 2 200.16 9.18
 -3 7 -2 204.33 11.4
 3 -7 2 191.61 13.79
 -3 -7 2 177.66 13.49
 -3 7 -3 65.53 6.89
 -3 7 3 61.63 4.9
 -3 -7 3 72.55 8.8
 3 -7 3 68.52 8.75
 3 -7 3 61.86 6.1
 3 -7 3 53.75 7.96
 -3 -7 3 68.06 8.9
 -3 7 -4 284.59 14.95
 3 -7 4 247.47 17.21
 -3 -7 4 289.27 18.27
 3 -7 4 262.03 17.43
 -3 -7 4 297.47 18.55
 3 -7 4 263.13 13.3
 -3 -7 5 192.32 15.96
 3 -7 5 178.21 15.32
 3 -7 5 182.05 11.29
 -3 7 -5 200.56 12.93
 -3 -7 5 182.6 15.24
 3 -7 5 181.34 15.3
 3 -7 6 74.32 7.88
 -3 -7 6 54.98 9.66
 3 -7 6 74.03 10.9
 -3 7 -6 77.63 8.59
 -3 -7 6 88.97 11.62
 3 -7 6 65.8 10.24
 -3 -7 7 48.65 10.1
 3 -7 7 49.16 10
 -3 7 -7 44.21 7.34
 3 -7 7 33.34 8.95
 -3 -7 7 45.28 10.08
 -3 -7 8 14.09 7.84
 3 -7 8 15.38 7.71
 -3 7 -8 12.09 5.84
 3 -7 8 13.65 7.6
 -3 -7 8 6.17 6.63
 3 -7 9 60.03 12.07
 -3 -7 9 47.49 11.25
 -3 7 -9 57.41 8.91
 -3 -7 9 36.2 10.29
 3 -7 9 49.15 11.35
 3 7 -9 54.03 8.86
 3 9 0 12.84 3.89
 -3 9 0 9.02 3.89
 -3 -9 0 4.88 5.23
 3 -9 0 2.43 5.32
 3 -9 0 7.36 6.14
 -3 -9 0 6.16 5.41
 3 -9 1 160.26 14.56
 -3 -9 1 141.77 13.56
 3 -9 1 129 13.24
 -3 -9 1 143.14 13.95
 -3 -9 -1 156.51 14.68
 3 -9 -1 147.91 14.18
 -3 -9 1 130.97 13.38
 3 -9 -1 146.19 14.07
 3 -9 1 143.55 13.94
 -3 -9 -1 117.26 13.16
 3 9 -1 131.91 10.07
 -3 9 -1 154.66 10.79
 -3 9 1 137.59 9.61
 3 9 1 141.84 9.5
 -3 -9 -2 72 10.51
 3 -9 2 70.27 10.35
 3 -9 -2 86.59 11.4
 -3 -9 2 76.88 10.54
 -3 -9 2 81.61 10.75
 3 -9 2 61.24 9.9
 -3 -9 -2 93.73 11.77
 3 -9 -2 87.67 11.48
 3 9 -2 98.84 8.9
 -3 9 -2 76.36 8.11
 -3 -9 2 97.13 11.69
 3 -9 2 90.33 11.23
 -3 -9 3 15.28 5.82
 3 -9 3 11.36 6.22
 -3 -9 -3 5.35 5.99
 3 -9 3 8.75 6.05
 3 -9 -3 7.92 5.54
 -3 -9 3 8.83 5.66
 3 -9 -3 12.05 6.59
 -3 -9 -3 5.42 5.95
 -3 9 -3 11.63 4.76
 3 9 -3 4.58 4.25
 -3 -9 3 8.92 5.94
 3 -9 3 5.23 5.61
 -3 -9 4 105.5 13.01
 -3 -9 4 113.73 13.26
 -3 9 -4 125.22 11.01
 3 -9 4 118.26 13.61
 3 -9 4 126.98 13.87
 3 -9 4 156.31 15.36
 3 9 -4 121.6 10.96
 -3 -9 4 107.54 12.85
 -3 9 -5 188.92 14.01
 -3 -9 5 162.44 16.55
 3 -9 5 171.66 16.64
 3 9 -5 199.82 14.49
 -3 -9 5 176.09 16.86
 3 -9 5 190.96 17.61
 3 -9 5 158.2 16.2
 -3 -9 5 156.21 16.16
 -3 -9 6 44.52 10.22
 3 -9 6 40.67 10.15
 3 9 -6 51.69 8.79
 3 -9 6 18.57 8.42
 -3 -9 6 44.05 10.21
 -3 9 -6 36.98 7.65
 -3 9 -7 61.29 9.74
 3 -9 7 52.28 11.21
 -3 -9 7 53.2 11.41
 3 9 -7 53.44 9.14
 -3 -9 7 81.63 13.27
 3 -9 7 63.52 12.12
 3 -11 0 9.66 7.65
 -3 -11 0 4.86 6.79
 3 -11 0 4.78 7.28
 -3 -11 0 9.62 7.18
 3 -11 1 15.8 7.66
 3 -11 -1 22.97 8.63
 -3 -11 -1 1.66 7.27
 -3 -11 1 20.65 8.35
 -3 11 -1 27.44 6.28
 3 11 -1 22.19 6.03
 3 -11 -1 21.1 8.27
 3 -11 1 7.85 6.89
 -3 -11 -1 14.73 7.64
 -3 -11 1 12.62 7.22
 3 -11 2 10.96 7.16
 -3 -11 2 9.44 7.48
 3 -11 -2 15 7.78
 -3 -11 -2 23.6 9.12
 -3 -11 2 1.55 7.38
 3 -11 2 11.16 8.12
 3 11 -2 7.81 5.09
 -3 11 -2 7.17 5.19
 3 -11 2 11.05 7.22
 -3 -11 2 7.93 7.25
 3 -11 -2 11.8 8.01
 -3 -11 -2 10.23 8.25
 3 11 -3 328.96 18.97
 -3 11 -3 280.79 18.03
 -3 -11 3 291.01 22.95
 3 -11 3 252.18 21.8
 -3 -11 3 280.3 22.42
 3 -11 3 262.69 21.68
 -3 -11 3 276.06 21.98
 3 -11 3 310.97 23.8
 -3 -11 -3 272.84 22.99
 3 -11 -3 302.3 24.07
 3 -11 -3 260.64 22.45
 -3 -11 -3 330.08 24.89
 -3 -11 4 11.9 8.23
 3 -11 4 -1.69 7.24
 3 -11 4 8.37 7.81
 3 -11 -4 15.81 8.8
 -3 -11 4 8.43 8.01
 -3 -11 -4 8.91 7.81
 3 -11 4 5.17 8.34
 -3 -11 4 3.38 7.4
 -3 -11 -4 1.81 7.56
 3 -11 -4 10.68 8.61
 -3 11 -4 6.25 5.71
 3 11 -4 8.3 5.29
 4 0 0 244.37 11.1
 -4 0 0 1198.75 14.6
 4 0 -1 6.61 1.2
 -4 0 -1 6.02 1.03
 4 0 1 6 1.03
 4 0 -1 7.81 1.19
 -4 0 -1 6.86 1.23
 4 0 -1 7.22 1.18
 -4 0 1 8.54 1.34
 4 0 1 5.87 1.14
 -4 0 -1 5.77 1.27
 -4 0 -1 5.31 1.19
 -4 0 1 6.49 1
 4 0 1 6.53 1.18
 -4 0 1 7.94 1.26
 -4 0 -1 6.26 1.22
 -4 0 -2 930.56 26.58
 -4 0 2 925.69 26.83
 4 0 2 936.76 26.85
 4 0 -2 942.9 26.55
 -4 0 2 910.69 26.79
 4 0 2 959.63 26.97
 4 0 2 917.59 24.87
 -4 0 -2 920.54 24.95
 -4 0 -2 959.24 26.39
 -4 0 -2 950.09 26.68
 4 0 -2 947.94 26.61
 4 0 3 14.73 2.28
 -4 0 3 18.33 3.36
 4 0 3 17.82 3.36
 -4 0 -3 16.36 2.54
 -4 0 3 20.74 3.53
 4 0 3 17.74 3.2
 -4 0 -3 12.4 1.74
 4 0 4 24.66 4.21
 -4 0 4 26.9 4.23
 -4 0 -4 31.8 3.55
 4 0 4 26.46 4.11
 -4 0 4 29.2 4.26
 -4 0 -4 29.68 2.71
 -4 0 -5 22.15 3.65
 -4 0 -5 8.29 2.15
 4 0 6 471.72 21.37
 -4 0 6 468.3 21.44
 4 0 6 454.97 21.11
 -4 0 6 504.13 22
 -4 0 -6 452.09 15.6
 -4 0 -7 7.03 2.62
 -4 0 -7 3.54 3.29
 4 0 7 3.77 4.31
 -4 0 7 8.61 5.03
 -4 0 7 10.47 4.77
 4 0 7 9.37 4.69
 4 0 8 186.28 15.18
 -4 0 8 227.42 16.63
 -4 0 8 185.84 15.27
 4 0 8 176.85 14.88
 -4 0 -8 204.82 12.75
 4 0 -8 180.97 11.24
 -4 0 -9 7.19 4.79
 4 0 -9 9.8 4.27
 4 0 9 11.94 6.53
 -4 0 9 6.76 6.06
 -4 0 9 2.7 5.52
 4 0 9 6.62 6.29
 -4 0 10 124.02 14.92
 4 0 -10 137.4 11.01
 -4 0 -10 136.09 11.93
 4 0 10 114.9 14.58
 -4 0 10 134.6 15.68
 4 0 10 141.44 15.67
 -4 0 -11 1.03 5.38
 -4 -2 0 905.29 26.61
 4 -2 0 936.2 26.56
 -4 -2 0 1007.42 26.7
 4 -2 0 971.27 26.66
 4 -2 0 912.75 24.13
 4 -2 0 925.49 26.6
 -4 -2 0 903.83 26.65
 4 -2 0 900.43 25.32
 -4 2 0 926.82 25.43
 -4 2 -1 806.92 23.25
 4 2 -1 792.09 23.1
 -4 2 -1 775.81 21.17
 4 -2 1 759.34 21.16
 -4 -2 1 722.51 22.95
 4 -2 1 780.74 23.06
 4 -2 1 778.69 22.87
 -4 2 -1 757.74 21.93
 -4 2 1 736.56 21.4
 4 -2 -1 720.44 21.04
 4 -2 1 805.4 21.53
 -4 2 1 834.74 23.5
 -4 -2 1 731.92 22.99
 -4 2 -1 818.47 23.26
 4 -2 1 769.8 22.99
 4 2 -1 767.25 22.95
 4 -2 -2 109.95 4.85
 4 2 2 120.04 4.14
 -4 2 -2 115.32 5.61
 4 2 2 111.99 5.01
 -4 -2 2 116.64 6.78
 -4 -2 2 106.4 6.49
 4 -2 2 109.36 6.54
 -4 2 -2 115.4 5.16
 4 -2 2 104.75 6.45
 -4 2 -3 20.12 3.06
 4 -2 3 20.29 3.61
 -4 -2 3 16.19 3.3
 4 -2 3 22.52 3.56
 -4 -2 3 16.34 3.33
 4 2 3 20.35 2.39
 4 -2 -3 16.8 2.21
 4 2 -3 18.15 1.76
 -4 2 -3 19.73 2.64
 4 -2 4 11.68 3.05
 -4 -2 4 10.41 3.23
 -4 2 -4 7.83 2.04
 -4 2 -4 7.88 2.29
 4 2 -4 9.1 1.68
 4 -2 4 12.37 3.17
 -4 -2 4 15.3 3.49
 -4 -2 -4 7.64 1.08
 -4 -2 -5 69.98 3.27
 4 2 -5 66.48 4.61
 -4 2 -5 67.12 5.81
 -4 2 -5 69.9 5.33
 4 -2 6 102.56 9.36
 -4 -2 6 108.85 9.7
 -4 -2 -6 111.8 4.92
 4 -2 6 115.13 9.85
 -4 -2 6 107.58 9.7
 4 2 -6 114.5 6.82
 4 -2 7 200.58 14.24
 -4 -2 7 191.83 14.24
 -4 2 -7 197.05 10.45
 -4 2 -7 209.05 11.94
 -4 -2 -7 199.57 12.18
 4 2 -7 220.16 10.59
 -4 -2 7 198.55 14.44
 4 -2 7 208.93 14.49
 4 -2 8 221.48 16.31
 -4 -2 8 232.01 16.83
 4 -2 8 224.87 16.37
 -4 -2 8 202.95 15.92
 -4 2 -8 214.94 13.03
 -4 -2 -8 200.83 13.01
 -4 2 -8 215.49 11.66
 -4 2 -9 74.81 7.45
 -4 -2 9 56.43 9.98
 4 -2 9 80.93 11.16
 -4 -2 -9 67.38 8.38
 -4 2 -9 91.4 8.99
 4 -2 9 65.84 10.31
 -4 -2 9 68.58 10.73
 -4 -2 10 3.03 6.35
 4 -2 10 5.94 6.37
 -4 2 -10 6.14 4.74
 -4 -2 -10 -0.95 4.51
 4 -2 -10 8.65 4.68
 -4 -2 10 9.14 7.1
 4 -2 10 1.49 6.1
 -4 -2 11 1.73 7.9
 4 -2 11 10.16 7.74
 -4 -2 -11 -2.14 5.62
 4 -2 -11 1.94 4.86
 -4 -2 11 -8.68 7.78
 4 -2 11 1.7 6.95
 4 -4 0 36.35 3.69
 -4 4 0 27.15 1.96
 4 -4 0 29.95 4.31
 -4 -4 0 39.61 4.67
 4 -4 0 28.68 4.13
 -4 -4 0 40.93 4.6
 -4 4 0 34.46 3.36
 4 -4 0 40.5 4.77
 -4 -4 0 33.14 4.32
 4 -4 1 615.68 22.42
 -4 -4 1 638.36 22.72
 4 4 -1 638.28 18.51
 4 -4 1 605.35 19.86
 -4 4 -1 602.91 17.78
 4 -4 1 614.14 22.37
 -4 -4 1 612.83 22.38
 4 -4 1 657.14 22.57
 -4 4 -1 591.17 19.53
 -4 4 1 600.61 18.77
 -4 -4 2 9.56 1.66
 -4 4 2 11.4 1.93
 4 -4 2 11.59 3.17
 -4 -4 2 10.87 3.22
 4 4 2 9.07 1.52
 -4 -4 2 8.35 3.24
 4 -4 2 12.18 3.29
 4 -4 2 8.44 2.4
 -4 4 -2 8.46 2.37
 4 -4 -3 98.69 4.74
 4 4 3 84.08 3.25
 -4 -4 3 109.1 5.03
 -4 -4 3 99.8 4.22
 4 4 3 102.1 4.98
 4 -4 -3 115.43 4.37
 4 -4 -4 7.06 1.5
 -4 4 -4 7.7 2.66
 -4 -4 4 10.06 2.31
 4 -4 -5 110.57 4.63
 4 -4 5 117.53 9.91
 -4 -4 5 112.34 9.83
 -4 -4 5 120.57 10.12
 4 -4 5 145.28 10.83
 -4 4 -5 112.91 7.91
 4 -4 6 14.25 5.09
 -4 -4 6 3.64 3.82
 4 -4 6 5.28 4.33
 -4 -4 6 12.58 4.5
 -4 4 -6 7 3.31
 -4 4 -7 246.57 13.4
 -4 -4 7 285.59 17.89
 4 -4 7 281.7 17.74
 -4 4 -7 222.71 13.25
 4 -4 7 279.18 17.56
 -4 -4 7 243.52 16.71
 4 -4 8 18.89 6.59
 -4 -4 8 32.54 7.97
 -4 4 -8 21.05 4.85
 -4 -4 8 19.37 6.58
 4 -4 8 37.96 7.77
 -4 4 -8 24.5 5.19
 -4 -4 9 107.28 12.98
 4 -4 9 111.9 13.14
 -4 -4 -9 92.7 10.27
 -4 -4 9 84.19 11.73
 4 -4 9 77.11 11.24
 -4 4 -9 105.68 9.68
 -4 -4 10 29.91 9.57
 4 -4 10 20.07 7.88
 -4 4 -10 36.85 6.83
 -4 -4 -10 25.59 7.4
 4 -4 10 26.14 8.69
 -4 -4 10 15.68 8.26
 4 4 -11 2.58 4.73
 -4 -4 11 3.54 7.24
 4 -4 11 -1.74 7.11
 -4 -4 -11 -2.31 5.98
 -4 4 -11 -0.85 5.04
 4 -4 11 3.49 7.66
 -4 -4 11 7.12 7.46
 4 -6 0 469.38 20.99
 -4 -6 0 482.98 21.27
 4 -6 0 465.15 20.78
 -4 -6 0 446.28 20.26
 4 -6 0 479.33 21.08
 -4 -6 0 481.43 21.15
 -4 -6 -1 157.14 11.42
 4 -6 -1 176.71 12.01
 4 -6 1 172.09 11.73
 -4 -6 1 157.25 11.51
 -4 -6 1 152.25 11.3
 4 -6 1 141.24 10.83
 -4 -6 -1 171.8 11.81
 4 -6 -1 136.69 10.83
 -4 6 1 166.91 8.35
 4 -6 1 171.93 11.67
 -4 -6 1 160.96 11.3
 4 -6 2 125.9 10.15
 -4 -6 2 128.6 10.19
 4 -6 2 114.09 9.78
 -4 -6 2 100.89 9.16
 4 6 2 91.83 4.15
 4 6 2 100.91 5.7
 -4 6 2 94.73 6.08
 -4 6 -2 97.33 7.19
 -4 -6 2 105.88 9.34
 4 -6 2 118.69 9.88
 -4 6 3 19.47 2.8
 -4 6 -3 18.46 3.89
 4 6 3 20.78 2.39
 -4 -6 3 23.9 3.09
 4 -6 3 23.44 5.3
 -4 -6 3 21.55 5.11
 -4 -6 3 20.53 5.06
 4 -6 3 28.83 5.6
 -4 6 -4 17.59 4.16
 -4 -6 4 11.1 4.71
 4 -6 4 11.73 4.75
 -4 -6 4 5.83 2.35
 -4 -6 4 21.08 5.5
 4 -6 4 2.69 4.02
 4 -6 5 18.62 4.45
 -4 6 -5 19.46 4.84
 4 -6 5 17.14 5.85
 -4 -6 5 21.71 6.36
 4 -6 5 23.89 6.26
 -4 -6 5 18.37 5.99
 4 -6 6 184.68 12.1
 -4 -6 6 182.65 15.41
 4 -6 6 180.59 14.8
 -4 6 -6 187.26 12.47
 4 -6 6 165.61 14.35
 -4 -6 6 162.78 14.7
 4 -6 7 54.25 7.75
 4 -6 7 67.56 10.24
 -4 -6 7 74.24 10.54
 -4 6 -7 83.68 9.01
 -4 -6 7 73.37 10.86
 4 -6 7 71.71 10.5
 -4 -6 8 39.92 9.36
 4 -6 8 41.86 9.59
 -4 6 -8 43.48 7.11
 4 -6 8 39.7 7.08
 4 -6 8 30.21 8.47
 -4 -6 8 33.68 8.56
 -4 6 -9 31.38 6.85
 -4 -6 9 42.8 10.07
 4 -6 9 27.95 8.44
 4 -6 9 26.14 8.81
 -4 -6 9 37.67 9.97
 -4 -6 -10 69.16 10.32
 -4 6 -10 47.82 8.32
 4 6 -10 58.21 9.11
 4 -6 10 39.33 10.92
 -4 -6 10 62.8 12.73
 -4 -6 10 55.66 11.77
 4 -6 10 71.61 12.45
 -4 8 0 168.48 10.33
 -4 -8 0 179.2 14.13
 4 -8 0 190.31 14.45
 4 8 0 168.27 9.97
 4 -8 0 161.35 13.58
 -4 -8 0 186.58 14.57
 4 -8 0 180.09 13.95
 -4 -8 0 150.64 13.08
 4 -8 1 8.3 5.29
 -4 -8 1 17.01 6.07
 -4 8 1 16.03 3.56
 -4 8 -1 14.61 3.9
 4 8 1 10.48 3.1
 4 -8 1 9.25 5.07
 -4 -8 -1 8.49 5.32
 4 -8 -1 11.57 5.7
 -4 -8 1 1.04 5.2
 4 -8 -1 2.13 5.07
 -4 -8 -1 12.9 5.48
 4 -8 1 14.54 5.29
 -4 -8 1 12.58 5.51
 4 -8 2 248.3 12.97
 -4 8 -2 232.42 13.22
 -4 -8 2 247.84 16.77
 4 -8 2 203.03 15.39
 -4 -8 -2 236.32 16.8
 4 -8 -2 215.88 16.19
 -4 -8 -2 230.99 16.57
 4 -8 -2 227.07 16.39
 4 -8 2 234.64 16.65
 -4 -8 2 211.66 15.66
 4 -8 2 224.66 16.06
 -4 -8 2 212.69 15.68
 4 -8 3 5.47 4.9
 -4 -8 3 7.79 5.19
 4 -8 3 4.64 3.68
 4 -8 3 6.51 5.15
 -4 -8 3 3.31 4.51
 -4 8 -3 5.54 3.86
 4 -8 3 6.84 5.31
 -4 -8 3 7.71 5.78
 4 -8 4 33.14 5.49
 -4 8 -4 21.28 5.24
 4 -8 4 28.4 7.36
 -4 -8 4 16.86 6.54
 -4 -8 4 33.53 7.45
 4 -8 4 22.3 6.98
 -4 -8 5 9.14 5.73
 4 -8 5 14.03 6.5
 4 -8 5 6.43 4.25
 4 -8 5 19.39 6.69
 -4 -8 5 1.32 5.55
 -4 8 -5 14.12 5.26
 -4 -8 6 22.95 8.13
 4 -8 6 39.14 8.81
 -4 -8 6 34.1 8.57
 4 -8 6 38.83 9.01
 -4 8 -6 50.54 8.05
 -4 -8 7 10.97 7.45
 4 -8 7 24.48 8.39
 -4 8 -7 11.66 5.76
 -4 -8 7 6.21 6.35
 4 -8 7 3.03 6.2
 4 -8 8 188.43 18.73
 4 8 -8 206.24 15.95
 -4 8 -8 216.97 16.02
 4 -8 8 195.84 18.9
 -4 -8 8 207.35 19.94
 -4 -8 8 161.09 17.82
 4 -10 0 108.47 13.41
 -4 10 0 114.6 9.73
 4 10 0 128.48 10.07
 4 -10 0 119.82 14.1
 -4 -10 0 134.75 14.6
 -4 -10 0 137.66 14.64
 -4 10 -1 122.13 10.28
 4 10 -1 103.78 9.38
 4 -10 1 126.28 14.07
 -4 -10 -1 94.5 12.65
 -4 -10 1 108.05 13.32
 4 -10 -1 90.72 12.8
 4 -10 1 90.86 12.44
 -4 -10 1 134.09 14.16
 4 -10 1 67.77 10.85
 -4 -10 1 80.91 11.73
 4 -10 -1 87.59 12.76
 -4 -10 -1 97.19 12.88
 -4 -10 -2 -3 6.28
 4 -10 -2 8.87 6.9
 4 10 -2 7.01 4.22
 4 -10 2 6.88 6.04
 -4 -10 2 4.17 5.68
 4 -10 -2 2.92 6.11
 -4 -10 -2 5.92 6.76
 -4 -10 2 1.37 5.32
 4 -10 2 5.68 6.36
 -4 10 -2 7.33 4.83
 4 -10 2 1.39 5.67
 -4 -10 2 5.6 6
 -4 -10 -3 1.55 6.16
 4 -10 -3 1.52 6.67
 4 10 -3 12.85 5.43
 -4 -10 3 8.57 6.4
 4 -10 -3 7.5 7.13
 -4 -10 -3 9.15 6.39
 4 -10 3 5.66 6.21
 -4 -10 3 15.75 6.93
 4 -10 3 5.92 6.76
 -4 10 -3 3.51 4.62
 -4 -10 3 2.88 5.74
 4 -10 3 -1.43 6.4
 -4 -10 -4 33.67 9.42
 4 -10 -4 45.68 10.32
 4 10 -4 34.94 7.42
 -4 10 -4 39.9 7.56
 -4 -10 4 27.13 8.53
 4 -10 4 43.41 9.65
 4 -10 4 37.53 9.24
 -4 -10 4 21.29 8.03
 -4 -10 4 27.23 8.78
 4 -10 -4 20.21 8.08
 -4 -10 -4 39.55 9.63
 4 -10 4 31.36 8.88
 -4 -10 5 17.73 8.86
 4 -10 5 14.28 7.97
 4 -10 5 26.19 9.83
 -4 -10 5 25.62 9.27
 4 10 -5 17.62 6.52
 -4 10 -5 35.98 7.6
 4 -10 5 22.47 8.7
 -4 -10 5 26.09 8.96
 4 -10 6 80.97 13.11
 -4 -10 6 68.7 12.38
 -4 10 -6 76.5 10.67
 -4 -10 6 85.75 13.69
 4 -10 6 64.33 12.63
 4 10 -6 65.45 9.99
 4 -10 6 57.97 11.69
 -4 -10 6 69.44 13.01
 -5 -1 0 1.24 0.94
 5 -1 0 1.32 0.87
 5 -1 0 0.75 0.89
 -5 1 0 2.25 1.25
 -5 1 0 0.76 0.95
 5 -1 0 1.11 0.93
 -5 -1 0 0.59 0.9
 5 1 0 1 0.71
 -5 -1 0 1.6 0.84
 -5 -1 0 1.16 0.9
 5 -1 0 0.98 0.91
 5 1 -1 264 8.74
 -5 1 -1 258.66 8.74
 -5 1 1 263.18 8.83
 5 -1 -1 276.72 8.95
 -5 1 -1 267.43 8.71
 5 -1 1 254.17 8.59
 -5 1 -1 258.52 8.76
 -5 -1 1 260.02 8.87
 5 1 -1 266.21 8.78
 5 -1 -1 266.78 9.31
 -5 1 -1 254.77 8.72
 5 -1 1 253.31 8.81
 -5 -1 1 248.77 8.78
 5 -1 1 250.57 8.83
 -5 -1 -1 249.94 8.72
 -5 1 -1 253.58 9.59
 -5 1 -1 255.25 9.18
 -5 -1 1 266.51 8.39
 5 1 -2 846.16 22.69
 5 -1 2 825.6 24.99
 -5 -1 2 852.36 25.23
 -5 1 -2 865.44 25.16
 5 1 -2 850.05 24.99
 5 -1 2 854.65 25.18
 -5 -1 2 839.26 25.23
 -5 1 -2 875.38 25.26
 5 1 -2 867.64 25.11
 -5 -1 -2 830.06 25.01
 5 -1 -2 872.41 25.1
 5 1 2 856.91 24.08
 -5 1 -2 839.23 23.83
 5 1 2 842.03 22.49
 -5 -1 -2 882.08 23.18
 5 -1 -2 851.88 25.01
 -5 -1 -2 847.39 25.09
 -5 1 -2 840.56 25.33
 -5 -1 -2 825.65 24.53
 -5 -1 3 141.98 8.11
 5 -1 3 144.03 8.1
 -5 -1 3 146.18 8.21
 5 -1 3 142.78 8.11
 5 1 3 156.98 6.98
 -5 -1 -3 146.66 5.48
 -5 1 -3 154.3 6.64
 -5 -1 -3 166.98 7.64
 -5 1 -3 147.95 7.52
 5 1 3 142.42 5.26
 5 -1 4 606.42 21.67
 -5 -1 4 579.1 21.5
 5 1 4 596.85 19.26
 -5 1 4 586.02 21.59
 5 1 4 589.78 21.64
 5 1 4 583.84 21.59
 -5 1 4 593.52 21.72
 5 -1 4 568.63 21.28
 -5 -1 4 571.14 21.43
 -5 -1 -4 576.2 19.77
 -5 1 -4 598.22 20.02
 -5 -1 -4 592.97 16.86
 -5 1 -4 554.8 18.13
 -5 1 -5 172.04 9.35
 -5 -1 -5 169.53 6.84
 -5 1 -5 161.72 7.85
 -5 1 6 183.57 12.92
 5 -1 6 205.37 13.01
 -5 -1 6 228.02 13.76
 5 1 6 211.62 13.62
 -5 -1 -6 197.57 11.02
 5 1 -6 186.24 9.53
 -5 1 6 208.18 13.5
 5 -1 6 213.43 13.25
 5 1 6 210.1 13.56
 -5 -1 6 195.58 12.8
 -5 -1 -6 194.99 8.13
 -5 1 -6 190.65 9.23
 -5 -1 -7 12.52 3.8
 -5 1 -7 6.62 3.53
 5 1 -7 5.05 2.38
 -5 -1 7 4.68 4.11
 5 -1 7 9.13 4.65
 -5 1 7 12.62 4.94
 5 1 7 13.42 4.96
 -5 -1 -7 4.87 2.18
 -5 -1 7 11.29 5.02
 5 1 7 9.62 4.74
 5 -1 7 14.68 5.11
 -5 1 7 3.9 4.18
 -5 -1 -8 21.05 5.16
 -5 1 -8 16.14 4.6
 5 -1 8 26.21 6.63
 -5 -1 8 14.55 6.4
 -5 1 -8 13.97 3.61
 5 -1 8 16.47 5.69
 -5 -1 8 12.38 5.26
 -5 -1 -9 73.07 8.73
 -5 -1 9 83.26 11.33
 5 -1 9 90.2 11.3
 -5 1 -9 84.75 9.03
 -5 -1 9 85.55 11.72
 5 -1 9 93.67 11.85
 -5 -1 -10 91.3 10.27
 5 -1 10 107.24 13.56
 -5 -1 10 114.6 14.04
 5 -1 -10 87.6 9.1
 -5 1 -10 98.71 10.28
 5 -1 10 117.21 14.04
 -5 -1 10 91.33 13.13
 -5 -1 11 1.74 7.81
 5 -1 11 8.5 8.07
 -5 -1 11 6.96 7.79
 5 -1 11 1.7 7.1
 -5 -1 -11 -1.07 5.34
 5 -1 -11 0.9 4.65
 -5 1 -11 7.16 5.29
 5 -3 0 0.53 1.58
 5 -3 0 -0.68 1.7
 -5 -3 0 -0.35 1.77
 5 -3 0 -0.34 1.71
 -5 -3 0 1.03 1.75
 5 -3 0 0.1 0.77
 -5 3 0 -0.22 1.21
 -5 -3 0 0.33 1.69
 5 -3 0 0.34 1.78
 5 -3 1 152.84 6.11
 -5 3 -1 148.17 6.09
 5 -3 1 148.97 8.16
 -5 -3 1 160.2 8.47
 5 3 -1 152.28 5.41
 5 -3 1 157.25 7.63
 -5 -3 1 161.12 8.52
 5 -3 1 161.61 8.33
 -5 3 -1 148.66 6.98
 -5 3 1 142.85 6.55
 -5 -3 2 3.81 0.99
 5 -3 2 3.67 2.2
 5 3 2 1.7 1.31
 5 -3 2 4.37 2.35
 -5 -3 2 0.82 2.09
 5 -3 2 2.4 2.26
 -5 -3 2 4.96 2.48
 5 -3 -2 3.14 1.31
 -5 3 2 2.74 1.52
 -5 3 -2 3.16 1.7
 5 3 3 481.57 14.92
 -5 -3 3 445.99 18.15
 5 -3 3 475.98 18.25
 -5 -3 3 458.95 13.9
 -5 3 -3 461.42 14.61
 5 -3 3 472.41 18.1
 -5 -3 3 459.56 18.24
 -5 3 -3 467.07 16.16
 5 -3 -3 426.65 13.96
 -5 3 -4 92.4 5.27
 -5 3 -4 81.72 6.51
 5 -3 -4 81.13 4.48
 5 3 4 94.73 5.62
 5 3 -5 442.17 14.23
 -5 3 -5 441.98 18.13
 5 -3 5 440.54 19.55
 -5 -3 5 483.58 20.49
 5 -3 5 423.05 19.28
 -5 -3 5 435.1 19.71
 -5 3 -5 440.37 15.19
 5 -3 -5 403.33 13.84
 -5 -3 6 25.41 5.48
 5 -3 6 22.33 5.18
 5 3 -6 21.64 3.07
 5 -3 6 25.94 5.62
 -5 -3 6 20.82 5.19
 -5 3 -6 18.26 3.74
 5 -3 7 3.79 4.25
 -5 -3 7 12.66 4.96
 -5 3 -7 2.1 2.92
 -5 -3 7 2.93 3.79
 5 -3 7 5.71 4.17
 -5 3 -7 2.68 3.63
 5 -3 8 1.11 4.96
 -5 -3 8 2.27 4.53
 -5 3 -8 1.16 3.49
 5 -3 8 2.22 4.55
 -5 -3 8 -4.57 4.78
 -5 -3 -8 2.31 4.05
 -5 3 -8 5.25 3.69
 -5 -3 9 15.93 6.43
 5 -3 9 7.77 5.56
 -5 -3 -9 21.99 6.03
 -5 3 -9 8.38 4.48
 -5 3 -9 10.3 4.21
 5 -3 9 12.89 6.46
 -5 -3 9 11.9 6.29
 5 -3 10 7.46 7.09
 -5 -3 10 3.06 6.56
 5 -3 10 5.94 7.31
 -5 -3 10 1.52 5.9
 -5 -3 -10 7.98 5.99
 -5 3 -10 9.93 4.54
 -5 -3 11 164.97 18.19
 5 -3 11 196.71 19.22
 5 -3 11 214.14 20.2
 5 -3 -11 212.04 16.02
 -5 -3 -11 194.83 15.61
 -5 5 0 2.34 1.76
 -5 -5 0 -0.55 2.72
 5 -5 0 1.71 2.49
 -5 5 1 144.82 7.45
 -5 5 -1 146.97 8.03
 5 5 2 54.41 3.48
 -5 5 2 57.97 4.34
 -5 5 -3 473.06 17.32
 5 5 3 398.96 12.35
 -5 5 3 403.18 14.62
 5 -5 3 407.48 18.88
 -5 -5 3 418.9 19.3
 -5 -5 3 447.29 19.63
 5 -5 3 465.17 19.76
 5 5 3 448.61 13.65
 -5 -5 3 420.83 13.62
 -5 -5 3 411.47 13.01
 5 -5 -4 83.63 4.16
 5 -5 4 93.31 8.83
 -5 -5 4 87.61 8.8
 5 -5 4 79.17 8.37
 -5 -5 4 90.34 8.91
 -5 5 -4 92.85 7.25
 -5 -5 4 82.3 4.9
 5 -5 5 154.51 12.08
 -5 -5 5 157.34 12.3
 5 -5 5 164.65 10.77
 -5 -5 5 144.39 7.61
 -5 5 -5 162.03 10.17
 -5 -5 5 171.06 12.71
 5 -5 5 138.5 11.62
 5 -5 6 35.63 7.17
 -5 -5 6 28.5 6.63
 -5 5 -6 27.71 5.21
 5 -5 6 27 5.79
 -5 -5 6 33.22 6.68
 5 -5 6 45.01 7.79
 5 -5 7 58.13 9.05
 -5 -5 7 48.19 8.68
 -5 5 -7 50.97 6.84
 5 -5 7 43.45 7.61
 5 -5 7 50.75 8.65
 -5 -5 7 58.9 9.35
 -5 5 -8 16.48 4.85
 5 -5 8 6.35 5.57
 -5 -5 8 5.21 6.42
 -5 -5 8 12.84 6.33
 5 -5 8 10.02 6.27
 -5 -5 9 86 12.47
 5 -5 9 95.28 12.91
 -5 -5 9 108.94 13.77
 5 -5 9 106.35 13.33
 -5 5 -9 110.16 10.3
 5 -5 10 19.08 8.49
 -5 -5 10 9.77 7.89
 -5 -5 -10 15.37 6.52
 -5 5 -10 23.58 5.94
 5 -5 10 22.33 9
 -5 -5 10 14.69 8.19
 5 -7 0 0.85 3.8
 -5 -7 0 2.45 3.5
 5 -7 0 11.17 4.72
 -5 -7 0 6.95 3.97
 -5 -7 0 5.27 4.33
 5 -7 0 0.87 3.9
 -5 7 0 3.26 2.56
 5 -7 -1 6.98 4.23
 5 -7 1 3.45 3.71
 -5 -7 1 6.13 4.16
 -5 -7 -1 7.05 3.95
 5 -7 1 12.38 3.66
 5 -7 -1 10.6 4.85
 -5 -7 -1 8.92 4.55
 5 -7 1 10.53 4.68
 -5 -7 1 13.44 4.98
 -5 -7 1 7.98 4.44
 5 -7 1 6.99 4.45
 -5 7 -1 7.19 3.12
 5 -7 2 238.6 12.13
 -5 -7 2 214.1 14.71
 5 -7 2 212.36 14.56
 5 -7 -2 259.48 16
 -5 -7 -2 243.11 15.43
 5 -7 -2 234.22 15.45
 -5 -7 -2 238.68 15.63
 5 7 2 200.03 9.58
 -5 7 2 212.91 10.52
 -5 7 -2 230.23 12.29
 -5 -7 2 245.82 15.36
 5 -7 2 238.79 15.46
 -5 -7 2 233.12 15.32
 5 -7 2 215.9 14.62
 5 -7 3 7.5 4.54
 -5 -7 3 5.78 4.41
 -5 7 3 13.98 2.82
 -5 7 -3 2.46 3.38
 -5 -7 3 5.73 4.19
 5 -7 3 6.51 4.42
 5 -7 3 7.87 4.59
 -5 -7 3 6.6 4.65
 5 -7 3 7.04 3.44
 5 -7 4 263.98 17.45
 -5 -7 4 282.35 18.05
 -5 7 -4 301.33 15.39
 5 -7 4 282.65 14.33
 5 -7 4 254.2 17.37
 -5 -7 4 279.78 18.17
 5 -7 5 52.96 6.77
 5 -7 5 56.83 8.98
 -5 -7 5 48.03 8.74
 -5 7 -5 58.02 7.51
 5 -7 5 59.37 9.2
 -5 -7 5 63.5 10
 5 -7 6 76.39 10.69
 -5 -7 6 86.25 11.53
 -5 -7 6 76.74 11.32
 5 -7 6 85.67 8.63
 -5 7 -6 70.53 8.35
 5 -7 6 87 11.42
 5 -7 7 8.16 6.82
 -5 -7 7 16.82 7.26
 -5 7 -7 9.65 5.39
 -5 -7 7 19.85 8.1
 5 -7 7 9.63 6.54
 5 -7 7 10.42 5.08
 5 -7 8 2.97 6.53
 -5 -7 8 36.69 9.69
 -5 7 -8 8.46 5.45
 5 -7 8 21.1 8.28
 -5 -7 8 27.91 8.86
 5 -7 9 24.55 9.6
 -5 -7 9 15.1 8.57
 5 -7 9 23.24 8.87
 -5 -7 9 34.11 10.13
 -5 7 -9 38.96 7.83
 5 -9 0 2.4 5.69
 -5 -9 0 1.21 5.3
 5 -9 0 -6.06 5.75
 -5 -9 0 1.22 5.36
 5 9 0 2.22 3
 -5 9 0 2.52 3.54
 5 9 -1 82.16 7.93
 -5 -9 -1 76.25 10.58
 5 -9 -1 80.33 10.59
 -5 9 1 84.34 7.65
 -5 9 -1 76.59 7.92
 5 -9 1 76.64 10.56
 -5 -9 1 64.05 10.12
 5 -9 -1 81.83 10.94
 5 -9 1 61.77 9.6
 -5 -9 -1 91.41 11.4
 -5 -9 1 80.32 10.8
 5 -9 1 89.72 11.47
 -5 -9 1 68.68 9.72
 -5 9 -2 66.8 7.71
 5 -9 -2 44.41 8.66
 -5 -9 -2 63.15 9.91
 5 9 -2 57.06 7.08
 -5 -9 2 64.28 9.79
 5 -9 2 78.33 10.59
 -5 -9 2 70.33 9.91
 5 -9 2 65.7 9.64
 5 -9 -2 47.63 9.08
 -5 -9 -2 58.55 9.65
 -5 -9 2 69.64 10.11
 5 -9 2 75.78 10.31
 -5 9 -3 11.93 4.55
 5 -9 -3 23.69 7.23
 -5 -9 -3 16.11 6.62
 -5 -9 3 13.95 6.03
 5 -9 3 9.98 6.15
 5 -9 3 24.72 7.33
 -5 -9 -3 17.22 6.64
 -5 -9 3 7.54 5.87
 5 -9 -3 15.59 6.62
 5 -9 3 13.05 4.75
 5 -9 3 11.68 6.4
 -5 -9 3 14.95 6.35
 5 -9 4 97.16 11.97
 -5 -9 4 109.67 12.96
 5 -9 4 101.14 9.27
 -5 -9 4 87.71 11.89
 5 -9 4 81.24 11.91
 -5 9 -4 93.89 9.87
 5 -9 4 102.97 12.53
 -5 -9 4 95.62 12.29
 5 -9 5 120.41 14.22
 -5 -9 5 85.65 12.47
 -5 -9 5 106.16 13.59
 5 -9 5 110.5 14.39
 5 -9 5 137.78 14.98
 -5 -9 5 110.13 13.64
 -5 9 -5 123.39 11.73
 -5 -9 6 25.28 8.69
 5 -9 6 16.9 8.1
 5 -9 6 38.05 9.56
 -5 -9 6 21.88 8.48
 -5 9 -6 35.36 7.53
 -5 9 -7 34.7 8.02
 -5 -9 7 30.66 10.36
 5 -9 7 29.83 9.37
 5 -9 7 26.28 9.64
 -5 -9 7 25.32 9.03
 5 9 -7 28.97 7.59
 -5 11 0 4.04 4.84
 -5 -11 0 15.87 8.58
 5 -11 0 -3.14 6.58
 -5 -11 0 9.62 7.76
 5 -11 0 6.35 6.8
 5 11 -1 7.11 4.63
 -5 11 -1 5.16 4.72
 -5 -11 -1 -1.62 6.28
 5 -11 -1 1.6 6.69
 5 -11 1 1.55 6.78
 -5 -11 1 4.68 6.53
 5 -11 1 -1.56 6.83
 -5 -11 -1 4.91 7.18
 5 -11 -1 1.61 6.77
 -5 -11 1 3.14 6.42
 -5 -11 2 -3.04 6.95
 5 -11 2 -1.59 7.39
 -5 -11 2 -4.68 6.84
 5 -11 2 -1.55 7.07
 5 -11 -2 1.64 7.48
 -5 -11 -2 -3.34 7.63
 5 -11 2 1.56 6.68
 -5 -11 2 9.43 6.89
 5 11 -2 2.61 4.64
 -5 11 -2 3.66 4.66
 5 -11 -2 4.97 7.1
 -5 -11 -2 6.75 8.16
 -5 -11 -3 216.78 20.25
 5 -11 -3 197.26 19.19
 -5 -11 3 171.11 17.7
 5 -11 3 211.05 19.28
 5 -11 3 187.19 18.78
 -5 -11 3 180.13 18.06
 -5 -11 3 190.54 18.46
 5 -11 3 180.8 18.24
 5 -11 -3 194.74 19.24
 -5 -11 -3 183.04 19.16
 -5 11 -3 178.88 14.49
 5 11 -3 193.33 14.88
 5 -11 -4 1.73 7.41
 5 -11 4 4.96 6.93
 -5 -11 -4 -3.53 7.57
 -5 -11 4 -1.67 6.31
 -5 11 -4 -1.05 5.08
 5 11 -4 4.21 5.69
 5 -11 4 1.72 7.85
 -5 -11 4 3.32 8.04
 5 -11 4 3.34 6.82
 -5 -11 4 -1.69 6.73
 5 -11 -4 15.77 8.01
 -5 -11 -4 1.79 7.85
 6 0 0 1805.94 47.81
 6 0 0 1855.74 47.61
 -6 0 -1 2.87 1.08
 6 0 -1 2.84 1.04
 6 0 -1 2.13 1.17
 -6 0 1 1.85 1.22
 -6 0 -1 2.61 1.01
 6 0 -1 2.14 0.99
 6 0 -1 3.17 1.04
 -6 0 1 1.22 0.96
 6 0 1 3.83 1.08
 -6 0 1 0.74 0.94
 6 0 1 2.61 1.01
 -6 0 1 2.67 0.94
 -6 0 -1 3.43 1.48
 6 0 1 2.07 1.18
 -6 0 -1 4.19 1.33
 6 0 -2 376.09 12.54
 -6 0 -2 370.1 12.58
 6 0 2 389.9 12.84
 -6 0 2 389.21 12.87
 -6 0 2 379.33 12.8
 6 0 2 369.78 12.7
 6 0 2 357.4 11.52
 -6 0 -2 375.7 11.78
 -6 0 -2 358.37 12.52
 6 0 -2 387.86 12.66
 -6 0 -2 390.16 13.18
 6 0 3 23.03 3.42
 -6 0 3 19.75 3.32
 -6 0 3 13.47 3.03
 6 0 3 21.04 3.3
 -6 0 -3 14.53 2.02
 -6 0 -3 18.52 2.88
 -6 0 -4 83.3 4.64
 -6 0 4 70.47 6.22
 6 0 4 79.47 6.39
 6 0 4 90.42 6.78
 -6 0 4 64.84 6.02
 -6 0 -4 87.09 5.98
 -6 0 -5 20.37 2.91
 -6 0 -5 34.71 4.57
 -6 0 6 1020.84 36.86
 6 0 6 1023.85 36.7
 -6 0 -6 1044.91 30.48
 -6 0 -6 1106.22 34.28
 -6 0 6 1004.37 36.69
 6 0 6 1057.07 36.89
 -6 0 -7 17.54 3.4
 -6 0 -7 20.75 4.63
 -6 0 7 22.54 6.21
 6 0 7 18.38 5.4
 -6 0 7 32.1 6.87
 6 0 7 21.25 5.56
 -6 0 -8 61.86 7.67
 -6 0 8 73.41 9.9
 6 0 8 72.79 9.83
 6 0 8 87.47 10.76
 -6 0 8 70.27 9.71
 -6 0 -9 14.43 5.44
 6 0 -9 17.62 4.61
 6 0 9 5.21 5.59
 -6 0 9 2.67 5.74
 -6 0 9 13.33 6.34
 6 0 9 25.95 8.22
 -6 0 -10 167.58 13.68
 6 0 10 177.99 17.45
 -6 0 10 151.91 16.44
 6 0 10 187.89 17.71
 -6 0 10 166.83 17.16
 -6 0 -11 5.37 5.38
 6 -2 0 359.64 11.12
 -6 -2 0 364.82 12.54
 6 -2 0 356.83 12.34
 -6 -2 0 373.81 12.66
 6 -2 0 358.2 12.37
 6 -2 0 377.99 12.49
 -6 -2 0 373.37 12.44
 -6 2 0 362.62 12.09
 -6 2 -1 711.15 20.81
 -6 2 -1 713.64 21.53
 6 2 -1 702.18 21.4
 6 -2 1 692.91 20.06
 -6 2 -1 712.31 20.27
 -6 -2 1 698.89 18.34
 -6 -2 1 686.01 21.4
 6 -2 1 744.79 21.47
 -6 2 1 682.59 20.83
 -6 2 -1 709.05 20.89
 6 -2 -1 677.94 20.45
 -6 2 1 745.85 21.7
 6 -2 1 733.04 21.42
 6 2 -1 685.09 21.26
 -6 2 -1 753.6 21.72
 -6 -2 1 704.76 21.49
 6 2 2 453.16 14.44
 6 -2 2 457.3 14.61
 6 -2 2 472.1 15.81
 -6 -2 2 423.52 15.62
 -6 -2 2 445.36 12.75
 -6 2 -2 453.87 14.81
 -6 2 -2 440.24 14.71
 6 2 2 451.01 13.46
 6 -2 -2 441.21 14.46
 -6 -2 2 435.12 15.75
 6 -2 2 450.39 15.68
 -6 -2 3 32.56 4.19
 6 -2 3 26.68 3.71
 6 2 3 33.5 3.18
 6 -2 3 32.23 3.41
 -6 2 -3 21.63 3.58
 -6 2 -3 26.33 3.03
 -6 -2 3 40.34 4.52
 -6 2 -3 30.39 3.21
 6 2 3 28.69 1.8
 6 -2 3 23.73 3.44
 -6 -2 4 128.72 8.79
 6 -2 4 136.5 8.8
 6 2 4 147.31 7.43
 6 2 -4 139.38 5.31
 -6 2 -4 132.25 7.19
 -6 -2 4 143.95 9.08
 6 -2 4 145.7 9.04
 6 2 -4 140.66 5.58
 -6 2 -4 147.25 8.68
 -6 2 -5 81.78 5.84
 -6 -2 -5 83.03 4.05
 6 2 -5 80.75 4.77
 -6 2 -5 83.08 6.93
 6 2 -6 15.8 2.71
 -6 -2 -6 20.31 4.04
 -6 -2 6 8.57 3.85
 6 -2 6 13.58 4.21
 6 -2 6 17.3 4.52
 -6 -2 6 15.53 4.56
 -6 -2 -6 12.87 1.97
 6 -2 7 212.57 14.43
 -6 -2 7 171.67 13.48
 6 -2 7 187.22 13.81
 -6 -2 7 213.61 14.74
 6 2 -7 194.99 9.63
 -6 2 -7 191.85 12.11
 -6 -2 -7 220.65 12.8
 -6 2 -7 202.15 10.64
 6 -2 8 403.16 22.78
 -6 -2 8 358.96 22
 -6 -2 -8 437.6 20.36
 -6 2 -8 435.84 19.99
 -6 2 -8 429.12 17.63
 -6 -2 8 398.5 22.89
 6 -2 8 433.3 23.28
 -6 2 -9 87.06 9.29
 -6 2 -9 103.5 8.56
 6 -2 9 74.37 10.94
 -6 -2 9 67.62 10.7
 6 -2 9 82.37 11.18
 -6 -2 9 82.32 11.33
 -6 -2 -9 79.97 9.49
 -6 -2 10 12.01 7.01
 6 -2 10 23.31 9.33
 -6 -2 10 19.6 8.28
 6 -2 10 14.63 7.58
 -6 -2 -10 21.71 6.76
 -6 2 -10 10.38 5.12
 6 -2 11 6.63 7.42
 -6 -2 11 5.12 7.64
 6 -2 11 6.66 8.2
 -6 -2 11 12 7.68
 -6 2 -11 2.1 4.71
 6 -2 -11 6.7 5.03
 -6 -2 -11 -1.11 5.8
 6 -4 0 76.91 6.23
 -6 -4 0 81.13 6.41
 -6 4 0 73.41 4.99
 6 -4 0 74.96 6.28
 -6 -4 0 74.08 5.99
 6 -4 0 77.88 6.29
 -6 -4 0 83.55 6.61
 6 -4 0 69.47 3.51
 -6 -4 1 607.24 21.96
 6 -4 1 622.14 21.78
 -6 4 -1 577.85 19.52
 -6 4 1 634.81 19.23
 -6 -4 1 623.24 22.15
 6 -4 1 623.82 21.84
 6 -4 -1 581.69 15.78
 6 4 -1 618.32 17.59
 6 -4 1 607.21 21.86
 -6 4 -2 154.45 8
 -6 4 2 134.88 6.97
 6 -4 2 140.91 8.99
 -6 -4 2 148.06 9.38
 6 -4 2 143.14 8.98
 -6 -4 2 145.25 9.24
 6 4 2 141.26 6.4
 6 4 3 118.06 5.89
 -6 -4 3 101.23 4.48
 -6 4 -4 127.74 8.13
 -6 -4 4 131.11 6
 6 4 4 137.92 7.05
 -6 4 -5 109.2 7.9
 6 -4 5 117.01 9.75
 -6 -4 5 105.44 9.47
 -6 4 -5 98.42 5.64
 -6 -4 5 82.45 8.53
 6 -4 5 94.15 9.02
 -6 -4 6 72.88 8.67
 6 -4 6 74.03 8.52
 -6 4 -6 67.34 6.67
 6 -4 6 69.85 8.53
 -6 -4 6 93.59 9.83
 -6 4 -7 292.41 14.68
 -6 -4 7 293.88 18.35
 6 -4 7 305.36 18.33
 -6 4 -7 252.24 14.77
 6 -4 7 260.06 17.18
 -6 -4 7 284.01 18.04
 -6 -4 8 84.53 11.11
 6 -4 8 115.6 12.17
 -6 -4 -8 97.07 9.5
 -6 4 -8 86.95 8.88
 -6 -4 8 77.66 10.43
 6 -4 8 100.94 11.59
 -6 4 -8 88.91 8.57
 -6 4 -9 111.02 10.16
 -6 -4 -9 106.14 10.64
 6 -4 9 95.16 12.27
 -6 -4 9 84.29 11.78
 6 -4 9 95.47 12.18
 -6 -4 9 98.22 12.46
 6 -4 10 48.42 10.38
 -6 -4 10 65.32 11.74
 -6 -4 10 65.07 11.61
 6 -4 10 70.83 12.19
 -6 -4 -10 82.08 10.3
 -6 4 -10 60.48 8.16
 -6 -4 11 1.76 7.87
 6 -4 11 20.53 9.26
 6 -4 11 5.11 7.47
 -6 -4 11 1.75 8.61
 -6 4 -11 8.6 4.85
 -6 -4 -11 3.5 5.94
 6 -6 0 999.79 34.29
 -6 -6 0 945.49 33.43
 -6 -6 0 973.19 34.32
 6 -6 0 981.86 34.27
 6 -6 0 946.57 33.86
 -6 -6 0 926.49 33.89
 6 -6 1 171.92 11.75
 -6 -6 1 151.82 11.28
 6 -6 -1 144.83 11.08
 -6 -6 -1 178.62 12.2
 -6 -6 1 148.36 11.19
 6 -6 1 167.36 11.64
 6 -6 -1 145.72 11.05
 -6 -6 -1 194.95 12.52
 6 -6 1 197.57 12.39
 -6 -6 1 159.93 11.1
 -6 6 -1 173.68 9.54
 -6 6 1 168.53 8.81
 6 6 2 12.76 2.02
 6 -6 2 19.76 4.55
 -6 -6 2 15.88 4.54
 6 -6 2 8.46 4.23
 -6 -6 2 10.21 4.12
 -6 -6 2 19.06 4.74
 6 -6 2 11.06 3.88
 -6 6 2 9.98 2.56
 -6 6 -2 9.87 3.33
 6 6 3 55.58 3.69
 -6 -6 3 57.02 7.55
 6 -6 3 55.13 7.06
 -6 6 -3 47.93 5.79
 6 6 3 43.15 3.5
 -6 6 3 55.35 4.84
 6 -6 3 49.23 6.96
 6 -6 3 50.79 5.78
 6 -6 4 63.65 6.75
 -6 -6 4 72.76 9
 6 -6 4 75.44 8.87
 6 -6 4 62.78 8.33
 -6 -6 4 77.01 9.03
 -6 6 -4 66.77 6.96
 6 -6 5 48.6 6.47
 -6 6 -5 45.08 6.32
 6 -6 5 44.25 7.85
 -6 -6 5 39.86 7.6
 6 -6 5 30.16 6.74
 -6 -6 5 44.39 7.62
 6 -6 6 374.42 19.23
 6 -6 6 382.6 22.07
 -6 -6 6 405.88 22.98
 -6 6 -6 423.62 19.49
 6 -6 6 414.66 22.74
 -6 -6 6 399.39 22.85
 -6 -6 7 84.64 11.35
 6 -6 7 67.22 10.53
 6 -6 7 73.6 10.22
 -6 -6 7 68.67 10.32
 6 -6 7 76.47 8.99
 -6 6 -7 88.9 9.04
 6 -6 8 3.75 5.08
 -6 6 -8 7.63 4.39
 -6 -6 8 18 7.27
 6 -6 8 9.4 7.16
 6 -6 8 10.91 6.6
 -6 -6 8 15.47 7.05
 6 -6 9 37 7.82
 -6 6 -9 39.98 7.55
 6 -6 9 60.12 11.13
 -6 -6 9 71.21 11.89
 6 -6 9 34.92 9.47
 -6 -6 9 42.21 10.16
 6 -6 10 131.68 16.16
 -6 -6 10 102.87 14.9
 -6 6 -10 111.51 11.53
 -6 -6 10 84.26 13.46
 6 -6 10 71.89 13.01
 -6 -6 -10 93.6 11.56
 6 -8 0 75.96 9.6
 -6 -8 0 61.23 9.03
 -6 -8 0 74.87 9.5
 6 -8 0 67.97 8.97
 -6 -8 0 84.29 9.68
 6 -8 0 64.21 8.97
 -6 8 0 77.41 7.18
 6 -8 -1 24.85 6.32
 -6 -8 -1 18.88 6.03
 -6 -8 1 23.66 6.49
 6 -8 1 25.32 6.45
 -6 -8 -1 28.69 6.97
 6 -8 -1 24.13 6.54
 6 8 1 41.02 4.75
 6 -8 1 28.61 6.77
 -6 -8 1 29.11 7.08
 -6 -8 1 27.33 6.47
 6 -8 1 29.77 7.3
 -6 8 -1 35.1 5.47
 -6 8 1 27.19 4.69
 -6 8 2 412.17 16.78
 -6 8 -2 434.02 19.06
 -6 -8 -2 440.28 23.25
 6 -8 -2 376.27 21.72
 6 -8 -2 413.73 22.71
 -6 -8 -2 423.27 23
 -6 -8 2 421.25 22.57
 6 -8 2 381.24 21.7
 6 -8 2 380.44 21.41
 -6 -8 2 364.79 21.29
 6 -8 2 403.8 18.29
 -6 -8 2 426.78 22.47
 6 -8 2 420.33 22.83
 -6 8 -3 20.73 5.04
 6 -8 3 17.1 5.8
 -6 -8 3 19.73 6.28
 -6 -8 3 28.75 6.8
 6 -8 3 26.96 6.7
 -6 -8 3 22.61 6.4
 6 -8 3 32.78 7.75
 6 -8 3 10.12 4.5
 6 -8 4 88.9 11.03
 -6 -8 4 124.62 12.56
 6 -8 4 121.41 13.12
 -6 -8 4 91.14 11.54
 -6 8 -4 105.01 9.9
 6 -8 4 108.25 12.09
 6 -8 4 115.45 9.53
 -6 -8 4 114.19 12.11
 -6 8 -5 25.38 5.7
 6 -8 5 20.04 7.17
 -6 -8 5 20.7 7.12
 -6 -8 5 15.73 7.11
 6 -8 5 15.25 6.59
 6 -8 5 21.36 5.39
 -6 8 -6 13.75 5.37
 6 -8 6 11.59 4.95
 6 -8 6 8.16 6.7
 -6 -8 6 5.62 6.17
 6 -8 6 13.7 7.09
 -6 -8 6 17.01 7.56
 -6 8 -7 19.71 6.64
 -6 -8 7 13.82 7.58
 6 -8 7 22.26 7.93
 -6 -8 7 18.62 8.41
 6 -8 7 30 9.01
 -6 -8 8 278.37 22.79
 6 -8 8 282.01 22.35
 -6 8 -8 299.23 19.18
 6 -8 8 295.39 22.9
 -6 -8 8 268.52 22.59
 -6 -10 0 159.47 15.89
 6 -10 0 176.85 16.45
 -6 -10 0 133.2 14.94
 6 -10 0 174.65 16.72
 6 10 0 177.13 12.05
 -6 10 0 197.67 12.95
 6 10 -1 111.57 9.9
 6 -10 -1 108.51 13.5
 -6 -10 -1 93.28 12.95
 6 -10 1 97.41 12.91
 -6 -10 1 109.34 13.09
 -6 -10 -1 107.39 13.37
 6 -10 -1 116.84 14.07
 6 -10 1 115.86 13.58
 -6 -10 1 129.43 14.17
 6 -10 1 109.17 13.31
 -6 -10 1 141.39 14.2
 -6 10 -1 112 10.34
 -6 -10 2 10.99 6.41
 6 -10 2 23.08 8.15
 -6 -10 -2 11.68 6.94
 6 -10 -2 20.05 7.41
 6 -10 2 22.46 7.71
 -6 -10 2 20.05 7.44
 6 -10 -2 23.22 7.97
 -6 -10 -2 16.28 7.54
 6 -10 2 6.83 6.13
 -6 -10 2 17.98 7.05
 6 10 -2 11.79 5.2
 -6 10 -2 16.68 5.3
 6 -10 3 23.74 7.67
 -6 -10 3 12.76 7.34
 -6 -10 -3 12.05 6.75
 6 -10 -3 10.32 7.01
 6 -10 3 19.07 7.71
 -6 -10 3 28.02 8.01
 6 -10 -3 8.96 6.69
 -6 -10 -3 6.1 6.4
 -6 -10 3 18.6 7.86
 6 -10 3 14.1 6.45
 6 10 -3 21.82 5.98
 -6 10 -3 10.75 5.06
 6 -10 -4 64.12 10.84
 6 -10 4 54.51 10.64
 -6 -10 4 78.07 11.84
 -6 -10 -4 54.72 11.28
 -6 -10 4 82.6 12.54
 6 -10 4 52.18 11.34
 -6 10 -4 67.58 9.27
 6 -10 4 71.3 11.56
 -6 -10 4 66.6 11.77
 6 10 -4 64.69 9.1
 6 -10 -4 72.71 12.35
 -6 -10 -4 71.29 12.05
 -6 10 -5 23.94 6.88
 6 -10 5 30.07 9.05
 -6 -10 5 14.55 8.11
 -6 -10 5 14.18 8.78
 6 -10 5 12.99 7.73
 6 10 -5 24.41 7.15
 6 -10 5 12.5 8.09
 -6 -10 5 27.17 8.78
 -6 10 -6 109.62 12.05
 -6 -10 6 69.44 13.24
 6 -10 6 89.64 14.19
 6 -10 6 88.85 13.72
 -6 -10 6 91.17 13.89
 6 -10 6 81.26 13.32
 -6 -10 6 85.09 13.93
 6 10 -6 114.36 12.65
 -7 -1 0 5.79 1.25
 7 -1 0 4.68 1.05
 7 -1 0 4.29 1.25
 -7 1 0 4.72 1.67
 7 1 0 6.45 1.46
 -7 -1 0 6.85 1.44
 -7 1 0 4.83 1.6
 -7 -1 0 4.85 1.11
 7 -1 0 4.53 1.13
 7 -1 0 5.07 1.05
 -7 -1 0 4.57 1.22
 7 1 -1 1027.59 28
 -7 1 -1 1053.05 28.1
 7 -1 -1 1064.66 28.78
 -7 1 1 1073.51 28.83
 7 1 -1 1005.46 26.5
 7 -1 1 1078.3 28.89
 -7 -1 1 1077.27 28.74
 7 -1 1 1017.36 28.04
 -7 -1 1 1045.71 28.26
 7 1 -1 1012.31 27.98
 -7 1 -1 1048.56 28.11
 -7 1 -1 1057.78 28.93
 7 -1 -1 966.14 29.62
 7 -1 1 1016.65 28.06
 -7 -1 1 1023.26 28.23
 -7 -1 -1 1091.68 28.98
 7 1 -1 1032.85 27.41
 -7 1 -1 983.46 29.91
 7 1 1 1130.67 29.17
 7 -1 2 509.2 14.78
 -7 1 -2 511.4 14.93
 7 1 -2 504.21 14.64
 -7 -1 2 525.92 15.09
 -7 -1 2 505.41 11.83
 7 1 2 503.6 13.2
 -7 1 -2 523.78 14.33
 7 1 2 529.32 14.64
 7 -1 -2 522.04 14.75
 -7 -1 -2 494.52 14.65
 7 -1 2 510.42 14.74
 7 1 -2 500.18 13.34
 7 1 -2 511.71 14.67
 -7 -1 2 508.97 14.92
 -7 1 -2 509.98 14.87
 7 -1 -2 517.76 14.72
 -7 -1 -2 495.54 14.65
 -7 1 -2 520.73 16.12
 -7 -1 -2 501.55 14.79
 -7 -1 3 1471.59 42.27
 7 -1 3 1486 42.16
 -7 1 -3 1434.06 40.06
 7 1 3 1411.97 38.47
 -7 -1 -3 1499.69 39.21
 7 -1 3 1506.76 42.24
 -7 -1 3 1443.83 42.22
 7 1 3 1521.97 40.88
 7 1 -3 1460.77 39.16
 -7 1 -3 1496.12 42.24
 -7 -1 -3 1528.57 41.7
 -7 -1 -4 698.67 19.99
 -7 1 -4 653.14 21.01
 -7 -1 -4 695.2 22.94
 -7 1 -4 671.47 23.03
 -7 -1 4 682.29 24.09
 7 -1 4 693.81 24.02
 7 -1 4 694.07 23.94
 -7 -1 4 706.2 24.29
 -7 -1 -5 246.1 9.22
 -7 1 -5 229.45 10.02
 7 1 6 136.39 10.94
 7 -1 6 155.21 11.21
 -7 1 6 145.86 11.31
 -7 -1 6 105.78 9.69
 -7 1 6 143.8 11.3
 -7 -1 6 143.2 11
 7 -1 6 149.31 10.98
 7 1 6 145.87 11.2
 -7 1 -6 133.36 9.16
 -7 -1 -6 157.07 9.79
 -7 -1 -6 147.15 7.11
 -7 1 -6 139.8 7.87
 -7 -1 7 389.22 20.86
 7 -1 7 400.93 20.91
 -7 -1 -7 449.69 19.52
 -7 1 -7 408.17 18.63
 7 1 -7 414.91 16.38
 -7 -1 7 417.85 21.51
 7 -1 7 419.55 21.28
 -7 1 -8 28.67 4.41
 7 -1 8 34.26 7.41
 -7 -1 8 17.7 6.5
 -7 -1 8 20.02 6.53
 7 -1 8 17.2 6.39
 -7 -1 -8 15.41 4.96
 -7 1 -8 16.52 5.03
 -7 -1 -9 316.31 17.88
 -7 1 -9 281.79 16.93
 7 -1 9 305.59 20.54
 -7 -1 9 259.79 19.47
 7 -1 9 281.42 20.05
 -7 -1 9 257.42 19.47
 7 -1 10 119.59 14.42
 -7 -1 10 91.93 13.27
 -7 -1 10 121.61 14.83
 7 -1 10 98.79 13.28
 -7 -1 -10 100.72 11
 -7 1 -10 123.33 11.81
 7 -1 -10 107.25 10.2
 7 -1 11 54.69 11.5
 -7 -1 11 44.54 11.25
 -7 1 -11 56.3 9.16
 -7 -1 -11 53.62 9.39
 -7 -1 11 51.54 12.02
 7 -1 11 39.89 10.38
 7 -3 0 43.02 4.12
 -7 -3 0 49.18 4.5
 7 -3 0 37.19 3.95
 -7 -3 0 43.23 4.22
 -7 -3 0 46.65 4.25
 7 -3 0 38.87 4.03
 -7 3 0 38.73 3.51
 7 -3 0 40.67 2.68
 7 -3 1 1375.3 40.91
 7 -3 1 1427.31 40.89
 -7 -3 1 1454.33 41.31
 -7 3 1 1410.19 39.39
 -7 3 -1 1450.24 39.86
 7 -3 1 1393.68 38.26
 7 3 -1 1451.8 36.46
 7 -3 1 1437.35 40.94
 -7 -3 1 1455.29 41.37
 -7 3 -2 66.4 4.8
 -7 3 2 50.85 4.48
 -7 -3 2 49.68 4.97
 7 -3 2 70.54 5.56
 7 -3 2 55.77 5.04
 -7 -3 2 47.72 4.96
 -7 3 -2 68.57 4.51
 7 -3 2 62.17 5.71
 7 -3 2 53.53 4.13
 7 3 2 65.32 4.24
 -7 -3 3 36.95 2.16
 -7 -3 3 39.33 4.76
 7 3 3 38.81 3.52
 7 -3 3 41.07 4.76
 -7 3 -3 42.22 4.14
 7 3 3 31.01 2.22
 -7 -3 3 29.67 4.4
 7 -3 3 48.35 5.06
 -7 3 -3 41.95 3.77
 -7 3 -4 94.36 6.2
 -7 3 -4 99.71 7.61
 7 3 4 116.33 6.63
 -7 -3 5 1465.46 46.14
 7 -3 5 1539.6 46.22
 7 -3 5 1514.71 46.26
 -7 -3 5 1458.45 46.23
 -7 3 -5 1494.16 41.68
 -7 3 -5 1547.85 42.85
 7 3 -5 1357.64 37.92
 7 3 -6 36.68 3.49
 -7 3 -6 40.71 4.57
 7 -3 6 47.62 6.93
 -7 -3 6 51.83 7.14
 -7 -3 6 52.73 7.23
 7 -3 6 52.42 6.98
 -7 3 -6 43.06 6.4
 -7 3 -6 55.33 5.67
 -7 3 -7 184.53 10.94
 -7 -3 -7 195.48 12.49
 -7 3 -7 220.69 13.44
 -7 -3 7 175.1 13.93
 7 -3 7 217.43 14.81
 7 -3 7 182.61 13.67
 -7 -3 7 177.65 13.8
 -7 3 -8 25.41 5.63
 -7 -3 -8 15.23 5.56
 7 -3 8 28.24 7.11
 -7 -3 8 19.11 6.44
 7 -3 8 18.52 6.48
 -7 -3 8 24.81 7.01
 -7 3 -8 23.23 5.02
 -7 3 -9 34.95 5.91
 -7 3 -9 41.83 7.06
 -7 -3 -9 32.94 6.7
 -7 -3 9 14.42 6.73
 7 -3 9 41.94 8.5
 -7 -3 9 41.79 8.48
 7 -3 9 50.61 9.71
 -7 3 -10 20.95 5.58
 -7 -3 10 18 7.14
 7 -3 10 11.62 6.78
 7 -3 10 10.22 6.69
 -7 -3 10 28.64 8.51
 -7 3 -10 18 6.21
 -7 -3 -10 15.35 6.22
 -7 -3 -11 370.05 22.39
 -7 -3 11 376.65 26.66
 7 -3 11 412.24 27.48
 7 -3 11 380.8 26.36
 -7 -3 11 360.93 26.67
 7 -5 0 38.83 5.18
 -7 5 0 38.88 4.12
 -7 5 1 221.83 9.98
 7 5 2 119.96 5.95
 -7 5 2 91.93 6.21
 -7 5 -3 1511.12 40.76
 -7 5 3 1375.68 38.52
 7 -5 3 1488.55 43.48
 -7 -5 3 1495.99 44.07
 7 5 3 1540.5 37.15
 7 -5 -3 1345.94 33.75
 -7 -5 3 1559.57 44.54
 7 -5 3 1521.11 43.75
 -7 -5 4 164.89 6.64
 7 5 4 165.41 7.91
 7 -5 4 157.06 11.5
 -7 -5 4 178.12 12.26
 7 -5 4 177.89 11.13
 7 -5 4 163.85 11.67
 -7 -5 4 167.17 11.92
 -7 5 -4 164.2 10.02
 -7 5 -5 21.07 4.52
 -7 -5 5 23.7 5.59
 7 -5 5 30.19 5.87
 -7 -5 5 22.63 5.6
 7 -5 5 26.54 5.11
 7 -5 5 33.84 6.12
 7 -5 6 41.48 6.98
 -7 -5 6 31.04 6.67
 7 -5 6 43.47 7.75
 7 -5 6 37.25 7.21
 -7 -5 6 33.66 6.96
 -7 5 -6 40.53 5.87
 -7 5 -7 381.03 18.24
 7 -5 7 350.63 21.03
 -7 -5 7 364.9 21.77
 -7 -5 7 309.99 20.4
 7 -5 7 387.53 21.67
 7 -5 7 368.23 20.54
 -7 5 -8 25.96 5.78
 7 -5 8 23.57 7.1
 -7 -5 8 17.95 7.15
 -7 -5 8 17.73 6.77
 7 -5 8 29.4 7.94
 7 -5 9 253.48 20.04
 -7 -5 9 271.69 20.78
 -7 -5 -9 302.63 18.37
 7 -5 9 283.37 20.88
 -7 -5 9 273.87 20.66
 -7 5 -9 266.41 16.31
 -7 5 -10 38.14 7.26
 -7 -5 10 41.63 10.18
 7 -5 10 27.95 8.9
 -7 -5 -10 32.4 7.96
 7 -5 10 24.95 9.06
 -7 -5 10 40.2 9.9
 -7 7 0 20.56 3.92
 7 -7 0 15.4 4.91
 -7 -7 0 13.04 4.92
 -7 -7 0 19.98 5.19
 7 -7 0 34.37 6.74
 -7 -7 0 19.75 5.52
 7 -7 0 27.86 5.85
 7 -7 1 403 17.55
 -7 -7 -1 408.93 20.71
 7 -7 -1 390.74 20.32
 7 -7 1 411.59 20.55
 -7 -7 1 438.51 21.29
 7 -7 1 403.88 20.34
 -7 -7 1 424.4 20.92
 -7 -7 1 409.67 20.25
 7 -7 1 407.74 20.79
 7 -7 -1 376.54 20.08
 -7 -7 -1 403.48 20.69
 -7 7 -1 418.7 17.43
 -7 7 1 404.13 16.57
 7 -7 2 171.46 10.51
 -7 -7 2 172.78 12.9
 7 -7 2 176.59 12.85
 7 -7 -2 191.01 13.55
 -7 -7 -2 158.63 12.49
 7 -7 2 157.86 12.44
 -7 -7 2 179.46 13.17
 -7 -7 2 161.93 12.42
 7 -7 2 158.8 12.67
 7 -7 -2 176.04 13.06
 -7 -7 -2 151.08 12.54
 -7 7 -2 156.51 10.37
 -7 7 -3 228.56 12.84
 -7 7 3 196.74 10.5
 -7 -7 3 215.54 14.93
 7 -7 3 216.01 15.31
 7 -7 3 213.58 12.37
 7 -7 3 213.95 14.69
 -7 -7 3 230.11 15.39
 -7 -7 3 206.43 14.87
 7 -7 3 207.63 14.61
 -7 7 -4 310.03 15.9
 7 -7 4 282.26 17.77
 -7 -7 4 283.38 18.18
 7 -7 4 294.83 15.3
 -7 -7 4 251.53 17.46
 7 -7 4 277.67 17.79
 -7 7 -5 344.49 18.04
 -7 -7 5 369.28 22.09
 7 -7 5 359.53 21.26
 7 -7 5 356.86 18.04
 7 -7 5 394.41 22.14
 -7 -7 5 342.29 21.31
 -7 7 -6 63.74 8.2
 7 -7 6 69.8 10.21
 -7 -7 6 66.33 10.16
 7 -7 6 57.61 7.9
 -7 -7 6 82.05 11.24
 7 -7 6 55.84 9.68
 7 -7 7 138.31 14.4
 7 -7 7 100.63 10.4
 -7 7 -7 141.97 12.1
 -7 -7 7 108.77 13.2
 7 -7 7 114.19 13.23
 -7 -7 7 119.96 13.71
 -7 -7 8 12.03 6.74
 7 -7 8 7.25 7.15
 -7 7 -8 15.28 6.25
 -7 -7 8 16.77 8.25
 7 -7 8 13.23 7.49
 7 -7 8 15.4 6.17
 -7 7 -9 92.38 10.99
 7 -7 9 108.52 14.39
 -7 -7 9 118.99 15.19
 7 -7 9 118.16 14.89
 -7 -7 9 120.67 15.48
 7 9 0 15.7 4.19
 -7 -9 0 6.02 6.24
 7 -9 0 23.79 7.47
 -7 9 0 16.06 4.39
 7 -9 0 24.71 6.98
 -7 -9 0 26.21 7.71
 -7 -9 1 268.22 18.48
 7 -9 1 320.36 20.31
 -7 -9 1 291.56 19.35
 7 -9 -1 288.82 19.35
 -7 -9 -1 281.23 19.4
 7 -9 1 262.44 18.57
 -7 -9 -1 315.08 20.41
 7 -9 -1 311.35 20.31
 -7 9 1 268.45 14.57
 -7 9 -1 264.4 15.19
 7 -9 1 290.12 19.64
 -7 -9 1 275.98 19.18
 -7 -9 2 75.42 10.57
 7 -9 -2 105.73 12.16
 -7 -9 -2 109.19 12.46
 7 -9 2 122.37 12.8
 -7 -9 -2 101.68 12.28
 7 -9 -2 93.37 11.66
 -7 -9 2 92.83 11.52
 7 -9 2 107.83 12.08
 -7 -9 2 106.87 11.95
 7 -9 2 110.55 12.51
 -7 9 -2 117.2 10.1
 7 -9 3 33.21 7.91
 -7 -9 3 28.88 7.57
 7 -9 3 26.81 7.68
 -7 -9 3 16.18 6.58
 7 -9 -3 25.47 7.77
 -7 -9 -3 49.61 9.28
 7 -9 3 49 7.16
 -7 -9 3 43.83 8.87
 7 -9 3 46.19 9.2
 -7 9 -3 41.54 7.07
 7 -9 -3 29.69 7.69
 -7 -9 -3 19.85 7.2
 7 -9 4 104.22 9.84
 -7 -9 4 98.78 12.56
 7 -9 4 98.05 12.8
 -7 -9 4 122.3 13.83
 7 -9 4 128.53 13.7
 -7 -9 4 119.77 13.58
 -7 9 -4 115.42 11.06
 7 -9 4 111.26 12.95
 7 -9 5 245.03 20.13
 -7 -9 5 311.52 22.09
 -7 9 -5 303.09 18
 7 -9 5 261.59 16.11
 -7 -9 5 264.72 20.51
 7 -9 5 286.03 20.92
 -7 -9 5 305.81 21.83
 7 -9 5 251.73 20
 -7 9 -6 58.51 8.92
 7 -9 6 55.71 10.81
 -7 -9 6 40.52 9.73
 7 -9 6 53.69 10.97
 -7 -9 6 26.24 9
 -7 9 -7 94.45 11.34
 7 -9 7 107.69 14.59
 -7 -9 7 124.94 15.56
 7 -9 7 77.92 12.81
 -7 -9 7 85.8 13.7
 7 -11 0 12.39 7.37
 -7 -11 0 17.3 7.88
 -7 11 0 19.4 5.62
 -7 -11 0 7.79 7.68
 7 -11 0 10.75 7.3
 7 -11 -1 61.57 11.06
 -7 -11 -1 35.4 9.83
 -7 -11 1 46.45 9.98
 7 -11 1 56.59 11.25
 -7 11 -1 60.25 8.47
 -7 -11 -1 50.93 11.05
 7 -11 -1 49.97 10.46
 7 -11 1 34.92 10.08
 -7 -11 1 56.87 10.95
 7 11 -1 46.1 7.54
 7 -11 2 16.84 7.92
 -7 -11 2 18.61 7.64
 7 -11 -2 22.69 8.89
 -7 -11 -2 19.9 8.71
 -7 -11 2 11.84 7.16
 7 -11 2 -3.12 7.42
 7 11 -2 13.15 5.95
 -7 11 -2 6.62 5.93
 7 -11 2 6.07 7.21
 -7 -11 2 1.54 6.29
 7 -11 -2 -1.6 7.61
 -7 -11 -2 6.55 7.03
 -7 -11 -3 394.19 27.27
 7 -11 -3 352.54 25.54
 -7 -11 3 362.94 25.16
 7 -11 3 369.97 26.4
 7 -11 3 374.49 25.31
 -7 -11 3 335.31 24.61
 7 -11 -3 362.67 25.73
 -7 -11 -3 353.39 25.9
 7 11 -3 386.19 21.28
 7 -11 3 339.79 24.91
 -7 -11 3 349.21 24.95
 -7 11 -3 402.7 21.83
 7 -11 4 6.52 7.15
 7 -11 -4 13.58 8.07
 -7 -11 4 8.27 8.01
 -7 -11 -4 6.96 7.64
 7 -11 -4 1.72 7.37
 -7 -11 -4 5.29 7.56
 -7 11 -4 17.08 6.55
 7 -11 4 4.93 7.37
 -7 -11 4 26.69 9.16
 7 -11 4 8.49 7.76
 -7 -11 4 11.39 8.02
 7 11 -4 22.41 6.97
 8 0 0 7664.45 195.73
 8 0 0 7972.95 195.43
 -8 0 1 1.06 1.26
 8 0 -1 0.86 1.1
 -8 0 1 1.42 1.11
 -8 0 -1 1.58 0.91
 8 0 -1 1.05 0.83
 -8 0 -1 0.26 1.39
 8 0 -1 0.41 0.82
 -8 0 -1 0.11 0.89
 8 0 1 1 0.93
 -8 0 1 1.39 0.86
 -8 0 -1 1.93 1.43
 -8 0 1 0.75 0.9
 8 0 1 2.09 1
 -8 0 2 1036.84 27.3
 -8 0 -2 964.95 28.11
 -8 0 2 1037.37 28.39
 8 0 2 1005.95 28.29
 8 0 -2 971.55 28.01
 -8 0 2 1007.09 28.33
 8 0 2 987 28.26
 -8 0 -2 988.54 28.1
 -8 0 -2 988.22 28.22
 8 0 -2 1003.86 28.16
 -8 0 -2 995.99 29.42
 8 0 3 9.23 2.59
 -8 0 3 7.26 2.43
 8 0 3 9.28 2.5
 -8 0 3 10.76 2.59
 -8 0 -3 7.63 1.79
 -8 0 -3 5.96 2.36
 -8 0 -4 1701.33 46.44
 -8 0 -4 1675.4 48.89
 -8 0 4 1779.82 50.19
 8 0 4 1745.44 49.96
 8 0 4 1753.5 49.96
 -8 0 4 1692.56 49.82
 -8 0 -5 8.83 2.37
 -8 0 6 2355.15 70.01
 8 0 6 2276.46 69.38
 -8 0 -6 2442.45 63.45
 -8 0 -6 2285.14 67.08
 8 0 6 2358.32 69.67
 -8 0 6 2335.06 69.93
 -8 0 -7 2.03 3.27
 8 0 7 9.94 4.89
 -8 0 7 3.71 4.41
 -8 0 -7 8.04 2.57
 -8 0 7 5.54 4.47
 8 0 7 3.6 4.2
 8 0 8 62.85 9.58
 -8 0 8 55.67 9.19
 8 0 8 70.21 9.71
 -8 0 8 76.6 9.97
 -8 0 -8 63.61 7.99
 8 0 9 11.47 6.49
 -8 0 9 13.13 6.35
 -8 0 9 9.16 6.77
 8 0 9 5.08 5.57
 8 0 -9 6.08 3.52
 -8 0 -9 4.5 5.07
 8 0 10 557.27 31.39
 -8 0 10 583.11 32.7
 8 0 10 633.09 32.97
 -8 0 10 573 32.08
 -8 0 -10 617.66 28.28
 -8 0 -11 4.49 5.9
 -8 -2 0 987.81 27.02
 -8 2 0 961.2 28.4
 8 -2 0 973.49 27.95
 -8 -2 0 1017.6 28.1
 8 -2 0 1005.79 28.02
 -8 -2 0 1000.6 28.21
 -8 -2 0 983.78 28.13
 8 -2 0 997.88 27.95
 -8 2 -1 423.74 14.59
 -8 2 1 456.17 14.74
 -8 -2 1 417.68 12.26
 -8 -2 -1 433.76 13.97
 -8 2 -1 448.01 14.64
 8 2 -1 425.91 14.42
 8 -2 -1 410.77 14.54
 8 2 -1 413.26 14.27
 -8 -2 1 422.16 14.42
 -8 2 -1 429.09 14.45
 8 -2 1 451.26 14.31
 8 -2 1 427.4 14.18
 -8 -2 1 434.7 14.53
 -8 2 -1 438.47 14.57
 -8 2 1 447.19 15.1
 8 -2 1 428.75 13.84
 -8 2 -2 4669.05 118.84
 -8 -2 2 4590.26 116.46
 -8 -2 2 4568.29 118.92
 8 -2 2 4680.11 118.66
 8 2 2 4549.9 117.28
 -8 2 -2 4654.62 118.3
 8 -2 2 4602.23 118.65
 -8 -2 2 4549.5 118.98
 -8 -2 -2 4721.23 118.44
 8 -2 2 4618.53 117.92
 8 2 2 4734.22 118.32
 -8 2 -3 63.02 5.01
 -8 -2 3 58.64 5.31
 8 -2 3 58.96 5.14
 8 -2 3 62.4 5.27
 -8 -2 3 53.08 5.1
 -8 -2 -3 56.58 4.81
 -8 2 -3 56.9 5.44
 8 -2 3 52.69 4.44
 8 2 3 64.38 4.73
 8 2 3 52.72 3.15
 -8 2 -3 63 4.63
 8 -2 4 1982.23 55.59
 -8 -2 4 1984.2 56.09
 -8 2 -4 1969.37 53.11
 8 2 4 1868.22 49.53
 -8 -2 4 1986.16 56.23
 8 -2 4 2070.84 55.98
 8 -2 4 2072.93 54.35
 8 2 -4 1934.91 50.39
 -8 2 -4 2087.86 56.46
 8 2 -4 1835.35 49.43
 8 2 -5 95.14 4.93
 -8 -2 -5 108.88 7.7
 8 2 -5 96.5 5
 -8 -2 -6 319.79 11.2
 -8 2 -6 299.05 13.25
 -8 2 -6 316.4 15.62
 -8 -2 -6 334.87 15.58
 8 2 -6 310.57 11.73
 8 -2 6 347.79 17.14
 -8 -2 6 278.17 16.16
 8 -2 6 321.5 16.69
 -8 -2 6 306.62 16.69
 8 -2 7 156.25 12.43
 -8 -2 7 142.73 12.22
 -8 -2 7 177.62 13.36
 8 -2 7 164.9 12.73
 -8 2 -7 166.15 11.37
 8 2 -7 164.87 8.43
 -8 -2 -7 180.68 11.77
 -8 2 -7 158.56 9.58
 8 -2 8 1107.39 42.38
 -8 -2 8 1111.84 42.98
 -8 2 -8 1170.4 36.1
 -8 -2 8 1024.58 42.04
 8 -2 8 1094.02 42.26
 -8 2 -8 1101.83 39.27
 -8 -2 -8 1175.2 40.08
 -8 2 -9 77.76 9.16
 -8 -2 -9 77.56 9.35
 -8 2 -9 82.25 7.81
 8 -2 9 86.91 11.3
 -8 -2 9 90.14 11.65
 8 -2 9 75.33 11.01
 -8 -2 9 83.28 11.35
 -8 -2 10 143.92 15.7
 8 -2 10 168.86 16.42
 8 -2 10 146.87 15.46
 -8 -2 10 146.39 15.77
 -8 2 -10 122.59 12.22
 -8 -2 -10 167.68 14.03
 -8 -2 11 5.06 7.4
 8 -2 11 6.51 7.14
 8 -2 -11 6.69 4.94
 -8 2 -11 -1.12 5.43
 -8 -2 -11 3.45 5.75
 8 -2 11 8.1 7.4
 -8 -2 11 1.68 7.67
 8 -4 0 1718.51 47.65
 -8 -4 0 1642.72 47.73
 -8 -4 0 1589.78 47.5
 -8 4 0 1631.7 45.49
 8 -4 0 1643.44 47.27
 -8 -4 0 1668.71 47.31
 8 -4 0 1635.4 47.32
 8 -4 0 1589.06 42.55
 8 -4 1 712.9 23.77
 -8 -4 1 687.43 23.67
 8 -4 1 667.15 23.11
 8 -4 -1 648.52 18.31
 8 -4 1 674.17 19.86
 -8 4 1 668.53 21.3
 -8 4 -1 655.31 21.68
 8 4 -1 656.63 18.56
 8 -4 1 648.78 22.98
 -8 -4 1 670.68 23.59
 8 -4 2 2024.37 55.09
 -8 -4 2 1908.64 55.15
 8 4 2 1974.88 51.74
 -8 4 2 1944.29 52.49
 -8 -4 2 1851.59 47.79
 8 -4 2 2006.17 55.07
 -8 -4 2 1951.36 55.38
 8 4 3 95.53 5.67
 -8 -4 3 70.95 3.28
 -8 4 -4 1267.14 35.94
 -8 -4 4 1227.29 32.74
 -8 4 -4 1317.06 38.37
 8 -4 4 1274.63 40.56
 -8 -4 4 1210.32 40.51
 8 -4 4 1315.42 40.77
 -8 -4 4 1220.17 40.55
 -8 -4 5 153.51 7.19
 8 -4 5 160.14 11.49
 -8 -4 5 161.24 11.67
 -8 4 -5 169.14 8.4
 8 -4 5 184.77 12.12
 -8 -4 5 168.3 11.86
 -8 4 -5 177.62 10.15
 8 -4 6 524.97 23.8
 -8 -4 6 474.17 23.42
 -8 4 -6 542.92 20.78
 8 -4 6 508.02 23.27
 -8 -4 6 484.13 23.47
 -8 -4 7 278.81 17.8
 8 -4 7 259.63 17
 -8 4 -7 267.32 14.19
 -8 -4 -7 269.22 15.36
 8 -4 7 257.4 16.94
 -8 -4 7 285.07 17.95
 8 -4 8 389.72 22.48
 -8 -4 8 372.64 22.5
 -8 -4 -8 426.95 20.8
 -8 4 -8 350.65 19.23
 -8 4 -8 437.9 19.19
 8 -4 8 363.75 21.8
 -8 -4 8 345.56 21.6
 -8 -4 9 103.33 12.61
 8 -4 9 101.05 12.25
 8 -4 9 86.51 11.45
 -8 -4 9 78.92 11.78
 -8 4 -9 90.31 9.81
 -8 -4 -9 111.18 11.27
 -8 4 -9 105.31 9.71
 8 -4 10 210.32 18.69
 -8 -4 10 206.82 18.93
 -8 -4 -10 226.77 16.41
 8 -4 10 173.98 17.25
 -8 -4 10 172.35 17.46
 -8 4 -10 221.11 14.29
 8 -6 0 2214.07 66.04
 -8 -6 0 2285.84 66.67
 -8 -6 0 2214.43 65.64
 8 -6 0 2233.72 66.16
 8 -6 0 2265.99 63.49
 8 -6 0 2226.75 66.07
 -8 -6 0 2239.42 66.39
 8 -6 1 141.22 8.96
 8 -6 1 139.98 10.59
 -8 -6 1 100.62 9.06
 -8 -6 1 109.91 9.75
 8 -6 1 128.68 9.91
 8 -6 -1 109.53 9.62
 -8 -6 -1 119.92 9.96
 8 -6 1 118.09 9.69
 -8 -6 1 107.65 9.63
 8 -6 -1 119.45 9.88
 -8 -6 -1 128.03 10.21
 -8 6 -1 128.43 8.35
 8 6 2 309.17 11.62
 -8 -6 2 321.03 16.33
 8 -6 2 318.29 16.79
 -8 6 -2 334.04 14.67
 -8 6 2 270.31 12.69
 8 -6 2 315.12 16.34
 -8 -6 2 298.78 16.29
 8 -6 2 327.23 16.48
 -8 -6 2 295.8 16.21
 8 -6 2 318.54 14.81
 8 6 3 20.17 2.84
 -8 6 3 23.29 3.84
 -8 6 -3 20.48 4.13
 8 -6 3 21.98 4.51
 -8 -6 3 24.97 5.34
 8 -6 3 27.01 5.49
 8 -6 3 26.42 5.3
 -8 -6 3 23.55 5.28
 -8 -6 4 495.4 23.87
 8 -6 4 525.57 23.96
 8 -6 4 529.85 23.83
 -8 -6 4 487.01 23.61
 8 6 4 496.75 16.86
 8 -6 4 512.21 21.62
 -8 6 -4 510.43 20.93
 8 -6 5 28.52 5.71
 -8 -6 5 16.84 5.52
 8 -6 5 13.28 4.92
 8 -6 5 16.28 5.62
 -8 -6 5 8.01 4.68
 -8 6 -5 12.28 4.43
 8 -6 6 900.59 36.76
 -8 -6 6 941.89 37.9
 8 -6 6 850.59 33.79
 -8 6 -6 936.93 33.33
 8 -6 6 896.71 36.97
 -8 -6 6 905.47 37.38
 8 -6 7 42.31 8.55
 -8 -6 7 46.46 8.82
 8 -6 7 43.38 7.27
 8 -6 7 57.14 9.12
 -8 -6 7 54.48 9.28
 -8 6 -7 62.81 7.96
 8 -6 8 36.6 8.41
 -8 -6 8 28.51 7.9
 -8 6 -8 57.22 7.98
 8 -6 8 26.28 7.67
 -8 -6 8 47.07 9.34
 8 -6 8 29.33 8.04
 -8 -6 9 57.76 11.15
 -8 6 -9 32.39 7.33
 8 -6 9 36.39 8.17
 8 -6 9 36.66 9.33
 -8 -6 -9 34.4 7.6
 8 -6 9 25.12 9.49
 -8 -6 9 33.69 9.11
 -8 -8 0 49.09 8.17
 -8 8 0 51.96 6.34
 8 -8 0 72.51 9.58
 8 -8 0 59.75 8.51
 -8 -8 0 64.73 8.98
 -8 -8 -1 12.54 5.5
 8 -8 -1 13.36 5.49
 -8 -8 1 9.51 5.16
 8 -8 1 16.15 6.13
 8 -8 1 12.06 5.6
 -8 -8 1 16.38 5.93
 -8 8 -1 24.87 4.86
 -8 8 1 17.48 4.18
 8 -8 1 14.94 5.63
 -8 -8 1 10.15 5.01
 8 -8 -1 21.29 6.23
 -8 -8 -1 24.75 6.27
 -8 8 2 1078.02 34.75
 -8 8 -2 1119.86 37.03
 -8 -8 2 1009.42 40.36
 8 -8 2 1091.05 41.01
 8 -8 2 1086.97 36.98
 8 -8 2 1023.82 40.29
 -8 -8 2 993.04 40.24
 8 -8 -2 1095.6 41.54
 -8 -8 -2 1066.95 41.54
 8 -8 -2 1111.52 41.58
 -8 -8 -2 1081.21 41.57
 8 -8 2 1148.7 42.22
 -8 -8 2 1086.4 40.6
 8 -8 3 8.41 5
 -8 -8 3 2.17 4.96
 -8 8 -3 1.47 3.69
 -8 -8 3 8.4 5.26
 8 -8 3 4.45 5.76
 -8 -8 3 1.09 4.8
 8 -8 3 9.55 5.32
 8 -8 3 7.64 4.31
 8 -8 4 399.16 22.91
 -8 -8 4 380.29 22.84
 8 -8 4 393.57 19.43
 -8 8 -4 446.31 20.66
 8 -8 4 448.06 24.66
 -8 -8 4 388.56 22.72
 8 -8 4 399.86 22.94
 -8 -8 4 404.24 23.4
 -8 8 -5 6.07 4.9
 8 -8 5 9.8 5.93
 -8 -8 5 16.59 6.61
 8 -8 5 14.92 6.63
 -8 -8 5 14.24 6.7
 8 -8 5 11.8 5.09
 -8 8 -6 32.77 6.85
 8 -8 6 35.02 7.3
 8 -8 6 43.81 9.29
 -8 -8 6 34.6 8.81
 8 -8 6 41.5 9.12
 -8 -8 6 36.27 8.88
 8 -8 7 10.26 7.46
 -8 -8 7 7.62 7.89
 -8 8 -7 12.05 6.09
 8 -8 7 -0.91 4.8
 8 -8 7 10.14 7.38
 -8 -8 7 7.54 8.16
 -8 -8 8 408.2 27.88
 8 -8 8 504.5 29.66
 -8 8 -8 483.66 25.09
 -8 -8 8 464.38 29.5
 8 -8 8 480.74 29.24
 -8 10 0 585 24.37
 -8 -10 0 487.82 28.31
 8 -10 0 499.23 28.38
 -8 -10 0 502.2 28.45
 8 -10 0 546.67 29.3
 8 -10 -1 103.37 13.05
 -8 -10 -1 90.12 12.35
 8 -10 1 91.4 12.25
 -8 -10 1 75.41 11.63
 8 -10 -1 100.47 12.83
 -8 -10 -1 64.54 11.18
 8 -10 1 95.26 12.58
 -8 -10 1 94.69 11.92
 -8 10 1 104.86 9.65
 -8 10 -1 97.51 9.6
 8 10 -1 90.6 8.92
 8 -10 1 69.35 11.45
 -8 -10 1 86.83 12.04
 -8 -10 2 144.61 14.8
 8 -10 2 150.71 15.56
 -8 -10 2 148.75 15.16
 8 -10 -2 146.8 15.2
 -8 -10 -2 137.46 15.1
 -8 -10 2 143.68 14.86
 8 -10 2 129.09 14.04
 8 -10 2 115.34 13.6
 8 -10 -2 152.84 15.59
 -8 -10 -2 133.35 15.04
 -8 10 -2 154.66 12.38
 8 -10 3 8.25 6.66
 -8 -10 3 14 7.25
 -8 -10 -3 26.62 8.34
 8 -10 -3 1.44 6.46
 -8 10 -3 17.51 5.97
 -8 -10 3 13.65 7.39
 8 -10 3 21.64 8.55
 8 -10 3 12.48 6.83
 -8 -10 3 14.13 6.72
 8 -10 -3 21.87 7.89
 -8 -10 -3 22.46 8.67
 -8 -10 -4 239.98 20.34
 8 -10 -4 253.28 20.26
 8 -10 -4 218.51 19.1
 -8 -10 -4 182.97 18.17
 -8 -10 4 185.37 17.69
 8 -10 4 217.23 18.68
 8 -10 4 207.36 18.9
 -8 -10 4 225.17 19.08
 -8 10 -4 239.94 16.1
 8 -10 4 203.75 14.75
 8 -10 4 231.03 19.12
 -8 -10 4 203.33 18.49
 8 -10 5 13.79 7.3
 -8 -10 5 28.39 9.47
 -8 -10 5 38.69 10.22
 8 -10 5 19.24 9.63
 8 -10 -5 30.28 9.68
 -8 -10 -5 16.34 8.34
 8 -10 5 18.63 8.3
 -8 -10 5 9.59 7.89
 8 -10 -5 36.06 9.95
 -8 -10 -5 51.43 10.91
 -8 10 -5 27.42 7.24
 -9 -1 0 0.67 0.98
 9 -1 0 1 0.72
 9 -1 0 -1.33 1.48
 -9 -1 0 0.11 0.88
 9 -1 0 0.1 0.61
 -9 -1 0 0.9 0.89
 -9 1 0 0.29 1.72
 -9 -1 0 0.21 1.19
 9 1 0 1.03 1.28
 -9 1 -1 2736.17 69.71
 -9 -1 1 2610.83 68.42
 9 1 -1 2521.9 65.87
 9 -1 -1 2598.02 68.04
 9 -1 1 2650.15 68.53
 9 -1 1 2652.23 66.75
 -9 -1 1 2558.31 66.88
 9 -1 1 2592.9 66.68
 -9 -1 1 2565.36 66.84
 9 1 -1 2660.91 67.07
 -9 -1 -1 2710.86 68.58
 -9 1 -1 2632.32 66.76
 9 1 -1 2597.16 66.69
 -9 1 -1 2795.94 68.93
 -9 1 -1 2615.43 66.72
 9 1 -1 2590.29 66.67
 -9 -1 -2 434.88 15.16
 -9 1 -2 443.56 16.33
 -9 1 -2 424.4 14.56
 9 1 2 440.2 15.1
 9 -1 2 445.9 14.93
 -9 -1 2 450.37 14.63
 9 -1 -2 430.22 14.31
 9 -1 2 434.63 14.42
 9 1 -2 423.98 14.24
 -9 1 -2 411.45 14.3
 -9 1 -2 402.37 14.23
 9 1 -2 424.82 14.22
 9 -1 -2 445.5 14.43
 9 -1 2 425.96 14.39
 -9 -1 2 432.52 14.54
 -9 -1 2 430.03 12.31
 -9 -1 2 442.55 13.96
 9 1 3 4275.14 109.44
 -9 1 -3 4283.53 108.72
 -9 -1 -3 4284.24 108.12
 -9 1 -3 4188.13 110.99
 -9 -1 -3 4292.17 110.02
 -9 -1 3 4150.99 110.04
 9 -1 3 4223.44 109.91
 9 -1 3 4121.97 109.75
 -9 -1 3 4223.89 110.05
 9 -1 4 636.77 22.35
 -9 -1 4 637.64 22.56
 -9 1 -4 619.11 20.18
 -9 -1 -4 637.56 19.37
 9 -1 4 614.55 22.17
 -9 1 -4 630.47 22.33
 -9 -1 -4 621.77 21.76
 -9 -1 4 617.41 22.35
 -9 -1 -5 1165.49 37.25
 -9 -1 -5 1254.98 33.98
 -9 1 -5 1196.66 35.05
 9 -1 5 1145.06 36.64
 -9 -1 6 134.02 10.63
 9 -1 6 140.62 10.64
 -9 -1 6 136.34 10.67
 9 -1 6 139.89 10.63
 -9 -1 -6 161.42 7.7
 -9 -1 -6 148.39 10.07
 -9 1 -6 139.24 9.8
 9 -1 7 1113.95 40.14
 -9 -1 7 1078.2 40.08
 -9 -1 -7 1049.2 37.3
 -9 1 -7 1065.84 37.33
 -9 1 -7 1156.76 34.06
 9 -1 7 1109.8 40.03
 -9 -1 7 1102.7 40.38
 -9 1 -8 8.05 4.6
 -9 -1 -8 10.57 4.59
 -9 -1 8 8.73 5.91
 9 -1 8 11.58 5.01
 9 -1 8 11.54 5.34
 -9 -1 8 13.04 6.05
 -9 1 -8 12.99 3.69
 -9 -1 -9 746.65 30.42
 -9 1 -9 650.78 29.13
 -9 -1 9 702.45 33.4
 9 -1 9 671.44 32.39
 9 -1 9 683.76 32.54
 -9 -1 9 714.3 33.46
 -9 1 -10 86.7 10.55
 -9 -1 -10 83.84 10.4
 9 -1 10 86.63 12.29
 -9 -1 10 89.97 12.75
 9 -1 10 84.06 12.33
 -9 -1 10 81.42 12.43
 -9 1 -11 98.69 12.05
 -9 -1 -11 127.1 13.34
 9 -1 11 120.01 15.19
 -9 -1 11 148.36 16.65
 9 -1 11 118.02 15.14
 -9 -1 11 124.4 16.17
 -9 -3 0 2.72 1.86
 9 -3 0 1.63 1.81
 -9 3 0 -0.62 1.6
 9 -3 0 -0.33 1.73
 -9 -3 0 0.69 1.83
 -9 -3 0 0.18 1.1
 9 -3 0 -1.32 2
 -9 -3 0 1.3 1.76
 9 -3 0 -0.8 1.36
 9 3 -1 4239.11 104.18
 9 -3 1 4111.51 106.98
 -9 -3 -1 4216.53 107.52
 -9 -3 1 4202.41 105.25
 9 -3 1 4191.03 108.93
 -9 -3 1 4162.98 109.34
 -9 3 -1 4231.52 108.73
 -9 3 1 4158.98 108.56
 9 -3 1 4205.44 108.95
 -9 -3 1 4251.74 109.44
 9 -3 2 53.47 4.79
 -9 -3 2 49.8 4.75
 -9 3 -2 46.56 4.14
 9 -3 2 52.81 4.82
 -9 -3 2 57.42 5.18
 9 3 2 48.15 4.13
 9 -3 2 44.44 3.91
 -9 -3 2 46.44 3.42
 -9 3 -2 49.76 4.47
 -9 3 -3 550.9 19.15
 9 3 3 534.04 16.64
 9 3 3 575.46 18.78
 9 -3 3 592.79 19.24
 -9 3 -3 554.83 19.07
 -9 -3 3 545.56 20.68
 9 -3 3 568.25 20.46
 9 -3 3 562.14 20.34
 -9 -3 3 546.11 20.59
 9 3 4 39.13 2.43
 -9 3 -4 47.59 4.68
 -9 -3 5 3142.35 88.53
 9 -3 5 3218.7 88.21
 9 -3 5 3227.17 88.41
 -9 -3 5 3015.38 88.28
 -9 3 -5 3111.03 84.87
 -9 -3 -5 3242.98 86.77
 -9 3 -5 3155.34 84.78
 -9 3 -6 23.59 4.08
 -9 -3 -6 25.99 4.87
 -9 3 -6 14.99 4.59
 -9 3 -6 16.86 3.54
 -9 -3 6 26.72 5.94
 9 -3 6 21.73 5.04
 9 -3 6 17.63 5.03
 -9 -3 6 17.6 5.14
 -9 -3 -7 666.03 26.23
 -9 3 -7 626.06 26.72
 9 -3 7 650.91 27.9
 -9 -3 7 605.24 27.93
 -9 -3 7 667.65 28.66
 9 -3 7 638.27 27.84
 -9 3 -7 632.8 23.7
 9 -3 8 -11.69 6.37
 -9 -3 8 -3.32 5.54
 -9 3 -8 0.61 3.32
 -9 3 -8 4.4 4.33
 -9 -3 -8 1.68 4.21
 -9 -3 8 -3.33 5.74
 9 -3 8 -2.13 5.85
 9 -3 9 164.15 14.96
 -9 -3 9 155.06 14.96
 -9 3 -9 161.91 11.35
 -9 3 -9 159.2 13.34
 -9 -3 -9 155.99 13.08
 9 -3 9 180.67 15.65
 -9 -3 9 164.67 15.13
 9 -3 10 1.43 6.9
 -9 -3 10 5.93 7.3
 -9 3 -10 9.53 5.65
 -9 -3 -10 9.6 5.52
 9 -3 10 -1.42 6.86
 -9 -3 10 -1.47 7.13
 -9 3 -10 10.32 4.57
 -9 -3 -11 550.8 27.79
 9 -3 11 483.28 30.33
 -9 -3 11 521.45 31.91
 9 -3 11 513.39 31.07
 -9 -3 11 505.92 31.31
 9 -5 0 0.55 3.28
 9 -5 0 -0.35 1.15
 9 5 -1 1179.18 30.91
 -9 5 1 1172.76 33.98
 -9 5 2 77.58 6
 9 -5 -2 67.6 3.2
 9 5 2 81.22 5.53
 9 5 3 3013.65 80.52
 9 -5 3 3154.53 86.16
 -9 -5 3 3114.57 86.6
 9 -5 3 3118.24 85.46
 9 -5 3 3076.72 85.85
 -9 -5 3 3024.58 86.3
 -9 -5 3 3054.34 77.87
 -9 5 -3 3074.31 83.59
 -9 -5 4 83.94 8.46
 9 -5 4 87.98 8.38
 9 -5 4 79.75 8.18
 -9 -5 4 105.1 9.53
 9 -5 4 86.87 8.17
 -9 5 -4 71.26 6.8
 9 -5 5 247.71 15.46
 -9 -5 5 263.79 16.28
 -9 5 -5 303.47 14.72
 9 -5 5 270.55 16.01
 -9 -5 5 266.93 16.38
 9 -5 5 278.56 15.74
 -9 5 -6 17.29 4.7
 -9 -5 6 28.42 6.72
 9 -5 6 23.48 6.15
 9 -5 6 18.57 5.65
 -9 -5 6 16.47 5.55
 9 -5 6 24.22 6.2
 -9 -5 -7 774.9 29.74
 9 -5 7 721.35 31.33
 9 -5 7 702.23 31.7
 -9 -5 7 723.46 32.32
 -9 -5 7 656.28 31.21
 9 -5 7 705.67 31.42
 -9 5 -7 752.9 28.36
 -9 -5 -8 0.91 4.25
 -9 5 -8 6.26 4.58
 9 -5 8 8.45 6.34
 -9 -5 8 2.51 5.51
 9 -5 8 10.76 6.37
 -9 -5 8 1.24 6
 9 -5 9 456.2 27.11
 -9 -5 9 488.89 28.2
 -9 -5 -9 553.93 25.9
 -9 -5 9 469.16 28.06
 9 -5 9 439.96 26.67
 -9 5 -9 540.19 23.92
 -9 5 -10 15.28 5.59
 9 -5 10 22.7 8.08
 -9 -5 10 23.52 9.41
 -9 -5 -10 23.94 7.16
 9 -5 10 25.84 8.8
 -9 -5 10 15.75 7.77
 9 -7 0 -3.31 4.96
 -9 -7 0 -1.69 4.57
 9 -7 0 -0.83 4.72
 -9 -7 0 -4.7 4.42
 -9 7 0 2.18 2.86
 -9 -7 0 -5.14 5.07
 9 -7 1 1036.77 35.18
 -9 -7 -1 1080.81 38.74
 9 -7 -1 1063.42 38.29
 9 -7 1 1042.42 38.11
 -9 -7 1 1070.09 38.7
 9 -7 1 1055.77 38.09
 -9 -7 1 1042.61 38.33
 9 -7 1 1071.42 38.47
 -9 -7 1 1055.39 37.78
 -9 -7 -1 1054.56 38.66
 9 -7 -1 1113.41 38.91
 -9 7 1 1035.38 33.91
 -9 7 -1 1055.59 34.77
 9 -7 2 159.99 10.97
 -9 -7 2 161.09 12.62
 9 -7 2 158.45 12.35
 -9 -7 -2 193.87 13.67
 9 -7 -2 173.52 12.96
 -9 -7 2 161.42 12.71
 9 -7 2 200.53 13.49
 9 -7 -2 161.12 12.63
 -9 -7 -2 174.21 13.12
 9 -7 2 193.2 13.82
 -9 -7 2 194.49 13.33
 -9 7 -2 175.34 11.05
 -9 7 -3 617.81 24.55
 9 -7 3 629.62 28.13
 -9 -7 3 616.59 27.24
 9 -7 3 632.96 24.95
 9 -7 3 649.74 27.6
 -9 -7 3 633.44 27.85
 -9 -7 3 619.48 27.66
 9 -7 3 609.81 27.06
 -9 -7 4 252.02 17.08
 9 -7 4 247.11 16.48
 9 -7 4 248.09 16.42
 -9 -7 4 198.64 15.4
 9 -7 4 263.59 15.21
 -9 7 -4 253.35 14.52
 9 -7 5 722.83 32.04
 -9 -7 5 713.93 32.75
 9 -7 5 712.43 29.01
 9 -7 5 695.32 31.53
 -9 -7 5 730.16 32.82
 -9 7 -5 768.44 29.28
 -9 7 -6 55.99 7.67
 9 -7 6 54.46 7.97
 -9 -7 6 52.75 8.92
 9 -7 6 65.74 9.86
 -9 -7 6 45.78 8.71
 9 -7 6 40.27 8.41
 9 -7 7 288.37 20.37
 -9 -7 7 271.28 20.14
 9 -7 7 237.55 16.54
 9 -7 7 248.89 19.02
 -9 -7 7 264.09 19.74
 -9 7 -7 266.37 16.65
 -9 7 -8 5.84 5.04
 9 -7 8 1.04 5.04
 9 -7 8 14.1 7.63
 -9 -7 8 5.89 7.84
 -9 -7 8 8.94 6.82
 9 -7 8 1.43 6.92
 9 -7 9 184.93 18.24
 -9 -7 9 208.33 19.58
 9 -7 9 213.99 19.28
 -9 -7 9 189.98 18.92
 -9 -7 -9 220.99 17.1
 -9 7 -9 235.38 16.64
 9 -7 9 198.29 16.95
 9 -9 0 -5.82 6.73
 -9 -9 0 -13.04 6.77
 -9 -9 0 -1.17 6.06
 9 -9 0 1.15 5.77
 -9 9 0 -2.84 3.79
 9 -9 -1 625.64 30.31
 -9 -9 -1 663.06 31.31
 9 -9 1 633.95 30.23
 -9 -9 1 639.69 30.62
 -9 -9 1 658.27 30.8
 9 -9 1 601.53 29.63
 9 -9 -1 627.3 30.46
 -9 -9 -1 661.87 31.2
 -9 -9 1 621.84 29.35
 9 -9 1 645.36 30.55
 -9 9 -1 625.92 26.04
 -9 9 1 664.31 25.59
 9 -9 -2 39.64 8.6
 -9 -9 -2 51.72 9.23
 9 -9 2 54.21 9.22
 -9 -9 2 50.81 8.99
 9 -9 2 52.35 7.56
 9 -9 -2 54.73 9.12
 -9 -9 -2 57.37 9.69
 9 -9 2 39.48 8.32
 -9 -9 2 78.53 10.51
 -9 9 -2 50.72 7.28
 9 -9 2 43.32 8.75
 -9 -9 2 51.95 9.32
 9 -9 -3 148.74 14.48
 -9 -9 -3 170.9 15.54
 9 -9 3 166.78 12.47
 -9 9 -3 185.83 13.16
 -9 -9 3 163.66 14.95
 9 -9 3 156.04 15.35
 -9 -9 3 169.48 14.99
 9 -9 -3 169.13 15.35
 -9 -9 -3 163.51 15.48
 -9 -9 3 144.06 14.38
 9 -9 3 171.63 15.31
 9 -9 3 140.26 14.09
 9 -9 4 86.25 9.45
 9 -9 4 91.73 11.78
 -9 -9 4 90.85 12.22
 -9 -9 4 134.84 13.83
 9 -9 4 104.49 12.96
 9 -9 4 88.76 11.66
 -9 -9 4 102.21 12.44
 -9 9 -4 111.82 10.8
 9 -9 5 521.66 28.71
 -9 -9 5 482.3 28.55
 -9 9 -5 568.45 25.87
 9 -9 5 511.57 29.24
 -9 -9 5 522.86 29.13
 9 -9 5 516.86 24.19
 9 -9 5 498.84 28.41
 -9 -9 5 443.36 27.76
 9 -9 6 33.79 8.95
 -9 -9 6 30.64 8.9
 9 -9 6 38.55 7.87
 9 -9 6 33.52 8.47
 -9 -9 6 33.39 9.34
 -9 9 -6 32.35 7.91
 -9 9 -7 217.59 16.58
 9 -9 7 180.85 18.69
 -9 -9 7 194.82 19.52
 9 -9 7 226.03 20.06
 -9 -9 7 209.26 19.91
 -9 11 0 -3.56 5.08
 9 -11 0 -5.97 7.72
 -9 -11 0 -7.64 7.77
 9 -11 0 -4.51 7.15
 -9 -11 0 -4.62 7.32
 -9 11 -1 112.04 11.21
 -9 -11 1 118.27 14.36
 -9 -11 -1 118.1 14.83
 9 -11 -1 96.84 13.64
 9 -11 1 79.02 12.3
 9 11 -1 100.21 10.15
 9 -11 1 106.47 14.08
 -9 -11 1 106.77 14.05
 9 -11 -1 108.01 14
 -9 -11 -1 96.57 13.67
 9 -11 2 2.99 7.37
 -9 -11 2 -3.05 6.96
 -9 -11 -2 -3.24 6.62
 9 -11 -2 -3.15 7.2
 -9 11 -2 3.97 4.88
 9 -11 2 -1.53 7.28
 -9 -11 2 1.44 6.72
 9 11 -2 4.47 4.97
 9 -11 2 -2.97 7.43
 -9 -11 2 1.51 6.32
 9 -11 -2 -4.67 7.25
 -9 -11 -2 -1.6 6.53
 -9 11 -3 534.32 26.32
 9 -11 -3 507.61 30.67
 -9 -11 -3 525.74 31.56
 9 11 -3 503.07 25.67
 9 -11 3 480.91 29.4
 -9 -11 3 523.86 30.6
 9 -11 3 505.78 30.19
 -9 -11 3 530.68 31.01
 -9 -11 -3 586.51 32.75
 9 -11 -3 534.94 31.41
 -9 -11 3 518.69 30.49
 9 -11 3 551.88 31.78
 10 0 0 9999 249.58
 -10 0 1 2.95 1.49
 10 0 -1 0.55 1.19
 -10 0 1 3.31 1.69
 10 0 -1 1.53 0.86
 -10 0 -1 2.39 0.99
 -10 0 1 0.7 0.89
 10 0 -1 1.24 0.81
 -10 0 -1 1.93 0.98
 -10 0 1 0.7 0.83
 -10 0 -1 1.92 1.73
 10 0 -2 954.95 26.6
 10 0 2 927.96 26.74
 -10 0 2 949.02 26.79
 -10 0 -2 883.16 26.56
 10 0 2 954.61 26.83
 -10 0 2 968.37 26.87
 -10 0 -2 972.83 27.86
 10 0 -2 956.34 26.66
 -10 0 -2 918.13 26.69
 -10 0 -2 945.45 28.86
 10 0 3 2.67 2.16
 -10 0 3 2.02 1.8
 -10 0 3 1.35 1.78
 10 0 3 2.35 2.01
 -10 0 -3 1.66 1.56
 -10 0 -3 2.78 2.15
 -10 0 -4 1439.61 40.06
 -10 0 -4 1332.74 42.06
 10 0 4 1485.12 42.77
 -10 0 4 1430.71 42.64
 10 0 4 1443.41 42.56
 -10 0 4 1460.51 42.74
 -10 0 -5 2.94 2.05
 -10 0 6 2684.24 79.91
 10 0 6 2792.84 80.06
 10 0 6 2850.95 80.23
 -10 0 6 2737.25 80.05
 -10 0 -6 2721.96 78.26
 -10 0 -6 2833.18 74.47
 10 0 7 7.96 4.44
 -10 0 7 6.35 4.15
 10 0 7 14.98 5.16
 -10 0 7 14.45 5.36
 -10 0 -7 10.86 4.4
 10 0 8 64.56 9.24
 -10 0 8 48.97 8.73
 10 0 8 63.34 9.46
 -10 0 8 55.36 8.88
 -10 0 -8 58.35 7.75
 10 0 9 9.96 6.34
 -10 0 9 1.28 5.25
 -10 0 -9 6.64 4.59
 10 0 9 1.24 6.21
 -10 0 9 7.68 6.3
 -10 0 -10 480.05 24.83
 -10 0 -11 1.18 5.51
 -10 -2 0 929.31 24.6
 -10 -2 0 924.08 25
 10 -2 0 909.49 24.63
 -10 2 0 952.34 26.56
 -10 -2 0 970.16 25.04
 10 -2 0 934.02 24.85
 10 -2 0 942.16 24.79
 -10 -2 0 901.66 24.96
 -10 -2 -1 460.83 15.03
 10 2 -1 481.58 13.25
 -10 -2 1 428.9 13.35
 10 -2 1 438.67 14.33
 -10 -2 1 442.6 14.64
 10 2 -1 435.93 14.59
 -10 2 1 465.16 14.9
 -10 2 -1 426.99 15.71
 10 2 -1 420.39 12.17
 10 -2 -1 429.97 15.37
 10 -2 1 428.83 14.8
 -10 2 -1 449.55 15.51
 -10 2 1 471.11 16.39
 -10 2 -1 451.04 14.77
 10 2 -1 439.67 14.67
 10 -2 1 455.14 14.41
 -10 -2 1 431.37 14.54
 -10 2 -1 424.68 14.57
 10 -2 2 2975.22 78.26
 -10 -2 2 2996.69 78.65
 10 -2 2 3036.63 78.41
 -10 -2 2 2951.28 78.67
 -10 -2 2 2959.7 77.34
 -10 2 -2 3047.31 79.78
 -10 2 -2 3079.35 78.93
 10 2 -2 2917.42 74.67
 -10 -2 -2 3076.16 78.95
 10 -2 2 3013.65 78.46
 10 2 2 3051.05 79.18
 10 -2 3 55.76 4.61
 -10 -2 3 43.67 2.32
 10 -2 3 49.6 4.8
 -10 -2 3 50.16 4.95
 -10 2 -3 54.29 5.55
 -10 -2 -3 60.05 5.02
 10 2 -3 42.91 2.2
 -10 2 -3 52.67 4.55
 -10 -2 3 55.21 5.23
 10 -2 3 58.13 5.1
 -10 2 -3 57.16 5.16
 -10 -2 4 1415.56 42.45
 10 -2 4 1397.31 42.05
 10 -2 4 1386.24 41.94
 -10 -2 4 1428.88 42.43
 -10 2 -4 1359.79 40.09
 -10 -2 -5 91.27 7.3
 10 2 -5 84.12 4.47
 -10 2 -6 461.16 17.56
 10 2 6 468.91 18.8
 10 -2 6 483.04 20.97
 10 2 -6 433.27 15.08
 -10 2 -6 437.28 20.03
 -10 -2 -6 446.85 19.52
 -10 -2 6 453.58 20.96
 10 -2 6 440.2 20.31
 -10 -2 6 489.7 21.47
 -10 -2 7 214.62 14.92
 10 -2 7 219.63 14.73
 10 -2 7 191.73 13.95
 -10 -2 7 212.91 14.71
 -10 2 -7 197.06 13.26
 -10 -2 -7 234.74 13.95
 -10 2 -7 227.51 11.62
 10 -2 8 1003.78 39.87
 -10 -2 8 1026.72 40.67
 -10 2 -8 1101.6 34.71
 10 -2 8 1005.08 39.97
 -10 -2 8 1006.52 40.44
 -10 2 -8 1051.85 38.51
 -10 -2 -8 1101.47 38.66
 -10 2 -9 66.24 7.18
 10 -2 9 37.67 8.19
 -10 -2 9 48.06 9.34
 -10 -2 -9 58.39 8.62
 -10 2 -9 52.65 8.22
 10 -2 9 44.74 8.8
 -10 -2 9 51.6 9.22
 -10 -2 -10 118.01 12.16
 -10 2 -10 109.41 11.87
 10 -2 10 113.31 13.51
 -10 -2 10 129.62 14.78
 10 -2 10 100.29 12.77
 -10 -2 10 104.51 13.29
 10 -2 11 -4.76 7.4
 -10 -2 11 -3.3 7.39
 -10 -2 -11 2.39 6.38
 -10 2 -11 10.77 7
 10 -2 11 6.32 7.08
 -10 -2 11 9.87 7.81
 -10 4 0 1345.6 39
 10 -4 0 1304.72 36.14
 10 -4 0 1384.05 40.16
 10 -4 0 1388.79 40.15
 -10 -4 0 1288.05 40.02
 -10 -4 0 1324.51 36.56
 10 -4 0 1372.37 40.11
 -10 -4 0 1339.81 40.36
 10 4 -1 563.49 15.57
 10 -4 1 561.72 17.55
 10 -4 -1 524.94 16.62
 -10 -4 1 576.18 20.87
 10 -4 1 580.34 20.41
 10 -4 1 580.19 20.78
 10 -4 1 580.69 20.38
 -10 -4 1 557.14 20.63
 -10 4 1 531.09 19.05
 -10 4 -1 592.22 19.8
 -10 -4 1 536.56 16.18
 10 -4 2 1339.93 40.58
 -10 -4 2 1345.63 41.21
 10 -4 2 1333.03 40.59
 -10 -4 2 1319.66 41.15
 10 -4 2 1413.76 38.46
 -10 4 2 1324.69 39.63
 -10 -4 3 29.6 2.54
 10 -4 3 23.71 3.51
 -10 4 -3 26.26 4
 10 -4 4 1106.27 34.52
 -10 -4 4 1128.72 35.13
 10 -4 4 1063.73 34.13
 -10 -4 4 1090.76 34.72
 -10 4 -4 1110.79 32.64
 -10 4 -4 1052.87 30.89
 10 -4 4 1123.5 35.83
 10 -4 5 58.78 7.07
 -10 -4 5 50.25 6.86
 10 -4 5 60.24 7.02
 -10 -4 5 48.21 6.78
 -10 4 -5 48.83 5.59
 -10 -4 5 46.19 3.06
 -10 4 -5 41.85 4.65
 -10 -4 -5 57.98 6.41
 10 4 6 777.93 25.5
 10 -4 6 657.19 28.23
 -10 -4 6 685.24 28.9
 -10 4 -6 729.52 26.05
 -10 -4 -6 687.19 26.84
 10 -4 6 648.47 27.85
 -10 -4 6 690.97 28.89
 10 -4 7 238.62 16.03
 -10 -4 7 219.94 15.91
 -10 4 -7 235.12 13.51
 -10 -4 -7 250.61 14.9
 -10 -4 7 263.1 17.11
 10 -4 7 254.42 16.48
 10 -4 8 431.38 23.73
 -10 -4 8 460.85 25.04
 -10 -4 -8 465.24 22.38
 -10 4 -8 421.15 22.1
 -10 4 -8 440.07 20.2
 10 -4 8 449.95 24.22
 -10 -4 8 475.69 25.21
 -10 -4 9 98.76 12.14
 10 -4 9 83.52 11.33
 10 -4 9 60.48 10.24
 -10 -4 9 111.46 12.84
 -10 -4 -9 112.15 11.09
 -10 4 -9 82.77 10.02
 -10 4 -9 115.14 9.95
 10 -4 10 193.71 17.84
 -10 -4 10 187.63 17.63
 -10 4 -10 204.94 14
 -10 -4 -10 228.72 16.67
 10 -4 10 212.9 18.52
 -10 -4 10 185.32 17.88
 10 -6 0 2626.07 75.33
 -10 -6 0 2581.78 75.54
 10 -6 0 2595.07 73.52
 -10 -6 0 2610.1 74.89
 10 -6 0 2636.56 75.57
 -10 6 0 2644.29 72.52
 10 -6 0 2705.83 75.82
 -10 -6 0 2557.75 75.54
 10 -6 1 160.56 10.23
 -10 -6 -1 119.36 10.05
 10 -6 -1 148.23 10.74
 10 -6 1 145.74 10.54
 -10 -6 1 151.52 10.9
 10 -6 1 146.34 10.61
 -10 -6 1 158.85 11.17
 -10 -6 1 145.1 10.5
 10 -6 1 136.65 10.71
 10 -6 -1 145.33 10.79
 -10 -6 -1 136.5 10.65
 -10 6 -1 153.23 9.53
 10 6 2 432.43 16.44
 10 -6 2 504.48 21.77
 -10 -6 2 482.94 20.94
 -10 6 -2 475.03 19.13
 10 -6 2 483.51 20.93
 -10 -6 2 455.18 20.88
 10 -6 2 480.87 19.93
 10 -6 2 467.07 20.73
 -10 -6 2 450.89 20.9
 -10 6 -3 24.34 4.62
 -10 6 3 23.49 4.21
 10 -6 3 28.65 5.47
 -10 -6 3 30.91 5.84
 -10 -6 3 23.94 5.55
 10 -6 3 31.11 5.84
 10 -6 3 36.56 5.77
 -10 -6 4 752.8 30.24
 10 -6 4 723.74 29.45
 10 -6 4 704.12 28
 -10 -6 4 679.39 29.37
 10 -6 4 728.81 29.39
 -10 6 -4 730.98 27.04
 10 -6 5 34.61 6.49
 10 -6 5 35.08 6.69
 -10 -6 5 27.13 6.68
 10 -6 5 40.02 7.01
 -10 -6 5 25.43 6.25
 -10 6 -5 36.67 6.1
 10 -6 6 1147 43.52
 -10 -6 6 1166.14 44.36
 10 -6 6 1155.49 43.31
 -10 -6 6 1179.86 44.28
 -10 6 -6 1155.89 40.07
 10 -6 6 1183.69 42.37
 10 -6 7 61.74 9.48
 -10 -6 7 62.13 10.13
 10 -6 7 62.77 9.15
 -10 6 -7 71 8.61
 10 -6 7 57.89 9.36
 -10 -6 7 61.7 9.51
 10 -6 8 54.83 9.86
 -10 -6 8 79.55 11.4
 10 -6 8 73.88 11.02
 -10 -6 8 59.49 9.84
 -10 6 -8 55.65 8.08
 -10 -6 -8 43.38 8.14
 10 -6 8 62.67 9.79
 -10 6 -9 41.34 7.57
 10 -6 9 12.9 7.45
 -10 -6 9 28.41 8.89
 -10 -6 -9 30.67 8.04
 10 -6 9 38.83 8.5
 -10 -6 9 28.2 9.23
 10 -6 9 24.25 8.48
 10 -8 0 67.95 8.92
 -10 -8 0 47.24 7.96
 10 -8 0 48.7 8.08
 -10 -8 0 55.67 8.44
 -10 8 0 56.22 6.82
 10 -8 1 20.15 5.2
 10 -8 -1 19.03 6.16
 -10 -8 -1 16.38 6.08
 -10 8 -1 17.14 4.58
 -10 8 1 21.41 4.63
 -10 -8 1 19.49 5.52
 10 -8 1 25.62 6.7
 10 -8 1 9.71 5.04
 -10 -8 -1 13.15 5.64
 10 -8 -1 28.7 6.9
 -10 -8 1 15.95 5.71
 10 -8 1 32.26 6.64
 -10 -8 1 12.06 5.45
 10 -8 2 1048.17 36.58
 -10 -8 2 1048.36 39.87
 10 -8 2 959.03 38.5
 10 -8 -2 1019.77 39.65
 -10 -8 -2 1024.31 40
 -10 -8 2 1035.77 39.1
 10 -8 2 1055.02 40.19
 10 -8 -2 967.98 38.94
 -10 -8 -2 1044.18 40.09
 -10 8 -2 1062.49 36.16
 -10 8 2 996 33.92
 10 -8 2 1025.44 39.17
 -10 -8 2 1007.44 39.46
 10 -8 3 3.12 4.57
 -10 -8 3 8.64 5.23
 -10 8 -3 7.67 4.6
 -10 -8 -3 3.33 4.43
 10 -8 -3 5.39 4.84
 10 -8 3 8.73 5.38
 -10 -8 3 16.39 6.21
 -10 -8 3 22.48 6.42
 -10 -8 -3 10.93 5.48
 10 -8 3 9.29 5.18
 10 -8 -3 10.62 5.41
 10 -8 3 9.93 4.84
 10 -8 4 500.74 26.02
 -10 -8 4 428.63 23.97
 -10 8 -4 476.46 22
 10 -8 4 422.34 21.28
 -10 -8 4 458.13 24.93
 10 -8 4 444.39 24.17
 10 -8 4 442.7 24.2
 -10 -8 4 477.73 25.24
 10 -8 5 8.38 5.9
 -10 -8 5 5.01 5.61
 -10 8 -5 7.1 4.66
 10 -8 5 6.93 5.07
 -10 -8 5 6.35 5.57
 10 -8 5 4.86 5.66
 10 -8 6 73.86 11.04
 -10 -8 6 79.97 11.93
 10 -8 6 49.67 9.4
 -10 8 -6 65.83 8.74
 10 -8 6 73.78 9.65
 -10 -8 6 64.24 11.01
 -10 8 -7 8.16 5.2
 10 -8 7 6.97 5.97
 10 -8 7 8.46 6.45
 -10 -8 7 10.34 6.89
 10 -8 7 8.56 6.78
 -10 -8 7 19.42 8.08
 -10 -8 8 541.47 31.39
 10 -8 8 525.11 30.39
 -10 8 -8 525.13 26.55
 10 -8 8 478.74 29.57
 -10 -8 8 528.96 31.52
 10 -8 8 467.67 25.48
 -10 -8 -8 557.19 27.68
 10 -10 0 439.51 26.01
 -10 -10 0 437.58 25.82
 -10 10 0 445.26 21.58
 10 -10 0 428.33 25.56
 -10 -10 0 463.32 26.58
 -10 10 1 78.07 8.75
 10 -10 -1 83.4 11.83
 -10 -10 -1 71.84 11.38
 10 -10 1 73.69 11.44
 -10 -10 1 64.67 10.83
 10 -10 -1 84.34 11.77
 10 -10 1 85.95 11.94
 -10 -10 1 69.09 10.97
 -10 10 -1 87 9.67
 -10 -10 -1 84.99 12.3
 -10 -10 2 107.78 13
 10 -10 -2 99.2 13.09
 10 -10 2 135.27 14.3
 -10 -10 -2 135.49 14.71
 10 -10 -2 103.12 13.11
 -10 -10 2 119.34 13.49
 10 -10 2 125.96 13.96
 -10 -10 -2 134.27 14.53
 -10 -10 2 139.05 14.15
 10 -10 2 151.06 15.4
 -10 10 -2 129.61 11.81
 10 -10 3 13.5 6.88
 -10 -10 3 12.43 6.92
 10 -10 -3 21.07 7.81
 -10 -10 -3 15.9 7.82
 10 -10 3 7.29 5.65
 -10 -10 3 10.65 7.1
 10 -10 3 8.48 7.08
 -10 10 -3 1.92 5.12
 10 -10 3 13.59 6.7
 -10 -10 3 9.75 6.74
 10 -10 -3 5.69 6.88
 -10 -10 -3 11.71 7.34
 10 -10 4 201.9 14.81
 10 -10 -4 182.32 17.54
 -10 -10 -4 222.11 19.07
 -10 -10 4 197.63 18.03
 10 -10 4 184.85 17.3
 -10 10 -4 212.17 15.53
 -10 -10 4 164.76 16.54
 10 -10 4 226.78 19.48
 10 -10 -4 209.13 18.33
 -10 -10 -4 175.63 17.16
 -10 -10 4 192.83 17.92
 10 -10 4 195.85 17.78
 -10 -10 -5 28.74 9.13
 10 -10 -5 15.61 7.57
 -10 -10 -5 22 9.21
 10 -10 -5 27.65 8.67
 10 -10 5 7.61 7.64
 -10 -10 5 23.6 9.45
 -10 10 -5 24.88 7.15
 10 -10 5 19.21 6.41
 -10 -10 5 17.06 8.04
 10 -10 5 13.51 8.25
 10 -10 5 12.6 7.9
 -10 -10 5 25.79 9.21
 11 -1 0 2.76 0.81
 -11 -1 0 1.87 0.88
 -11 -1 0 2.61 1.64
 11 -1 0 3.38 0.87
 -11 -1 0 1.26 0.86
 11 -1 0 2.54 1.74
 11 1 -1 444.89 13.77
 -11 1 -1 463.55 13.86
 -11 1 -1 499.22 16.71
 -11 1 -1 463.76 13.9
 11 -1 1 468.61 13.88
 -11 -1 1 464.68 14.01
 11 1 -1 491.74 15.19
 -11 -1 -1 476.43 16.2
 11 -1 1 455.78 13.82
 -11 -1 1 467.9 14.01
 -11 -1 1 482.97 16.32
 -11 1 -1 472.09 17.02
 11 -1 1 501.83 17.65
 11 1 -1 449.97 13.91
 11 -1 -1 462.56 15.68
 11 -1 1 486.71 16.48
 -11 -1 -1 476.62 14.1
 11 -1 -1 469.18 13.9
 11 -1 -1 491.07 13.98
 -11 -1 -1 489.55 14.18
 11 1 -1 454.4 13.82
 -11 1 -2 422.44 15.48
 -11 -1 2 389.39 13.54
 -11 -1 2 370.97 11.56
 11 -1 2 400.8 13.26
 -11 -1 2 372.53 13.13
 11 1 2 390.62 14.57
 11 -1 -2 384.76 12.91
 -11 1 -2 381.56 13.06
 11 1 -2 350.88 12.66
 -11 1 -2 398.85 14.17
 11 1 -2 368.39 12.82
 -11 1 -2 377.93 13.05
 -11 1 -2 382.14 15.48
 -11 -1 -2 398.72 14.61
 -11 -1 2 375.87 13.11
 11 -1 -2 379.72 12.83
 11 -1 2 387.76 13.14
 -11 -1 3 1742.19 46.07
 11 -1 3 1756.43 49.09
 -11 -1 3 1813.97 49.46
 -11 1 -3 1752.63 48.8
 11 -1 3 1763.84 49.14
 -11 -1 3 1787.25 49.37
 -11 1 -3 1792.03 51.46
 -11 -1 -3 1760.84 50.05
 11 1 4 568.86 20.46
 -11 -1 4 617 21.63
 11 -1 4 601.81 21.23
 -11 1 -4 589.91 19.88
 -11 -1 -4 587.68 19.23
 11 -1 4 593.95 21.19
 -11 -1 4 556.18 21.08
 -11 1 -5 280.55 12.37
 -11 -1 -5 285.68 11.63
 -11 -1 -5 280.55 13.79
 -11 1 -5 287.03 14.25
 11 1 5 267.34 12.9
 11 -1 5 310.62 13.84
 11 1 6 152.12 10.18
 -11 -1 6 148.74 11.13
 11 -1 6 164.67 11.43
 -11 -1 6 169.93 11.74
 11 -1 6 173.02 11.59
 -11 -1 -6 150.77 10.57
 -11 1 -6 151.17 10.5
 -11 -1 -6 163.95 8.49
 11 -1 7 410.29 20.88
 -11 -1 7 463.02 22.16
 -11 1 -7 445.86 17.31
 -11 -1 -7 395.64 19.52
 -11 1 -7 414.35 19.93
 -11 -1 7 428.73 21.48
 11 -1 7 394.16 20.59
 -11 1 -8 27.92 4.76
 11 -1 8 25.65 6.61
 -11 -1 8 32.97 7.51
 -11 -1 -8 32.79 6.79
 -11 1 -8 41.47 7.2
 11 -1 8 35.04 7.22
 -11 -1 8 38.42 7.84
 11 -1 9 374.76 22.55
 -11 -1 9 357.73 22.65
 -11 1 -9 369.97 20.51
 -11 -1 -9 344.58 20.19
 -11 -1 9 370.89 22.9
 11 -1 9 349.72 22.19
 11 -1 10 97.38 13.01
 -11 -1 10 94.03 13.19
 11 -1 10 79.09 12.01
 -11 -1 10 73.55 11.83
 -11 1 -10 73.54 10.15
 -11 -1 -10 96.87 11.22
 11 -1 11 30 9.84
 -11 -1 -11 57.08 9.8
 -11 1 -11 34.12 8.47
 11 -1 11 41.17 10.08
 -11 -1 11 49.38 11.21
 -11 -1 11 47.59 11.07
 -11 3 0 3.27 2.05
 11 -3 0 2.91 1.59
 11 -3 0 6.01 2.2
 -11 -3 0 4.02 1.87
 -11 -3 0 2.25 1.93
 11 -3 0 3.55 2.07
 -11 -3 0 1.97 1.5
 11 -3 0 5.12 2.13
 -11 -3 0 4.75 2.3
 11 -3 1 1678.89 46.11
 -11 3 -1 1713.19 47.67
 -11 3 1 1677.57 47.84
 -11 -3 1 1733.35 47.48
 11 -3 1 1714.65 47.02
 -11 -3 1 1664.61 44.23
 -11 -3 -1 1726.99 46.28
 -11 -3 1 1670.91 47.11
 11 -3 1 1701.57 47.31
 -11 -3 1 1670.9 47.3
 11 -3 1 1689.34 46.94
 11 -3 2 57.76 4.61
 -11 3 -2 57.61 5.1
 11 -3 2 51.74 4.77
 -11 -3 2 60.15 5.23
 -11 -3 2 67.42 5.44
 11 -3 2 58.2 5.06
 -11 -3 -2 61.21 4.95
 -11 -3 2 65.34 4.5
 -11 3 -2 57.77 5.21
 11 -3 3 55.4 5.35
 -11 -3 3 56.64 5.47
 -11 3 -3 54.57 5.14
 11 -3 3 56.7 5.42
 -11 -3 3 54.21 5.37
 -11 -3 3 56.28 3.72
 11 -3 3 54.64 4.9
 11 3 4 32.4 2.57
 -11 -3 -4 45.93 5.15
 -11 3 -4 42.91 4.85
 -11 3 -4 33.9 4.28
 -11 3 -5 1597.78 46.08
 11 -3 5 1506.27 47.78
 -11 -3 5 1624.22 48.92
 11 -3 5 1536.36 48.06
 -11 -3 5 1576.9 48.7
 -11 3 -5 1547.75 46.32
 -11 -3 -5 1565.05 47.44
 -11 3 -5 1497.11 48.89
 -11 3 -6 23.15 4.14
 -11 3 -6 36.27 6.35
 -11 -3 -6 35.77 5.77
 11 -3 6 26.33 5.2
 -11 -3 6 31.44 6.01
 -11 3 -6 28.47 4.58
 11 -3 6 26.53 5.46
 -11 -3 6 29.37 5.8
 11 3 6 31.72 4.77
 -11 3 -7 218.03 12.03
 11 -3 7 200.91 14.03
 -11 -3 7 207.29 14.61
 -11 -3 7 211.6 14.74
 11 -3 7 195.28 14.04
 -11 3 -7 180.37 13.65
 -11 -3 -7 209.85 13.48
 11 -3 8 13.52 6.17
 -11 -3 8 9.77 5.88
 -11 -3 -8 12.28 5.2
 -11 3 -8 14.11 5.45
 -11 3 -8 10.22 4.3
 -11 -3 8 3.27 5.56
 11 -3 8 16.72 6.48
 -11 3 -9 58.94 7.23
 -11 -3 -9 56.58 8.36
 -11 3 -9 41.3 7.83
 11 -3 9 53.55 9.2
 -11 -3 9 50.72 9.5
 11 -3 9 52.06 9.28
 -11 -3 9 46.69 9.46
 -11 3 -10 14.65 5.19
 -11 -3 -10 11.05 6.56
 -11 3 -10 23.63 7.21
 11 -3 10 15.33 7.21
 -11 -3 10 11.61 7.51
 11 -3 10 29.11 8.51
 -11 -3 10 1.44 6.2
 -11 -3 11 368.78 25.55
 11 -3 11 352.93 24.83
 11 -3 11 321.92 24.04
 -11 -3 11 334.86 25.12
 -11 -3 -11 382.3 22.93
 -11 3 -11 292.2 20.65
 11 -5 0 5.44 3.3
 11 -5 0 7.7 3.19
 11 -5 0 7.13 1.72
 11 -5 -1 283.76 13.27
 11 -5 1 247.41 13.06
 -11 5 -1 276.87 12.77
 -11 -5 1 266.88 9.5
 11 -5 -1 252.87 9.15
 11 -5 1 279.84 10.63
 11 5 -1 268.29 9.19
 -11 5 2 103.35 7.4
 -11 5 -2 96.2 7.49
 11 -5 2 101.72 8.32
 -11 -5 2 112.91 4.31
 11 -5 2 104.91 6.52
 11 -5 -2 104.51 5.04
 11 -5 3 1525.35 48.1
 11 -5 3 1537.18 47.61
 -11 -5 3 1450.54 47.61
 -11 -5 3 1545.07 41.24
 -11 5 -3 1550.75 46.25
 -11 -5 3 1550.75 48.2
 11 -5 3 1554.85 47.62
 11 -5 4 94.83 8.66
 11 -5 4 96.92 9.33
 -11 5 -4 96.59 7.88
 -11 -5 4 72.64 8.12
 11 -5 4 102.47 9.03
 -11 -5 4 67.24 7.82
 -11 5 -5 26.42 5
 11 -5 5 40.2 6.28
 -11 -5 5 32.01 6.15
 11 -5 5 31.06 5.87
 -11 -5 5 31.73 6.24
 11 -5 5 20.81 5.54
 11 -5 6 33.27 7.07
 -11 -5 -6 34.18 6.13
 -11 5 -6 36.25 5.83
 11 -5 6 27.37 6.41
 -11 -5 6 42.06 7.56
 11 5 6 39.47 5.16
 11 -5 6 33.32 6.64
 -11 -5 6 27.4 6.46
 -11 -5 -7 265.13 16.25
 -11 5 -7 311.22 16.45
 11 -5 7 288.6 18.94
 11 -5 7 266.4 17.72
 -11 -5 7 327.59 19.58
 11 -5 7 284.18 18.29
 -11 -5 7 311.14 19.42
 11 -5 8 14.04 6.86
 -11 -5 8 12.14 6.19
 -11 -5 -8 17.9 5.72
 11 -5 8 7 5.34
 11 -5 8 10.58 5.89
 -11 -5 8 13.49 7.1
 -11 5 -8 16.79 5.81
 -11 5 -9 289.84 16.91
 11 -5 9 253.63 19.47
 -11 -5 9 293.01 21.02
 -11 -5 -9 278.04 18.3
 -11 -5 9 245.78 19.48
 11 -5 9 289.98 20.6
 -11 -5 10 20 8.7
 11 -5 10 22.2 8.7
 11 -5 10 41.25 9.55
 -11 -5 10 29.1 9.32
 -11 -5 -10 29.02 7.98
 -11 5 -10 45.16 7.9
 11 -7 0 21.86 4.83
 11 -7 0 21.88 5.47
 -11 -7 0 22.45 5.71
 11 -7 0 19.67 5.58
 -11 7 0 27.19 4.86
 -11 -7 0 13.46 5.01
 11 -7 1 418.43 19.03
 11 -7 1 394.9 20.02
 -11 -7 1 390.04 20.24
 11 -7 -1 414.06 20.47
 11 -7 1 389.86 19.98
 -11 -7 1 383.29 20.15
 -11 -7 -1 423.68 20.8
 11 -7 -1 412.83 20.4
 -11 -7 -1 437.57 21.23
 -11 -7 1 404.16 19.79
 11 -7 1 400.1 20.44
 -11 7 1 419.95 17.85
 -11 7 -1 400.53 18.17
 11 -7 2 206.67 12.83
 11 -7 -2 184.96 13.23
 -11 -7 -2 198.27 13.73
 11 -7 2 211.36 14.07
 -11 -7 2 169.22 13.02
 11 -7 2 209.46 13.95
 -11 -7 2 159.94 12.68
 -11 -7 -2 222.09 14.6
 11 -7 -2 207.96 13.96
 -11 7 -2 233.35 13.04
 -11 7 2 155.54 10.52
 11 -7 2 221.21 14.61
 -11 -7 2 178.58 12.87
 11 -7 3 182.39 13.57
 -11 -7 3 189.25 13.91
 11 -7 3 207.48 14.19
 -11 -7 3 210.97 14.7
 -11 -7 3 177.5 13.35
 11 -7 3 217.31 15.03
 11 -7 3 196.48 13
 -11 7 3 184.77 11.33
 -11 7 -3 209.73 12.86
 11 -7 4 244.73 15.46
 11 -7 4 217.33 15.45
 -11 -7 4 236.41 16.26
 11 -7 4 223.28 15.58
 -11 -7 4 236.25 16.32
 -11 7 -4 240.05 14.35
 11 -7 5 247.31 16.47
 -11 7 -5 297.68 16.66
 11 -7 5 301.24 18.7
 -11 -7 5 289.7 19
 11 -7 5 323.02 19.29
 -11 -7 5 287.08 18.92
 -11 7 -6 53.02 7.89
 11 -7 6 60.22 8.91
 11 -7 6 71.57 9.9
 -11 -7 6 60.5 9.7
 11 -7 6 77.78 10.36
 -11 -7 6 56.37 9.43
 -11 7 -7 108.06 10.72
 -11 -7 -7 100.78 10.7
 11 -7 7 81.1 11.11
 -11 -7 7 91.74 12.07
 11 -7 7 92.67 11.96
 -11 -7 7 105.13 12.87
 11 -7 7 87.28 10.79
 11 -7 8 14.53 6.15
 -11 -7 -8 18.16 6.78
 11 -7 8 11.14 6.75
 -11 -7 8 33.43 8.93
 -11 7 -8 26.76 7.09
 11 -7 8 10.96 6.52
 -11 -7 8 20.06 8.19
 -11 -7 9 96.06 14.15
 11 -7 9 98.23 14.01
 -11 7 -9 108.92 11.45
 -11 -7 -9 102.62 12.42
 11 -7 9 88.53 13.07
 -11 -7 9 106.82 14.76
 11 -7 9 69.47 11.67
 11 -9 0 7.95 5.97
 -11 -9 0 11.62 6.46
 -11 9 0 11.4 4.87
 11 -9 0 6.74 6.08
 -11 -9 0 10.35 6.04
 -11 -9 -1 321.06 20.84
 11 -9 1 323.1 20.41
 -11 -9 1 332.54 20.92
 11 -9 -1 338.46 20.97
 11 -9 1 339.87 20.98
 -11 -9 1 362.67 21.77
 -11 -9 1 362.02 21.09
 11 -9 1 388.65 22.31
 11 -9 -1 299.13 20.18
 -11 -9 -1 356.88 21.81
 -11 9 1 360.47 17.89
 -11 9 -1 368.89 18.67
 11 -9 2 43.34 7.26
 11 -9 -2 74.89 10.3
 -11 -9 -2 62.48 9.62
 11 -9 2 53 8.92
 -11 -9 2 67.34 9.66
 -11 9 -2 54.44 7.67
 -11 9 2 63.42 7.51
 -11 -9 2 64.79 9.47
 11 -9 2 58.64 9.63
 11 -9 -2 48.61 9.24
 -11 -9 -2 63.27 9.99
 11 -9 2 44.32 8.56
 -11 -9 2 65.46 9.84
 11 -9 3 48.7 7.68
 11 -9 3 49.41 8.69
 -11 -9 3 57.04 9.43
 11 -9 -3 54.47 9.34
 -11 -9 -3 52.33 9.47
 -11 -9 3 45.11 8.74
 11 -9 3 51.7 9.29
 11 -9 3 39.09 8.41
 -11 -9 3 52.61 9.57
 -11 9 -3 54.71 8.35
 11 -9 -3 40.47 8.91
 -11 -9 -3 48 9.03
 -11 -9 4 124.23 13.78
 11 -9 4 113.03 11.04
 11 -9 -4 77.79 11.18
 -11 -9 -4 117.23 13.49
 -11 9 -4 128.21 11.97
 11 -9 4 111.5 13.3
 -11 -9 4 101.99 12.22
 -11 -9 -4 141.57 14.12
 11 -9 -4 102.07 12.3
 -11 -9 4 90.67 12.19
 11 -9 4 94.57 12.11
 11 -9 4 117.52 13.15
 -11 -9 5 325.36 22.09
 11 -9 5 343.56 23.03
 11 -9 5 266.06 20.39
 -11 -9 5 287.26 21.23
 11 -9 5 279.6 18.02
 -11 9 -5 282.91 18.34
 11 -9 5 314.14 21.59
 -11 -9 5 308.15 21.87
 11 -9 6 34.13 9.23
 -11 -9 6 44.57 9.92
 -11 -9 6 40.43 9.91
 11 -9 6 44.45 10.02
 11 -9 6 19.96 6.88
 -11 9 -6 31 7.55
 11 -9 7 83.59 12.92
 -11 -9 7 116.34 15.14
 11 -9 7 103.66 11.69
 -11 9 -7 117.03 12.64
 11 -9 7 111.75 14.57
 -11 -9 7 102.33 14.33
 -11 11 0 10.28 6.11
 11 -11 0 4.37 6.93
 -11 -11 0 16.47 7.87
 11 -11 0 15.92 7.83
 -11 -11 0 4.46 7.06
 -11 11 -1 41.4 7.79
 11 -11 1 58.96 10.9
 -11 -11 1 57.39 10.99
 11 -11 -1 47.22 10.52
 -11 -11 -1 56.15 11.16
 11 -11 -1 61.16 11.39
 -11 -11 -1 41.41 9.78
 11 -11 1 42.01 9.53
 -11 -11 1 41.55 9.85
 -11 -11 -2 7.88 6.91
 11 -11 -2 9.15 7.38
 -11 11 -2 11.36 5.83
 -11 -11 2 5.61 6.29
 11 -11 2 11.96 7.97
 11 -11 2 16.07 7.9
 -11 -11 2 1.49 6.82
 11 -11 2 13.03 7.13
 -11 -11 2 7.39 6.48
 11 -11 -2 9.05 7.55
 -11 -11 -2 1.55 6.82
 -11 -11 -3 334.43 24.71
 11 -11 -3 354.45 24.87
 11 -11 3 323.9 23.55
 -11 -11 3 328.11 23.84
 11 -11 3 344.35 24.25
 -11 -11 3 315.12 23.36
 -11 11 -3 373.82 21.76
 -11 -11 3 366.62 24.61
 11 -11 3 373.13 25.53
 11 -11 -3 352.44 24.93
 -11 -11 -3 362.95 25.98
 12 0 0 1954.48 53.16
 -12 0 0 1958.92 54.35
 -12 0 1 2.37 1.86
 12 0 -1 1.14 1.44
 12 0 -1 1.64 0.79
 -12 0 -1 1.06 0.82
 -12 0 -1 0.74 1.82
 12 0 -1 1.62 0.76
 -12 0 -1 1.53 0.88
 12 0 2 26.52 2.72
 -12 0 2 26.19 2.72
 12 0 -2 22.03 2.46
 -12 0 -2 29.86 2.77
 12 0 2 27.04 2.75
 -12 0 2 26.07 2.73
 -12 0 -2 33.62 3.78
 -12 0 -2 30.55 2.85
 12 0 -2 23.97 2.53
 -12 0 -2 30.85 4.09
 -12 0 -3 4.75 2.21
 12 0 3 1.3 1.78
 -12 0 3 2.95 1.96
 -12 0 -3 3.15 2.21
 -12 0 3 4.28 2.17
 12 0 3 4.57 1.98
 12 0 4 97.93 7.02
 -12 0 4 104.91 7.25
 -12 0 -4 91.26 6.12
 12 0 4 90.05 6.83
 -12 0 4 97.75 7.07
 12 0 5 3.62 2.46
 -12 0 -5 7.84 2.65
 -12 0 -5 8.66 3.34
 12 0 6 520.14 23.01
 -12 0 6 603.62 24.4
 12 0 6 563.66 23.66
 -12 0 6 575.63 23.99
 12 0 6 598.99 22.92
 -12 0 -6 548.27 23.06
 -12 0 -6 596.02 20.5
 -12 0 -7 11.58 4.52
 12 0 7 12.05 5.04
 -12 0 7 1.76 4.03
 12 0 7 12.08 4.93
 -12 0 7 8.84 4.78
 -12 0 -8 39.81 7.26
 12 0 8 54.67 8.28
 -12 0 8 37.02 7.5
 12 0 8 38.28 7.4
 -12 0 8 40.31 8
 -12 0 9 5 6.16
 12 0 9 6.08 5.1
 -12 0 9 11.21 6.84
 12 0 9 6.06 6.27
 -12 0 -9 16.03 5.73
 -12 0 -10 234.82 17.44
 -12 0 -11 6.22 6.91
 -12 -2 0 29.46 2.99
 12 -2 0 26.16 2.57
 -12 -2 0 28.16 2.83
 -12 2 0 20.23 3.37
 12 -2 0 26.45 2.63
 -12 -2 0 26.54 2.78
 12 -2 0 29.11 3.83
 12 -2 1 280.4 10.31
 -12 -2 1 295.19 10.72
 -12 -2 1 308.69 11.91
 -12 2 -1 304.46 12.82
 -12 2 1 302.33 10.91
 -12 -2 1 298.13 10.71
 12 -2 1 290.85 10.37
 12 2 -1 290.44 9.22
 12 -2 -1 318.46 12.38
 12 -2 1 284.51 11.71
 -12 2 -1 266.44 10.46
 12 2 -1 289.31 10.66
 -12 -2 1 288.5 10.2
 12 2 -1 318.16 10.32
 -12 -2 -1 283.03 11.4
 -12 2 -1 285.23 10.67
 12 2 -1 280.46 10.62
 -12 2 -1 296.15 12.27
 -12 -2 2 822.74 25.26
 12 -2 2 825.14 24.96
 -12 2 -2 867.35 27.32
 -12 -2 2 852.89 25.29
 12 -2 2 836.26 24.97
 -12 -2 2 805.02 25.1
 12 2 -2 807.98 22.69
 -12 -2 -2 821.59 26.01
 -12 2 -2 830.81 26.15
 12 -2 2 839.39 25.87
 -12 2 -3 71.17 5.63
 12 -2 3 72.55 5.59
 -12 -2 3 67.04 5.56
 12 -2 3 67.16 5.45
 -12 2 -3 75.09 6.28
 -12 -2 3 69.39 5.56
 12 -2 3 77.05 5.68
 -12 -2 3 62.57 2.94
 12 2 -3 62.31 3.23
 -12 -2 -3 63.69 5.53
 -12 2 -3 80.67 6.94
 -12 -2 4 220.85 7.81
 12 -2 4 246.65 11.8
 -12 -2 4 253.28 12.13
 12 -2 4 230.26 11.55
 -12 -2 4 242.44 11.98
 -12 2 -4 203.65 11.21
 -12 -2 -5 96.89 7.93
 -12 2 -5 87.88 8.47
 -12 2 -5 95.71 7.13
 12 2 5 97.07 7.45
 12 -2 5 102.28 7.97
 -12 -2 -6 29.77 5.09
 12 2 -6 14.91 2.37
 -12 2 -6 15.91 4.67
 12 -2 6 19.1 4.6
 -12 -2 6 25.78 5.37
 12 -2 6 19.19 4.57
 -12 -2 6 22.9 4.99
 12 2 6 21.77 4.49
 -12 2 -6 22.55 4.04
 -12 -2 7 149.94 12.24
 12 -2 7 123.01 11.11
 12 -2 7 143.83 11.89
 -12 -2 7 154.71 12.47
 -12 2 -7 132.99 11.37
 -12 -2 -7 166.8 12.03
 -12 2 -7 150.38 9.78
 12 -2 8 376.2 20.85
 -12 -2 8 359.57 21.07
 -12 2 -8 350.68 19.9
 -12 -2 -8 372.66 19.82
 12 -2 8 338.81 20.2
 -12 -2 8 356.93 21.02
 -12 2 -8 390.42 17.37
 12 -2 9 63.16 9.86
 -12 -2 9 66.92 10.56
 -12 2 -9 52.23 8.52
 -12 -2 -9 63.42 9.33
 12 -2 9 61.61 9.69
 -12 -2 9 57.92 9.88
 -12 2 -9 72.35 7.88
 12 -2 10 43.78 9.95
 -12 -2 10 45.58 9.77
 -12 2 -10 19.69 7.3
 -12 -2 -10 32.68 7.81
 12 -2 10 21.78 7.29
 -12 -2 10 29.79 8.73
 12 -2 11 -1.55 7.09
 -12 -2 11 16.12 8.47
 12 -2 11 9.26 7.47
 -12 -2 11 11.24 7.49
 -12 2 -11 21.59 7.53
 -12 -2 -11 2.49 6.45
 12 -4 0 89.83 6.79
 -12 -4 0 90.87 5.24
 12 -4 0 89.39 6.72
 -12 -4 0 90.6 6.84
 12 -4 0 95.11 6.84
 -12 -4 0 75.43 6.22
 12 -4 0 99.81 5.5
 12 -4 1 603.53 21.01
 12 -4 1 606.88 20.69
 -12 -4 1 549.46 20.54
 12 4 -1 543.59 15.55
 12 -4 1 582.96 18.54
 12 -4 1 602.8 20.66
 -12 -4 1 544.93 20.45
 -12 -4 -1 602.88 19.01
 -12 -4 1 563.74 16.89
 -12 4 1 556.26 20.32
 12 -4 -1 545.23 20.17
 -12 -4 -1 566.29 20.75
 12 -4 -1 576.44 20.46
 -12 -4 -1 578.51 20.75
 12 -4 2 228.99 10.12
 -12 4 -2 237.35 11.47
 -12 4 2 202.43 11.14
 12 -4 2 208.68 10.95
 -12 -4 2 224.98 11.56
 -12 -4 -2 220.46 10.37
 -12 -4 2 233.82 11.74
 12 -4 2 231.62 11.42
 -12 -4 3 50.53 3.91
 12 -4 3 59.23 6.86
 -12 4 -3 50.87 5.15
 -12 4 -3 49.55 5.31
 -12 4 -4 156.11 9.89
 -12 4 -4 179.92 10.04
 12 -4 4 192.57 12.74
 -12 -4 -4 182.94 10.55
 12 -4 4 186 11.12
 -12 -4 4 175.41 11.21
 12 -4 4 176.95 11.03
 -12 -4 4 187.48 11.55
 -12 4 -5 113.77 8.21
 12 -4 5 125.96 11.37
 12 -4 5 129.66 10.11
 -12 -4 5 146.5 10.93
 -12 -4 -5 141.92 9.83
 12 4 5 122.83 8.36
 -12 4 -5 140.28 9.42
 12 -4 5 119.86 9.78
 -12 -4 5 139.74 10.71
 12 -4 6 69.92 8.13
 -12 -4 6 52.73 7.59
 12 -4 6 57.61 7.49
 -12 -4 6 63.71 8.2
 12 4 6 61.81 6.44
 -12 -4 -6 52 7.04
 -12 4 -6 55.52 6.54
 12 -4 7 192.8 14.55
 -12 -4 7 209.99 15.29
 -12 -4 -7 220.03 14.23
 12 -4 7 222.58 15.25
 -12 -4 7 205.15 15.13
 -12 4 -7 226.17 13.21
 -12 -4 -8 97.48 10.38
 12 -4 8 98.01 11.32
 -12 -4 8 82.11 10.77
 -12 4 -8 114.4 9.71
 12 -4 8 98.31 11.27
 -12 -4 8 110.55 12.01
 -12 4 -9 114.72 10.44
 12 -4 9 93.6 12.05
 -12 -4 9 115.52 13.02
 -12 4 -9 88.48 11
 -12 -4 -9 122.36 11.92
 12 -4 9 108.89 12.52
 -12 -4 9 112.18 12.81
 -12 -4 10 79.29 12.36
 12 -4 10 50.83 10.4
 -12 4 -10 90.27 9.83
 12 -4 10 85.67 12.51
 -12 -4 10 59.91 11
 -12 -4 -10 79.39 10.62
 12 -6 0 570.71 17.7
 12 -6 0 558.8 23.04
 -12 -6 0 586.2 23.74
 -12 -6 0 564.62 23.03
 12 -6 0 602.52 23.77
 12 -6 0 572.77 23.42
 -12 -6 0 539.93 23.17
 -12 6 0 557.3 21.66
 12 -6 0 577.83 22.84
 12 -6 1 93.35 8.4
 12 -6 -1 119.58 9.54
 -12 -6 -1 92.76 8.91
 12 -6 1 106.71 9.04
 -12 -6 1 137.99 10.08
 -12 -6 1 111.3 9.2
 12 -6 1 100.02 8.98
 -12 -6 1 116.03 5.98
 12 -6 -1 123.11 9.71
 -12 -6 -1 102.27 9.07
 -12 6 -1 114.55 8.63
 -12 6 1 126.4 8.68
 12 -6 1 106.12 8.93
 -12 -6 1 118.83 9.66
 12 -6 2 22.48 5.05
 -12 -6 2 24.42 5.03
 12 -6 2 20.98 4.74
 12 -6 2 20.14 5.08
 -12 -6 2 23.6 5.04
 12 -6 2 16.49 4.43
 -12 -6 2 23.16 5.4
 -12 6 -2 23.99 4.71
 12 -6 3 23.63 5.09
 -12 -6 3 23.32 5.3
 12 -6 3 24.36 5.13
 -12 6 -3 36.8 5.51
 12 -6 3 35.63 6.02
 -12 -6 3 11.72 4.72
 -12 6 -4 55.69 6.95
 12 -6 4 59.34 7.68
 -12 -6 4 47.08 7.16
 12 -6 4 60.94 7.86
 -12 -6 4 36.42 6.47
 12 -6 4 58.55 7.68
 -12 6 -5 20.5 5.07
 12 -6 5 24.2 6.15
 12 -6 5 26.96 6.16
 -12 -6 5 5.67 4.98
 12 -6 5 24.47 5.82
 -12 -6 5 12.38 5.39
 -12 -6 -6 333.07 17.78
 12 -6 6 316.32 19.19
 -12 -6 6 332.14 19.83
 -12 6 -6 314.58 17.1
 12 -6 6 307.56 18.89
 12 -6 6 300.63 18.95
 -12 -6 6 302.8 19.27
 12 -6 7 55.64 9.13
 -12 -6 7 52.38 9.18
 -12 6 -7 59.33 8
 12 -6 7 43.78 8.44
 -12 -6 -7 46.18 7.82
 12 -6 7 55.25 8.9
 -12 -6 7 50.76 9.24
 12 -6 8 1.24 5.68
 -12 -6 8 12.96 6.91
 12 -6 8 11.35 6.82
 -12 -6 8 7.9 6.6
 -12 6 -8 6.34 4.61
 -12 -6 -8 5.06 5.16
 12 -6 8 11.53 6.91
 -12 6 -9 32.81 7.16
 12 -6 9 37.57 9.47
 -12 -6 9 40.69 10.15
 -12 -6 -9 36 8.2
 12 -6 9 31.19 8.5
 12 -6 9 30.5 9
 -12 -6 9 23.14 8.4
 12 -8 0 51.87 8.01
 -12 -8 0 30.57 6.94
 -12 -8 0 45.85 7.94
 12 -8 0 38.98 7.29
 -12 8 0 39.82 6.21
 12 -8 1 25.93 5.95
 12 -8 1 24.64 6.15
 -12 -8 1 33.27 6.95
 12 -8 -1 20.22 6
 -12 -8 -1 11.87 5.3
 -12 -8 1 27.08 6.31
 12 -8 1 28.81 6.93
 12 -8 1 21.96 5.82
 -12 -8 1 30.54 6.76
 -12 8 1 19.42 5.08
 -12 8 -1 14.61 4.89
 12 -8 -1 27.26 6.38
 -12 -8 -1 20.02 5.96
 12 -8 2 362.08 20.14
 -12 -8 2 369.95 20.63
 12 -8 -2 354.75 20.42
 -12 -8 -2 337.81 20.29
 -12 -8 2 331.7 19.47
 12 -8 2 398.07 21.34
 12 -8 2 393.99 20.9
 -12 -8 2 327.16 19.74
 -12 -8 -2 356.75 20.39
 12 -8 -2 358.3 20.25
 12 -8 2 337.17 18.43
 -12 8 -2 367.99 18.54
 -12 8 2 355.82 17.32
 12 -8 3 9.23 4.55
 -12 -8 3 15.81 5.95
 -12 -8 -3 13.85 5.93
 12 -8 -3 12.39 5.82
 12 -8 3 8.1 5.16
 -12 8 -3 21.92 5.61
 12 -8 3 7.45 5.42
 -12 -8 3 12 5.72
 12 -8 3 18.36 5.98
 -12 -8 3 6.37 4.87
 -12 -8 -3 16.21 6.1
 12 -8 -3 12.57 5.75
 -12 8 -4 99.88 9.99
 -12 -8 4 93.23 10.91
 12 -8 4 95.52 11.25
 12 -8 4 88.16 10.02
 -12 -8 4 103.22 11.49
 12 -8 4 103.23 11.96
 -12 -8 4 88.11 10.69
 12 -8 4 104.57 11.6
 12 -8 5 13.29 5.96
 -12 8 -5 19.34 5.91
 12 -8 5 17.78 6.51
 -12 -8 5 12.43 6.33
 12 -8 5 14.04 6.86
 -12 -8 5 12.26 6.25
 12 -8 6 10.12 6.74
 -12 -8 6 -1.32 5.81
 12 -8 6 1.28 5.59
 -12 -8 6 -2.67 5.73
 12 -8 6 6.08 5.41
 -12 8 -6 12.79 5.83
 12 -8 7 10.75 6.45
 -12 8 -7 9.43 5.59
 12 -8 7 1.39 6.08
 -12 -8 7 13.08 7.28
 12 -8 7 2.74 6.39
 -12 -8 7 4.31 6.44
 -12 -8 -7 8.4 5.76
 12 -8 8 271.63 21.16
 -12 -8 8 237.81 20.37
 12 -8 8 224.64 17.51
 -12 8 -8 259.1 18.26
 12 -8 8 225.87 20.02
 -12 -8 8 255.28 21.12
 -12 -8 -8 248.68 17.92
 12 -10 0 195.46 16.94
 -12 -10 0 205.14 17.43
 -12 10 0 216.6 14.9
 12 -10 0 203.9 16.96
 -12 -10 0 226.42 18.18
 -12 10 1 89.19 9.78
 12 -10 -1 79.22 11.58
 -12 -10 -1 84.12 11.71
 12 -10 1 91.23 12.05
 -12 -10 1 79.34 11.6
 -12 10 -1 86.18 10
 12 -10 -1 96.34 12.1
 -12 -10 -1 72.64 11.07
 12 -10 1 85.46 11.79
 -12 -10 1 92.97 12.39
 -12 -10 2 27.07 8.07
 12 -10 2 39.36 9.09
 12 -10 -2 24 8.03
 -12 -10 -2 44.02 9.01
 12 -10 2 30.73 8.31
 -12 -10 2 28.91 7.64
 -12 10 -2 39.34 7.59
 12 -10 2 29.19 8.08
 -12 -10 2 27.36 8.03
 -12 -10 -2 24.47 8.09
 12 -10 -2 36.93 8.9
 12 -10 -3 30.06 8.66
 -12 -10 -3 14.08 7.62
 12 -10 3 7.93 6.73
 -12 -10 3 17.66 7.66
 -12 -10 3 7.78 6.39
 12 -10 3 6.88 6.66
 12 -10 3 22.64 6.8
 12 -10 3 18.61 7.5
 -12 -10 3 12.31 7.3
 -12 10 -3 5.03 4.96
 12 -10 -3 5.53 5.66
 -12 -10 -3 17.11 7.83
 12 -10 -4 57.04 10.87
 -12 -10 -4 48.18 10.11
 12 -10 4 70.95 11.27
 -12 -10 4 43.09 9.69
 -12 -10 4 63.38 11.02
 12 -10 4 63.71 11.34
 12 -10 4 69.74 9.91
 12 -10 4 105.4 13.07
 -12 -10 4 68.1 11.12
 -12 10 -4 66.98 9.75
 12 -10 -4 69.35 11.7
 -12 -10 -4 69.56 11.82
 12 -10 -5 27.5 9.3
 -12 -10 -5 21.75 9.13
 12 -10 5 39.45 8.15
 12 -10 5 29.29 9.38
 -12 -10 5 35.73 9.66
 12 -10 5 23.8 8.74
 -12 -10 5 30.83 10
 -12 -10 -5 27.55 8.99
 12 -10 -5 42.15 10.05
 -12 10 -5 45.9 8.84
 12 -10 5 33.72 9.6
 -12 -10 5 25.83 9.35
 -13 -1 0 4.3 2.05
 -13 -1 0 3.31 0.87
 13 -1 0 3.58 0.8
 -13 -1 0 3.95 0.91
 13 -1 0 2.84 0.76
 13 -1 0 4.39 2.06
 -13 -1 -1 11.87 1.67
 13 -1 -1 14.71 1.7
 13 -1 -1 15.15 1.71
 -13 -1 -1 14.51 1.8
 -13 -1 -1 16.26 3.08
 13 1 1 14.3 1.92
 -13 1 1 14.93 1.77
 -13 1 -1 14.56 3.03
 -13 -1 1 14.97 2.95
 13 -1 1 18.85 3.29
 13 -1 -1 12.36 2.56
 13 1 -1 12.44 2.05
 -13 1 -1 13.78 1.69
 13 1 -1 12.79 1.62
 -13 1 -1 13.34 1.66
 13 1 -1 13.43 1.66
 -13 -1 1 12.06 1.67
 13 -1 1 13.52 1.59
 -13 -1 1 12.76 1.66
 13 -1 1 12.03 1.53
 13 -1 2 277.84 10.07
 -13 -1 2 278.24 10.17
 -13 1 -2 283.5 12.72
 -13 -1 -2 270.24 11.93
 -13 1 -2 256.72 12.65
 -13 -1 2 251.32 9.28
 -13 -1 2 272.7 11.34
 13 -1 -2 299.83 11.3
 13 -1 2 268.15 9.99
 -13 -1 2 268.64 10.05
 13 -1 -2 259.95 9.67
 13 -1 -2 264.2 9.71
 -13 1 -2 266.24 9.93
 13 1 -2 254 9.68
 13 1 -2 255.84 9.67
 -13 1 -2 252.35 9.85
 -13 1 -2 296.56 12.09
 13 -1 3 57.05 4.69
 -13 -1 3 55.2 4.76
 -13 -1 3 61.16 3.79
 -13 1 -3 60.11 5.12
 -13 -1 -3 64.88 5.65
 -13 -1 3 56.37 4.83
 13 -1 3 58.3 4.87
 -13 1 -4 526.77 18.8
 -13 -1 -4 503.73 18.3
 -13 -1 4 540.39 19.58
 13 -1 4 528.37 19.29
 13 -1 4 498.42 18.97
 -13 -1 4 521.29 19.39
 13 1 5 37.78 5.09
 13 -1 5 27.42 4.5
 -13 -1 -5 32.64 4.03
 -13 1 -5 29.81 5.16
 -13 -1 -5 33.33 5.22
 13 -1 6 97.43 8.32
 13 1 6 109.8 8.74
 13 -1 6 86.25 8.32
 -13 -1 6 92.06 8.79
 -13 1 -6 94.31 8.83
 -13 -1 -6 89.27 8.31
 13 -1 6 93.41 8.55
 -13 -1 6 93.02 8.63
 -13 1 -6 94.41 7.27
 -13 -1 -6 98.02 6.96
 -13 1 -7 36.96 6.4
 -13 -1 -7 45.59 6.93
 -13 -1 7 39.18 6.77
 13 -1 7 32.2 6.08
 -13 1 -7 34.85 5.12
 13 -1 7 43.03 6.75
 -13 -1 7 47.69 7.46
 -13 1 -8 9.29 4.88
 -13 -1 -8 8.23 4.73
 13 -1 8 -1.01 5.06
 -13 -1 8 8.32 5.38
 -13 1 -8 9.2 3.86
 13 -1 8 2.01 4.78
 -13 -1 8 -1.04 4.92
 13 -1 9 53.16 9.23
 -13 -1 9 46.36 8.64
 13 -1 9 48.24 8.47
 -13 -1 9 46.19 9.03
 -13 1 -9 44.97 7.96
 -13 -1 -9 36.13 7.57
 13 -1 10 77.57 11.41
 -13 -1 10 83.11 11.94
 13 -1 10 58.34 10.89
 -13 -1 10 60.42 10.74
 -13 1 -10 77.13 10.51
 -13 -1 -10 82.91 10.68
 -13 -1 11 22.35 9.11
 13 -1 11 3.08 6.76
 -13 -1 11 -1.6 7.17
 13 -1 11 3.09 6.78
 -13 1 -11 5.17 5.79
 -13 -1 -11 5.07 6.13
 13 -3 0 5.86 2.04
 -13 -3 0 5.98 2.15
 13 -3 0 4.88 2.02
 -13 -3 0 6.89 2.13
 -13 3 0 8.51 2.64
 -13 -3 0 7.33 2.13
 13 -3 0 4.77 2.1
 13 -3 0 4.64 2.04
 -13 -3 0 8.34 1.97
 13 -3 1 50.05 4.29
 -13 -3 1 55.16 4.62
 13 -3 -1 60.17 5.47
 13 -3 1 50.45 4.53
 -13 -3 1 58.91 3.83
 -13 -3 -1 51.05 4.43
 13 -3 1 54.83 4.5
 -13 -3 1 50.19 4.4
 -13 -3 1 51 4.48
 13 -3 1 55.83 4.75
 -13 3 1 54.7 5.58
 13 -3 2 53.4 4.78
 -13 -3 -2 53.95 4.85
 -13 -3 2 52.96 4.59
 13 -3 2 56.26 4.85
 -13 -3 2 55.1 4.85
 -13 3 -2 52.59 5.42
 -13 -3 2 59.38 5.02
 13 -3 2 52.87 4.75
 -13 3 -3 629.16 23.13
 -13 -3 3 605.7 20.27
 13 -3 3 660.25 22.58
 -13 -3 3 665.3 22.98
 13 -3 3 699.48 22.86
 -13 -3 3 688.56 23.12
 -13 3 -4 55.22 5.59
 -13 -3 -4 55.14 5.85
 -13 3 -4 49.32 5.59
 13 -3 4 53.24 5.5
 13 -3 5 307.75 15.27
 -13 -3 5 292.52 15.33
 13 -3 5 310.77 15.14
 -13 -3 5 297.12 15.26
 -13 3 -5 283.29 15.88
 -13 -3 -5 299.36 14.89
 13 3 5 301.44 14.03
 13 -3 5 302.12 14.64
 -13 3 -5 298.16 14.19
 -13 -3 6 10.79 4.36
 13 -3 6 11.07 4.07
 -13 -3 -6 19.86 4.91
 -13 3 -6 9.07 4.41
 -13 3 -6 14.24 3.95
 13 3 6 22.68 4.48
 -13 -3 6 24.06 5.37
 13 -3 6 28.18 5.22
 13 -3 7 12.2 4.79
 -13 -3 7 7.28 4.56
 -13 3 -7 11.81 3.9
 -13 -3 -7 5.7 4.22
 -13 3 -7 4.56 4.34
 13 3 7 6.89 4.04
 -13 -3 7 10.94 4.79
 13 -3 7 10.5 4.93
 -13 -3 -8 3.71 4.72
 -13 3 -8 2.01 6.03
 -13 3 -8 9.5 4.21
 13 -3 8 9.25 5.71
 -13 -3 8 1.07 4.88
 13 -3 8 6.14 5.29
 -13 -3 8 4.26 5.24
 -13 -3 -9 24.86 6.71
 -13 3 -9 20.86 6.59
 -13 3 -9 14.13 4.68
 -13 -3 9 11.17 6.33
 13 -3 9 10.73 6.46
 13 -3 9 21.36 7.13
 -13 -3 9 16.06 7.15
 13 -3 10 13.58 7.75
 -13 -3 10 19.77 7.96
 -13 3 -10 2.38 5.34
 -13 -3 -10 3.46 5.68
 13 -3 10 13.65 7.17
 -13 -3 10 7.1 7.23
 -13 5 0 5.05 2.99
 13 -5 0 2.59 1.62
 -13 -5 0 1.69 1.79
 13 -5 0 5.74 3.23
 13 -5 0 3.21 3.09
 13 5 -1 25.05 2.33
 13 -5 1 34.64 5.23
 13 -5 1 27.06 3.33
 13 -5 -1 24.82 2.87
 -13 5 -1 33.02 4.72
 13 -5 -1 35.84 5.03
 -13 -5 -1 31.58 3.84
 -13 -5 1 26.29 2.76
 -13 5 -2 67.57 6.55
 13 -5 2 69.6 7.4
 13 -5 2 82.77 5.95
 -13 -5 3 296.2 11.48
 13 -5 3 309.45 15.21
 -13 -5 3 321.31 15.85
 13 -5 3 307.6 15.21
 -13 -5 3 317.25 15.82
 -13 -5 -3 298.59 14
 13 -5 3 333.64 16.98
 -13 5 -3 326.3 15.41
 -13 5 -4 109.44 8.77
 13 -5 4 116.82 9.47
 -13 -5 4 122.63 10.02
 13 -5 4 122.4 9.71
 -13 -5 4 121.07 9.99
 -13 -5 -4 113.02 8.74
 13 -5 4 122.34 10.78
 13 -5 5 104.14 10.33
 -13 -5 -5 109.7 9.19
 -13 5 -5 89.08 8.36
 13 -5 5 91.75 9.16
 -13 -5 5 97.07 9.4
 13 -5 5 106.09 9.71
 -13 -5 5 90.61 9.28
 13 5 5 91.55 7.29
 13 5 6 7.85 3.52
 13 -5 6 3.56 4.68
 -13 -5 6 3.73 4.75
 13 -5 6 9.66 5.02
 -13 -5 6 6.44 4.91
 -13 5 -6 8.59 4.3
 13 -5 6 12.85 5.72
 -13 -5 -6 13.98 4.55
 13 -5 7 62.96 8.99
 -13 -5 7 54.14 8.77
 13 -5 7 53.96 8.27
 -13 -5 7 54.13 8.61
 -13 5 -7 52.49 7.31
 13 -5 7 41.58 8.64
 -13 -5 -7 45.45 7.26
 13 -5 8 3.42 5.8
 -13 -5 8 5.94 6.04
 -13 -5 8 9.57 5.89
 13 -5 8 13.73 6.37
 -13 5 -8 8.32 4.75
 13 -5 8 2.45 6.14
 -13 -5 -8 1.95 4.56
 13 -5 9 57.68 10.11
 -13 -5 9 77.42 11.46
 -13 5 -9 76.09 9.44
 13 -5 9 72.03 10.99
 -13 -5 9 95.04 12.37
 13 -5 9 79.1 11.77
 -13 -5 -9 71.33 10
 -13 5 -10 31.63 7.51
 13 -5 10 21.61 8.35
 -13 -5 10 20.93 8.98
 13 -5 10 24.59 8.49
 -13 -5 10 19.51 8.36
 13 -5 10 22.31 9.04
 -13 -5 -10 27.64 8.17
 13 -7 0 3.63 3.75
 -13 7 0 4.51 3.48
 13 -7 0 2.37 3.76
 -13 -7 0 4.08 4.09
 13 -7 0 4.8 4.2
 -13 -7 0 2.48 3.62
 13 -7 1 52.46 6.87
 -13 -7 1 40.36 6.49
 13 -7 -1 20.03 5.4
 13 -7 1 27.7 5.85
 -13 -7 -1 35.53 6.42
 -13 -7 1 36.54 6.28
 13 -7 1 29.77 5.85
 13 -7 1 34.29 6.24
 -13 -7 1 38.99 6.45
 13 -7 -1 34.06 6.13
 -13 -7 -1 33.5 6.46
 -13 7 1 37.69 5.78
 -13 7 -1 37.53 5.74
 13 -7 2 120.4 10.68
 -13 -7 2 129.49 10.94
 13 -7 -2 135.6 10.96
 -13 -7 -2 124.82 10.92
 -13 -7 2 113.23 10.08
 13 -7 2 119.54 10.69
 -13 7 -2 128.68 10.26
 -13 7 2 115.04 9.25
 13 -7 2 107.57 10.1
 -13 -7 2 113.44 10.51
 13 -7 -2 99.12 9.85
 -13 -7 -2 120.48 10.77
 13 -7 2 107.7 9.85
 -13 -7 3 7.69 4.62
 13 -7 3 13.61 5.25
 13 -7 3 4.11 4.76
 -13 -7 3 6.32 4.75
 13 -7 3 14.65 5.23
 -13 -7 3 7.27 4.16
 13 -7 3 15.6 5.38
 -13 7 -3 19.35 5.05
 -13 7 3 -0.62 4.63
 -13 -7 4 188.73 14.4
 13 -7 4 186.02 14.05
 -13 7 -4 172.04 12.42
 13 -7 4 190.82 13.99
 -13 -7 4 189.58 14.35
 13 -7 4 172.05 13.52
 -13 -7 -5 49.87 7.26
 -13 7 -5 59.92 7.8
 13 -7 5 61.55 8.96
 -13 -7 5 49.65 8.71
 13 -7 5 61.05 8.57
 13 -7 5 53.86 8.37
 -13 -7 5 63 9.31
 -13 7 -6 53.24 7.98
 13 -7 6 55.76 9.16
 -13 -7 6 56.16 9.42
 -13 -7 -6 52.03 7.97
 13 -7 6 45.04 8.28
 -13 -7 6 51.98 9.07
 13 -7 6 67.1 9.39
 -13 7 -7 10.6 4.99
 13 -7 7 18.25 6.86
 -13 -7 7 10.21 6.61
 -13 -7 -7 7.84 5.6
 13 -7 7 14.79 6.95
 -13 -7 7 10.33 6.37
 13 -7 7 15.61 6.29
 -13 7 -8 4.09 5.28
 13 -7 8 11.99 7
 -13 -7 8 -1.39 5.97
 -13 -7 -8 -1.09 6.07
 13 -7 8 11.94 7.16
 13 -7 8 5.44 6.69
 -13 -7 8 1.41 6.47
 -13 -9 0 3.41 5.4
 13 -9 0 -1.11 5.44
 13 -9 0 -1.09 5.19
 -13 -9 0 3.37 5.53
 -13 9 0 -0.81 4.46
 -13 9 1 34.58 6.46
 -13 9 -1 42.36 7.21
 -13 -9 -1 46.07 8.35
 13 -9 -1 39.05 8.09
 13 -9 1 40.49 8.13
 -13 -9 1 37.18 7.9
 13 -9 -1 50.73 8.73
 -13 -9 -1 27.29 7.27
 13 -9 1 49.97 8.48
 -13 -9 1 45.88 8.37
 13 -9 1 32.98 7.58
 -13 -9 1 41.4 7.92
 -13 -9 -2 58.56 9.65
 13 -9 2 44.04 8.32
 -13 -9 2 52.24 9.01
 13 -9 -2 63.52 9.75
 -13 9 2 55.48 7.45
 -13 9 -2 43.41 7.56
 13 -9 -2 56.33 9.18
 -13 -9 -2 49.86 8.83
 13 -9 2 36.65 7.89
 -13 -9 2 49.26 8.84
 13 -9 2 44.27 7.73
 13 -9 2 53.39 9.25
 -13 -9 2 40.69 8.04
 13 -9 -3 11.77 6.19
 -13 -9 -3 14.54 6.28
 13 -9 3 17.28 6.59
 -13 -9 3 14.32 6.28
 -13 9 -3 21.49 6.29
 13 -9 -3 11.93 6.37
 -13 -9 -3 20.87 7.02
 13 -9 3 13.91 6.19
 -13 -9 3 13.22 6.13
 13 -9 3 18.9 6.18
 -13 -9 3 13.58 6.55
 13 -9 3 9.59 6.5
 -13 -9 -4 113.33 13.18
 13 -9 4 68.66 10.42
 -13 -9 4 76.34 10.92
 13 -9 -4 84.53 11.55
 -13 9 -4 84.74 10.2
 13 -9 4 83.71 10.47
 13 -9 4 103.6 12.66
 -13 -9 4 77.95 10.88
 13 -9 4 95.17 11.98
 -13 -9 4 69.31 10.5
 13 -9 -4 83.26 11.14
 -13 -9 -4 98.23 12.17
 13 -9 5 72.9 11.07
 -13 -9 5 76.01 11.8
 13 -9 5 77.85 11.54
 -13 -9 5 77.12 11.49
 -13 -9 5 79.81 11.94
 13 -9 5 83.86 12.21
 13 -9 5 74.6 10.16
 -13 9 -5 84.66 10.51
 -13 9 -6 33.22 7.94
 -13 -9 -6 23.69 7.08
 13 -9 6 32.22 8.9
 -13 -9 6 30.7 8.89
 13 -9 6 20.53 6.88
 -13 -9 6 22.05 7.98
 13 -9 6 37.16 9.63
 13 -9 6 38.89 9.09
 -13 -9 6 21.74 7.87
 -13 11 0 -0.99 5.28
 13 -11 0 11.2 6.77
 -13 -11 0 1.44 6.46
 13 -11 0 1.41 6.82
 -13 -11 0 1.45 7.28
 -13 11 -1 -1.04 5.44
 13 -11 1 -1.39 6.74
 -13 -11 1 12.9 7.3
 13 -11 -1 5.7 6.9
 -13 -11 -1 -1.47 7.25
 13 -11 -1 1.44 6.6
 -13 -11 -1 4.47 7.46
 13 -11 1 2.81 6.28
 -13 -11 1 4.33 6.99
 -13 -11 -2 -1.52 6.39
 13 -11 2 -1.42 6.37
 -13 -11 2 -2.91 6.53
 13 -11 -2 -1.48 7.39
 -13 11 -2 3.24 5.32
 13 -11 2 4.23 7.06
 13 -11 -2 5.84 6.8
 -13 -11 2 -1.44 6.47
 -13 -11 -2 -1.51 7.16
 14 0 0 230.58 10.31
 -14 0 1 -0.4 1.83
 -14 0 -1 2.91 2.08
 -14 0 -1 1.81 0.73
 14 0 -1 2.74 1.89
 -14 0 -1 2.1 0.78
 -14 0 -2 761.33 25.22
 14 0 -2 785.18 22.98
 14 0 -2 758.04 21.77
 -14 0 -2 747.86 22.03
 -14 0 2 751.47 21.91
 14 0 -2 736.3 21.69
 -14 0 -2 758.62 22.09
 -14 0 -2 782.28 26.11
 -14 0 2 783.22 22.05
 14 0 3 1.27 1.76
 -14 0 3 3.18 1.7
 -14 0 -3 1.63 2.07
 14 0 3 0.95 1.66
 -14 0 3 0.32 1.69
 -14 0 -4 50.78 5.05
 14 0 4 48.73 4.96
 -14 0 4 53.33 5.25
 14 0 4 48.13 5
 -14 0 4 50.09 5.26
 14 0 4 55.74 5.64
 -14 0 -4 50.36 5.67
 14 0 5 0.56 2.63
 -14 0 -5 0.43 2.2
 -14 0 -5 0.63 2.71
 14 0 6 243.92 14.18
 -14 0 6 268.56 14.76
 14 0 6 267.02 14.21
 14 0 6 250.1 14.38
 -14 0 6 244.81 14.26
 -14 0 -6 260.82 14.65
 -14 0 -7 1.65 3.54
 14 0 7 -1.68 4.42
 -14 0 7 0.86 3.75
 14 0 7 5.91 4.57
 -14 0 7 1.72 4
 14 0 8 123.92 12.14
 -14 0 8 142.82 12.95
 -14 0 -8 115.65 11.51
 14 0 8 124.37 12
 -14 0 8 138.08 12.71
 -14 0 -9 3.18 5.49
 -14 0 -10 94.87 11.96
 -14 0 -11 -1.31 6.1
 -14 -2 0 791.61 22.31
 14 -2 0 760.02 21.8
 -14 2 0 743.11 25.54
 14 -2 0 739.19 21.68
 -14 -2 0 768.7 22.19
 -14 -2 0 779.49 23.8
 14 -2 0 769.15 25.42
 14 -2 1 320.5 11.15
 -14 -2 -1 358.23 13.35
 14 -2 1 330.28 11.21
 -14 -2 1 321.03 11.34
 14 -2 1 334.32 11.5
 -14 -2 1 317.47 11.33
 -14 2 1 327.54 11.58
 -14 -2 1 325.71 11.4
 -14 -2 1 334.35 13.42
 -14 2 -1 352.5 14.63
 14 2 -1 311.69 10.52
 14 -2 -1 319.99 13.44
 14 -2 1 345.83 13.75
 -14 2 -1 321.5 11.39
 -14 2 -1 348.24 14.14
 -14 2 -1 302.28 11.24
 -14 -2 2 26.1 3.6
 -14 2 -2 25.28 4.24
 14 -2 -2 33.21 4.05
 -14 2 -2 29.82 4.13
 14 2 -2 29.7 2.75
 -14 -2 -2 29.54 3.86
 14 -2 2 28.85 3.83
 14 -2 2 29.58 3.18
 -14 -2 2 29.67 3.28
 14 -2 2 27.05 3.14
 -14 -2 2 27.09 3.19
 -14 2 -3 34.27 4.56
 14 -2 3 26.8 3.48
 -14 -2 3 25.68 3.64
 14 2 -3 20.67 2.21
 -14 -2 3 26.1 3.66
 14 -2 3 32.51 3.74
 -14 -2 4 11.49 3.07
 -14 2 -4 7.98 3.45
 -14 -2 -4 10.06 3.22
 14 -2 4 6.45 2.61
 14 -2 4 13.94 3.22
 -14 -2 4 13.54 3.2
 14 -2 4 10.96 3.07
 -14 -2 4 10.51 1.69
 14 2 -4 8.05 1.49
 -14 2 -5 56.39 5.75
 -14 -2 -5 58.83 6.59
 -14 2 -5 54.22 7.04
 14 -2 5 63.11 6.57
 14 2 5 63.76 6.46
 -14 2 -6 65.31 8.11
 -14 2 -6 80.1 7.14
 14 -2 6 84.2 8.15
 14 2 6 81.06 7.65
 -14 -2 -6 76.2 7.89
 -14 -2 6 78.01 8.12
 14 -2 6 77.57 7.95
 -14 -2 6 78.38 8.19
 14 -2 6 71.01 7.71
 -14 2 -7 137.79 9.81
 14 2 7 130.19 10.44
 -14 -2 -7 146.22 11.55
 -14 2 -7 145.27 12.43
 14 -2 7 135.54 11.27
 -14 -2 7 125.32 11.17
 14 -2 7 137.1 11.4
 -14 -2 7 122.4 11.42
 14 -2 8 152.47 13.09
 -14 -2 8 134.99 12.72
 14 -2 8 127.25 12.16
 -14 -2 8 139.77 12.78
 -14 2 -8 159.66 13.42
 -14 -2 -8 143.03 12.57
 -14 2 -8 163.37 10.94
 -14 2 -9 44.63 6.8
 -14 -2 -9 56.22 9.04
 -14 2 -9 61.57 9.9
 -14 -2 9 54.36 9.46
 14 -2 9 64.18 9.81
 14 -2 9 58.13 9.89
 -14 -2 9 48.12 9.16
 -14 -2 -10 3.54 5.71
 -14 2 -10 7.42 6.29
 14 -2 10 1.33 6.33
 -14 -2 10 1.38 6.31
 14 -2 10 -1.34 6.37
 -14 -2 10 8.32 7.06
 14 -4 0 45.59 4.89
 -14 -4 0 50.54 5.15
 -14 -4 0 53.3 4.28
 14 -4 0 47.55 4.94
 -14 -4 0 47.72 5.05
 14 -4 0 49.25 5.73
 14 -4 0 51 4.52
 -14 -4 1 428.94 16.74
 14 -4 1 418.43 16.26
 14 -4 1 418.48 16.49
 14 -4 1 401.82 17.95
 14 -4 -1 440.47 17.8
 14 -4 1 431.71 15.49
 -14 -4 1 433.71 16.72
 14 -4 1 408.76 16.11
 14 -4 -1 422.24 16.45
 -14 -4 -1 418.87 16.6
 -14 -4 1 441.87 13.88
 -14 -4 -1 392.12 15.18
 14 -4 -1 436.23 16.5
 -14 -4 -1 400.55 16.32
 -14 4 -1 444.06 17.48
 14 -4 2 14.59 3.39
 -14 -4 2 8.88 2.91
 14 -4 2 8 2.66
 -14 -4 2 6.55 2.24
 14 -4 2 6.67 2.76
 -14 -4 2 12.23 3.2
 -14 4 -2 9.23 3.08
 14 -4 2 11.7 4.04
 -14 4 -3 52.19 5.76
 -14 -4 -3 42.72 5.05
 14 -4 3 49.37 6.63
 -14 -4 3 40.69 3.86
 14 -4 4 8.01 4.4
 -14 -4 4 7.34 3.49
 14 -4 4 7.58 3.54
 -14 4 -4 7.46 3.4
 -14 -4 -4 13.05 3.88
 14 -4 4 3.47 2.9
 -14 -4 4 7.27 3.28
 14 -4 4 2.61 2.48
 -14 -4 5 69.07 7.6
 -14 4 -5 79.06 7.4
 14 -4 5 60.73 8.39
 14 -4 5 65.93 7.46
 -14 -4 5 68.52 7.56
 14 -4 5 79.01 7.87
 14 4 5 74.55 6.87
 -14 -4 -5 68.54 7.39
 -14 -4 -6 13.57 4.57
 14 4 6 0.61 3.14
 -14 4 -6 9.93 4.02
 14 -4 6 -0.79 4.25
 -14 -4 6 8.19 4.62
 14 -4 6 0.8 3.87
 -14 -4 6 8.35 4.77
 14 -4 7 173.36 13.64
 -14 -4 7 190.43 14.35
 14 -4 7 189.94 14.09
 -14 -4 7 202.07 14.77
 14 4 7 215.95 13.01
 -14 -4 -7 166.3 13.08
 -14 4 -7 200.81 12.84
 14 -4 8 20.05 6.2
 -14 -4 8 24.17 6.91
 -14 4 -8 23.98 5.64
 -14 -4 -8 21.22 6.07
 14 -4 8 27.53 7.2
 -14 -4 8 17.64 6.48
 14 -4 9 54.47 9.59
 -14 -4 9 80.36 11.35
 -14 -4 -9 94.92 10.97
 14 -4 9 86.26 11.27
 -14 -4 9 73.11 10.92
 -14 4 -9 87.88 9.44
 -14 4 -10 18.06 6.15
 -14 -4 -10 19 7.54
 14 -4 10 23.38 8.16
 -14 -4 10 24.27 8.47
 -14 -4 10 17.21 7.44
 14 -4 10 34.55 9.04
 14 -6 0 254.49 14.03
 -14 -6 0 257.43 14.36
 -14 -6 0 249.7 10.82
 -14 -6 0 255.61 14.29
 14 -6 0 274.14 14.47
 14 -6 0 273.08 14.59
 -14 6 0 224.52 13.04
 14 -6 1 93.56 8.45
 -14 -6 1 116.99 9.36
 14 -6 -1 105.65 8.98
 14 -6 1 105.52 9.24
 14 -6 1 107.94 6.49
 14 -6 -1 106.48 8.94
 14 -6 1 88.41 8.17
 -14 -6 1 89 8.29
 -14 -6 -1 99.38 8.96
 -14 6 -1 105.61 8.56
 -14 6 1 81.28 7.83
 14 -6 1 98.95 8.74
 -14 -6 1 102.78 8.58
 14 -6 -1 71.48 7.79
 -14 -6 -1 108.85 9.11
 -14 -6 2 65.73 7.44
 14 -6 -2 79.25 7.75
 -14 -6 -2 79.53 8.02
 14 -6 2 76.38 8.21
 -14 -6 2 79.86 8.04
 14 -6 -2 65.98 7.24
 -14 -6 -2 83.14 8.12
 14 -6 2 66.45 7.2
 -14 -6 -2 71.45 6.38
 -14 -6 2 60.77 7.06
 14 -6 2 69.79 7.62
 14 -6 2 90.5 8.3
 -14 6 -2 67.21 7.26
 -14 6 2 69.21 7.18
 14 -6 3 15.17 4.49
 -14 -6 3 17.49 4.78
 14 -6 3 10.94 3.84
 -14 -6 3 19.87 5.05
 14 -6 3 14.6 4.76
 -14 -6 -3 10.1 3.82
 -14 6 -3 8.21 3.82
 14 -6 3 13.77 4.7
 -14 -6 3 15.18 4.45
 14 -6 4 1.77 4.13
 14 -6 4 6.43 3.96
 -14 -6 4 7.62 4.24
 -14 -6 -4 9.09 3.8
 -14 6 -4 4.35 3.81
 14 -6 4 3.97 3.63
 -14 -6 4 3.34 3.82
 14 -6 5 19.35 6.14
 14 -6 5 11.43 4.83
 -14 -6 5 8.29 4.55
 -14 -6 5 13.94 5.38
 14 -6 5 15.08 5.45
 -14 6 -5 9.3 4.38
 14 6 5 13.51 3.67
 -14 -6 -5 15.54 4.65
 -14 6 -6 182.07 13.05
 14 -6 6 161.26 13.4
 -14 -6 6 148.3 13.13
 14 -6 6 152.71 13.83
 14 -6 6 152.52 12.92
 -14 -6 6 152.81 13.3
 -14 -6 -6 161.69 12.44
 14 -6 7 31.92 7.47
 -14 -6 7 42.5 8.33
 -14 6 -7 37.2 6.9
 -14 -6 -7 50.79 8
 14 -6 7 49.89 8.24
 -14 -6 7 43.08 8.29
 14 -6 7 46.72 8.33
 14 -6 8 25.82 7.39
 -14 -6 8 16.65 6.94
 -14 6 -8 20.76 6.35
 -14 -6 -8 14.61 5.82
 14 -6 8 30.36 8.1
 -14 -6 8 17.69 7.04
 14 -6 8 12.27 6.75
 -14 6 -9 19.09 6.39
 14 -6 9 20.28 7.84
 -14 -6 9 25.32 8.35
 14 -6 9 17.14 8.45
 14 -6 9 24.4 8.24
 -14 -6 9 28.2 8.47
 -14 -6 -9 28.69 7.73
 14 -8 0 128.38 11.68
 -14 -8 0 124.77 11.99
 -14 -8 0 125.38 11.65
 14 -8 0 131.62 11.65
 -14 8 0 117.11 10.33
 14 -8 1 9.44 4.58
 14 -8 -1 8.52 5.13
 -14 -8 -1 8.8 5.29
 -14 8 1 12.53 4.72
 -14 8 -1 3.93 4.49
 -14 -8 1 4.79 4.88
 14 -8 -1 6.55 4.99
 14 -8 1 17.57 5.68
 -14 -8 -1 9.68 5.38
 -14 -8 1 4.83 4.15
 14 -8 1 9.31 4.67
 -14 -8 1 6.2 4.79
 14 -8 1 9.33 4.98
 14 -8 2 138.81 12.18
 14 -8 -2 146.07 12.51
 -14 -8 -2 153.88 13.05
 -14 8 -2 138.69 11.51
 -14 8 2 119.5 10.35
 -14 -8 2 136.91 12.12
 14 -8 2 147.83 12.92
 14 -8 2 162.58 12.99
 -14 -8 2 147.59 12.77
 14 -8 2 146.01 12.54
 -14 -8 2 168.59 13.49
 14 -8 -2 189.73 14.07
 -14 -8 -2 139.74 12.61
 14 -8 -3 -2.03 4.46
 -14 -8 -3 5.24 4.98
 -14 8 -3 -1.72 4.31
 -14 -8 -3 2.07 4.73
 14 -8 -3 1 4.77
 14 -8 3 5.96 5.14
 -14 -8 3 -1.04 4.83
 14 -8 3 1.03 4.62
 -14 -8 3 3.9 4.55
 14 -8 3 -0.92 4.54
 14 -8 3 1 4.29
 -14 -8 3 -2.08 4.36
 -14 8 -4 28.26 6.48
 -14 -8 -4 18.38 5.46
 14 -8 4 19.17 6.41
 -14 -8 4 34.53 7.64
 14 -8 4 42.4 8.25
 -14 -8 4 19.19 6.78
 14 -8 4 33.95 7.23
 14 -8 4 21.54 6.48
 -14 -8 4 15.75 6.11
 14 -8 5 1.15 4.95
 -14 -8 5 7.28 6.17
 -14 8 -5 4.82 4.83
 -14 -8 -5 12.9 5.39
 14 -8 5 12.21 6.51
 -14 -8 5 8.3 6.04
 14 -8 5 5.15 5.32
 14 -8 5 4.57 5.22
 -14 -8 5 2.39 5.58
 -14 -8 -6 24.9 6.57
 14 -8 6 22.24 7.75
 -14 -8 6 24.54 7.66
 14 -8 6 9.98 6.26
 -14 -8 6 13.03 6.75
 -14 8 -6 14.4 5.81
 14 -8 6 18.59 6.49
 -14 -8 -7 7.47 5.77
 14 -8 7 9.33 6.89
 -14 -8 7 12.55 6.99
 -14 8 -7 8.69 6.13
 14 -8 7 3.46 5.97
 14 -8 7 6.74 6.41
 -14 -8 7 18.34 8.26
 -14 10 0 77.39 9.59
 14 -10 0 72.31 11.02
 -14 -10 0 77.33 11.38
 14 -10 0 80.29 10.93
 -14 -10 0 66.5 10.55
 -14 10 1 74.86 9.48
 -14 10 -1 69.77 9.57
 -14 -10 -1 89.64 11.76
 14 -10 -1 79.2 11.15
 14 -10 1 54.16 9.37
 -14 -10 1 69.81 10.58
 -14 -10 -1 70.67 11.21
 14 -10 1 63.53 10.26
 -14 -10 1 56.65 10.04
 14 -10 -1 74.66 10.74
 14 -10 -2 5.17 6.25
 -14 -10 -2 6.67 6.68
 -14 -10 2 6.01 5.71
 14 -10 2 -1.27 6.24
 14 -10 2 -1.24 5.54
 -14 -10 2 -1.28 5.94
 14 -10 -2 3.83 5.95
 -14 -10 -2 3.96 5.91
 14 -10 2 9.99 6.36
 -14 -10 2 -2.57 6.11
 -14 10 -2 2.02 4.79
 -14 10 -3 7.36 5.53
 14 -10 -3 7.97 6.31
 -14 -10 -3 6.84 6.85
 14 -10 3 9.05 6.03
 -14 -10 3 2.66 6.21
 14 -10 3 1.06 5.76
 -14 -10 3 1.26 6
 14 -10 3 3.99 6.44
 14 -10 3 6.5 6.06
 -14 -10 3 4.02 6
 14 -10 -3 1.34 6.02
 -14 -10 -3 -1.39 6.07
 -14 10 -4 22.21 7.55
 -14 -10 -4 28.37 8.42
 14 -10 4 12.27 6.96
 -14 -10 4 21.14 8.57
 14 -10 -4 12.51 7.75
 14 -10 -4 28.15 8.36
 -14 -10 -4 23 8.43
 14 -10 4 20.68 6.92
 -14 -10 4 25.67 8.21
 14 -10 4 32.43 9.22
 -14 -10 -4 25.71 6.35
 14 -10 4 26.14 8.17
 -14 -10 4 32.68 8.83
 -15 -1 0 0.67 0.58
 -15 -1 0 0.69 1.88
 -15 -1 0 0.27 0.58
 15 1 0 0.63 1.96
 15 -1 0 1.65 1.96
 -15 -1 -1 15.23 3.14
 15 1 1 11.45 1.74
 -15 1 1 10.36 1.51
 15 -1 -1 10.17 1.33
 -15 -1 -1 14.24 1.66
 15 -1 1 12.11 1.51
 -15 -1 1 13.56 1.62
 15 -1 1 17.29 3.66
 15 1 -1 12.9 2.26
 15 -1 -1 13.85 2.73
 -15 -1 1 10.92 1.5
 15 -1 -1 12.75 1.43
 15 -1 1 12.04 1.45
 -15 -1 -1 11.51 1.53
 -15 1 -1 10.48 1.43
 -15 1 -1 12.97 3.18
 -15 1 -1 12.43 1.49
 -15 -1 2 387.88 12.76
 15 -1 -2 378.11 12.43
 -15 -1 2 393.32 15.22
 -15 1 -2 380.79 16.18
 -15 1 -2 366.81 12.54
 15 1 -2 351.99 12.3
 15 -1 -2 401.4 14.54
 15 1 -2 391.83 12.6
 15 -1 2 386.73 15.63
 -15 -1 -2 381.87 15.55
 -15 1 -2 347.21 15.91
 -15 1 -2 402.92 15.76
 -15 -1 -2 366.16 12.66
 15 -1 2 375.89 12.6
 15 -1 2 402.48 12.78
 -15 -1 -2 370.55 12.68
 -15 -1 2 392.88 12.82
 15 -1 -2 382.74 12.48
 -15 1 -2 363.91 12.54
 15 1 -2 358.12 12.34
 -15 -1 3 395.04 14.25
 15 -1 3 377.39 14.04
 15 -1 3 386.28 14.12
 -15 -1 3 361.56 13.94
 15 -1 4 394.08 15.38
 -15 -1 4 339.59 14.72
 15 1 4 369.77 16.09
 15 -1 4 336.95 15.55
 -15 1 -4 371.89 17.41
 -15 -1 -4 357.69 16.26
 15 -1 4 389.38 15.28
 -15 -1 4 353.82 14.88
 15 1 5 13.51 3.88
 15 -1 5 13.11 3.86
 -15 -1 -5 12.22 4.04
 -15 1 -5 7.18 3.49
 -15 -1 -5 10.23 3
 -15 1 -6 132.77 9.13
 -15 -1 -6 133.65 8.67
 15 1 6 128.36 9.91
 15 -1 6 147.76 10.44
 15 -1 6 126.92 9.91
 -15 -1 6 140.17 10.45
 15 -1 6 129.53 10.14
 -15 -1 6 140.93 10.5
 -15 1 -6 126.42 10.67
 -15 -1 -6 136.77 10.7
 15 1 7 56.03 7.24
 -15 -1 7 53.16 7.59
 15 -1 7 43.04 7.02
 -15 1 -7 46.23 7.43
 -15 -1 -7 63.55 8.01
 -15 1 -7 57.11 6.46
 15 -1 7 59.86 7.97
 -15 -1 7 54.18 7.58
 15 -1 8 25.62 6.71
 -15 -1 8 29.17 6.91
 -15 1 -8 17.98 5.81
 -15 -1 -8 20.25 6.01
 -15 1 -8 25.89 5.33
 15 -1 8 22.75 6.29
 -15 -1 8 36.4 7.3
 -15 -1 9 131.54 13.17
 15 -1 9 140.32 13.5
 15 -1 9 120.21 12.91
 -15 -1 9 134.69 13.65
 -15 1 -9 131.13 13.15
 -15 -1 -9 126.97 12.49
 -15 -1 -10 62.76 9.78
 -15 1 -10 70.83 11.1
 15 -1 10 72.06 11.26
 -15 -1 10 67 11.04
 15 -1 10 73.16 11.02
 -15 -1 10 103.62 12.96
 15 -3 0 0.8 2.1
 -15 -3 0 2.53 1.83
 15 -3 0 3.5 1.94
 -15 -3 0 0.92 1.63
 -15 -3 0 1.6 1.8
 15 -3 0 0.59 1.68
 15 -3 1 372.88 13.69
 -15 -3 1 385.44 14.11
 15 -3 1 372.56 14.04
 -15 -3 1 367.45 13.93
 15 -3 -1 400.89 14.15
 -15 -3 -1 392.96 14.29
 15 -3 1 377.18 14.95
 -15 -3 -1 411.58 14.84
 -15 -3 1 368.41 13.09
 15 3 -1 375.06 11.61
 -15 -3 1 393.82 14.15
 15 -3 1 373.59 13.68
 15 -3 -1 373.94 13.82
 -15 -3 -1 376.39 14.09
 -15 -3 2 10.23 2.71
 15 -3 2 9.46 2.45
 -15 -3 2 5.94 2.24
 -15 3 -2 13.72 3.51
 -15 -3 -2 11.18 2.97
 -15 -3 2 9.15 2.56
 15 -3 2 9.32 2.41
 15 -3 2 10.57 2.6
 15 -3 3 52.14 5.1
 -15 -3 3 67.92 5.91
 15 -3 3 61.53 7.2
 15 -3 3 60.29 5.45
 -15 -3 3 57.48 5.51
 -15 -3 3 57.23 4.89
 -15 3 -3 57.61 5.77
 -15 -3 -3 58.78 5.73
 -15 -3 -4 43.2 5.52
 -15 3 -4 50.73 5.82
 15 -3 4 50.95 5.79
 15 3 4 57.73 6.01
 15 -3 5 536.58 22.09
 -15 -3 5 555.14 22.57
 -15 3 -5 554.84 21.79
 -15 -3 -5 555.75 22.72
 -15 3 -5 567.33 22.55
 -15 -3 5 543.08 22.24
 15 -3 5 536.51 22.07
 15 3 5 589.54 22.24
 15 -3 5 583.51 22.78
 15 3 6 32.45 5.37
 15 -3 6 19.63 4.97
 -15 -3 6 24.17 5.25
 -15 -3 6 24.09 5.19
 15 -3 6 23.92 5.17
 -15 3 -6 29.9 5.45
 -15 -3 -6 20.35 5.1
 -15 3 -6 21.99 5.49
 -15 3 -6 32.25 5.2
 15 3 7 19.93 5.29
 15 -3 7 28.42 5.81
 -15 -3 7 24.07 5.79
 -15 3 -7 21.49 4.98
 15 -3 7 25.72 5.62
 -15 -3 7 15.11 5.29
 -15 3 -7 21.71 4.99
 -15 -3 -7 12.04 5
 -15 3 -7 22.2 6.01
 15 -3 8 6.05 5.22
 -15 -3 8 12.51 6.32
 -15 3 -8 8.74 4.05
 -15 -3 8 15.69 6.13
 15 -3 8 7.09 5.56
 -15 3 -8 -2.12 6.2
 -15 -3 -8 5.82 5.1
 15 -3 9 -1.17 5.75
 -15 -3 9 12.07 6.44
 -15 3 -9 13.43 5.06
 -15 3 -9 4.6 5.37
 -15 -3 -9 10.89 6.6
 15 -3 9 12.9 6.25
 -15 -3 9 -1.21 5.2
 15 -3 10 11.99 7
 -15 -3 10 13.79 7.88
 15 -3 10 16.06 7.35
 -15 -3 10 9.71 6.83
 -15 3 -10 6.22 6.03
 -15 -3 -10 8.44 7.06
 15 -5 0 7.04 3.56
 -15 -5 0 9.24 2.28
 -15 5 0 5.16 3.06
 15 -5 0 9.86 2.41
 15 -5 1 16.21 4.55
 15 -5 -1 11.93 3.99
 -15 -5 -1 8.94 2.72
 -15 -5 1 12.24 2.26
 -15 5 -1 15.12 3.88
 -15 5 1 13.25 3.85
 15 -5 1 11.56 2.6
 15 -5 -1 17.19 2.84
 -15 5 -2 53.76 6.28
 -15 5 2 41.09 5.85
 15 -5 2 47.48 6.68
 15 -5 3 491 23.02
 -15 -5 -3 549.27 20.73
 15 -5 3 543.27 19.97
 -15 5 -3 578.83 22.31
 -15 -5 3 515.17 21.49
 15 -5 3 517.03 21.07
 -15 -5 3 498.02 17.71
 -15 -5 3 516.38 21.57
 15 -5 3 533.71 21.38
 15 5 4 56.96 6.04
 -15 5 -4 59.72 6.85
 -15 -5 -4 54.76 6.59
 15 -5 4 59.87 7.87
 15 -5 4 54.1 6.68
 -15 -5 4 59.58 7.08
 15 -5 4 41.06 6.11
 -15 -5 4 46.69 6.5
 15 -5 5 40.3 6.36
 -15 -5 5 33.43 6.11
 -15 -5 5 41.82 6.56
 15 -5 5 38.46 6.43
 15 5 5 30.19 4.93
 -15 -5 -5 32.91 5.7
 15 -5 5 48.19 7.88
 -15 5 -5 39.88 6.41
 -15 -5 6 34.98 7.01
 15 -5 6 32.68 6.25
 15 -5 6 32.24 6.38
 -15 -5 6 30.02 6.76
 15 5 6 43.01 5.95
 15 -5 6 31.56 7.31
 -15 -5 -6 31.62 6.22
 -15 5 -6 41.87 6.77
 15 -5 7 88.88 12.03
 15 5 7 94.69 8.93
 -15 5 -7 100.42 9.9
 15 -5 7 93.27 10.46
 -15 -5 7 105.13 11.09
 15 -5 7 89.48 10.43
 -15 -5 7 96.26 10.71
 -15 -5 -7 99.19 10.29
 -15 -5 -8 13.18 6.56
 -15 -5 8 5.79 5.99
 15 -5 8 7.8 5.68
 -15 5 -8 20.17 6.01
 15 -5 8 16.71 7.62
 15 -5 8 16.77 6.31
 -15 -5 8 2.32 5.42
 15 -5 9 133.06 13.8
 -15 -5 9 130.15 14.04
 15 -5 9 108.31 12.8
 15 -5 9 108.07 14.49
 -15 -5 -9 109.39 12.59
 -15 -5 9 126.63 13.77
 -15 5 -9 129.08 11.97
 15 -7 0 13.56 5.11
 -15 7 0 10.61 4.34
 15 -7 0 5.46 3.98
 -15 -7 0 6.48 4.32
 15 -7 0 1.55 3.81
 -15 -7 0 5.61 4.27
 15 -7 1 34.73 6.15
 -15 -7 1 46.69 7.05
 15 -7 -1 44.43 6.64
 -15 -7 -1 57.45 7.53
 15 -7 1 60.13 7.71
 -15 7 1 39.96 6.59
 -15 7 -1 53.89 7.09
 -15 -7 1 56.73 7.51
 15 -7 1 55.21 7.32
 -15 -7 1 50.11 6.84
 15 -7 1 49.05 7.15
 15 -7 -1 52.05 7.28
 -15 -7 -1 57.34 7.59
 15 -7 -2 168.44 12.31
 -15 -7 -2 149.51 11.89
 15 -7 2 163.36 12.58
 15 -7 -2 171.85 12.41
 -15 -7 -2 153.35 11.85
 15 -7 2 146.89 11.51
 -15 -7 2 168.6 12.45
 -15 7 -2 149.89 11.39
 -15 7 2 171.28 11.8
 15 -7 2 155.4 11.76
 -15 -7 2 169.25 12.48
 -15 -7 2 155.65 11.73
 15 -7 2 188.78 13.03
 -15 -7 -2 138.09 9.48
 15 -7 3 16.21 5.43
 -15 -7 3 15.11 5.54
 15 -7 3 31.46 6.65
 15 -7 3 21.94 5.92
 -15 -7 3 24.23 5.79
 -15 -7 -3 16.69 4.58
 -15 7 -3 25.38 5.69
 15 -7 3 22 5.81
 -15 -7 3 20.34 5.51
 -15 -7 4 190.22 14.59
 15 -7 4 200.46 14.47
 -15 7 -4 194.15 13.7
 15 -7 4 184.65 14.37
 -15 -7 4 195.91 14.33
 -15 -7 -4 197.33 12.72
 15 -7 4 189.08 14.45
 15 -7 4 208.57 14.51
 -15 -7 4 201.19 14.79
 -15 -7 -5 97.49 9.49
 15 -7 5 95.34 10.59
 -15 -7 5 90.45 10.48
 15 -7 5 106.08 11.29
 15 -7 5 81.12 10.24
 -15 -7 5 76.49 10.02
 -15 7 -5 96.45 10.02
 -15 7 -6 56.99 8.58
 15 -7 6 64.22 9.86
 -15 -7 -6 42.8 7.8
 -15 -7 6 67.91 9.91
 15 -7 6 57.41 8.85
 -15 -7 6 62.65 9.7
 15 -7 6 53.49 9.25
 -15 7 -7 21.21 6.29
 15 -7 7 29.74 8.01
 -15 -7 -7 31.38 7.37
 -15 -7 7 13.8 6.61
 15 -7 7 27.71 7.57
 15 -7 7 22.57 7.31
 -15 -7 7 33.44 8.57
 -15 7 -8 12.81 6.18
 15 -7 8 17.75 7.87
 -15 -7 -8 24.59 7.3
 15 -7 8 15.91 7.77
 -15 -7 8 17.92 7.67
 15 -7 8 7.82 6.54
 -15 -7 8 8.11 6.43
 15 -9 0 9.53 5.81
 -15 -9 0 5.48 6.17
 15 -9 0 2.14 5.44
 -15 -9 0 7.75 6.07
 -15 9 0 7.01 5.01
 -15 9 -1 120.24 11.62
 -15 9 1 90.75 9.9
 -15 -9 1 126.85 12.89
 15 -9 1 137.46 12.74
 15 -9 -1 114.57 12.01
 -15 -9 -1 125.46 12.84
 15 -9 1 123.67 12.01
 15 -9 1 133.16 12.64
 -15 -9 1 135.77 13.04
 -15 -9 -1 112.97 12.17
 15 -9 -1 120.81 12.36
 15 -9 2 47.1 8.13
 15 -9 -2 34.43 7.69
 -15 -9 -2 58.77 9.38
 15 -9 2 49.89 8.89
 -15 -9 2 60.57 9.75
 15 -9 2 47.29 8.53
 -15 -9 2 40.03 8.09
 15 -9 -2 46.11 8.42
 -15 -9 -2 66.05 9.61
 -15 -9 2 41.74 8.18
 15 -9 2 52.7 8.77
 -15 9 -2 55.56 8.39
 -15 9 2 43.34 7.4
 15 -9 3 8.22 6.01
 15 -9 -3 11.42 6.44
 -15 -9 -3 2.36 5.39
 15 -9 3 14.69 6.37
 -15 -9 3 10.52 5.96
 15 -9 -3 8.09 5.89
 -15 -9 -3 17.9 6.81
 -15 9 -3 6.85 5.29
 15 -9 3 13.64 6.24
 -15 -9 3 4.71 5.38
 -15 -9 3 2.22 5.55
 15 -9 3 9.3 6.11
 -15 -9 -3 5.79 4.13
 15 -9 4 68.13 11
 -15 -9 4 72.7 10.42
 15 -9 4 44.89 9.31
 -15 -9 4 85.6 11.64
 15 -9 4 69.49 9.83
 -15 9 -4 58.95 9.37
 -15 -9 -4 80.23 11.02
 15 -9 4 59.97 10.19
 -15 -9 4 83.53 11.12
 15 -9 -4 76.33 10.71
 -15 -9 -4 74.03 9
 15 -9 -4 85.95 11.47
 -15 -9 -4 68.8 10.62
 15 -9 5 140.03 14.37
 15 -9 5 120.32 13.88
 -15 -9 5 113.74 13.48
 -15 -9 5 99.37 12.87
 15 -9 5 109.61 12.38
 -15 -9 5 112.68 13.71
 -15 9 -5 122.41 12.71
 -15 -9 -5 136.05 12.1
 15 -9 5 147.98 14.48
 -15 -9 6 18.38 7.55
 15 -9 6 27.17 8.71
 -15 9 -6 17.3 6.85
 15 -9 6 24.61 8.69
 -15 -9 6 14.48 8.18
 15 -9 6 19.74 7.52
 -15 -9 6 25.68 8.47
 15 -9 6 35.64 9.22
 -15 -9 -6 14.39 6.33
 -15 -11 0 2.82 6.58
 15 -11 0 17.7 7.77
 -15 11 0 8.49 5.9
 15 -11 0 5.41 6.43
 -15 -11 0 -1.4 6.53
 16 0 0 3246.63 86.2
 16 0 -1 0.32 1.75
 -16 0 -1 -0.45 2.34
 -16 0 -2 71.06 4.19
 16 0 -2 75.57 4.09
 16 0 -2 80.1 5.3
 -16 0 -2 80.31 4.37
 16 0 -2 81.48 4.18
 -16 0 3 9.46 2.32
 -16 0 3 8.26 2.23
 16 0 4 374.34 15.47
 -16 0 4 393.48 15.68
 16 0 4 405.7 17.4
 -16 0 -4 404.55 18.04
 16 0 4 415.28 15.86
 -16 0 4 380.51 15.53
 16 0 5 19.21 4.37
 -16 0 -5 16.69 4.56
 16 0 6 1174.48 38.63
 -16 0 6 1131.95 38.38
 16 0 6 1139.29 38.64
 -16 0 -6 1117.6 39.55
 16 0 6 1156.07 38.42
 -16 0 6 1127.48 38.42
 16 0 7 10.47 4.84
 16 0 7 9.92 4.73
 -16 0 7 12.48 5.06
 -16 0 -7 15.95 5.51
 -16 0 -7 17.88 4.55
 16 0 7 16.47 5.33
 -16 0 7 17.41 5.58
 -16 0 -8 16.03 6.09
 -16 0 -9 3.38 6.26
 -16 0 -10 260.46 19.36
 -16 -2 0 83.43 4.45
 16 -2 0 79.93 4.18
 -16 -2 0 88.71 6
 -16 -2 0 85.1 4.48
 16 -2 0 80.2 4.16
 16 -2 0 75.73 6.48
 16 2 -1 335.1 11.5
 16 -2 -1 350.2 14.44
 16 -2 1 344.35 14.68
 -16 -2 -1 373.32 14.34
 16 -2 -1 330.54 11.36
 -16 -2 -1 352.81 11.85
 16 -2 1 344.04 11.42
 -16 -2 1 333.16 11.53
 -16 -2 -1 358.42 11.84
 16 -2 -1 333.56 11.36
 16 -2 1 331.99 11.53
 -16 -2 1 309.75 11.38
 16 -2 1 347.06 11.44
 -16 -2 1 325.45 11.52
 16 -2 2 1027.45 30.15
 -16 -2 2 1065.05 30.52
 16 -2 2 1033.64 30.13
 -16 -2 -2 1048.88 32.78
 -16 -2 2 1049.61 30.43
 16 -2 -2 1093.26 32.87
 16 2 -3 12.92 2.08
 -16 2 -3 9.54 3.13
 16 -2 3 16.12 3
 -16 -2 3 17.79 3.09
 16 -2 3 13.44 2.82
 -16 -2 3 15.64 2.92
 -16 -2 4 388.71 12.26
 -16 2 -4 406.56 16.8
 16 2 4 422.29 17.54
 16 -2 4 370.45 16.61
 -16 2 -4 380.92 17.47
 16 -2 4 400.5 15.98
 -16 -2 4 384.26 15.85
 16 -2 4 382.28 15.77
 -16 -2 4 392.97 15.99
 -16 -2 -4 400.24 17.29
 -16 2 -4 339.63 17.76
 16 2 -4 361.27 12.31
 -16 2 -5 43.42 6.66
 -16 -2 -5 53.43 6.38
 -16 2 -5 47.44 6.13
 -16 2 -5 38.44 5.38
 16 2 5 45.17 5.95
 16 -2 5 37.83 5.51
 -16 -2 -6 75.24 8.11
 -16 2 -6 88.34 9.59
 -16 -2 6 52.62 7.02
 16 -2 6 81.84 8.09
 -16 2 -6 79.18 7.43
 16 2 6 66.08 7.37
 16 -2 6 82.22 8.09
 16 -2 6 81.84 8.06
 -16 -2 6 66.9 7.58
 16 2 7 151.69 11.62
 16 -2 7 138.39 11.64
 -16 -2 7 126.93 11.38
 -16 -2 -7 155.41 12.32
 -16 2 -7 135.68 12.3
 -16 2 -7 142.75 10.46
 16 -2 7 157.58 12.08
 -16 -2 7 121.26 11.07
 -16 -2 8 450.15 23.7
 16 -2 8 426.03 23.17
 16 -2 8 494.3 24.18
 -16 -2 8 461.02 23.84
 -16 -2 -8 452.36 23.38
 -16 2 -8 479.91 24.83
 -16 2 -8 499.94 21.53
 16 -2 9 45.99 8.82
 -16 -2 9 41.15 8.63
 -16 -2 9 63.24 9.48
 16 -2 9 56.09 9.73
 -16 2 -9 53.74 10.15
 -16 -2 -9 54.46 9.23
 16 -2 10 35.52 8.96
 -16 -2 10 36.41 8.84
 16 -2 10 43.24 9.39
 -16 -2 10 41.65 9.55
 -16 -2 -10 28.28 8.23
 -16 2 -10 26.01 8.36
 16 -4 0 386.43 17.38
 16 -4 0 358.36 14.8
 16 -4 0 412.33 15.44
 -16 -4 0 407.07 15.58
 16 -4 0 381.19 15.1
 -16 -4 0 384.05 14.17
 -16 4 0 364.93 16.65
 -16 -4 0 373.17 15.26
 -16 4 1 318.94 15.32
 -16 4 -1 307.33 14.8
 16 -4 1 322.97 13.31
 -16 -4 1 329.47 13.74
 -16 -4 1 331.93 11.76
 -16 -4 -1 310.54 13
 16 -4 1 303.14 13.39
 16 -4 1 328.03 16.03
 16 -4 -1 339.76 15.53
 16 -4 -1 333.25 13.62
 -16 -4 -1 309.25 13.45
 16 -4 -1 315.15 13.45
 -16 -4 -1 314.13 13.62
 16 -4 1 282.51 12.92
 16 -4 1 298.96 13.03
 -16 -4 1 325.92 13.63
 -16 4 -2 386.68 17.19
 16 -4 2 414.88 19.15
 16 -4 2 368.88 15.78
 16 -4 2 415.64 16.1
 -16 -4 2 380.33 15.96
 -16 -4 2 391.84 16.04
 16 -4 2 410.7 15.95
 -16 4 -3 73.8 7.16
 -16 -4 3 73.77 5.73
 16 -4 3 87.57 7.04
 16 4 3 91.5 7.62
 -16 4 -3 83.23 7.6
 16 -4 3 101.88 9.45
 -16 -4 -3 87.49 7.22
 16 -4 4 289.19 16.69
 -16 4 -4 259.17 14.01
 16 4 4 267.49 13.77
 16 -4 4 246.18 13.24
 16 -4 4 271.28 13.77
 -16 -4 4 271.28 14.01
 -16 -4 -4 281.03 14.21
 16 -4 4 270 13.67
 -16 -4 4 261.35 13.87
 -16 4 -4 248.45 14
 16 -4 5 80.71 9.44
 16 -4 5 75.41 7.59
 16 4 5 69.54 7.02
 -16 4 -5 65.57 7.14
 16 -4 5 54.89 6.79
 -16 -4 -5 67.86 7.58
 -16 -4 5 61.23 7.08
 16 -4 5 58.79 6.7
 -16 4 -5 65.34 7.1
 -16 -4 5 70.46 7.58
 16 4 6 155.64 10.9
 -16 -4 6 127.83 10.95
 16 -4 6 121.7 10.53
 -16 4 -6 139.01 10.69
 -16 4 -6 142.44 10.47
 16 -4 6 140.5 11.21
 -16 -4 6 115.77 10.74
 16 -4 6 109.14 12.21
 -16 -4 -6 158.29 11.91
 16 4 7 176.31 12.46
 16 -4 7 149.27 12.64
 -16 -4 7 192.25 14.15
 16 -4 7 195.8 14.06
 -16 -4 7 174.77 13.69
 -16 4 -7 194.26 12.86
 -16 -4 -7 182.99 13.62
 16 -4 8 139.76 13.03
 -16 -4 8 148.62 13.53
 -16 4 -8 141.57 11.65
 16 -4 8 133.95 12.87
 -16 -4 8 136.36 13.13
 -16 -4 -8 172.02 14.05
 -16 -4 9 80.18 10.99
 16 -4 9 63.52 10.34
 16 -4 9 59.64 9.82
 -16 -4 9 63.91 10.36
 -16 4 -9 56.24 8.23
 -16 -4 -9 70.67 10.27
 -16 -4 -10 81.7 11.52
 -16 4 -10 105.77 11.03
 16 -4 10 80.09 12.16
 -16 -4 10 78.34 11.64
 16 -4 10 82.41 12.04
 -16 -4 10 94.67 13.16
 16 -6 0 1095.96 36.82
 -16 -6 0 1166.45 37.72
 16 -6 0 1082.6 38.25
 -16 -6 0 1139.45 37.65
 16 -6 0 1092.76 36.97
 -16 6 0 1060.45 36.99
 16 -6 -1 95.9 9.05
 -16 -6 -1 128.48 10.15
 16 -6 1 144.41 11.11
 16 -6 -1 116.52 9.95
 16 -6 1 117.04 7.18
 16 -6 1 125.36 9.67
 -16 -6 1 102.59 8.81
 -16 -6 1 104.55 9.07
 16 -6 1 120.28 9.39
 -16 6 -1 142.24 10.39
 -16 6 1 106.64 9.29
 16 -6 1 121.84 9.48
 -16 -6 1 102.47 8.86
 -16 -6 -1 124.09 9.93
 16 -6 -1 111.92 9.53
 16 -6 -2 74.2 7.56
 -16 -6 -2 74.68 7.8
 16 -6 2 71.48 8.57
 16 -6 2 56.07 6.64
 16 -6 -2 71.26 7.42
 -16 -6 -2 85.97 8.19
 -16 -6 2 73.16 7.64
 -16 6 -2 63.36 7.5
 -16 6 2 56.7 7.13
 -16 -6 2 73.85 7.45
 16 -6 2 76.04 7.89
 16 -6 2 76.33 7.68
 -16 -6 2 72.44 7.81
 -16 -6 -2 59.9 6.09
 16 -6 3 47.23 6.6
 -16 -6 3 44.18 6.51
 16 6 3 44.18 5.68
 16 -6 3 43.51 6.62
 -16 -6 3 41.73 6.33
 -16 6 -3 49.17 6.83
 16 -6 3 39.06 6.15
 -16 -6 3 40.8 6.31
 16 -6 3 50.32 7.52
 -16 -6 -3 38.75 5.58
 16 -6 4 140.98 12.48
 -16 -6 -4 142.42 10.53
 -16 6 -4 125.43 10.76
 16 -6 4 137.34 11.1
 -16 -6 4 158.14 11.89
 16 -6 4 135.08 11.06
 -16 -6 4 143.85 11.63
 16 6 4 133.94 9.44
 16 -6 5 35.21 7.5
 -16 -6 -5 37.29 6.49
 16 -6 5 27.57 6.31
 -16 -6 5 42.2 7.39
 16 6 5 33.21 5.3
 -16 -6 5 31.7 6.68
 16 -6 5 33.08 6.71
 -16 6 -5 40.43 6.88
 16 -6 6 357.36 21.92
 -16 -6 -6 412.19 20.58
 -16 6 -6 420.86 20.83
 -16 -6 6 369.19 20.78
 16 -6 6 365.48 20.43
 16 -6 6 361.54 20.36
 -16 -6 6 345.33 20.42
 16 -6 7 45.67 8.52
 -16 -6 7 60.65 9.39
 -16 6 -7 67.24 8.89
 16 -6 7 62.94 9.93
 -16 -6 -7 53.54 8.45
 16 -6 7 41.16 8.39
 -16 -6 7 55.94 8.96
 16 -6 8 10.74 6.73
 -16 -6 8 12.34 6.67
 16 -6 8 1.2 5.27
 -16 -6 8 3.74 6.24
 -16 6 -8 10.9 5.51
 -16 -6 -8 7.54 5.83
 16 -6 8 1.3 7.14
 -16 6 -9 27.31 7.1
 16 -6 9 31.85 9.03
 -16 -6 9 34.3 9.25
 -16 -6 -9 44.05 9.14
 16 -6 9 19.53 8.49
 16 -6 9 39.7 9.24
 -16 -6 9 19.16 8.23
 -16 -8 0 15.15 5.68
 16 -8 0 12.73 5.71
 16 -8 0 15.3 5.65
 -16 -8 0 13.09 5.55
 -16 8 0 10.78 5.09
 16 -8 1 28.12 6.67
 16 -8 -1 23.86 6.2
 -16 -8 -1 38.19 7.17
 16 -8 -1 20.86 5.95
 -16 -8 -1 36.75 7.24
 16 -8 1 18.9 5.62
 -16 -8 1 25.29 6.38
 -16 -8 1 36.56 6.87
 16 -8 1 31.64 7.33
 -16 8 1 29.32 6.22
 -16 8 -1 14.33 5.65
 16 -8 1 29.95 6.56
 -16 -8 1 16.04 5.63
 16 -8 2 464.76 23.26
 16 -8 2 446.29 22.39
 -16 -8 2 390.32 21.71
 16 -8 -2 433.15 22.23
 16 -8 2 452.22 22.58
 -16 -8 2 459.24 23.05
 -16 -8 2 460.68 22.4
 16 -8 2 408.89 22.02
 -16 -8 -2 441.58 22.72
 16 -8 -2 439.76 22.54
 -16 -8 -2 410.89 22.25
 -16 8 -2 475.03 22.41
 -16 8 2 375.83 20.22
 -16 -8 3 19.12 6.14
 16 -8 3 24.9 6.89
 16 -8 3 26.61 6.88
 -16 -8 3 20.39 6.2
 16 -8 -3 17.74 5.79
 -16 -8 -3 13.26 5.3
 -16 8 -3 17.3 5.6
 16 -8 3 16.14 6.41
 -16 -8 -3 22.44 4.92
 16 -8 -3 20.42 6.11
 -16 -8 -3 18.11 6.05
 16 -8 3 18.56 6.14
 -16 -8 3 16.23 6.24
 16 -8 4 134.68 12.91
 -16 8 -4 109.22 11.37
 -16 -8 4 136.93 12.87
 16 -8 4 129.57 12.85
 -16 -8 4 142.93 13.38
 16 -8 4 109.97 11.84
 -16 -8 -4 125.32 10.87
 16 -8 4 159.69 13.57
 -16 -8 4 147.83 13.42
 -16 8 -5 28.49 7.1
 16 -8 5 13.02 6.51
 -16 -8 5 18.66 6.92
 16 -8 5 18.85 6.74
 16 -8 5 15.78 6.45
 -16 -8 5 31.74 7.61
 -16 -8 -5 20.25 6.04
 16 -8 5 16.78 6.57
 -16 -8 5 17.47 6.92
 16 -8 6 9.38 6.52
 -16 -8 -6 2.95 5.48
 16 -8 6 9.79 6.43
 -16 -8 6 10.16 6.67
 -16 8 -6 11.83 6.45
 16 -8 6 9.68 6.26
 -16 -8 6 16.35 7.18
 16 -8 7 18.46 7.64
 -16 -8 -7 25.1 7.07
 16 -8 7 15.59 7.04
 -16 -8 7 8.11 6.55
 16 -8 7 17.11 7.62
 -16 -8 7 20.51 8.3
 -16 8 -7 19.33 7.51
 16 -10 0 207.18 16.79
 -16 -10 0 202.63 16.77
 16 -10 0 186.06 16.15
 -16 -10 0 225.08 17.58
 -16 10 0 188.96 15.17
 16 -10 1 58.01 10.18
 -16 -10 1 67.35 10.7
 16 -10 -1 81.87 11.03
 -16 -10 -1 81.22 11.38
 16 -10 -1 71.81 10.46
 -16 -10 -1 68.18 10.78
 16 -10 1 70.32 10.65
 -16 -10 1 76.46 11.24
 -16 10 1 72.38 9.86
 -16 10 -1 61.73 9.61
 -16 10 -2 41.49 8.31
 16 -10 2 43.92 9.12
 -16 -10 2 41.49 8.74
 16 -10 -2 47.31 9.44
 -16 -10 -2 47.82 9.65
 16 -10 2 21.77 7.64
 -16 -10 2 48.6 9.31
 16 -10 -2 47.99 9.6
 -16 -10 -2 51.03 9.53
 -16 -10 2 39.95 8.65
 16 -10 2 34.34 8.52
 16 -10 2 34.6 7.97
 -16 10 -3 14.4 6.34
 16 -10 3 14 7.18
 -16 -10 3 15.73 7.2
 16 -10 -3 27.3 8.07
 -16 -10 -3 14.74 7.76
 16 -10 3 15.2 7.24
 16 -10 -3 10.28 6.65
 -16 -10 3 14.34 7.26
 -16 -10 -3 25.11 8.29
 -16 -10 3 25.96 8
 16 -10 3 21.85 7.89
 16 -10 3 2.3 6.4
 16 -10 4 98.41 12.45
 -16 10 -4 90.06 11.53
 16 -10 4 89.25 12.43
 -16 -10 4 95.46 12.72
 16 -10 4 79.15 12.29
 16 -10 -4 77.03 11.6
 -16 -10 4 122.46 13.95
 -16 -10 -4 94.68 12.73
 16 -10 -4 73.88 11.67
 -16 -10 -4 83.37 12.11
 16 -10 4 88.93 12.26
 -16 -10 4 84.75 12.05
 17 -1 0 1.37 2.32
 17 1 0 3.16 2.08
 -17 -1 -1 1077.77 28.09
 -17 -1 1 1046.74 27.96
 17 -1 1 1037.62 27.72
 17 1 -1 1159.13 31.27
 17 -1 1 1229.6 35.29
 17 -1 -1 1118.46 32.89
 -17 -1 -1 1107.65 28.12
 17 -1 -1 1087.17 27.53
 -17 -1 1 1092.32 27.92
 17 -1 1 1037.91 27.71
 -17 -1 -1 1081.09 28.12
 17 -1 -1 1018.58 27.5
 17 -1 -1 1018.23 27.5
 -17 -1 -1 1110.58 28.11
 17 -1 -1 1075.24 27.5
 17 -1 1 1058.56 27.73
 -17 -1 1 1084.26 27.9
 -17 -1 -1 1258.21 34.82
 17 -1 2 226.3 8.54
 -17 -1 2 226.72 8.61
 17 -1 -2 237.01 8.47
 17 -1 2 227.65 8.58
 -17 -1 -2 236.08 8.79
 -17 -1 2 220.86 8.55
 -17 1 -2 219.6 8.44
 17 1 -2 214.43 8.32
 17 1 -2 224.56 8.43
 -17 1 -2 215.33 8.44
 -17 -1 -2 236.69 8.82
 17 -1 -2 235.79 8.51
 17 1 -2 235.5 9.19
 17 -1 -2 252.87 11.05
 17 -1 3 1559.5 43.9
 -17 -1 3 1545.82 43.93
 17 -1 3 1619.69 44.06
 -17 -1 3 1560.41 43.95
 -17 -1 -3 1614.78 47.89
 -17 1 -3 1603.84 49.17
 17 1 3 1578.98 47.91
 17 -1 3 1620.78 47.76
 17 1 4 334.3 16.04
 17 -1 4 369.37 16.45
 -17 1 -4 340.9 15.43
 -17 -1 4 338.25 14.19
 17 -1 4 343.18 14.29
 -17 -1 -4 325.9 16.03
 -17 1 -4 360.8 17.61
 17 -1 4 333.4 14.14
 -17 -1 4 349.33 14.36
 -17 1 -5 453.06 18.9
 -17 1 -5 471.99 21.56
 -17 -1 -5 426.69 19.79
 17 -1 5 440.34 19.5
 17 1 5 467.26 20.03
 17 -1 6 63.54 7.49
 17 1 6 77.66 7.98
 17 -1 6 77.27 8.16
 -17 1 -6 69.79 7.23
 -17 1 -6 85.13 9.24
 -17 -1 -6 80.78 8.79
 -17 -1 6 69.74 7.56
 17 -1 6 69.25 7.6
 -17 -1 6 86.23 8.2
 17 -1 7 583.65 25.16
 17 1 7 589.07 24.83
 17 -1 7 556.79 24.57
 -17 -1 7 527.62 24.26
 17 -1 7 554.51 24.49
 -17 -1 7 510.41 23.85
 -17 1 -7 506.9 25.24
 -17 -1 -7 499.59 24.55
 -17 1 -7 572.3 22.85
 17 -1 8 7.76 5.68
 -17 -1 8 16.58 6.12
 -17 -1 -8 7.13 5.11
 -17 1 -8 8.57 5.63
 17 -1 8 11.68 5.7
 -17 -1 8 18.6 5.94
 -17 1 -9 299.06 20.26
 -17 -1 -9 327.85 20.65
 17 -1 9 365.77 21.45
 -17 -1 9 300.23 20.2
 17 -1 9 328.16 20.56
 -17 -1 9 300.94 20.02
 -17 -1 -10 69.65 10.68
 -17 1 -10 75.23 11.51
 -17 -1 10 53 9.98
 17 -1 10 84.02 11.94
 -17 -1 10 69.99 11.32
 17 -1 10 66.7 10.62
 -17 -3 0 11.08 2.54
 -17 3 0 10.8 3.93
 17 -3 0 10.64 2.3
 -17 -3 0 13.21 2.61
 17 -3 0 6.04 2
 -17 -3 0 3.34 2.05
 -17 -3 1 1487.27 42.28
 17 -3 1 1502.77 42.24
 17 -3 -1 1550.87 42.2
 -17 -3 -1 1571.73 42.6
 17 -3 1 1537.53 44.84
 17 -3 -1 1518.81 42.05
 -17 -3 -1 1554.54 42.51
 -17 3 -1 1497.16 45.91
 -17 -3 1 1524.37 42.21
 17 -3 1 1481.66 41.75
 17 -3 1 1548.83 47.04
 17 3 -1 1462.52 39.97
 -17 -3 -1 1595.65 44.15
 -17 -3 1 1466.7 41.71
 17 -3 1 1495.19 41.79
 -17 -3 1 1506.89 42.19
 -17 3 -2 17.39 4.31
 17 -3 2 32.79 5.61
 17 -3 -2 22.55 4.21
 -17 3 -2 24.07 4.46
 -17 -3 2 19.11 3.09
 17 -3 2 25.45 3.4
 17 -3 2 15.56 2.84
 -17 -3 2 16.85 3.01
 -17 3 -3 94.74 7.75
 17 3 3 76.76 7.29
 17 -3 3 84.32 7.02
 -17 -3 -3 82.13 7.03
 17 -3 3 93.99 8.82
 -17 3 -3 79.3 7.69
 17 -3 3 85.29 6.37
 -17 -3 3 77.96 6.33
 17 -3 3 85.09 6.35
 -17 -3 3 71.58 6.08
 -17 3 -4 53.36 6.23
 -17 3 -4 46.48 6.44
 17 -3 4 77.79 8.92
 -17 -3 -4 57.71 6.5
 17 -3 4 62.06 6.5
 17 3 4 69.97 7.02
 17 -3 5 1475.22 46.63
 -17 -3 5 1453.76 46.85
 -17 3 -5 1492.89 47.24
 17 -3 5 1590.38 48.23
 17 3 5 1593.44 48.04
 -17 3 -5 1577.1 48.5
 17 -3 5 1483.87 46.7
 -17 -3 5 1510.14 47.08
 -17 -3 -5 1564.34 48.68
 17 3 6 26.32 5.24
 17 -3 6 34.37 6.24
 17 -3 6 18.65 4.95
 -17 -3 6 18.39 4.89
 -17 -3 -6 28.85 5.8
 -17 3 -6 27.94 6.29
 -17 3 -6 25.04 5.47
 -17 3 -6 34.56 5.78
 -17 -3 6 24.94 5.36
 17 -3 6 22.86 5.3
 -17 3 -7 330.03 16.9
 -17 3 -7 294.92 16.49
 -17 -3 7 311.3 17.89
 17 -3 7 313.79 17.64
 -17 -3 7 320.53 18.1
 17 -3 7 318.49 17.8
 -17 3 -7 270.49 18.44
 -17 -3 -7 297.61 18.02
 17 3 7 339.02 17.74
 -17 3 -8 14.49 6.28
 -17 -3 -8 8.2 5.3
 17 -3 8 -6.01 6.98
 -17 -3 8 4.09 5.77
 -17 3 -8 8.61 5.01
 17 -3 8 4.98 5.98
 -17 -3 8 6.11 5.51
 -17 3 -9 48.35 9.28
 -17 -3 -9 66.26 10.28
 17 -3 9 89.15 11.29
 -17 -3 9 67.42 10.41
 -17 3 -9 77.79 9.12
 17 -3 9 92.14 11.33
 -17 -3 9 76.49 10.69
 -17 3 -10 11.72 6.95
 -17 -3 -10 7.55 5.98
 17 -3 10 10.55 6.93
 -17 -3 10 13.48 7.5
 17 -3 10 6.56 7
 -17 -3 10 18.81 8.33
 -17 -5 0 16.11 3
 -17 5 0 24.61 4.83
 17 -5 0 17.03 5
 17 -5 0 15.73 3.2
 17 -5 -1 400.43 15.69
 17 -5 1 466.59 20.7
 17 -5 -1 452.29 19.89
 -17 5 1 411.26 18.99
 -17 5 -1 412.78 18.88
 -17 5 -2 56.42 6.66
 -17 -5 -2 48.32 5.45
 17 -5 2 52.6 7.4
 -17 -5 3 1364.09 42.42
 17 -5 3 1546.83 50.26
 17 5 3 1492.7 46.32
 17 -5 3 1545.08 45.19
 17 -5 3 1521.85 46.15
 -17 -5 3 1497.58 46.45
 17 -5 3 1493.38 45.85
 -17 -5 3 1509.79 46.46
 -17 5 -3 1535.5 47.65
 -17 -5 -3 1509.25 45.68
 17 -5 4 89.52 10.12
 17 5 4 77.88 7.67
 17 -5 4 77.08 7.4
 17 -5 4 84.09 8.12
 -17 -5 4 89.44 8.35
 17 -5 4 91.21 8.28
 -17 -5 4 88.03 8.33
 -17 5 -4 100.32 9.03
 -17 -5 -4 83.02 8.18
 -17 5 -5 123.87 9.94
 17 -5 5 131.71 12.61
 -17 -5 -5 123.16 10.21
 -17 5 -5 125.23 10.46
 17 -5 5 115.26 10
 -17 -5 5 135.67 10.93
 17 -5 5 135.48 10.7
 -17 -5 5 119.44 10.2
 17 5 5 125.26 9.57
 17 -5 6 20.07 6.85
 17 -5 6 18.89 5.51
 -17 -5 6 24.85 6.09
 -17 5 -6 16.19 5.46
 17 5 6 16.31 4.71
 17 -5 6 15.21 5.08
 -17 -5 6 16.62 5.56
 -17 -5 -6 16.17 5.41
 17 -5 7 448.31 25.56
 -17 5 -7 458.94 21.95
 17 5 7 451.52 20.85
 17 -5 7 412.32 22.36
 -17 -5 7 403.82 22.38
 -17 -5 -7 442.05 22.69
 17 -5 7 405.28 22.03
 -17 -5 7 437.82 22.89
 -17 -5 -8 7.44 5.91
 -17 5 -8 15.62 5.82
 17 -5 8 13.48 7.19
 17 -5 8 6.6 5.42
 -17 -5 8 7.93 5.95
 17 -5 8 6.58 5.59
 -17 -5 8 12.43 6.86
 17 -5 9 280.47 20.02
 -17 -5 9 247.17 19.29
 -17 -5 -9 280.67 19.66
 17 -5 9 295.46 22.72
 17 -5 9 319.91 21.08
 -17 -5 9 319.76 21.22
 -17 5 -9 320.31 19
 -17 7 0 -3.13 3.79
 17 -7 0 3.75 4.55
 -17 -7 0 2.36 4.42
 17 -7 0 12.23 5.36
 -17 -7 0 -2.38 4.65
 17 -7 0 -1.52 4.91
 17 -7 -1 498.6 22.2
 -17 -7 1 475.38 22.26
 -17 -7 -1 488.44 22.55
 17 -7 1 512.09 22.47
 -17 7 -1 511.99 22.92
 -17 7 1 467.94 22.12
 -17 -7 1 455.58 21.52
 17 -7 1 483.42 22.13
 17 -7 -1 505.82 22.52
 -17 -7 -1 516.21 22.98
 -17 -7 1 506.21 22.77
 17 -7 1 525.79 22.76
 17 -7 1 479.66 23.4
 17 -7 2 90.15 9.08
 -17 -7 2 108.45 10
 -17 -7 -2 92.12 7.72
 17 -7 2 79.36 9.49
 -17 -7 2 103.43 9.72
 17 -7 -2 115.04 10.04
 -17 -7 -2 89.97 9.28
 17 -7 2 94.76 9.28
 17 -7 -2 77.91 8.65
 -17 -7 -2 92.74 9.27
 17 -7 2 81.35 8.86
 -17 -7 2 78.97 8.73
 -17 7 -2 88.9 9.34
 -17 7 2 83.7 9.09
 17 -7 3 305.09 17.6
 -17 -7 3 289.13 17.14
 17 -7 -3 298.99 17.19
 -17 -7 -3 309.79 17.77
 17 -7 3 290.76 18.37
 -17 -7 -3 323.27 16.05
 -17 -7 -3 334.53 18.16
 17 -7 -3 302.02 17.14
 17 -7 3 304 17.28
 -17 -7 3 345.1 18.48
 17 -7 3 320.13 17.71
 -17 -7 3 312.15 17.8
 -17 7 -3 292.4 17.5
 -17 -7 -4 195.67 12.76
 17 -7 4 169.79 13.67
 -17 -7 4 169.45 13.56
 -17 -7 4 175.13 13.75
 17 -7 4 150.16 12.71
 17 -7 4 178.67 13.39
 -17 -7 4 171.69 13.38
 17 -7 4 192.58 15.26
 -17 7 -4 167.33 13.13
 -17 -7 -5 431.03 21.14
 -17 7 -5 448.74 22.45
 17 -7 5 441.37 22.71
 -17 -7 5 425.21 22.78
 17 -7 5 390.84 23.01
 17 -7 5 393.5 21.76
 -17 -7 5 434.86 22.95
 17 -7 6 46.06 8.94
 17 -7 6 34.16 7.41
 -17 -7 6 16.61 6.61
 17 -7 6 31.32 7.75
 -17 -7 6 32.5 7.78
 -17 7 -6 35.89 7.33
 -17 -7 -6 37.58 7.33
 -17 -7 -7 159.36 13.52
 17 -7 7 154.58 14.25
 -17 -7 7 141.46 14.26
 -17 7 -7 139.28 13.24
 -17 -7 7 135.88 14.21
 17 -7 7 137.41 13.58
 17 -7 7 184.08 16.26
 -17 7 -8 8.89 5.84
 17 -7 8 6.7 7.04
 -17 -7 -8 -2.29 5.54
 17 -7 8 5.19 6.72
 -17 -7 8 2.68 6.36
 17 -7 8 11.54 7.32
 -17 -7 8 1.32 6.61
 17 -9 0 1.02 5.62
 -17 -9 0 -2.13 6.23
 17 -9 0 3.09 6.11
 -17 -9 0 -1.07 6.51
 -17 9 0 15.22 6.03
 -17 9 -1 314.62 19.05
 -17 9 1 287.17 18.19
 17 -9 1 316.58 19.47
 -17 -9 1 316.79 19.64
 17 -9 -1 304.07 19.13
 -17 -9 -1 308.66 19.66
 17 -9 1 291.49 19.15
 17 -9 -1 308.04 19.26
 -17 -9 -1 325.78 19.94
 17 -9 1 281.5 18.52
 -17 -9 1 289.91 19.12
 17 -9 2 56.33 9.32
 -17 -9 2 57.49 8.94
 17 -9 2 40.22 8.25
 -17 9 -2 57.82 8.92
 -17 9 2 43.15 8.06
 17 -9 2 51.09 8.79
 -17 -9 2 54.86 9.06
 17 -9 2 56.95 9.13
 -17 -9 2 59.8 9.14
 17 -9 -2 48.96 8.52
 -17 -9 -2 57.5 9.07
 17 -9 -2 34.42 7.78
 -17 -9 -2 45.84 8.82
 17 -9 3 74.56 10.39
 -17 9 -3 73.57 9.98
 17 -9 3 75.05 10.41
 -17 -9 3 75 10.34
 17 -9 -3 82.13 10.61
 -17 -9 -3 66.31 9.87
 17 -9 3 86.67 10.91
 -17 -9 3 74.6 10.56
 17 -9 3 78.46 10.57
 -17 -9 3 77.19 10.31
 17 -9 -3 71.92 10.03
 -17 -9 -3 89.15 11.11
 -17 -9 4 64.34 9.97
 17 -9 4 57.37 9.89
 -17 9 -4 54.25 9.11
 -17 -9 4 67.65 10.6
 17 -9 4 60.77 10.16
 17 -9 4 59.92 9.77
 17 -9 -4 76.33 10.79
 -17 -9 -4 59.34 9.89
 -17 -9 4 74.18 11.11
 17 -9 4 48.22 9.25
 -17 -9 -4 62.11 8.22
 17 -9 -4 58.84 9.56
 -17 -9 -4 66.9 10.06
 17 -9 -5 297.81 20.7
 17 -9 5 272.56 19.65
 -17 -9 -5 279.61 20.34
 17 -9 5 254.33 19.29
 -17 -9 5 286.77 20.48
 17 -9 -5 324.97 21.42
 -17 -9 -5 277.59 19.98
 -17 9 -5 286.17 19.43
 17 -9 5 271.89 19.57
 -17 -9 5 300.49 20.93
 -17 -9 -5 314.25 18.51
 17 -9 5 277.02 20.29
 -17 -9 5 267.67 20.18
 18 0 0 3972.27 104.69
 18 0 1 2.42 2.66
 18 0 -1 0.36 2.1
 -18 0 -2 670.62 19.06
 18 0 -2 656.26 18.71
 18 0 -2 708.11 21.8
 -18 0 -2 660.7 19.03
 18 0 -2 652.94 18.68
 18 0 3 -0.6 2.39
 -18 0 -3 1.28 2.69
 -18 0 -4 1326.81 43.96
 18 0 4 1386.81 43.51
 -18 0 -5 2.88 2.93
 -18 0 -5 5.37 3.44
 18 0 5 -0.69 3.14
 -18 0 -6 1718.09 56.66
 18 0 6 1767.52 55.5
 -18 0 -6 1841.73 53.81
 -18 0 -7 -1.9 4.26
 18 0 7 -0.86 4.25
 -18 0 -8 88.66 10.7
 -18 0 -9 1.2 5.58
 -18 0 -10 395.81 24.73
 -18 -2 0 696.71 22.8
 -18 -2 0 682.2 19.24
 -18 -2 0 659.74 19.17
 18 -2 0 671.67 18.84
 18 -2 0 659.64 18.8
 -18 -2 1 179.14 7.34
 18 -2 1 186.2 7.23
 -18 -2 1 175.67 7.43
 18 -2 1 183.45 7.37
 18 -2 1 194.58 7.35
 -18 -2 1 175.38 7.28
 -18 2 -1 204.89 11.52
 18 2 -1 174.75 7.85
 -18 -2 -1 179.58 7.48
 18 -2 -1 188.59 7.25
 18 -2 -1 186.3 7.37
 -18 -2 -1 179.37 7.46
 -18 -2 -1 183.85 9.98
 18 -2 -1 192.96 7.31
 18 -2 -1 188.07 7.34
 18 -2 2 3047.82 80.75
 18 2 -2 2717.38 72.31
 -18 2 -2 2914.26 79.07
 18 -2 2 2839.45 73.71
 -18 -2 2 2838.34 73.88
 18 -2 2 2847.54 73.8
 -18 -2 2 2827.96 73.92
 -18 2 -2 2842.53 79.69
 -18 -2 -3 32.35 4.92
 18 -2 3 28.44 3.72
 -18 2 -3 38.7 5.39
 -18 2 -3 37.69 5.5
 18 2 3 26.8 4.86
 -18 -2 3 28.21 3.54
 18 -2 3 31.15 4.83
 -18 -2 3 29.18 3.74
 18 -2 3 30.96 3.7
 18 -2 3 29.52 6.04
 -18 -2 4 1561.13 45.25
 18 2 4 1564.94 48.13
 18 -2 4 1512.22 47.48
 18 -2 4 1576.24 45.17
 -18 -2 4 1495.8 44.93
 18 -2 4 1595.44 45.28
 -18 2 -4 1534.85 48.51
 -18 2 -4 1601.92 47.64
 -18 -2 -4 1452.22 47.39
 -18 2 -4 1499.68 49.61
 -18 -2 -5 55.14 6.85
 -18 2 -5 62.22 7.96
 18 2 5 42.93 6.19
 18 -2 5 42.03 6.23
 -18 2 -5 49.04 6.17
 -18 2 -5 51.79 6.79
 -18 2 -6 402.49 18.53
 18 2 6 384.58 18.91
 18 -2 6 406.65 19.65
 18 -2 6 391.51 18.51
 -18 -2 6 374.4 18.27
 -18 -2 -6 334.41 18.72
 -18 2 -6 386.01 21.01
 18 -2 6 399.64 18.62
 -18 -2 6 377.48 18.36
 -18 2 -6 436.26 19.84
 18 -2 7 72.92 8.61
 -18 -2 7 60.84 8.37
 -18 -2 -7 62.05 8.5
 -18 2 -7 79.83 10.11
 18 -2 7 84.84 9.07
 -18 -2 7 56.18 8.27
 -18 2 -7 92.29 8.97
 18 -2 7 90.63 9.51
 18 2 7 92.12 9.45
 18 2 8 1003.83 36.45
 -18 -2 8 864.01 35.42
 18 -2 8 930.83 36.18
 18 -2 8 857.42 35.25
 -18 -2 8 851.76 35.27
 -18 2 -8 956.21 34.01
 -18 -2 -8 838.28 35.85
 -18 2 -8 854.65 37.28
 -18 -2 -9 48.9 8.54
 -18 2 -9 58.75 9.98
 18 -2 9 65.8 9.92
 -18 -2 9 44.55 8.58
 18 -2 9 55.28 9.43
 -18 -2 9 43.2 8.54
 -18 -2 -10 128.4 14.09
 -18 -2 10 123.9 14
 18 -2 10 128.19 14.2
 18 -2 10 129.91 14.3
 -18 2 -10 126.66 14.1
 -18 -2 10 125.58 14.09
 18 -4 0 1254.51 39.13
 18 -4 0 1343.17 38.3
 -18 -4 0 1275.51 38.34
 -18 -4 0 1323.97 38.65
 18 -4 0 1351.15 38.35
 18 -4 0 1263.74 41.99
 -18 -4 0 1307.17 37.91
 -18 4 0 1237.79 41.5
 18 -4 1 310.17 13.63
 18 -4 1 316.89 13.46
 -18 -4 1 326.73 13.79
 18 -4 1 394.78 17.98
 18 -4 -1 328.54 16.25
 -18 4 1 328.18 16.33
 -18 4 -1 333.28 16.2
 -18 -4 -1 341.46 14.12
 18 -4 1 330.8 13.55
 18 -4 -1 342.7 13.91
 -18 -4 1 328.71 13.77
 -18 -4 -1 340.18 14.09
 -18 -4 1 329.54 12.48
 -18 -4 -1 327.99 14
 18 -4 -1 329.68 13.75
 -18 -4 2 1553.2 45.53
 18 -4 2 1617.95 50.57
 18 -4 -2 1642.14 48.84
 18 -4 2 1537.99 46.31
 18 -4 2 1572.93 45.34
 -18 -4 2 1607.39 45.7
 18 -4 2 1562.35 45.22
 18 -4 2 1469.62 45.1
 -18 4 -2 1566.22 48.5
 -18 -4 -2 1538.5 46
 -18 4 -3 47.22 6.42
 18 -4 3 40.3 6.76
 18 4 3 37.57 5.64
 -18 4 -3 39.49 5.85
 -18 -4 -3 36.88 5.3
 18 -4 3 37.96 5.12
 18 -4 4 1180.73 42.42
 -18 4 -4 1171.43 39.32
 18 4 4 1200.15 39.11
 18 -4 4 1198.37 38.45
 18 -4 4 1194.67 37.78
 -18 -4 4 1158.78 37.8
 18 -4 4 1178.18 37.57
 -18 -4 4 1144.3 37.65
 -18 -4 -4 1177.16 38.75
 -18 4 -4 1115.65 39.1
 18 -4 5 65.68 7.49
 -18 4 -5 69.93 7.84
 18 -4 5 87.25 10.25
 18 -4 5 83.26 8.2
 -18 -4 5 91.79 8.56
 -18 -4 -5 70.21 8.02
 -18 4 -5 69.23 7.75
 -18 -4 5 86.32 8.3
 18 4 5 70.94 7.81
 18 -4 5 86.78 8.32
 18 4 6 551.37 23.15
 18 -4 6 537.56 23.31
 -18 -4 6 497.74 23
 18 -4 6 527.84 27.09
 -18 4 -6 490.39 22.4
 18 -4 6 503.04 22.89
 -18 -4 6 499.42 23.04
 -18 4 -6 523.27 22.98
 -18 -4 -6 537.11 24.1
 18 -4 7 162.23 12.69
 -18 -4 7 154.13 12.69
 -18 4 -7 159.12 12.26
 18 -4 7 168.1 12.91
 -18 -4 7 149.98 12.69
 -18 -4 -7 148.5 12.9
 18 -4 7 178.73 16.15
 18 4 7 178 12.68
 18 4 8 414.31 21.27
 -18 -4 8 401.09 22.26
 18 -4 8 365.64 21.3
 -18 4 -8 407.97 20.87
 -18 -4 -8 362.86 21.7
 18 -4 8 372.36 21.62
 -18 -4 8 394.05 22.2
 18 -4 9 49.55 9.23
 -18 -4 9 54.07 9.71
 -18 -4 -9 55.32 9.52
 -18 4 -9 54.92 8.38
 18 -4 9 41.51 8.69
 -18 -4 9 43.45 9.11
 -18 -6 0 1767.04 53.03
 18 -6 0 1750.8 52.5
 18 -6 0 1746.61 52.42
 -18 -6 0 1727.84 52.82
 18 -6 0 1700.01 55.2
 -18 6 0 1694.41 54.16
 18 -6 1 49.2 6.47
 -18 -6 1 47.17 6.41
 18 -6 1 54.11 7.64
 18 -6 -1 54.27 7.52
 18 -6 1 67.81 7.36
 -18 -6 1 62.21 6.99
 18 -6 -1 56.31 6.65
 -18 -6 -1 47.38 6.66
 18 -6 -1 51.98 6.48
 -18 -6 -1 53.85 6.99
 -18 -6 1 47.94 6.32
 18 -6 1 53.73 6.69
 -18 6 -1 55.15 7.26
 -18 6 1 53.54 7.28
 -18 -6 2 326.46 16.77
 18 -6 2 338.82 16.8
 -18 -6 2 340.28 16.78
 18 -6 2 346.05 17.05
 -18 -6 2 385.27 17.81
 18 -6 2 379.02 17.46
 18 -6 2 318.12 18.77
 18 -6 2 358.77 15.4
 -18 6 -2 352.65 18.4
 18 -6 -2 357.44 17.03
 -18 -6 -2 384.31 17.82
 -18 -6 -2 379.43 16.17
 18 -6 -2 349.87 17.02
 -18 -6 -2 356.3 17.5
 -18 -6 -3 8.58 3.81
 18 -6 3 7.79 4.1
 -18 -6 3 6.95 4.13
 -18 6 -3 15.07 5.08
 18 -6 3 13.38 4.28
 -18 -6 3 5.12 3.79
 18 6 3 10.51 3.95
 18 -6 3 11.05 3.62
 18 -6 3 18.8 4.81
 18 -6 3 16.2 5.65
 -18 -6 3 11.59 4.55
 18 -6 4 556.68 26.32
 -18 -6 -4 498.54 22.02
 -18 6 -4 520.18 23.73
 18 -6 4 539.84 23.26
 -18 -6 4 520.73 23.41
 18 -6 4 498.91 22.71
 -18 -6 4 523.14 23.47
 18 6 4 495.01 21.45
 18 -6 5 3.31 5.24
 18 -6 5 2.58 3.93
 -18 -6 5 5.3 4.43
 -18 -6 -5 11.28 4.83
 -18 6 -5 3.5 4.38
 18 -6 5 5.1 4.39
 -18 -6 5 13.13 5.25
 18 6 5 1.31 3.44
 18 -6 6 744.36 34.5
 18 6 6 751.39 28.81
 18 -6 6 821.49 32.41
 -18 -6 6 774.12 32.23
 -18 -6 -6 774.92 31.66
 -18 6 -6 760.3 31.51
 -18 -6 6 769.3 32.37
 18 -6 6 762.87 31.94
 -18 -6 -7 23.41 6.68
 -18 6 -7 19.48 6.33
 18 -6 7 29.84 7.38
 -18 -6 7 35.02 7.51
 18 -6 7 31.45 7.51
 -18 -6 7 30.05 7.43
 18 -6 7 16.66 6.76
 -18 6 -8 57.62 8.86
 -18 -6 8 84.17 11.27
 18 -6 8 68.18 10.2
 18 -6 8 46.74 10.56
 -18 -6 8 61.78 10.03
 18 -6 8 67.31 10.3
 -18 -6 -8 65.26 9.77
 -18 8 0 100.42 10.28
 18 -8 0 95.25 9.98
 18 -8 0 73.11 8.97
 -18 -8 0 96.52 10.2
 -18 -8 0 86.56 9.8
 18 -8 0 120.34 11.72
 -18 -8 -1 0.93 4.5
 18 -8 1 4.42 4.98
 -18 -8 1 -4.59 5.63
 18 -8 -1 0.89 4.23
 -18 8 -1 1.83 4.44
 -18 8 1 7.15 4.62
 18 -8 -1 -3.52 4.34
 -18 -8 -1 11.03 5.38
 18 -8 1 -4.39 5.32
 -18 -8 1 -0.91 5.14
 18 -8 1 5.09 5.42
 18 -8 2 856.75 35.31
 -18 -8 2 846.78 33.78
 -18 -8 -2 904.19 34.55
 18 -8 -2 868.28 33.69
 18 -8 2 862.19 33.68
 -18 -8 2 836.63 33.26
 18 -8 2 770.27 32.7
 18 -8 -2 838.52 33.43
 -18 -8 -2 877.3 34.49
 18 -8 2 877.47 33.92
 -18 -8 2 853.24 33.92
 -18 8 -2 780.35 33.23
 -18 8 2 750.96 32.59
 18 -8 3 1.94 4.61
 -18 -8 3 -2 5.18
 18 -8 3 1.09 5.81
 18 -8 -3 -1.91 4.71
 -18 -8 -3 -3.96 4.79
 -18 8 -3 -1.94 4.86
 -18 -8 3 -1.89 4.8
 18 -8 3 -1.92 5.05
 -18 -8 -3 4.86 4.11
 -18 -8 -3 3.91 5.2
 18 -8 3 2.88 4.81
 -18 -8 3 -1.99 4.63
 18 -8 -3 4.72 4.57
 18 -8 4 366.3 21.27
 -18 -8 4 371.81 21.46
 18 -8 4 371.97 21.62
 -18 -8 4 357.27 21.16
 18 -8 -4 388.33 21.77
 -18 -8 -4 376.71 21.68
 18 -8 4 361.18 22.07
 -18 8 -4 422.52 22.34
 18 -8 4 371.67 21.46
 -18 -8 4 400.81 22.41
 -18 -8 -4 362.12 19.3
 18 -8 -4 392.84 21.69
 -18 -8 -4 396.47 21.83
 -18 8 -5 3.19 4.86
 -18 -8 -5 8.11 5.01
 18 -8 5 1.11 5.17
 -18 -8 5 13.7 6.35
 18 -8 5 6.59 5.03
 -18 -8 5 6.8 5.77
 18 -8 5 11.43 6.27
 -18 -8 5 9.18 6.12
 18 -8 5 3.56 5.75
 18 -8 6 76.13 10.76
 -18 -8 6 79.45 10.77
 18 -8 6 58.74 10.08
 -18 8 -6 58.39 9.86
 -18 -8 6 56.82 9.9
 18 -8 6 46.92 9.13
 -18 -8 -6 66.27 9.12
 18 -10 0 369.41 22.53
 -18 -10 0 406.96 23.64
 18 -10 0 352.13 22.23
 -18 -10 0 383.56 23.35
 -18 10 0 413.31 23.25
 -18 -10 -1 77.23 10.99
 18 -10 1 35.94 9.26
 -18 -10 1 56.44 10.07
 18 -10 -1 44.58 9.43
 18 -10 1 41.42 9.48
 -18 -10 1 42.94 9.33
 18 -10 -1 37.15 9.15
 -18 -10 -1 39.95 9
 -18 10 -1 57.62 9.79
 -18 10 1 69.8 9.89
 18 -10 2 131.05 13.84
 18 -10 -2 150.45 14.32
 -18 -10 -2 126.13 13.69
 -18 10 -2 97.1 12.11
 18 -10 2 138.56 13.92
 -18 -10 2 132.96 13.97
 18 -10 -2 121.41 13.35
 -18 -10 -2 144.47 14.32
 18 -10 2 129.15 13.43
 -18 -10 2 147.61 14.16
 -18 10 -3 9.3 6.29
 -18 -10 3 1.21 6.64
 18 -10 3 1.23 6.28
 18 -10 3 -1.24 6.96
 18 -10 -3 -3.77 6.07
 -18 -10 -3 -2.58 6.13
 18 -10 3 1.25 6.17
 -18 -10 3 6.43 6.44
 18 -10 3 6.2 6.42
 18 -10 -3 6.21 6.01
 -18 -10 3 12.76 6.9
 -18 -10 -3 -1.28 6.28
 19 -1 0 2.97 2.56
 19 1 0 3.11 2.33
 -19 -1 -1 1164.92 38.88
 -19 1 -1 1324.13 40.28
 19 1 -1 1194.45 35.4
 19 -1 -1 1269.3 37.51
 -19 1 -2 188.16 11.24
 -19 1 -2 182.43 7.13
 -19 1 -2 216.8 12.2
 19 -1 2 175.62 7.03
 -19 -1 2 186.87 7.21
 19 1 -2 163.26 6.95
 19 1 -2 180.59 8.29
 19 -1 -2 181.11 9.73
 19 -1 2 188.75 11.32
 19 1 2 191.73 11.58
 19 -1 -2 182.79 6.93
 -19 1 -2 178.07 7.06
 19 1 -2 166.29 6.98
 19 -1 -2 180.8 6.95
 -19 -1 -2 192.6 7.29
 19 -1 2 179.87 7.11
 -19 -1 2 183.24 7.15
 -19 -1 -2 188.43 7.23
 19 1 3 1812.77 54.84
 19 -1 3 1832.08 54.59
 -19 -1 -3 1879.25 54.89
 -19 1 -3 1800.46 55.54
 -19 1 -3 1821.62 54.2
 19 -1 3 1781.3 49.39
 -19 -1 3 1784.27 49.38
 19 -1 3 1815.47 49.43
 -19 -1 3 1784.64 49.42
 -19 1 -3 1974.27 55.94
 19 1 4 324.53 16.08
 19 -1 4 320.96 15.94
 -19 -1 -4 302.26 15.76
 -19 1 -4 296.81 16.53
 -19 1 -4 309.71 15.28
 19 -1 4 307.03 13.11
 -19 -1 4 296.04 12.93
 19 -1 4 295.93 12.93
 -19 -1 4 284.46 12.74
 -19 1 -4 316.31 16.13
 -19 1 -5 536 21.8
 19 1 5 531.31 22.69
 19 -1 5 506.12 22.08
 -19 -1 -5 494.6 22.46
 -19 1 -5 507.79 23.65
 -19 -1 -6 67.25 8.29
 -19 1 -6 70.67 8.97
 19 -1 6 90.72 9.14
 19 1 6 74.46 8.27
 19 -1 6 77.14 7.77
 -19 -1 6 65.91 7.12
 -19 1 -6 75.74 8.1
 19 -1 6 73.57 7.56
 -19 -1 6 75.25 7.59
 19 -1 7 572.83 24.72
 -19 -1 7 583.25 24.59
 -19 1 -7 555.87 26.77
 -19 -1 -7 543.94 25.94
 19 1 7 502.41 24.41
 19 -1 7 565.75 25.45
 19 -1 7 507.01 23.65
 -19 -1 7 528.44 23.82
 -19 1 -7 560.91 23.66
 -19 -1 -8 9.71 5.84
 -19 1 -8 3.45 5.76
 19 -1 8 11.49 5.47
 -19 -1 8 3.78 4.89
 19 1 8 2.98 4.72
 19 -1 8 8.59 5.45
 -19 -1 8 11.31 5.31
 -19 -1 9 397.07 22.81
 19 -1 9 401 22.95
 19 -1 9 421.9 23.43
 -19 -1 9 376.05 22.35
 -19 1 -9 361.23 23.2
 -19 -1 -9 413.43 24.02
 -19 -1 -10 51.99 10.16
 -19 1 -10 71.23 11.73
 19 -3 0 -0.62 3.37
 19 -3 0 1.75 1.5
 -19 -3 0 1.67 2.08
 -19 -3 0 -0.41 2.26
 -19 3 0 -0.65 3.01
 19 -3 0 1.77 1.53
 -19 -3 0 0.28 2.24
 -19 -3 1 1798.25 49.6
 -19 -3 1 1860.54 49.67
 19 -3 1 1856.83 49.39
 -19 -3 1 1774.27 49.74
 19 -3 1 1746.29 49.48
 19 3 -1 1748.51 48.14
 -19 3 -1 1841.69 55.63
 19 -3 1 1903.07 55.85
 19 -3 -1 1869.65 54.48
 -19 3 -1 1803.05 54.95
 19 -3 -1 1871.16 49.61
 -19 -3 -1 1899.6 50.1
 19 -3 1 1816.64 49.34
 19 -3 -1 1825.93 49.53
 -19 -3 -1 1868.19 50.07
 -19 -3 -2 21.92 4.03
 -19 -3 2 22.43 3.32
 19 -3 2 22.82 3.51
 -19 3 -2 24.88 5.02
 -19 3 -2 29.09 5.39
 19 -3 2 25.71 5.36
 19 -3 2 28.8 4.83
 -19 -3 2 26.93 3.6
 19 -3 2 24.94 3.43
 -19 -3 2 24.01 3.3
 19 -3 2 22.75 3.24
 19 -3 -2 32.46 4.98
 19 -3 3 215.59 13.99
 -19 3 -3 206.53 12.54
 19 -3 3 220.72 12.33
 19 3 3 209.08 12.74
 -19 3 -3 197.83 12.72
 19 -3 3 217.39 10.39
 -19 -3 3 214.08 10.54
 -19 -3 -3 202.69 11.81
 -19 -3 3 199.87 10.27
 19 -3 3 213.73 10.43
 19 -3 4 26.18 6.38
 -19 3 -4 26.83 5.47
 -19 3 -4 34.23 5.56
 19 3 4 18.11 4.51
 19 -3 4 34.56 5.66
 -19 -3 -4 29.49 5.3
 19 -3 5 1508.38 46.61
 -19 -3 5 1481.15 46.63
 -19 3 -5 1565.14 48.54
 19 -3 5 1605.31 49.19
 19 3 5 1540 48.77
 -19 3 -5 1556.14 49.31
 19 -3 5 1480.1 46.45
 -19 -3 5 1439.41 46.4
 -19 -3 -5 1545.98 49.13
 19 3 6 13.3 4.88
 19 -3 6 16.42 5.23
 19 -3 6 22.72 5.42
 -19 -3 6 30.66 5.52
 -19 -3 -6 26.39 5.74
 -19 3 -6 24.23 5.37
 -19 3 -6 22.23 5.4
 19 -3 6 24.74 5.47
 -19 -3 6 22.75 5.11
 -19 3 -7 284.56 16.88
 -19 3 -7 333.56 17.91
 19 3 7 349.48 18.61
 19 -3 7 319.79 18.1
 -19 -3 7 315.38 17.88
 -19 3 -7 332.25 20.11
 -19 -3 -7 321.38 18.96
 -19 -3 7 326.73 18.01
 19 -3 7 308.48 17.61
 19 3 8 8.64 5.41
 19 -3 8 3.97 6.23
 -19 -3 8 9.97 5.98
 19 -3 8 4.94 6
 -19 -3 8 7.94 6.02
 -19 3 -8 10.97 5.29
 -19 3 -8 4.63 5.5
 -19 -3 -8 6.47 5.92
 19 -3 9 112.38 12.19
 -19 -3 9 71.44 10.33
 19 -3 9 106.16 12
 -19 -3 9 79.07 10.8
 -19 3 -9 69.98 11.17
 -19 -3 -9 115.74 12.67
 -19 3 -9 81.58 9.8
 19 -3 10 6.5 7.13
 -19 -3 10 6.52 7.05
 19 -3 10 1.31 6.43
 -19 -3 10 2.62 6.56
 -19 -3 -10 9.14 6.65
 -19 3 -10 4.03 6.01
 -19 5 0 1.46 3.58
 -19 -5 0 4.93 2.5
 19 -5 0 1.56 3.77
 -19 5 1 497.44 22.25
 -19 5 -1 465.94 21.54
 19 -5 1 554.98 23.64
 19 -5 -1 559.1 23.05
 19 -5 -1 456.52 18.32
 19 -5 2 38.16 5.2
 -19 -5 -2 44.03 5.42
 -19 5 -2 46.56 6.6
 19 -5 2 41.36 7.03
 19 -5 3 1536.15 50.74
 -19 -5 -3 1462.1 45.71
 19 5 3 1445.13 47.03
 19 -5 3 1496.07 45.57
 -19 5 -3 1518.27 48.19
 19 -5 3 1518.11 45.63
 -19 -5 3 1435.76 45.43
 19 -5 3 1464.32 45.41
 -19 -5 3 1546.13 46.15
 19 -5 3 1426.39 45.33
 -19 -5 3 1447.11 45.47
 19 -5 4 53.18 8.36
 -19 -5 4 45.02 6.22
 19 -5 4 53.04 6.74
 -19 5 -4 61.76 7.77
 -19 -5 -4 49.7 6.69
 19 -5 4 54.44 6.61
 19 5 4 54.77 7.18
 19 -5 4 55.01 6.77
 -19 -5 4 55.27 6.68
 -19 -5 5 141.21 10.84
 -19 5 -5 119.12 10.33
 19 -5 5 126.8 12.78
 -19 5 -5 112.53 10.51
 19 -5 5 149.49 11.14
 19 5 5 126.15 10.4
 -19 -5 -5 114.55 10.3
 -19 -5 5 123.99 10.43
 19 -5 5 126.24 10.49
 19 -5 5 126.84 10.35
 19 -5 6 8.28 6.5
 19 -5 6 15.32 5.4
 -19 -5 6 19.11 5.46
 -19 5 -6 13.87 5.39
 19 5 6 12.07 5.08
 19 -5 6 18.41 5.53
 -19 -5 6 15.33 5.68
 -19 -5 -6 15.19 5.73
 19 -5 7 395.46 24.7
 19 -5 7 421.1 21.93
 -19 -5 7 375.28 21.12
 19 5 7 401.61 20.29
 -19 5 -7 425.46 21.72
 -19 -5 -7 408.37 22.11
 19 -5 7 378.89 21.04
 -19 -5 7 371.56 20.85
 -19 -5 -8 5.56 5.48
 -19 5 -8 13.6 5.76
 19 5 8 9 5.4
 19 -5 8 1.41 7.41
 -19 -5 8 12.11 6.29
 19 -5 8 8.68 6.04
 19 -5 8 18.51 6.75
 -19 -5 8 8.83 6.31
 -19 -5 9 274.91 19.74
 19 -5 9 295.41 20.41
 -19 5 -9 311 19.46
 -19 -5 -9 316.31 21.04
 19 -5 9 290.11 22.96
 -19 -5 9 293.35 20.54
 19 -5 9 290.45 20.27
 19 -7 0 4.42 4.47
 -19 -7 0 6.16 4.77
 19 -7 0 5.12 4.58
 -19 -7 0 3.05 4.73
 19 -7 0 3.81 4.45
 -19 7 0 16.41 5.47
 19 -7 1 512.44 24.99
 19 -7 1 511.73 22.66
 -19 -7 1 511.44 22.98
 19 -7 -1 551.04 23.09
 -19 -7 -1 510.06 23
 19 -7 1 520.02 22.71
 -19 -7 1 507.88 22.81
 19 -7 -1 525.2 22.88
 -19 -7 -1 521.61 23.23
 -19 7 1 490.17 23.88
 -19 7 -1 508.9 23.88
 -19 -7 -2 97.93 9.54
 19 -7 -2 88.24 9.03
 19 -7 2 67.85 9.67
 -19 -7 -2 75.87 7.28
 19 -7 -2 74.98 8.28
 -19 -7 -2 110.97 9.92
 -19 -7 2 92.43 9.36
 19 -7 2 104.89 9.74
 19 -7 2 94.23 9.16
 -19 -7 2 83.78 8.8
 -19 -7 2 86.17 8.83
 19 -7 2 80.48 8.7
 -19 7 -2 81.99 9.53
 -19 7 2 70.42 8.99
 -19 -7 3 305.83 17.53
 -19 -7 3 294.19 17.18
 19 -7 3 325.16 17.87
 19 -7 -3 315.8 17.49
 -19 -7 -3 346.3 18.37
 19 -7 3 304.93 19.27
 19 7 3 300.53 16.19
 19 -7 -3 316.42 17.35
 -19 -7 -3 338.37 18.01
 -19 -7 -3 301.31 15.96
 19 -7 3 319.4 17.69
 19 -7 3 314.62 17.6
 -19 -7 3 333.6 18.16
 -19 7 -3 312.33 18.39
 -19 7 -4 128.11 11.94
 19 -7 4 105.95 12.46
 19 -7 4 141.18 11.9
 -19 -7 4 131.58 11.79
 19 -7 4 141.42 11.92
 -19 -7 4 172.59 13.1
 -19 -7 -4 121.22 10.71
 19 -7 4 138.76 12.09
 -19 -7 4 136.28 11.99
 -19 -7 -5 359.71 19.6
 -19 7 -5 372.37 21.08
 19 -7 5 364.87 20.7
 -19 -7 5 399.56 21.5
 19 -7 5 381.34 22.85
 19 -7 5 383.39 20.94
 -19 -7 5 377.36 20.97
 19 -7 6 33.96 7.74
 -19 -7 6 40.2 8.34
 -19 7 -6 23.01 7.25
 19 -7 6 28.29 7.14
 -19 -7 6 27.92 7.18
 19 -7 6 32.49 8.27
 -19 -7 -6 26.32 6.59
 19 -7 7 159.29 14.43
 -19 -7 7 116.81 12.87
 -19 -7 -7 145.1 13.89
 19 -7 7 131.91 15.06
 -19 7 -7 137.74 13.68
 19 -7 7 152.56 14.26
 -19 -7 7 138.65 13.79
 -19 9 0 9.33 5.76
 19 -9 0 -0.99 5.81
 -19 -9 0 -4.15 6.36
 19 -9 0 -2 6.06
 -19 -9 0 -3.13 6.81
 -19 9 1 306.85 19.84
 -19 9 -1 358.18 21.24
 -19 -9 -1 372.54 21.54
 19 -9 -1 344.92 20.44
 19 -9 1 402.45 21.58
 -19 -9 1 340.38 20.68
 19 -9 1 380.26 22.29
 -19 -9 -1 395.98 21.84
 19 -9 1 380.36 21.16
 -19 -9 1 353.64 20.76
 19 -9 -1 345.2 20.3
 19 -9 2 32.76 8.46
 -19 9 -2 21.27 6.99
 -19 9 2 21.07 7.03
 -19 -9 2 33.37 7.26
 19 -9 2 35.64 7.94
 19 -9 2 39.71 8.03
 -19 -9 2 34.4 7.84
 19 -9 2 41.51 8.15
 -19 -9 2 31.95 7.52
 19 -9 -2 39.03 7.79
 -19 -9 -2 32.2 7.45
 19 -9 -2 36.42 7.77
 -19 -9 -2 38.03 7.99
 19 -9 3 68.27 10.79
 -19 -9 -3 90.04 11.12
 19 -9 3 101.79 11.45
 19 -9 -3 95.71 11.13
 -19 -9 -3 105.88 11.95
 19 -9 3 86.09 10.76
 -19 -9 3 87.16 11.12
 -19 9 -3 95.47 11.52
 19 -9 -3 77.38 10.4
 -19 -9 3 105.4 12.03
 -19 -9 3 94.06 11.32
 19 -9 3 84.92 10.68
 -19 -9 4 46.22 9.28
 19 -9 4 48.42 9.32
 19 -9 4 42.21 8.72
 -19 -9 4 38.44 8.45
 19 -9 4 58.39 10.03
 19 -9 4 45.07 9.04
 -19 -9 4 63.95 9.99
 -19 9 -4 42.21 8.93
 -19 -9 -4 50.87 9.11
 19 -9 -4 54.91 9.13
 19 -9 -4 42.88 8.69
 -19 -9 -4 45.69 8.71
 19 -9 5 261.82 20.05
 -19 -9 5 271.53 20.01
 19 -9 5 285.34 20.07
 -19 -9 -5 294.97 20.35
 19 -9 -5 285.97 20.19
 19 -9 5 312.34 20.91
 -19 -9 5 285.71 20.07
 -19 -9 -5 303.27 18.5
 -19 9 -5 297.65 20.11
 19 -9 -5 311.18 21.12
 -19 -9 -5 295.68 20.43
 19 -9 5 289.62 20.35
 -19 -9 5 293.38 20.92
 20 0 0 3254.96 87.09
 -20 0 0 3198.33 89.14
 20 0 -1 -0.81 2.19
 -20 0 1 1.17 2.56
 -20 0 -1 1.26 2.82
 20 0 -2 195.83 9.34
 20 0 2 181.23 11.54
 20 0 -2 163.29 6.03
 -20 0 -2 172.24 6.27
 -20 0 -2 197.74 11.81
 -20 0 -2 163.74 6.23
 20 0 -2 162.97 6.05
 -20 0 2 210.11 11.69
 -20 0 -2 201.45 11.72
 20 0 3 2.73 3.24
 -20 0 -3 -0.7 3.2
 -20 0 -4 389.62 19.23
 20 0 4 379.36 18.42
 -20 0 -5 1.97 3.45
 -20 0 -5 2.53 3.85
 20 0 5 6.87 3.56
 20 0 6 1040.53 37.72
 -20 0 -6 1026.03 38.82
 -20 0 -6 1050.6 36.12
 20 0 7 17.71 6.21
 -20 0 -7 7.17 4.78
 20 0 8 19.73 6.1
 -20 0 -8 26.28 7.55
 -20 0 -9 1.27 5.8
 -20 0 -10 214.55 18.83
 -20 -2 0 196.46 11.27
 20 -2 0 184.41 6.21
 -20 -2 0 171.15 6.46
 -20 -2 0 168.63 9.55
 -20 2 0 195.59 12.03
 20 2 0 184.07 9.19
 20 -2 0 189.46 11.27
 20 -2 0 172.72 6.14
 -20 -2 0 177.13 6.52
 -20 2 -1 204.99 12.42
 -20 -2 -1 182.2 7.46
 20 -2 -1 203.56 7.22
 20 -2 1 208.54 12.23
 20 2 -1 196.32 8.81
 -20 -2 -1 189.24 7.52
 20 -2 1 187.58 11.51
 20 -2 1 195.65 7.2
 -20 -2 -1 195.97 7.61
 20 -2 -1 197.29 7.16
 -20 -2 1 203.84 7.51
 20 -2 -1 207.6 7.24
 -20 -2 1 191.63 7.43
 20 -2 1 201 7.27
 -20 -2 -1 201.09 7.63
 20 -2 -1 201.91 7.2
 -20 -2 -2 989.64 32.1
 -20 2 -2 985.51 33.71
 20 2 -2 865.31 26.42
 20 -2 2 966.29 32.62
 20 -2 2 927.96 26.89
 -20 -2 2 935.73 26.99
 20 -2 2 938.24 26.93
 -20 -2 2 942.4 27.06
 20 -2 2 1066.7 34.53
 -20 2 -2 966.09 33.11
 20 -2 3 17.36 2.92
 -20 -2 3 19.6 3.01
 -20 2 -3 25.09 5.14
 20 -2 3 14.98 5.07
 -20 2 -3 19.05 4.56
 -20 -2 -3 24.28 4.79
 20 2 3 22.56 5.14
 -20 -2 3 20.54 3.05
 20 -2 3 23.17 3.17
 20 -2 3 24.3 4.64
 20 2 4 416.86 19.21
 20 -2 4 360.48 17.99
 -20 -2 4 390.65 15.53
 20 -2 4 375.35 15.41
 20 -2 4 373.52 15.36
 -20 -2 4 358.38 15.13
 -20 2 -4 396.38 19.15
 -20 2 -4 380.41 18.07
 -20 -2 -4 397.3 18.39
 -20 -2 -5 34.69 5.83
 -20 2 -5 40.37 7.15
 20 -2 5 41.72 6.37
 20 2 5 28.57 5.8
 -20 2 -5 30.48 6
 -20 2 -5 36 6.69
 -20 2 -6 131.15 10.45
 20 -2 6 108.37 10.13
 20 2 6 97.47 9.73
 -20 -2 -6 112.09 10.5
 -20 2 -6 94.84 10.73
 -20 2 -6 98.62 9.84
 20 -2 6 116.97 9.43
 -20 -2 6 98.39 8.81
 20 -2 6 109.53 9.12
 -20 -2 6 104.12 9.05
 -20 2 -7 122.11 10.79
 20 2 7 128.23 11.42
 20 -2 7 113.74 11.48
 -20 -2 -7 138.1 12.37
 -20 2 -7 116.03 12.35
 -20 2 -7 151.58 11.93
 20 -2 7 128.81 11.06
 -20 -2 7 128.76 10.82
 20 -2 7 108.16 10.28
 -20 -2 7 123.07 10.7
 -20 2 -8 453.19 21.89
 20 2 8 450.86 23.12
 20 -2 8 449.93 22.84
 -20 -2 8 401.65 21.82
 -20 -2 -8 411.95 23.22
 -20 2 -8 385.03 23.78
 20 -2 8 424.51 22.21
 -20 -2 8 422.71 22.09
 -20 2 -8 437.61 22.12
 20 -2 9 40.42 8.75
 -20 -2 9 26.46 7.18
 -20 -2 -9 47.63 9.45
 -20 2 -9 34.16 8.54
 20 -2 9 32.43 7.49
 -20 -2 9 36.25 8.02
 20 -2 10 52.69 9.91
 -20 -2 10 77.15 11.28
 -20 -2 -10 48.33 10.2
 -20 2 -10 55.61 10.82
 20 -2 10 38.43 9.31
 -20 -2 10 46.69 9.46
 -20 4 0 347.05 17.88
 20 -4 0 347.74 13.89
 -20 -4 0 358.56 14.34
 -20 -4 0 368.16 14.74
 -20 -4 0 331.14 14
 20 -4 0 371.56 14.19
 20 -4 0 376.86 18.25
 20 -4 1 256.35 11.42
 -20 -4 1 235.93 11.3
 20 -4 1 260.74 11.77
 20 -4 1 273.69 11.72
 -20 -4 1 229.43 11.22
 20 -4 1 278.65 15.69
 20 -4 -1 253.69 14.49
 20 -4 1 264.57 13.37
 -20 -4 -1 292.38 12.24
 20 -4 -1 261.47 11.61
 -20 4 -1 248.52 14.54
 20 -4 -1 242.55 11.4
 -20 -4 -1 272.52 12.01
 -20 -4 -2 401.33 16.92
 20 -4 2 400.9 15.56
 -20 -4 2 378.33 15.44
 20 -4 2 359.55 15.14
 20 -4 -2 405.64 18.72
 20 -4 2 386.29 17.23
 -20 4 -2 380.97 18.6
 -20 -4 2 385.89 15.64
 20 -4 2 374.68 15.28
 20 -4 -2 395.62 15.45
 -20 -4 -2 402.16 15.86
 -20 -4 -2 364.5 15.34
 20 -4 -2 380.44 15.23
 20 -4 2 417.33 20.33
 20 -4 3 32.21 6.42
 20 4 3 29.32 5.52
 -20 4 -3 23.56 5.17
 20 -4 3 22.44 4.67
 -20 -4 -3 22.41 4.64
 -20 4 -3 28.84 5.8
 20 -4 4 292.53 18.27
 -20 4 -4 271.44 16.17
 -20 -4 -4 253.39 14.69
 20 -4 4 331.23 14.89
 -20 -4 4 313.22 14.69
 -20 4 -4 293.24 16.2
 -20 -4 4 287.37 14.35
 20 -4 4 290.09 14.29
 20 -4 4 266.07 14.97
 20 4 4 311.46 16.49
 -20 4 -5 39.23 6.7
 20 -4 5 33.18 7.72
 20 -4 5 38.2 5.93
 -20 -4 5 44.32 6.17
 20 -4 5 38.01 5.97
 -20 -4 5 50.34 6.44
 -20 -4 -5 42.57 6.77
 -20 4 -5 43.36 6.88
 20 4 5 50.32 7.09
 20 -4 5 56.37 7.14
 20 -4 6 182.8 13.3
 20 4 6 185.4 13.25
 20 -4 6 187.96 12.86
 -20 -4 6 208.28 13.45
 20 -4 6 199.34 16.51
 -20 4 -6 181.93 13.06
 20 -4 6 187.01 12.77
 -20 -4 6 185.38 12.79
 -20 4 -6 196.69 13.69
 -20 -4 -6 172.44 13.47
 20 -4 7 134.82 14.85
 20 4 7 147.26 12
 -20 4 -7 125.23 11.31
 20 -4 7 125.31 11.3
 -20 -4 7 121.8 11.18
 20 -4 7 122.09 11.16
 -20 -4 7 113.44 10.76
 -20 -4 -7 120.46 12.18
 20 -4 8 189.89 18.53
 20 4 8 196.2 14.46
 -20 -4 8 156.14 13.49
 20 -4 8 153.58 13.73
 -20 4 -8 155.32 13.18
 -20 -4 -8 148.62 13.81
 20 -4 8 148.76 13.45
 -20 -4 8 151.47 13.74
 20 -4 9 52.75 9.45
 -20 -4 9 43.31 8.88
 -20 4 -9 61.27 9.1
 -20 -4 -9 67.65 10.65
 20 -4 9 56.56 9.8
 -20 -4 9 84.67 11.01
 20 -6 0 1022.35 33.81
 -20 -6 0 1016.65 34.3
 -20 6 0 907.26 35.78
 20 -6 0 1014.53 37.55
 20 -6 0 977.26 33.41
 -20 -6 0 1000.93 34.01
 20 -6 1 80.17 9.46
 20 -6 -1 96.64 9.89
 -20 -6 1 91.87 8.21
 -20 6 1 83.32 9.19
 20 -6 1 73.83 7.7
 -20 -6 1 87.9 8.34
 -20 6 -1 68.69 8.49
 20 -6 -1 109.51 8.82
 -20 -6 -1 83.19 7.77
 20 -6 -1 92.65 8.08
 20 -6 1 80.91 7.83
 -20 -6 1 86.62 8.3
 -20 -6 -1 103.59 8.62
 20 -6 2 109.73 9.04
 -20 -6 2 103.91 8.99
 -20 -6 2 105.17 8.91
 20 -6 2 119.04 9.45
 20 -6 2 113.26 9.21
 -20 -6 2 112.45 9.21
 20 -6 -2 99.19 8.7
 -20 -6 -2 97.71 8.83
 20 -6 2 128.19 11.85
 20 -6 2 114.27 8.43
 -20 6 -2 96.44 10.01
 -20 -6 -2 107.54 8.45
 20 -6 -2 106.65 8.9
 -20 -6 -2 93.88 8.6
 -20 6 -3 31 6.43
 -20 -6 -3 30.34 5.42
 20 -6 3 35.12 5.35
 20 -6 3 23.04 5.3
 -20 -6 3 28.09 5.32
 20 -6 3 27.13 5.48
 -20 -6 3 33.45 5.71
 20 -6 3 33.67 7.2
 20 -6 -3 24.68 5.26
 -20 -6 -3 24.52 5.17
 20 -6 -3 24.98 5.04
 -20 -6 -3 37.91 5.85
 -20 -6 3 24.59 5.26
 20 -6 3 34.28 5.72
 20 6 3 20.2 4.89
 20 -6 4 224.4 16.42
 -20 -6 -4 205.89 13.28
 20 -6 4 187.6 12.51
 20 6 4 175.2 12.5
 -20 6 -4 214.1 14.62
 20 -6 4 216.94 13.78
 -20 -6 4 188.06 13.05
 20 -6 4 190.06 13.13
 -20 -6 4 179.16 12.93
 20 -6 4 208.23 13.55
 -20 -6 4 185.72 12.99
 20 -6 5 12.86 6.7
 20 -6 5 33.87 6.64
 -20 -6 5 35.34 6.48
 -20 -6 -5 18.63 5.45
 -20 6 -5 27 6.56
 20 -6 5 18.41 5.49
 -20 -6 5 21.31 5.86
 20 6 5 20.87 5.27
 20 -6 6 434.19 25.54
 20 6 6 436.41 20.85
 -20 -6 6 416.75 21.99
 20 -6 6 469.59 22.89
 -20 -6 -6 415.11 22.09
 -20 6 -6 435.43 22.9
 20 -6 6 442.66 22.61
 -20 -6 6 434.56 22.45
 -20 -6 -7 42.33 8.37
 -20 6 -7 34.02 7.3
 20 -6 7 37.48 7.9
 -20 -6 7 43.02 8.02
 20 -6 7 27.41 7.33
 -20 -6 7 42.56 7.9
 20 -6 7 39.12 9.44
 -20 6 -8 21.68 7.02
 20 -6 8 10.14 7.73
 20 -6 8 13.95 6.81
 -20 -6 8 10.53 6.34
 -20 -6 -8 12.85 6.06
 20 -6 8 23.31 7.47
 -20 -6 8 17.6 6.8
 20 -8 0 17.13 5.44
 -20 -8 0 16.92 5.6
 20 -8 0 11.87 6.09
 20 -8 0 16.16 5.51
 -20 -8 0 17.69 5.67
 -20 8 0 20.77 6.59
 20 -8 1 19 5.44
 20 -8 -1 30.34 6.56
 -20 -8 1 32.13 6.45
 -20 -8 -1 22.64 6.05
 -20 8 -1 22.91 6.52
 -20 8 1 17.69 6.44
 -20 -8 -1 19.71 5.64
 20 -8 1 22.26 5.83
 -20 -8 1 16.84 5.87
 20 -8 -1 18.02 5.73
 20 -8 1 19.83 6.92
 20 -8 -2 409.26 21.13
 -20 -8 -2 444.17 22.18
 -20 -8 2 385.95 20.87
 20 -8 2 399.32 20.93
 20 -8 2 421.3 21.47
 -20 -8 2 407.35 21.38
 20 -8 -2 414.19 21.38
 -20 -8 -2 416.94 21.7
 20 -8 2 453.14 24.48
 20 -8 2 409.56 21.31
 -20 -8 2 449.41 22.26
 -20 8 2 380.52 21.79
 -20 8 -2 418.92 22.63
 20 -8 3 9.37 6.61
 20 -8 -3 14.84 5.38
 -20 -8 -3 17.31 6.04
 20 -8 3 15.37 5.71
 -20 -8 3 12.71 5.74
 -20 -8 3 21.45 6.56
 20 -8 3 18.45 6.04
 -20 8 -3 13.44 5.99
 20 -8 -3 24.74 6.34
 -20 -8 -3 18.05 5.57
 20 -8 3 14.27 5.91
 -20 -8 3 18.42 6.15
 20 -8 4 193.4 14.87
 -20 -8 4 169.95 14.1
 20 -8 4 163.7 14.01
 -20 -8 4 154.1 13.53
 20 -8 -4 171.63 13.88
 -20 -8 -4 173.29 14.26
 20 -8 4 157.4 15.11
 20 -8 -4 140.83 12.7
 -20 -8 -4 180.97 14.41
 -20 8 -4 153.31 13.72
 20 -8 4 171.33 14.3
 -20 -8 4 189.98 14.99
 -20 -8 -4 145.03 11.9
 -20 -8 5 11.01 6.21
 20 -8 5 19.55 6.74
 -20 8 -5 20.2 7.04
 -20 -8 -5 3.73 4.91
 20 -8 5 21.92 7.16
 -20 -8 5 12.21 6.35
 20 -8 5 26.56 8.26
 20 -8 5 8.78 6.11
 -20 -8 5 21.5 6.87
 20 -8 6 11.69 6.6
 -20 -8 6 28.46 7.83
 -20 8 -6 24.7 8.06
 20 -8 6 17.75 6.94
 -20 -8 6 16.79 6.77
 20 -8 6 15.79 6.77
 -20 -8 6 16.63 7.59
 -20 -8 -6 12.47 6.25
 20 -8 6 22.52 8.49
 -20 -10 0 194.57 16.27
 20 -10 0 210.29 16.56
 -20 10 0 201.31 16.96
 20 -10 0 206.36 16.53
 -20 -10 0 191.97 16.2
 20 -10 1 50.3 9.53
 -20 -10 1 39.34 9.22
 20 -10 -1 34.69 8.92
 -20 -10 -1 36.28 9.01
 -20 10 -1 46.3 9.52
 -20 10 1 57.3 9.72
 20 -10 1 41.72 9.05
 -20 -10 1 33.85 8.47
 20 -10 -1 47.36 9.51
 -20 -10 -1 48.4 9.41
 -20 -10 -2 57.98 9.77
 20 -10 -2 54.59 9.64
 20 -10 2 57.23 9.57
 -20 -10 2 40.82 8.94
 20 -10 2 47.88 9.47
 -20 -10 -2 44.21 9.03
 20 -10 2 38.3 8.71
 20 -10 -2 58.63 9.36
 -20 -10 2 56.04 9.77
 -20 10 -2 59.18 9.95
 -21 1 0 2.63 2.95
 -21 -1 0 1.24 2.88
 21 1 0 3.84 2.47
 -21 1 -1 25.08 4.91
 -21 -1 -1 30.49 5.2
 -21 1 1 24.36 4.74
 -21 -1 1 21.37 4.48
 21 1 1 32.45 4.88
 21 1 -1 23.15 3.53
 21 -1 1 15.4 4.37
 21 -1 2 199 11.92
 -21 -1 2 165.15 10.41
 21 1 -2 153.56 7.89
 21 -1 2 184.51 11.51
 21 1 2 147.66 10.86
 -21 -1 -2 164.71 6.23
 -21 -1 -2 189.56 11.37
 -21 1 -2 141.95 5.9
 -21 1 2 131.67 5.9
 -21 1 -2 200.99 12.22
 -21 1 -2 137.3 5.85
 -21 -1 -2 157.35 6.12
 21 1 3 370.8 18.1
 21 -1 3 362.11 17.73
 -21 -1 -3 353.85 17.57
 -21 1 -3 365.96 18.18
 -21 1 -3 348.27 17.54
 -21 -1 3 356.2 12.95
 -21 -1 3 361.99 12.95
 -21 1 -3 372.65 18.27
 21 1 4 247.24 14.6
 21 -1 4 235.89 14.19
 -21 -1 4 236.21 11.06
 -21 -1 -4 279.97 15.37
 -21 1 -4 255.76 15.51
 -21 1 -4 231.37 13.88
 -21 1 -4 266.27 15.2
 -21 -1 4 227.79 10.98
 21 -1 5 32.77 5.88
 21 1 5 18.62 5.17
 -21 -1 -5 24.09 5.62
 -21 1 -5 27.48 6.24
 -21 1 -5 25.52 5.49
 -21 -1 -6 78.93 9.45
 -21 1 -6 79.15 10.29
 -21 -1 6 79.18 7.79
 -21 1 -6 75.91 8.84
 -21 -1 6 83.13 7.67
 21 1 6 62.46 8.22
 21 -1 6 74.27 8.8
 21 -1 7 96.69 9.75
 -21 -1 7 117.75 10.09
 21 1 7 88.78 9.97
 -21 1 -7 93.88 9.74
 21 -1 7 100.29 9.59
 -21 -1 7 96.23 9.3
 21 -1 7 91.85 10.16
 -21 1 -7 102.69 11.36
 -21 -1 -7 97.43 10.8
 21 1 8 19.02 6.12
 21 -1 8 16.35 6.91
 21 -1 8 20.7 6.15
 -21 -1 8 17.24 5.88
 -21 -1 8 14.55 5.65
 21 -1 8 8.5 5.05
 -21 -1 -8 16.04 6.55
 -21 1 -8 11.01 6.44
 -21 -1 -9 95.42 12.21
 -21 1 -9 99.63 12.84
 -21 -1 -10 54.7 10.93
 -21 1 -10 32.18 10.15
 -21 -3 0 -0.25 1.56
 -21 -3 0 -1.34 2.51
 -21 -3 0 1.01 1.45
 21 3 0 -0.7 3.01
 21 -3 0 0.68 3.67
 -21 -3 1 368.87 13.13
 -21 -3 1 372.59 13.13
 -21 3 -1 375.53 18.46
 21 -3 1 353.28 17.83
 21 -3 -1 373.67 17.38
 21 -3 1 369.05 17.15
 -21 -3 -1 338.76 12.98
 -21 3 -1 339.47 17.78
 -21 -3 1 361.38 16.45
 -21 -3 -1 370.31 13.35
 -21 -3 -2 17.73 3.98
 -21 -3 2 20.29 3.14
 21 -3 2 18.82 5.09
 21 -3 -2 29.89 4.99
 21 -3 2 17.49 4.42
 -21 -3 2 18.72 3.21
 -21 -3 2 21.37 3.29
 -21 3 -2 12.06 4.65
 -21 3 -2 20.9 4.95
 -21 -3 3 10.54 2.75
 -21 3 -3 8.8 3.97
 21 -3 3 19.13 4.47
 21 -3 3 10.3 4.38
 -21 3 -3 8.45 4.22
 21 3 3 10.65 4.12
 -21 -3 3 9.24 2.81
 -21 -3 -3 9.49 3.97
 21 -3 4 22.77 6.33
 -21 3 -4 23.07 5.79
 -21 -3 -4 24.77 5.16
 -21 3 -4 9.84 4.35
 21 -3 4 26.22 5.27
 21 3 4 20.39 4.99
 -21 3 -5 460.55 22.31
 21 -3 5 502.05 25.53
 -21 3 -5 504.85 22.43
 21 3 5 479.5 22.35
 21 -3 5 526.16 22.81
 -21 -3 5 465.12 19.66
 -21 -3 5 471.3 19.67
 -21 -3 -5 476.18 22.18
 -21 -3 -6 12.59 5.01
 -21 3 -6 4.94 4.33
 -21 -3 6 17.16 4.58
 21 3 6 12.94 4.87
 21 -3 6 23.26 6.24
 -21 -3 6 13.08 4.32
 -21 3 -6 2.54 4.11
 -21 -3 -7 44.48 7.97
 -21 3 -7 43.33 7.3
 21 -3 7 54.5 7.93
 -21 -3 7 44.25 6.99
 21 3 7 47.73 7.78
 21 -3 7 26.96 6.67
 -21 -3 7 53.52 7.61
 21 -3 7 42.13 7.11
 -21 3 -7 58.89 8.07
 21 3 8 7.19 5.79
 21 -3 8 7.86 5.69
 -21 -3 8 7.68 4.97
 -21 3 -8 10.14 5.84
 21 -3 8 8.9 5.58
 -21 -3 8 10.61 5.72
 -21 -3 -8 11.28 6.02
 21 -3 9 7.98 6.6
 -21 -3 9 16.7 6.91
 -21 3 -9 15.8 6.32
 -21 3 -9 2.63 6.47
 -21 -3 -9 6.22 6.34
 -21 -3 9 6.66 5.74
 21 -3 9 1.14 5.4
 -21 5 0 -0.82 3.73
 21 -5 0 3.39 4.38
 21 -5 0 1.59 2.56
 21 -5 -1 30.64 6.1
 -21 5 -1 30.92 6.18
 21 -5 1 30.52 4.84
 21 -5 1 28.02 6.19
 -21 -5 -1 27.29 4.4
 -21 -5 -2 40.41 5.4
 21 -5 2 40.78 5.58
 -21 -5 2 52.87 5.92
 -21 5 -2 33.69 6.92
 21 -5 2 35.07 6.72
 21 -5 3 490.67 24.31
 -21 -5 -3 509.85 20.98
 21 -5 3 459.75 20.44
 21 5 3 501.76 22.6
 -21 -5 3 457.37 19.67
 -21 -5 3 483.61 19.99
 -21 -5 3 489.54 20.05
 -21 5 -3 469.66 22.45
 -21 -5 4 46.58 6.13
 -21 -5 -4 33.86 6.01
 21 5 4 61.24 7.71
 21 -5 4 52.11 6.8
 -21 -5 4 36.63 5.69
 21 -5 4 52.08 8.6
 -21 5 -4 46.11 7.41
 21 -5 5 6.92 6.25
 -21 -5 5 12.39 4.67
 -21 -5 -5 8.36 4.84
 21 -5 5 18.64 5.3
 21 5 5 8.12 4.4
 -21 -5 5 14.04 4.59
 -21 5 -5 22.2 6.19
 -21 5 -5 9.23 4.86
 21 -5 6 8.75 6.77
 -21 -5 6 23.61 5.98
 21 5 6 20.14 5.75
 -21 5 -6 13.89 5.5
 -21 -5 6 14.14 5.11
 -21 -5 -6 7.55 5.8
 21 -5 7 86.65 12.78
 21 5 7 112.87 10.9
 21 -5 7 95.53 10.41
 -21 -5 7 95.73 10.48
 -21 5 -7 86.8 10.32
 21 -5 7 85.7 10.12
 -21 -5 -7 103.18 11.47
 -21 -5 7 98.91 10.51
 21 -5 8 16.18 6.83
 -21 -5 8 1.07 5.28
 -21 -5 -8 18.63 7.06
 -21 5 -8 7.2 5.56
 21 -5 8 7.58 5.86
 -21 -5 8 3.22 5.2
 21 -5 8 4.43 7.88
 21 5 8 12.59 5.94
 -21 7 0 5.7 5
 -21 -7 0 18.61 5.28
 -21 -7 0 11.09 4.54
 21 -7 0 14.48 5.44
 -21 -7 -1 93.86 9.12
 -21 -7 1 107.17 9.5
 -21 -7 -1 108.56 9.74
 -21 -7 1 96.04 9.2
 -21 7 1 94.62 10.65
 -21 7 -1 99.31 11
 21 -7 1 89.32 10.84
 -21 -7 -2 104.06 9.68
 21 -7 2 100.06 11.35
 -21 7 -2 96.58 10.81
 -21 -7 2 98.48 9.42
 -21 -7 2 101.3 9.73
 -21 -7 2 92.89 9.26
 -21 -7 -2 117.48 10.17
 -21 -7 -3 45.78 6.68
 -21 7 -3 38.27 7.75
 -21 -7 3 42.36 7.06
 -21 -7 3 53.97 7.6
 21 -7 3 58.5 9.49
 21 7 3 48.75 7.17
 -21 -7 -3 46.59 7.24
 -21 -7 -3 33.38 6.46
 -21 -7 3 50.08 7.25
 -21 -7 -4 106.02 10.1
 -21 7 -4 105.27 11.34
 -21 -7 4 107.6 10.68
 21 -7 4 84.33 11.49
 -21 -7 4 117.18 10.98
 -21 -7 4 126.29 11.38
 21 -7 5 118.2 13.24
 -21 7 -5 72.82 9.94
 -21 -7 5 97.71 10.7
 -21 -7 5 92.4 10.82
 -21 -7 -5 110.31 11.01
 -21 -7 5 104.43 10.92
 -21 -7 -6 54.64 8.89
 -21 -7 6 41.55 8.07
 -21 -7 6 50.5 8.82
 -21 7 -6 45.23 8.74
 21 -7 6 23.76 8.16
 -21 -7 -7 26.89 7.34
 -21 7 -7 19.61 7.33
 -21 -7 7 31.19 8.14
 -21 -7 7 37.38 8.18
 21 -7 7 13.99 8.98
 -21 9 0 6.73 5.98
 -21 -9 0 6.02 5.87
 -21 -9 0 -4.04 6.27
 -21 -9 -1 112.1 11.59
 -21 -9 1 125.79 12.38
 21 -9 1 119.66 13.25
 -21 -9 1 116.73 11.88
 -21 -9 -1 100.09 11.42
 -21 9 1 96.5 12.31
 -21 9 -1 121.4 12.79
 -21 -9 -2 22.85 6.82
 -21 -9 2 39.56 7.76
 -21 9 -2 25.28 7.61
 -21 -9 2 25.16 7.08
 21 -9 2 36.43 8.31
 -21 -9 -2 23.12 6.83
 -21 -9 3 9.86 5.58
 -21 -9 -3 9.68 5.74
 -21 -9 3 13.68 6.39
 -21 9 -3 19.86 7.4
 -21 -9 3 13.25 6.06
 -21 -9 -3 6.53 5.89
 21 -9 3 8.97 6.63
 -21 -9 -4 63.82 9.9
 -21 -9 4 60.96 9.83
 -21 9 -4 75.81 10.9
 -21 -9 4 65.28 10.02
 -21 -9 -4 61.23 9.64
 -21 -9 4 69.61 10.35
 21 -9 4 75.46 11.72
 -22 0 0 178.53 11.57
 -22 0 1 -0.65 2.8
 -22 0 -1 4.85 3.29
 22 0 -1 3.55 2.63
 22 0 -2 247.79 10.99
 22 0 2 235.92 13.68
 -22 0 2 266.05 14
 -22 0 -2 290.85 14.25
 -22 0 -2 278.85 14.79
 -22 0 -3 0.76 3.39
 -22 0 -3 1.52 3.81
 22 0 3 3.06 3.5
 -22 0 -4 18.35 5.02
 22 0 4 17.62 4.88
 -22 0 -5 -4.58 5.3
 22 0 5 -0.85 4.02
 22 0 6 106.36 10.61
 -22 0 -6 108.2 11.11
 22 0 7 2 4.67
 -22 0 -7 -3.31 4.93
 22 0 8 67.55 9.98
 -22 0 -8 81.51 10.88
 -22 0 -9 4.04 6.28
 -22 -2 0 243.3 13.18
 -22 -2 0 206.01 6.5
 22 -2 0 295.93 14.06
 22 2 0 262.95 11.23
 -22 2 0 258.23 14.34
 -22 -2 -1 111 4.78
 -22 -2 1 130.29 9.42
 -22 2 -1 99.96 9.25
 22 -2 1 120.92 9.5
 22 2 -1 122.11 6.86
 22 -2 -1 132.32 9.4
 22 -2 1 113.05 9.19
 -22 -2 1 98.86 4.51
 -22 -2 1 106.21 4.57
 -22 -2 -1 127.91 8.8
 -22 -2 -1 108.27 4.75
 22 -2 2 49.83 6.82
 22 -2 -2 54.41 6.07
 -22 -2 2 42.42 3.37
 -22 2 -2 54.7 6.99
 -22 -2 2 51.54 6.06
 -22 2 -2 44.71 6.85
 -22 -2 2 36.67 3.36
 -22 -2 -2 53.12 6.29
 22 -2 2 44.14 6.03
 -22 -2 2 41.29 3.37
 -22 -2 3 28.7 3.36
 -22 2 -3 32.23 5.97
 -22 -2 3 37.35 5.46
 -22 -2 3 28.19 3.37
 -22 -2 -3 34.65 5.78
 22 2 3 36.22 6.07
 22 -2 3 30.41 5.47
 -22 2 -3 18.71 5.26
 22 -2 3 32.11 6.43
 -22 -2 -4 9.82 4.15
 -22 2 -4 9.81 4.61
 22 2 4 4.9 4.03
 22 -2 4 7.83 4.18
 -22 2 -4 5.37 4.21
 22 -2 4 13.54 5.87
 22 -2 5 40.19 6.92
 22 2 5 38.63 6.73
 -22 -2 -5 43.4 6.89
 -22 2 -5 30.79 6.23
 -22 2 -5 36.49 6.81
 -22 2 -5 53.38 7.24
 -22 2 -6 54.23 8.07
 22 2 6 38.13 6.92
 22 -2 6 49.64 7.77
 -22 2 -6 50.35 7.89
 -22 -2 -6 30.69 6.67
 -22 2 -6 39.85 7.97
 -22 -2 -7 65.47 9.49
 -22 2 -7 71.02 10.32
 22 2 7 78.81 9.83
 -22 2 -7 74.29 9.21
 -22 2 -7 65.67 8.74
 22 -2 7 97.62 10.51
 -22 2 -8 90.2 12
 -22 -2 8 101.34 10.6
 -22 -2 -8 112.41 12.38
 -22 -2 8 101.71 10.43
 22 2 8 96.56 11.24
 -22 2 -8 112.37 11.27
 -22 2 -8 97.23 10.92
 -22 -2 9 29.59 7.13
 -22 -2 9 22.23 7.01
 -22 -2 -9 24.39 8.65
 -22 2 -9 31.33 9.75
 -22 -4 0 9.32 2.87
 22 -4 0 13.49 4.71
 22 -4 0 19.7 4.41
 -22 4 0 11.27 4.66
 -22 -4 0 14.13 3.55
 -22 -4 0 14.59 2.98
 -22 -4 -1 265.34 13.08
 -22 -4 1 232.71 11.01
 -22 -4 1 264.97 13.9
 22 -4 1 258.45 15.51
 22 -4 -1 239.78 14.65
 22 -4 1 248.47 13.72
 -22 -4 -1 258.98 11.48
 -22 -4 1 229.04 10.85
 -22 -4 -1 260.75 11.52
 -22 4 -1 247.03 15.21
 22 -4 -2 6.81 4.1
 -22 -4 -2 11.75 3.84
 -22 4 -2 7.26 4.24
 22 -4 2 6.99 4.59
 22 -4 2 10 3.86
 -22 -4 2 10.65 3.6
 22 4 3 13.07 4.68
 -22 4 -3 16.43 5.37
 -22 4 -3 9.27 4.57
 22 -4 3 20.45 4.88
 -22 -4 -3 16.42 4.66
 22 -4 3 17.08 5.83
 -22 4 -4 15.1 5.38
 -22 4 -4 22.15 5.84
 22 -4 4 13.71 4.58
 22 4 4 14.25 4.74
 -22 -4 -4 15.53 4.65
 22 -4 4 34.2 7.53
 -22 4 -5 42.55 7.18
 -22 -4 -5 39.23 6.69
 22 -4 5 44.04 8.88
 22 -4 5 52.28 7.23
 22 4 5 40.65 6.79
 -22 4 -5 39.66 7.17
 22 -4 6 2.49 5.92
 -22 -4 6 8.14 4.23
 -22 -4 -6 7.53 5.09
 -22 4 -6 13.56 5.23
 -22 -4 6 6.65 4.38
 -22 4 -6 13.96 5.17
 22 4 6 0.9 4.44
 22 -4 6 8.41 4.91
 22 -4 7 94.47 13.14
 22 4 7 120.08 11.43
 -22 -4 7 84.44 9.53
 -22 -4 -7 107.41 11.63
 -22 4 -7 114.25 11.36
 -22 -4 7 106.37 10.39
 -22 4 -8 21.11 6.59
 -22 -4 8 25.84 6.58
 -22 -4 -8 29.15 7.49
 -22 -4 8 27.95 6.86
 22 -4 8 25.19 10.09
 22 4 8 25.08 6.58
 -22 -4 9 75.18 10.47
 -22 -4 9 66.87 10
 -22 4 -9 44.62 8.54
 22 -4 9 79.85 14.22
 -22 -4 -9 56.24 10.62
 22 -6 0 123.35 11.67
 -22 -6 0 122.02 9.28
 -22 6 0 106.45 11
 -22 -6 0 121.05 9.2
 22 -6 -1 38.48 7.07
 -22 -6 1 40.79 5.86
 -22 -6 -1 57.58 6.5
 -22 -6 -1 45.31 6.13
 -22 -6 1 47.55 6.15
 22 -6 1 40.13 7.42
 -22 6 -1 45.21 7.86
 -22 6 1 47.02 7.67
 22 -6 2 50.55 8.66
 -22 6 -2 52.21 7.98
 -22 -6 -2 53.58 6.67
 -22 -6 2 49.75 6.19
 -22 -6 -2 45.24 6.13
 -22 -6 2 43.55 6.09
 -22 -6 -2 40.48 5.47
 -22 -6 2 38.78 5.92
 22 -6 2 43.08 5.84
 -22 6 -3 1.89 4.58
 -22 -6 3 12.12 4.57
 -22 -6 -3 4.81 4.31
 -22 -6 3 4.13 3.62
 -22 -6 3 6.8 3.52
 22 -6 3 4.35 5.62
 22 6 3 12.56 5.02
 -22 -6 -3 11.51 4.29
 22 -6 3 8.74 3.69
 -22 -6 -3 15.37 4.62
 -22 -6 4 4.47 3.8
 22 6 4 5.02 3.9
 22 -6 4 7.54 4.31
 22 -6 4 8.02 6.38
 -22 -6 4 6.77 4.01
 -22 6 -4 10.66 5.39
 -22 -6 4 6.09 4.51
 -22 -6 -4 2.35 4.25
 22 -6 5 12.31 6.75
 -22 -6 5 6.66 4.03
 -22 -6 -5 5.34 4.68
 22 6 5 9.26 4.81
 -22 6 -5 5 5.33
 -22 -6 5 4.94 3.98
 22 -6 6 142.59 14.7
 -22 -6 -6 124.67 12.03
 -22 -6 6 136.74 12.08
 -22 6 -6 105.16 11.63
 -22 -6 6 121.32 11.48
 22 6 6 121.53 11.12
 -22 -6 7 28.6 6.82
 22 -6 7 21.23 8.2
 -22 -6 -7 19.96 6.97
 -22 -6 7 16.5 6.21
 -22 6 -7 22.83 6.91
 -22 8 0 51.88 9.34
 -22 -8 0 68.95 8.47
 22 -8 0 65.32 10.06
 -22 -8 0 58.18 8.04
 -22 8 -1 -1.09 5.54
 -22 8 1 -1.08 5.57
 -22 -8 1 -0.86 4.43
 -22 -8 -1 0.87 4.28
 22 -8 1 9.46 6.4
 -22 -8 -1 0.88 4.18
 -22 -8 1 1.73 4.4
 -22 8 -2 86.42 11.11
 22 -8 2 92.98 12
 -22 -8 2 118.53 10.99
 -22 -8 2 123.83 11.26
 -22 -8 -2 100.89 10.43
 -22 -8 2 87.46 9.84
 -22 -8 -2 112.04 10.71
 -22 -8 -3 -2.78 4.56
 -22 -8 3 3.77 4.87
 -22 -8 -3 2.81 4.7
 22 -8 3 -1.25 6.36
 -22 -8 3 -2.75 5.17
 -22 -8 3 -1.91 4.69
 -22 8 -3 3.35 5.6
 -22 -8 4 19.17 6.49
 22 -8 4 28.27 7.99
 -22 -8 -4 33.36 7.32
 -22 -8 -4 35.57 6.87
 -22 8 -4 20.62 7.43
 -22 -8 4 19.97 6.36
 -22 -8 4 28 6.87
 -22 -8 -4 28.07 6.83
 22 -8 5 1.33 6.56
 -22 -8 -5 8.41 5.69
 -22 -8 5 3.21 5.61
 -22 -8 -5 6.71 5.4
 -22 -8 5 6.47 5.75
 -22 -8 5 -1.12 5.59
 -22 8 -5 -1.18 6.31
 -22 -8 -5 3.11 5.1
 -23 -1 0 4.1 3.24
 -23 1 0 5.1 3.33
 23 -1 0 0.58 2.94
 23 1 0 2.76 2.56
 -23 1 -1 15.65 4.63
 -23 -1 1 10.53 3.67
 -23 1 1 13.93 4.3
 -23 -1 -1 11.56 4.34
 23 -1 1 12.07 3.86
 23 1 -1 11.55 3.02
 23 1 -2 92.59 6.44
 -23 -1 -2 106.98 9.35
 -23 1 -2 86.51 8.83
 23 -1 2 105.37 9.19
 -23 -1 2 105.06 8.86
 -23 -1 -2 114.44 9.33
 23 -1 2 93.98 9.04
 23 1 2 77.25 8.44
 -23 -1 -3 13.01 4.55
 -23 1 -3 13.79 4.82
 23 -1 3 16.61 4.88
 23 1 3 16.36 4.86
 23 -1 3 17.54 4.79
 -23 1 -4 214.58 14.12
 -23 1 -4 222.78 14.55
 23 1 4 244.85 15.17
 23 -1 4 223.51 14.53
 -23 -1 -4 234.63 14.78
 -23 1 -4 221.45 14.88
 -23 1 -5 24.55 5.96
 23 -1 5 15.04 5
 23 1 5 16.14 5.14
 -23 1 -5 31.03 6.71
 -23 -1 -5 24.48 5.94
 -23 1 -5 4.92 4.64
 -23 1 -6 37.79 6.87
 23 1 6 42.79 7.45
 23 -1 6 44.81 7.57
 -23 1 -6 45.82 7.81
 -23 1 -6 43.71 8.39
 -23 -1 -6 38.67 7.55
 23 1 7 21.69 6.35
 23 -1 7 16.84 6.18
 -23 1 -7 20.99 6.48
 -23 -1 -7 17.59 6.45
 -23 1 -7 17.47 6.83
 23 1 8 3.41 5.3
 23 -1 8 1.16 5.07
 -23 -1 -8 2.44 5.35
 -23 1 -8 -1.28 7.1
 -23 -1 -9 12.13 7.4
 -23 1 -9 26.57 8.68
 23 -3 0 0.73 3.21
 -23 -3 0 -4.79 3.86
 -23 -3 1 14.73 4.17
 -23 3 -1 23.24 5.65
 23 -3 1 24.71 5.4
 23 -3 -1 20.47 4.59
 23 -3 1 19.07 4.45
 -23 -3 -1 16.67 3.89
 23 -3 -2 27.73 5.08
 23 -3 2 24.96 5.11
 -23 -3 -2 31.54 5.41
 -23 3 -2 32.39 6.25
 -23 -3 2 25.26 4.69
 -23 3 -2 22.84 5.82
 23 -3 2 40.84 6.98
 -23 3 -3 344.12 18.38
 -23 3 -3 321.08 18.11
 -23 -3 3 334.66 15.9
 23 -3 3 341.1 19.27
 23 3 3 315.54 18.02
 23 -3 3 370.53 18.37
 -23 -3 -3 344.12 17.14
 23 -3 4 17.93 5.13
 23 3 4 25.32 5.83
 -23 -3 -4 19.99 5.24
 -23 3 -4 16.46 5.57
 -23 3 -4 16.85 5.47
 23 -3 4 28.95 7.03
 -23 -3 -5 88.79 9.68
 -23 3 -5 117.76 10.94
 23 -3 5 106.85 12.02
 -23 3 -5 90.67 10.03
 23 -3 5 104.59 10.24
 23 3 5 97.32 10.07
 -23 -3 -6 2.86 4.86
 23 -3 6 -1.3 6.31
 -23 3 -6 6.42 4.89
 -23 3 -6 7.29 4.86
 23 3 6 7.62 5.08
 23 -3 6 10.68 5.55
 -23 3 -7 7.55 5.18
 -23 3 -7 5.74 4.71
 23 3 7 1.02 4.65
 23 -3 7 -1.07 4.78
 -23 -3 -7 1.07 4.77
 -23 3 -8 6.07 5.7
 23 3 8 -1.11 5.58
 -23 -3 -8 3.55 5.3
 -23 -3 -9 3.91 6.19
 -23 3 -9 11.76 6.56
 -23 5 0 -4.53 5.04
 23 -5 0 -0.91 4.17
 23 -5 0 -0.61 2.95
 23 -5 1 18.49 4.42
 23 -5 1 21.58 5.83
 -23 -5 1 17.65 4.61
 -23 5 -1 9.95 5.18
 23 -5 -1 16.51 4.13
 23 -5 -1 19.73 6.15
 -23 -5 -2 42.11 5.89
 23 -5 2 36.41 7.25
 -23 -5 2 47.84 5.98
 23 -5 2 30.99 5.48
 -23 5 -2 24.5 6.59
 -23 5 -3 112.25 11.34
 23 -5 3 105.93 11.5
 23 -5 3 104.86 9.39
 23 5 3 101.29 10.25
 -23 -5 -3 112.95 9.5
 -23 5 -4 62.95 8.48
 23 -5 4 49.32 8.74
 -23 -5 -4 50.68 7.11
 23 -5 4 47.73 7.18
 23 5 4 63.17 8.12
 -23 -5 -5 63.43 8.46
 23 -5 5 70.36 10.53
 -23 5 -5 70.57 9.06
 -23 5 -5 66.83 8.92
 23 -5 5 75.28 8.95
 23 5 5 60.84 8.46
 -23 5 -6 12.05 6.09
 23 5 6 0.93 4.59
 23 -5 6 2.63 6.7
 -23 -5 -6 5.95 5.28
 -23 5 -7 14.71 6.6
 23 5 7 15.69 5.69
 23 -5 7 19.97 8.56
 -23 -5 -7 24.22 7.13
 -23 5 -8 -5.47 6.01
 23 5 8 -1.05 5.27
 -23 -5 -8 1.21 5.76
 23 -5 8 10.83 8.49
 -23 7 0 -3.14 5.74
 23 -7 0 -3.33 5.27
 -23 7 1 8.3 5.54
 -23 7 -1 5.23 7.16
 23 -7 1 14.64 6.35
 -23 7 -2 61.04 9.49
 23 -7 2 60.37 9.78
 -23 7 -3 -1.07 5.08
 -23 -7 -3 2.19 4.22
 23 7 3 5.27 4.95
 23 -7 3 4.77 5.77
 -23 7 -4 89.89 10.91
 23 -7 4 107.59 12.95
 -23 -7 -4 93.54 9.91
 23 -7 5 14.43 7.41
 -23 -7 -5 23.59 6.53
 -23 7 -5 21.38 7.14
 23 -7 6 23.51 8.68
 -23 -7 -6 10.55 6.19
 -23 7 -6 24.51 7.78
 -23 9 0 -13.38 6.4
 23 -9 1 30.44 8.82
 -23 9 -1 8.56 7.09
 -23 9 1 24.02 8.3
 23 -9 2 21.41 8.31
 -23 9 -2 23.48 7.34
 23 -9 3 -1.36 6.47
 -23 9 -3 11.26 7.33
 -24 0 0 518.01 22.52
 -24 0 -1 2.28 3.33
 -24 0 1 1.44 3.49
 24 0 1 -2.38 3.13
 -24 0 -2 30.53 5.68
 -24 0 2 20.69 5.19
 24 0 2 30.07 5.77
 24 0 2 34.88 6.11
 -24 0 -3 -5.83 4.17
 24 0 3 -0.85 3.48
 -24 0 -3 -0.8 3.75
 -24 0 -4 36.59 6.67
 -24 0 -4 34.82 6.63
 24 0 4 31.11 6.24
 -24 0 -5 -1.95 4.97
 24 0 5 -0.94 5.35
 24 0 6 201.82 15.06
 -24 0 -6 239.82 17.05
 -24 0 -7 -3.53 5.99
 24 0 7 1.08 5.04
 -24 0 -8 14.25 7.03
 24 0 8 31.97 7.44
 -24 0 -9 -5.69 7.47
 -24 2 0 24.47 5.69
 -24 -2 0 40.94 6.22
 24 2 0 38.84 4.74
 24 -2 0 31.96 5.66
 -24 -2 -1 109.41 8.71
 24 -2 1 150.22 10.87
 -24 -2 -1 132.56 10.59
 -24 2 -1 124.6 10.75
 -24 -2 1 119.26 9.68
 24 -2 1 119.53 10.07
 24 -2 -1 118.61 9.57
 -24 -2 -2 186.74 12.27
 -24 -2 2 183.02 11.74
 -24 2 -2 210.45 13.78
 24 -2 2 194.53 13.15
 24 -2 2 196.37 13.13
 24 -2 -2 181.85 11.58
 24 -2 3 16.56 4.91
 -24 -2 -3 15.4 4.94
 24 2 3 4.35 4.37
 -24 2 -3 18.86 5.55
 -24 -2 3 9.84 4.12
 -24 2 -3 5.84 4.59
 24 -2 3 14.76 5.27
 -24 -2 -4 50.74 7.39
 24 2 4 56.13 7.9
 24 -2 4 56.73 7.95
 -24 2 -4 54.91 8.1
 -24 2 -4 32.71 7.05
 24 -2 4 45.72 8.11
 -24 2 -5 31.33 6.61
 -24 -2 -5 32.64 6.51
 24 -2 5 30.5 6.53
 24 2 5 29.4 6.17
 -24 2 -5 16.95 5.86
 24 2 6 13.97 5.7
 24 -2 6 9.01 5.1
 -24 2 -6 10.59 5.91
 -24 2 -6 3.3 5.42
 -24 -2 -6 6 4.84
 -24 2 -6 12.14 5.6
 24 2 7 66.23 9.66
 24 -2 7 71.92 9.85
 -24 -2 -7 59.72 9.52
 -24 2 -7 77.24 9.76
 -24 2 -7 62.84 10.07
 -24 2 -7 72.61 9.68
 -24 2 -8 141.13 12.95
 -24 -2 -8 126.28 13.3
 24 -2 8 132.67 13.67
 24 2 8 114.6 12.67
 -24 2 -8 138.1 13.32
 -24 2 -8 113.04 13.38
 24 2 9 24.28 7.68
 -24 -2 -9 32.5 8.68
 -24 2 -9 14.07 7.95
 24 -4 0 25.55 5.96
 24 -4 0 26.95 5.25
 24 -4 1 177.3 12.1
 -24 4 -1 166.6 13.62
 -24 -4 1 171.81 11.61
 24 -4 1 194.89 13.84
 24 -4 -1 179.62 13.13
 -24 -4 -1 203.63 11.73
 24 -4 2 41.46 6.53
 -24 -4 -2 56.74 6.69
 24 -4 2 40.72 7.52
 -24 -4 2 54.67 6.28
 -24 4 -2 42.41 7.56
 24 -4 -2 46.65 7.15
 24 -4 3 32.51 5.97
 -24 -4 -3 25.82 5.33
 24 -4 3 24 6.75
 -24 -4 3 28.46 5.08
 -24 4 -3 24.11 6.38
 -24 4 -3 22.77 6.32
 24 4 3 27.01 5.97
 -24 -4 -4 34.14 6.31
 24 -4 4 39.26 8.51
 -24 4 -4 27.92 6.65
 -24 4 -4 55.87 8.64
 24 -4 4 33.81 6.53
 24 4 4 37.18 7.06
 -24 -4 -5 38.14 7.16
 24 -4 5 46.41 9.11
 -24 4 -5 40.39 7.62
 -24 4 -5 45.02 7.91
 24 -4 5 58.15 8.04
 24 4 5 52.83 8.17
 -24 -4 -6 16.85 6.35
 24 -4 6 19.58 7.56
 -24 4 -6 5.69 4.99
 -24 4 -6 17.88 6.17
 24 4 6 13.92 5.76
 24 -4 6 20.37 6.26
 -24 -4 -7 88.3 11.03
 24 -4 7 111.37 14.07
 -24 4 -7 91.13 10.5
 24 4 7 103.8 11.14
 -24 4 -7 96.19 11.04
 -24 4 -8 19.55 7.12
 24 4 8 32.83 7.9
 24 -4 8 1.61 10.45
 -24 -4 -8 49.99 9.67
 -24 6 0 195.59 15.45
 24 -6 0 225.02 16.36
 -24 -6 1 61.48 7.42
 24 -6 -1 54.89 8.9
 24 -6 1 69.29 9.56
 -24 6 -1 49.94 8.91
 -24 6 -2 -4.08 6.67
 24 -6 2 10.78 4.27
 24 -6 2 5.47 5.39
 -24 -6 -3 9.45 4.21
 24 -6 3 9.21 6.23
 -24 6 -3 19.62 6.48
 24 -6 3 10.41 4.47
 24 6 3 12.01 5.48
 -24 6 -4 25.24 7.14
 24 -6 4 12.1 6.92
 -24 -6 -4 13.19 5.24
 24 -6 4 16.56 5.26
 24 6 4 16.8 6.11
 -24 6 -5 10.85 6.04
 24 -6 5 7.74 6.25
 -24 -6 -5 10.24 5.18
 24 6 5 16.96 5.45
 24 -6 6 127.11 14.53
 -24 -6 -6 139.83 12.78
 24 6 6 110.7 11.28
 -24 6 -6 105.6 12.54
 -24 -6 -7 28.89 7.57
 -24 6 -7 22.09 7.16
 24 -6 7 25.17 9
 24 6 7 25.73 6.86
 24 -8 0 13.74 6.77
 -24 8 0 16.52 7.56
 24 -8 1 7.57 6.22
 -24 8 1 11.6 6.54
 -24 8 -1 -1.18 5.49
 24 -8 2 123.3 13.77
 -24 8 -2 121.96 13.51
 24 -8 3 2.65 7.06
 -24 8 -3 -1.2 5.92
 24 -8 4 39.38 9.33
 -24 8 -4 34.39 8.3
 -24 -8 -5 5.96 5.67
 24 -8 5 12.64 7.7
 -24 8 -5 3.78 6.62
 25 -1 0 3.11 3.5
 -25 -1 0 2.25 3.56
 -25 1 0 4 3.8
 25 -1 -1 66.03 6.95
 25 -1 1 65.8 7.28
 25 1 -1 66.27 5.95
 -25 -1 1 65.75 7.47
 25 1 1 83.81 7.48
 -25 1 1 60.69 8.02
 -25 1 -1 74.08 8.3
 -25 -1 -1 93.05 9.39
 -25 -1 -2 168.12 11.52
 25 -1 2 135.99 10.87
 -25 -1 2 141.93 10.65
 -25 -1 -2 144.72 11.69
 -25 1 -2 127.19 10.89
 25 -1 -2 142.47 9.74
 25 -1 2 123.28 11.02
 25 1 2 143.25 11.74
 -25 1 -3 395.22 20.52
 25 1 3 381.6 20.18
 25 -1 3 362.65 19.7
 -25 -1 -3 390.29 19.77
 25 -1 3 421.99 20.87
 -25 1 -4 134.81 11.86
 25 1 4 152.17 12.49
 25 -1 4 140.08 12.29
 -25 -1 -4 141.82 12.32
 -25 1 -5 55.13 8.4
 -25 -1 -5 50.26 8.16
 25 -1 5 32.21 7.15
 25 1 5 33.59 6.94
 -25 1 -5 30.44 6.91
 -25 1 -6 60.07 9.54
 -25 -1 -6 64.14 9.13
 -25 1 -6 65.47 8.91
 -25 1 -6 72.46 9.34
 25 1 6 57.27 9
 25 -1 6 45.79 8.1
 25 -1 7 104.32 11.85
 -25 1 -7 104.37 11.4
 -25 1 -7 94.03 11.7
 -25 -1 -7 96.17 11.66
 25 1 7 108.42 11.82
 -25 1 -7 96.63 11.2
 -25 1 -8 5.51 5.88
 25 1 8 7.34 5.82
 25 -1 8 8.66 6.79
 -25 1 -8 10.65 7.2
 -25 -1 -8 18.1 7.48
 -25 1 -9 139.94 15.47
 -25 -1 -9 109.33 13.8
 25 1 9 149.64 15.1
 -25 1 -9 127.74 13.64
 -25 -3 0 -3.02 4.14
 25 -3 0 -0.74 3.18
 25 -3 0 1.57 3.93
 -25 -3 -1 407.11 18.01
 -25 -3 1 395.91 18.77
 -25 3 -1 385.42 20.88
 25 -3 1 424.62 20.33
 25 -3 -1 369.5 19.02
 25 -3 1 368.92 19.03
 25 -3 -2 6 3.95
 -25 -3 -2 12.85 3.92
 25 -3 2 11.48 4.57
 -25 -3 2 7.96 3.79
 -25 3 -2 10.88 5.18
 -25 3 -2 4.49 4.58
 25 -3 2 8.79 4.69
 25 3 3 18.53 5.75
 25 -3 3 16.37 5.11
 -25 3 -3 11.94 5.51
 -25 -3 3 9.03 3.83
 -25 3 -3 11.06 5.54
 -25 -3 -3 13.91 4.95
 25 -3 3 15.35 5.83
 25 -3 4 22.66 6.23
 25 3 4 26.96 6.44
 -25 -3 -4 27.75 5.84
 -25 3 -4 22.47 6.38
 -25 3 -4 27.23 6.57
 25 -3 4 31.6 7.61
 -25 3 -5 504.72 24.77
 -25 3 -5 517.3 25.03
 25 -3 5 505.17 26.76
 -25 -3 -5 497.24 24.07
 25 -3 5 484.4 24.39
 25 3 5 518.48 25.38
 -25 -3 -6 9.16 6.11
 25 -3 6 10.63 7.69
 -25 3 -6 16.79 6.26
 -25 3 -6 19.1 6.44
 25 3 6 11.51 5.75
 25 -3 6 11.59 5.79
 -25 -3 -7 56.37 9.27
 25 -3 7 40.7 11.2
 -25 3 -7 56.75 8.95
 25 3 7 51.98 8.93
 25 -3 7 71.61 10.28
 -25 3 -7 66.26 9.57
 -25 3 -8 4.15 5.62
 25 3 8 15.58 6.76
 -25 -3 -8 6.23 5.92
 -25 3 -8 4.42 5.81
 25 -5 0 14.48 4.51
 25 -5 0 13.63 5.57
 25 -5 1 46.94 6.82
 25 -5 1 59.84 8.72
 -25 -5 1 43.05 6.59
 -25 5 -1 33.03 7.29
 25 -5 -1 50.07 8.05
 -25 -5 -2 22.78 5.05
 25 -5 2 26.97 6.86
 -25 -5 2 20.67 5.08
 25 -5 2 25.86 5.42
 -25 5 -2 22.1 6.32
 -25 5 -3 473.71 24.33
 25 -5 3 471.39 24.72
 25 -5 3 481.5 22.31
 25 5 3 453.44 23.26
 -25 -5 -3 432.33 20.69
 -25 5 -4 22.74 6.84
 25 -5 4 27.05 7.55
 -25 -5 -4 31.51 6.14
 25 5 4 26.53 6.5
 25 -5 4 13.17 5.04
 -25 -5 -5 4.64 4.65
 25 -5 5 11.43 7.07
 -25 5 -5 10.17 5.58
 -25 5 -5 19.05 6.5
 25 -5 5 12.61 5.25
 25 5 5 9.06 5.61
 -25 -5 -6 15.53 6.64
 25 -5 6 20.67 8.74
 -25 5 -6 16.04 6.37
 -25 5 -6 29.5 7.42
 25 5 6 26.8 7.01
 25 -5 6 13.84 5.61
 -25 -5 -7 145.8 13.61
 -25 5 -7 126.65 13.34
 25 -5 7 110.66 15.21
 25 5 7 109.48 12.07
 -25 7 0 9.14 6.18
 25 -7 0 9.5 6.15
 -25 7 -1 94.87 12.07
 25 -7 -1 119.37 12.84
 25 -7 1 109.99 12.64
 -25 7 -2 71.07 10.51
 25 -7 2 95.98 12.07
 25 7 2 80.5 9.84
 -25 7 -3 59.09 9.73
 25 -7 3 51.69 9.79
 25 7 3 41.54 7.69
 -25 7 -4 86.15 11.59
 25 -7 4 93.15 12.44
 25 7 4 83.8 10.21
 -25 -7 -4 104.17 10.23
 -25 7 -5 115.99 13.41
 25 -7 5 122.51 14.28
 -25 -7 -5 130.26 12.16
 25 -7 6 27.49 8.99
 -25 -7 -6 19.7 7.1
 -25 7 -6 27.43 8
 -25 9 0 9.21 6.81
 25 -9 1 120.88 14.76
 -25 9 -1 90.73 12.92
 25 -9 2 24.13 9.19
 -25 9 -2 19.88 8.14
 26 0 0 1930.56 56.26
 -26 0 0 1878.19 59.26
 -26 0 -1 -0.83 4.09
 -26 0 1 -2.38 3.47
 26 0 1 -3.19 3.24
 26 0 2 201.09 13.02
 26 0 2 206.7 14.25
 -26 0 -2 198.57 14.12
 -26 0 -3 -1.82 4.49
 26 0 3 -5.94 5.37
 26 0 3 6.55 4.61
 -26 0 -4 475.76 23.12
 26 0 4 445.7 22.99
 -26 0 -4 423.94 22.42
 -26 0 -5 8.88 5.19
 26 0 5 5.14 5.24
 -26 0 -5 16.58 6.07
 26 0 6 923.82 37.17
 -26 0 -6 856.11 37.11
 -26 0 -7 -2.47 6.08
 26 0 7 8.18 6.14
 -26 0 -8 33.87 8.44
 26 0 8 29.46 8.23
 -26 0 -9 4.44 7.65
 26 -2 0 208.57 13.41
 -26 2 0 224.46 15.2
 -26 -2 0 206.65 13.69
 -26 2 -1 137.79 11.78
 26 -2 1 135.77 10.87
 -26 -2 -1 134.71 11.26
 -26 -2 1 125.86 10.39
 26 -2 -1 123.94 9.91
 26 -2 1 118.79 10.56
 26 -2 -2 837.54 30.46
 -26 -2 -2 856.83 32.9
 -26 -2 2 802.57 30.61
 -26 2 -2 794.82 32.47
 26 -2 2 877.65 32.72
 -26 -2 -2 807.56 30.84
 26 -2 2 798.59 32.13
 26 -2 3 11 4.82
 -26 -2 -3 8.36 4.65
 -26 2 -3 12.98 5.5
 -26 -2 3 3.64 4.11
 26 -2 3 0.92 4.37
 26 2 3 1.91 4
 -26 2 -4 402.46 22.25
 -26 2 -4 438.95 22.62
 26 -2 4 481.41 24.17
 26 2 4 434.03 22.71
 26 -2 4 434.58 22.43
 -26 -2 -4 442.81 22.25
 26 -2 5 21.37 6.39
 26 2 5 19.8 6.11
 -26 -2 -5 16.72 5.84
 -26 2 -5 14.83 5.94
 26 -2 5 24.93 7.91
 -26 2 -5 11.92 5.69
 -26 2 -6 172.94 14.48
 -26 2 -6 176.74 14.74
 -26 -2 -6 142.92 13.28
 26 -2 6 151.6 13.72
 26 2 6 157.21 14.02
 -26 -2 -7 44.83 9.11
 -26 2 -7 54.58 9.06
 -26 2 -7 55.25 9.43
 26 2 7 41.68 8.76
 26 -2 7 66.87 9.97
 -26 2 -8 415.88 23.64
 -26 2 -8 359.44 21.77
 26 -2 8 426.91 24.89
 26 2 8 416.98 24.31
 -26 -2 -8 353.47 23.22
 -26 2 -8 302.73 22.34
 26 -4 0 433.22 21.93
 -26 -4 0 425.28 20.71
 26 -4 0 410.48 20.2
 -26 -4 1 126.78 10.42
 -26 -4 -1 112.53 9.27
 26 -4 1 127.61 11.67
 26 -4 -1 152.53 12.35
 26 -4 1 115.54 10.54
 26 -4 2 419.93 21.01
 -26 4 -2 406.85 22.59
 -26 -4 2 412.5 19.46
 26 -4 2 488.8 23.63
 26 -4 -2 414.86 21.4
 -26 -4 -2 445.73 20.27
 26 -4 3 26.55 5.8
 -26 -4 -3 20.47 5.07
 -26 -4 3 18.68 4.71
 -26 4 -3 26.3 7
 -26 4 -3 20.18 6.28
 26 4 3 15.72 5.85
 26 -4 3 36.76 7.82
 -26 4 -4 314.31 19.64
 -26 4 -4 300.45 19.05
 26 -4 4 340.07 21.17
 26 4 4 331.27 19.64
 26 -4 4 340.68 19.31
 -26 -4 -4 330.77 18.33
 26 -4 5 19.21 6.09
 26 4 5 22.16 6.64
 -26 -4 -5 22.72 6.38
 -26 4 -5 25.38 7.03
 -26 4 -5 19.99 6.75
 26 -4 5 24.99 8.02
 -26 4 -6 175.33 15.27
 -26 4 -6 201.38 15.54
 26 -4 6 232.04 19.21
 -26 -4 -6 193.06 15.56
 26 -4 6 207.66 16.09
 26 4 6 228.17 16.73
 -26 -4 -7 98.73 11.69
 26 -4 7 96.3 13.79
 -26 4 -7 96.68 11.18
 -26 4 -7 79.1 10.75
 26 4 7 84.52 10.97
 26 -4 7 78.78 11.07
 26 -4 8 165.12 18.78
 26 4 8 155.15 14.8
 -26 -4 -8 148.16 14.76
 -26 4 -8 134.53 13.96
 26 -6 0 887.58 37.04
 -26 -6 1 42.44 6.78
 26 -6 -1 54.17 9.28
 -26 6 -1 50.37 9.11
 26 -6 1 40.68 8.34
 26 -6 2 156.1 14.51
 -26 6 -2 160.36 14.8
 -26 -6 -3 13.93 5.3
 -26 6 -3 4.51 5.26
 26 -6 3 9.87 4.88
 26 6 3 18.12 6.32
 26 -6 3 14.48 6.72
 -26 6 -4 207.75 16.64
 26 -6 4 202.92 17.23
 26 6 4 198.44 15.4
 26 -6 4 187.47 14.11
 -26 -6 -4 182.3 13.74
 -26 6 -5 10.55 6.87
 26 -6 5 12.15 7.2
 -26 -6 -5 12.64 5.63
 26 -6 5 9.01 5.5
 26 6 5 15.65 5.81
 26 -6 6 330.07 23.81
 -26 6 -6 349.4 22.37
 -26 -6 -6 352.08 21.1
 26 6 6 321.96 20.07
 -26 8 0 24.13 8.16
 26 -8 0 35.82 8.86
 -26 8 -1 1.28 6.82
 26 -8 1 10.71 7.03
 26 -8 2 411.5 25.06
 -26 8 -2 327.6 22.6
 26 -8 3 5.56 7.07
 -26 8 -3 14.23 7
 -26 8 -4 144.7 15.4
 26 -8 4 166.81 16.72
 27 1 0 -2.11 4.23
 27 -1 0 -0.67 3.75
 -27 -1 0 0.82 3.89
 -27 1 0 0.87 3.91
 27 -1 -1 919.9 32.33
 27 -1 1 916.53 33.52
 27 1 1 978.08 32.56
 -27 1 1 898.29 35.63
 -27 1 -1 895.12 35.16
 -27 -1 -1 956.95 35.67
 -27 -1 1 961.59 34.84
 27 1 2 82.09 8.49
 -27 -1 2 86.28 8.91
 27 -1 2 88.92 9.28
 -27 -1 -2 92.76 10.03
 -27 1 -2 89.65 9.63
 27 -1 -2 84.49 8.2
 27 -1 2 97.91 10.28
 27 1 2 77.61 9.45
 -27 1 -3 1102.4 40.55
 -27 -1 -3 1098.94 40.52
 27 1 3 1058.67 40.56
 27 -1 3 1073.74 40.68
 -27 -1 -3 1069.68 39.37
 27 -1 3 1099.31 39.9
 -27 1 -4 121.54 11.89
 27 1 4 118.31 11.83
 27 -1 4 142.83 12.77
 -27 -1 -4 137.98 12.28
 27 -1 4 126.47 12.48
 -27 1 -5 409.43 22.07
 27 1 5 358.85 21.46
 27 -1 5 392 21.94
 -27 1 -5 340.33 20.86
 -27 -1 -5 393.34 21.86
 -27 -1 -6 34.42 8.29
 -27 1 -6 28.78 7.32
 -27 1 -6 21.92 7.26
 27 1 6 24.99 6.92
 27 -1 6 32.86 7.78
 -27 1 -7 358.7 21.78
 27 1 7 387.89 22.78
 27 -1 7 349.93 22.31
 -27 -1 -7 335.34 22.13
 -27 1 -7 335.68 22.29
 -27 1 -8 -3.51 6.15
 -27 1 -8 -1.38 7.12
 -27 -1 -8 -2.74 6.26
 27 1 8 -3.94 6.46
 27 -1 8 7.95 6.86
 -27 -3 0 3.31 4.54
 27 -3 0 -0.83 4.1
 27 -3 0 2.43 3.71
 27 -3 -1 1134.01 39.38
 -27 -3 -1 1158.12 40.44
 -27 -3 1 1148.84 38.97
 27 -3 1 1168.77 40.48
 -27 3 -1 1057.52 41.17
 27 -3 1 1092.01 39.62
 27 -3 2 0.91 3.88
 -27 -3 -2 0.77 3.96
 -27 -3 2 2.89 3.91
 -27 3 -2 4.93 4.51
 27 -3 2 9.25 5.21
 27 -3 -2 4.83 4.35
 -27 3 -3 135.19 13.08
 -27 3 -3 148.23 13.08
 27 -3 3 167.23 13.91
 -27 -3 3 160.45 11.52
 27 3 3 149.27 12.92
 27 -3 3 160.95 13.1
 -27 -3 -3 169.96 12.6
 27 -3 4 12.01 5.66
 27 3 4 16.83 6.74
 -27 -3 -4 22.91 6.05
 -27 3 -4 18.11 6.32
 -27 3 -4 11.44 6.03
 27 -3 4 22.15 7.17
 -27 3 -5 895.25 37.36
 -27 3 -5 880.86 36.53
 27 -3 5 949.84 39.56
 27 3 5 906.67 37.57
 27 -3 5 992.11 38.21
 -27 -3 -5 887.6 36.12
 27 3 6 2.28 5.22
 27 -3 6 10.3 5.92
 -27 -3 -6 6.54 6.06
 -27 3 -6 -4.22 5.63
 -27 3 -6 6.64 6.31
 27 -3 6 -1.36 6.6
 -27 3 -7 231.95 17.83
 -27 3 -7 217.57 17.11
 27 -3 7 208.23 20.07
 27 3 7 249.5 18.25
 27 -3 7 234.5 18.25
 -27 -3 -7 224.95 17.61
 -27 -3 -8 1.31 6.69
 -27 3 -8 2.21 5.9
 -27 3 -8 -3.6 5.91
 27 -3 8 -14.16 10.23
 27 3 8 -1.29 5.88
 -27 -5 0 2.56 4.2
 27 -5 0 -2.3 3.71
 27 -5 0 4.13 5.17
 -27 5 -1 314.19 20.68
 -27 -5 1 340.29 18.21
 27 -5 -1 355.63 20.87
 27 -5 1 350.34 18.56
 -27 -5 -2 11.75 4.52
 27 -5 2 19.59 7.05
 -27 -5 2 19.08 4.85
 27 -5 2 15.27 5.5
 -27 5 -2 11.06 6.16
 -27 5 -3 933.52 37.81
 27 -5 3 934.81 38
 27 5 3 852.96 35.88
 27 -5 3 857.74 34.24
 -27 -5 -3 855.57 33.08
 -27 5 -4 31.5 7.58
 27 -5 4 27.04 8.13
 -27 -5 -4 25.73 6.42
 27 -5 4 20.28 6.21
 27 5 4 23.59 7.03
 27 -5 5 132.7 14.45
 -27 5 -5 118.48 12.87
 -27 -5 -5 114.93 11.42
 27 5 5 116.98 12.54
 27 -5 5 122.75 12.29
 -27 -5 -6 1.09 5.18
 27 -5 6 1.43 7.42
 -27 5 -6 2.17 6.04
 -27 5 -6 3.55 5.51
 27 5 6 2.26 5.27
 27 -5 6 5.77 5.17
 27 5 7 270.31 19.19
 -27 5 -7 260.83 19.58
 27 -5 7 314.91 24.06
 -27 -5 -7 284.69 19.76
 27 -7 0 1.26 6.3
 -27 7 -1 342.52 22.92
 27 -7 1 392.49 23.69
 -27 7 -2 21.19 7.14
 27 -7 2 29.66 8.36
 27 7 2 24.49 6.82
 27 7 3 218.08 16.4
 -27 7 -3 207.64 17.73
 -27 7 -4 62.31 10.18
 27 7 4 60.26 9.34
 27 -7 4 63.31 11.29
 27 -7 5 312.85 22.38
 -27 -7 -5 274.11 17.97
 28 0 0 1386.58 43.19
 -28 0 0 1309.62 45.99
 -28 0 -1 4.51 4.74
 -28 0 1 -0.86 3.86
 28 0 -1 4.54 3.48
 28 0 1 0.68 4.19
 28 0 2 250.55 15.3
 28 0 2 287.72 17.71
 -28 0 -2 306.5 18.14
 -28 0 -3 3.95 4.61
 28 0 3 3.47 4.83
 28 0 3 -2.04 4.85
 -28 0 -4 521.09 25.72
 28 0 4 498.03 25.7
 -28 0 -4 508.43 24.99
 -28 0 -5 -3.18 5.13
 -28 0 -5 2.18 4.87
 28 0 5 -1.12 4.93
 -28 0 -6 698.53 31.48
 28 0 6 694.7 32.34
 -28 0 -6 666.4 31.67
 -28 0 -7 2.33 5.74
 28 0 7 6.3 6.42
 -28 0 -7 -5.18 7
 -28 0 -8 36.89 8.63
 -28 0 -8 39.43 9.43
 28 0 8 56.07 10.59
 28 -2 0 307.21 16.72
 -28 2 0 255.47 17.49
 -28 -2 0 294.56 17.16
 -28 -2 1 71.8 8.41
 -28 2 -1 67.52 9.13
 -28 -2 -1 89.86 9.6
 28 -2 -1 71.23 8.14
 28 -2 1 73.54 8.71
 28 -2 1 73.36 8.71
 28 -2 -2 1109.71 38.17
 -28 -2 -2 1080.65 40.55
 -28 2 -2 1102.97 41.09
 28 2 2 1096.26 37.68
 28 -2 2 1100.05 40.05
 -28 -2 2 1083.51 38.56
 -28 -2 -2 1054.5 38.3
 28 -2 2 1081.65 40.58
 28 2 2 1150.47 41.65
 28 -2 3 10.05 5.04
 -28 -2 -3 9.79 5.21
 -28 2 -3 9.99 5.25
 28 -2 3 9.68 5.81
 28 2 3 8.29 5.53
 -28 2 -4 606.05 28.43
 28 -2 4 640.54 29.47
 -28 -2 -4 607.35 27.82
 28 2 4 629.63 29.18
 28 -2 4 583.85 28.09
 -28 -2 -5 14.87 6.07
 -28 2 -5 14.84 6.44
 28 -2 5 9.62 6.6
 28 -2 5 21.17 6.61
 28 2 5 9.08 6.32
 -28 2 -6 122.17 13.15
 -28 2 -6 148.7 14.01
 28 -2 6 169.02 17.16
 -28 -2 -6 136.01 13.59
 28 -2 6 154.11 14.48
 28 2 6 148.31 14.37
 -28 -2 -7 25.12 8.15
 -28 2 -7 28.36 8.07
 -28 2 -7 24.88 8
 28 2 7 52.55 9.67
 28 -2 7 29.54 7.83
 -28 2 -8 426.47 24.96
 28 2 8 453.01 25.85
 28 -2 8 372.19 24.47
 -28 -2 -8 351.95 24
 -28 2 -8 361.17 22.66
 -28 -4 0 537.66 24.23
 28 -4 0 502.62 24.52
 28 -4 0 467.59 22.8
 -28 -4 1 113.1 10.42
 -28 -4 -1 126.91 11.69
 28 -4 1 112.78 10.81
 28 -4 -1 105.09 10.09
 28 -4 1 136.19 12.33
 28 -4 -1 129 11.97
 -28 -4 -2 614.36 25.91
 -28 -4 2 606.4 25.53
 28 -4 2 606.63 28.5
 28 -4 -2 662.11 28.38
 28 -4 2 619.99 27.64
 28 -4 3 12.7 5.22
 -28 -4 -3 17.23 5.53
 -28 -4 3 16.28 4.9
 -28 4 -3 21.93 7.03
 -28 4 -3 15.52 7.03
 28 4 3 20.2 6.39
 28 -4 3 17.58 6.75
 -28 4 -4 412.8 23.81
 28 -4 4 451.55 24.95
 -28 4 -4 411.49 23.5
 28 4 4 408.32 23.31
 28 -4 4 445.93 23.26
 -28 -4 -4 413.35 21.81
 28 -4 5 53.01 8.61
 28 4 5 31.04 7.7
 -28 -4 -5 33.57 7.43
 -28 4 -5 33.81 8.09
 -28 4 -5 28.83 7.94
 28 -4 5 37.8 9.12
 -28 4 -6 152.79 15.55
 -28 4 -6 201.73 16.36
 28 -4 6 225.46 19.67
 28 -4 6 201.16 16.43
 28 4 6 215.33 17.03
 -28 -4 -6 184.27 15.57
 28 4 7 61.89 10.31
 28 -4 7 72.85 11.08
 -28 -4 -7 66.17 10.45
 -28 4 -7 57.21 9.47
 -28 4 -7 58.62 10.3
 28 -4 7 95.47 14.04
 28 -6 0 727.95 33.41
 -28 -6 0 752.18 30.86
 -28 -6 1 28.78 6.36
 -28 6 -1 19.32 7.09
 28 -6 1 28.41 7.9
 28 -6 -1 12.87 6.79
 28 6 2 102.59 11.56
 -28 6 -2 122.51 13.54
 -28 6 -3 4.91 6.05
 28 -6 3 12.68 5.49
 28 6 3 4.35 5.16
 28 -6 3 -5.04 8.55
 -28 6 -4 197.03 16.86
 -28 -6 -4 198.75 14.39
 28 6 4 155.26 14.52
 28 -6 4 171.02 14.12
 -28 -6 -5 -2.04 5.12
 -28 6 -5 7.58 6.63
 28 -6 5 -1.41 6.92
 28 -6 5 2.17 5.34
 28 6 5 4.56 5.52
 28 -8 0 48.9 10.44
 -28 8 -1 -1.38 6.3
 28 -8 1 -2.81 7.04
 -28 8 -2 309.74 22.95
 28 -8 2 377.61 24.94
 29 -1 0 -1.41 4.29
 -29 -1 0 1.78 4.22
 -29 1 0 7.58 4.97
 29 -1 1 243.54 14.88
 -29 1 1 221.1 15.8
 29 1 1 237.27 13.8
 -29 1 -1 269.5 16.97
 -29 -1 -1 246.94 16.11
 -29 -1 1 246.02 15.45
 29 -1 1 235.56 15.9
 29 -1 -1 215.36 13.57
 -29 1 -2 76.95 9.69
 -29 -1 2 69.99 8.45
 -29 -1 -2 71.93 9.42
 29 1 2 66.34 7.92
 29 -1 2 53.38 7.87
 29 -1 -2 74.78 8.01
 29 -1 2 69.09 9.16
 29 1 2 58.69 8.93
 -29 1 -3 471.37 24.12
 -29 -1 -3 454.78 23.4
 29 1 3 441.17 21.96
 29 -1 3 446.62 22.54
 29 1 3 434.76 23.43
 29 -1 3 417.19 23.03
 -29 -1 -3 430.26 22.12
 -29 1 -4 121.55 11.95
 -29 -1 -4 97.14 10.69
 29 -1 4 115.73 12.1
 -29 -1 -4 96.63 11.11
 29 -1 4 102.3 11.38
 29 1 4 97.23 11.39
 29 -1 5 106.14 12.21
 -29 -1 -5 123.88 12.51
 -29 1 -5 116.48 12.18
 29 -1 5 121.16 13.44
 29 1 5 112.74 12.34
 -29 -1 -5 120.32 12.36
 -29 1 -6 20.63 7.06
 -29 -1 -6 21.61 7.31
 29 1 6 34.45 7.98
 29 -1 6 24.58 7.56
 -29 1 -7 185 15.74
 29 1 7 184.94 16.28
 29 -1 7 168.5 15.91
 -29 1 -7 142.57 14.78
 -29 -1 -7 133.15 14.37
 -29 1 -8 7.46 6.63
 29 1 8 2.8 7.02
 29 -1 8 2.84 6.37
 -29 -1 -8 9.98 7.26
 -29 1 -8 4.22 6.8
 29 -3 0 3.52 4.02
 29 -3 0 -1.77 4.27
 -29 -3 0 -2.68 4.97
 -29 -3 -1 473.72 23.32
 -29 -3 1 442.16 21.71
 29 -3 1 465.35 22.99
 29 -3 1 431.29 22.36
 29 -3 -1 449.45 22.1
 29 -3 2 4.94 4.52
 -29 -3 2 5.53 4.46
 -29 -3 -2 1 4.86
 -29 3 -2 10.66 6.09
 -29 -3 -2 10.48 5.06
 29 -3 -2 13.71 5.02
 29 -3 2 7.74 4.93
 29 -3 3 28.13 6.84
 -29 -3 3 30.53 6.36
 -29 3 -3 28.94 7.03
 -29 -3 -3 34.4 6.76
 29 3 3 23.94 6.63
 29 -3 3 20.01 6.84
 -29 -3 -4 11.93 5.15
 -29 3 -4 20.56 6.93
 29 -3 4 2.19 4.92
 29 3 4 13.66 6.16
 -29 3 -5 457.3 25.34
 -29 3 -5 467.67 24.96
 29 -3 5 491.55 27.36
 29 3 5 400.55 24.3
 29 -3 5 492.51 25.85
 -29 -3 -5 455.58 24.28
 -29 -3 -6 6.99 6.22
 29 3 6 4.95 6.41
 29 -3 6 27.29 7.86
 -29 3 -6 21.36 7.42
 -29 3 -6 15.78 7.03
 29 -3 6 8.47 7.53
 -29 -3 -7 104.15 12.77
 -29 3 -7 114.79 12.64
 -29 3 -7 105.95 13.2
 29 3 7 85.4 11.99
 29 -3 7 114.72 13.54
 29 -3 7 117.24 15.68
 -29 -5 0 2.75 4.52
 29 -5 0 8.39 4.47
 29 -5 0 -1.09 5.7
 29 -5 1 111.93 12.31
 29 -5 -1 133.08 13.17
 -29 -5 1 133.83 11.46
 29 -5 1 134.38 11.66
 29 -5 2 10.24 6.68
 -29 -5 2 22.92 6.03
 29 -5 2 28.03 6.69
 -29 5 -2 17.92 6.92
 -29 5 -3 433.99 25.7
 29 -5 3 451.52 25.84
 29 5 3 463.74 25.01
 29 -5 3 453.32 23.67
 -29 -5 -3 486.26 22.97
 -29 5 -4 23.35 8.06
 29 -5 4 31.92 8.76
 -29 -5 -4 26.74 6.8
 29 -5 4 35.93 7.58
 29 5 4 30.11 7.81
 -29 5 -5 47.64 9.84
 29 -5 5 37.2 9.72
 -29 -5 -5 30.34 7.53
 29 -5 5 42.46 8.51
 29 5 5 45.49 8.88
 -29 -5 -6 10.35 6.4
 -29 5 -6 1.17 5.95
 -29 5 -6 3.82 6.05
 29 5 6 2.46 6.16
 29 -5 6 6.23 5.81
 29 -5 6 22.38 9.55
 29 -7 0 3.96 6.83
 -29 -7 0 16.06 5.86
 29 -7 1 191.49 16.98
 -29 7 -1 136.01 15.73
 29 7 2 50.22 8.7
 -29 7 -2 33.79 9.05
 29 -7 2 40.52 9.62
 29 7 3 87.8 11.04
 29 -7 3 105.14 13.49
 -29 7 -3 66.27 11.98
 29 -7 4 54.42 11.4
 -29 7 -4 42.22 9.79
 29 7 4 45.77 8.76
 -30 0 0 521.16 24.77
 30 0 0 501.2 21.44
 30 0 1 0.71 3.97
 -30 0 -1 0.97 4.36
 -30 0 1 8.43 4.99
 30 0 2 11.5 5.24
 -30 0 -2 3.04 4.54
 30 0 2 0.79 4.36
 -30 0 -3 4.23 4.93
 30 0 3 5.52 5.04
 30 0 3 0.89 4.89
 -30 0 -4 43.04 8.37
 30 0 4 31.19 7.22
 30 0 4 40.7 8.42
 -30 0 -5 -1.13 5.38
 -30 0 -5 1.14 5.52
 30 0 5 1.22 5.34
 -30 0 -6 251.5 18.28
 30 0 6 225.97 18.61
 -30 0 -6 269.03 19.3
 -30 0 -7 6.66 7.51
 30 0 7 5.42 6.56
 -30 0 -7 17.29 7.14
 30 -2 0 8.92 4.92
 -30 2 0 -3.17 5.21
 -30 -2 0 8.3 4.77
 30 -2 1 68.05 8.73
 30 -2 -1 90.59 9.24
 -30 -2 1 73.35 8.84
 -30 2 -1 63.49 9.43
 -30 -2 -1 78.26 9.83
 30 -2 1 54.74 8.08
 -30 -2 -2 128.01 12.26
 -30 2 -2 128.22 12.28
 30 -2 -2 129.59 10.85
 30 2 2 117.08 10.07
 30 -2 2 147.9 12.5
 -30 -2 2 112.08 10.63
 30 -2 2 123.36 12.01
 30 2 2 131.67 12.62
 30 -2 3 6.54 5.08
 30 -2 3 4.04 5.3
 -30 -2 -3 -0.93 5.53
 -30 2 -3 5.35 4.99
 -30 -2 -3 1.07 4.99
 30 2 3 2.23 5.21
 30 -2 4 45.81 9.14
 -30 -2 -4 51.5 8.49
 -30 2 -4 36.29 8.3
 30 2 4 37.44 8.35
 30 -2 4 43.75 8.15
 30 -2 5 12.44 6.74
 -30 -2 -5 21.29 6.96
 -30 2 -5 27.16 7.54
 30 -2 5 16.94 6.92
 30 2 5 18.4 7.02
 30 -2 6 4.25 7.1
 -30 -2 -6 10.96 6.78
 -30 2 -6 8.14 6.29
 30 2 6 8.97 6.32
 30 -2 6 17.95 7.42
 30 -2 7 47.62 11.58
 -30 -2 -7 50.59 10.02
 30 2 7 47.08 9.82
 30 -2 7 34.47 9.49
 -30 2 -7 41.95 8.9
 30 -4 0 38.28 7.58
 -30 -4 0 38.72 7.52
 30 -4 0 22.61 5.9
 -30 -4 1 87.54 9.63
 30 -4 1 95.55 10.82
 30 -4 -1 99.32 10.86
 30 -4 1 99.45 10.58
 30 -4 -1 86.57 9.57
 -30 -4 -1 79.21 10.08
 -30 -4 2 29.78 6.44
 30 -4 2 66.72 9.81
 -30 -4 -2 58.44 7.87
 30 -4 2 52.57 8.4
 30 4 2 49.15 8.78
 30 -4 -2 46.39 8.2
 -30 4 -3 8.27 6.31
 -30 -4 3 10.81 5.19
 30 -4 3 5.71 5.91
 -30 -4 -3 12.9 5.4
 30 -4 3 17.06 5.85
 30 4 3 11.41 6
 30 -4 4 42.73 8.38
 30 4 4 55.97 9.81
 30 -4 4 59.58 10.16
 -30 -4 -4 48.28 8.31
 -30 4 -4 60.79 10.1
 -30 4 -4 34.35 8.84
 30 -4 5 16.78 6.3
 30 4 5 18.6 7.36
 30 -4 5 24.32 8.57
 -30 -4 -5 10.9 6.07
 -30 4 -5 8.16 6.13
 -30 4 -5 17.62 7.55
 30 4 6 30.83 8.26
 30 -4 6 38.94 8.84
 -30 4 -6 35.09 8.66
 30 -4 6 41.46 11.03
 -30 -4 -6 41.58 8.66
 -30 4 -6 20.65 8.3
 -30 -6 0 243.67 16.48
 30 -6 0 238.71 18.22
 30 -6 1 47.08 9.61
 30 -6 -1 40.51 9.04
 -30 -6 1 44.7 7.76
 -30 6 -2 10.52 7.7
 30 6 2 13.45 6.48
 30 -6 2 7.61 6.97
 30 6 3 1.16 5.31
 30 -6 3 1.31 7.1
 -30 6 -3 5.33 6.45
 30 -6 3 1.98 4.96
 30 -6 4 47.06 10.1
 -30 6 -4 40.3 10.03
 -30 -6 -4 43.16 8.04
 30 -6 4 47.44 8.43
 30 6 4 39.59 8.91
 30 -6 5 23.3 8.63
 -30 -6 -5 15.1 6.32
 30 -6 5 3.52 5.58
 30 6 5 12.33 6.77
 -30 6 -5 14.93 7.95
 -31 -1 0 -6.72 5.04
 -31 1 0 -1.02 4.86
 31 -1 0 -1.5 4.22
 -31 -1 -1 15.11 5.97
 -31 1 -1 6.2 5
 -31 -1 1 6.53 4.83
 31 -1 1 6.08 4.82
 31 -1 1 15.94 5.36
 31 1 1 7.4 4.65
 31 -1 -1 9.35 4.37
 -31 1 -2 65.59 9.41
 -31 -1 2 55.42 8.43
 -31 -1 -2 57 8.77
 31 1 2 65.34 9.57
 31 -1 2 74.34 9.83
 31 1 2 62.75 7.88
 31 -1 2 70.77 8.82
 -31 1 -3 36.13 7.75
 -31 -1 -3 38.79 8.29
 31 1 3 47.08 8.46
 31 -1 3 54.63 8.82
 31 1 3 29.55 6.72
 31 -1 3 44.57 7.98
 -31 1 -4 91.52 11.31
 -31 -1 -4 73.04 10.21
 31 -1 4 66.97 10.04
 -31 -1 -4 86.59 10.55
 31 1 4 98.66 11.72
 31 -1 4 92.48 11.54
 -31 -1 -5 5.9 5.91
 -31 1 -5 4.67 5.44
 -31 -1 -5 -1.15 5.58
 31 -1 5 6.31 6.52
 31 1 5 7.59 6.01
 31 -1 5 4.93 6.17
 -31 -1 -6 22.16 7.49
 -31 1 -6 24.21 7.61
 -31 -1 -6 21.22 7.85
 31 1 6 22.54 8.06
 31 -1 6 29.14 8.5
 31 -1 6 32.96 9.1
 -31 -1 -7 5.42 6.55
 -31 -1 -7 2.58 6.02
 -31 1 -7 7.55 6.71
 31 1 7 -1.4 6.38
 31 -1 7 7.06 6.71
 -31 -3 0 -2.88 4.96
 31 -3 0 2.84 4.33
 31 -3 0 0.93 4.65
 31 -3 1 35.37 7.48
 31 -3 -1 35.5 6.98
 -31 -3 1 45.92 7.65
 -31 -3 -1 48.56 8.4
 31 -3 1 34.24 7.2
 31 -3 2 10.12 5.47
 31 3 2 4.46 5.3
 31 -3 -2 4.53 4.9
 -31 -3 2 -3.44 4.37
 -31 -3 -2 3.24 4.93
 -31 3 -2 2.3 5.25
 31 -3 2 -1.06 5.24
 -31 -3 -3 37.16 8.35
 -31 3 -3 25.28 6.95
 -31 -3 3 48.7 7.63
 31 -3 3 52.57 9.17
 -31 -3 -3 32.37 7.08
 31 3 3 39.71 8.59
 31 -3 3 34.96 7.7
 -31 3 -4 4.63 5.99
 -31 -3 -4 6.28 5.33
 31 -3 4 1.19 5.09
 31 3 4 7.33 5.36
 31 -3 4 3.6 5.91
 -31 3 -5 104.19 12.01
 -31 -3 -5 77.42 10.78
 31 -3 5 80.05 11
 31 3 5 97.13 12.22
 31 -3 5 80.78 12.23
 -31 3 -6 5.95 6.25
 31 -3 6 -2.92 7.43
 -31 -3 -6 6.2 6.61
 31 3 6 1.33 6.2
 31 -3 6 13.36 6.91
 31 -5 0 6.81 6.22
 -31 -5 0 -0.99 4.7
 31 -5 0 0.91 4.48
 31 -5 1 5.8 5.71
 31 -5 -1 1.14 5.79
 -31 -5 1 8.1 5.33
 -31 -5 -1 3.17 5.2
 31 -5 1 3.84 4.65
 31 -5 2 10.69 7.37
 31 5 2 6.88 5.93
 -31 -5 2 13.16 4.99
 31 -5 2 8.13 5.34
 -31 -5 -3 78.86 9.53
 31 5 3 86.96 11.33
 31 -5 3 96.51 12.12
 -31 5 -3 54.82 11.05
 31 -5 3 85.95 10.58
 31 -5 4 10.62 6.98
 -31 5 -4 1.33 6.89
 -31 -5 -4 19.48 6.43
 31 -5 4 14.9 6.55
 31 5 4 14.86 6.99
 31 -5 5 29.98 10.21
 -31 -5 -5 35.73 7.73
 31 -5 5 24.76 7.36
 31 5 5 21.84 7.9
 -31 5 -5 14.94 7.98
 -31 -7 0 -4 5.48
 31 -7 0 -2.75 6.88
 31 -7 1 13.75 7.45
 31 -7 2 44.78 10.11
 31 7 2 38.31 8.54
 -31 7 -2 27.34 9.16
 -32 0 0 91.7 10.52
 32 0 0 75.3 8.19
 -32 0 -1 3.14 4.48
 -32 0 1 1.01 4.54
 32 0 1 -3.75 4.39
 -32 0 -2 74.07 10.01
 32 0 2 70.56 9.82
 32 0 2 71.48 8.74
 -32 0 -3 -3.38 5.16
 32 0 3 -1.18 5.52
 32 0 3 -4.63 4.94
 -32 0 -4 12.89 6.6
 32 0 4 8.68 6.62
 32 0 4 4.2 5.52
 -32 0 -5 2.44 5.78
 32 0 5 -1.31 6.44
 32 0 5 2.47 6.38
 -32 0 -6 50.51 9.7
 32 0 6 26.04 7.98
 -32 0 -6 39.53 8.62
 -32 0 -7 -1.31 6.23
 32 0 7 -1.45 6.62
 -32 0 -7 -5.45 7.26
 -32 -2 0 85.29 10.03
 32 -2 0 70.84 8.93
 -32 -2 -1 41.88 8.13
 -32 -2 1 41.46 7.48
 -32 2 -1 31.4 7.32
 32 -2 1 45.07 7.73
 32 -2 -1 49.05 7.59
 32 -2 1 42.95 7.43
 32 -2 2 23.93 6.85
 32 2 2 19.38 6.69
 32 -2 -2 24.63 6.21
 -32 2 -2 24.84 7.39
 -32 -2 2 15.73 5.76
 -32 -2 -2 28.86 7.47
 32 -2 2 12.23 5.59
 32 2 3 14.6 5.98
 32 -2 3 7.35 5.52
 32 2 3 2.39 5.14
 -32 2 -3 11.44 6.37
 -32 -2 -3 8.05 5.95
 32 -2 3 9.37 5.36
 -32 2 -4 1.17 5.25
 -32 -2 -4 13.08 6.87
 -32 -2 -4 -1.07 5.19
 32 2 4 1.25 5.37
 32 -2 4 -3.72 6.21
 32 -2 4 5.81 6.01
 -32 2 -5 8.4 6.11
 -32 -2 -5 6.18 6.59
 -32 -2 -5 -5.87 6.96
 32 -2 5 11.73 6.42
 32 2 5 18.41 7.61
 32 -2 5 18.01 7.44
 -32 2 -6 24.65 8.52
 32 -2 6 23.07 9.05
 -32 -2 -6 13.99 7.37
 32 2 6 12.36 7.44
 32 -2 6 15.15 7.24
 -32 -4 0 10.06 5.6
 32 -4 0 2.92 4.53
 32 -4 0 12.6 5.84
 32 -4 1 70.79 9.93
 32 -4 -1 81.2 10.29
 32 -4 -1 76.65 9.51
 -32 -4 1 73.6 9.21
 -32 -4 -1 73.41 10.14
 32 -4 1 84.23 10.24
 32 -4 2 2.24 5.61
 32 4 2 2.34 5.02
 32 -4 -2 8.28 5.76
 -32 -4 2 1.74 4.83
 -32 -4 -2 -2.26 5.48
 32 -4 2 -1.09 4.78
 32 -4 3 11.85 6.69
 -32 -4 -3 10.61 5.22
 32 4 3 12.19 6.69
 32 -4 3 8.06 5.67
 -32 4 -4 1.25 6.26
 -32 -4 -4 -5.31 4.95
 32 -4 4 2.43 4.84
 32 4 4 2.54 5.92
 32 -4 4 10.26 7.23
 -32 4 -5 8.7 6.53
 32 -4 5 4.19 7.88
 -32 -4 -5 15.13 6.81
 32 -4 5 11.63 6.25
 32 4 5 -1.33 6.18
 32 -6 0 34.41 8.98
 -32 -6 0 28.87 7.28
 32 -6 1 25.75 8.67
 32 -6 -1 26.77 8.58
 -32 -6 -1 19.86 7.23
 32 6 2 29.84 8.11
 32 -6 2 13.21 7.75
 32 -6 3 5.45 6.59
 -32 6 -3 8.53 7
 32 6 3 2.47 5.87
 -33 -1 0 6.17 5.24
 -33 1 0 -2.21 5.62
 33 -1 0 -0.79 4.19
 -33 -1 -1 8.64 5.92
 -33 1 -1 7.78 5.57
 -33 -1 1 7.05 5.37
 33 -1 -1 10.6 4.75
 33 -1 1 11.93 5.25
 33 -1 1 0.84 5.01
 -33 -1 2 35.62 7.43
 -33 -1 -2 31.55 7.61
 -33 1 -2 37.31 7.91
 33 -1 2 39.14 7.91
 33 1 2 39.7 8.44
 33 -1 2 23.63 6.43
 33 1 2 26.94 6.11
 -33 1 -3 32.7 8.23
 -33 -1 -3 25.89 7.64
 33 1 3 18.41 6.95
 33 -1 3 30.42 7.57
 33 1 3 24.99 6.66
 33 -1 3 32.18 7.55
 -33 1 -4 86.64 11.47
 -33 -1 -4 102.58 12
 33 1 4 77.85 10.61
 33 -1 4 88.44 11.13
 33 1 4 72.01 10.98
 33 -1 4 92.59 12.23
 -33 1 -5 7.42 6.79
 -33 -1 -5 2.53 5.54
 -33 -1 -5 2.39 5.77
 33 -1 5 -7.53 7.26
 33 -1 5 1.35 6.18
 33 1 5 -1.35 7.92
 33 -1 6 17.3 7.69
 -33 1 -6 5.1 6.06
 -33 -1 -6 27.36 8.17
 -33 -1 -6 9.03 7.18
 33 1 6 12.75 7.1
 33 -1 6 11.35 7.57
 -33 -3 0 -2.06 5.74
 33 -3 0 4.07 4.83
 33 -3 0 -0.97 4.88
 -33 -3 1 28.97 7.1
 -33 -3 -1 27.46 7.48
 33 -3 -1 34.34 7.33
 33 -3 1 32.26 7.39
 33 -3 1 25.97 6.75
 -33 -3 2 10.2 5.37
 -33 -3 -2 11.63 6.29
 -33 3 -2 8.64 6.28
 33 3 2 3.58 5.13
 33 -3 -2 13.27 5.75
 33 -3 2 11.38 5.8
 33 -3 2 6.32 5.54
 33 -3 3 55.57 9.52
 33 3 3 41.14 8.77
 -33 -3 -3 62.36 9.76
 -33 3 -3 57.64 9.79
 -33 -3 -3 50.03 8.6
 33 -3 3 39.87 8.13
 33 -3 4 17.37 7.36
 -33 3 -4 16.05 7.23
 -33 -3 -4 11.21 6.55
 -33 -3 -4 8.73 5.82
 33 -3 4 -1.28 5.83
 33 3 4 9.11 6.3
 33 -3 5 98.21 13.33
 -33 3 -5 98.35 12.51
 -33 -3 -5 71.5 10.74
 33 -3 5 76.49 11.53
 33 -5 0 2.36 6.3
 -33 -5 0 7.35 6.07
 -33 -5 1 -1.92 5.56
 -33 -5 -1 2.25 5.44
 33 -5 -1 2.37 5.72
 33 -5 1 8.41 6.31
 33 -5 1 -1.03 5.42
 -33 -5 -2 8.31 6.34
 33 5 2 14.67 7.08
 33 -5 2 18.58 6.17
 33 -5 2 9.88 6.68
 33 5 3 79.78 11.58
 33 -5 3 70.11 11
 33 -5 3 102.99 11.86
 33 -5 4 8.24 7.22
 33 -5 4 28.33 7.89
 33 5 4 11.83 6.91
 -33 -5 -4 10.78 6.39
 -34 0 0 329.79 20.33
 -34 0 -1 -1.12 5.42
 -34 0 1 -4.38 5.48
 34 0 1 -2.26 4.74
 34 0 1 -4.69 4.8
 -34 0 -2 4.65 5.83
 34 0 2 5.96 5.45
 34 0 2 8.65 5.31
 -34 0 -3 1.2 5.62
 34 0 3 3.86 5.51
 34 0 3 -6.3 5.65
 -34 0 -4 48.34 10.22
 34 0 4 46.33 9.59
 34 0 4 75.62 11.07
 -34 0 -5 5.13 6.09
 34 0 5 12.55 7.1
 34 0 5 -3.72 6.61
 34 0 6 181.69 17.97
 -34 0 -6 150.1 15.44
 34 0 6 160.55 16.39
 -34 -2 0 7.44 5.58
 34 -2 0 9.49 5.46
 34 -2 0 8.97 5.06
 -34 -2 -1 36.95 8.19
 -34 -2 1 50.84 8.43
 -34 2 -1 31.35 7.86
 34 -2 1 56.9 9.18
 34 -2 -1 35.78 7.03
 34 -2 1 51.44 8.04
 -34 2 -2 197.63 16.42
 -34 -2 2 161.09 14.07
 34 -2 2 191.77 14.84
 34 -2 2 160.9 14.86
 34 2 2 188.99 16.03
 34 -2 -2 177.63 13.44
 -34 -2 -2 201.36 16.43
 34 -2 3 1.09 6.13
 34 2 3 3.83 5.34
 34 -2 3 6.24 5.82
 -34 2 -3 12.23 6.61
 -34 -2 -3 1.23 5.64
 34 2 4 87.89 10.75
 34 -2 4 79.07 11.07
 34 2 4 78.61 11.53
 34 -2 4 79.34 11.32
 -34 2 -4 71.85 10.92
 -34 -2 -4 83.55 11.51
 34 -2 5 19.94 7.79
 -34 2 -5 12.69 6.87
 -34 -2 -5 9.14 6.21
 -34 -2 -5 13.3 7.08
 34 -2 5 -1.39 6.1
 34 2 5 11.2 6.53
 -34 -4 0 44.89 9.14
 34 -4 0 45.91 9.02
 34 -4 0 53.96 8.77
 -34 -4 1 65.67 9.49
 -34 -4 -1 83.94 10.98
 34 -4 -1 73.87 10.53
 34 -4 -1 43.62 8.04
 34 -4 1 59.27 9.55
 34 -4 1 59.11 9.45
 -34 -4 2 72.93 9.27
 -34 -4 -2 94.16 11.98
 34 4 2 64.95 10.63
 34 -4 2 74.42 10.84
 34 -4 2 75.49 10.57
 34 -4 3 16.02 7.73
 -34 -4 -3 23.85 7.87
 34 4 3 16.84 7.01
 -34 -4 -3 0.99 4.55
 34 -4 3 12.29 6.06
 34 -4 4 75.27 11.79
 -34 4 -4 84.03 11.91
 -34 -4 -4 82.86 10.9
 34 -4 4 64.88 10.45
 34 4 4 80.83 11.96
 34 -6 0 180.94 16.71
 -34 -6 0 157.23 14.19
 -34 -6 -1 21.01 7.71
 34 -6 1 14.64 7.51
 34 -6 -1 19.71 8.25
 35 -1 0 0.83 5.35
 -35 -1 0 -2.22 5.36
 -35 1 0 -2.37 5.53
 -35 -1 -1 179.86 15.39
 35 -1 1 159.7 14.47
 35 -1 1 166.34 13.19
 -35 1 -1 164.4 15.22
 -35 -1 1 172.18 14.59
 35 -1 2 30.17 7.38
 35 -1 2 45.22 8.85
 -35 -1 -2 45.72 8.58
 -35 1 -2 52.09 9.38
 35 1 2 33.57 8.49
 -35 -1 -3 381.1 23.19
 -35 1 -3 332.15 21.72
 35 1 3 353.44 22.57
 35 -1 3 330.09 21.94
 35 -1 3 318.21 20.08
 35 1 3 298.56 18.92
 -35 1 -4 61.12 10.31
 -35 -1 -4 55.53 10.18
 35 1 4 46.4 10.15
 35 -1 4 57.34 10.23
 35 1 4 59.71 9.48
 35 -1 4 57.84 9.9
 -35 1 -5 90.21 12.45
 -35 -1 -5 86.97 12.26
 35 -1 5 100.51 13.7
 35 1 5 84.74 12.66
 35 1 5 101.46 12.79
 35 -1 5 90.14 12.93
 35 -3 0 -2.03 5.24
 -35 -3 0 2.2 5.69
 35 -3 0 -4.34 5.34
 35 -3 1 352.01 20.8
 35 -3 -1 350.35 20.47
 -35 -3 1 348.33 20.78
 -35 -3 -1 327.37 21.26
 35 -3 1 359.61 21.85
 35 -3 -1 341.22 20.45
 35 -3 2 2.2 5.22
 -35 -3 2 1 5.07
 -35 -3 -2 8.62 6.94
 35 -3 2 4.83 5.62
 35 3 2 10.18 6.05
 35 -3 -2 1.97 5.55
 35 -3 3 65.51 10.2
 -35 3 -3 87.65 12.34
 -35 -3 -3 52.5 9.9
 35 3 3 46.33 10.23
 35 -3 3 56.45 9.92
 35 -3 4 10.22 6.81
 -35 -3 -4 7.81 6.45
 -35 3 -4 -1.31 6.55
 -35 -3 -4 1.32 6.6
 35 -3 4 1.35 5.39
 35 3 4 6.89 6.54
 35 -5 0 2.44 6.79
 -35 -5 0 1.11 5.8
 35 -5 -1 75.83 11.71
 -35 -5 1 88.68 10.88
 -35 -5 -1 112.53 12.66
 35 -5 1 114.08 13.15
 35 -5 1 61.49 10.31
 35 5 2 6.49 6.05
 -35 -5 -2 2.52 6.3
 35 -5 2 8.96 7.02
 35 -5 2 -2.33 5.31
 -36 0 0 1037 41.9
 36 0 1 3.61 5.39
 -36 0 1 -1.18 6.1
 -36 0 -1 1.2 5.6
 36 0 2 228.98 17.88
 -36 0 -2 221.08 17.63
 36 0 2 190.98 14.88
 -36 0 -3 1.28 6.7
 36 0 3 -5.97 6.17
 36 0 3 1.33 6.09
 36 0 4 282.01 21.15
 -36 0 -4 323.36 22.27
 36 0 4 285.69 19.96
 -36 0 -5 -1.35 6.4
 36 0 5 1.25 6.58
 36 0 5 -1.48 6.47
 36 -2 0 196.68 15.92
 36 -2 0 209.32 15.22
 -36 -2 0 210.12 16.77
 -36 -2 -1 45.34 9.1
 -36 -2 1 32.76 7.78
 -36 2 -1 21.98 7.98
 36 -2 1 36.62 8.27
 36 -2 -1 50.12 8.54
 36 -2 1 35.88 7.58
 36 -2 2 529.85 27.7
 -36 -2 -2 466 26.68
 -36 2 -2 477.87 27.19
 36 -2 2 451.69 24.5
 -36 -2 2 508.03 25.97
 -36 2 -3 6.51 6.73
 -36 -2 -3 1.3 5.93
 36 -2 3 1.12 5.97
 36 2 3 4.05 6.41
 36 -2 3 2.65 5.93
 36 2 4 266.05 20.74
 36 -2 4 244.82 19.86
 36 -2 4 290.12 20.42
 -36 -2 -4 297.84 20.88
 -36 2 -4 285.45 20.89
 36 -4 0 290.5 19.68
 36 -4 0 317.44 20.34
 -36 -4 0 286.42 19.83
 36 -4 -1 35.96 7.85
 36 -4 -1 30.47 8.98
 -36 -4 1 52.68 8.98
 -36 -4 -1 25.42 7.95
 36 -4 1 45.31 9.06
 36 -4 1 32.38 7.75
 36 -4 2 277.55 19.82
 36 -4 -2 263.54 18.14
 36 4 2 283.16 20.81
 -36 -4 2 270.02 17.95
 -36 -4 -2 308.31 21.18
 36 -4 2 293.82 20.14
 -36 -4 -3 5.32 7.19
 36 -4 3 7.66 6.7
 36 4 3 5.48 6.86
 36 -4 3 6.5 5.82
 37 -1 0 2.34 5.36
 -37 1 0 1.28 6.49
 -37 -1 0 3.56 5.94
 37 1 1 266.45 19.65
 37 -1 1 287 19.89
 37 -1 1 247.66 16.54
 -37 1 -1 293.81 20.38
 -37 -1 1 278.13 19.26
 -37 -1 -1 259.11 19.29
 37 1 2 11.85 6.93
 -37 -1 -2 38.26 8.5
 -37 1 -2 21.95 8.02
 37 -1 2 24.36 7.03
 37 -1 2 16.76 6.99
 37 1 3 383.06 24.2
 37 -1 3 377.63 24.03
 -37 1 -3 342.5 22.92
 -37 -1 -3 355.26 23.3
 37 -1 3 334.18 21.21
 -37 -1 -4 13.56 7.58
 -37 1 -4 37.53 9.28
 37 1 4 37.43 8.45
 37 -1 4 18.91 7.45
 37 1 4 48.92 10.71
 37 -1 4 57.52 10.63
 37 -3 0 1.05 5.66
 37 -3 0 -5.73 5.93
 -37 -3 0 -5.83 6.03
 37 -3 1 332.69 21.61
 37 -3 -1 358.34 21.45
 37 -3 1 352.8 21.49
 37 -3 -1 367.33 21.24
 -37 -3 -1 349.73 22.44
 -37 -3 1 352.84 21.64
 37 3 2 -4.06 6.43
 -37 -3 -2 -5.18 7
 -37 -3 2 1.07 5.53
 37 -3 2 10.17 6.53
 37 -3 2 8.88 6.14
 -37 -3 -3 68.95 11.29
 -37 3 -3 51.48 10.36
 37 -3 3 56.67 10.21
 37 3 3 67.08 11.31
 37 -3 3 60.73 10.72
 -38 0 0 252.88 19.28
 -38 0 -1 -1.28 6.31
 38 0 2 28.03 8.9
 -38 0 -2 15.71 7.68
 -38 0 -3 -2.69 6.74
 38 0 3 2.04 5.68
 38 0 3 1.4 6.53
 -38 -2 0 18.1 7.67
 38 -2 0 28.64 7.81
 38 -2 0 27.14 6.95
 -38 -2 -1 18.95 7.49
 -38 -2 1 17.47 7.23
 38 2 1 17.29 7.1
 38 -2 1 12.46 6.15
 38 -2 1 19.1 6.95
 38 -2 2 213.95 17.66
 38 2 2 205.76 18.31
 38 -2 2 202.26 16.08
 -38 2 -2 218.21 18.65
 -38 -2 -2 220.42 18.36
 39 -1 0 -1.24 5.21
 -39 -1 0 2.52 6.21
 39 -1 1 43.88 9.21
 39 1 1 44.14 9.7
 -39 -1 -1 41.64 9.73
 -39 1 -1 58.37 10.67
 -39 -1 1 49.92 9.75
 39 1 2 13.87 6.95
 -39 -1 -2 16.12 8.15
 -39 1 -2 17.82 8.03
 39 -1 2 3.01 6.03
 0 0 0 0 0
 -7 1 -1 1089.11 29.83
 -2 -8 -1 52.25 8.27

_iucr_refine_instructions_details
;
TITL exp_thma2pbi4_2_125_a.res in Cmca
    exp_thma2pbi4_2_125.res
    created by SHELXL-2019/3 at 11:27:58 on 07-Mar-2024
REM Old TITL exp_ThMA2PbI4_2_125 in Cmce
REM SHELXT solution in Cmca: R1 0.092, Rweak 0.008, Alpha 0.023
REM <I/s> 3.558 for 152 systematic absences, Orientation as input
REM Formula found by SHELXT: C12 I4 Pb
CELL 0.71073 29.0528 8.6802 8.6921 90 90 90
ZERR 2 0.0008 0.0002 0.0002 0 0 0
LATT 7
SYMM -X,0.5-Y,0.5+Z
SYMM -X,0.5+Y,0.5-Z
SYMM +X,-Y,-Z
SFAC C H I N Pb S
UNIT 40 128 16 8 4 8
FLAT C6A C5A S1A C2A C3A C4A
FLAT C6 C5 C4 C3 C2 S1
RIGU
SIMU
SADI N7A C6A N7 C6
SADI C6A C5A C6 C5
EADP C6A C6
EADP N7A N7
SIMU 0.02 0.04 2 C6A C6 C5A C5
SIMU 0.02 0.04 2 N7 N7A C5A C5 C6A C6
DFIX 1.54 C6A C5A C6 C5
DFIX 1.48 N7 C6 N7A C6A
SADI 0.002 S1 C2 S1 C5 S1A C2A S1A C5A
SADI 0.002 C5A C4A C4A C3A C3A C2A C3 C2 C4 C3 C5 C4
SADI 0.002 N7 C6 N7A C6A
SIMU 0.002 0.004 2 C2 C3

L.S. 10
PLAN  2
TEMP -173
CONF
LIST 4
MORE -1
BOND $H
fmap 2
acta
REM <olex2.extras>
REM <HklSrc "%.\\exp_ThMA2PbI4_2_125.hkl">
REM </olex2.extras>

WGHT    0.000000   73.806801
EXTI    0.000065
FVAR       0.10400   0.51001
PB01  5    0.500000    0.500000   -0.500000    10.25000    0.02052    0.01596 =
         0.01548   -0.00008    0.00000    0.00000
I002  3    0.500000    0.683180   -0.183410    10.50000    0.02846    0.01836 =
         0.01749   -0.00528    0.00000    0.00000
I003  3    0.609988    0.500000   -0.500000    10.50000    0.02041    0.04019 =
         0.03862    0.00043    0.00000    0.00000
PART -1
N7    4    0.593843    0.576288    0.080326    20.50000    0.02080    0.03047 =
         0.02888    0.00515   -0.00200   -0.00346
AFIX 137
H7A   2    0.607491    0.669605    0.066353    21.00000   -1.20000
H7B   2    0.597068    0.546739    0.180194    21.00000   -1.20000
H7C   2    0.563394    0.583389    0.056824    21.00000   -1.20000
AFIX   0
C5    1    0.667198    0.501430   -0.019891    20.50000    0.02204    0.05747 =
         0.04209    0.00299   -0.00268    0.00175
C2    1    0.748617    0.433242    0.000603    20.50000    0.01913    0.04334 =
         0.03537   -0.00129    0.00629   -0.00085
AFIX  43
H2    2    0.778024    0.385388    0.001379    21.00000   -1.20000
AFIX   0

PART -2
C6A   1    0.617710    0.515744   -0.038998   -20.50000    0.02370    0.04722 =
         0.03574   -0.00166   -0.00091    0.00115
AFIX  23
H6AA  2    0.613922    0.574076   -0.136049   -21.00000   -1.20000
H6AB  2    0.606233    0.409602   -0.055292   -21.00000   -1.20000
AFIX   0

PART -1
C4    1    0.696098    0.624659   -0.037805    20.50000    0.02166    0.05539 =
         0.04439   -0.00275    0.00437    0.00397
AFIX  43
H4    2    0.685677    0.725503   -0.062106    21.00000   -1.20000
AFIX   0
C3    1    0.741511    0.588096   -0.017211    20.50000    0.01942    0.04342 =
         0.03546   -0.00125    0.00614   -0.00083
AFIX  43
H3    2    0.765540    0.662304   -0.015467    21.00000   -1.20000
AFIX   0
S1    6    0.697467    0.337026    0.021328    20.50000    0.02972    0.03311 =
         0.08024   -0.00324    0.00174    0.00249

PART -2
C5A   1    0.668481    0.512292    0.007995   -20.50000    0.02272    0.05715 =
         0.04332    0.00297    0.00058    0.00187
C2A   1    0.748019    0.523018   -0.067199   -20.50000    0.01979    0.04806 =
         0.02837   -0.00450   -0.00243   -0.00733
AFIX  43
H2A   2    0.777155    0.527867   -0.116575   -21.00000   -1.20000
AFIX   0
C4A   1    0.697440    0.499347    0.131524   -20.50000    0.02160    0.05579 =
         0.04126    0.00142    0.00324   -0.00032
AFIX  43
H4A   2    0.687343    0.487940    0.234851   -21.00000   -1.20000
AFIX   0
C3A   1    0.742706    0.504821    0.088205   -20.50000    0.02112    0.03632 =
         0.02791   -0.00411   -0.00088    0.00521
AFIX  43
H3A   2    0.767685    0.496866    0.158287   -21.00000   -1.20000
AFIX   0
S1A   6    0.696692    0.536157   -0.163561   -20.50000    0.02690    0.08101 =
         0.02764    0.00587   -0.00149    0.00085

PART -1
C6    1    0.615947    0.460892   -0.021268    20.50000    0.02370    0.04722 =
         0.03574   -0.00166   -0.00091    0.00115
AFIX  23
H6A   2    0.603354    0.467454   -0.126899    21.00000   -1.20000
H6B   2    0.610920    0.355344    0.018483    21.00000   -1.20000
AFIX   0

PART -2
N7A   4    0.591604    0.591228    0.086550   -20.50000    0.02080    0.03047 =
         0.02888    0.00515   -0.00200   -0.00346
AFIX 137
H7AA  2    0.610394    0.605344    0.169119   -21.00000   -1.20000
H7AB  2    0.567422    0.530585    0.114119   -21.00000   -1.20000
H7AC  2    0.580963    0.684116    0.053519   -21.00000   -1.20000
AFIX   0
HKLF 4


REM  exp_thma2pbi4_2_125_a.res in Cmca
REM wR2 = 0.0818, GooF = S = 1.368, Restrained GooF = 1.234 for all data
REM R1 = 0.0370 for 1424 Fo > 4sig(Fo) and 0.0390 for all 1502 data
REM 134 parameters refined using 337 restraints

END  
     
WGHT      0.0000     73.8338 

REM Highest difference peak  2.280,  deepest hole -2.386,  1-sigma level  0.243
Q1    1   0.5000  0.5425 -0.3094  10.50000  0.05    2.28
Q2    1   0.7202  0.6804  0.1777  11.00000  0.05    2.10

  REM The information below was added by Olex2.
  REM
  REM R1 = 0.0370 for 1424 Fo > 4sig(Fo) and 0.0390 for all 11257 data
  REM 134 parameters refined using n/a restraints
  REM Highest difference peak 2.28, deepest hole -2.39
  REM Mean Shift 0, Max Shift -0.001.

  REM +++ Tabular Listing of Refinement Information +++
  REM R1_all = 0.0390
  REM R1_gt = 0.0370
  REM wR_ref = 0.0818
  REM GOOF = 1.368
  REM Shift_max = -0.001
  REM Shift_mean = 0
  REM Reflections_all = 11257
  REM Reflections_gt = 1424
  REM Parameters = 134
  REM Hole = -2.39
  REM Peak = 2.28
  REM Flack = n/a

  
;
_olex2_submission_special_instructions  'No special instructions were received'
_oxdiff_exptl_absorpt_empirical_details
;
Empirical correction (ABSPACK) includes:
- Absorption correction using spherical harmonics
- Frame scaling
;
_oxdiff_exptl_absorpt_empirical_full_max  1.284
_oxdiff_exptl_absorpt_empirical_full_min  0.689
