# Supplementary material for: Temperature-Dependent Structural and Optoelectronic Properties of the Layered Perovskite 2-Thiophenemethylammonium Lead Iodide
Source: J Phys Chem C Nanomater Interfaces. 2024 Jul 25;128(31):13108–20. doi: 10.1021/acs.jpcc.4c03221 (PMC11317984; doi:10.1021/acs.jpcc.4c03221)
Supplement: Supplementary file 1 — jp4c03221_si_001.zip [file jp4c03221_si_001.zip › ThMA2PbI4_Temp-depSCXRD/exp_ThMA2PbI4_3_150.cif]

data_exp_thma2pbi4_3_150
_audit_creation_date               2024-03-07
_audit_creation_method
;
Olex2 1.5
(compiled 2024.02.16 svn.r378c4104 for OlexSys, GUI svn.r6928)
;
_shelx_SHELXL_version_number       '2019/3'
_audit_contact_author_address      ?
_audit_contact_author_email        ?
_audit_contact_author_name         ''
_audit_contact_author_phone        ?
_publ_contact_author_id_orcid      ?
_publ_section_references
;
Dolomanov, O.V., Bourhis, L.J., Gildea, R.J, Howard, J.A.K. & Puschmann, H.
 (2009), J. Appl. Cryst. 42, 339-341.

Sheldrick, G.M. (2015). Acta Cryst. A71, 3-8.

Sheldrick, G.M. (2015). Acta Cryst. C71, 3-8.
;
_chemical_name_common              ?
_chemical_name_systematic          ?
_chemical_formula_moiety           'I8 Pb2, 15.886(C1.259 H4.029 N0.252 S0.252)'
_chemical_formula_sum              'C20 H64 I8 N4 Pb2 S4'
_chemical_formula_weight           1918.57
_chemical_melting_point            ?
_chemical_oxdiff_formula           C20PbI4N2S1H30
loop_
  _atom_type_symbol
  _atom_type_description
  _atom_type_scat_dispersion_real
  _atom_type_scat_dispersion_imag
  _atom_type_scat_source
 'C' 'C' 0.0033 0.0016 'International Tables Vol C Tables 4.2.6.8 and 6.1.1.4'
 'H' 'H' 0.0000 0.0000 'International Tables Vol C Tables 4.2.6.8 and 6.1.1.4'
 'I' 'I' -0.4742 1.8119 'International Tables Vol C Tables 4.2.6.8 and 6.1.1.4'
 'N' 'N' 0.0061 0.0033 'International Tables Vol C Tables 4.2.6.8 and 6.1.1.4'
 'Pb' 'Pb' -3.3944 10.1111
 'International Tables Vol C Tables 4.2.6.8 and 6.1.1.4'
 'S' 'S' 0.1246 0.1234 'International Tables Vol C Tables 4.2.6.8 and 6.1.1.4'

_shelx_space_group_comment
;
The symmetry employed for this shelxl refinement is uniquely defined
by the following loop, which should always be used as a source of
symmetry information in preference to the above space-group names.
They are only intended as comments.
;
_space_group_crystal_system        'orthorhombic'
_space_group_IT_number             64
_space_group_name_H-M_alt          'C m c e'
_space_group_name_Hall             '-C 2bc 2'
loop_
  _space_group_symop_operation_xyz
 'x, y, z'
 '-x, -y+1/2, z+1/2'
 '-x, y+1/2, -z+1/2'
 'x, -y, -z'
 'x+1/2, y+1/2, z'
 '-x+1/2, -y+1, z+1/2'
 '-x+1/2, y+1, -z+1/2'
 'x+1/2, -y+1/2, -z'
 '-x, -y, -z'
 'x, y-1/2, -z-1/2'
 'x, -y-1/2, z-1/2'
 '-x, y, z'
 '-x+1/2, -y+1/2, -z'
 'x+1/2, y, -z-1/2'
 'x+1/2, -y, z-1/2'
 '-x+1/2, y+1/2, z'

_cell_length_a                     29.0629(8)
_cell_length_b                     8.6884(2)
_cell_length_c                     8.6993(2)
_cell_angle_alpha                  90
_cell_angle_beta                   90
_cell_angle_gamma                  90
_cell_volume                       2196.66(9)
_cell_formula_units_Z              2
_cell_measurement_reflns_used      6647
_cell_measurement_temperature      150.00(10)
_cell_measurement_theta_max        32.3380
_cell_measurement_theta_min        2.7640
_shelx_estimated_absorpt_T_max     ?
_shelx_estimated_absorpt_T_min     ?
_exptl_absorpt_coefficient_mu      13.486
_exptl_absorpt_correction_T_max    1.00000
_exptl_absorpt_correction_T_min    1.00000
_exptl_absorpt_correction_type     sphere
_exptl_absorpt_process_details
;
CrysAlisPro 1.171.43.106a (Rigaku Oxford Diffraction, 2024)
Spherical absorption correction
using equivalent radius and absorption coefficient.
Empirical absorption correction using spherical harmonics,
implemented in SCALE3 ABSPACK scaling algorithm.
;
_exptl_absorpt_special_details     ?
_exptl_crystal_colour              orange
_exptl_crystal_colour_primary      orange
_exptl_crystal_density_diffrn      2.901
_exptl_crystal_density_meas        ?
_exptl_crystal_density_method      ?
_exptl_crystal_description         plate
_exptl_crystal_F_000               1728
_exptl_crystal_size_max            1.0
_exptl_crystal_size_mid            0.08
_exptl_crystal_size_min            0.02
_exptl_crystal_size_rad            0.400
_exptl_transmission_factor_max     ?
_exptl_transmission_factor_min     ?
_diffrn_reflns_av_R_equivalents    0.0389
_diffrn_reflns_av_unetI/netI       0.0232
_diffrn_reflns_Laue_measured_fraction_full  0.999
_diffrn_reflns_Laue_measured_fraction_max  0.999
_diffrn_reflns_limit_h_max         37
_diffrn_reflns_limit_h_min         -37
_diffrn_reflns_limit_k_max         11
_diffrn_reflns_limit_k_min         -11
_diffrn_reflns_limit_l_max         11
_diffrn_reflns_limit_l_min         -11
_diffrn_reflns_number              9251
_diffrn_reflns_point_group_measured_fraction_full  0.999
_diffrn_reflns_point_group_measured_fraction_max  0.999
_diffrn_reflns_theta_full          25.242
_diffrn_reflns_theta_max           27.474
_diffrn_reflns_theta_min           2.803
_diffrn_ambient_environment        N~2~
_diffrn_ambient_temperature        150.00(10)
_diffrn_detector                   'Hybrid Pixel Array Detector'
_diffrn_detector_area_resol_mean   10.0000
_diffrn_detector_type              'HyPix-Arc 100'
_diffrn_measured_fraction_theta_full  0.999
_diffrn_measured_fraction_theta_max  0.999
_diffrn_measurement_details
;
List of Runs (angles in degrees, time in seconds):

  # Type    Start    End  Width  t~exp~   \w     \q     \k     \f   Frames
--------------------------------------------------------------------------
  1  \w    -54.00  61.00   0.50    5.00    --   25.56  28.00 -96.00  230
  2  \w    -54.00  61.00   0.50    5.00    --   25.56  28.00 -96.00  230
  3  \w    -19.00  29.00   0.50    5.00    --  -25.24 -99.00-120.00   96
  4  \w    -20.00  32.00   0.50    5.00    --  -25.24 -99.00 120.00  104
  5  \w   -122.00 -89.00   0.50    5.00    --  -25.24-178.00-180.00   66
  6  \w    -57.00 -31.00   0.50    5.00    --  -25.24 -28.00 101.00   52
  7  \w     42.00  98.00   0.50    5.00    --   25.56 178.00   0.00  112
  8  \w     43.00 110.00   0.50    5.00    --   25.56 178.00 -90.00  134
;
_diffrn_measurement_device         'four-circle diffractometer'
_diffrn_measurement_device_type    'XtaLAB Synergy, Dualflex, HyPix-Arc 100'
_diffrn_measurement_method         '\w scans'
_diffrn_orient_matrix_type        
 'CrysAlisPro convention (1999,Acta A55,543-557)'
_diffrn_orient_matrix_UB_11        -0.0088705000
_diffrn_orient_matrix_UB_12        0.0532629000
_diffrn_orient_matrix_UB_13        -0.0542366000
_diffrn_orient_matrix_UB_21        0.0002723000
_diffrn_orient_matrix_UB_22        -0.0579749000
_diffrn_orient_matrix_UB_23        -0.0574081000
_diffrn_orient_matrix_UB_31        -0.0227240000
_diffrn_orient_matrix_UB_32        -0.0215391000
_diffrn_orient_matrix_UB_33        0.0204940000
_diffrn_radiation_monochromator    mirror
_diffrn_radiation_probe            x-ray
_diffrn_radiation_type             'Mo K\a'
_diffrn_radiation_wavelength       0.71073
_diffrn_source                     'micro-focus sealed X-ray tube'
_diffrn_source_type                'PhotonJet (Mo) X-ray Source'
_reflns_Friedel_coverage           0.000
_reflns_Friedel_fraction_full      .
_reflns_Friedel_fraction_max       .
_reflns_number_gt                  1236
_reflns_number_total               1285
_reflns_special_details
;
 Reflections were merged by SHELXL according to the crystal
 class for the calculation of statistics and refinement.
 
 _reflns_Friedel_fraction is defined as the number of unique
 Friedel pairs measured divided by the number that would be
 possible theoretically, ignoring centric projections and
 systematic absences.
;
_reflns_threshold_expression       'I > 2\s(I)'
_computing_cell_refinement         'CrysAlisPro 1.171.43.106a (Rigaku OD, 2024)'
_computing_data_collection        
 'CrysAlisPro system (CCD 43.106a 64-bit (release 01-02-2024))'
_computing_data_reduction          'CrysAlisPro 1.171.43.106a (Rigaku OD, 2024)'
_computing_molecular_graphics      'Olex2 1.5 (Dolomanov et al., 2009)'
_computing_publication_material    'Olex2 1.5 (Dolomanov et al., 2009)'
_computing_structure_refinement    'SHELXL 2019/3 (Sheldrick, 2015)'
_computing_structure_solution      'SHELXT 2018/2 (Sheldrick, 2018)'
_refine_diff_density_max           2.026
_refine_diff_density_min           -2.141
_refine_diff_density_rms           0.222
_refine_ls_extinction_coef         0.00008(3)
_refine_ls_extinction_expression  
 'Fc^*^=kFc[1+0.001xFc^2^\l^3^/sin(2\q)]^-1/4^'
_refine_ls_extinction_method       'SHELXL-2019/2 (Sheldrick 2019)'
_refine_ls_goodness_of_fit_ref     1.334
_refine_ls_hydrogen_treatment      constr
_refine_ls_matrix_type             full
_refine_ls_number_parameters       134
_refine_ls_number_reflns           1285
_refine_ls_number_restraints       336
_refine_ls_R_factor_all            0.0382
_refine_ls_R_factor_gt             0.0366
_refine_ls_restrained_S_all        1.183
_refine_ls_shift/su_max            0.000
_refine_ls_shift/su_mean           0.000
_refine_ls_structure_factor_coef   Fsqd
_refine_ls_weighting_details      
 'w=1/[\s^2^(Fo^2^)+76.3959P] where P=(Fo^2^+2Fc^2^)/3'
_refine_ls_weighting_scheme        calc
_refine_ls_wR_factor_gt            0.0793
_refine_ls_wR_factor_ref           0.0799
_refine_special_details            ?
_olex2_refinement_description
;
1. Fixed Uiso
 At 1.2 times of:
  All C(H) groups, All C(H,H) groups, All N(H,H,H) groups
2. Restrained distances
 C6A-C5A = C6-C5
 1.54 with sigma of 0.02
 N7-C6 = N7A-C6A
 1.48 with sigma of 0.02
 N7A-C6A \\sim N7-C6
 with sigma of 0.02
 C6A-C5A \\sim C6-C5
 with sigma of 0.02
 S1-C2 \\sim S1-C5 \\sim S1A-C2A \\sim S1A-C5A
 with sigma of 0.002
 C5A-C4A \\sim C4A-C3A \\sim C3A-C2A \\sim C3-C2 \\sim C4-C3 \\sim C5-C4
 with sigma of 0.002
3. Restrained planarity
 C6A, C5A, S1A, C2A, C3A, C4A
 with sigma of 0.1
 C6, C5, C4, C3, C2, S1
 with sigma of 0.1
4. Uiso/Uaniso restraints and constraints
All non-hydrogen atoms have similar U: within 2A with sigma of 0.04 and sigma
for terminal atoms of 0.08 within 2A
C6A \\sim C6 \\sim C5A \\sim C5: within 2A with sigma of 0.02 and sigma for
terminal atoms of 0.04 within 2A
N7 \\sim N7A \\sim C5A \\sim C5 \\sim C6A \\sim C6: within 2A with sigma of
0.02 and sigma for terminal atoms of 0.04 within 2A
Uanis(C6A) = Uanis(C6)
Uanis(N7A) = Uanis(N7)
5. Rigid body (RIGU) restrains
 All non-hydrogen atoms
 with sigma for 1-2 distances of 0.004 and sigma for 1-3 distances of 0.004
6. Others
 Sof(H6AA)=Sof(H6AB)=Sof(H2A)=Sof(H4A)=Sof(H3A)=Sof(H7AA)=Sof(H7AB)=Sof(H7AC)=
 1-FVAR(1)
 Sof(C6A)=Sof(C5A)=Sof(C2A)=Sof(C4A)=Sof(C3A)=Sof(S1A)=Sof(N7A)=0.5*(1-FVAR(2))
 Sof(N7)=Sof(C5)=Sof(C2)=Sof(C4)=Sof(C3)=Sof(S1)=Sof(C6)=0.5*FVAR(2)
 Sof(H7A)=Sof(H7B)=Sof(H7C)=Sof(H2)=Sof(H4)=Sof(H3)=Sof(H6A)=Sof(H6B)=FVAR(1)
7.a Secondary CH2 refined with riding coordinates:
 C6A(H6AA,H6AB), C6(H6A,H6B)
7.b Aromatic/amide H refined with riding coordinates:
 C2(H2), C4(H4), C3(H3), C2A(H2A), C4A(H4A), C3A(H3A)
7.c Idealised Me refined as rotating group:
 N7(H7A,H7B,H7C), N7A(H7AA,H7AB,H7AC)
;
_atom_sites_solution_hydrogens     geom
_atom_sites_solution_primary       dual
_atom_sites_solution_secondary     ?
loop_
  _atom_site_label
  _atom_site_type_symbol
  _atom_site_fract_x
  _atom_site_fract_y
  _atom_site_fract_z
  _atom_site_U_iso_or_equiv
  _atom_site_adp_type
  _atom_site_occupancy
  _atom_site_site_symmetry_order
  _atom_site_calc_flag
  _atom_site_refinement_flags_posn
  _atom_site_refinement_flags_adp
  _atom_site_refinement_flags_occupancy
  _atom_site_disorder_assembly
  _atom_site_disorder_group
 Pb01 Pb 0.500000 0.500000 -0.500000 0.01989(19) Uani 1 4 d S T P . .
 I002 I 0.500000 0.68358(9) -0.18383(9) 0.0252(2) Uani 1 2 d S T P . .
 I003 I 0.60995(3) 0.500000 -0.500000 0.0377(3) Uani 1 2 d S T P . .
 N7 N 0.593(3) 0.579(8) 0.068(7) 0.030(5) Uani 0.252(6) 1 d D U P A -1
 H7A H 0.596147 0.673916 0.025468 0.036 Uiso 0.504(11) 1 calc R U P A -1
 H7B H 0.603779 0.580258 0.166109 0.036 Uiso 0.504(11) 1 calc R U P A -1
 H7C H 0.562126 0.554439 0.070446 0.036 Uiso 0.504(11) 1 calc R U P A -1
 C5 C 0.6690(9) 0.506(3) -0.023(4) 0.043(5) Uani 0.252(6) 1 d D U P A -1
 C2 C 0.7487(9) 0.431(4) -0.002(7) 0.036(7) Uani 0.252(6) 1 d D U P A -1
 H2 H 0.778085 0.383907 -0.000491 0.044 Uiso 0.504(11) 1 calc R U P A -1
 C6A C 0.6160(10) 0.516(6) -0.040(5) 0.038(5) Uani 0.248(6) 1 d D U P A -2
 H6AA H 0.611251 0.579121 -0.133038 0.045 Uiso 0.496(11) 1 calc R U P A -2
 H6AB H 0.604491 0.410670 -0.059132 0.045 Uiso 0.496(11) 1 calc R U P A -2
 C4 C 0.6966(10) 0.631(5) -0.043(7) 0.043(7) Uani 0.252(6) 1 d D U P A -1
 H4 H 0.686794 0.732196 -0.068510 0.051 Uiso 0.504(11) 1 calc R U P A -1
 C3 C 0.7407(11) 0.585(4) -0.020(7) 0.040(7) Uani 0.252(6) 1 d D U P A -1
 H3 H 0.765199 0.656904 -0.015871 0.048 Uiso 0.504(11) 1 calc R U P A -1
 S1 S 0.6971(5) 0.3379(17) 0.019(3) 0.056(4) Uani 0.252(6) 1 d D U P A -1
 C5A C 0.6670(8) 0.513(4) 0.005(3) 0.043(5) Uani 0.248(6) 1 d D U P A -2
 C2A C 0.7478(9) 0.522(6) -0.065(4) 0.038(8) Uani 0.248(6) 1 d D U P A -2
 H2A H 0.777054 0.526023 -0.113249 0.045 Uiso 0.496(11) 1 calc R U P A -2
 C4A C 0.6967(9) 0.502(6) 0.126(5) 0.044(7) Uani 0.248(6) 1 d D U P A -2
 H4A H 0.686240 0.492649 0.228838 0.053 Uiso 0.496(11) 1 calc R U P A -2
 C3A C 0.7422(10) 0.505(6) 0.089(4) 0.036(7) Uani 0.248(6) 1 d D U P A -2
 H3A H 0.766555 0.496451 0.161614 0.043 Uiso 0.496(11) 1 calc R U P A -2
 S1A S 0.6969(4) 0.535(2) -0.1631(15) 0.053(4) Uani 0.248(6) 1 d D U P A -2
 C6 C 0.6179(11) 0.464(5) -0.024(7) 0.038(5) Uani 0.252(6) 1 d D U P A -1
 H6A H 0.606096 0.462334 -0.130441 0.045 Uiso 0.504(11) 1 calc R U P A -1
 H6B H 0.613615 0.359766 0.021003 0.045 Uiso 0.504(11) 1 calc R U P A -1
 N7A N 0.592(3) 0.586(9) 0.094(6) 0.030(5) Uani 0.248(6) 1 d D U P A -2
 H7AA H 0.596244 0.524148 0.178087 0.036 Uiso 0.496(11) 1 calc R U P A -2
 H7AB H 0.561852 0.595279 0.073534 0.036 Uiso 0.496(11) 1 calc R U P A -2
 H7AC H 0.604586 0.680115 0.113759 0.036 Uiso 0.496(11) 1 calc R U P A -2

loop_
  _atom_site_aniso_label
  _atom_site_aniso_U_11
  _atom_site_aniso_U_22
  _atom_site_aniso_U_33
  _atom_site_aniso_U_23
  _atom_site_aniso_U_13
  _atom_site_aniso_U_12
 Pb01 0.0237(3) 0.0174(3) 0.0185(3) 0.0000(2) 0.000 0.000
 I002 0.0338(4) 0.0203(4) 0.0214(4) -0.0063(3) 0.000 0.000
 I003 0.0244(4) 0.0441(5) 0.0445(6) 0.0006(4) 0.000 0.000
 N7 0.024(7) 0.037(8) 0.029(13) 0.001(9) -0.005(10) -0.008(6)
 C5 0.025(6) 0.061(10) 0.043(12) 0.005(10) -0.004(9) 0.003(8)
 C2 0.019(10) 0.050(12) 0.040(18) 0.001(12) 0.002(14) -0.002(11)
 C6A 0.028(6) 0.050(10) 0.034(10) 0.000(9) -0.004(7) 0.002(8)
 C4 0.025(9) 0.059(12) 0.044(16) -0.005(13) 0.002(12) 0.005(9)
 C3 0.025(9) 0.052(12) 0.043(17) 0.004(12) 0.003(12) 0.002(10)
 S1 0.034(6) 0.046(7) 0.088(12) 0.001(7) 0.002(7) -0.002(5)
 C5A 0.026(6) 0.061(11) 0.043(11) 0.006(9) -0.003(8) 0.002(10)
 C2A 0.024(10) 0.05(2) 0.037(13) -0.005(13) -0.005(10) -0.008(14)
 C4A 0.027(9) 0.063(16) 0.043(12) 0.003(13) -0.003(8) 0.000(12)
 C3A 0.027(9) 0.046(18) 0.036(13) -0.008(13) -0.005(10) 0.001(13)
 S1A 0.032(5) 0.090(11) 0.036(7) 0.010(6) -0.003(5) 0.000(6)
 C6 0.028(6) 0.050(10) 0.034(10) 0.000(9) -0.004(7) 0.002(8)
 N7A 0.024(7) 0.037(8) 0.029(13) 0.001(9) -0.005(10) -0.008(6)

_geom_special_details
;
 All esds (except the esd in the dihedral angle between two l.s. planes)
 are estimated using the full covariance matrix.  The cell esds are taken
 into account individually in the estimation of esds in distances, angles
 and torsion angles; correlations between esds in cell parameters are only
 used when they are defined by crystal symmetry.  An approximate (isotropic)
 treatment of cell esds is used for estimating esds involving l.s. planes.
;
loop_
  _geom_bond_atom_site_label_1
  _geom_bond_atom_site_label_2
  _geom_bond_distance
  _geom_bond_site_symmetry_2
  _geom_bond_publ_flag
 Pb01 I002 3.1795(8) 9_664 ?
 Pb01 I002 3.1805(8) 10 ?
 Pb01 I002 3.1795(8) . ?
 Pb01 I002 3.1805(8) 2_664 ?
 Pb01 I003 3.1955(9) 9_664 ?
 Pb01 I003 3.1955(9) . ?
 N7 H7A 0.9100 . ?
 N7 H7B 0.9100 . ?
 N7 H7C 0.9100 . ?
 N7 C6 1.482(16) . ?
 C5 C4 1.360(18) . ?
 C5 S1 1.71(2) . ?
 C5 C6 1.531(15) . ?
 C2 H2 0.9500 . ?
 C2 C3 1.360(18) . ?
 C2 S1 1.71(2) . ?
 C6A H6AA 0.9900 . ?
 C6A H6AB 0.9900 . ?
 C6A C5A 1.533(15) . ?
 C6A N7A 1.482(16) . ?
 C4 H4 0.9500 . ?
 C4 C3 1.360(18) . ?
 C3 H3 0.9500 . ?
 C5A C4A 1.360(18) . ?
 C5A S1A 1.71(2) . ?
 C2A H2A 0.9500 . ?
 C2A C3A 1.360(18) . ?
 C2A S1A 1.71(2) . ?
 C4A H4A 0.9500 . ?
 C4A C3A 1.360(18) . ?
 C3A H3A 0.9500 . ?
 C6 H6A 0.9900 . ?
 C6 H6B 0.9900 . ?
 N7A H7AA 0.9100 . ?
 N7A H7AB 0.9100 . ?
 N7A H7AC 0.9100 . ?

loop_
  _geom_angle_atom_site_label_1
  _geom_angle_atom_site_label_2
  _geom_angle_atom_site_label_3
  _geom_angle
  _geom_angle_site_symmetry_1
  _geom_angle_site_symmetry_3
  _geom_angle_publ_flag
 I002 Pb01 I002 180.0 9_664 . ?
 I002 Pb01 I002 90.077(7) . 2_664 ?
 I002 Pb01 I002 89.923(7) 9_664 2_664 ?
 I002 Pb01 I002 90.077(7) 9_664 10 ?
 I002 Pb01 I002 89.923(7) . 10 ?
 I002 Pb01 I002 180.0 10 2_664 ?
 I002 Pb01 I003 90.0 10 . ?
 I002 Pb01 I003 90.0 9_664 . ?
 I002 Pb01 I003 90.0 2_664 9_664 ?
 I002 Pb01 I003 90.0 . 9_664 ?
 I002 Pb01 I003 90.0 . . ?
 I002 Pb01 I003 90.0 10 9_664 ?
 I002 Pb01 I003 90.0 2_664 . ?
 I002 Pb01 I003 90.0 9_664 9_664 ?
 I003 Pb01 I003 180.0 9_664 . ?
 Pb01 I002 Pb01 150.30(3) . 2_665 ?
 H7A N7 H7B 109.5 . . ?
 H7A N7 H7C 109.5 . . ?
 H7B N7 H7C 109.5 . . ?
 C6 N7 H7A 109.5 . . ?
 C6 N7 H7B 109.5 . . ?
 C6 N7 H7C 109.5 . . ?
 C4 C5 S1 115(2) . . ?
 C4 C5 C6 140(3) . . ?
 C6 C5 S1 105(3) . . ?
 C3 C2 H2 125.4 . . ?
 C3 C2 S1 109(3) . . ?
 S1 C2 H2 125.4 . . ?
 H6AA C6A H6AB 108.9 . . ?
 C5A C6A H6AA 110.8 . . ?
 C5A C6A H6AB 110.8 . . ?
 N7A C6A H6AA 110.8 . . ?
 N7A C6A H6AB 110.8 . . ?
 N7A C6A C5A 105(4) . . ?
 C5 C4 H4 126.3 . . ?
 C5 C4 C3 107(4) . . ?
 C3 C4 H4 126.3 . . ?
 C2 C3 C4 118(4) . . ?
 C2 C3 H3 121.1 . . ?
 C4 C3 H3 121.1 . . ?
 C2 S1 C5 89.4(18) . . ?
 C6A C5A S1A 106(2) . . ?
 C4A C5A C6A 144(3) . . ?
 C4A C5A S1A 110(2) . . ?
 C3A C2A H2A 123.3 . . ?
 C3A C2A S1A 113(3) . . ?
 S1A C2A H2A 123.3 . . ?
 C5A C4A H4A 122.1 . . ?
 C5A C4A C3A 116(4) . . ?
 C3A C4A H4A 122.1 . . ?
 C2A C3A C4A 110(4) . . ?
 C2A C3A H3A 124.8 . . ?
 C4A C3A H3A 124.8 . . ?
 C5A S1A C2A 90.2(18) . . ?
 N7 C6 C5 109(4) . . ?
 N7 C6 H6A 110.0 . . ?
 N7 C6 H6B 110.0 . . ?
 C5 C6 H6A 110.0 . . ?
 C5 C6 H6B 110.0 . . ?
 H6A C6 H6B 108.4 . . ?
 C6A N7A H7AA 109.5 . . ?
 C6A N7A H7AB 109.5 . . ?
 C6A N7A H7AC 109.5 . . ?
 H7AA N7A H7AB 109.5 . . ?
 H7AA N7A H7AC 109.5 . . ?
 H7AB N7A H7AC 109.5 . . ?

loop_
  _geom_torsion_atom_site_label_1
  _geom_torsion_atom_site_label_2
  _geom_torsion_atom_site_label_3
  _geom_torsion_atom_site_label_4
  _geom_torsion
  _geom_torsion_site_symmetry_1
  _geom_torsion_site_symmetry_2
  _geom_torsion_site_symmetry_3
  _geom_torsion_site_symmetry_4
  _geom_torsion_publ_flag
 C5 C4 C3 C2 8(4) . . . . ?
 C6A C5A C4A C3A 179.3(17) . . . . ?
 C6A C5A S1A C2A -179.0(12) . . . . ?
 C4 C5 S1 C2 -4(3) . . . . ?
 C4 C5 C6 N7 -46(5) . . . . ?
 C3 C2 S1 C5 7(3) . . . . ?
 S1 C5 C4 C3 -1(4) . . . . ?
 S1 C5 C6 N7 132(4) . . . . ?
 S1 C2 C3 C4 -10(4) . . . . ?
 C5A C4A C3A C2A 1(4) . . . . ?
 C4A C5A S1A C2A 2(2) . . . . ?
 C3A C2A S1A C5A -1(2) . . . . ?
 S1A C5A C4A C3A -2(3) . . . . ?
 S1A C2A C3A C4A 0(4) . . . . ?
 C6 C5 C4 C3 177(3) . . . . ?
 C6 C5 S1 C2 177.2(19) . . . . ?
 N7A C6A C5A C4A 30(5) . . . . ?
 N7A C6A C5A S1A -148(5) . . . . ?

loop_
  _diffrn_refln_index_h
  _diffrn_refln_index_k
  _diffrn_refln_index_l
  _diffrn_refln_intensity_net
  _diffrn_refln_intensity_u
 0 0 -2 4111.79 117.77
 0 0 -2 4119.25 117.74
 0 0 -3 -1.49 1.95
 0 0 -3 -0.75 1.8
 0 0 -4 2988.04 91.97
 0 0 -4 3089.46 92.07
 0 0 5 -0.35 1.84
 0 0 -5 -0.65 3.1
 0 0 6 3884.09 111.99
 0 0 -6 3699.71 117.02
 0 0 -6 3741.98 117.26
 0 0 -7 -0.99 4.48
 0 0 7 2.58 2.66
 0 0 -7 -1.96 4.55
 0 0 8 122.07 9.62
 0 0 -8 104.11 11.95
 0 0 -8 106.66 12.07
 0 0 -9 -1.4 5.66
 0 0 9 3.62 3.67
 0 0 -9 2.8 5.93
 0 0 -10 627.66 35.63
 0 0 -10 542.67 33.67
 0 0 10 621.67 27.74
 0 0 -11 -1.86 8.06
 0 0 11 3.74 4.74
 0 0 -11 -13.12 8.84
 0 2 0 4291.47 124.17
 0 2 0 4260.55 124.11
 0 -2 0 4404.83 122.61
 0 -2 0 4390.47 124.17
 0 -2 1 777.61 23.06
 0 2 -1 730.27 22.61
 0 2 -1 737.48 24.46
 0 -2 -1 728.4 21.63
 0 2 -1 732.74 24.43
 0 2 -2 6862.49 207.3
 0 2 2 7600.57 204.08
 0 2 -2 7416.27 204.86
 0 2 -2 6760.93 207.21
 0 2 -3 60.88 5.66
 0 -2 3 62.55 4.32
 0 2 -3 66.21 3.99
 0 2 -3 61.08 5.56
 0 2 -4 2414.68 77.83
 0 -2 4 2621.52 74.6
 0 2 -4 2452.09 77.96
 0 -2 5 104.64 6.78
 0 2 -6 696.42 30.55
 0 -2 6 734.91 26.35
 0 2 -6 730.98 31.12
 0 2 -7 228.19 16.13
 0 2 -7 234.69 16.46
 0 2 -8 1268.31 52.29
 0 -2 8 1365.3 45.52
 0 2 -8 1287.34 52.24
 0 2 9 43.8 7.23
 0 -2 9 50.7 6.51
 0 2 -9 54.18 10.21
 0 2 -9 47.54 10.03
 0 -2 10 150.13 11.58
 0 2 -10 164.96 17.46
 0 2 -10 144.25 16.33
 0 2 10 159.37 13.36
 0 2 -11 -1.85 8.03
 0 2 11 -2.09 5.56
 0 2 -11 -1.84 7.62
 0 4 0 2876.5 88.1
 0 4 0 2853.9 88.04
 0 -4 0 2941.2 84.23
 0 4 -1 798.77 29.24
 0 4 -1 783.92 25.85
 0 -4 -1 793.01 25.13
 0 4 -1 809.78 29.29
 0 -4 -2 2528.11 72.69
 0 4 -2 2636.91 74.57
 0 4 -2 2451.03 78.36
 0 4 -2 2475.07 78.35
 0 4 -3 39.22 3.86
 0 4 3 33.98 2.62
 0 4 -4 1665.69 52.48
 0 4 -5 61.33 7.66
 0 4 -5 61.51 7.64
 0 4 -6 851.03 35.5
 0 4 -6 796.67 34.84
 0 4 -7 273.45 18.7
 0 4 -7 244.94 17.82
 0 4 -8 566.74 30.23
 0 4 -8 509.73 29.23
 0 4 -9 104.78 13.47
 0 -4 9 117.36 10.68
 0 4 -9 115.74 14.35
 0 4 -10 218.78 20.6
 0 -4 10 236.07 15.75
 0 4 -10 223.84 20.87
 0 -6 0 3935.52 108.14
 0 -6 0 3579.03 103.43
 0 6 0 3767.44 113.9
 0 6 0 3758.35 114.03
 0 6 0 3762.36 113.89
 0 -6 -1 213.06 9.86
 0 6 -1 169.45 12.85
 0 6 -1 183.8 13.12
 0 6 -1 187.65 13.35
 0 6 1 185.42 13.42
 0 6 1 187.76 13.58
 0 6 -2 732.56 31.27
 0 6 -2 728.62 31.17
 0 -6 2 725.84 27.09
 0 6 -2 738.12 31.33
 0 -6 -2 773.43 25.05
 0 6 -3 16.19 4.57
 0 6 -3 20.62 5.19
 0 -6 -3 23.26 2.77
 0 6 -4 896.33 37.47
 0 6 -4 920.88 37.82
 0 6 -5 30.33 6.63
 0 6 -5 38.55 7.21
 0 6 -6 1288.26 51.8
 0 6 -6 1303.06 51.82
 0 6 -7 55.17 10.01
 0 6 -7 50.13 9.44
 0 -6 7 68.73 8.4
 0 6 -8 54.87 10.85
 0 6 -8 60.91 11.55
 0 -6 8 65.99 8.6
 0 6 -9 23.35 9.82
 0 -6 9 52.13 8.39
 0 6 -9 40.26 10.36
 0 8 0 118.65 12.07
 0 8 0 102.23 11.65
 0 -8 0 116.09 8.65
 0 8 0 100.12 11.79
 0 8 -1 21.23 6.64
 0 8 -1 15.96 6.43
 0 8 -1 13.48 5.71
 0 8 1 13.68 6.17
 0 -8 1 20.85 4.57
 0 8 1 13.84 6.51
 0 8 -2 1301.52 52.92
 0 8 2 1369.99 54.05
 0 -8 2 1405.56 47.71
 0 8 -2 1451.87 54.73
 0 8 2 1316.08 53.58
 0 8 -2 1393.52 53.96
 0 -8 3 7.09 4.2
 0 8 -3 2.37 5.03
 0 8 -3 9.4 5.75
 0 8 -3 8.49 5.94
 0 -8 4 576.36 25.33
 0 8 -4 546.75 29.8
 0 8 -4 541.25 29.77
 0 8 -4 508.11 29.01
 0 8 -5 8.1 6.12
 0 8 -5 1.35 5.46
 0 -8 5 -0.84 3.88
 0 8 -6 70.61 11.76
 0 -8 6 72.99 9.18
 0 8 -6 46.82 9.83
 0 8 -7 8.03 6.65
 0 -8 7 5.94 5.73
 0 8 -7 6.41 6.64
 0 10 0 570.22 33.82
 0 10 0 642.86 35.54
 0 -10 0 679.28 27.57
 0 -10 1 69.76 8.55
 0 10 -1 70.91 11.78
 0 10 1 91.95 13.16
 0 10 -1 62.85 11.18
 0 10 -1 78.78 12.47
 0 10 1 80.71 12.93
 0 10 -2 156.16 16.66
 0 10 -2 139.2 15.78
 0 10 -2 130.48 15.47
 0 10 2 165.97 17.16
 0 -10 2 169.23 13.16
 0 10 2 168.73 17.22
 0 10 -3 6.19 7.31
 0 10 3 6.45 7.16
 0 10 -3 7.96 6.59
 0 10 -3 7.81 6.3
 0 10 3 8.13 7.38
 0 -10 3 11.09 5.61
 0 10 -4 268.53 22.7
 0 10 -4 237.16 21.08
 0 10 4 286.03 23.19
 0 -10 4 299.66 18.88
 0 10 4 221.19 20.91
 0 10 -4 234.65 21.3
 0 10 -5 14.27 9.51
 0 10 -5 20.56 9.28
 0 10 -5 32.51 10.04
 0 -10 5 35.48 7.81
 1 1 -1 1914.53 56.06
 -1 1 -1 1863.91 56.08
 1 -1 -1 1977.42 54.67
 -1 1 1 1990.24 54.64
 1 1 -1 1933.62 55.35
 -1 -1 1 1918.72 55.32
 1 1 -1 1887.68 56.05
 -1 1 -1 1872.28 56.08
 -1 1 2 641.19 19.74
 -1 1 -2 584.02 21.32
 1 1 -2 651.94 21.71
 -1 1 -2 607.17 21.44
 1 1 -2 633.22 21.58
 1 -1 2 657.59 19.41
 1 1 -2 628.14 19.91
 -1 -1 2 653.04 20.17
 -1 -1 3 4319.4 118.53
 1 -1 3 4538.07 117.92
 -1 -1 -3 4113.63 121.17
 1 -1 -3 4062.8 121.12
 -1 1 -3 3901.64 120.78
 1 1 -3 4000.73 120.78
 1 -1 -3 4048.38 121.02
 -1 -1 -3 4031.34 121.04
 1 1 -3 4037.53 120.78
 -1 1 -3 3942.14 120.81
 -1 -1 4 908.81 28.81
 1 -1 4 929.86 28.37
 -1 -1 -4 887.84 31.93
 1 -1 -4 862.74 31.79
 -1 1 -4 856.26 31.62
 1 -1 -4 849.11 31.68
 1 1 -4 893.69 31.8
 -1 -1 -4 856.13 31.73
 1 1 -4 847.91 31.52
 -1 1 -4 812.84 31.28
 1 -1 5 1016.95 32.96
 -1 -1 5 1002.16 33.43
 -1 -1 -6 196.92 13.83
 -1 1 -6 189.7 13.42
 1 1 -6 193.22 13.39
 1 -1 -6 199.35 13.92
 -1 1 -6 206.31 13.83
 1 1 -6 183.34 13.16
 1 -1 -6 169.07 13.19
 -1 -1 -6 176.46 13.35
 1 -1 6 203.13 10.4
 -1 -1 6 193.5 10.58
 1 -1 -7 822.62 37.06
 -1 -1 -7 918.27 38.4
 -1 1 -7 896.69 37.68
 1 1 -7 879.9 37.31
 1 -1 -7 882.35 37.91
 -1 -1 -7 865.97 37.75
 1 1 -7 924.01 37.89
 -1 1 -7 887.85 37.59
 -1 1 7 926.18 32.89
 -1 1 -8 23.58 7.12
 1 -1 -8 26.72 7.33
 -1 -1 -8 22 6.93
 1 1 -8 25.78 7.4
 -1 -1 -8 19.37 6.86
 1 -1 -8 31.27 7.75
 1 -1 8 31.6 5.37
 -1 1 8 29.54 5.66
 1 1 8 32.72 5.43
 -1 -1 8 30.78 5.43
 1 1 -8 25.6 7.02
 -1 1 -8 35.13 7.47
 -1 1 -9 531.73 30.96
 1 1 -9 551.74 31.39
 -1 1 9 613.84 26.68
 1 1 9 588.13 25.99
 1 -1 9 638.83 25.7
 -1 -1 9 601.93 25.85
 -1 1 -9 548.18 31.34
 1 1 -9 547.54 31.17
 -1 -1 9 571.53 23.46
 1 1 -10 83.31 13.24
 -1 1 -10 58.03 12.18
 1 1 -10 69.09 12.15
 -1 1 -10 88.9 13.69
 1 1 10 95.39 10.11
 -1 -1 10 100.69 9.75
 -1 1 10 109.33 10.76
 -1 1 -11 61.06 12.52
 1 1 -11 73.61 13.46
 1 1 -11 107.06 15.61
 -1 1 -11 72.38 13.68
 -1 1 11 77.08 9.8
 1 1 11 70.12 9.59
 1 3 0 -0.37 2.15
 -1 3 0 2.61 2.07
 1 3 0 0.37 1.96
 -1 3 0 0.75 2.26
 1 3 0 2.25 1.49
 -1 -3 0 -0.75 1.19
 1 -3 -1 4195.45 116.48
 -1 -3 -1 4126.43 117.89
 1 3 -1 3976.35 121.62
 -1 3 -1 4081.64 121.75
 -1 3 -1 4278.58 118.35
 1 3 -1 4067.48 121.65
 -1 3 -1 3986.68 121.52
 1 -3 1 4297.79 118.85
 1 3 -1 4243.94 119.03
 -1 3 -2 93.52 6.89
 1 3 -2 90.19 6.8
 1 3 2 100.93 3.87
 1 3 -2 91.89 4.11
 1 -3 -2 88.75 3.67
 -1 -3 -2 98.9 4.31
 -1 3 -2 102.48 5.21
 1 3 -2 89.04 5.52
 -1 3 -2 102.31 5.15
 1 3 -2 88.35 5.42
 -1 3 -2 99.03 7.09
 1 3 -2 86.7 6.63
 1 3 -3 366.37 16.34
 -1 3 -3 347.68 16.14
 1 3 3 319.95 10.53
 -1 3 -3 379.52 13.88
 -1 3 3 354.37 12.28
 1 3 3 375.04 12.2
 -1 3 -3 342.7 12.32
 1 3 -3 347.62 16.03
 -1 3 -3 368.19 16.5
 -1 -3 4 40.41 2.28
 1 3 -5 2917.48 86.81
 1 3 5 2540.71 76.24
 -1 3 -5 2848.57 86.46
 -1 -3 5 2821.45 77.17
 1 3 -5 2872.94 86.63
 -1 3 -5 2982.51 86.98
 -1 -3 5 2761.32 81.51
 1 -3 5 2831 80.63
 -1 3 -6 38.67 6.77
 1 3 -6 35.82 6.73
 1 -3 6 34.06 4.33
 -1 -3 6 30.46 4.51
 1 3 -6 33.15 6.17
 -1 3 -6 39.49 6.96
 1 3 -7 468.95 25.16
 -1 3 -7 462.22 24.89
 -1 -3 7 459.22 20.27
 1 -3 7 453.56 19.48
 1 3 -7 486.44 25.29
 -1 3 -7 507.01 25.74
 -1 3 -8 6.11 6.09
 1 3 -8 9.72 5.74
 -1 -3 8 4.27 3.58
 -1 -3 8 10.73 3.92
 1 3 -8 8.55 5.77
 -1 3 -8 9.83 6.44
 1 3 -9 131.45 14.77
 1 3 -9 113.94 13.78
 -1 -3 9 142.27 10.93
 -1 3 -9 131.75 14.83
 -1 3 -9 115.11 14.19
 1 3 -10 6.57 7.3
 -1 3 -10 6.61 7.5
 1 -3 10 7.72 4.59
 -1 -3 10 9.17 4.59
 1 3 -10 14.7 7.56
 -1 3 -10 18.05 7.9
 1 3 10 19.35 6.15
 -1 3 10 11.8 5.83
 -1 -5 0 0.74 0.8
 -1 -5 0 2.57 1.76
 -1 -5 1 980.52 32.37
 -1 -5 -1 995.68 31.45
 1 -5 -1 953 31.04
 1 5 -1 994.59 32.37
 -1 -5 -2 139.28 6.69
 1 -5 -2 127.13 6.35
 -1 5 -2 135.58 7.29
 1 5 -2 128.6 7.55
 -1 5 -3 3012.36 85.18
 1 5 -3 2930.57 85.98
 1 5 -3 3036.01 94.24
 -1 5 -3 2834.34 93.62
 1 5 -3 3048.35 89.2
 -1 5 -3 3043.17 88.23
 1 -5 -3 3069.4 85.57
 -1 -5 -3 3029.62 86.37
 1 5 -3 2931.27 93.93
 -1 5 -3 3019.49 94.3
 -1 5 -4 83.26 8.98
 1 5 -4 100.23 9.66
 -1 5 -4 83.15 9.06
 1 5 -4 97.7 9.5
 -1 5 -4 93.21 6.41
 1 5 4 98.1 5.04
 -1 5 -5 151.7 12.7
 1 5 -5 135.98 12.04
 -1 5 -5 152.93 12.88
 1 5 -5 136.35 12.08
 1 5 -6 32.4 6.99
 -1 5 -6 32.63 7.43
 1 5 -6 44.9 7.92
 -1 5 -6 43.12 7.55
 -1 5 -7 604.14 31.38
 1 5 -7 609.61 31.33
 1 5 -7 597.48 31.25
 -1 5 -7 582.27 30.96
 -1 -5 7 621.1 26.19
 1 5 -7 631.27 26.86
 -1 -5 8 9.28 4.81
 1 5 -8 17.92 7.11
 -1 5 -8 6.94 6.03
 1 5 -8 10.97 7.18
 -1 5 -8 6.9 6.88
 -1 5 -9 351.75 26.11
 1 5 -9 409.15 27.86
 -1 -5 9 443.15 22.37
 1 -5 9 417.38 22.07
 1 5 -9 439.63 28.2
 -1 5 -9 445.49 28.61
 1 -5 10 31.17 6.86
 -1 -5 10 26.29 6.65
 1 5 -10 8.81 7.85
 -1 5 -10 21.24 9.43
 1 5 -10 21 9.6
 -1 5 -10 29.93 9.93
 -1 7 0 -0.94 5.45
 1 7 0 0.94 5.73
 1 7 0 4.64 4.54
 -1 7 0 -3.69 4.9
 -1 7 0 0.96 5.31
 1 7 0 0.96 5.53
 1 7 1 912.8 38.68
 -1 7 1 894.22 38.29
 1 -7 -1 977.51 32.09
 -1 -7 -1 950.76 32.18
 -1 -7 1 966.02 33.49
 -1 7 -1 934.64 38.39
 1 7 -1 915.6 38.14
 1 -7 1 956.03 33.23
 1 7 1 866.79 37.97
 -1 7 1 920.65 38.54
 1 7 -1 948.9 38.67
 -1 7 -1 921.29 38.35
 -1 7 -1 941.07 38.76
 1 7 -1 865.61 37.98
 -1 7 -2 219.89 15.73
 1 7 -2 252.69 16.61
 -1 7 -2 238.88 16.35
 1 7 -2 230.07 16.14
 -1 -7 -2 233.43 11.14
 -1 -7 2 223.2 12.79
 1 -7 -2 242.58 11
 1 -7 2 222.82 12.73
 1 7 -2 260.96 16.98
 -1 7 -2 217.57 15.88
 1 7 -3 500.04 25.83
 -1 7 -3 515.41 26.13
 1 7 -3 486.32 25.67
 -1 7 -3 476.26 25.27
 1 7 -3 519.82 26.38
 -1 7 -3 499.33 25.92
 -1 -7 3 504.04 21.84
 -1 -7 4 264.07 15.19
 -1 7 -4 277.93 18.96
 1 7 -4 237.72 17.81
 1 7 -4 283.14 18.92
 -1 7 -4 309.27 19.59
 1 7 -5 567.23 30.29
 -1 7 -5 603.97 31.14
 1 7 -5 580.34 23.56
 -1 7 -5 590.87 30.84
 1 7 -5 643.12 31.53
 -1 -7 5 604.73 26.08
 -1 7 -6 61.81 10.4
 1 7 -6 71.76 10.74
 -1 7 -6 72.51 10.85
 1 7 -6 66.71 11.03
 1 -7 6 50.52 7.44
 -1 -7 6 65.5 8.45
 -1 7 -7 186.81 17.78
 1 7 -7 172.32 17.14
 1 7 -7 157.68 16.32
 -1 7 -7 179.33 17.45
 1 -7 7 214.13 14.89
 -1 -7 7 186.9 13.9
 1 -7 8 16.54 6.05
 -1 -7 8 9.63 5.28
 -1 7 -8 9.65 7.15
 1 7 -8 12.77 7.82
 -1 7 -8 14.52 8.19
 1 7 -8 16.02 7.85
 -1 9 0 -2.62 6.29
 1 9 0 -2.62 6.97
 1 -9 0 6.73 3.8
 -1 -9 0 0.63 3.34
 1 9 0 1.33 6.39
 -1 9 0 -3.98 7.16
 1 9 -1 608.43 32.22
 -1 9 -1 589.49 31.81
 1 9 1 606.58 32.35
 -1 9 1 566.33 31.47
 -1 9 -1 578.55 31.49
 1 9 -1 616.87 32.06
 -1 9 -1 635.67 32.2
 1 9 -1 562.54 31.21
 1 9 1 615.77 32.61
 -1 9 1 610.02 32.68
 -1 -9 1 630.65 26.41
 1 -9 1 625.6 26.18
 -1 -9 -1 613.23 24.56
 -1 9 2 83.31 11.84
 1 9 -2 60.78 10.23
 -1 9 -2 56.87 9.79
 1 9 2 52.02 10.12
 1 9 2 58.06 10.61
 -1 9 2 51.04 9.87
 1 9 -2 78.59 11.36
 -1 9 -2 68 10.82
 1 9 -2 52.22 10.13
 -1 9 -2 54.61 9.93
 -1 -9 2 58.6 7.74
 1 -9 2 71.48 8.13
 -1 9 -3 110.84 13.78
 1 9 -3 128.36 14.74
 1 9 3 126.48 14.31
 -1 9 -3 95 12.69
 -1 9 3 146.25 15.06
 -1 9 3 141.9 15.26
 -1 9 -3 94.53 12.92
 1 9 3 126.24 14.56
 1 9 -3 102.47 12.89
 1 -9 3 125.91 11.02
 -1 -9 3 137.68 11.39
 1 9 -3 116.39 13.67
 1 9 -4 108.77 13.66
 1 9 -4 124.97 14.89
 -1 9 -4 127.92 14.72
 -1 -9 4 115.81 11.18
 1 -9 4 114.02 10.84
 1 9 -4 101.93 13.38
 -1 9 -4 93.72 13.17
 -1 9 -4 107.96 13.96
 1 -9 5 432.44 23.5
 -1 9 -5 403.31 27.58
 1 9 -5 416.34 27.74
 -1 9 -5 416.54 27.84
 1 9 -5 446.23 28.63
 -1 -9 5 438.8 23.5
 -1 9 -5 461.08 29.22
 1 9 -5 499.35 30.3
 1 9 -6 32.52 9.7
 -1 9 -6 49.08 10.77
 1 9 -6 35.95 9.63
 -1 9 -6 46.04 10.39
 1 -9 6 49.3 8.68
 -1 -9 6 38.26 7.92
 -1 11 0 3.42 7.9
 1 11 0 -1.71 7.09
 1 11 0 -1.73 7.17
 -1 11 0 -3.46 8.15
 -1 11 -1 90.06 13.83
 1 11 1 93.64 14.1
 -1 11 1 107.23 14.87
 1 11 -1 81.77 13.68
 1 11 -1 77.25 13.03
 1 11 1 86.13 14.01
 -1 11 1 91.16 14.53
 -1 11 -1 53.09 11.57
 1 -11 1 101.87 10.4
 -1 -11 1 90.9 10.17
 1 11 2 -3.58 7.04
 -1 11 2 5.37 7.77
 1 11 -2 8.62 7.48
 -1 11 -2 6.86 7.94
 -1 11 2 8.82 7.48
 1 11 -2 1.71 6.71
 1 11 2 -7.07 7.67
 -1 11 -2 -5.14 7.27
 -1 11 -2 5.19 6.98
 1 11 -2 1.73 7.15
 -1 -11 2 3.8 5.27
 1 -11 2 -0.94 4.52
 -2 0 1 1.38 0.77
 2 0 -1 1.81 0.89
 -2 0 -1 2.38 0.96
 2 0 -1 1.71 0.57
 -2 0 1 1.32 0.65
 -2 0 -1 2.52 0.98
 2 0 -1 2.91 0.97
 2 0 2 -0.23 0.95
 -2 0 2 16.52 1.93
 -2 0 2 11.67 1.26
 -2 0 -2 30.43 3.08
 2 0 -2 11.91 2.26
 2 0 2 0.23 0.92
 2 0 -2 20.8 2.68
 -2 0 2 13.33 1.72
 -2 0 -2 34.56 3.22
 -2 0 3 7.14 1.87
 -2 0 -3 4.85 2.5
 2 0 -3 12.22 2.88
 2 0 -3 11.18 2.68
 -2 0 -3 11.63 2.83
 -2 0 -4 624.33 24.49
 2 0 -4 629.74 24.43
 -2 0 4 664.48 22.16
 2 0 -4 624 24.41
 -2 0 -4 588.02 24.19
 -2 0 5 10.4 2.75
 -2 0 -5 6.48 3.4
 -2 0 -5 9.01 3.68
 -2 0 -6 1429.58 51.65
 2 0 -6 1486.29 52.1
 2 0 -6 1465.15 51.95
 -2 0 -6 1474.42 52.14
 -2 0 7 11.97 2.92
 -2 0 7 11.1 3.89
 -2 0 -7 8.88 5.1
 2 0 -7 11.69 4.95
 -2 0 -7 22.81 6.5
 2 0 -7 17.62 6.02
 2 0 8 17.49 4.26
 -2 0 8 12.46 4.17
 2 0 -8 9.38 5.75
 -2 0 -8 2.38 4.93
 2 0 -8 12.92 6.25
 -2 0 -8 16.66 6.62
 -2 0 9 7.58 4.71
 2 0 9 4.14 3.99
 2 0 -9 4.16 5.88
 -2 0 -9 1.4 5.96
 -2 0 -9 -1.41 6.12
 2 0 -9 11.12 6.81
 2 0 -10 380.64 27.17
 -2 0 -10 357.6 26.39
 -2 0 10 395.07 21.25
 2 0 10 408.52 20.85
 2 0 -10 368.69 26.45
 -2 0 -10 402.76 27.65
 -2 0 -11 1.88 8.34
 2 0 -11 7.43 8.06
 2 0 -11 11.04 9.49
 -2 0 -11 1.86 8.27
 -2 0 11 1.95 4.86
 -2 2 0 52.44 3.74
 2 2 0 15.82 1.89
 -2 -2 0 15.01 1.87
 -2 -2 0 15.87 1.08
 2 2 0 17.04 2.48
 2 2 0 16.11 1.68
 -2 -2 0 13.55 1.59
 2 2 0 -0.25 1.22
 -2 -2 0 20.63 2.58
 -2 2 0 43.8 3.52
 2 2 0 20.82 2.66
 2 -2 0 36.73 3.21
 -2 2 -1 545.46 16
 2 2 -1 530.96 17.46
 2 -2 1 547.1 16.31
 -2 -2 1 528.86 17.69
 2 2 -1 527.61 16.21
 2 2 -1 496.61 18.23
 -2 2 -1 543.37 18.58
 -2 -2 1 498.57 16.25
 2 -2 -1 520.38 15.9
 2 2 -1 506.4 18.32
 -2 2 -1 527.87 18.53
 -2 -2 1 486.71 16.96
 2 2 1 522.75 16.11
 -2 -2 -1 533.9 16.24
 2 -2 -2 2558.24 73.06
 -2 2 2 2539.15 72.95
 2 2 -2 2552.96 75.99
 2 2 -2 2547.48 74.42
 -2 2 -2 2527.71 72.19
 2 2 -2 2509.75 75.91
 -2 2 -2 2520.66 76.02
 2 2 2 2578.95 72.28
 -2 -2 2 2610.66 72.36
 -2 2 -2 2539.18 76.09
 -2 -2 3 169.37 8.02
 2 -2 3 139.47 6.29
 2 2 -3 146.78 8.81
 -2 2 -3 129.08 8.56
 2 2 -3 143.42 8.75
 -2 2 -3 135.11 8.55
 2 2 -4 977.17 35.76
 -2 2 -4 992.66 35.91
 -2 2 4 1007.19 29.13
 2 2 -4 1013.29 36.01
 -2 2 -4 1048.22 36.33
 2 -2 4 1049.27 31.96
 -2 -2 4 1057.77 33.69
 -2 2 5 152.07 5.9
 -2 -2 5 161.95 9.2
 2 -2 5 142.89 7.81
 2 2 -6 114.85 10.29
 -2 2 -6 120.47 10.52
 -2 2 6 91.48 4.93
 2 2 -6 111.49 10.35
 -2 2 -6 126.56 10.78
 2 -2 6 108.06 7.2
 -2 -2 6 101.5 7.65
 2 -2 7 171.43 10.16
 2 2 -7 163.37 13.71
 -2 2 -7 213.44 15.19
 2 2 -7 168.19 13.99
 -2 2 -7 170.23 13.87
 -2 2 8 760.63 30.95
 -2 -2 8 747.47 29.88
 2 2 -8 767.92 35.84
 -2 2 -8 719.92 35.22
 -2 -2 8 815.44 29.1
 -2 2 -8 713.82 35.31
 2 2 -8 763.49 35.68
 -2 -2 9 83.14 8.07
 2 2 -9 108.1 13.16
 -2 2 -9 70.07 11.18
 2 2 -9 97.8 12.9
 -2 2 -9 83.58 12.18
 -2 2 9 83.72 9.32
 -2 -2 9 79.73 8.49
 -2 2 10 68.23 9.38
 2 2 10 64.99 8.91
 -2 -2 10 63.89 7.8
 -2 2 -10 71.32 12.23
 2 2 -10 57.74 11.16
 -2 2 -10 77.12 13.01
 2 2 -10 69.94 12
 2 2 11 12.21 5.96
 -2 2 11 8.58 5.79
 2 2 -11 3.65 7.93
 -2 2 -11 16.59 9.19
 2 2 -11 9.17 8.5
 -2 2 -11 14.82 8.75
 -2 -4 0 680.18 21.59
 -2 4 0 615.28 24.3
 2 4 0 650.82 24.57
 -2 -4 0 612.27 18.76
 2 4 0 605.42 24.3
 -2 4 0 652.59 24.71
 2 4 -1 1018.88 30.61
 -2 -4 1 901.78 28.14
 -2 4 -1 922.76 33.15
 2 4 -1 974.72 33.32
 2 4 -1 947.88 33.4
 -2 -4 -1 888.47 29.03
 -2 -4 1 958.01 30.31
 -2 4 -1 895.96 33.09
 -2 4 -2 1039.4 31.88
 2 -4 -2 1005.99 30.21
 -2 4 -2 1069.53 36.67
 2 4 -2 1057.74 36.45
 2 4 -2 1027.54 36.22
 -2 4 -2 1026.45 36.28
 2 4 -2 1061.86 33.5
 -2 -4 -2 1028.42 31.38
 2 -4 -2 1012.45 30.65
 -2 -4 2 1002.35 33.33
 2 4 -2 1048.76 31.3
 -2 4 -3 98.14 5.59
 2 4 -3 85.34 6.36
 -2 4 -3 94.85 5.34
 2 4 3 87.33 4.21
 -2 4 -4 825.64 26.65
 -2 4 -4 892.02 28.76
 2 4 -5 165.78 12.29
 -2 4 -5 169.04 12.68
 -2 4 -5 163.69 12.49
 2 4 -5 147.88 11.8
 2 4 -6 332.81 19.58
 -2 4 -6 354.33 20.13
 2 4 -6 303.64 18.82
 -2 4 -6 318.43 19.29
 -2 -4 7 307.54 15.53
 2 4 -7 305.95 19.9
 -2 4 -7 275.9 19.19
 -2 4 -7 233.09 17.93
 2 4 -7 276.33 18.96
 -2 -4 8 268.4 15.37
 2 4 -8 240.1 19.08
 -2 4 -8 284.2 20.42
 2 4 -8 245.64 19.34
 -2 4 -8 291.38 20.54
 -2 4 -9 127.94 14.59
 2 4 -9 117.72 14.18
 2 4 -9 112.68 14.04
 -2 4 -9 96.17 13.51
 -2 -4 9 118 10.59
 2 -4 10 143.23 12.47
 2 4 -10 151.39 17.13
 -2 4 10 157.36 14.06
 -2 -4 10 129.71 11.83
 -2 4 -10 130.88 16.27
 -2 4 -10 146.75 17.1
 2 4 -10 113.51 15.38
 -2 6 0 1541.96 53.77
 2 6 0 1464.97 53.41
 -2 -6 0 1527.84 43.91
 2 6 0 1488.09 53.76
 -2 6 0 1564.31 53.98
 2 6 0 1513.29 53.54
 -2 6 0 1568.71 53.8
 -2 -6 0 1631.79 48.98
 -2 -6 -1 213.99 9.51
 2 -6 -1 171.27 8.53
 2 -6 -1 124.62 5.24
 -2 6 1 149.54 11.87
 2 6 1 182.09 12.74
 2 6 -1 182.62 12.74
 -2 6 -1 190.29 13.09
 2 6 -1 170.3 12.22
 -2 6 -1 175.48 12.42
 2 6 1 198.09 13.32
 -2 6 1 173.24 12.65
 -2 6 -1 185.55 12.88
 2 6 -1 202.8 13.15
 2 -6 -2 94.68 6.14
 -2 -6 -2 112.81 6.69
 2 6 -2 103.69 9.76
 -2 6 -2 118.73 10.3
 -2 -6 2 99.82 7.66
 2 6 -2 101.97 9.52
 -2 6 -2 114.87 10.39
 2 6 -2 94.95 9.24
 -2 6 -2 120.6 10.33
 -2 6 -3 43.3 4.44
 2 -6 -3 55.77 3.76
 -2 -6 -3 42.66 3.91
 -2 6 -3 45.41 7
 2 6 -3 59.05 7.65
 -2 -6 3 51.07 5.71
 2 6 -3 60.33 7.86
 -2 6 -3 35.43 6.54
 -2 6 -3 47.78 3.32
 2 6 -4 331.23 19.55
 -2 6 -4 366.96 20.28
 2 6 -4 323.32 19.35
 -2 6 -4 305.93 18.98
 -2 -6 4 326.98 16.2
 2 6 -5 28.83 6.67
 -2 6 -5 28.3 6.78
 -2 6 -5 29.46 6.81
 2 6 -5 38.26 7.59
 -2 -6 5 39.54 5.89
 -2 6 -6 730.6 35.12
 2 6 -6 742.67 35.2
 2 6 -6 737.11 29.37
 -2 6 -6 777.62 35.93
 2 6 -6 741.39 35.2
 -2 -6 6 755.62 30.35
 -2 -6 7 75.16 8.75
 -2 6 -7 86.17 11.86
 2 6 -7 71.69 11.02
 2 6 -7 62.73 7.79
 2 6 -7 60.95 10.7
 -2 6 -7 64.69 10.4
 -2 -6 8 21.56 6.01
 -2 6 -8 31.28 9.17
 2 6 -8 20.56 7.47
 2 6 -8 29.42 8.64
 -2 6 -8 22.38 8.2
 -2 -6 9 39.92 7.81
 2 -6 9 36.64 7.98
 2 6 -9 64.45 12.2
 -2 6 -9 60.27 12.06
 2 6 -9 44.9 11.16
 -2 6 -9 37.05 10.05
 2 8 0 12.34 5.6
 -2 8 0 22.37 6.95
 -2 -8 0 16.71 4.33
 2 -8 0 9.35 3.55
 -2 8 0 9.06 5.94
 2 8 0 10.23 5.77
 2 8 -1 45.14 8.17
 -2 8 -1 39.81 8.02
 2 -8 1 40.33 5.72
 2 8 1 53.05 8.81
 -2 8 1 29.83 7.66
 2 8 -1 24.66 6.81
 -2 8 -1 47.69 8.22
 -2 8 1 43.08 8.07
 2 8 1 42.17 8.11
 -2 8 -1 50.43 8.69
 2 8 -1 39.04 7.74
 -2 -8 1 32.09 5.29
 -2 -8 -1 46.45 5.47
 2 -8 2 823.77 31.23
 2 8 -2 776.81 36.29
 -2 8 -2 809.42 36.55
 -2 8 2 735.49 36.15
 2 8 2 802.04 37.2
 -2 -8 2 850.48 31.81
 -2 8 -2 784.74 36.29
 2 8 -2 768.05 36.27
 -2 8 2 821.14 37.1
 2 8 2 752.87 36.38
 2 8 -2 775.98 36.51
 -2 8 -2 845.7 37.2
 -2 8 -3 8.32 5.53
 2 8 -3 16.49 6.47
 -2 8 -3 21.66 6.71
 2 8 -3 18.25 6.39
 2 8 -3 27.67 5.07
 2 8 -3 18.67 7.02
 -2 8 -3 36.5 7.65
 -2 -8 3 17.46 4.75
 2 -8 3 23.36 5.19
 2 8 -4 281.77 20.17
 -2 8 -4 281.37 20.17
 -2 8 -4 240.48 19.22
 2 8 -4 286.4 20.35
 2 8 -4 252.81 14.27
 2 -8 4 298.05 16.82
 -2 -8 4 294.26 16.89
 -2 8 -4 277.24 20.16
 2 8 -4 274.11 20.23
 -2 8 -5 21.71 7.45
 2 8 -5 25.43 7.45
 2 8 -5 8.05 6.1
 -2 8 -5 20.4 7.25
 2 -8 5 16.12 5.46
 -2 -8 5 28.87 6.41
 2 8 -6 27.53 8.82
 -2 8 -6 27.94 8.31
 2 -8 6 24.94 6.72
 -2 -8 6 21.14 6.29
 2 8 -6 24.77 8.01
 -2 8 -6 34.01 9.21
 2 8 -7 4.76 6.41
 -2 8 -7 22.55 8.44
 -2 -8 7 17.95 6.27
 2 8 -7 12.72 7.51
 -2 8 -7 9.68 7.33
 2 -8 7 19.03 6.57
 -2 10 0 391.57 26.54
 2 10 0 384.59 26.61
 -2 -10 0 437.11 20.81
 2 -10 0 424.99 20.46
 2 10 0 435.63 27.97
 -2 10 0 386.04 26.64
 2 10 -1 116.23 14.16
 -2 10 -1 116.55 14.29
 2 10 1 71.38 12.85
 -2 10 1 117.29 15.06
 2 10 -1 110.03 13.83
 -2 10 -1 102.13 13.43
 2 -10 1 101.35 10.05
 -2 -10 1 111.6 10.38
 2 10 -1 112.14 14.07
 2 10 1 85.81 13.09
 -2 10 1 112.76 14.54
 -2 10 -1 113.22 13.95
 -2 10 2 66.06 11.63
 2 10 2 79.18 12.84
 -2 10 -2 62.53 11.63
 2 10 -2 48.85 10.37
 -2 -10 2 76.17 9.31
 2 -10 2 70.45 9.03
 2 10 2 62.5 11.46
 -2 10 -2 78.66 12.6
 -2 10 2 83.95 12.86
 2 10 -2 75.7 12.13
 -2 10 -2 69.9 11.93
 2 10 -2 82.87 12.61
 -2 10 3 24.32 8.76
 2 10 3 30.84 8.65
 -2 -10 3 16.89 6.17
 2 -10 3 23.79 6.42
 2 10 -3 30.85 9.59
 2 10 3 28.98 9.2
 -2 10 3 20.9 8.69
 -2 10 -3 4.64 6.42
 -2 10 -3 28.06 8.67
 2 10 -3 10.89 7.5
 2 10 -3 14.35 8.5
 -2 10 -3 18.94 7.61
 2 10 -4 149.02 17.39
 -2 10 -4 160.74 17.49
 -2 10 4 173.61 18.47
 -2 10 -4 120.59 15.51
 2 10 4 133.46 16.44
 -2 10 4 175.32 18.18
 2 10 4 134.6 16.2
 2 -10 4 163.42 14.11
 -2 -10 4 160.3 14.07
 -2 10 -4 144.58 16.93
 2 10 -4 145.48 16.98
 2 10 -4 168.62 17.93
 -2 -10 5 35.66 8.06
 2 -10 5 46.01 8.63
 -2 10 -5 53.12 11.8
 2 10 -5 22.11 9.49
 2 10 -5 25.54 9.76
 -2 10 -5 32.6 9.83
 -2 10 -5 33.62 9.87
 2 10 -5 23.28 10.12
 -3 1 0 12.51 1.47
 3 1 0 11.59 1.49
 3 -1 0 13.34 1.52
 -3 -1 0 15.32 1.52
 -3 1 0 14.77 1.53
 3 1 0 13.43 1.45
 3 1 0 10 1.4
 -3 -1 0 13.03 1.52
 -3 -1 0 11.47 1.27
 3 1 -1 433.62 13.71
 3 -1 -1 426.9 13.61
 -3 -1 1 422.26 13.7
 -3 -1 1 427.4 14.5
 -3 1 -1 430.09 14.35
 -3 -1 1 451.93 14.38
 3 -1 1 460.13 14.34
 3 1 -1 412.06 14.22
 -3 -1 1 432.17 13.73
 -3 1 -1 432.38 14.35
 3 1 -1 430.49 14.31
 3 -1 1 438.95 14.21
 -3 -1 1 448.26 14.34
 3 1 1 454.17 13.95
 -3 -1 1 425.12 13.81
 -3 1 -2 549.07 19.81
 -3 -1 2 551.75 19.67
 3 -1 2 567.07 19.6
 3 1 -2 551.4 19.74
 -3 -1 2 557.56 18.4
 -3 1 2 599.71 17.03
 3 -1 -2 593.9 16.87
 3 1 2 598.49 19.94
 -3 1 2 576.67 19.91
 3 -1 -2 598.16 18.58
 -3 1 2 565.62 18.47
 3 -1 2 567.89 17.11
 3 1 -2 568.8 19
 -3 -1 2 573.7 19.32
 -3 1 -2 554.91 19.88
 3 -1 2 579.95 19.69
 3 1 -2 563.31 19.8
 -3 -1 2 552.09 19.69
 -3 1 2 568.93 19.86
 3 1 2 603.62 19.99
 -3 1 3 719.97 21.96
 -3 -1 -3 764.18 26.51
 -3 1 -3 768.35 26.5
 3 1 -3 725.14 26.14
 3 -1 -3 688.94 26.02
 3 1 -3 712.74 26.02
 -3 1 -3 797.83 26.62
 3 -1 -3 747.62 23.96
 3 -1 3 774.51 22.81
 -3 -1 3 766.8 24.73
 -3 -1 3 689.26 23.42
 3 -1 -3 753.21 26.53
 -3 -1 -3 757.61 26.53
 3 1 -4 800.33 29.81
 -3 1 -4 843.27 30.04
 3 -1 -4 816.51 30.13
 -3 -1 -4 800.76 29.91
 -3 1 -4 819.8 29.96
 3 1 -4 820.87 30.02
 3 -1 4 851.12 26.01
 -3 -1 4 860.09 27.74
 -3 -1 4 763.51 26.06
 3 -1 -4 873.39 30.57
 -3 -1 -4 812.4 30.17
 -3 1 4 786.78 24.67
 -3 -1 5 37.77 3.77
 3 -1 5 46.93 4.26
 -3 -1 5 43.65 4.62
 -3 1 5 36.18 3.1
 3 1 -6 158.85 11.94
 3 -1 -6 172.53 12.74
 -3 1 -6 153.13 12.05
 -3 -1 -6 176.36 12.89
 3 -1 6 149.82 8.81
 -3 -1 6 164.77 9.86
 -3 -1 6 145.99 8.36
 3 -1 -6 158.77 12.49
 3 1 -6 165.5 12.15
 -3 -1 -6 151.59 12.25
 -3 1 -6 145.3 11.75
 -3 1 6 156 7.52
 3 -1 -7 199.09 15.29
 -3 -1 -7 196.19 15.16
 -3 1 -7 209.24 15.3
 3 1 -7 211.99 15.26
 -3 1 7 190.12 9.12
 3 -1 7 202.96 11.02
 -3 1 7 180.28 11.71
 -3 -1 7 181.66 11.48
 -3 -1 -7 183.79 14.96
 -3 1 -7 205.45 15.24
 3 1 -7 201.55 15.01
 3 -1 -7 211.09 15.56
 3 1 -8 24.16 6.92
 -3 1 -8 11.72 5.77
 3 1 -8 10.43 5.8
 -3 1 -8 18.88 6.93
 3 -1 -8 19.23 6.97
 -3 -1 -8 26.91 7.27
 -3 -1 8 23.31 4.28
 -3 -1 -8 23.04 7.03
 3 -1 -8 25.01 7.25
 -3 1 8 22.18 5.47
 3 -1 8 23.19 4.41
 -3 -1 8 13.21 4.44
 3 1 -9 131.24 14.53
 -3 1 -9 135.01 14.88
 -3 1 -9 143.69 15.11
 3 1 -9 159.03 15.71
 -3 1 9 159.58 12.15
 -3 -1 9 134.23 11.04
 3 -1 9 145.53 10.63
 3 1 9 140.16 11.16
 3 1 10 97.66 10.21
 -3 -1 10 91.53 9.79
 -3 1 10 102.18 10.85
 -3 1 -10 119.32 15.39
 3 1 -10 98.28 14.26
 -3 1 -10 90.45 13.39
 3 1 -10 96.87 13.82
 -3 1 -11 27.73 9.84
 3 1 -11 10.92 8.93
 3 1 11 24.59 6.33
 -3 1 11 16.47 6.2
 -3 1 -11 22.25 10.45
 3 1 -11 10.95 8.95
 -3 -3 0 45.6 2.35
 -3 3 0 44.4 4.52
 3 3 0 46.74 4.57
 -3 3 0 43.24 4.56
 3 3 0 42.29 4.55
 3 3 0 50.08 4.65
 -3 3 0 50.59 4.73
 3 3 0 49.8 3.87
 3 -3 0 42.75 3.22
 -3 -3 0 47.28 3.47
 3 3 -1 726.35 26.11
 -3 3 -1 771.7 26.48
 3 3 1 734.76 23.09
 -3 -3 1 745.44 24.19
 -3 -3 -1 747.58 23.27
 -3 -3 1 706.71 22.67
 3 -3 1 764.8 23.01
 3 3 -1 757.22 24.61
 3 3 -1 737.8 26.23
 -3 3 -1 724.12 26.27
 -3 3 -2 104.62 4.66
 3 3 -2 86.11 6.04
 3 3 2 92.9 4.51
 -3 -3 -2 101.99 5.04
 3 -3 -2 94.62 4.62
 3 3 -2 89.36 4.69
 -3 -3 2 84.33 5.53
 -3 3 -2 101.58 7.23
 3 3 -2 82.55 6.59
 -3 3 -2 96.47 7.04
 3 3 -2 84.03 6.55
 3 3 3 320.08 11.28
 3 -3 -3 368.27 12.61
 -3 3 -3 333.79 15.95
 3 3 -3 358.21 16
 -3 3 -3 352.54 12.68
 -3 -3 3 341.13 13.68
 -3 3 -3 331.99 11.19
 3 3 -3 360.49 16.06
 -3 3 -3 329.11 15.88
 -3 -3 4 124.13 7.35
 -3 -3 4 116.02 7.56
 3 3 4 104.37 4.95
 -3 -3 4 115.13 5.34
 3 3 -5 942.92 35.1
 -3 3 -5 1010.23 35.94
 -3 -3 5 871.57 31.65
 3 -3 5 903.46 29.14
 3 3 5 848.83 27.5
 3 3 -5 961.11 35.31
 -3 3 -5 951.49 35.45
 -3 -3 5 909.51 28.21
 -3 3 -6 35.99 6.6
 3 3 -6 43.97 7.23
 -3 -3 6 39.21 5.37
 -3 -3 6 41.16 5.26
 3 -3 6 44.15 4.56
 3 3 -6 51.04 7.43
 -3 3 -6 46.59 7.28
 -3 3 -7 75.11 9.7
 3 3 -7 54.38 8.34
 -3 -3 7 40.99 5.41
 3 3 -7 59.93 8.87
 -3 3 -7 67.23 9.22
 3 -3 7 40.16 4.95
 -3 -3 8 15.83 4.63
 3 3 -8 18.13 6.63
 -3 3 -8 15.96 6.54
 3 3 -8 7.21 6.01
 -3 3 -8 14.66 6.1
 -3 -3 8 20.28 4.86
 -3 -3 9 13.12 4.53
 -3 3 -9 7.15 6.22
 3 3 -9 1.41 6.53
 3 3 -9 1.4 6.08
 -3 3 -9 18.46 7.44
 -3 3 9 11.5 5.18
 -3 3 -10 18.04 8.19
 3 3 -10 25.85 9.47
 -3 3 10 12.11 6.07
 3 3 -10 16.25 7.83
 -3 3 -10 24.73 8.91
 -3 -3 10 17.8 5.88
 -3 -5 0 33.23 2.24
 -3 -5 0 42.09 4.18
 -3 -5 -1 51.8 4.31
 -3 -5 1 42.26 4.55
 3 -5 -2 112.72 4.95
 -3 5 -2 144.18 6.95
 3 -5 -2 109.46 5.89
 -3 -5 -2 131.23 6.68
 -3 -5 3 963.31 32.75
 3 -5 -3 952.7 28.01
 -3 -5 -3 946.68 30.15
 -3 5 -3 963.58 30.21
 -3 5 -3 969.04 36.3
 3 5 -3 973.66 36.12
 -3 5 -3 914.05 27.48
 -3 5 -3 955.23 36.37
 3 5 -3 999.18 36.45
 -3 5 -4 178.25 12.94
 3 5 -4 184.35 13.03
 3 5 -4 209.95 13.79
 -3 5 -4 154.15 12.19
 3 5 4 171.94 7.24
 -3 5 -4 176.41 8.65
 -3 -5 4 171.98 10.36
 3 5 -5 36.98 6.57
 -3 5 -5 35.96 6.61
 -3 -5 5 26.43 4.73
 3 5 -5 28.75 6.44
 -3 5 -5 26.64 6.01
 -3 5 -5 29.84 3.94
 -3 -5 6 23.79 4.95
 -3 5 -6 31.64 7.13
 3 5 -6 26.87 6.79
 3 5 -6 19.57 4.79
 3 5 -6 11.35 5
 -3 5 -6 25.29 6.99
 3 5 -7 196.1 16.26
 -3 5 -7 196.34 16.43
 3 5 -7 163.86 13.08
 -3 -5 7 221.57 13.46
 3 5 -7 189.5 16.03
 -3 5 -7 207.64 17.01
 -3 5 -8 13.88 6.81
 3 5 -8 8.18 6.44
 -3 -5 8 20.86 5.42
 3 5 -8 20.33 7.22
 -3 5 -8 13.81 7.24
 -3 -5 9 164.47 13.17
 -3 5 -9 162.47 17.18
 3 5 -9 179.76 18.08
 -3 5 -9 175.08 17.7
 3 5 -9 138.21 15.96
 -3 5 -10 23.03 9.19
 3 5 -10 27.86 10.25
 -3 5 -10 40.48 11.1
 3 5 -10 44.98 11.48
 -3 -5 10 42.68 7.67
 -3 5 10 42.67 8.67
 3 -5 10 40.32 7.71
 -3 -7 0 22.87 4.17
 -3 7 0 22.85 5.83
 3 7 0 14.83 5.66
 -3 7 0 25.67 6.43
 3 7 0 26.68 6.33
 -3 7 0 17.82 5.59
 3 7 0 21.62 5.87
 -3 7 1 191.11 14.65
 3 7 1 198.18 14.92
 -3 7 -1 198.21 14.73
 3 7 -1 193.26 14.68
 3 7 -1 182.49 14.2
 -3 7 -1 192.95 14.56
 -3 7 -1 197.82 14.5
 3 7 -1 206.65 14.77
 -3 7 1 192.68 14.7
 3 7 1 193 14.95
 -3 -7 1 199.22 11.57
 3 -7 -1 180.9 10.02
 -3 7 -2 173.55 14.05
 3 7 -2 206.46 15.04
 3 7 -2 210.06 15.41
 -3 7 -2 195.41 14.9
 3 -7 -2 204.02 9.87
 -3 -7 2 198.82 11.99
 -3 -7 -2 198.68 10.32
 3 7 -2 216.07 11.94
 3 7 -2 204.21 14.96
 -3 7 -2 174.36 14.25
 -3 -7 -3 72.7 5.65
 -3 -7 3 64.23 7.11
 3 7 -3 61.02 8.68
 -3 7 -3 53.08 8.22
 3 7 -3 64.35 8.94
 -3 7 -3 63.3 9
 3 7 -3 67.21 6.7
 -3 7 -3 68.76 9.02
 3 7 -3 79.35 9.63
 -3 -7 4 290.57 15.73
 -3 7 -4 274.39 18.78
 3 7 -4 245.86 17.64
 3 7 -4 260.27 14.08
 -3 7 -4 289.41 19.25
 3 7 -4 257.46 18.07
 -3 7 -5 168.88 15.45
 3 7 -5 165.03 15.29
 3 7 -5 212.26 16.75
 -3 7 -5 190.81 16.48
 -3 -7 5 194.73 13.06
 3 7 -5 167.47 11.47
 -3 -7 6 82.38 9.12
 3 7 -6 74.73 7.99
 3 7 -6 74.95 11.2
 -3 7 -6 79.36 11.78
 3 7 -6 83.78 11.55
 -3 7 -6 40.9 9.43
 3 7 -7 27.18 8.64
 -3 7 -7 48.3 10.19
 -3 -7 7 38.33 7.18
 -3 7 -7 54.09 10
 3 7 -7 30 8.83
 -3 7 -8 16.12 8.7
 3 7 -8 12.61 7.59
 -3 7 -8 9.7 7.03
 3 7 -8 18.98 8.54
 -3 -7 8 12.63 6.04
 3 -9 0 12.51 4.03
 -3 -9 0 13.03 4.23
 -3 9 0 14.29 7.22
 3 9 0 10.46 6.18
 3 9 0 14.57 6.72
 -3 9 0 7.9 6.9
 3 9 -1 133.73 14.33
 -3 9 -1 164.81 15.48
 -3 9 1 156.89 15.46
 -3 9 -1 154.14 15.25
 3 9 -1 125.94 13.95
 3 9 1 140.96 14.52
 -3 9 1 180.3 16.64
 3 9 1 142.87 15.02
 3 9 -1 146.53 14.64
 -3 9 -1 166.01 15.6
 -3 -9 -1 153.65 10.74
 -3 -9 1 149.43 11.46
 3 -9 1 142.1 10.99
 -3 9 2 91.7 12.2
 3 -9 2 80.34 8.6
 3 9 -2 73.56 11.14
 -3 9 -2 81.68 11.44
 -3 9 2 86.73 11.95
 3 9 2 100.94 12.86
 3 9 2 122.6 13.89
 -3 9 -2 83.67 11.46
 3 9 -2 72.83 11.36
 3 9 -2 85.76 12.08
 -3 9 -2 97.68 12.4
 -3 -9 2 98.14 9.74
 3 9 -3 4.03 5.42
 -3 9 -3 4.06 6.52
 -3 9 3 12.7 6.13
 3 9 3 8.49 6.42
 3 -9 3 8.88 4.85
 -3 -9 3 12.63 5.17
 -3 9 -3 4.1 6.46
 3 9 -3 13.54 6.52
 -3 9 -3 2.78 5.61
 3 9 -3 14.1 6.53
 3 9 3 2.86 5.91
 -3 9 3 4.27 5.6
 -3 -9 4 109.43 11.04
 -3 9 -4 126.45 14.32
 3 9 -4 143.28 15.43
 3 9 -4 113.85 13.69
 -3 9 -4 105.23 13.46
 3 -9 4 115.5 11.24
 3 9 -4 113.06 14.21
 -3 9 -4 119.92 14.3
 -3 9 -5 139.67 16.16
 3 9 -5 166.1 16.99
 3 9 -5 174.92 17.59
 -3 9 -5 193.13 18.41
 3 -9 5 190.79 14.73
 3 9 -5 158.06 17.08
 -3 9 -5 145.57 16.45
 -3 -9 5 161.14 13.69
 -3 9 -6 46.11 10.74
 3 9 -6 50.11 10.76
 3 9 -6 36.99 9.95
 -3 9 -6 47.52 10.36
 3 -9 6 43.63 8.47
 -3 -9 6 46.86 8.92
 3 11 0 8.64 7.33
 -3 11 0 -1.71 6.73
 3 11 0 1.71 6.89
 -3 11 0 10.16 7.99
 -3 11 -1 11.89 7.71
 3 11 -1 8.56 7.77
 3 11 1 22.77 9.04
 -3 11 1 10.43 7.89
 -3 -11 1 18.79 5.81
 3 -11 1 18.51 5.58
 3 11 1 12.1 8.32
 -3 11 1 8.57 7.46
 -3 11 -1 21.91 8.7
 3 11 -1 28.87 9.44
 3 11 2 12.49 8.59
 -3 11 2 14.21 7.89
 -3 -11 2 6.76 5.37
 3 -11 2 11.17 5.78
 -3 11 -2 6.85 7.44
 3 11 -2 3.44 7.48
 3 11 -2 1.7 6.69
 -3 11 -2 13.56 8.6
 -3 11 2 17.51 8.58
 3 11 2 14.08 8.47
 3 11 -2 6.89 7.13
 -3 11 -2 20.37 9.56
 -4 0 0 1333.65 38.81
 4 0 1 5.37 1.18
 -4 0 1 4.68 1.02
 4 0 -1 4.66 0.98
 4 0 1 5.59 1.11
 -4 0 1 6.21 1.27
 4 0 1 7.76 1.17
 -4 0 -1 4.84 1.21
 4 0 -1 7.82 1.28
 -4 0 1 8.48 1.46
 -4 0 -1 5.68 0.91
 -4 0 1 4.49 1.13
 4 0 -1 5.46 1.18
 -4 0 1 8.8 1.34
 -4 0 -1 8.45 1.32
 -4 0 2 982.81 30.65
 4 0 2 947.71 30.37
 4 0 -2 994.39 30.86
 -4 0 -2 982.69 30.84
 -4 0 -2 998.17 30.9
 4 0 -2 986.22 30.83
 4 0 -2 969.51 29.01
 -4 0 2 965.75 29.04
 -4 0 2 1009.48 30.45
 -4 0 2 964.06 30.59
 4 0 2 965.88 30.45
 4 0 -3 16.95 2.43
 -4 0 -3 14.99 3.27
 4 0 -3 15.18 3.17
 -4 0 3 19.39 2.83
 4 0 -3 16.54 3.53
 -4 0 -3 22.34 3.63
 -4 0 3 14.03 1.95
 4 0 -4 28.45 4.32
 -4 0 -4 28.98 4.47
 -4 0 4 26.35 3.39
 4 0 -4 21.33 3.93
 -4 0 -4 26.28 4.16
 -4 0 4 23.31 2.65
 -4 0 -5 15.53 4.21
 -4 0 5 19.12 3.53
 -4 0 -5 12.21 3.96
 -4 0 5 8.29 2.18
 -4 0 -6 451.87 22.39
 4 0 -6 458.75 22.29
 -4 0 -6 432.59 22.25
 4 0 -6 471.65 22.52
 -4 0 6 461.73 17.02
 -4 0 7 7.39 2.7
 -4 0 7 13.09 3.98
 4 0 -7 15.47 5.67
 -4 0 -7 6.94 4.77
 -4 0 -7 2.96 4.29
 4 0 -7 14.43 5.84
 4 0 -8 168 14.87
 -4 0 -8 147.15 14.35
 4 0 -8 161.34 14.5
 -4 0 -8 152.16 14.49
 4 0 8 138.35 10.03
 -4 0 8 158 11.29
 -4 0 9 0.79 4.59
 4 0 9 0.66 4.04
 -4 0 -9 4.22 5.67
 4 0 -9 -4.12 5.68
 4 0 -9 6.84 5.94
 -4 0 -9 9.82 6.87
 -4 0 10 116.75 11.59
 4 0 10 125.53 11.1
 4 0 -10 124.63 15.27
 4 0 -10 123.87 15.53
 -4 0 -10 133.36 16.24
 -4 0 -10 150.52 16.95
 -4 0 11 -1.02 5.08
 4 2 0 1009.32 31.39
 -4 2 0 971.14 31.48
 4 2 0 988.67 30.15
 -4 -2 0 985.22 30.17
 -4 2 0 1071.67 31.56
 4 2 0 1047.29 31.47
 4 2 0 1017.72 31.46
 -4 2 0 945.36 31.43
 4 2 0 970.46 28.88
 -4 -2 1 810.25 24.44
 4 2 -1 818.49 24.43
 -4 -2 1 793.01 25.17
 4 2 1 800.12 24.49
 -4 -2 -1 770.48 24.71
 4 2 -1 831.28 24.66
 4 2 -1 802.99 26.14
 -4 2 -1 790.56 26.19
 4 -2 1 778.7 25.9
 -4 -2 1 812.54 26.16
 4 2 -1 780.79 26.03
 4 -2 1 783.35 25.87
 -4 2 -1 794.79 26.18
 -4 -2 1 773.6 26
 4 2 -1 808.12 26.03
 -4 2 2 116.92 5.78
 4 -2 -2 121.43 5.82
 -4 2 -2 149.09 7.88
 4 2 -2 140.17 7.61
 -4 -2 2 129.34 5.87
 4 2 -2 126.35 7.37
 -4 2 -2 144.35 7.83
 4 -2 -2 133.15 4.72
 4 2 2 129.95 5.86
 -4 -2 2 122.48 6.37
 4 2 -3 23.6 3.62
 -4 2 -3 21.55 3.59
 -4 -2 3 22.5 2.82
 4 -2 3 16.28 1.7
 -4 -2 3 20.84 3.2
 4 2 -3 23.11 3.59
 -4 2 -3 26.21 3.92
 -4 -2 3 20.89 2.57
 4 -2 -3 22.28 2.66
 -4 -2 4 10 2.28
 -4 2 4 7.9 1.15
 4 2 -4 15.94 3.63
 -4 2 -4 26.08 4.42
 -4 -2 4 7.48 2.48
 4 -2 4 14.32 1.97
 -4 2 -4 29.78 4.66
 4 2 -4 8.47 2.99
 -4 -2 5 58.66 5.1
 -4 2 5 63.44 3.48
 -4 -2 5 81.04 6.6
 4 -2 5 63.88 4.69
 -4 2 -6 90.25 9.36
 4 2 -6 93.9 9.41
 -4 2 -6 88.84 9.27
 4 2 -6 99.71 9.49
 4 -2 6 93.9 6.34
 -4 2 6 91.06 4.74
 -4 2 -7 195.21 15.01
 4 2 -7 176.22 14.26
 4 2 -7 185.56 14.54
 -4 2 -7 189.77 14.77
 4 -2 7 195.42 10.49
 -4 -2 7 212.08 12.52
 -4 2 7 184.71 12.08
 -4 -2 7 215.65 11.42
 -4 2 -8 240.81 18.1
 4 2 -8 228.61 17.49
 -4 -2 8 222.96 12.75
 -4 -2 8 208.87 13.67
 -4 2 8 217.14 14.02
 4 2 -8 227.12 17.32
 -4 2 -8 225.05 17.45
 -4 -2 9 66.4 7.4
 4 2 -9 70.68 11.1
 -4 2 -9 37.48 8.98
 -4 -2 9 64.62 8.2
 -4 2 9 74.4 9.05
 -4 2 -9 68.42 11.1
 4 2 -9 57.44 10.11
 -4 2 -10 -4.8 7.1
 4 2 -10 1.57 6.81
 -4 2 10 7.82 5.04
 -4 -2 10 6.39 5.07
 4 2 10 10.5 5.37
 4 2 -10 4.75 7.33
 -4 2 -10 1.61 6.34
 4 2 -11 9 8.5
 -4 2 -11 -1.83 7.21
 -4 2 11 2.2 5.49
 4 2 11 3.97 5.81
 4 2 -11 14.48 9.02
 -4 2 -11 1.84 8.19
 4 4 0 25.55 3.44
 -4 -4 0 24.19 3
 -4 4 0 24.59 4.12
 4 4 0 32.3 4.38
 4 4 0 33.8 4.69
 -4 4 0 30.16 4.5
 4 4 0 25.07 4.17
 -4 4 0 35.35 4.74
 4 -4 1 667.2 21.35
 4 4 -1 668.51 22.99
 -4 -4 1 643.95 20.72
 4 4 -1 625.74 24.68
 -4 4 -1 610.55 24.83
 4 4 -1 679.65 25.2
 4 4 -1 609.87 24.64
 -4 4 -1 644.18 25.21
 -4 -4 -1 644.74 21.73
 -4 -4 1 662.01 22.68
 -4 4 -2 10.86 1.87
 4 -4 -2 12.1 1.74
 4 4 -2 10.51 3.24
 -4 4 -2 16.92 3.72
 -4 -4 2 8.96 2.37
 -4 -4 -2 9.43 2.01
 4 4 -2 12.13 2.76
 4 4 -2 7.8 3.1
 -4 4 -2 20.55 4.05
 -4 4 -3 116.9 5.57
 -4 4 -3 100.74 4.83
 4 4 3 102.42 5.31
 4 4 3 108.26 4.83
 4 -4 -3 109.06 5.65
 4 4 4 7.44 1.58
 -4 4 -4 8.46 1.53
 -4 -4 4 11.73 2.99
 -4 4 -4 12.72 2.31
 4 4 5 99.64 4.76
 4 4 -5 128.1 10.67
 -4 4 -5 120.78 10.5
 -4 4 -5 117.32 10.32
 4 4 -5 112.86 10.11
 -4 -4 5 116.12 8.16
 -4 -4 6 10.42 3.49
 -4 4 -6 22.73 5.76
 4 4 -6 9.25 4.38
 -4 4 -6 8.5 4.8
 4 4 -6 8.3 4.76
 4 4 -7 250.76 17.95
 -4 4 -7 248.59 18.09
 -4 -4 7 248.6 14.04
 -4 4 -7 243.32 17.86
 4 4 -7 269.47 18.37
 -4 -4 8 27.79 5.44
 4 4 -8 32.77 8.04
 -4 4 -8 33.48 8.38
 4 4 -8 19.04 6.59
 -4 4 -8 40.19 8.85
 -4 4 9 100.89 11.05
 4 4 -9 76.95 12.17
 -4 4 -9 91.89 12.79
 4 4 -9 109.73 13.83
 -4 4 -9 100.23 13.01
 -4 -4 9 107.48 10.17
 -4 4 -10 21.84 8.56
 4 4 -10 42.88 10.5
 -4 4 10 37.82 8.41
 -4 -4 10 23.3 6.19
 4 4 -10 39.85 10.79
 -4 4 -10 32.16 9.82
 4 6 0 499.45 23.32
 -4 6 0 451.01 22.7
 4 6 0 495.98 23.22
 -4 6 0 521.08 23.26
 -4 6 0 497.18 23.2
 4 6 0 471.62 22.88
 -4 6 1 172.46 12.89
 4 6 1 176.06 12.8
 4 6 -1 180.7 12.79
 -4 6 -1 187.28 12.99
 -4 6 -1 186.51 13.13
 4 6 -1 167.46 12.67
 -4 6 1 165.96 12.58
 4 6 1 179.11 13.02
 -4 -6 -1 202.5 10.02
 -4 6 -1 190.5 13.04
 4 6 -1 178.75 12.84
 4 6 -2 109.53 9.84
 -4 6 -2 113.1 10.18
 -4 6 -2 97.4 9.25
 4 6 -2 92.09 9.24
 4 6 -2 118.16 9.93
 -4 6 -2 101.62 9.61
 4 -6 -2 85.23 4.28
 4 -6 -2 95.38 5.82
 -4 -6 -2 105.36 6.61
 -4 -6 2 93.56 7.61
 -4 6 -3 21.44 5.43
 4 6 -3 29.13 5.7
 -4 6 -3 32.83 6.07
 4 6 -3 19.29 5.19
 -4 -6 3 29.31 4.66
 -4 -6 -3 19.64 3.04
 4 -6 -3 25.36 2.64
 -4 6 -3 24.91 3.21
 4 6 -4 11.95 4.96
 -4 6 -4 15.2 5.13
 -4 6 -4 11.35 5.03
 4 6 -4 3.66 3.98
 -4 -6 4 4.81 3.11
 -4 6 -4 8.62 2.5
 4 6 -5 22.49 4.51
 4 6 -5 27.42 6.53
 -4 6 -5 11.52 5.33
 4 6 -5 13.26 5.76
 -4 6 -5 10.52 5.17
 -4 -6 5 19.75 4.5
 -4 6 -6 197.7 16.41
 4 6 -6 194.03 15.97
 -4 -6 6 176.92 12.71
 4 6 -6 183.89 12.77
 -4 6 -6 181.82 15.87
 4 6 -6 183.16 15.55
 -4 -6 7 62.05 8.2
 -4 6 -7 64.46 10.74
 4 6 -7 48.59 9.39
 4 6 -7 56.28 7.68
 4 6 -7 68.12 10.5
 -4 6 -7 58.17 10.22
 -4 -6 8 32.35 6.68
 -4 6 -8 50.58 10.24
 4 6 -8 36.2 9.03
 4 6 -8 15.88 5.6
 4 6 -8 34.83 9.05
 -4 6 -8 38.75 9.39
 4 6 -9 52.13 11.32
 -4 6 -9 56.83 11.72
 -4 -6 9 27.79 6.93
 -4 6 -9 21.86 9.76
 4 6 -9 26.23 9.27
 4 -8 0 147.72 10.1
 4 8 0 170.43 14.61
 -4 8 0 172.9 14.8
 -4 -8 0 189.7 11.44
 4 8 0 162.33 14.36
 -4 8 0 134.7 13.41
 -4 8 -1 10.1 5.5
 4 8 -1 11.2 5.77
 -4 -8 1 8.94 3.74
 -4 -8 -1 6.37 3.15
 4 8 -1 10.07 5.86
 -4 8 -1 4.39 4.43
 4 8 1 6.8 5.14
 4 8 -1 7.75 5.02
 -4 8 1 5.61 4.98
 -4 8 -1 4.44 5.03
 -4 8 1 5.68 5.36
 4 8 1 19.5 6.55
 -4 -8 2 244.4 14.47
 4 8 -2 238.11 17.56
 -4 8 -2 219.1 17.15
 4 8 -2 244.14 17.84
 -4 8 -2 241.06 17.82
 4 8 -2 235.38 17.75
 -4 8 -2 238.62 17.72
 4 8 2 249.87 18.32
 -4 8 2 230.09 17.65
 4 8 2 238.42 17.93
 -4 8 2 211.88 17.09
 -4 -8 3 2.24 3.72
 4 8 -3 6.86 3.92
 4 8 -3 -1.16 4.69
 -4 8 -3 8.3 5.38
 -4 8 -3 1.17 4.98
 4 8 -3 5.77 5.55
 4 8 -3 4.85 4.89
 -4 8 -3 -1.19 5.04
 4 8 -4 20.73 7.53
 -4 8 -4 25.33 7.64
 -4 -8 4 32.95 6.49
 4 8 -4 29.63 7.87
 -4 8 -4 29.1 7.54
 4 8 -4 29.48 7.75
 -4 8 -4 36.57 8.53
 4 8 -4 27.69 5.11
 -4 -8 5 13.83 5.72
 4 8 -5 10.57 6.82
 4 8 -5 6.62 6.13
 -4 8 -5 12.24 6.17
 -4 8 -5 9.5 6.16
 4 8 -5 13.31 4.49
 4 8 -6 21.56 7.9
 -4 8 -6 19.23 8.25
 -4 -8 6 29.8 6.66
 4 8 -6 31.45 8.9
 -4 8 -6 27.95 8.53
 4 8 -7 12.54 6.81
 -4 8 -7 4.84 7.32
 -4 8 -7 19.33 8.3
 4 8 -7 3.13 6.48
 -4 -8 7 6.02 4.92
 -4 -10 0 173.01 12.56
 4 -10 0 115.28 10.34
 -4 10 0 140.38 15.58
 4 10 0 141.83 16.05
 -4 10 0 138.01 15.46
 4 10 0 128.92 15.42
 4 10 -1 83.83 12.78
 -4 10 -1 83.29 12.7
 4 10 1 97.16 13.98
 -4 10 1 82.42 12.71
 -4 10 1 96.44 13.45
 4 10 -1 89.12 12.76
 -4 10 -1 79.67 11.99
 4 10 1 86.8 12.99
 4 10 -1 77.27 12
 -4 10 -1 93.3 12.88
 4 -10 1 79.58 8.79
 -4 -10 1 103.87 10.05
 -4 10 2 7.8 6.62
 4 10 2 9.44 7.28
 -4 10 -2 8.97 6.49
 4 10 -2 -1.53 5.66
 -4 -10 2 6.19 4.91
 4 -10 2 4.13 4.12
 4 10 -2 -1.52 6.11
 -4 10 -2 7.56 7.28
 -4 10 2 7.7 6.53
 4 10 -2 1.5 6.05
 -4 10 -2 1.5 6.21
 4 10 2 -4.66 6.26
 -4 10 3 3.21 6.65
 4 10 3 9.67 6.83
 4 10 -3 14.3 8.32
 -4 10 -3 17.14 8.03
 -4 -10 3 8.57 5.07
 4 -10 3 0.91 4.75
 4 10 -3 3.09 6.39
 -4 10 -3 9.3 6.73
 4 10 3 15.98 7.54
 -4 10 3 -1.59 6.76
 4 10 -3 1.53 5.84
 -4 10 -3 6.15 7.25
 4 10 4 28.34 9.2
 -4 10 4 38.49 9.86
 -4 10 -4 29.11 8.92
 -4 10 4 39.84 10.36
 4 10 4 41.34 10.33
 4 10 -4 27.21 8.96
 -4 -10 4 46.93 8.52
 -4 10 -4 43.8 10.02
 4 10 -4 43.36 10.36
 4 -10 4 59.25 9.07
 4 10 -4 38.81 10.42
 -4 10 -4 46.11 10.4
 -4 10 -5 15.37 8.23
 4 10 -5 20.19 8.83
 -4 -10 5 19.61 6.94
 4 10 -5 17.87 9.23
 -4 10 -5 34.87 9.83
 4 -10 5 22.48 6.89
 -4 10 -5 18.81 9.11
 4 10 -5 28.64 9.24
 -5 1 0 1.13 0.96
 5 1 0 0.48 0.86
 5 1 0 0.63 0.85
 -5 -1 0 3.5 1.36
 -5 -1 0 1.35 1.19
 5 1 0 1.28 0.88
 -5 1 0 1.39 0.93
 5 -1 0 -0.21 0.82
 -5 1 0 0.63 0.74
 -5 1 0 0.63 0.97
 5 1 0 0.12 0.8
 -5 -1 1 277.29 9.84
 5 -1 1 268.03 9.71
 5 1 1 283.99 9.99
 -5 -1 -1 282.12 9.95
 5 1 -1 270.74 9.77
 -5 -1 1 268.03 9.75
 -5 1 -1 259.32 9.79
 -5 -1 1 262.47 9.74
 5 -1 1 281.34 9.8
 5 1 -1 274.22 9.87
 -5 1 1 277.92 9.96
 -5 -1 1 260.04 10.71
 5 1 1 272.11 10.44
 -5 -1 1 266.49 9.86
 5 1 -1 265.55 9.78
 -5 1 -1 272.48 9.9
 -5 1 -1 262.09 9.34
 -5 -1 1 259.26 10.1
 5 -1 2 859.07 9.37
 5 1 -2 834.74 14.26
 -5 -1 2 842.68 14.18
 5 -1 2 842.24 13.76
 -5 1 -2 838.37 14.39
 5 -1 -2 852.14 8.84
 -5 1 2 894.96 10.52
 -5 -1 2 886.79 12.56
 5 -1 -2 872.75 12.76
 5 1 -2 840.38 14.29
 5 -1 2 859.27 13.9
 -5 1 -2 882.13 14.66
 -5 -1 2 839.16 14.16
 -5 -1 2 841.41 14.92
 -5 1 2 851.06 13.5
 -5 1 2 860.27 14.42
 5 1 2 869.17 14.27
 5 1 2 877 14.34
 -5 1 2 811.05 14.06
 5 -1 -3 167.81 7.9
 5 1 -3 166.9 9.02
 -5 1 -3 169.07 9.14
 -5 -1 3 168.14 8.54
 -5 1 3 152.19 7.97
 5 1 -3 185.94 9.33
 -5 1 -3 158.12 8.96
 -5 -1 3 153.75 7.37
 -5 1 3 157.41 6.31
 -5 -1 4 572.67 20.45
 -5 1 4 621.75 19.2
 5 -1 -4 611.95 21.5
 5 1 -4 624.1 23.67
 -5 1 -4 546.75 23.14
 5 -1 -4 643.94 24.26
 5 1 -4 615.4 23.61
 -5 1 -4 608.86 23.69
 -5 -1 -4 621.28 23.92
 -5 1 4 566.09 21.53
 -5 -1 4 598.19 22.13
 5 -1 -4 600.65 23.9
 -5 -1 -4 581.88 23.56
 -5 -1 5 153.74 9.2
 -5 1 5 149.49 6.81
 -5 -1 5 146.07 7.89
 -5 -1 -6 224.96 14.56
 5 -1 -6 170.52 13.07
 5 1 -6 204.03 13.54
 -5 1 -6 175.47 12.97
 -5 1 -6 202.34 13.74
 5 1 -6 194.14 13.11
 5 -1 -6 196.34 13.68
 -5 -1 -6 191.57 13.72
 -5 1 6 186.26 11.23
 5 -1 6 174.21 9.57
 -5 1 6 206.16 8.85
 -5 -1 6 194.07 9.92
 -5 -1 7 11.69 3.91
 -5 1 7 7.52 3.49
 5 -1 7 12.66 3.18
 -5 1 7 8.65 2.5
 5 1 -7 5.73 3.96
 -5 1 -7 9.83 4.56
 -5 -1 -7 18.29 6.03
 5 -1 -7 7.94 4.78
 5 -1 -7 12.78 5.39
 -5 -1 -7 4.02 4.47
 -5 1 -7 12.71 5.05
 5 1 -7 11.39 4.9
 -5 1 8 15.35 4.99
 -5 -1 8 7.13 4.08
 -5 -1 8 15.45 3.83
 5 1 -8 12.57 5.3
 -5 1 -8 17.63 6.45
 5 1 -8 10.19 5.46
 -5 1 -8 16.31 6.66
 -5 1 -9 74.72 11.35
 5 1 -9 78.09 11.4
 -5 1 9 74.13 8.79
 -5 -1 9 78.47 8.84
 -5 1 -9 70.17 10.85
 5 1 -9 70.95 10.86
 -5 -1 10 79.72 9.57
 -5 1 10 77.91 9.95
 -5 1 -10 81.81 13.07
 5 1 -10 82.86 13.07
 5 1 10 87.25 9.45
 5 1 -10 88.96 12.97
 -5 1 -10 99.29 13.86
 5 1 -11 -1.8 8.15
 -5 1 -11 7.36 8.17
 -5 1 -11 12.84 8.98
 5 1 -11 8.95 7.78
 -5 1 11 3.2 5.23
 -5 -1 11 7.27 4.9
 5 3 0 0.65 0.77
 5 3 0 0.37 1.83
 -5 3 0 1.1 1.83
 5 3 0 2.53 2.09
 -5 3 0 0.37 2
 5 3 0 -0.29 1.49
 -5 -3 0 0.24 1.28
 5 3 0 0.37 1.76
 -5 3 0 0.37 2.08
 -5 -3 1 161.08 6.97
 5 3 -1 155.25 6.8
 -5 3 -1 162.43 9.14
 5 3 -1 185.35 9.39
 5 -3 1 159.73 6.25
 5 3 -1 163.2 8.47
 5 3 -1 187.25 9.31
 -5 3 -1 174.84 9.37
 -5 -3 1 171.35 8.04
 -5 -3 -1 154.28 7.38
 5 3 -2 0.39 1.93
 -5 3 -2 2.59 0.89
 5 -3 -2 1.43 1.28
 5 3 -2 5.33 2.46
 -5 3 -2 7.25 2.76
 -5 3 -2 1.29 2.03
 5 3 -2 6.18 2.35
 -5 -3 -2 3.55 1.71
 -5 -3 2 4.33 1.83
 5 3 2 2.92 1.53
 5 -3 -3 483.22 16.19
 -5 3 -3 421.11 18.7
 5 3 -3 457.14 18.96
 5 3 3 426.02 15.19
 -5 -3 3 450.33 17.12
 -5 -3 3 434.55 15.4
 -5 3 -3 460.18 19.18
 5 3 -3 473.77 19.12
 5 3 -3 420.61 18.47
 -5 3 -3 445.18 14.65
 -5 -3 4 99.7 5.48
 -5 -3 4 79.47 6.81
 5 3 4 79.75 5.01
 5 -3 -4 102.24 6.17
 -5 3 -5 477.34 21.86
 5 3 -5 524.94 22.4
 -5 3 -5 474.66 21.82
 5 3 -5 498.65 22.03
 -5 -3 5 455.84 19.73
 5 -3 5 429.97 15.5
 -5 -3 5 447.51 16.73
 5 -3 6 19.08 2.9
 -5 -3 6 15.04 3.69
 -5 3 -6 23.54 5.62
 5 3 -6 25.49 5.53
 -5 -3 6 21.35 3.1
 5 3 -6 26.43 5.66
 -5 3 -6 21.87 5.4
 -5 3 -7 8.3 4.71
 5 3 -7 13.11 4.94
 5 3 -7 10.18 4.81
 -5 3 -7 9.4 5.47
 -5 -3 7 6.84 3.75
 -5 -3 7 7.18 3.12
 -5 -3 8 1.25 3.71
 -5 3 8 -2.38 5.03
 -5 -3 8 3.08 3.56
 -5 3 -8 -1.22 5.53
 5 3 -8 7.15 5.73
 5 3 -8 4.74 5.14
 -5 3 -8 4.85 5.02
 -5 -3 9 9.85 4.47
 5 3 -9 6.9 6.13
 -5 3 -9 4.24 5.99
 -5 3 9 18.19 5.9
 -5 -3 9 10.26 4.89
 -5 3 -9 4.27 5.89
 5 3 -9 8.33 6.43
 -5 3 10 7.29 5.62
 -5 3 -10 1.63 6.74
 5 3 -10 7.95 7.79
 5 3 -10 14.4 8.51
 -5 3 -10 1.64 6.6
 -5 -3 10 7.06 4.87
 -5 -5 0 1.47 2.04
 -5 5 0 -1.83 3.2
 5 5 0 0.62 2.65
 -5 -5 -1 143.86 7.88
 -5 -5 1 149.4 8.64
 -5 -5 -2 56.04 4.6
 5 -5 -2 52.78 3.63
 5 -5 -3 473.71 15.76
 -5 -5 -3 431.55 16.93
 -5 -5 3 451.6 18.75
 5 -5 -3 424.5 14.27
 -5 5 -3 488.55 21.85
 5 5 -3 433.35 20.79
 -5 5 -3 457.53 15.71
 -5 5 -3 433.27 15.17
 5 5 -3 483.48 21.47
 -5 5 -3 480.3 21.71
 -5 -5 4 73.17 6.9
 -5 5 -4 81.38 5.04
 -5 5 -4 75.27 8.45
 5 5 -4 93.21 9.06
 5 5 4 85.83 4.54
 -5 5 -4 77.8 8.75
 5 5 -4 84.83 8.67
 5 5 -5 156.08 11.08
 -5 5 -5 129.6 7.29
 5 5 -5 156.2 12.38
 -5 5 -5 165.61 13.1
 5 5 -5 145.18 11.99
 -5 5 -5 145.71 12.4
 -5 -5 5 139.83 9.82
 -5 5 -6 29.43 6.78
 5 5 -6 26.45 6.36
 5 5 -6 27.39 6.41
 -5 5 -6 25.2 6.84
 5 5 -6 25.02 5.6
 -5 -5 6 23.09 5.12
 -5 5 -7 84.84 10.99
 5 5 -7 60.41 9.67
 5 5 -7 61.79 8.73
 -5 5 -7 69.55 10.22
 5 5 -7 80.32 10.72
 -5 -5 7 59.01 7.26
 5 5 -8 6.71 5.96
 -5 5 -8 13.81 6.77
 -5 5 -8 12.36 6.36
 5 5 -8 8.01 5.93
 -5 -5 8 11.03 4.68
 -5 5 -9 88.55 13.53
 5 5 -9 75.57 12.09
 -5 -5 9 86.99 9.9
 5 5 -9 93.04 13.44
 -5 5 -9 76.82 12.44
 5 5 -10 20.42 8.78
 -5 5 -10 33.2 9.71
 -5 5 10 12.83 7.01
 -5 -5 10 14.32 6.14
 -5 5 -10 8.79 7.99
 5 5 -10 23.99 9.53
 -5 7 0 4.52 4.26
 5 7 0 0.92 3.73
 5 7 0 0.94 4.09
 -5 7 0 8.47 4.77
 5 7 0 1.86 4.47
 -5 7 0 0.93 3.74
 -5 -7 0 1.54 2.73
 5 7 -1 13.14 3.6
 5 7 1 13.34 5.08
 -5 7 -1 13.08 5.13
 -5 7 1 12.27 5.1
 5 7 -1 28.71 6.13
 -5 -7 1 14.6 4.07
 5 7 1 15.39 5.35
 -5 7 1 8.56 4.59
 5 7 -1 9.4 4.86
 -5 7 -1 1.83 3.81
 -5 7 -1 18.06 5.71
 5 7 -1 23.5 6.1
 5 -7 -2 197.85 10
 -5 -7 -2 209.46 11.07
 -5 -7 2 222.05 12.94
 5 7 -2 219.43 15.47
 -5 7 -2 208.96 15.1
 -5 7 -2 227.21 15.7
 5 7 -2 216.21 15.65
 5 7 -2 231.11 12.7
 5 7 -2 203.76 14.95
 -5 7 -2 229.67 15.85
 5 7 -3 7.89 4.66
 -5 7 -3 4.07 4.61
 -5 -7 -3 4.47 2.5
 -5 -7 3 5.92 3.61
 5 7 -3 12.39 5.57
 -5 7 -3 10.09 5.12
 -5 7 -3 2.02 4.48
 5 7 -3 6.85 4.34
 5 7 -3 7 3.5
 5 7 -4 238.56 13.99
 -5 -7 4 245.54 14.76
 5 7 -4 246.11 17.4
 -5 7 -4 267.45 18.26
 -5 7 -4 257.3 17.9
 5 7 -4 267.06 18.13
 -5 7 -5 53.83 9.23
 5 7 -5 57.54 9.51
 5 7 -5 56.52 9.29
 -5 7 -5 58.73 9.51
 -5 -7 5 78.97 8.58
 5 7 -5 68.3 7.6
 5 7 -6 61.66 7.88
 5 7 -6 71.19 10.79
 -5 7 -6 59.42 10.44
 -5 -7 6 62.29 8.03
 -5 7 -6 67.17 10.42
 5 7 -6 57.03 10.03
 -5 7 -7 7.29 6.47
 5 7 -7 7.02 6.09
 -5 7 -7 5.84 6.19
 5 7 -7 -7.04 6.38
 -5 -7 7 7.21 5.07
 5 7 -7 5.02 4.31
 -5 7 -8 19.27 8.28
 5 7 -8 9.3 7.46
 -5 -7 8 8.81 5.52
 -5 7 -8 19.34 8.31
 5 7 -8 6.22 6.91
 5 9 0 -1.31 5.43
 -5 9 0 -2.6 5.51
 5 -9 0 2.91 3.19
 -5 9 0 1.28 5.44
 5 9 0 -3.88 6.77
 -5 -9 0 4.17 3.8
 -5 9 1 80.7 11.36
 5 9 1 102.8 12.3
 -5 9 -1 82.03 11.25
 5 9 -1 112.79 12.72
 -5 9 1 69.93 10.77
 5 9 1 70.8 10.96
 -5 -9 1 86.12 8.95
 -5 -9 -1 92.91 8.67
 5 -9 1 73.84 8.09
 5 9 -1 92.76 11.98
 -5 9 -1 89.3 11.59
 5 9 -1 85.36 11.47
 -5 9 -1 90.61 11.97
 5 9 -2 59.97 9.86
 -5 9 -2 61.18 10.23
 -5 -9 2 71.23 8.52
 5 9 2 81.88 11.36
 -5 9 2 67.55 10.6
 5 -9 2 55.22 7.54
 5 9 -2 64.82 10.18
 -5 9 -2 37.89 8.64
 -5 9 2 54.85 9.98
 5 9 2 60.77 10.52
 5 9 -2 69.27 10.82
 -5 9 -2 84.3 11.43
 -5 9 -3 8.19 6.19
 5 9 -3 11.18 6.72
 -5 -9 3 6.88 4.78
 -5 9 3 8.38 6.33
 5 9 -3 3.98 6.14
 5 9 3 5.61 6.23
 -5 9 -3 10.76 6.47
 5 9 -3 7.96 4.24
 -5 9 -3 4.07 5.62
 5 9 -3 24.09 7.84
 -5 9 3 9.86 6.77
 5 9 3 14.13 7.17
 -5 9 -4 87.53 12.36
 5 9 -4 89.91 12.53
 5 9 -4 93.13 13.16
 -5 9 -4 118.09 13.96
 -5 9 -4 88.69 12.47
 5 9 -4 89.38 12.39
 5 9 -4 80.05 8.81
 -5 -9 4 102.98 10.56
 5 9 -5 114.3 14.76
 -5 9 -5 86.22 12.84
 -5 -9 5 121.06 12.03
 -5 9 -5 111.65 14.17
 5 9 -5 100.99 13.64
 5 9 -5 96.34 13.48
 -5 9 -5 111.5 14.16
 -5 9 -6 13.13 9.15
 5 9 -6 31.81 9.34
 5 -9 6 35.82 7.84
 -5 -9 6 40.98 8
 5 9 -6 37.96 10.28
 -5 9 -6 9.8 8.32
 5 11 0 1.71 6.72
 -5 11 0 -1.69 6.82
 5 11 0 -1.69 7.32
 -5 11 0 -1.67 7.25
 5 11 1 -3.42 7.6
 5 11 -1 8.43 7.49
 -5 11 1 5.07 6.45
 -5 11 -1 4.99 6.71
 -5 -11 1 6.54 5.47
 5 -11 1 -0.83 4.76
 -5 11 1 12 7.77
 5 11 -1 3.4 6.67
 5 11 1 1.74 7.53
 -5 11 -1 1.68 6.76
 -5 11 -2 -1.69 6.83
 5 11 -2 -1.7 7.57
 5 11 -2 5.13 7.59
 -5 11 -2 11.71 7.59
 5 -11 2 0.93 5
 -5 -11 2 -3 5.31
 -5 11 2 -1.75 7.43
 5 11 2 10.58 8.94
 5 11 -2 -10.12 8.26
 5 11 2 3.48 7.03
 -5 11 -2 -1.67 6
 -5 11 2 1.73 6.79
 6 0 0 1872.23 54.4
 -6 0 0 1856.04 54.42
 6 0 0 1867.79 54.1
 -6 0 1 4.53 1.2
 6 0 1 1.72 0.91
 -6 0 -1 5.05 1.38
 6 0 1 2.42 1.26
 6 0 1 2.04 1.02
 -6 0 1 2.68 1.09
 6 0 1 2.66 1.04
 6 0 -1 3.4 1.13
 -6 0 -1 2.87 1.06
 -6 0 -1 1.26 0.97
 6 0 -1 1.96 1.01
 -6 0 -1 3.23 1.05
 -6 0 1 1.27 1.48
 -6 0 1 2.73 1.35
 6 0 -1 2.04 1.16
 -6 0 2 380.34 14.18
 6 0 2 402.21 14.1
 -6 0 -2 392.1 14.23
 6 0 -2 396.81 14.36
 -6 0 -2 380.09 14.21
 6 0 -2 390.86 14.34
 -6 0 2 384.74 13.36
 6 0 -2 378.17 13.16
 6 0 2 404.12 14.11
 -6 0 2 390.92 14.25
 -6 0 2 414.65 14.74
 -6 0 -3 16.24 3.11
 6 0 -3 18.21 3.34
 6 0 -3 19.05 3.25
 -6 0 -3 16.7 3.22
 -6 0 3 16.62 2.21
 -6 0 3 16.97 2.87
 6 0 -4 90.81 7.19
 -6 0 -4 77.23 6.82
 -6 0 4 78.26 4.89
 -6 0 -4 90.29 7.19
 6 0 -4 92.62 7.18
 -6 0 4 90.58 6.44
 -6 0 -5 30.63 5.14
 -6 0 -5 33.47 5.54
 -6 0 5 25.36 3.25
 -6 0 5 24.97 4.04
 6 0 -6 973.85 38.24
 -6 0 -6 1019.32 38.98
 -6 0 6 1047.99 32.79
 -6 0 6 1012.27 35.61
 6 0 -6 944.96 38
 -6 0 -6 967.36 38.56
 -6 0 7 18.69 3.52
 -6 0 -7 19.68 6.13
 6 0 -7 13.34 5.32
 6 0 -7 30.4 6.6
 -6 0 -7 25.51 6.12
 -6 0 7 17.69 4.56
 -6 0 -8 56.62 9.35
 6 0 -8 65.04 9.76
 6 0 -8 43.43 8.43
 -6 0 -8 60.25 9.42
 6 0 8 65.13 6.8
 -6 0 8 65.17 7.84
 6 0 9 10.68 4.21
 -6 0 9 8.38 5.39
 6 0 -9 18.9 7.3
 -6 0 -9 18.14 7.76
 6 0 -9 17.48 7.27
 -6 0 -9 16.69 7.73
 -6 0 10 175.65 14.31
 6 0 -10 190.24 18.76
 -6 0 -10 144.39 16.7
 6 0 -10 165.04 17.5
 -6 0 -10 170.34 18.02
 -6 0 11 5.33 4.84
 6 2 0 372.93 12.9
 -6 -2 0 367.86 13.77
 6 2 0 399.67 14.21
 -6 2 0 381.99 14.25
 6 2 0 389.04 14.21
 -6 2 0 421.07 14.47
 6 2 0 394.52 14.26
 -6 2 0 397.94 14.36
 -6 -2 1 763.06 23.77
 6 -2 1 706.72 24.1
 -6 -2 1 754.25 24.49
 -6 -2 1 760.08 23.34
 6 2 -1 754.44 23.24
 -6 2 -1 720.65 21.41
 6 2 -1 767.9 24.3
 6 -2 1 702.89 24.03
 -6 2 -1 714.1 24.28
 -6 -2 1 743.29 24.39
 6 2 -1 763.25 24.31
 -6 2 -1 727.4 24.36
 -6 -2 -1 744.59 24.8
 -6 -2 1 757.74 24.07
 6 2 1 686.05 23.47
 -6 -2 -1 752.94 24.08
 6 -2 -2 504.46 15.87
 -6 -2 2 476.25 17.18
 6 2 2 465.9 17.01
 6 -2 -2 479.43 16.83
 6 2 -2 500.59 17.1
 -6 2 -2 448.42 17.86
 6 2 -2 526.55 18.29
 -6 -2 2 472.81 17.03
 6 2 -2 518.69 18.23
 -6 2 -2 471.45 18.09
 -6 -2 3 38.3 4.44
 6 2 -3 31.9 4.14
 -6 2 -3 32.49 4.28
 -6 -2 3 27.9 3.25
 6 2 -3 34.49 3.66
 6 -2 -3 25.55 3.08
 6 2 -3 33.92 4.12
 -6 2 -3 35.38 4.38
 6 -2 -3 29.52 1.92
 -6 -2 3 21.32 2.94
 -6 2 -4 132.13 9.22
 6 2 -4 170.17 10.06
 6 -2 -4 145.21 7.99
 6 -2 4 139.5 5.63
 6 2 -4 161.47 9.91
 -6 2 -4 138.65 9.46
 -6 -2 4 131.42 8.7
 6 -2 4 126.88 5.77
 -6 -2 4 152.28 7.99
 6 -2 5 83.97 5.07
 -6 -2 5 77.5 7.14
 -6 2 5 80.34 4.35
 6 -2 5 91.66 4.59
 6 -2 6 14.3 2.57
 -6 2 6 12.38 3.67
 6 2 -6 8.75 3.98
 -6 2 -6 12.32 4.32
 6 2 -6 20.57 5.09
 -6 2 -6 17.95 5.19
 -6 2 6 14.95 2.14
 6 2 -7 183.21 14.28
 -6 2 -7 174.67 14.29
 -6 2 -7 194.05 15
 6 2 -7 194.14 14.78
 6 -2 7 189.4 10
 -6 -2 7 207.35 13.06
 -6 2 7 207.75 12.94
 -6 -2 7 198.28 11.34
 -6 2 -8 374.36 23.35
 6 2 -8 418.22 24.35
 -6 -2 8 426.74 18.9
 6 2 -8 398.42 23.62
 -6 2 -8 396.61 23.84
 -6 2 8 389.76 20.25
 -6 -2 8 409.27 20.7
 -6 -2 9 69.76 7.72
 6 2 -9 86.84 11.79
 -6 -2 9 87.62 9.76
 -6 2 -9 95.39 12.65
 6 2 -9 91.44 12.12
 -6 2 9 81 9.66
 -6 2 -10 7.99 7.1
 6 2 -10 23.34 8.53
 6 2 -10 4.63 7
 -6 2 -10 12.67 7.62
 -6 -2 10 11.76 5.3
 -6 2 10 11.11 5.7
 6 4 0 83.99 4.06
 -6 4 0 85.28 7.07
 6 4 0 107.66 7.7
 -6 4 0 87.19 7.06
 6 4 0 82.87 7.03
 6 4 0 97.69 7.34
 -6 4 0 87.26 7.2
 -6 -4 0 82.41 5.74
 6 4 -1 648.09 24.35
 -6 4 -1 643.46 24.56
 6 4 -1 666.94 24.68
 6 4 -1 650.77 24.43
 -6 4 -1 649.93 24.66
 -6 -4 -1 607.35 21.62
 -6 -4 1 622.65 22.38
 6 4 1 611.3 18.54
 6 -4 1 662.07 20.34
 6 4 -2 165.02 9.94
 -6 4 -2 138.85 9.54
 -6 4 -2 140.1 9.43
 6 4 -2 147.48 9.43
 6 -4 -2 149.66 6.97
 -6 -4 2 141.28 8.27
 -6 -4 -2 123.55 7.26
 -6 4 -3 105.53 4.94
 6 -4 -3 135.2 6.67
 -6 4 -4 114.56 5.79
 6 -4 -4 140 7.53
 -6 -4 4 127.97 8.44
 -6 -4 5 85.03 5.43
 -6 4 -5 95.24 6
 -6 -4 5 106.82 7.96
 6 4 -5 109.46 9.8
 -6 4 -5 110.93 9.96
 6 4 -5 122.06 10.2
 -6 4 -5 92.61 9.34
 -6 -4 6 71.27 7.04
 6 4 -6 81.69 9.3
 6 4 -6 77.43 9.25
 -6 4 -6 63.92 8.62
 -6 4 -6 64.65 8.72
 -6 -4 7 273.89 14.98
 -6 4 -7 275.16 18.86
 6 4 -7 247.17 17.88
 6 4 -7 265.11 18.37
 -6 4 -7 286.37 19.14
 -6 4 -8 113.53 13.26
 -6 -4 8 95.28 9.16
 6 4 -8 76.63 11.24
 -6 4 -8 110.45 12.76
 6 4 -8 92.3 11.86
 -6 4 8 121.71 10.79
 -6 -4 8 86.19 9.36
 -6 -4 9 108.31 10.49
 -6 4 9 99.84 10.86
 6 4 -9 89.4 12.81
 -6 4 -9 91.92 13.02
 6 4 -9 84.29 12.27
 -6 4 -9 101.22 13.64
 -6 4 -10 70.36 12.73
 6 4 -10 60.37 12.31
 -6 -4 10 62.9 8.87
 -6 4 10 76.64 10.6
 6 4 -10 55.09 11.76
 -6 4 -10 81.53 13.2
 6 6 0 996.91 38.13
 -6 6 0 1040.79 38.32
 6 6 0 972.51 37.92
 -6 6 0 1014.68 38.32
 6 6 0 984.83 38.17
 -6 6 0 986.18 38.23
 -6 -6 -1 159.7 9.45
 -6 -6 1 198.57 10.87
 6 6 -1 188.47 13
 -6 6 -1 178.15 12.86
 -6 6 -1 185.92 13.01
 6 6 -1 171.37 12.43
 -6 6 1 195.55 13.28
 6 6 1 153.38 12.2
 -6 6 -1 151.1 11.89
 6 6 -1 219.94 13.86
 6 6 1 168.76 12.6
 -6 6 1 187.02 13.11
 -6 6 -2 15.38 4.98
 6 6 -2 7.01 4.16
 -6 6 -2 13.68 5.01
 6 6 -2 22.41 5.27
 6 -6 -2 10.77 1.96
 -6 -6 -2 12.01 3.06
 -6 -6 2 13.36 3.45
 6 6 -2 19.43 4.87
 -6 6 -2 19.68 5.01
 6 -6 -3 50.37 3.83
 6 6 -3 69.62 8.04
 -6 6 -3 53.87 7.72
 6 6 -3 47.82 7.01
 -6 6 -3 62.02 7.98
 -6 -6 3 59.62 6.52
 6 -6 -3 42.8 3.58
 -6 -6 -3 57.43 5.29
 6 6 -3 47.59 6.03
 6 6 -4 80.44 9.22
 6 6 -4 65.45 7.14
 -6 -6 4 55.08 6.79
 -6 6 -4 71.97 9.19
 -6 6 -4 77.33 9.32
 -6 -6 5 40.74 6.26
 6 6 -5 20.94 6.13
 -6 6 -5 49.04 8.19
 6 6 -5 26.06 6.69
 -6 6 -5 40.87 7.63
 6 6 -5 36.29 5.97
 -6 6 -6 343.83 22.25
 6 6 -6 387.18 23.04
 -6 -6 6 381.13 19.37
 6 6 -6 400.03 20.69
 -6 6 -6 340.48 22.22
 6 6 -6 381.53 22.73
 -6 6 -7 60.45 10.18
 6 6 -7 51.56 9.55
 6 6 -7 62.86 8.69
 -6 -6 7 68.8 8.59
 6 6 -7 63.97 10.2
 -6 6 -7 73.22 11.1
 -6 6 -8 5.92 6.72
 6 6 -8 14.26 7.35
 6 6 -8 7.21 5.89
 -6 6 -8 11.81 6.97
 6 6 -8 12.8 6.85
 -6 -6 8 9.73 5.44
 6 6 -9 30.58 9.63
 -6 6 -9 53.37 11.1
 6 6 -9 47.99 10.55
 -6 6 -9 46.42 10.82
 -6 -6 9 58.05 8.96
 -6 -8 0 76.24 7.55
 -6 8 0 59.72 9.21
 6 8 0 65.69 9.77
 -6 8 0 56.82 8.76
 6 8 0 56.11 8.94
 6 8 1 28.33 7.07
 -6 8 1 19.02 6.42
 -6 -8 -1 26.03 4.65
 -6 -8 1 25.99 5.38
 -6 8 -1 24.13 6.84
 6 8 1 15.68 6.34
 -6 8 1 16.58 6.34
 6 8 -1 22.86 6.49
 -6 8 -1 33.29 7.37
 6 8 -1 27.48 6.86
 -6 8 -1 23.71 6.42
 6 8 -1 35.48 7.78
 6 8 -2 400 19.79
 -6 -8 -2 399.8 18.14
 -6 -8 2 406.26 20.16
 -6 8 -2 415.46 23.98
 6 8 -2 409.57 23.62
 6 8 -2 391.7 23.58
 -6 8 -2 407.6 23.57
 -6 8 -2 413.58 24.06
 6 8 -2 380.61 23.2
 -6 8 2 418.57 24.34
 6 8 2 456.92 25.23
 -6 8 2 425.38 24.46
 6 8 2 446.45 24.82
 6 8 -3 14.43 6.12
 -6 8 -3 29.28 7.21
 -6 -8 3 20.75 5.49
 6 8 -3 15.05 4.85
 6 8 -3 20.45 6.33
 -6 8 -3 16.34 6.41
 6 8 -3 20.63 6.3
 -6 8 -3 18.84 6.37
 6 8 -4 90.7 11.56
 -6 8 -4 87.62 11.37
 -6 8 -4 113.6 12.98
 6 8 -4 88.6 11.94
 6 8 -4 104.36 9.49
 -6 -8 4 105.46 10.29
 6 8 -4 97.25 12.1
 -6 8 -4 80.53 11.12
 -6 -8 5 19.39 5.73
 6 8 -5 9.75 4.31
 -6 8 -5 24.33 8.12
 6 8 -5 18.17 6.7
 -6 8 -5 29.79 8.23
 6 8 -5 19.5 7.62
 6 8 -6 8.47 6.26
 -6 8 -6 2.94 6.25
 6 8 -6 8.86 4.95
 -6 -8 6 -0.95 4.55
 -6 8 -6 7.32 5.91
 6 8 -6 8.43 6.24
 -6 -8 7 14.2 6.17
 -6 8 -7 11.24 7.14
 6 8 -7 18.46 8.43
 6 8 -7 18.43 7.93
 -6 8 -7 19.24 8.91
 6 10 0 186.65 18.1
 -6 10 0 188.48 17.92
 -6 -10 0 182.13 13.35
 6 10 0 168.78 17.18
 -6 10 0 141.22 16.17
 6 10 -1 105.66 13.78
 6 10 1 102.26 14.24
 -6 10 1 84.52 12.26
 -6 10 -1 110.55 13.46
 6 10 -1 96.13 13.26
 -6 10 -1 96.79 12.8
 6 10 1 92.84 13.41
 -6 10 1 93.12 13.17
 -6 -10 1 86.51 9.88
 6 -10 1 108.37 10.03
 6 10 2 22.99 8.75
 -6 10 2 -1.52 6.29
 6 10 -2 17.75 7.38
 -6 10 -2 28.16 8.68
 6 10 -2 19.41 8.18
 -6 10 -2 7.47 7.06
 6 -10 2 8.29 5.27
 -6 10 -2 20.6 8.06
 6 10 -2 18.12 8.16
 6 10 2 7.76 7.34
 -6 10 2 13.83 7.12
 -6 -10 2 11.89 5.36
 6 10 3 14.18 7.3
 6 10 -3 13.58 7.9
 -6 10 -3 19.76 8.09
 -6 10 3 3.14 6.67
 6 10 -3 6.08 6.6
 -6 10 -3 10.73 7.24
 6 -10 3 6.42 5.17
 6 10 -3 9.44 7.28
 -6 10 -3 10.73 7.51
 -6 10 3 22.19 8.93
 6 10 3 6.36 7.22
 -6 -10 3 12.65 5.56
 6 10 -4 67.68 11.63
 -6 10 -4 80.12 12.56
 -6 10 4 63.97 11.72
 6 10 4 73.37 12.32
 -6 10 -4 70.73 12.15
 6 10 -4 74.36 12.49
 -6 10 4 56.24 11.31
 6 10 4 75.62 12.79
 6 -10 4 83.39 10.54
 6 10 -4 61.62 12.19
 -6 10 -4 56.64 11.76
 -6 -10 4 79.72 10.46
 7 -1 0 6.79 1.51
 -7 1 0 6.27 1.39
 7 1 0 5.49 1.45
 -7 -1 0 6.02 1.84
 -7 -1 0 5.78 1.79
 7 1 0 6.55 1.19
 -7 1 0 6.08 1.31
 7 1 0 7.53 1.2
 -7 1 0 6.27 1.28
 7 1 0 7.12 1.22
 -7 1 0 6.24 1.3
 -7 1 -1 1085.33 33.27
 -7 -1 1 1093.68 34.19
 -7 1 -1 1054.19 32.73
 7 1 -1 1122.71 32.72
 7 -1 -1 1146.67 33.73
 -7 1 1 1138.35 33.62
 7 -1 1 1089.97 32.05
 -7 -1 1 1101.77 34.86
 -7 1 -1 1046.06 32.71
 7 1 -1 1121.16 32.73
 -7 -1 -1 1172.96 33.59
 7 -1 1 1036.72 31.19
 7 1 1 1132.27 33.49
 7 1 -1 1095.75 33.46
 7 -1 1 1101.35 32.62
 -7 -1 1 1089.34 32.73
 -7 -1 1 1154.3 33.78
 7 1 1 1009.72 34.31
 -7 -1 1 1077.99 32.69
 7 -1 1 1095.6 32.58
 -7 -1 2 490.84 17.8
 7 -1 2 512.02 17.63
 -7 1 -2 545.3 18.15
 7 1 -2 523.43 17.93
 -7 1 -2 556.33 18.21
 -7 -1 2 519.83 17.99
 7 -1 2 547.37 17.88
 7 -1 -2 550.1 18.03
 7 1 2 539.12 17.97
 7 -1 -2 510.98 16.58
 -7 -1 2 525.52 17.63
 7 -1 2 521.77 16.75
 -7 1 -2 508.44 15.4
 -7 -1 2 533.72 19.22
 -7 1 2 521.74 18.17
 7 1 2 538.17 17.93
 7 1 -2 506.19 17.79
 7 1 -3 1572.05 48.23
 -7 1 -3 1507.48 48.2
 -7 1 3 1596.73 45.49
 -7 -1 3 1508.37 46.37
 7 -1 -3 1445.56 44.72
 7 1 -3 1568.98 48.25
 -7 1 -3 1489.93 48.13
 7 -1 -3 1595.02 47.3
 7 -1 3 1499.59 45.13
 -7 -1 3 1582.73 48.43
 -7 1 3 1586.65 47.8
 7 -1 -4 716.62 26.65
 7 1 -4 692.32 26.06
 -7 1 -4 681.29 26.16
 -7 -1 -4 736.62 26.82
 -7 1 4 670.53 22.21
 -7 -1 4 660.81 23.42
 -7 1 4 707.23 25.16
 -7 -1 4 735.24 25.75
 -7 -1 -4 719.24 26.69
 7 -1 -4 718.51 26.7
 -7 1 -4 664.51 26.09
 7 1 -4 705.62 26.22
 -7 -1 5 225.89 12.35
 -7 -1 5 250.47 11.18
 -7 1 5 242.09 9.93
 7 1 -6 155.63 11.61
 7 -1 -6 145.18 11.99
 -7 1 -6 147.44 11.61
 -7 -1 -6 122.53 11.24
 7 -1 -6 157.33 12.18
 -7 -1 -6 149.88 12
 -7 1 -6 149.67 11.69
 7 1 -6 158.46 11.8
 -7 1 6 135.68 9.76
 -7 -1 6 178.59 10.9
 -7 1 6 146.1 7.58
 -7 -1 6 143.31 8.63
 -7 1 -7 364.67 21.44
 7 -1 -7 395.21 22.1
 7 1 -7 403.73 21.85
 -7 -1 -7 370.41 22.01
 -7 -1 7 452.22 20.15
 -7 1 7 395.43 19.22
 7 -1 7 390.46 16.66
 7 -1 -7 441.89 23.03
 -7 1 -7 363.49 21.29
 -7 -1 -7 379.83 22.13
 7 1 -7 404.07 21.99
 -7 -1 8 27.36 4.9
 -7 1 -8 16.13 6.43
 7 1 -8 20.05 6.71
 7 1 -8 33.71 7.81
 -7 1 -8 34.88 7.86
 -7 1 8 19.25 5.37
 -7 -1 8 22.31 5.78
 -7 -1 9 223.97 15.78
 -7 1 9 275.42 16.95
 7 1 -9 270.05 20.44
 -7 1 -9 272.01 20.76
 7 1 -9 279.21 20.5
 -7 1 -9 262.34 20.15
 7 1 -10 93.55 14.13
 -7 1 -10 71.11 12.32
 7 1 -10 90.64 13.72
 -7 1 -10 94.97 13.82
 -7 1 10 95.75 10.76
 7 1 10 85.06 9.37
 -7 -1 10 109.29 11.51
 7 1 -11 44.07 11.12
 -7 1 -11 34.44 10.4
 7 1 -11 63.17 13.34
 -7 1 -11 18.07 9.23
 -7 1 11 58.63 9.56
 -7 -1 11 38.48 8.22
 7 3 0 41.94 2.91
 -7 3 0 46.39 4.57
 7 3 0 37.04 4.19
 7 3 0 48.54 4.59
 -7 3 0 45.73 4.59
 -7 -3 0 38.13 3.67
 7 3 0 45.49 4.48
 -7 3 0 48.45 4.55
 7 3 -1 1473.31 47.19
 7 3 -1 1569.02 47.02
 -7 3 -1 1500.47 47.23
 7 3 -1 1485.84 44.52
 7 3 -1 1565.76 47.07
 -7 3 -1 1476.41 47.21
 -7 -3 -1 1484.99 45.7
 -7 -3 1 1508.39 46.11
 7 -3 1 1466.43 42.77
 7 3 -2 62.36 5.98
 -7 3 -2 46.88 5.05
 7 3 -2 68.62 5.71
 7 3 -2 56.22 5.28
 -7 3 -2 50.39 5.24
 -7 -3 2 68.12 5.16
 -7 -3 -2 60.55 4.99
 7 -3 -2 68.89 4.65
 7 3 -2 72.12 4.82
 7 -3 -3 25.42 2.05
 7 -3 -3 37.03 3.72
 7 3 -3 55.12 5.53
 -7 3 -3 45.92 5.21
 -7 -3 3 37.52 3.64
 7 3 -3 45.36 5.03
 -7 3 -3 45.82 5.24
 -7 -3 3 32.17 3.85
 -7 3 -3 32.48 1.95
 -7 -3 4 107.3 6.84
 7 -3 -4 135.26 7.67
 -7 3 -5 1536.55 52.25
 7 3 -5 1614.56 52.39
 7 3 -5 1552.18 52.13
 -7 3 -5 1484.62 52.01
 -7 -3 5 1499.54 48.48
 -7 -3 5 1445.93 46.97
 7 3 -6 55.99 7.72
 -7 3 -6 50.85 7.46
 -7 -3 6 44.48 4.77
 7 -3 6 39.26 3.51
 -7 -3 6 41.74 5.28
 -7 3 6 47.75 6.04
 7 3 -6 45.36 7.27
 -7 3 -6 54.48 7.69
 7 3 -7 207.9 15.39
 -7 3 -7 171.65 14.56
 7 3 -7 201.32 15.29
 -7 3 -7 178.36 14.65
 -7 -3 7 177.44 11.34
 -7 -3 7 176.52 12.76
 -7 3 7 211.32 13.19
 -7 -3 8 16.77 5.17
 -7 3 8 13.15 5.61
 7 3 -8 10.46 5.91
 -7 3 -8 22.76 7.37
 7 3 -8 12.88 6.14
 -7 3 -8 19.29 6.98
 -7 -3 8 19.97 4.9
 7 3 -9 28.67 8.05
 -7 3 -9 37.87 9.5
 7 3 -9 31.19 8.75
 -7 3 -9 37.61 9.17
 -7 -3 9 33.34 6.82
 -7 3 9 35.92 7.17
 -7 -3 9 42.37 6.82
 7 3 -10 7.84 6.98
 -7 3 -10 11.29 7.77
 7 3 -10 10.91 7.23
 -7 3 -10 32.07 9.51
 -7 3 10 19.29 6.67
 -7 -3 10 18.23 5.98
 -7 -5 0 43.9 4.72
 7 5 0 56.12 6.52
 -7 -5 -1 226.71 10.93
 7 -5 -2 117.88 6.33
 -7 -5 -2 96.41 6.77
 -7 5 -3 1395.75 42.43
 7 5 -3 1613.76 51.57
 -7 5 -3 1507.09 51.61
 -7 -5 3 1531.36 48.62
 7 -5 -3 1589.36 45.57
 -7 5 -3 1480.57 51.46
 7 5 -3 1598.21 51.47
 -7 5 -4 162.77 12.24
 7 5 -4 141.73 11.24
 7 5 -4 146.59 11.37
 -7 5 -4 161.48 12.19
 7 -5 -4 143.96 8.03
 7 5 -4 138.75 10.4
 -7 5 -4 145.75 6.42
 -7 -5 4 145.01 9.84
 -7 5 -5 26.45 6.12
 7 5 -5 31.38 6.23
 7 5 -5 27.81 6.06
 -7 5 -5 28.2 6.17
 -7 -5 5 18.07 4.44
 7 5 -5 21.9 5.09
 -7 5 -6 23.95 6.79
 7 5 -6 28.94 6.7
 7 5 -6 30.18 6.53
 -7 -5 6 29.76 5.5
 7 5 -6 32.79 6.86
 -7 5 -6 22.85 6.63
 7 5 -7 372.32 21.54
 -7 5 -7 406.14 23.77
 7 5 -7 343.67 21.95
 7 5 -7 372.78 22.69
 -7 -5 7 345.55 18.31
 7 5 -8 25.04 7.53
 -7 5 -8 9.55 6.08
 -7 -5 8 21.68 5.48
 7 5 -8 29.65 7.42
 7 5 -8 13.1 6.88
 -7 5 -8 12.22 7.45
 7 5 -9 238.52 20.3
 -7 5 -9 211.55 19.94
 -7 -5 9 284.37 17.36
 -7 5 9 275.71 18.45
 7 5 -9 286.36 22.08
 -7 5 -9 192.88 19.07
 -7 -7 0 24.97 4.6
 -7 7 0 26.86 6.44
 7 7 0 22.25 6.51
 -7 7 0 15.56 5.77
 7 7 0 21.06 6.37
 7 7 0 17.4 5.78
 -7 7 0 21.39 5.5
 -7 7 -1 405.41 22.04
 7 7 -1 398.45 21.72
 -7 7 1 399.64 22
 7 7 1 412.54 22.35
 7 7 -1 430.64 22.38
 -7 7 -1 377.65 21.61
 7 7 -1 397.48 19.01
 7 7 1 420.07 22.57
 -7 7 1 385.84 21.75
 -7 7 -1 400.62 21.55
 7 7 -1 449.98 22.81
 -7 -7 1 416.05 18.89
 7 7 -2 161.1 11.15
 7 7 -2 150.43 12.71
 -7 7 -2 170.06 13.48
 7 7 2 180.24 14.28
 -7 7 -2 180.69 13.84
 7 7 -2 157.98 13.18
 -7 7 -2 150.95 12.9
 7 7 -2 150.71 12.86
 -7 -7 2 155.85 11.01
 -7 -7 3 213.14 13.1
 -7 -7 -3 174 10.65
 7 7 -3 215.83 15.46
 -7 7 -3 198.11 15.2
 -7 7 -3 199.44 14.97
 7 7 -3 219.05 15.44
 7 7 -3 182.1 12.27
 -7 7 -3 199.44 15.26
 7 7 -3 175.08 14.86
 -7 -7 4 278.66 15.92
 7 7 -4 243.2 15.02
 -7 7 -4 286 19.04
 7 7 -4 279.79 18.64
 -7 7 -4 287.43 18.96
 7 7 -4 277.87 18.48
 -7 -7 5 392.64 19.81
 7 7 -5 326.73 18.61
 7 7 -5 374.44 22.59
 -7 7 -5 333.16 22.24
 -7 7 -5 344.3 22.42
 7 7 -5 403.4 23.23
 7 7 -6 51.69 7.77
 -7 -7 6 61.01 8.38
 7 7 -6 74.66 10.77
 -7 7 -6 57.49 10.49
 7 7 -6 73.64 11.05
 -7 7 -6 94.42 12.09
 -7 -7 7 104.32 10.62
 -7 7 -7 102.51 13.48
 7 7 -7 108.76 13.37
 7 7 -7 75.94 11.65
 -7 7 -7 91.22 12.97
 7 7 -7 84.49 10.01
 7 7 -8 7.62 7.33
 -7 7 -8 12.73 7.94
 7 7 -8 7.63 6.63
 -7 7 -8 19.17 8.63
 -7 -7 8 11.85 6
 7 7 -8 13.43 5.83
 -7 -9 0 20.51 4.87
 7 9 0 12.75 6.59
 -7 9 0 23.97 8.02
 7 -9 0 24.55 4.9
 7 9 0 27.18 8.14
 -7 9 0 12.79 6.06
 7 9 -1 264.12 19.87
 -7 9 -1 285.97 20.43
 -7 -9 1 290.65 16.87
 -7 -9 -1 279.15 15.66
 -7 9 1 256.63 19.82
 7 9 1 291.1 20.97
 7 9 1 281.94 20.68
 -7 9 1 271.07 20.02
 7 9 -1 246.88 19.42
 -7 9 -1 288.41 20.5
 7 9 -1 243.76 19.35
 -7 9 -1 292.08 20.39
 7 9 -2 86.22 11.62
 -7 9 -2 88.49 11.8
 7 9 -2 84.39 11.89
 -7 9 -2 84.47 11.44
 7 9 2 86.46 11.99
 7 9 -2 80.42 11.41
 -7 9 -2 76.15 11.28
 -7 9 2 91.95 11.97
 -7 -9 2 107.09 10.22
 7 9 2 84.75 11.93
 -7 9 2 92.93 11.84
 -7 -9 3 44.17 7.87
 7 9 3 52.42 10.11
 7 9 -3 49.6 9.5
 -7 9 -3 34.63 8.61
 -7 9 3 43.97 9.41
 7 9 -3 41.97 7.04
 -7 9 -3 30.74 8.09
 7 9 -3 37.29 8.92
 -7 9 -3 38.96 9.12
 7 9 -3 38.13 8.93
 7 9 3 33.38 8.89
 -7 9 3 30.48 8.38
 -7 9 -4 106.35 13.56
 7 9 -4 100.26 13.4
 7 9 -4 92.5 12.65
 -7 9 -4 98.15 13.28
 7 9 -4 89.17 12.88
 -7 9 -4 97.64 12.96
 -7 -9 4 89.08 10.22
 7 9 -4 84.04 9.28
 7 9 -5 254.01 21.44
 -7 9 -5 274.76 21.46
 -7 -9 5 263.69 17.48
 -7 9 -5 235.56 20.1
 7 9 -5 222.85 19.56
 -7 9 -5 236.05 20.52
 7 9 -5 237.9 20.1
 7 9 -5 202.38 14.71
 -7 -9 6 50.86 9.02
 7 9 -6 38.83 9.73
 -7 9 -6 40.44 10.12
 -7 9 -6 45.52 11.03
 7 9 -6 51.54 10.89
 7 11 0 18.45 8.79
 -7 11 0 8.29 8.27
 -7 11 0 8.19 7.74
 7 11 0 1.66 7.84
 -7 -11 1 58.39 8.69
 7 -11 1 46.58 7.73
 -7 11 1 38.7 9.93
 7 11 1 44.43 11.26
 7 11 -1 41.81 10.8
 -7 11 -1 52.76 11.08
 -7 11 1 53.11 11.26
 7 11 -1 44.86 10.73
 -7 11 -1 29.48 9.91
 7 11 1 50.5 11.31
 8 0 0 8006.32 225.09
 8 0 0 7994.54 224.71
 -8 0 -1 2.03 1.51
 8 0 1 1.4 1.13
 -8 0 -1 2.17 1.22
 -8 0 1 2.05 1.02
 8 0 1 1.31 0.87
 -8 0 1 1.37 1.83
 8 0 1 1.41 0.84
 -8 0 1 0.72 0.96
 -8 0 -1 0.88 0.86
 8 0 -1 1.46 1
 -8 0 1 0.26 1.46
 -8 0 -1 0.98 0.9
 8 0 -1 0.97 1.01
 -8 0 -2 1016.67 30.79
 -8 0 -2 1067.48 32.01
 -8 0 2 987.04 31.79
 8 0 -2 1015.51 31.9
 8 0 2 985.45 31.47
 -8 0 -2 1028.66 31.89
 8 0 -2 1043.71 32.03
 -8 0 2 1063.97 32.01
 8 0 2 1003.89 31.5
 -8 0 2 989.59 31.79
 -8 0 2 1029.64 33.02
 8 0 -3 9.37 2.68
 -8 0 -3 9.8 2.68
 8 0 -3 12.34 2.85
 -8 0 -3 10.22 2.7
 -8 0 3 11.04 2.09
 -8 0 3 9.89 2.48
 8 0 -4 1815.17 56.41
 -8 0 -4 1720.59 56.17
 -8 0 4 1727.86 53.01
 -8 0 -4 1779.71 56.43
 8 0 -4 1802.05 56.42
 -8 0 4 1793.78 55.58
 -8 0 -5 10.72 4.02
 -8 0 -5 10.18 4.22
 -8 0 5 14.35 2.72
 8 0 -6 2181.86 72.57
 -8 0 -6 2186.12 72.95
 -8 0 6 2248.28 66.68
 -8 0 6 2206.71 70.14
 8 0 -6 2228.67 72.75
 -8 0 -6 2192.1 72.93
 -8 0 7 9.5 3.93
 8 0 -7 5.63 4.68
 -8 0 -7 6.8 4.41
 -8 0 7 4.26 2.59
 8 0 -7 4.68 4.51
 -8 0 -7 6.79 4.75
 8 0 -8 56.15 9.06
 -8 0 -8 52.42 9.07
 -8 0 8 52.2 7.63
 8 0 -8 47.28 8.59
 -8 0 -8 56.04 9.22
 8 0 -9 9.25 6.59
 -8 0 -9 9.59 6.59
 8 0 -9 3.98 6.02
 -8 0 -9 1.38 5.55
 -8 0 9 5.32 4.72
 8 0 -10 494.21 30.12
 -8 0 -10 468.38 29.9
 8 0 -10 486.78 30.09
 -8 0 -10 440.9 29.58
 -8 0 10 508.23 25.86
 -8 0 11 6.73 5.49
 -8 -2 0 1034.89 33.25
 -8 2 0 1062.35 32.8
 8 2 0 998.34 32.49
 -8 2 0 1104.31 32.92
 8 2 0 1030.96 32.42
 -8 2 0 1056.13 32.79
 8 2 0 1046.86 32.51
 -8 2 0 1049.87 31.68
 8 2 -1 461.65 15.9
 -8 2 -1 417.58 15.85
 8 2 1 440.36 16.45
 -8 -2 1 455.74 16.19
 8 -2 1 416.39 15.78
 -8 -2 1 429.03 16.11
 -8 -2 -1 465.74 16.9
 -8 -2 -1 467.66 16.61
 -8 -2 1 459.45 16.42
 8 2 -1 463.33 15.7
 -8 2 -1 444.32 16.02
 -8 -2 1 445.14 16.08
 8 2 -1 470.12 15.9
 8 -2 1 418.76 15.72
 -8 2 -1 419.58 13.91
 -8 2 1 447.54 15.7
 8 -2 -2 4942.61 137.95
 8 2 -2 4889.27 137.66
 -8 2 2 4816.6 137.92
 8 2 -2 4759 138.05
 -8 2 -2 4800.52 138.42
 -8 -2 2 4735.67 138.12
 -8 2 -2 4709.5 136.1
 -8 -2 2 4911.6 138.06
 8 -2 -2 4811.71 136.92
 8 2 -2 4832.97 138.11
 -8 2 -2 4796.78 138.35
 8 -2 -3 64.36 5.05
 8 2 -3 61.75 4.97
 -8 -2 3 63.08 5
 8 -2 -3 50.34 3.26
 -8 -2 3 61.72 5.93
 -8 2 3 59.58 5.08
 8 2 -3 69.25 5.65
 -8 2 -3 58.52 5.49
 -8 -2 3 62.3 5.11
 8 2 -3 59.4 5.4
 -8 2 -3 59.71 5.54
 -8 -2 4 1936.46 58.5
 -8 2 -4 1934.66 61.03
 8 2 -4 1967.02 60.9
 -8 -2 4 2041.79 61.43
 8 -2 4 1867.87 54.73
 8 -2 4 1837.74 55.65
 -8 2 -4 1914.68 61.02
 8 2 -4 2036.52 61.11
 8 -2 -4 1928.2 55.13
 -8 2 5 83.95 5.07
 8 -2 5 96.92 5.12
 8 -2 5 98.64 5.2
 -8 2 5 99.62 7.63
 8 2 -6 338.62 18.04
 -8 -2 6 314.26 14.48
 -8 2 6 307.74 11.96
 -8 -2 6 327.32 16.72
 -8 2 6 326.31 16.12
 8 -2 6 293.23 12.29
 8 2 -6 330.71 17.81
 -8 2 -6 308.13 17.68
 -8 2 -6 294.16 17.29
 8 2 -7 163.59 13.13
 -8 2 -7 155.4 13.31
 8 2 -7 164.89 13.51
 -8 2 -7 151.76 13
 -8 2 7 154.14 11.3
 -8 -2 7 132.08 11.01
 -8 -2 7 156.52 9.99
 -8 2 -8 986.29 43.17
 8 2 -8 1041.99 43.28
 -8 -2 8 993.54 39.76
 -8 2 8 1018.22 39.5
 -8 -2 8 1109.71 37.2
 8 2 -8 993.67 42.87
 -8 2 -8 947 42.81
 -8 -2 9 77.72 9.64
 -8 2 9 72.23 9.39
 8 2 -9 86.5 11.76
 -8 2 -9 64.89 10.75
 8 2 -9 80.48 11.71
 -8 2 -9 63.94 10.74
 -8 -2 9 83.48 8.3
 -8 -2 10 105.05 11.88
 -8 2 10 132.38 12.82
 8 2 -10 98.45 13.84
 -8 2 -10 118.52 14.94
 8 2 -10 144.96 16
 -8 2 -10 124.04 15.25
 8 4 0 1696.07 50.98
 8 4 0 1795.18 55.68
 -8 4 0 1843.51 55.97
 8 4 0 1831.68 56
 8 4 0 1720.4 55.5
 -8 4 0 1700.62 55.67
 -8 4 0 1757.96 55.86
 -8 -4 0 1740.92 53.76
 8 -4 1 698.97 21.51
 8 4 1 666.47 21.2
 8 4 -1 696.5 22.59
 -8 -4 1 689.12 24.63
 -8 -4 -1 687.37 24.15
 -8 4 -1 701.79 26.26
 8 4 -1 683.85 25.63
 8 4 -1 652.6 25.75
 8 4 -1 709.45 25.89
 -8 4 -1 776.55 26.99
 8 4 -2 1980.89 62.16
 -8 4 -2 1956.33 62.69
 8 4 -2 1973.31 62.11
 -8 4 -2 2048.09 62.9
 8 -4 -2 1985.53 59.32
 -8 -4 -2 1903.48 60.07
 8 -4 -3 101.69 6.25
 -8 4 -3 86.78 4.15
 8 4 -4 1279.58 42.74
 -8 4 -4 1222.36 42.75
 8 4 -4 1272.84 42.74
 -8 4 -4 1182.22 42.52
 -8 -4 4 1292.33 40.51
 -8 4 -4 1116.27 34.43
 -8 -4 4 1233.88 37.78
 -8 -4 5 144.13 7.94
 -8 4 -5 122.55 6.41
 -8 -4 5 163.27 10.07
 8 4 -5 160.26 11.81
 -8 4 -5 154.95 11.89
 -8 4 -5 150.77 11.76
 8 4 -5 153.22 11.57
 8 4 -6 470.78 23.87
 -8 4 -6 451.8 23.88
 8 4 -6 498.41 24.33
 -8 4 -6 460.36 23.97
 -8 -4 6 473.52 20.76
 8 4 -7 242.78 17.43
 -8 4 -7 241.22 17.5
 8 4 -7 252.89 17.64
 -8 4 -7 237.84 17.6
 -8 -4 7 232.9 13.99
 -8 4 7 267.18 15.84
 -8 4 -8 357.71 23.42
 8 4 -8 347.49 22.69
 -8 4 -8 369.54 23.71
 8 4 -8 366.97 23.2
 -8 -4 8 399.05 19.45
 -8 4 8 366.06 20.38
 -8 -4 8 320.14 19.66
 -8 -4 9 87 9.53
 -8 4 9 92.99 10.69
 8 4 -9 88.22 12.19
 -8 4 -9 82.35 12.05
 8 4 -9 90.41 12.58
 -8 4 -9 93.3 12.69
 -8 -4 9 81.62 10.04
 -8 4 -10 163.02 18.01
 8 4 -10 168.06 17.92
 -8 4 10 218.42 16.9
 8 4 -10 195.61 19.1
 -8 4 -10 175 18.59
 -8 -4 10 196.74 14.62
 -8 6 0 2210.01 74.31
 8 6 0 2385.71 74.95
 8 6 0 2267.2 74.43
 -8 6 0 2321 74.39
 8 6 0 2308.41 72.09
 -8 6 0 2199.8 74.19
 8 6 0 2324.4 74.59
 8 6 -1 146.53 9.86
 -8 6 -1 128.38 10.73
 8 6 -1 138.17 11.3
 -8 6 -1 117.72 10.47
 8 6 -1 129.79 10.8
 -8 6 1 150.81 11.7
 8 6 1 123.04 10.77
 -8 6 -1 117.27 10.6
 8 6 -1 146.22 11.34
 -8 -6 1 140.73 9.4
 8 6 1 123.26 11.01
 -8 6 1 141.26 11.35
 8 -6 -2 304.25 12.69
 -8 6 -2 315.04 17.73
 8 6 -2 343.19 17.92
 -8 6 -2 306.12 17.45
 8 6 -2 323.51 18.1
 -8 -6 -2 300.96 14.4
 -8 -6 2 328.43 15.84
 8 6 -2 352.84 18.25
 -8 6 -2 315.99 17.89
 8 6 -2 319.96 16
 -8 -6 3 25.39 4.69
 -8 -6 -3 18.85 3.68
 8 6 -3 20.06 5.44
 -8 6 -3 21.24 5.31
 8 6 -3 25.8 5.03
 -8 6 -3 17.1 5.04
 8 6 -3 22.62 5.32
 8 -6 -3 21.87 3.02
 -8 6 -4 508.97 24.9
 8 6 -4 454.66 23.65
 8 6 -4 487.32 22.44
 -8 6 -4 500.14 24.87
 8 6 -4 520.8 24.78
 -8 -6 4 468.45 21.45
 8 -6 -4 465.36 17.78
 8 6 -5 19.98 5.36
 -8 -6 5 22.43 4.92
 -8 6 -5 13.49 5.54
 8 6 -5 10.8 5.16
 8 6 -5 18.56 5.95
 -8 6 -5 22.72 6.64
 -8 -6 6 870.2 33.71
 -8 6 -6 846.62 38.1
 8 6 -6 821.84 37.08
 8 6 -6 789.4 34.66
 8 6 -6 850.96 37.5
 -8 6 -6 810.77 37.65
 8 6 -7 63.95 10.19
 -8 6 -7 56.75 9.77
 -8 -6 7 58.55 7.99
 8 6 -7 73.35 9.76
 8 6 -7 50.56 9.42
 -8 6 -7 56.9 10.08
 -8 6 -8 48.1 9.78
 8 6 -8 30.76 8.45
 8 6 -8 39.21 9.13
 -8 6 -8 39.45 9.42
 -8 -6 8 37.72 7.22
 8 6 -8 29.3 7.94
 -8 6 9 51.85 9.05
 8 6 -9 29.96 9.52
 -8 6 -9 24.68 9.32
 -8 6 -9 62.08 12.05
 8 6 -9 40.7 10.3
 8 6 -9 28.46 8.17
 -8 -6 9 40.94 7.78
 8 8 0 57.95 9.07
 -8 8 0 53.27 8.85
 -8 -8 0 49.75 6.78
 8 8 0 58.34 8.85
 -8 8 0 60.15 9.13
 8 8 1 16.53 6.04
 -8 8 1 20.61 6.2
 8 8 -1 21.32 6.85
 -8 8 -1 10.78 5.65
 -8 8 -1 23.23 6.27
 8 8 -1 17.55 6.19
 8 8 -1 10.76 5.47
 -8 8 -1 7.62 5.34
 -8 -8 1 12.85 4.64
 -8 -8 -1 13.49 4.11
 8 8 1 3.35 5.08
 -8 8 1 14.27 5.85
 8 8 -2 1109.82 44.1
 -8 8 -2 1079.3 44.07
 -8 8 2 1002.4 43.41
 8 8 2 1032.1 43.93
 8 8 -2 1024.64 39.39
 -8 8 -2 1022.13 43.61
 8 8 -2 1020.72 43.26
 -8 -8 -2 1001.38 37.32
 -8 -8 2 1115.69 40
 8 8 2 1083.01 44.54
 -8 8 2 1115.73 44.72
 -8 8 -2 1050.07 43.51
 8 8 -2 1047.84 44.02
 8 8 -3 2.25 3.87
 -8 -8 3 0.79 3.89
 -8 8 -3 9.33 6.11
 8 8 -3 6.74 5.5
 8 8 -3 12.27 5.75
 -8 8 -3 6.94 5.96
 8 8 -3 1.19 5.27
 -8 8 -3 8.06 6.12
 -8 8 -4 398.32 24.2
 8 8 -4 384.15 23.52
 -8 8 -4 375.45 23.7
 8 8 -4 381.31 23.56
 -8 -8 4 403.05 20.93
 8 8 -4 398.32 24.56
 -8 8 -4 368.54 23.51
 8 8 -4 351.89 19.61
 8 8 -5 9.23 4.73
 -8 -8 5 13.47 5.46
 8 8 -5 17.79 6.97
 -8 8 -5 8.03 6.44
 8 8 -5 12.74 6.13
 -8 8 -5 10.72 6.45
 8 8 -6 35.21 7.11
 8 8 -6 49.76 9.96
 -8 8 -6 21.85 8.04
 -8 -8 6 36.38 7.27
 8 8 -6 42.74 9.34
 -8 8 -6 40.63 9.55
 8 8 -7 6.02 6.54
 -8 8 -7 -1.59 6.73
 8 8 -7 3.92 5.13
 -8 8 -7 1.59 6.88
 8 8 -7 15.04 8.58
 -8 -8 7 7.16 5.44
 -8 -10 0 506.16 24.42
 -8 10 0 490 29.33
 8 10 0 466.46 28.9
 -8 10 0 472.31 29.18
 8 10 0 461.57 29.11
 -8 10 1 76.45 12.75
 -8 -10 1 99.45 10.56
 8 10 1 75.34 12.58
 -8 10 1 65.36 12.01
 8 10 -1 77.86 12.22
 -8 10 -1 62.86 11.05
 8 -10 1 87.3 9.17
 -8 10 -1 97.92 13.05
 8 10 -1 79.92 12.16
 8 10 1 88.19 13.1
 8 10 -2 89.23 12.82
 -8 10 -2 104.2 13.69
 8 10 2 119.03 14.49
 -8 10 2 117.53 14.51
 -8 -10 2 104.07 11.42
 8 10 -2 120.58 14.99
 -8 10 -2 103.69 13.65
 8 -10 2 129.7 11.43
 8 10 2 129.57 14.97
 -8 10 -2 122.14 14.41
 8 10 -2 131.73 15.02
 -8 10 2 139.73 15.53
 -8 10 3 20.25 8.29
 8 10 3 10.93 6.94
 -8 -10 3 16.17 6.15
 8 10 -3 18.61 7.87
 -8 10 -3 15.04 8.48
 8 10 -3 13.35 7.14
 -8 10 -3 22.47 8.21
 -8 10 3 4.63 6.55
 8 10 3 26.29 8.6
 8 10 -3 17.91 7.83
 -8 10 -3 7.55 6.56
 8 10 -4 184.18 14.43
 8 10 4 206.25 19.37
 -8 10 4 177.52 18.6
 -8 -10 4 207.81 15.92
 -8 10 -4 199.15 19.28
 8 10 -4 195.01 19.29
 8 10 -4 203.79 19.24
 -8 10 -4 192.46 18.79
 -8 10 4 195.3 19.1
 8 10 4 230.52 20.46
 8 10 -4 179.99 18.34
 -8 10 -4 185.54 18.6
 9 1 0 0.92 0.71
 9 1 0 1.13 1.4
 -9 1 0 0.24 0.91
 9 1 0 0.7 0.73
 -9 1 0 -0.36 0.87
 -9 -1 0 -0.32 1.69
 9 -1 0 3.25 1.5
 -9 1 0 0.44 1.34
 -9 -1 1 2789 80.34
 -9 1 -1 2722.54 79.23
 9 -1 1 2717.87 76.97
 9 1 1 2735.29 79.09
 9 1 -1 2843.75 79.59
 9 1 -1 2693.42 77.54
 -9 1 -1 2702.88 77.62
 -9 1 -1 2646.7 77.59
 9 1 -1 2627.65 77.48
 9 -1 1 2713.59 77.93
 -9 1 1 2799.6 79.32
 -9 -1 1 2687.64 77.66
 9 -1 1 2729.16 77.58
 -9 -1 1 2953.33 80.03
 -9 -1 1 2673.93 77.64
 9 -1 1 2671.95 77.48
 -9 -1 2 455.68 17.86
 -9 1 2 438.77 16.72
 -9 -1 2 460.21 16.43
 9 -1 -2 437.31 16.65
 9 1 -2 430.29 16.37
 9 1 -2 449.14 15.95
 -9 1 -2 455.55 16.07
 9 1 2 459.26 15.92
 9 -1 2 423.79 15.58
 -9 -1 2 436.6 15.94
 9 -1 2 447.66 15.72
 9 1 2 450.57 15.89
 -9 1 -2 435.94 15.92
 -9 -1 2 426.99 15.87
 9 1 -2 449.26 15.96
 -9 1 -2 449.79 15.54
 -9 1 -2 435.04 13.87
 9 -1 -3 4318.42 126.37
 -9 -1 3 4309.61 125.6
 -9 1 3 4397.51 125.04
 9 1 -3 4363.53 126.74
 -9 1 -3 4364.52 126.84
 -9 1 -3 4388.34 126.86
 9 1 -3 4248.79 126.54
 -9 1 3 4456.31 127
 -9 -1 3 4515.22 128.13
 9 1 -4 684.33 25.06
 -9 1 -4 634.39 24.8
 9 1 -4 649.7 24.74
 -9 1 -4 658.84 25
 -9 -1 4 631.08 24.71
 -9 1 4 630.46 24.2
 -9 -1 4 647.19 22.84
 -9 1 4 662.85 21.92
 -9 -1 5 1152.06 37.64
 -9 1 5 1167.91 36.4
 -9 1 -6 162.64 11.91
 9 1 -6 136.56 11.02
 -9 -1 -6 133.4 11.39
 9 -1 -6 133.35 11.26
 -9 -1 -6 155.51 12.15
 9 1 -6 138.66 11.06
 9 -1 -6 127.37 11.15
 -9 1 -6 143.68 11.42
 -9 1 6 129.39 9.92
 -9 -1 6 133.95 10.12
 -9 1 6 144.23 7.7
 9 1 -7 1041.77 41.41
 -9 1 -7 1011.45 41.48
 -9 -1 7 1075.92 35.65
 -9 1 7 1081.31 39.11
 -9 -1 7 1017.91 38.93
 9 1 -7 1015.73 40.98
 -9 1 -7 978.52 41.15
 -9 -1 8 9.36 3.51
 9 1 -8 5.48 4.97
 -9 1 -8 9.07 5.56
 -9 1 8 16.93 5.44
 -9 -1 8 9.94 4.91
 9 1 -8 4.42 4.91
 -9 1 -8 5.72 5.7
 9 1 -9 592.78 31.51
 -9 1 -9 610.97 32.31
 -9 1 -9 579.03 31.75
 9 1 -9 603.63 31.96
 -9 -1 9 585.71 28.14
 -9 1 9 600.58 28.26
 -9 -1 10 76.48 9.97
 -9 1 10 58.72 9.14
 9 1 -10 73.79 11.97
 -9 1 -10 54.39 11.48
 -9 1 -10 77.59 12.74
 9 1 -10 70.65 12.19
 -9 -3 0 0.67 1.54
 9 3 0 -0.22 1.27
 -9 3 0 -1.1 2.07
 9 3 0 -0.69 1.93
 -9 3 0 -0.36 2
 9 3 0 2.14 1.98
 9 3 0 -0.69 1.93
 -9 3 0 0.36 1.9
 -9 3 0 0.2 1.17
 -9 3 1 4169.72 122.27
 -9 3 -1 4199.09 120.26
 -9 3 -1 4425.25 124.18
 9 3 -1 4202.5 123.55
 -9 3 -1 4421.99 124.4
 -9 -3 1 4305.83 123.63
 -9 -3 -1 4250.64 123.72
 9 3 -1 4229.59 123.56
 -9 3 -1 4347.66 124.27
 9 3 -1 4314.65 122.11
 9 3 -2 54.89 4.98
 -9 3 -2 50.34 5
 -9 -3 2 52 4.6
 -9 -3 2 52.89 4.89
 9 3 -2 53.03 4.43
 9 -3 -2 51.82 4.63
 9 3 -2 47.24 4.78
 -9 3 -2 62.18 5.51
 9 3 -3 571.29 22.17
 -9 3 -3 582.84 22.54
 -9 3 -3 546.67 17.88
 9 3 -3 542.22 21.88
 -9 3 -3 542.95 22.22
 9 -3 -3 572.91 18.48
 -9 -3 3 561.21 21.12
 -9 -3 3 565.13 20.67
 9 3 -3 557.81 20.77
 9 -3 -3 611.75 21
 9 -3 -4 36.85 2.48
 -9 -3 4 55.24 5.01
 9 3 -5 2978.56 93.16
 -9 3 -5 3029.61 93.59
 -9 3 -5 2996.8 93.52
 9 3 -5 3028.13 93.35
 -9 -3 5 3025.49 90.21
 -9 3 5 3041.43 91.33
 -9 -3 5 2892.03 89.26
 -9 -3 6 18.67 3.97
 -9 3 6 28.23 5.08
 -9 -3 6 20.66 4.87
 -9 -3 6 24.61 4.05
 9 3 -6 18.15 5.33
 -9 3 -6 20.45 5.32
 9 3 -6 23.79 5.61
 -9 3 -6 23.74 5.74
 -9 3 7 605.22 26.01
 -9 -3 7 558.7 26.37
 9 3 -7 581.73 27.96
 -9 3 -7 558.5 27.84
 9 3 -7 590.34 28.12
 -9 3 -7 561.14 28.03
 -9 -3 7 571.44 23.85
 -9 3 -8 -1.18 5.55
 9 3 -8 1.14 5.17
 -9 3 8 -0.86 4.29
 -9 -3 8 -0.91 4.28
 -9 -3 8 1.32 3.62
 9 3 -8 4.6 5.53
 -9 3 -8 -1.19 5.03
 -9 3 -9 121.79 14.35
 -9 -3 9 180.02 12.36
 9 3 -9 115.81 13.89
 9 3 -9 157.85 15.61
 -9 3 -9 163.88 16.29
 -9 -3 9 137.53 12.74
 -9 3 9 156.89 13.65
 -9 3 -10 1.57 6.5
 9 3 -10 3.05 6.16
 -9 -3 10 1.62 4.85
 -9 3 -10 -1.58 6.53
 9 3 -10 -4.61 6.67
 -9 3 10 8.83 5.96
 -9 -3 10 4.34 5.5
 9 5 0 -3.02 3.4
 9 5 0 0.73 1.24
 9 -5 1 1149.09 34.59
 9 5 1 1105.58 33.09
 -9 -5 -1 1147.08 37.51
 9 5 2 68.05 3.64
 9 -5 -2 84.38 5.8
 -9 -5 2 95.75 7.29
 -9 -5 -2 77.2 6.53
 9 5 -3 3102.39 95.22
 -9 5 -3 3034.77 95.7
 9 5 -3 3108.26 94.82
 -9 5 -3 2983.77 95.52
 9 5 -3 3048.34 95.07
 9 -5 -3 3106.99 90.49
 -9 -5 3 3073.66 93.1
 9 5 -4 86.27 8.56
 9 5 -4 82.14 8.4
 -9 5 -4 82.31 8.69
 -9 -5 4 66.36 6.85
 -9 5 -4 84.84 8.77
 9 5 -4 74.84 8.13
 -9 5 -5 228.54 15.88
 9 5 -5 255.46 16.17
 9 5 -5 238.93 15.81
 9 -5 -5 254.04 12.42
 -9 -5 5 260.35 14.3
 -9 5 -5 253.86 16.54
 9 5 -5 248.65 15.95
 -9 -5 6 11.61 4.07
 9 5 -6 17.58 5.8
 -9 5 -6 16.39 5.94
 -9 5 -6 25.51 6.69
 9 5 -6 14.57 5.34
 9 5 -6 17.85 5.79
 -9 5 7 704.37 30.16
 -9 5 -7 659.46 33.05
 9 5 -7 694.91 32.96
 -9 -5 7 698.57 28.94
 9 5 -7 679.12 32.42
 9 5 -7 687.14 32.97
 -9 5 -7 659.42 33.16
 9 5 -8 -2.57 7.03
 -9 5 -8 5.34 6.54
 9 5 -8 12.92 7.17
 -9 5 -8 -1.34 6.21
 -9 5 8 8.63 5.25
 9 5 -8 2.36 5.34
 -9 -5 8 -2.45 4.28
 9 5 -9 391.51 26.67
 -9 5 -9 457.57 28.72
 -9 5 9 469.23 25.33
 9 5 -9 410.83 27.21
 -9 5 -9 474.11 28.97
 -9 -5 9 461.3 23.4
 9 7 0 -3.62 5.68
 -9 7 0 -3.6 6
 9 7 0 -4.48 5.5
 -9 -7 0 -0.6 2.86
 -9 7 -1 988.52 40.44
 9 7 -1 1013.74 40.31
 9 7 1 1040.35 41.08
 -9 7 1 1019.74 40.77
 -9 -7 -1 1040.91 36.58
 -9 -7 1 1099.57 38.06
 9 7 -1 991.03 37.84
 -9 7 -1 1050.12 40.83
 9 7 -1 1045.02 41.15
 9 7 -1 1038.78 40.7
 -9 7 -1 1028.69 40.94
 9 7 1 1012.64 40.9
 -9 7 1 970.92 40.44
 9 7 2 185.32 14.25
 9 7 -2 159.6 11.66
 9 7 -2 183.14 13.77
 -9 7 -2 171.39 13.74
 9 7 2 174.01 13.9
 -9 7 2 177.4 13.85
 -9 7 -2 195.39 14.3
 9 7 -2 164.75 13.57
 9 7 -2 166.43 13.33
 -9 7 -2 159.49 13.38
 -9 -7 2 178.04 11.88
 -9 7 2 181.04 14.03
 -9 7 -3 600.17 28.98
 -9 7 -3 618.38 28.92
 9 7 -3 636.07 29.54
 9 7 -3 579.43 28.15
 -9 7 -3 611.62 29.15
 9 7 -3 608.86 28.53
 9 7 -3 568.9 25.88
 -9 -7 3 615.49 26.16
 -9 7 -4 268.04 18.03
 -9 7 -4 219.55 16.64
 9 7 -4 242.76 16.85
 9 7 -4 225.14 16.52
 9 7 -4 204.69 14.28
 -9 -7 4 227.36 14.46
 9 7 -5 673.97 32.66
 -9 7 -5 723.98 34.18
 -9 -7 5 667.89 29.48
 9 7 -5 710.18 33.09
 -9 7 -5 726.8 34.14
 9 7 -5 664.24 30.19
 9 7 -6 53.75 9.13
 9 7 -6 37.76 7.36
 9 7 -6 38.96 8.67
 -9 7 -6 56.83 9.93
 -9 7 -6 46.64 9.37
 -9 -7 6 40.62 7.13
 -9 7 -7 236.53 19.87
 9 7 -7 227.12 18.77
 9 7 -7 208.07 16.15
 9 7 -7 218.64 18.51
 -9 7 -7 214.35 18.84
 -9 -7 7 241.83 16.28
 9 7 -8 8.97 7.05
 -9 7 -8 3.14 6.34
 9 7 -8 4.55 5.68
 -9 -7 8 8.98 5.39
 -9 7 -8 6.3 6.99
 9 7 -8 8.98 6.65
 9 9 0 -1.25 6.93
 -9 9 0 1.23 6.26
 9 9 0 -2.54 6.65
 -9 9 0 -15.05 7.43
 -9 -9 0 0.78 3.73
 9 9 -1 628.5 32.05
 -9 9 -1 571.17 31.1
 -9 -9 -1 608.73 26.78
 -9 -9 1 606.29 27.75
 9 9 -1 630.05 32.46
 -9 9 -1 661.98 32.33
 -9 9 1 611.09 31.9
 9 9 -1 598.94 31.56
 9 9 1 640.55 32.67
 -9 9 -1 628.2 31.94
 -9 9 1 589.17 31.7
 9 9 1 643.12 32.76
 9 9 -2 50.3 7.57
 -9 -9 2 42.31 7.65
 9 9 -2 48.04 9.86
 -9 9 -2 56.5 9.89
 9 9 -2 44.08 9.28
 -9 9 -2 44.75 9.12
 9 9 2 50.09 9.78
 -9 9 2 58.52 9.95
 9 9 -2 53.67 9.76
 -9 9 -2 38.04 8.73
 9 9 2 67.75 10.87
 -9 9 2 55.27 9.9
 -9 9 3 172.3 15.98
 9 9 3 152.54 15.53
 9 9 -3 166.47 15.67
 -9 9 -3 145.81 15.24
 9 9 -3 156.29 12.78
 9 9 -3 162.44 16.07
 -9 9 -3 152.02 15.26
 -9 -9 3 174.95 13.63
 9 9 3 126.51 14.38
 -9 9 3 127.61 14.46
 9 9 -3 163.71 15.31
 -9 9 -3 145.57 14.8
 9 9 -4 93.76 9.97
 -9 -9 4 120.54 11.64
 9 9 -4 63.16 10.97
 -9 9 -4 98.55 13
 9 9 -4 94.16 12.55
 -9 9 -4 74.03 11.59
 9 9 -4 75.7 11.37
 -9 9 -4 70.21 11.35
 -9 -9 5 466.89 24.8
 9 9 -5 458.39 28.2
 -9 9 -5 442.52 28.27
 9 9 -5 420.06 23.3
 9 9 -5 444.78 28.94
 -9 9 -5 477.27 29.25
 -9 9 -5 456.53 28.49
 9 9 -5 485.89 28.7
 -9 -9 6 33.39 7.96
 -9 9 -6 28.58 9.1
 9 9 -6 32.07 9.41
 -9 9 -6 32.12 9.67
 -9 9 -6 25.56 9.5
 9 9 -6 31.94 9.27
 9 9 -6 29.09 7.23
 10 0 0 9999 280.9
 -10 0 1 -0.33 1.73
 -10 0 1 0.93 0.87
 -10 0 -1 -0.29 1.37
 10 0 1 1.41 1.37
 -10 0 -1 0.81 1.36
 10 0 -1 1.9 0.98
 -10 0 1 -0.33 1.75
 -10 0 -1 1.21 0.92
 10 0 1 1.19 0.83
 -10 0 1 0.92 0.92
 10 0 1 1.19 0.82
 10 0 -1 2.04 0.94
 -10 0 -1 0.1 0.85
 -10 0 2 992.34 31.63
 -10 0 2 957.24 30.47
 10 0 -2 999.77 30.7
 -10 0 -2 1013.26 30.55
 10 0 2 935.8 29.98
 -10 0 2 951.04 30.46
 10 0 2 921.04 29.95
 -10 0 -2 970.25 29.95
 -10 0 -2 1002.46 30.56
 10 0 -2 999.22 30.71
 -10 0 2 985.67 32.51
 10 0 -3 5.01 2.3
 -10 0 -3 0.35 1.67
 10 0 -3 1.8 2
 -10 0 -3 2.85 1.98
 -10 0 3 2.12 2.02
 -10 0 3 4.18 2.32
 -10 0 4 1464.94 45.63
 -10 0 4 1442.8 47.88
 10 0 -4 1428.4 47.87
 -10 0 -4 1485.35 48.19
 10 0 -4 1523.27 48.23
 -10 0 -4 1523.26 48.33
 -10 0 5 3.41 2.1
 -10 0 -6 2514.83 82.78
 10 0 -6 2663 83.04
 10 0 -6 2540.05 82.5
 -10 0 -6 2539.91 82.85
 -10 0 6 2549.01 80.92
 -10 0 6 2611.05 77.2
 -10 0 7 6.57 3.77
 10 0 -7 16.63 5.93
 -10 0 -7 3.81 4.14
 10 0 -7 10.18 5
 -10 0 -7 3.82 4.51
 -10 0 8 55.73 7.77
 10 0 -8 53.01 8.81
 -10 0 -8 54.86 9.17
 10 0 -8 54.29 9.01
 -10 0 -8 58.46 9.43
 -10 0 9 12.23 5.65
 10 0 -9 15.55 6.89
 -10 0 -9 2.68 5.83
 10 0 -9 5.22 6.39
 -10 0 -9 9.45 6.61
 -10 0 -10 410.59 27.64
 10 0 -10 403.4 27
 -10 0 10 397.7 23.07
 10 0 -10 362.04 25.95
 -10 0 -10 463.89 28.77
 -10 2 0 936.86 29.53
 -10 2 0 966.47 30.03
 10 2 0 969.33 29.7
 -10 -2 0 1005.7 31.66
 10 2 0 947.2 29.81
 -10 2 0 1020.09 30.19
 -10 2 0 1013.53 30.27
 10 2 0 973.52 29.75
 -10 2 -1 462.58 15.17
 10 -2 1 467.65 14.88
 -10 2 1 445.71 16.49
 10 2 -1 456.16 15.97
 -10 2 -1 463.72 16.33
 10 -2 1 431.3 16.02
 -10 -2 1 469.12 17.54
 -10 -2 -1 480.74 16.8
 10 -2 1 431.31 13.97
 10 2 1 476.28 17.46
 10 2 -1 435.44 16.49
 -10 -2 1 465.34 17.31
 -10 -2 -1 496.91 18.32
 -10 2 -1 482.98 16.43
 10 2 -1 438.9 15.86
 -10 -2 1 420.06 16.12
 -10 -2 1 446.59 16.29
 10 -2 1 455.35 16.21
 10 2 -2 3081.76 90.96
 -10 2 -2 3213.35 91.44
 10 2 -2 3037.4 90.96
 -10 2 -2 3140.7 91.28
 -10 -2 2 3083.05 92.16
 -10 2 -2 3026.41 90.16
 -10 2 2 3178.51 91.7
 10 -2 2 3060.53 87.59
 -10 -2 2 3221.34 91.77
 10 2 -2 3269.67 91.51
 10 -2 -2 3170.39 92.02
 10 2 -3 62.23 5.21
 -10 -2 3 64.19 5.19
 -10 -2 3 44.61 4.92
 10 2 -3 52.72 5.04
 -10 2 -3 50.36 5.03
 10 2 -3 54.99 5.07
 -10 2 -3 49.99 5.06
 -10 2 -3 45.34 2.4
 -10 2 3 49.69 4.99
 -10 -2 3 65.9 6.33
 10 2 -4 1369.68 45.73
 -10 2 -4 1407.84 46.18
 -10 -2 4 1340.94 44.09
 10 2 -4 1426.21 46.01
 -10 2 -4 1383.98 46.1
 -10 2 5 87.14 7.51
 10 -2 5 72.93 4.23
 10 -2 -6 493.84 20.44
 -10 2 -6 448.39 22.14
 10 2 -6 449.5 21.85
 10 2 -6 461.48 22.07
 -10 2 -6 448.63 22.04
 -10 2 6 454.5 20.7
 -10 -2 6 467.03 21.84
 10 -2 6 421.14 16.04
 -10 -2 6 463.73 19.02
 10 2 -7 184.28 14.24
 -10 2 -7 192.06 14.79
 10 2 -7 198.71 14.63
 -10 2 -7 172.51 14.07
 -10 -2 7 188.51 13.59
 -10 2 7 188.42 13.1
 -10 -2 7 200.26 11.63
 10 2 -8 917.49 40.31
 -10 2 -8 916.19 41.01
 -10 -2 8 972.65 39.17
 -10 2 8 932.41 37.96
 -10 -2 8 1028.59 35.53
 10 2 -8 889.2 39.99
 -10 2 -8 990.87 41.81
 10 2 -9 38.51 8.81
 -10 2 -9 34.36 8.73
 -10 -2 9 54.83 8.65
 -10 2 9 44.01 7.66
 -10 -2 9 37.82 6.37
 10 2 -9 53 9.79
 -10 2 -9 55.89 10.08
 10 2 -10 109.09 13.87
 -10 2 -10 108.98 14.51
 -10 -2 10 93.76 11.51
 -10 2 10 107.38 12
 10 2 -10 123.31 14.85
 -10 2 -10 106.67 14.06
 10 4 0 1367.24 42.88
 -10 4 0 1459.12 46.86
 10 4 0 1474.92 46.68
 10 4 0 1456.63 46.73
 -10 -4 0 1453.48 45.66
 -10 4 0 1406.86 46.68
 10 4 0 1441.49 46.59
 10 -4 1 564.68 17.7
 10 4 -1 585.74 19.7
 10 4 1 515.73 18.58
 -10 4 -1 545.41 18.27
 10 4 -1 577.86 22.14
 -10 4 -1 573.21 22.45
 10 4 -1 621.3 22.97
 -10 4 -1 584.29 22.55
 10 4 -1 574.22 22.07
 -10 -4 -1 566.01 21.35
 -10 -4 1 618.05 21.99
 -10 -4 -2 1343.67 44.82
 10 4 -2 1411.78 43.4
 10 -4 -2 1361.42 43.97
 10 4 -2 1377.83 45.49
 -10 4 -2 1411.46 46.2
 10 4 -2 1390.88 45.57
 -10 4 -2 1416.9 46.3
 -10 4 -2 1374.75 39.47
 -10 4 -3 35.62 3.01
 -10 -4 3 25.39 4.13
 10 -4 -3 27.9 3.25
 10 4 -4 1018.45 36.47
 -10 4 -4 1094.42 37.45
 -10 -4 4 1088.27 35.23
 10 4 -4 1127.19 38.69
 -10 -4 4 1054.01 33.28
 10 4 -4 1105 37.14
 -10 4 -4 1127.22 37.68
 10 4 -5 44.68 7.14
 10 4 -5 41.87 6.51
 -10 4 -5 52.29 7.05
 10 4 -5 49.88 6.7
 -10 4 -5 58.47 7.44
 -10 -4 5 50.14 5.77
 -10 -4 5 38.72 4.59
 -10 4 -5 31.85 2.36
 -10 4 5 54.66 6.36
 10 4 -6 634.42 28.98
 -10 4 -6 678.83 29.88
 -10 4 -6 656.63 29.7
 10 4 -6 646.41 29.15
 -10 -4 6 643.28 26.15
 -10 4 6 620.09 26.79
 10 4 -7 210.21 15.89
 -10 4 -7 194.9 15.94
 10 4 -7 186.26 15.19
 -10 4 -7 235.31 16.73
 -10 -4 7 207.58 13.17
 -10 4 7 217.12 14.36
 10 4 -8 377.91 23.53
 -10 4 -8 382.41 23.85
 10 4 -8 345.28 22.68
 -10 4 -8 406.88 24.53
 -10 -4 8 400.28 20.09
 -10 4 8 399.72 21.71
 -10 4 9 82.65 10.57
 10 4 -9 94.75 13.09
 -10 4 -9 101.93 13.29
 -10 4 -9 87.12 12.13
 10 4 -9 99.48 13
 -10 -4 9 98.15 9.91
 -10 4 -10 164.33 17.94
 10 4 -10 195.97 18.66
 -10 4 10 188.67 16.28
 10 4 -10 157.33 17.28
 -10 4 -10 182.5 18.68
 -10 -4 10 210.05 14.82
 10 6 0 2664.45 82.75
 -10 6 0 2631.2 84.23
 10 6 0 2621.51 84.01
 10 6 0 2662.19 84.37
 -10 6 0 2647.45 84.09
 -10 -6 0 2682.96 81.37
 10 6 0 2625.83 84.07
 -10 6 0 2574.17 84.1
 10 6 -1 146.65 10.57
 10 6 -1 158.87 12
 -10 6 -1 167.03 12.04
 -10 6 -1 158.56 12.01
 10 6 -1 145.04 11.21
 10 6 1 139.72 11.51
 -10 6 1 128.45 10.96
 -10 6 -1 139.14 11.44
 10 6 -1 174.72 11.84
 -10 -6 1 142.56 9.95
 10 6 1 161.28 12.05
 -10 6 1 137.06 11.26
 10 -6 -2 409.44 17.49
 10 6 -2 468.3 21.96
 -10 6 -2 474.68 22.62
 -10 6 -2 484.39 22.57
 10 6 -2 490.39 22.91
 -10 -6 2 462.8 20.49
 -10 6 -2 495.18 23.01
 10 6 -2 491 22.43
 10 6 -2 452.94 21.09
 10 -6 -3 34.64 4
 -10 -6 3 26.75 5.03
 -10 -6 -3 20.08 4.33
 10 6 -3 33.01 6
 -10 6 -3 25.17 5.76
 -10 6 -3 25.34 5.58
 10 6 -3 21.71 5.07
 10 6 -4 631.21 29.24
 -10 6 -4 677.7 30.51
 10 6 -4 682.49 29.19
 10 6 -4 669.41 29.69
 -10 6 -4 695.33 30.87
 -10 -6 4 682.63 27.8
 10 6 -5 28.31 6.18
 10 6 -5 31.6 6.8
 -10 6 -5 40.68 7.52
 10 6 -5 31.73 6.71
 -10 6 -5 24.54 6.26
 -10 -6 5 26.82 5.55
 10 6 -6 1019.56 43.15
 -10 6 -6 1062.08 44.2
 10 6 -6 1025.58 43.19
 -10 6 -6 1065.84 44.21
 10 6 -6 1044.21 42.48
 -10 -6 6 1066.33 39.98
 -10 -6 7 65.7 8.3
 10 6 -7 48.4 9.31
 -10 6 -7 52.13 9.41
 10 6 -7 77.17 10.94
 -10 6 -7 72.28 10.88
 10 6 -7 48.81 8.87
 -10 -6 8 57.54 8.2
 10 6 -8 56.21 10.21
 -10 6 -8 64.69 11.57
 -10 6 8 65.76 9.67
 -10 6 -8 64.59 11.4
 10 6 -8 73.78 11.51
 10 6 -8 55.06 10.02
 -10 -6 9 31.71 7.39
 10 6 -9 41.61 10.32
 -10 6 -9 22.57 8.74
 -10 6 -9 35.22 10.41
 10 6 -9 24.49 8.78
 10 6 -9 31.96 8.93
 -10 6 9 37.46 8.64
 -10 8 0 58.59 9.09
 10 8 0 50.27 8.74
 10 8 0 59.01 8.89
 -10 8 0 43.15 7.91
 -10 -8 0 45.38 6.74
 10 8 -1 19.19 5.4
 10 8 1 17.27 6.49
 -10 8 1 7.43 5.49
 -10 8 -1 11.62 5.71
 10 8 -1 10.4 5.63
 10 8 -1 19.38 6.24
 -10 8 -1 28.97 6.92
 10 8 -1 15.73 5.92
 -10 8 -1 6.42 4.87
 -10 -8 1 16.64 4.82
 -10 -8 -1 16.74 4.78
 10 8 1 15.29 6.16
 -10 8 1 12.92 5.74
 10 8 -2 1022.89 42.22
 -10 8 -2 946.75 41.76
 10 8 -2 1077.57 43.54
 -10 8 -2 1004.33 42.27
 -10 8 -2 1024.93 42.69
 10 8 -2 1009.88 42.2
 10 8 2 1008.82 42.8
 -10 8 2 1023.17 42.83
 -10 -8 2 1048.55 39.43
 -10 -8 -2 974.64 37.07
 10 8 -2 1008.95 39.55
 10 8 2 1037.56 43.06
 -10 8 2 1048.74 43.06
 10 8 -3 1.1 5.09
 -10 8 -3 14.94 6.21
 10 8 -3 4.14 4.28
 10 8 3 10.49 5.81
 10 8 -3 7.65 5.72
 -10 8 -3 7.99 5.39
 10 8 -3 15.18 6.4
 -10 8 -3 10.18 6.29
 10 8 3 14.12 6.54
 -10 -8 3 10.84 5.01
 10 8 -4 428.17 24.68
 -10 8 -4 421.1 25.37
 10 8 -4 411.37 24.38
 -10 8 -4 463.81 26.07
 10 8 -4 361.21 21.01
 -10 -8 4 443.4 22.35
 -10 8 -4 457.16 25.85
 10 8 -4 380.5 24.39
 -10 8 -5 6.59 6.23
 10 8 -5 12.41 6.7
 -10 -8 5 9.22 4.98
 10 8 -5 6.55 4.83
 -10 8 -5 3.97 5.75
 10 8 -5 19.93 7.21
 10 8 -6 59.31 10.94
 -10 8 -6 52.98 10.15
 10 8 -6 60.84 10.83
 -10 8 -6 64.6 11.17
 -10 -8 6 59.58 8.65
 10 8 -6 74.71 9.77
 10 8 -7 22.09 8.07
 -10 8 -7 12.5 7.66
 10 8 -7 10.28 6.8
 -10 8 -7 12.49 8.43
 -10 -8 7 16.62 6.53
 10 8 -7 6.53 5.53
 -10 -10 0 401.66 22.11
 10 10 0 446.66 27.48
 -10 10 0 410.02 26.44
 -10 10 0 387.11 25.99
 10 10 0 421.63 26.77
 10 10 1 62.03 11.17
 -10 10 1 52.48 10.75
 10 10 -1 76.35 12.14
 -10 10 -1 51.74 10.44
 -10 -10 1 80.63 9.68
 -10 -10 -1 70.91 9.31
 10 10 1 75.92 12.67
 -10 10 -1 63.42 10.99
 -10 10 1 74.65 12.18
 10 10 -1 68.31 11.48
 10 10 2 101.48 13.58
 -10 10 2 116.34 14.54
 -10 -10 2 104.5 11.44
 -10 10 -2 102.85 13.18
 10 10 -2 107.82 13.74
 -10 10 2 109.02 13.91
 10 10 -2 100.16 13.26
 -10 10 -2 107.94 13.61
 10 10 -2 112.67 13.98
 -10 10 -2 96.17 12.88
 10 10 2 138.41 15.28
 10 10 3 9.15 6.92
 -10 10 3 19.8 7.98
 10 10 -3 6.08 6.6
 -10 10 -3 7.36 6.54
 10 10 -3 1.46 6.48
 -10 10 -3 4.45 6.44
 -10 -10 3 7.39 5.44
 10 10 3 1.51 6.55
 10 10 -3 11.6 7.47
 -10 10 -3 10.31 7.08
 -10 10 3 9.05 6.24
 10 10 -4 152.03 13.69
 -10 -10 4 194.19 15.97
 -10 10 4 197.57 18.86
 10 10 4 168.43 17.54
 10 10 4 177.59 18.13
 -10 10 4 208.82 19.74
 10 10 -4 166.78 17.37
 -10 10 -4 200.98 18.83
 10 10 -4 142.26 16.87
 -10 10 -4 168.06 17.64
 -10 10 -4 203.06 18.75
 10 10 -4 188.7 18.02
 11 1 0 3.67 1.75
 -11 -1 0 4.73 2.34
 -11 1 0 4.94 1.87
 -11 1 0 3.38 0.96
 11 1 0 3.16 0.89
 -11 1 0 2.29 0.98
 11 1 0 1.59 0.81
 11 -1 1 484.07 15.89
 -11 -1 1 512.12 16.12
 -11 -1 1 533.95 19.02
 -11 -1 1 518.26 16.17
 11 1 -1 490.2 15.93
 -11 1 -1 526.64 16.15
 11 -1 1 493.69 17.15
 -11 1 1 520.1 18.4
 -11 1 -1 516.31 16.1
 11 1 -1 470.61 15.87
 -11 1 -1 515.66 18.56
 -11 -1 1 479.59 18.99
 11 1 -1 520.23 19.39
 11 -1 1 467.99 16.13
 11 1 1 456.49 17.69
 11 1 -1 513.39 18.62
 -11 1 1 491.53 16.25
 11 1 1 495.58 15.91
 11 1 1 488.53 15.89
 -11 1 1 485.68 16.22
 11 -1 1 472.32 15.87
 -11 -1 2 397.09 16.13
 -11 1 -2 370.54 14.52
 -11 1 -2 364.59 12.67
 11 1 -2 399.74 14.31
 -11 1 -2 392.29 14.3
 11 -1 -2 379.19 15.67
 11 1 2 376.16 13.95
 11 -1 2 368.07 13.79
 -11 -1 2 357.18 14
 -11 -1 2 424.61 15.86
 -11 -1 2 363.58 14.06
 11 -1 2 363.17 13.72
 -11 -1 2 420.26 17
 11 -1 2 374.38 13.29
 -11 1 2 411.54 15.84
 -11 1 -2 396.82 14.32
 11 1 2 384.12 14
 11 1 -2 400.25 14.28
 -11 1 -3 1801.74 52.7
 11 1 -3 1795.08 55.5
 -11 1 -3 1838.45 55.85
 -11 -1 3 1776.15 55.42
 -11 1 3 1803.6 55.25
 -11 1 -3 1887.26 55.96
 11 1 -3 1790.66 55.48
 -11 -1 3 1795.25 57.65
 -11 1 3 1794.73 56.5
 11 -1 -4 573.11 22.71
 11 1 -4 595.1 23.19
 -11 1 -4 609.35 23.5
 -11 -1 4 581.32 21.85
 -11 1 4 616.97 21.48
 11 1 -4 605.3 23.2
 -11 1 -4 629.87 23.64
 -11 1 5 283.23 12.46
 -11 -1 5 275.95 13.14
 -11 1 5 297.59 14.92
 -11 -1 5 304.36 15.64
 11 1 -5 299.06 14.66
 11 -1 -5 289.26 14.43
 11 -1 -6 163.74 10.99
 -11 1 -6 162.47 12.07
 11 1 -6 132.01 10.94
 11 1 -6 139.35 11.23
 -11 1 -6 131.73 11.2
 -11 1 6 144.44 10.58
 -11 -1 6 161.48 11.54
 -11 1 6 175.05 9.13
 11 1 -7 386.96 21.45
 -11 1 -7 397.99 21.92
 -11 -1 7 408.94 17.81
 -11 1 7 388.1 20
 -11 -1 7 405.81 20.71
 11 1 -7 414.05 21.85
 -11 1 -7 389.72 21.6
 -11 -1 8 27.9 5.19
 11 1 -8 11.86 6.27
 -11 1 -8 27.77 7.45
 -11 -1 8 33.97 6.86
 -11 1 8 26.42 6.3
 11 1 -8 34.7 7.74
 -11 1 -8 21.26 7.13
 11 1 -9 305 21.59
 -11 1 -9 347.97 23.1
 -11 1 -9 327.92 22.54
 11 1 -9 290.3 21.04
 -11 -1 9 308.11 19.64
 -11 1 9 321.51 19.62
 -11 -1 10 73.5 10.26
 -11 1 10 66.91 9.6
 11 1 -10 73.86 12.7
 -11 1 -10 57.65 11.42
 11 1 -10 109.05 13.86
 -11 1 -10 89.33 13.31
 11 3 0 1.7 1.64
 11 3 0 7.7 2.19
 -11 3 0 1.81 1.81
 11 3 0 4.82 2.36
 -11 3 0 1.41 2.12
 -11 3 0 1.43 1.72
 11 3 0 2.64 1.89
 -11 3 0 3.58 1.64
 -11 -3 0 4.38 2.18
 11 3 -1 1745.98 54.1
 -11 3 1 1789.6 54.32
 -11 3 -1 1746.83 52.19
 -11 -3 1 1791.81 55.58
 -11 -3 -1 1764.45 55.87
 11 3 -1 1733.06 54.57
 -11 3 -1 1880.8 55.54
 11 3 -1 1782.88 54.73
 -11 3 -1 1872.98 55.53
 11 3 -1 1819.51 55.37
 -11 3 -1 1847.69 55.29
 -11 3 -2 77.61 5.98
 11 3 -2 63.91 5.48
 11 3 -2 72.26 5.48
 11 -3 -2 62.08 5.55
 -11 3 -2 69.16 4.88
 -11 -3 2 58.68 5.4
 -11 3 -2 71.64 5.87
 11 3 -2 68.62 5.64
 -11 3 2 57.05 5.08
 -11 -3 2 55.84 5.38
 -11 -3 3 57.14 5.46
 -11 3 -3 53.73 3.98
 11 3 -3 53.12 5.45
 -11 3 -3 66.48 6.1
 11 3 -3 62.08 5.77
 -11 3 -3 67.3 6.08
 11 3 -3 52.8 5.05
 -11 -3 4 38.99 4.84
 11 -3 -4 37.01 2.94
 -11 3 4 43.22 5.21
 -11 -3 4 40.44 4.91
 -11 -3 5 1588.77 49.93
 -11 3 -5 1476.71 51.88
 11 3 -5 1599.13 52.2
 -11 3 -5 1581.21 52.47
 11 3 -5 1538.82 51.88
 -11 -3 5 1470.75 49.3
 -11 3 5 1467.66 50.44
 -11 -3 5 1437.71 52.34
 -11 -3 6 35.49 5.02
 -11 -3 6 26.66 5.7
 -11 3 6 37.65 5.87
 11 -3 -6 46.06 5.74
 11 3 -6 30.81 6.11
 -11 3 -6 30.05 5.94
 -11 -3 6 20.33 4.45
 11 3 -6 19.32 5.28
 -11 3 -6 31.53 6.01
 11 3 -7 170.64 14.03
 -11 3 -7 195.01 14.88
 11 3 -7 182.99 14.48
 -11 3 -7 186.05 14.6
 -11 -3 7 202.11 12.32
 -11 -3 7 162.79 13.45
 -11 3 7 195.89 13.6
 -11 -3 8 18.58 6.14
 -11 3 8 7.2 4.93
 11 3 -8 3.35 5.58
 -11 3 -8 12.64 6.39
 11 3 -8 -1.13 6.18
 -11 3 -8 3.48 5.78
 -11 -3 8 12.44 4.75
 -11 3 9 45.75 8.26
 -11 -3 9 43.79 8.67
 -11 -3 9 49.05 7.19
 11 3 -9 44.37 9.14
 -11 3 -9 50.81 9.84
 11 3 -9 52.55 9.52
 -11 3 -9 61.89 10.51
 -11 3 10 5.64 5.92
 -11 -3 10 3.47 5.96
 -11 3 -10 10.77 7.4
 11 3 -10 21.04 8.58
 -11 -3 10 19.4 5.95
 11 3 -10 13.44 7.45
 -11 3 -10 9.17 7.22
 11 5 0 4.74 3.16
 11 5 0 9.45 2.05
 -11 -5 1 302.42 14.49
 -11 5 -1 287.95 11.17
 11 5 1 279.35 10.77
 11 5 -1 288.05 11.99
 11 5 1 325.87 15.49
 11 -5 1 292.92 10.9
 11 5 -1 293.09 15.14
 -11 -5 -2 106.96 8.2
 -11 -5 2 111.44 8.53
 -11 5 -2 115.1 4.97
 11 5 -2 98.96 6.73
 11 5 -2 98.94 8.57
 -11 5 -3 1609.43 53.72
 11 5 -3 1561.7 52.68
 -11 5 -3 1549.14 46.82
 11 5 -3 1512.96 53.26
 -11 5 -3 1606.71 53.64
 11 5 -3 1529.77 52.53
 -11 -5 3 1562.74 51.67
 -11 -5 4 83.88 7.89
 11 5 -4 87.86 8.66
 -11 5 -4 75.61 8.48
 11 5 -4 96.67 9.41
 11 5 -4 89.64 8.99
 -11 5 -4 89.44 8.93
 11 5 -5 16.69 4.99
 -11 5 -5 25.52 5.91
 11 5 -5 27.2 6.15
 -11 -5 5 27.56 5.27
 11 5 -5 30.13 6.42
 -11 5 -5 26.48 6.04
 11 5 -6 18.11 6.04
 -11 5 -6 28.07 6.74
 11 5 -6 38.98 7.3
 -11 5 -6 34.91 7.08
 -11 -5 6 24.15 5.44
 -11 5 6 25.04 5.59
 11 5 -6 34.49 7.32
 11 -5 -6 40.11 5.37
 -11 5 -7 314.36 20.7
 11 5 -7 311.12 20.23
 -11 5 7 328.35 18.79
 -11 -5 7 317.14 17.68
 -11 5 -7 311.39 20.66
 11 5 -7 299.59 19.94
 11 5 -7 280.62 19.98
 11 5 -8 3.8 5.12
 -11 5 -8 24.96 8.16
 11 5 -8 16.33 6.69
 -11 5 -8 9.14 7.26
 -11 5 8 13.82 6
 11 5 -8 10.04 5.93
 -11 -5 8 22.67 5.78
 -11 5 -9 262.75 21.03
 11 5 -9 238.46 19.96
 -11 5 -9 246.94 20.5
 11 5 -9 241.08 20.18
 11 5 -9 208.4 18.83
 -11 5 9 231.44 17.92
 -11 -5 9 235.47 16.37
 11 7 0 26.79 5.41
 11 7 0 20.96 6.13
 -11 7 0 22.04 5.8
 11 7 0 26.52 6.37
 -11 -7 0 16.15 4.47
 -11 7 0 21.41 5.81
 11 7 -1 428.18 20.91
 11 7 -1 388.86 21.42
 -11 7 -1 406.64 21.8
 -11 7 -1 423.26 22.26
 11 7 -1 452.53 22.55
 -11 7 1 400.37 21.81
 11 7 1 422.82 22.3
 11 7 1 457.64 22.99
 -11 7 1 420.47 22.19
 -11 7 -1 407.17 21.85
 11 7 -1 444.75 22.9
 -11 -7 -1 423.38 19.74
 -11 -7 1 409.32 20.06
 11 7 -2 192.59 13.37
 11 7 2 193.15 14.51
 -11 7 2 219.55 15.23
 11 7 -2 192.54 14.06
 -11 7 -2 187.13 14.12
 11 7 -2 161 13.13
 -11 7 -2 171.86 13.85
 -11 7 2 196.4 14.76
 11 7 2 212.68 15.12
 -11 -7 2 204.27 13.22
 -11 -7 -2 188.64 11.92
 11 7 -2 208.32 15.29
 -11 7 -2 223.05 15.13
 11 7 -3 215.71 15.06
 -11 7 -3 182.45 14.66
 -11 7 -3 209.66 15.45
 11 7 -3 191.54 14.45
 11 7 -3 198.7 15.33
 -11 7 -3 209.49 15.29
 11 7 -3 207.29 14.19
 -11 -7 3 210.5 13.79
 11 7 -4 179.57 14.43
 -11 7 -4 229.95 16.75
 11 7 -4 207.23 15.52
 -11 -7 4 225.26 14.51
 11 7 -4 214.91 15.74
 -11 7 -4 238.82 17.02
 11 7 -5 285.93 18.47
 -11 -7 5 306.36 17.79
 11 7 -5 274.31 19.19
 -11 7 -5 298.74 20.3
 11 7 -5 295.58 19.7
 -11 7 -5 305.51 20.53
 -11 -7 6 51.5 8.13
 11 7 -6 68.7 10.04
 11 7 -6 88.39 11.26
 -11 7 -6 53.46 9.81
 11 7 -6 86.93 11.38
 -11 7 -6 60.9 10.66
 -11 -7 7 97.74 10.67
 -11 7 7 106.64 11.42
 -11 7 -7 93.49 12.85
 11 7 -7 78.65 11.48
 11 7 -7 94.59 11.79
 11 7 -7 98.82 12.58
 -11 7 -7 79.87 12.3
 -11 7 -8 13.93 8.72
 11 7 -8 13.18 7.68
 -11 7 8 21.59 7.37
 11 7 -8 10.22 6.9
 -11 7 -8 13.9 7.97
 -11 -7 8 15.26 6.33
 11 7 -8 16.13 7.09
 11 9 0 11.15 6.59
 -11 9 0 6.14 6.23
 -11 -9 0 15 5.35
 11 9 0 8.53 6.77
 -11 9 0 10.86 6.32
 11 9 1 305.45 21.28
 11 9 -1 330.39 21.85
 -11 9 -1 319.33 21.41
 -11 9 1 301.91 21.09
 11 9 -1 297.69 20.84
 -11 9 -1 278.07 20.31
 11 9 1 304.28 21.28
 -11 9 1 321.7 21.61
 11 9 -1 303.9 21.46
 -11 9 -1 336.08 21.8
 -11 -9 -1 323.42 18.23
 -11 -9 1 332.32 19.06
 11 9 -2 54.8 8.37
 -11 9 -2 44.2 8.92
 11 9 -2 39.46 8.53
 -11 -9 2 56.39 8.33
 11 9 -2 45.4 9.05
 -11 9 -2 63.91 9.94
 11 9 2 68.63 10.75
 -11 9 2 48.88 9.02
 11 9 -2 49.79 9.24
 -11 9 -2 45.94 8.87
 -11 9 2 40.6 8.74
 11 9 2 78.43 11.44
 11 9 -3 48.57 8.35
 -11 9 3 66.99 10.41
 11 9 -3 47.52 9.3
 -11 9 -3 58.18 10.11
 11 9 3 46.09 8.99
 11 9 -3 71.76 10.84
 -11 9 -3 37.74 8.64
 -11 -9 3 59.04 8.76
 11 9 3 50.45 9.86
 -11 9 3 59.58 10.21
 11 9 -3 39.64 9.18
 -11 9 -3 52.5 9.44
 11 9 -4 85.81 11.99
 -11 9 -4 89.75 12.51
 11 9 -4 99.06 10.81
 11 9 4 108.14 13.38
 11 9 4 101.63 13.08
 -11 9 -4 93.42 12.71
 -11 -9 4 98.44 11.42
 11 9 -4 127.8 14.91
 -11 9 -4 106.16 13.45
 11 9 -4 120.93 13.83
 -11 9 -5 273.3 21.54
 11 9 -5 262.21 20.61
 11 9 -5 277.99 21.89
 -11 9 -5 276.34 21.37
 -11 9 -5 249.3 20.98
 11 9 -5 256.05 20.65
 11 9 -5 233.19 17.25
 -11 -9 5 264.6 18.2
 12 0 0 1972.82 59.67
 -12 0 0 1985.28 60.81
 12 0 1 1.26 1.54
 -12 0 -1 0.72 1.93
 12 0 1 2.02 0.78
 -12 0 1 0.84 0.87
 12 0 1 2.64 0.86
 -12 0 1 0.84 0.81
 -12 0 1 2.7 2.11
 12 0 2 29.92 2.83
 12 0 -2 24.88 2.92
 -12 0 2 31.44 3.96
 -12 0 2 34.25 3.17
 12 0 -2 22.57 2.71
 12 0 2 32.28 2.93
 -12 0 -2 27.76 2.82
 -12 0 2 38.34 3.24
 -12 0 -2 32.34 2.99
 -12 0 2 33.38 4.25
 -12 0 3 4.41 2.2
 -12 0 3 4.72 2.47
 12 0 -3 1.79 1.85
 -12 0 -3 3.46 1.95
 12 0 -3 7.13 2.43
 -12 0 -3 5.16 2.14
 12 0 -4 103.26 7.8
 -12 0 -4 108.64 7.88
 -12 0 4 104.89 7.06
 12 0 -4 119.88 8.11
 -12 0 -4 108.67 7.97
 -12 0 5 6.07 3.33
 -12 0 5 7.06 2.57
 12 0 -5 4.46 3.06
 -12 0 -6 646.98 26.73
 12 0 -6 562.42 25.41
 -12 0 6 586.8 21.94
 12 0 -6 518.72 24.82
 -12 0 -6 615.73 26.23
 -12 0 6 544.03 24.59
 12 0 -6 554.24 24
 -12 0 7 6.31 4.08
 12 0 -7 10.97 5.23
 -12 0 -7 12.15 5.13
 12 0 -7 12.77 5.21
 -12 0 -7 17.72 5.67
 -12 0 8 32.08 6.77
 12 0 -8 32.76 7.63
 -12 0 -8 44.81 8.97
 -12 0 -8 30.12 7.44
 12 0 -8 45.65 8.23
 -12 0 9 7.01 5.4
 12 0 -9 -1.27 5.39
 -12 0 -9 1.3 5.66
 12 0 -9 7.7 6.51
 -12 0 -9 2.63 5.97
 -12 0 10 227.46 17.3
 12 2 0 22.74 3.56
 -12 2 0 21.45 2.84
 12 2 0 34.01 3
 -12 -2 0 16.66 3.37
 12 2 0 31.68 2.94
 -12 2 0 41.79 3.42
 -12 2 0 39.53 3.27
 12 -2 1 312.14 11.35
 -12 2 1 301.68 12.53
 -12 2 -1 301.29 11.5
 -12 -2 1 304.97 13.42
 -12 2 -1 316 11.85
 12 2 -1 299.51 11.44
 -12 -2 1 310.98 13.82
 -12 -2 -1 306.05 11.98
 -12 2 -1 310.02 11.79
 12 -2 1 300.04 10.39
 12 2 1 284.24 12.97
 12 2 -1 289.29 12.77
 12 2 -1 292 11.37
 12 -2 1 289.74 11.59
 -12 -2 1 279.28 11.63
 -12 -2 1 280.95 11.65
 12 -2 1 283.8 11.55
 -12 2 -2 877.88 28.57
 12 2 -2 844.31 28.29
 -12 -2 2 885.67 30.53
 -12 2 -2 874.8 28.76
 12 2 -2 846.66 28.3
 -12 2 -2 861.49 28.48
 12 -2 2 834.95 26.11
 -12 2 2 873.87 29.57
 -12 -2 2 883.82 29.73
 12 2 -2 882.42 29.5
 -12 -2 3 69.98 5.87
 12 2 -3 75.29 6.09
 12 2 -3 75.73 5.85
 -12 2 -3 66.29 5.59
 -12 -2 3 78.48 6.56
 -12 2 -3 64.37 5.58
 12 2 -3 70.39 5.73
 -12 2 -3 55.43 2.85
 12 -2 3 56.12 3.19
 -12 2 3 74.15 6.17
 -12 -2 3 79.07 7.25
 -12 2 -4 209.91 8.03
 12 2 -4 214.41 11.79
 -12 2 -4 229.69 12.26
 12 2 -4 211.69 11.7
 -12 2 -4 239.19 12.37
 -12 2 4 213.69 11.91
 -12 -2 4 217.78 11.96
 -12 -2 5 86.54 8.47
 -12 2 5 91.05 8.22
 -12 -2 5 97.44 7.62
 12 2 -5 100.47 8.13
 12 -2 -5 90.58 7.61
 -12 -2 6 6.34 4.17
 -12 2 6 14.48 4.57
 12 2 -6 12.02 4.07
 -12 2 -6 16.96 4.75
 12 2 -6 15.9 4.56
 -12 2 -6 14.74 4.94
 12 -2 -6 13.25 4.02
 -12 -2 6 18.03 4.04
 -12 2 -7 150 12.62
 12 2 -7 146.46 12.5
 -12 2 -7 160.18 13.1
 12 2 -7 137.3 12.22
 -12 -2 7 145.94 12.23
 -12 2 7 131.19 11.15
 -12 -2 7 121.89 9.59
 12 2 -8 381.11 22.28
 -12 2 -8 366.12 22.33
 -12 -2 8 354.96 20.9
 -12 2 8 349.82 20.01
 12 2 -8 344.24 21.51
 -12 2 -8 356.41 22.16
 -12 -2 8 345.26 17.74
 -12 -2 9 51.89 8.86
 -12 2 9 54.95 8.96
 -12 -2 9 71.31 8.18
 12 2 -9 53.29 9.38
 -12 2 -9 50.59 9.35
 12 2 -9 61.6 10.2
 -12 2 -9 48.86 9.27
 -12 2 -10 20.9 8.76
 12 2 -10 23.43 8.6
 12 2 -10 21.86 8.34
 -12 2 -10 26.72 9.03
 -12 -2 10 30.69 7.75
 -12 2 10 22.34 6.97
 -12 4 0 94.5 5.9
 -12 4 0 130.73 8.39
 12 4 0 96.25 7.34
 12 4 0 107.95 7.68
 -12 4 0 133.69 8.42
 12 4 0 98.31 7.52
 12 4 0 94.19 6.01
 12 4 -1 599.87 22.95
 -12 4 -1 561.42 19.02
 -12 4 1 563.31 20.78
 12 4 -1 604.84 20.84
 12 4 -1 573.66 22.16
 -12 4 -1 578.66 22.68
 -12 -4 -1 561.26 22.42
 12 4 1 569.2 22.61
 12 4 -1 609.47 22.52
 -12 4 -1 594.08 22.87
 12 4 1 589.1 22.74
 12 4 -2 236.5 10.97
 -12 4 -2 212.51 7.65
 -12 4 2 208.96 10.84
 12 4 -2 239.82 12.06
 -12 4 -2 244.34 12.5
 -12 -4 2 215.13 11.84
 -12 -4 -2 196.22 11.9
 -12 4 -2 235.89 12.33
 12 4 -2 215.5 11.66
 -12 -4 3 43.88 5.04
 -12 4 -3 45.67 3.91
 -12 -4 3 43.85 5.34
 12 4 -3 41.64 6.15
 -12 4 4 174.5 10.83
 -12 -4 4 186.23 11.25
 12 -4 -4 144.9 7.16
 12 4 -4 203.46 13.52
 -12 -4 4 174.64 10.28
 -12 4 -4 223.84 12.94
 12 4 -4 180.03 11.58
 12 4 -4 187.5 11.7
 -12 4 -4 216.13 12.77
 -12 -4 5 107.84 8.04
 12 4 -5 131.63 11.56
 -12 -4 5 115.39 9.11
 12 -4 -5 128.01 8.99
 12 4 -5 135.5 10.68
 -12 4 -5 106.92 9.98
 12 4 -5 112.77 9.91
 -12 4 -5 107.36 9.94
 -12 4 5 115.79 9.34
 12 -4 -6 60.33 6.69
 -12 -4 6 43.07 6.29
 12 4 -6 48.25 7.56
 -12 4 -6 64.98 8.54
 12 4 -6 61.32 8.18
 -12 4 -6 79.36 9.06
 -12 4 6 51.16 7.04
 -12 4 7 197.35 14.05
 12 4 -7 193.97 15.37
 -12 4 -7 174.56 14.82
 -12 -4 7 193.69 13
 12 4 -7 228.89 16.38
 -12 4 -7 199.47 15.47
 12 4 -8 114 12.51
 -12 -4 8 94.78 9.59
 -12 4 -8 96.75 11.94
 -12 4 -8 99.58 12.14
 12 4 -8 86.51 11.13
 -12 4 8 85.24 10.02
 -12 -4 9 90.5 10.07
 -12 4 9 91.64 11.08
 12 4 -9 98.73 12.51
 -12 4 -9 93.04 12.37
 12 4 -9 110.31 13.62
 -12 4 -9 107.59 13.6
 12 6 0 537.8 19.32
 12 6 0 575.54 25.25
 -12 6 0 621.06 26
 -12 6 0 621.33 26.13
 12 6 0 597.4 25.59
 -12 -6 0 600.81 24.22
 12 6 0 609.69 25.48
 12 6 -1 102.9 9.34
 12 6 1 130.43 10.78
 -12 6 1 103.78 9.72
 -12 6 -1 123.87 10.28
 12 6 -1 127.98 10.14
 -12 -6 -1 127.79 9.45
 -12 -6 1 124.15 9.54
 12 6 1 124.53 10.61
 -12 6 1 111.28 10
 12 6 -1 126.91 10.15
 -12 6 -1 135.52 10.66
 12 6 -1 105.72 9.95
 -12 6 -1 154.49 11.25
 -12 6 -1 129.91 6.85
 -12 -6 2 16.98 4.53
 12 6 -2 22.84 4.98
 -12 6 -2 29.3 5.52
 12 6 -2 29.59 5.84
 12 6 -2 24.85 5.56
 -12 6 -2 22.51 5.05
 12 6 -2 20.92 4.95
 -12 6 -2 21.01 5.03
 -12 -6 3 26.79 5.24
 12 6 -3 18.49 5.24
 12 6 -3 29.24 5.73
 -12 6 -3 14.06 4.94
 -12 6 -3 30.39 5.95
 12 6 -3 16.98 4.83
 -12 6 -3 19.12 5.47
 -12 6 -4 71.67 9.08
 12 6 -4 80.07 8.81
 12 6 -4 52.47 7.73
 -12 -6 4 49.17 6.74
 12 6 -4 55.74 7.64
 -12 6 -4 71.76 8.98
 -12 -6 5 12.17 4.35
 12 6 -5 15.49 5.61
 -12 6 -5 12.99 5.4
 12 6 -5 16.9 5.51
 12 6 -5 20.71 5.99
 -12 6 -5 7.02 5.1
 -12 6 6 299.4 17.83
 12 6 -6 309.5 19.74
 -12 6 -6 347.17 21.54
 -12 -6 6 298.72 17.55
 12 6 -6 295.67 20.2
 12 6 -6 320.98 20.22
 -12 6 -6 349.89 21.47
 12 6 -7 50.88 9.14
 -12 6 -7 49.68 9.45
 12 6 -7 39.13 8.62
 -12 6 -7 63.56 10.02
 -12 6 7 47.14 7.93
 -12 -6 7 65.39 8.43
 12 6 -7 46.65 8.83
 12 6 -8 8.02 6.43
 -12 6 -8 8.4 6.61
 -12 6 8 1.07 5.76
 12 6 -8 10.75 6.46
 -12 6 -8 2.81 5.96
 -12 -6 8 7.52 4.69
 12 6 -8 2.62 6.19
 -12 -8 0 44.52 6.88
 12 8 0 32.8 7.41
 -12 8 0 32.91 7.43
 12 8 0 44.82 8.46
 -12 8 0 23.98 6.18
 12 8 -1 21.8 5.68
 -12 -8 -1 17.34 4.91
 -12 -8 1 17.68 5.18
 12 8 1 23.42 6.78
 -12 8 1 15.77 5.78
 12 8 -1 17.38 6.01
 -12 8 -1 17.71 6.35
 12 8 -1 13.69 5.54
 -12 8 -1 24.36 6.79
 12 8 -1 19.27 6.18
 -12 8 1 25.95 6.74
 -12 8 -1 20.67 6.22
 12 8 1 24.16 6.83
 12 8 -2 392.89 22.07
 -12 8 -2 345.38 21.42
 12 8 -2 348.92 21.79
 -12 8 -2 368.05 21.87
 12 8 -2 348.39 21.28
 -12 8 -2 351.82 21.51
 -12 -8 2 375.53 20.14
 -12 -8 -2 328.69 18.27
 12 8 2 390.8 22.59
 -12 8 2 351.54 21.66
 12 8 2 362.1 21.86
 -12 8 2 329.31 21.06
 12 8 -2 365.48 20.25
 -12 -8 3 14.13 5.31
 12 8 -3 19.22 5.94
 12 8 3 4.58 5.09
 -12 8 3 13.72 6.18
 12 8 3 18.14 6.64
 -12 8 3 16.99 7.12
 12 8 -3 12.8 6.09
 -12 8 -3 5.62 5.41
 12 8 -3 5.72 5.2
 -12 8 -3 25.54 6.98
 -12 8 -3 24.88 6.79
 12 8 -3 8.58 5.62
 12 8 -4 99.54 12.28
 -12 8 -4 84.7 11.36
 -12 8 -4 101.59 12.24
 -12 -8 4 118.37 11.44
 12 8 -4 84.31 9.98
 12 8 -4 83.98 10.93
 -12 8 -4 101.16 12.04
 12 8 -4 99.02 11.46
 12 8 -5 11.36 5.67
 -12 -8 5 17.38 6.07
 -12 8 -5 6.49 5.64
 12 8 -5 14.55 6.74
 12 8 -5 10.96 6.28
 -12 8 -5 10.4 6.6
 -12 8 -5 15.19 6.94
 12 8 -6 2.63 6.45
 -12 8 -6 4.22 6.51
 12 8 -6 7.79 5.74
 -12 -8 6 11.14 6.15
 12 8 -6 6.6 5.87
 -12 8 -6 11.28 7.15
 -12 -8 7 18.21 6.65
 12 8 -7 16.73 7.09
 -12 8 7 11.11 6.26
 12 8 -7 12.87 7.72
 -12 8 -7 1.53 6.63
 12 8 -7 1.44 6.51
 -12 8 -7 -3.06 7.37
 12 10 0 207.22 18.6
 -12 10 0 206.82 18.27
 -12 -10 0 192.95 15.22
 12 10 0 170.79 17.06
 -12 10 0 243.91 19.39
 -12 -10 -1 70.77 9.52
 -12 -10 1 61.34 9.37
 12 10 1 88.16 12.44
 -12 10 -1 62.99 10.48
 -12 10 1 55.21 10.4
 12 10 -1 108.61 13.78
 -12 10 1 78.25 12.42
 12 10 1 75.27 11.84
 12 10 -1 60.88 11.19
 -12 10 -1 70.3 11
 12 10 -2 33.31 8.66
 -12 10 -2 25.19 8.34
 -12 -10 2 36.78 7.89
 12 10 -2 35.56 9.06
 -12 10 -2 23.44 8.21
 -12 10 2 25.48 8.12
 12 10 -2 34.34 8.85
 -12 10 -2 26.3 8.44
 12 10 2 35.79 9.03
 12 10 2 37.73 9.34
 -12 10 2 28.71 8.95
 12 10 -3 15.92 6.45
 12 10 -3 14.82 7.77
 -12 10 -3 18.73 8.01
 -12 10 -3 11.61 7.12
 12 10 -3 4.27 6.19
 12 10 -3 14.15 6.81
 -12 10 -3 11.53 7.2
 12 10 3 19.04 7.91
 -12 10 3 22.02 7.93
 -12 -10 3 19.78 6.68
 12 10 3 22.23 8.46
 -12 10 3 8.91 6.88
 -13 1 0 1.32 1.86
 13 1 0 3.02 0.8
 -13 1 0 4.67 1.05
 13 1 0 1.77 0.71
 -13 1 0 4.32 0.99
 13 1 0 1.92 2.13
 -13 -1 1 16.78 3.28
 -13 1 1 15.12 1.91
 13 1 1 11.71 1.62
 13 1 -1 13.96 1.69
 -13 1 -1 19.14 1.91
 -13 1 1 13.94 2.85
 -13 -1 -1 10.55 1.68
 13 -1 -1 9.86 1.7
 13 1 1 12.7 1.63
 -13 1 -1 20.18 1.99
 -13 1 1 13.82 1.82
 -13 1 -1 13.96 2.92
 13 1 1 14.92 2.8
 13 1 -1 18.92 3.18
 13 -1 1 12.37 2.1
 13 -1 1 15.41 1.78
 -13 -1 1 18.2 1.95
 13 -1 1 11.3 1.61
 13 1 -1 14.13 1.65
 -13 -1 1 22.22 2.1
 13 1 -2 268.78 10.77
 -13 1 -2 276.15 10.85
 -13 -1 2 254.46 13.44
 -13 1 2 281.57 12.85
 -13 1 -2 247.55 9.95
 13 1 2 273.05 11.75
 13 -1 2 271.21 10.49
 13 1 2 261.8 10.5
 -13 -1 2 256.43 10.62
 -13 1 -2 268.86 12.12
 -13 -1 2 286.66 13.51
 -13 1 -2 291.07 11
 13 1 2 258.26 10.44
 13 1 -2 276.52 10.85
 -13 -1 2 276.27 12.79
 -13 -1 2 251.16 10.59
 13 -1 2 259.53 10.37
 -13 1 -3 68.14 5.4
 13 1 -3 55.96 4.95
 -13 -1 3 53.69 5.32
 -13 1 3 61.03 5.78
 13 1 -3 50.96 4.78
 -13 1 -3 69.25 5.39
 -13 1 -3 60.63 3.88
 13 1 -4 507.81 20.38
 -13 1 -4 521.65 20.54
 -13 -1 4 493.39 19.74
 -13 1 4 493.93 19.4
 13 1 -4 500.12 20.29
 -13 1 -4 503.96 20.42
 -13 1 5 29.5 4.02
 -13 -1 5 28.89 5.27
 -13 1 5 20.28 4.33
 13 -1 -5 38.63 5.26
 13 1 -5 31.95 4.9
 13 -1 -6 93.91 8.54
 13 1 -6 112.62 9.31
 13 1 -6 99.29 9.26
 -13 1 -6 89.98 9.06
 -13 -1 6 93.34 7.55
 -13 1 6 93.17 6.92
 -13 1 6 85.23 8.43
 -13 -1 6 88.64 9.24
 13 1 -6 77.45 8.42
 -13 1 -6 90.96 9.01
 -13 -1 7 50.98 5.99
 -13 1 7 39.98 6.62
 -13 -1 7 34.47 6.74
 13 1 -7 43.86 7.47
 -13 1 -7 52.07 7.76
 13 1 -7 49.68 7.76
 -13 1 -7 49.8 7.69
 -13 -1 8 6.54 3.53
 13 1 -8 7.44 5.65
 -13 1 -8 6.5 4.91
 13 1 -8 3.2 5.04
 -13 1 -8 1.09 4.94
 -13 -1 8 5.77 4.72
 -13 1 8 6.32 4.81
 13 1 -9 43.75 8.97
 -13 1 -9 57.3 9.66
 13 1 -9 51.34 9.78
 -13 1 -9 34.43 8.76
 -13 -1 9 51.45 8.79
 -13 1 9 39.58 7.5
 13 1 -10 51.96 10.49
 -13 1 -10 69.08 11.98
 -13 -1 10 66.41 10.26
 -13 1 10 45.36 9.07
 13 1 -10 78.3 12.27
 -13 1 -10 70.75 11.94
 13 3 0 6.7 2.16
 -13 3 0 7.11 2.24
 13 3 0 5.99 2.19
 -13 3 0 3.51 1.93
 -13 -3 0 8.8 2.94
 13 3 0 7.28 2.26
 -13 3 0 7.4 1.91
 13 3 0 6.05 2.24
 13 3 -1 51.61 4.87
 -13 3 -1 57.53 5
 -13 3 -1 57.79 4.06
 -13 3 1 59.09 4.95
 -13 3 -1 75.62 5.54
 13 3 -1 60.34 4.83
 13 3 1 57.87 5.72
 13 3 -1 56.51 5.03
 -13 -3 -1 48.02 5.7
 -13 -3 1 64.2 5.94
 13 3 -1 64.24 5.03
 -13 3 -1 65.04 5.2
 13 3 -2 60.26 5.4
 13 3 -2 51.65 4.9
 13 3 -2 53.44 4.98
 -13 3 -2 50.83 5.01
 -13 3 -2 61.84 5.04
 -13 -3 2 54.17 5.59
 -13 3 -2 55.07 5.22
 -13 3 2 62.21 5.59
 -13 3 -3 619.36 21.89
 -13 -3 3 597.91 24.29
 13 3 -3 646.86 24.12
 -13 3 -3 687.37 24.69
 -13 3 -3 657.8 24.48
 13 3 -3 651.75 24.16
 -13 -3 4 53.8 5.91
 -13 3 4 55.96 6.14
 -13 -3 4 46.01 5.58
 13 3 -4 59.35 6.02
 -13 -3 5 311.76 15.59
 13 -3 -5 295.03 15.23
 13 3 -5 300.42 15.56
 -13 -3 5 325.73 18
 -13 3 5 324.23 16.47
 13 3 -5 294.27 16
 -13 3 -5 296.11 16.28
 13 3 -5 319.48 16.5
 -13 3 -5 302.84 16.37
 13 3 -6 18.13 5.08
 -13 -3 6 19.03 4.39
 13 3 -6 21.48 5.33
 -13 3 -6 25.2 5.75
 -13 3 -6 20.19 5.61
 -13 3 6 15.3 4.84
 -13 -3 6 7.89 4.68
 13 -3 -6 15.64 4.29
 13 3 -7 6.55 4.5
 -13 3 -7 2.86 4.33
 -13 -3 7 7.7 5.12
 -13 3 7 15.77 4.92
 13 3 -7 2.82 4.61
 -13 3 -7 3.84 4.78
 -13 -3 7 3.36 3.35
 13 3 -8 2.2 5.58
 -13 3 -8 4.48 5.28
 -13 -3 8 8.84 4.15
 -13 -3 8 2.1 5.99
 -13 3 8 3.75 4.91
 13 3 -8 3.32 5.43
 -13 3 -8 -2.25 5.32
 -13 3 9 7.33 5.74
 -13 -3 9 4.56 6.16
 -13 -3 9 9.69 4.79
 13 3 -9 11.58 6.63
 -13 3 -9 20.94 7.27
 -13 3 -9 13 6.81
 13 3 -9 10.23 5.93
 -13 -3 10 14.75 7.02
 -13 3 10 6.99 6.11
 13 3 -10 4.38 6.75
 -13 3 -10 17.78 7.76
 13 3 -10 2.94 6.39
 -13 3 -10 16.41 8.4
 -13 -3 10 7.02 4.95
 13 5 0 2.89 2.73
 -13 5 0 1.56 1.85
 13 5 0 6.31 3.36
 -13 -5 0 4.46 3.05
 13 5 0 2.31 1.87
 13 5 -1 27.3 3.55
 13 5 -1 22.57 4.7
 13 -5 1 24.69 2.55
 -13 5 1 28.7 3.9
 -13 5 -1 27.61 3.09
 -13 -5 1 28.33 4.75
 13 5 1 29.13 3.3
 13 5 1 29.79 4.96
 13 5 -2 76.31 7.95
 -13 -5 2 67.54 6.78
 -13 5 -2 61.71 3.57
 13 5 -2 69.25 5.75
 -13 5 -3 308.08 12.84
 13 5 -3 313.48 17.75
 -13 5 3 306.69 15.14
 13 5 -3 325.86 16.49
 -13 -5 3 304.35 16.15
 13 -5 -3 305.19 14.8
 13 5 -3 355.35 16.99
 -13 5 -3 321.92 16.92
 -13 5 -3 359.86 17.7
 -13 5 4 104.11 8.81
 13 5 -4 121.79 9.95
 -13 5 -4 109.66 9.94
 13 5 -4 111.46 10.69
 -13 -5 4 115.91 9.65
 13 5 -4 109.02 9.62
 -13 5 -4 106.15 9.7
 13 5 -5 86.09 10.05
 -13 5 5 86.42 8.39
 13 -5 -5 89.81 7.69
 -13 -5 5 76.99 8.08
 -13 5 -5 70.68 8.81
 13 5 -5 75.34 8.83
 -13 5 -5 79.92 9.11
 13 5 -5 86.68 9.08
 13 -5 -6 9.73 3.99
 -13 5 6 7.89 4.27
 13 5 -6 4.67 4.33
 -13 5 -6 12.63 5.32
 -13 -5 6 7.54 4.19
 13 5 -6 11.93 5.85
 13 5 -6 5.62 4.75
 -13 5 -6 7.79 5.02
 -13 5 7 53.14 7.99
 -13 5 -7 67.15 9.8
 13 5 -7 62.54 9.34
 -13 -5 7 65.07 8.27
 13 5 -7 62.61 10.1
 13 5 -7 45.44 8.54
 -13 5 -7 61.65 9.42
 -13 5 8 10.22 5.35
 13 5 -8 -3.69 6.02
 -13 5 -8 5.08 5.76
 13 5 -8 6.64 6.39
 13 5 -8 3.72 6.07
 -13 5 -8 1.28 5.68
 -13 -5 8 12.34 5.35
 -13 -5 9 63.44 9.29
 13 5 -9 59.63 11.11
 13 5 -9 79.12 12.01
 -13 5 -9 84.36 12.85
 -13 5 9 79.19 10.86
 13 5 -9 72.59 11.51
 -13 5 -9 73.27 11.76
 13 7 0 -1.62 3.6
 -13 -7 0 1.41 3.46
 13 7 0 3.39 4.22
 -13 7 0 2.59 4.45
 13 7 0 0.86 3.81
 -13 7 0 1.75 3.7
 13 7 -1 40.25 6.59
 13 7 1 40.07 6.97
 -13 7 1 42.49 7.17
 13 7 -1 35.17 6.48
 -13 7 -1 46.29 7.18
 13 7 -1 36.43 6.72
 -13 7 -1 37.58 6.66
 13 7 -1 38.82 6.67
 -13 7 -1 40.54 7.01
 13 7 1 40.58 7.2
 -13 7 1 45.63 7.25
 -13 -7 1 39.72 6.44
 -13 -7 -1 32.45 5.75
 -13 7 -2 109.95 10.83
 13 7 -2 125 11.01
 -13 7 2 123.66 11.33
 13 7 2 127.24 11.62
 13 7 -2 110.3 10.74
 -13 -7 -2 129.8 10.22
 -13 -7 2 116.75 10.42
 13 7 -2 139.27 11.52
 -13 7 -2 113.72 11.18
 13 7 -2 106.54 10.9
 -13 7 -2 93.85 10.15
 13 7 2 115.39 11
 -13 7 2 113.79 11.01
 -13 -7 3 13.69 5.17
 13 7 -3 13.5 5.01
 -13 7 -3 10.59 5.43
 13 7 -3 7.18 4.92
 13 7 -3 16.44 5.74
 -13 7 -3 4.69 4.69
 13 7 -3 7.23 4.51
 -13 7 -3 8.72 4.75
 13 7 -4 170.93 14.04
 -13 7 -4 159.69 13.86
 13 7 -4 171.16 13.83
 -13 7 -4 134.81 13.01
 -13 -7 4 158.13 12.58
 13 7 -4 155.21 13.5
 -13 7 -4 171.54 14.23
 -13 7 5 51.25 7.47
 -13 -7 5 58.45 8.51
 13 7 -5 45.07 8.1
 13 7 -5 70.64 9.74
 -13 7 -5 56.49 9.13
 13 7 -5 75.26 9.99
 -13 7 -5 54.51 9.3
 -13 -7 6 41.93 7.62
 13 7 -6 54.48 8.87
 -13 7 6 43.66 7.63
 13 7 -6 47.8 8.72
 -13 7 -6 42.35 9.01
 13 7 -6 32.59 7.57
 -13 7 -6 60.85 10.23
 -13 -7 7 14.85 5.73
 13 7 -7 11.12 6.57
 -13 7 7 5.13 5.54
 13 7 -7 8.98 5.94
 -13 7 -7 1.37 6.2
 13 7 -7 3.84 5.56
 -13 7 -7 12.24 7.01
 -13 -9 0 -0.9 4.4
 13 9 0 -1.18 5.57
 -13 9 0 5.89 6.16
 -13 9 0 -3.59 6.47
 13 9 0 -2.39 5.85
 13 9 1 45.78 9.09
 -13 9 1 47.62 8.92
 13 9 -1 51.76 9.21
 -13 9 -1 62.7 9.76
 -13 9 -1 51.27 9
 13 9 1 51.21 9.19
 13 9 -1 41.44 8.66
 -13 -9 -1 47.03 7.64
 -13 -9 1 37.42 7.36
 -13 9 1 55.48 9.43
 13 9 2 62.58 10.05
 -13 9 2 55.59 9.92
 13 9 2 40.78 8.66
 -13 9 2 48.83 9.34
 13 9 -2 58.84 9.53
 -13 9 -2 43.63 8.79
 13 9 -2 58.27 9.69
 -13 9 -2 47.77 9.03
 13 9 -2 33.53 8.39
 -13 9 -2 64.77 10.02
 13 9 -2 43.52 7.9
 -13 -9 2 49.56 8.4
 -13 -9 -2 40.11 7.17
 13 9 3 10.31 5.85
 -13 9 3 12.9 6.44
 13 9 -3 17.08 7.06
 -13 9 -3 8.87 6.32
 13 9 3 7.67 5.8
 -13 9 3 14.07 6.81
 -13 9 -3 15.31 6.99
 13 9 -3 8.59 5.91
 13 9 -3 7.73 6.53
 -13 9 -3 7.52 6.03
 -13 -9 3 8.11 5.79
 13 9 -3 6.21 4.98
 -13 -9 4 76.01 10.17
 13 9 -4 83.55 12.04
 -13 9 -4 88.05 12.06
 13 9 -4 75.46 10.19
 13 9 -4 90.1 11.71
 -13 9 -4 75.81 11.15
 -13 9 4 108.63 13.26
 13 9 4 75.94 11.66
 13 9 -4 96.25 12.61
 -13 9 -4 59.31 10.53
 13 9 4 82.02 11.63
 -13 9 4 93.24 12.64
 13 9 -5 89.79 12.5
 -13 9 -5 77.78 12.17
 13 9 -5 62.34 11.05
 -13 9 -5 77.6 12.14
 -13 -9 5 79.11 10.57
 13 9 -5 71.7 10.47
 13 9 -5 70.17 11.89
 -13 9 -5 66.5 11.45
 14 0 0 228.09 10.94
 -14 0 -1 2.54 2.14
 -14 0 1 -0.88 2.13
 -14 0 1 1.05 0.77
 14 0 1 1.81 1.65
 -14 0 1 0.95 0.74
 14 0 2 715.49 22.95
 -14 0 2 745.86 23.58
 -14 0 -2 729.35 23.28
 -14 0 -2 727.27 23.28
 -14 0 2 811.59 27.37
 -14 0 2 793.28 27.56
 14 0 2 701.33 24.13
 14 0 2 705.31 22.89
 -14 0 2 721.12 23.5
 -14 0 3 2.63 2.4
 14 0 -3 1.06 1.85
 -14 0 -3 3.3 1.96
 14 0 -3 1.06 1.86
 -14 0 -3 1.65 1.73
 -14 0 -4 43.64 4.91
 14 0 -4 39.41 4.93
 -14 0 4 36.12 4.71
 -14 0 -4 47.84 5.12
 14 0 -4 52.36 5.42
 14 0 -4 52.72 5.79
 -14 0 4 30.12 4.97
 -14 0 5 0.46 2.28
 -14 0 5 -1.34 2.7
 14 0 -5 -0.61 2.98
 14 0 -6 246.97 15.18
 -14 0 -6 265.6 15.53
 -14 0 6 238.48 14.91
 -14 0 -6 242.41 15.16
 14 0 -6 258.19 15.36
 14 0 -6 269.85 15.13
 -14 0 7 -0.85 3.77
 14 0 -7 0.91 4.27
 -14 0 -7 0.91 4.21
 14 0 -7 3.6 4.57
 -14 0 -7 -0.91 4.11
 -14 0 7 0.51 2.69
 14 0 -8 119.64 12.31
 -14 0 -8 94.18 11.23
 -14 0 8 125.85 11.78
 14 0 -8 103.56 11.76
 -14 0 -8 94.72 11.56
 -14 0 -9 1.27 5.61
 14 0 -9 5 6.12
 -14 0 9 1.06 5.82
 14 0 -9 -2.52 6.81
 -14 0 -9 1.28 5.67
 -14 0 10 63.75 10.17
 14 2 0 739.3 27.49
 -14 2 0 781.79 24.57
 -14 -2 0 767.99 28.12
 14 2 0 763.65 23.88
 -14 2 0 769.54 24.49
 -14 2 0 746 25.79
 14 2 0 745.41 23.85
 14 2 -1 327.58 12.11
 -14 2 -1 323.84 12.25
 14 2 -1 324.29 12.08
 -14 2 1 351.56 14.14
 -14 -2 -1 320.25 12.34
 -14 2 -1 313.38 12.28
 14 2 -1 333 12.49
 -14 2 -1 328.36 12.3
 -14 2 -1 303.75 14.16
 -14 -2 1 328.63 15.23
 14 -2 1 315.91 11.64
 14 2 1 313.76 14.33
 14 2 -1 330.94 14.47
 -14 -2 1 328.56 12.49
 -14 -2 1 345.44 15.23
 -14 -2 1 318.3 12.39
 -14 -2 2 43.33 5.38
 -14 2 -2 31.96 3.91
 -14 2 2 28.84 4.17
 14 2 -2 27.69 3.91
 14 2 2 36.67 4.28
 14 2 -2 40.83 3.85
 -14 2 -2 36.33 3.67
 -14 2 -2 41.27 3.89
 14 2 -2 39.04 3.79
 -14 -2 2 27.58 4.22
 14 -2 2 31.75 3
 14 -2 3 21.13 2.21
 -14 2 -3 19.45 3.26
 14 2 -3 26.89 3.65
 14 2 -3 25.29 3.59
 -14 2 -3 26.36 3.73
 -14 -2 3 31.28 4.78
 -14 2 -3 20.76 3.27
 -14 -2 4 10.51 4.11
 14 -2 4 8.6 1.54
 -14 2 4 4.45 2.69
 -14 2 -4 8.83 1.57
 14 2 -4 8.31 2.87
 -14 2 -4 15.41 3.51
 14 2 -4 9.85 3.23
 -14 2 -4 14 3.35
 14 2 -4 11.31 3.5
 -14 -2 5 46.68 5.59
 14 2 -5 48 6.12
 14 -2 -5 49.21 6.15
 -14 2 5 51.77 6.54
 -14 -2 5 48.68 6.95
 14 2 -6 56.67 7.01
 -14 2 6 53.26 7.08
 -14 -2 6 59.99 7.98
 14 2 -6 59.24 7.28
 -14 2 -6 60.77 7.5
 -14 -2 6 65.1 6.71
 14 2 -6 53.74 7.2
 -14 2 -6 55.2 7.32
 14 -2 -6 71.26 7.67
 -14 -2 7 117.05 9.46
 14 -2 -7 147.69 11.18
 -14 -2 7 124.42 11.77
 -14 2 7 98.58 10.06
 14 2 -7 120.16 11.13
 -14 2 -7 105.34 10.81
 14 2 -7 103.83 10.62
 -14 2 -7 113.3 11.03
 14 2 -8 146.31 13.44
 -14 2 -8 142.76 13.48
 -14 2 -8 132.85 13.19
 14 2 -8 137.7 13.38
 -14 2 8 154.67 12.98
 -14 -2 8 159.06 13.73
 -14 -2 8 141.85 11.01
 14 2 -9 48.26 9.52
 -14 2 -9 44.94 9.03
 -14 2 9 48.03 8.51
 -14 -2 9 48.16 8.84
 14 2 -9 34.91 8.57
 -14 2 -9 45.32 9.11
 -14 -2 9 43.52 6.98
 14 2 -10 7.17 7.15
 -14 2 -10 5.79 6.42
 14 2 -10 -4.29 7.01
 -14 2 -10 5.76 6.39
 -14 2 10 4.65 5.99
 -14 -2 10 -1.25 6.21
 14 4 0 44.04 4.89
 14 4 0 48.37 5.82
 14 4 0 32.35 3.99
 -14 4 0 48.15 5.19
 14 4 0 55.82 5.37
 -14 4 0 40.25 4.03
 -14 4 0 44.99 5.07
 -14 4 -1 470.14 18.61
 14 4 -1 402.46 17.34
 14 4 -1 443.24 18.48
 14 4 -1 421.45 19.62
 14 4 1 457.86 19.59
 14 4 -1 410.65 16.83
 -14 -4 1 427.97 18.79
 -14 4 1 398.49 17.72
 14 4 1 481.87 18.56
 14 4 1 422.11 17.94
 -14 4 1 406.62 17.91
 14 4 -1 398.81 17.28
 -14 4 -1 453.32 18.35
 -14 4 -1 432.59 15.34
 -14 4 1 434.64 17.08
 14 4 -2 11.35 2.92
 14 4 -2 8.81 2.96
 -14 4 -2 13.05 3.49
 14 4 -2 9.62 3.77
 -14 -4 2 9.35 3.27
 14 4 -2 15.72 3.22
 -14 4 -2 5.49 2.67
 -14 4 3 41.2 5.17
 14 4 -3 49.21 6.69
 -14 4 -3 38.58 3.94
 -14 -4 3 39.16 5.4
 14 4 -4 6.81 4.18
 -14 4 4 6.48 3.14
 -14 -4 4 7.96 3.54
 14 4 -4 2.78 2.73
 14 4 -4 7.93 3.44
 -14 4 -4 13.33 3.95
 14 4 -4 6.7 3.57
 -14 4 -4 10.76 3.76
 14 4 -5 52.28 8.06
 14 -4 -5 71.08 7.17
 -14 4 -5 57.7 7.45
 -14 -4 5 54.97 6.81
 -14 4 5 67.04 7.62
 14 4 -5 67.23 7.69
 -14 4 -5 61.09 7.57
 14 4 -5 74.64 7.86
 -14 4 -6 1.74 4.33
 14 4 -6 4.24 3.92
 -14 4 6 10.08 4.6
 14 -4 -6 8.04 4.02
 -14 -4 6 2.81 3.39
 14 4 -6 16.99 6.37
 14 4 -6 3.4 4.17
 -14 4 -6 5.22 4.55
 14 4 -7 146.43 13.32
 -14 4 -7 169.67 14.1
 14 -4 -7 160.38 12.08
 -14 -4 7 186.53 12.92
 -14 4 -7 152.37 13.73
 14 4 -7 164.83 13.95
 -14 4 7 178.54 13.56
 14 4 -8 19.39 7.26
 -14 4 -8 15.09 6.29
 14 4 -8 33.26 7.82
 -14 4 -8 18.66 6.93
 -14 4 8 21.85 6.59
 -14 -4 8 18.22 5.66
 14 4 -9 73.37 11.32
 -14 4 -9 51.81 10.22
 -14 -4 9 79.36 9.75
 14 4 -9 50.15 9.78
 -14 4 -9 53.54 10.44
 -14 4 9 77.85 10.54
 -14 -6 0 231.25 14.27
 -14 6 0 258.1 11.86
 14 6 0 265.92 15.6
 -14 6 0 260.46 15.23
 14 6 0 281.32 15.35
 14 6 0 253.07 14.98
 -14 6 0 267.24 15.46
 -14 6 -1 104.61 9.29
 14 6 -1 98.55 9.42
 14 6 -1 108.95 9.32
 -14 6 -1 103.84 9.26
 14 6 1 79.14 8.46
 -14 6 1 74.22 8.33
 14 6 -1 104.56 9.61
 14 6 -1 91.03 6.4
 14 6 1 93.74 9.01
 -14 6 1 107.56 9.49
 14 6 -1 114.21 9.36
 -14 6 -1 83.55 8.59
 -14 -6 -1 97.06 8.75
 -14 -6 1 105.47 9.26
 14 6 -2 58.34 7.07
 14 6 2 65.86 7.64
 -14 6 -2 62.34 7.51
 14 6 -2 62.23 8.01
 14 6 2 58.16 7.55
 -14 6 -2 68.8 7.8
 14 6 -2 75.53 8.34
 14 6 -2 86.26 8.28
 -14 6 -2 72.91 8.09
 -14 6 2 63.71 6.32
 -14 -6 2 69.5 7.73
 -14 -6 -2 50.95 6.54
 -14 6 -3 28.41 5.74
 14 6 -3 15.75 4.58
 14 6 -3 20.36 5.29
 -14 6 -3 19.54 5.3
 14 6 -3 15.01 4.86
 -14 6 3 14.15 4.18
 -14 -6 3 9.56 4.33
 14 6 -3 12.11 4.98
 -14 6 -3 23.62 5.47
 14 6 -4 8.59 4.51
 14 6 -4 8.26 4.19
 -14 6 -4 9.75 4.79
 14 6 -4 15.63 5.11
 -14 6 -4 5.31 3.93
 -14 6 4 9.14 3.78
 -14 -6 4 2.31 3.71
 14 6 -5 18.43 5.47
 -14 6 -5 10.78 5.22
 14 6 -5 7.35 4.74
 -14 6 -5 17.59 5.87
 -14 6 5 12.72 4.6
 -14 -6 5 11.36 4.82
 14 -6 -5 13.81 3.94
 14 6 -5 7.34 5.15
 -14 -6 6 139.35 12.13
 14 6 -6 152.94 13.48
 -14 6 -6 152.58 14.14
 14 6 -6 164.01 14.94
 14 6 -6 160.52 13.86
 -14 6 -6 165.23 14.36
 -14 6 6 146.91 12.32
 -14 -6 7 54.32 8.17
 14 6 -7 31.36 7.84
 -14 6 -7 50.94 9.33
 -14 6 7 35.98 7.46
 14 6 -7 38.34 8.53
 -14 6 -7 46.18 9.08
 14 6 -7 50.03 8.89
 -14 -6 8 12.81 5.77
 -14 6 8 4.39 5.57
 14 6 -8 10.47 6.3
 -14 6 -8 13.62 7.78
 14 6 -8 8.37 6.59
 14 6 -8 5.26 5.72
 -14 6 -8 10.95 7.06
 -14 8 0 123.39 12.04
 14 8 0 124.29 12.12
 14 8 0 119.49 11.92
 -14 8 0 98.25 11.1
 -14 -8 0 100.33 10.34
 14 8 -1 4.75 4.66
 14 8 1 1.03 4.57
 -14 8 1 3.08 4.56
 -14 -8 -1 1.63 4.13
 -14 -8 1 3.46 4.31
 14 8 1 -1.02 4.71
 -14 8 -1 1.01 4.78
 14 8 -1 3.95 4.66
 -14 8 1 6.08 4.96
 -14 8 -1 -1.02 4.53
 14 8 -1 4.97 4.78
 14 8 -1 10.31 5.23
 -14 8 -1 3.98 4.97
 14 8 -2 139.16 12.6
 14 8 2 143.66 13.32
 -14 8 2 139.68 13.24
 -14 -8 2 155.8 12.8
 -14 -8 -2 139.35 11.89
 14 8 -2 152.23 13.86
 -14 8 -2 137.33 12.96
 -14 8 -2 147.35 13.31
 14 8 -2 155.12 13.47
 14 8 -2 153.74 13.44
 -14 8 -2 145.75 13.33
 14 8 2 135.8 13.21
 -14 8 2 155.83 13.68
 14 8 3 1.11 4.91
 -14 8 3 7.78 5.45
 -14 -8 3 -1.86 4.79
 14 8 -3 7.82 5.67
 -14 8 -3 10.86 6.03
 14 8 -3 2.08 4.72
 -14 8 -3 1.1 4.68
 14 8 3 1.1 4.98
 -14 8 3 2.2 5.49
 14 8 -3 5.03 4.56
 14 8 -3 -3.14 4.74
 -14 8 -3 7.77 5.53
 -14 -8 4 30.97 6.99
 -14 8 -4 36.65 8.23
 14 8 -4 30.97 7.57
 14 8 -4 26.01 7.86
 -14 8 -4 27.68 7.37
 14 8 -4 24.42 6.57
 14 8 -4 37.66 7.79
 -14 8 -4 35.57 8.18
 -14 8 -5 8.9 6.76
 14 8 -5 -2.38 5.05
 -14 -8 5 5.05 5.76
 -14 8 5 7.92 5.34
 14 8 -5 7.66 6.26
 -14 8 -5 6.21 5.87
 14 8 -5 9.05 5.83
 14 8 -5 8.28 6.39
 -14 8 -5 3.8 5.86
 -14 8 6 14.9 6.31
 14 8 -6 7.71 6.84
 -14 8 -6 17.86 7.63
 -14 -8 6 13.73 6.19
 14 8 -6 14.58 6.94
 14 8 -6 1.29 5.97
 -14 8 -6 9.65 6.87
 -14 -10 0 72.45 10.32
 14 10 0 80.58 11.76
 -14 10 0 82.77 11.89
 14 10 0 95.87 12.78
 -14 10 0 95.18 12.69
 -14 -10 -1 60.92 9
 -14 -10 1 72.76 10.27
 14 10 1 55.49 10.29
 -14 10 1 62.96 10.78
 14 10 -1 71.86 11.26
 -14 10 -1 40 9.12
 -14 10 1 54.32 10.1
 14 10 1 59.18 10.62
 14 10 -1 42.93 9.42
 -14 10 -1 49.66 9.98
 14 10 -2 4.04 6.6
 -14 10 -2 -5.46 7.15
 -14 -10 2 1.11 5.34
 14 10 -2 6.93 6.28
 -14 10 -2 10.8 7.07
 14 10 2 8.41 6.36
 -14 10 2 5.58 6.45
 14 10 -2 6.67 7.09
 -14 10 -2 2.7 5.99
 14 10 2 8.31 6.54
 -14 10 2 1.38 6.1
 14 10 -3 4.13 6.38
 -14 10 -3 9.87 6.78
 14 10 3 -2.84 6.82
 -14 10 3 2.85 6.6
 14 10 -3 11.06 6.77
 -14 10 -3 4.25 6.82
 -14 -10 3 2.29 6.01
 14 10 -3 3.47 5.56
 14 10 -3 1.44 6.38
 -14 10 -3 4.22 6.38
 14 10 3 11.5 6.65
 -14 10 3 11.54 7.06
 -15 1 0 0.36 0.63
 -15 1 0 0.39 2.02
 -15 1 0 0.22 0.62
 15 1 0 0.87 2.08
 15 -1 0 0.33 1.66
 -15 1 1 10.13 2.84
 -15 1 -1 14.56 1.66
 -15 -1 -1 11.67 1.51
 15 -1 -1 8.77 1.64
 15 1 -1 12 1.57
 -15 1 1 10.56 1.64
 15 1 1 11.51 1.46
 -15 1 -1 12.28 1.59
 15 -1 1 13.82 2.39
 15 1 -1 15.58 3.51
 15 1 1 17.9 3.1
 -15 1 -1 12.06 1.57
 15 1 1 10.95 1.44
 15 1 -1 12.83 1.57
 -15 1 1 14.32 1.68
 -15 -1 1 14.56 1.7
 -15 -1 1 13.68 3.46
 -15 -1 1 13.61 1.65
 15 1 2 386.42 13.52
 -15 -1 2 396.65 17.42
 -15 1 -2 385.85 16.13
 15 -1 2 376.25 13.41
 -15 -1 2 345.52 13.41
 15 1 2 392.27 15.57
 15 -1 2 354.8 13.39
 15 1 -2 376.69 16.61
 -15 1 2 375.09 16.62
 -15 -1 2 355.24 17.2
 -15 -1 2 425.76 17.27
 15 1 -2 382.04 13.81
 -15 1 -2 407.43 13.94
 15 1 -2 376.63 13.75
 -15 1 -2 385.51 13.75
 15 1 2 375.91 13.44
 15 -1 2 351.4 13.24
 -15 -1 2 345.58 13.43
 -15 1 -3 362.16 15.03
 15 1 -3 418.09 15.66
 15 1 -3 371.01 15.29
 -15 1 -3 378.7 15.26
 15 1 -4 343.29 15.8
 -15 1 -4 354.19 15.85
 15 -1 -4 344.65 16.91
 15 1 -4 355.45 16.9
 -15 -1 4 345.29 17.88
 -15 1 4 376.29 17.49
 15 1 -4 364.1 16.08
 -15 1 -4 352.48 15.79
 15 1 -5 16.06 4.13
 15 -1 -5 8.97 3.42
 -15 -1 5 16.6 4.69
 -15 1 5 6.71 3.69
 -15 1 5 11.57 3.16
 -15 -1 5 10.87 3.16
 -15 -1 6 130.9 9.29
 -15 1 6 105.91 8.01
 15 1 -6 121.38 10.15
 15 -1 -6 125.8 10.32
 15 1 -6 109.62 9.69
 -15 1 -6 127.15 10.52
 -15 1 -6 120.74 10.26
 15 1 -6 120.8 10.26
 -15 -1 6 117.97 10.98
 -15 1 6 103.39 9.91
 -15 -1 7 59.16 6.81
 15 1 -7 59.77 7.99
 -15 1 -7 54.59 8
 15 -1 -7 57.61 7.95
 -15 -1 7 66.56 8.76
 -15 1 7 54.84 7.84
 15 1 -7 50.4 7.69
 -15 1 -7 39.02 7.03
 -15 -1 8 21.33 5.27
 -15 1 8 22.14 6.32
 -15 -1 8 12.47 5.46
 15 1 -8 16.83 6.4
 -15 1 -8 26.41 6.86
 15 1 -8 18.9 6.75
 -15 1 -8 11.59 5.87
 15 1 -9 111.08 13
 -15 1 -9 125 13.67
 -15 -1 9 116.94 12.72
 -15 1 9 116.01 12.26
 15 1 -9 108.35 12.87
 -15 1 -9 105.02 12.76
 -15 -1 10 65.35 10.7
 -15 1 10 41.72 8.81
 15 1 -10 59.85 11.13
 -15 1 -10 55.63 10.82
 15 1 -10 49.57 10.26
 -15 1 -10 49.71 10.29
 15 3 0 2.15 1.9
 -15 3 0 1.93 1.81
 15 3 0 0.6 1.7
 -15 3 0 0.34 1.63
 -15 3 0 1.03 1.96
 15 3 0 1.21 1.73
 15 3 -1 390.83 15.72
 -15 3 -1 383.99 15.58
 15 3 1 400.88 15.51
 15 3 -1 396.01 16.6
 15 3 -1 386.77 15.12
 -15 3 -1 406.72 15.73
 -15 3 -1 382.54 14.72
 -15 3 1 409.03 16.19
 15 3 1 413.03 15.58
 -15 3 -1 409.4 15.68
 15 -3 1 373.01 13.19
 15 3 -1 378.37 15.03
 -15 3 -2 12.18 3
 15 3 -2 13.37 2.85
 15 3 -2 5.51 2.67
 15 3 -2 10.52 2.62
 -15 3 -2 9.18 2.42
 -15 3 -2 10.7 2.59
 -15 -3 2 10.65 3.24
 -15 3 -3 65.25 5.79
 15 3 -3 47.38 5.18
 15 3 -3 55.36 5.44
 -15 3 -3 59.58 5.54
 -15 -3 3 57.4 6.15
 -15 3 3 49.57 5.78
 15 3 -3 49.68 6.66
 -15 3 -3 51.82 4.86
 15 3 -4 59.87 6.54
 15 -3 -4 61.37 6.53
 15 3 -4 62.57 7.83
 -15 -3 4 39.72 5.65
 -15 3 4 66.29 6.78
 -15 -3 5 549.71 23.11
 15 3 -5 520.26 23.22
 15 -3 -5 574.1 23.72
 -15 3 5 555.69 23.8
 15 3 -5 521.97 23.14
 -15 3 -5 512.22 23.13
 15 3 -5 534.97 23.22
 -15 3 -5 522.3 23.25
 -15 -3 6 21.82 5.13
 15 -3 -6 27.78 5.52
 15 3 -6 22.61 5.39
 -15 3 -6 24.44 5.6
 -15 3 -6 21.1 5.11
 15 3 -6 17.81 5.21
 -15 -3 6 23.6 6.74
 -15 -3 6 28.37 5.36
 -15 3 6 27.71 5.69
 -15 -3 7 20.77 5.24
 -15 3 7 13 5.28
 -15 -3 7 6.19 4.9
 15 3 -7 32.21 6.78
 -15 3 -7 30.54 6.76
 15 3 -7 20.4 6.15
 -15 3 -7 15.84 5.48
 15 -3 -7 20.62 5.11
 -15 -3 8 2.34 3.82
 -15 3 8 4.87 4.77
 -15 -3 8 1.12 6.74
 15 3 -8 1.08 5.21
 -15 3 -8 5.43 5.32
 -15 3 -8 4.37 4.96
 15 3 -8 5.45 5.71
 -15 -3 9 5.09 4.78
 -15 -3 9 4.85 6.05
 -15 3 9 9.78 6.04
 15 3 -9 7.53 5.92
 -15 3 -9 5.04 6.8
 15 3 -9 15.14 6.61
 -15 3 -9 6.33 5.86
 -15 5 0 12.01 2.82
 -15 -5 0 6.24 3.38
 15 5 0 11.87 4.09
 15 5 0 7.71 2.5
 15 5 -1 11 4.2
 15 5 1 7.34 2.29
 15 5 1 12.52 3.98
 -15 5 1 17.28 3.44
 -15 5 -1 11.23 2.31
 -15 -5 -1 12.44 4
 -15 -5 1 8.85 3.62
 15 5 -1 13.21 2.87
 -15 -5 2 48.83 6.38
 -15 -5 -2 34.92 5.93
 -15 5 2 44.87 5.35
 15 5 -2 48.27 6.78
 15 5 -3 530.13 24.99
 15 5 -3 560.63 22.93
 -15 5 -3 536.91 23.18
 15 5 -3 527.12 21.23
 15 5 -3 548.16 22.81
 -15 5 -3 515.14 22.94
 -15 5 3 486.3 21.3
 -15 -5 3 501.99 22.76
 -15 5 -3 476.48 19.09
 15 5 -4 27.34 6.55
 -15 -5 4 50.4 6.8
 15 -5 -4 58.94 6.46
 -15 5 4 40.68 6.34
 -15 5 -4 56.84 7.25
 15 5 -4 46.2 6.67
 15 5 -4 49.83 6.79
 -15 5 -4 55.64 7.22
 15 5 -5 29.73 6.19
 -15 5 -5 22.59 5.65
 15 -5 -5 37.24 5.66
 -15 5 -5 31.75 6.15
 15 5 -5 31.24 6.22
 -15 -5 5 27.84 5.68
 15 5 -5 35.58 7.3
 -15 5 5 34.16 6.08
 15 5 -6 34.98 6.81
 -15 5 -6 21.82 6.26
 15 -5 -6 27.94 5.59
 -15 5 6 25.68 6.03
 -15 -5 6 23.23 5.93
 15 5 -6 31.12 7.66
 15 5 -6 33.07 6.95
 -15 5 -6 25.53 6.36
 -15 5 7 94.71 10.4
 15 -5 -7 108.76 9.87
 15 5 -7 93.11 10.94
 -15 5 -7 93.32 10.93
 -15 -5 7 87.54 9.7
 15 5 -7 88.34 10.82
 -15 5 -7 82.74 10.78
 15 5 -7 82.7 11.99
 -15 -5 8 21.26 6.24
 15 5 -8 8.39 6.86
 15 5 -8 9.68 6.34
 -15 5 -8 3.72 5.51
 15 5 -8 16.82 6.95
 -15 5 -8 13.51 6.83
 -15 5 8 19.01 6.71
 -15 -5 9 102.72 11.38
 15 5 -9 112.88 15.13
 15 5 -9 103.98 13.62
 -15 5 -9 115.52 14.09
 -15 5 9 86.05 11.57
 15 5 -9 101.89 12.94
 -15 5 -9 87.21 12.66
 15 7 0 8.19 4.16
 -15 7 0 5.89 4.34
 15 7 0 10.61 4.91
 -15 -7 0 8.76 4.36
 15 7 0 0.83 3.86
 -15 7 0 6.84 4.34
 -15 7 -1 56.83 7.78
 15 7 -1 59.9 7.73
 -15 7 1 47.45 7.49
 -15 7 -1 58.09 7.88
 15 7 -1 66.03 8.04
 15 7 1 51.41 7.74
 15 7 -1 55.49 7.81
 -15 -7 -1 48.12 7.42
 -15 -7 1 42.3 7
 -15 7 1 43.91 5.35
 15 7 -1 51.85 7.6
 -15 7 -1 63.57 8.17
 15 7 1 50.4 7.59
 -15 7 1 44.64 7.29
 15 7 2 147.99 12.26
 -15 7 2 145.83 12.2
 15 7 -2 154.55 12.98
 15 7 2 148.58 12.25
 -15 7 2 141.15 12.03
 15 7 -2 148.01 11.92
 -15 7 -2 152.13 12.56
 -15 -7 2 126.15 11.37
 -15 -7 -2 124.49 11.04
 15 7 -2 151.08 12.29
 -15 7 -2 162.76 12.92
 15 7 -2 132.48 11.89
 -15 7 -2 176.5 13.47
 -15 7 2 125.4 9.43
 15 7 -3 27.36 6.2
 -15 7 -3 20.86 5.79
 15 7 -3 29.46 6.77
 15 7 -3 26.34 6.11
 -15 7 -3 17.95 5.63
 -15 7 3 18.12 4.63
 -15 -7 3 22.19 5.67
 15 7 -3 23.62 6.4
 -15 7 -3 20.34 6.08
 -15 -7 4 176.86 13.81
 15 7 -4 180.1 14.65
 -15 7 -4 150.93 13.47
 -15 7 4 164.81 12.2
 -15 7 -4 192.77 15.15
 15 7 -4 202.44 14.75
 15 7 -4 184.09 15.06
 15 7 -4 182.94 14.16
 -15 7 -4 159.33 13.97
 -15 7 -5 104.78 11.72
 15 7 -5 91.95 10.85
 -15 -7 5 79.84 9.73
 15 7 -5 95.57 11.65
 -15 7 5 78.41 9.03
 15 7 -5 91.16 10.7
 -15 7 -5 93.14 11.23
 -15 -7 6 47.81 8.11
 15 7 -6 34.3 8.18
 -15 7 -6 50.85 9.38
 15 7 -6 45.59 9.03
 -15 7 -6 43.7 8.78
 15 7 -6 37.66 8.19
 -15 7 6 38.16 7.35
 -15 -7 7 15.46 6.06
 15 7 -7 17.25 7.49
 15 7 -7 23.82 7.63
 -15 7 -7 25.12 7.95
 15 7 -7 13.84 7.38
 -15 7 -7 14.58 6.85
 -15 7 7 25.24 7.3
 15 9 0 16.12 7.15
 -15 9 0 -2.33 6.01
 -15 9 0 6.9 6.2
 15 9 0 11.4 6.33
 -15 -9 0 5.98 5.14
 -15 -9 -1 117.29 11.71
 -15 -9 1 96.3 11.31
 -15 9 1 97.22 11.81
 15 9 -1 106.8 12.13
 -15 9 -1 119.35 12.63
 15 9 1 137.22 13.64
 15 9 1 119.03 12.83
 -15 9 1 117.16 12.71
 -15 9 -1 129.48 13.24
 15 9 -1 111.1 12.49
 15 9 -2 55.06 9.22
 15 9 2 59.3 9.99
 -15 9 2 57.73 9.74
 15 9 2 56.13 9.73
 -15 9 2 43.9 8.48
 15 9 -2 44.6 8.45
 -15 9 -2 31.89 7.7
 15 9 -2 57.79 9.75
 -15 9 -2 54.01 9.13
 -15 -9 -2 42.28 7.69
 -15 -9 2 63.09 9.34
 15 9 -2 47.33 8.98
 -15 9 -2 57.33 9.22
 15 9 -3 19.1 7.21
 -15 -9 3 9.58 5.92
 -15 9 3 7.42 4.51
 15 9 -3 5.95 6.04
 -15 9 -3 8.69 5.87
 -15 9 3 7.46 6.81
 15 9 3 18.49 6.85
 15 9 -3 6.27 6.25
 -15 9 -3 6.15 6.14
 15 9 -3 20.29 6.81
 -15 9 -3 6.24 6.12
 -15 9 3 12.54 6.67
 15 9 3 6.23 6
 15 9 4 63.6 10.63
 -15 9 4 77.29 11.18
 -15 -9 4 64.9 9.78
 15 9 -4 61.06 10.94
 -15 9 -4 53.44 9.97
 -15 9 4 71.27 11.21
 15 9 -4 62.43 10.37
 15 9 4 69.52 10.68
 -15 9 -4 71.28 11.01
 15 9 -4 75.52 10.8
 15 9 -4 55.01 10.06
 -15 9 -4 79.43 11.45
 -15 9 4 66.84 9.15
 15 9 -5 133.06 14.99
 -15 9 5 95.9 10.89
 15 9 -5 99 12.52
 -15 -9 5 95.84 12.2
 -15 9 -5 101.23 13.59
 -15 9 -5 106.98 13.6
 15 9 -5 95.38 12.54
 -15 9 -5 116.37 14.03
 15 9 -5 114.66 13.62
 16 0 0 3191.15 94.64
 -16 0 1 0.99 2.2
 16 0 1 1.4 1.97
 -16 0 2 79.77 4.64
 16 0 2 81.99 4.35
 16 0 2 76.7 5.54
 -16 0 2 87.67 4.83
 16 0 2 79.84 4.33
 16 0 -3 6.55 2.35
 -16 0 3 1.55 2.87
 -16 0 -3 7.75 2.09
 16 0 -3 5.92 2.31
 -16 0 -3 7.5 2.17
 -16 0 4 377.72 18.75
 16 0 -4 410.56 17.3
 -16 0 -4 374.59 16.5
 16 0 -4 419.31 17.48
 -16 0 -4 367.71 16.47
 16 0 -4 401.59 18.55
 -16 0 5 25.01 5.39
 16 0 -5 16.15 4.26
 16 0 -6 1061.47 40.19
 16 0 -6 1094.92 40.34
 -16 0 -6 1047.91 39.62
 -16 0 6 1049.82 37.43
 16 0 -6 1087.89 40.15
 -16 0 -6 1066.42 39.7
 -16 0 6 1087.71 41.18
 16 0 -7 12.71 5.09
 -16 0 7 18.37 5.77
 -16 0 7 7.49 3.86
 16 0 -7 14.36 5.64
 -16 0 -7 9.68 4.62
 16 0 -7 10.67 5.28
 -16 0 -7 18.39 5.45
 -16 0 -8 9.39 5.03
 16 0 -8 6.39 5.41
 -16 0 -8 7.37 5.52
 -16 0 8 15.32 6.21
 16 0 -8 12.67 5.53
 -16 0 9 7.92 6.54
 -16 0 10 190.93 17.01
 -16 2 0 86.73 6.3
 -16 2 0 97.94 5.11
 16 2 0 86.64 4.57
 16 2 0 78.93 4.41
 -16 2 0 91.84 5.03
 16 2 0 90.35 7.31
 -16 2 -1 312.4 12.21
 16 -2 1 312.15 12.19
 16 2 1 308.2 14.8
 16 2 -1 321.21 15.14
 16 2 -1 335.63 12.02
 -16 2 -1 331.42 12.15
 16 2 1 323.64 11.96
 16 2 1 331.62 12
 16 2 -1 328.4 12.29
 -16 2 1 349.12 14.84
 -16 2 -1 312.72 12
 16 2 -1 337.61 12.03
 16 2 -2 1045.56 31.9
 16 2 -2 997.19 31.73
 -16 2 -2 980.68 31.71
 -16 2 -2 992.91 31.75
 16 -2 2 948.24 29.66
 16 2 2 1052.84 34.72
 16 2 -3 9.08 2.6
 -16 2 -3 15.04 2.85
 16 -2 3 11.84 2.03
 -16 2 3 20.68 3.97
 -16 2 -3 10.51 2.62
 16 2 -3 15.42 3
 -16 -2 3 12.06 3.46
 16 2 -4 382.43 17.74
 16 -2 -4 409.56 18.41
 16 2 -4 384.54 16.57
 -16 2 -4 371.47 16.4
 -16 -2 4 373.98 17.28
 16 2 -4 395.61 16.66
 -16 2 -4 400.23 16.75
 16 -2 4 333.25 12.62
 -16 2 4 385.44 17.89
 -16 -2 4 384.2 19.45
 -16 2 -4 327.37 12.23
 16 -2 -5 55.8 6.77
 16 2 -5 44.25 6.25
 -16 -2 5 36.14 5.47
 -16 -2 5 42.76 7.04
 -16 2 5 50.38 6.77
 -16 -2 5 35.02 5.6
 -16 -2 6 87.04 8.11
 16 -2 -6 68.31 7.99
 16 2 -6 87.15 8.81
 -16 -2 6 92.22 10.06
 -16 2 6 70.32 8.2
 16 2 -6 85.55 8.76
 -16 2 -6 85.79 8.74
 -16 2 -6 75.76 8.25
 16 2 -6 79.12 8.21
 16 -2 -7 132.51 11.44
 16 2 -7 99.59 10.51
 -16 2 -7 122.16 11.36
 16 2 -7 136.98 11.86
 -16 2 -7 119.75 11.36
 -16 -2 7 129.47 10.35
 -16 -2 7 120.84 12.4
 -16 2 7 123.8 11.36
 16 2 -8 431.61 23.84
 -16 2 -8 392.87 23.03
 -16 -2 8 451.57 21.46
 16 2 -8 426.5 23.69
 -16 2 -8 408.01 23.3
 -16 -2 8 388.33 23.76
 -16 2 8 408.99 23.01
 16 2 -9 35.58 8.44
 -16 2 -9 49.93 9.38
 16 2 -9 52.45 9.53
 -16 2 -9 43.6 8.99
 -16 2 9 47.13 8.46
 -16 -2 9 49.72 9.61
 -16 -2 9 48.09 7.53
 -16 2 10 30.41 8.15
 -16 -2 10 24.93 8.7
 16 2 -10 30.95 8.67
 -16 2 -10 16.73 8.2
 16 2 -10 38.05 9.53
 -16 2 -10 29.31 8.41
 -16 4 0 408.84 17.08
 16 4 0 369.08 18.6
 16 4 0 363.66 16.14
 16 4 0 410.52 16.58
 -16 4 0 389.06 16.79
 16 4 0 404.7 16.6
 -16 -4 0 381.93 18.34
 -16 4 0 393.79 15.69
 -16 4 1 324.63 14.36
 -16 4 -1 312.45 12.78
 16 4 -1 314.51 14.25
 -16 4 -1 339.06 15.02
 16 4 1 320.31 14.58
 -16 4 1 315.41 14.67
 16 4 -1 321.53 14.89
 16 4 1 368.78 17.29
 -16 4 -1 360.94 15.26
 16 4 -1 318.45 14.19
 16 4 -1 313.39 16.89
 16 4 1 329.96 14.74
 -16 4 1 299.67 14.5
 16 4 -1 316.77 14.51
 -16 -4 1 309.43 16.01
 -16 -4 -1 324.99 16.67
 16 4 -2 371.86 16.87
 -16 4 -2 385.33 16.91
 16 4 -2 384.24 16.56
 -16 4 -2 385.08 16.92
 16 4 -2 394.46 16.68
 16 4 -2 380.94 19.55
 -16 -4 2 360.07 17.96
 -16 -4 3 89.86 8.26
 16 -4 -3 94.29 8.13
 16 4 -3 75.19 6.98
 -16 4 -3 71.35 6.01
 16 4 -3 77.14 8.73
 -16 -4 3 78.8 7.72
 -16 4 3 84.7 7.53
 16 4 -4 280.82 17.39
 16 4 -4 259.11 14.31
 -16 4 -4 233.28 13.99
 16 4 -4 285.8 15
 16 -4 -4 282.02 15.03
 -16 -4 4 277.2 15.31
 16 4 -4 280.99 14.74
 -16 4 -4 263.5 14.55
 -16 -4 4 251.09 14.46
 -16 4 4 276.06 14.99
 -16 4 5 51.15 7.01
 16 4 -5 54.38 7.06
 -16 4 -5 59.37 7.27
 -16 -4 5 59.94 7.01
 16 4 -5 66.66 8.93
 16 -4 -5 62.92 7.36
 -16 -4 5 60.54 7.45
 16 4 -5 62.73 7.34
 -16 4 -5 68.45 7.68
 16 4 -5 67.77 7.49
 16 -4 -6 142.35 11.13
 16 4 -6 120.08 11.01
 -16 4 -6 122.67 11.17
 16 4 -6 126.69 13.14
 -16 -4 6 127.78 10.83
 -16 -4 6 112.93 9.87
 -16 4 6 140.42 11.55
 16 4 -6 135.9 11.55
 -16 4 -6 118.01 11.01
 16 -4 -7 186.98 13.02
 16 4 -7 130.71 12.53
 -16 4 -7 163.21 13.69
 16 4 -7 132.74 12.59
 -16 4 -7 137.4 12.62
 -16 -4 7 142.87 11.87
 -16 4 7 152.66 13
 16 4 -8 133.3 13.56
 -16 4 -8 116.38 12.77
 -16 -4 8 142.95 12.34
 16 4 -8 118.82 12.89
 -16 4 -8 110.02 12.44
 -16 4 8 139.05 13
 -16 4 9 60.4 10.43
 -16 4 -9 68.6 10.66
 16 4 -9 75.19 11.27
 16 4 -9 61.81 10.54
 -16 4 -9 43.71 9.23
 -16 -4 9 80.99 9.98
 16 6 0 1124.15 39.53
 -16 6 0 1027.79 39.23
 16 6 0 1093.99 39.51
 16 6 0 1118.9 41.63
 -16 -6 0 1036.71 39.82
 -16 6 0 1053.87 39.57
 16 6 1 108.94 9.96
 -16 6 1 133.7 10.5
 16 6 1 94.16 9.75
 16 6 -1 138.38 11.45
 16 6 -1 116.02 7.66
 -16 6 1 130.73 10.38
 16 6 -1 124.95 9.94
 -16 6 -1 98.81 9.3
 16 6 1 94.58 9.41
 -16 6 -1 111.68 9.7
 16 6 -1 125.95 9.92
 16 6 -1 128.86 10.37
 -16 6 -1 95.34 9.24
 -16 -6 1 125.47 10.47
 -16 -6 -1 115.91 10.11
 16 6 -2 67.04 7.97
 -16 6 -2 70.87 7.98
 16 6 -2 67.49 7.6
 -16 6 -2 68.91 7.9
 16 6 2 70.32 7.94
 -16 6 2 72.64 8.06
 16 6 -2 67.18 8.59
 -16 6 2 77.09 8.19
 16 6 2 76.27 8.11
 16 6 -2 71.79 7.71
 -16 6 -2 71.92 8
 -16 6 2 66.55 6.66
 -16 -6 -2 51.6 7.4
 -16 -6 2 70.33 8.35
 16 6 -3 41.03 6.65
 -16 6 -3 39.46 6.41
 16 6 -3 35.56 6.85
 16 -6 -3 30.03 5.26
 -16 -6 3 29.19 6.11
 16 6 -3 44.01 6.42
 -16 6 -3 43.49 6.75
 16 6 -3 41.93 6.4
 -16 6 -3 40.53 6.58
 -16 6 3 34.92 5.61
 16 6 -4 143.33 13.22
 16 6 -4 161.65 12.32
 -16 6 -4 148.35 12.31
 16 -6 -4 158.65 10.75
 16 6 -4 135.1 11.4
 -16 6 -4 139.18 12.03
 -16 -6 4 145.12 11.86
 -16 6 4 137.69 10.84
 -16 6 -5 24.76 6.64
 16 -6 -5 32.97 5.65
 16 6 -5 32.64 7.83
 16 6 -5 13.5 5.57
 -16 6 -5 33.23 7.28
 -16 6 5 24.33 5.63
 16 6 -5 27.06 6.4
 -16 -6 5 28.29 6.29
 16 6 -6 382.01 23.7
 16 6 -6 354.59 21.13
 -16 6 -6 308.94 20.33
 -16 -6 6 352.24 20.12
 -16 6 6 318.92 19.28
 -16 6 -6 351.93 21.38
 16 6 -6 365.65 21.23
 16 6 -7 38.85 8.42
 -16 6 -7 38.93 8.55
 -16 -6 7 48.1 8.11
 16 6 -7 50.36 8.88
 -16 6 -7 35.45 8.2
 -16 6 7 54.36 8.53
 16 6 -7 48.79 9.95
 16 6 -8 7.69 6.5
 -16 6 -8 14.53 7.13
 16 6 -8 10.31 7.95
 -16 -6 8 11.29 6.16
 16 6 -8 -2.58 6.44
 -16 6 -8 15.95 7.48
 -16 6 8 9.01 6.43
 -16 8 0 8.96 5.3
 16 8 0 6.8 5.17
 16 8 0 22.08 6.48
 -16 8 0 7.83 5.21
 -16 -8 0 14.81 5.62
 16 8 1 23.57 6.59
 16 8 -1 25.77 6.76
 -16 8 -1 33.78 7.27
 -16 8 1 15.77 5.95
 16 8 -1 23.79 6.73
 -16 -8 -1 33.05 6.65
 -16 -8 1 20.63 6.11
 -16 8 -1 24 6.71
 16 8 -1 23.09 6.33
 16 8 1 21.86 6.27
 -16 8 1 20.96 6.16
 16 8 2 427.99 23.64
 -16 8 2 441.13 23.9
 16 8 -2 403.23 23.56
 -16 8 2 418.65 23.38
 16 8 2 441.62 23.89
 16 8 -2 432.95 23.17
 -16 8 -2 430.87 23.71
 16 8 -2 412.28 22.93
 -16 8 -2 477.67 24.65
 16 8 -2 406.22 23.51
 -16 8 -2 419.81 23.61
 -16 8 2 424.83 19.53
 -16 -8 2 427.45 23.18
 -16 -8 -2 373.28 21.52
 16 8 -3 9.74 5.94
 -16 8 -3 15.91 6.22
 16 8 -3 24.46 6.13
 -16 8 -3 8.68 5.04
 16 8 -3 15.36 6.19
 16 8 3 23.48 6.93
 -16 8 3 12.94 6.17
 -16 -8 3 15.76 6.2
 -16 8 3 6.87 4.04
 16 8 -3 19.26 6.17
 -16 8 -3 19.45 6.57
 -16 8 3 22.45 6.5
 16 8 3 15.88 6.29
 16 8 -4 139.86 13.79
 -16 8 -4 122.52 13.15
 16 8 -4 103.67 11.77
 -16 8 4 124.67 11.1
 -16 -8 4 127.02 12.55
 16 8 -4 127.59 13.55
 -16 8 -4 123.5 12.96
 16 8 -4 137.69 13.24
 -16 8 -4 112.33 12.63
 -16 8 -5 19.77 7.52
 16 8 -5 25.42 7.5
 -16 8 5 14.27 5.74
 16 8 -5 21.07 7.71
 -16 8 -5 26.81 7.5
 16 8 -5 10.44 6
 -16 8 -5 26.08 7.55
 16 8 -5 17.18 6.64
 -16 -8 5 13.68 6.1
 16 8 -6 -1.26 5.7
 -16 8 -6 10.74 7.76
 -16 -8 6 6.59 5.66
 -16 8 6 -3.03 5.91
 16 8 -6 5.02 6.47
 -16 8 -6 13.39 7.22
 16 8 -6 6.57 6.55
 16 10 0 208.17 17.85
 -16 10 0 186.26 16.91
 -16 -10 0 195.29 16.37
 16 10 0 202.71 17.77
 -16 10 0 189.68 17.06
 16 10 1 70.36 11.25
 -16 10 1 63.34 10.91
 16 10 -1 69.82 11.02
 -16 10 -1 48.3 10.02
 16 10 1 52.21 10.02
 -16 10 1 70.04 10.66
 16 10 -1 48.69 10.12
 -16 10 -1 59.56 10.57
 -16 -10 -1 68.11 10.19
 -16 -10 1 47.44 9.6
 16 10 -2 36.21 9
 -16 10 -2 22.37 7.36
 16 10 2 45.34 9.6
 -16 10 2 34.65 8.32
 -16 -10 2 41.18 8.69
 -16 10 2 35.08 8.69
 16 10 -2 26.05 8.22
 -16 10 -2 21.26 7.63
 16 10 2 28.33 8.51
 17 1 0 -0.48 2.31
 17 -1 0 1.49 2.07
 -17 1 -1 1016.38 31.5
 -17 1 -1 1073.28 31.5
 -17 1 1 1131.29 31.98
 17 1 -1 1084.2 31.62
 17 1 -1 1027.65 31.48
 -17 1 1 1183.5 37.59
 -17 1 1 1109.03 31.93
 17 1 -1 1106.54 31.63
 -17 1 -1 1086.32 31.51
 17 1 1 1141.08 36.75
 17 1 -1 1188.82 38.4
 17 -1 1 1114.65 34.79
 17 1 2 236.08 9
 -17 1 2 223.53 9.36
 17 1 -2 232.71 9.43
 -17 1 -2 218.01 9.08
 17 1 -2 245.78 9.6
 -17 1 -2 233.8 9.25
 17 -1 2 213.28 8.86
 -17 -1 2 212.17 9.04
 17 1 2 249.25 11.75
 17 -1 2 214.61 9.68
 -17 1 2 223.98 9.41
 17 1 2 244.38 9.08
 17 -1 2 203.74 8.79
 -17 -1 2 214.77 9.07
 17 1 -3 1586.06 48.39
 -17 1 -3 1500.74 47.91
 -17 -1 3 1506.54 52.69
 -17 1 3 1571.78 51.74
 17 1 -3 1570.1 48.36
 -17 1 -3 1518.72 47.98
 17 -1 -3 1585.67 52.29
 17 1 -3 1658.44 52.27
 -17 -1 4 326.16 16.09
 17 1 -4 347.52 15.23
 -17 1 -4 308.94 14.64
 -17 -1 4 330.31 17.89
 -17 1 4 320.51 16.88
 17 1 -4 342.85 17.01
 17 -1 -4 333.84 17.06
 -17 1 -4 323.09 14.86
 17 1 -4 333.07 15.06
 -17 -1 5 442.05 19.84
 -17 -1 5 451.19 22.24
 -17 1 5 415.05 20.77
 17 1 -5 437.95 21.13
 17 -1 -5 454.07 21.26
 -17 -1 6 66.36 7.66
 17 1 -6 71.69 8.56
 -17 -1 6 66.29 8.85
 -17 1 6 82.42 9.22
 17 -1 -6 63.02 7.95
 17 1 -6 83.63 8.56
 -17 1 -6 78.79 8.1
 17 1 -6 76.66 8.35
 -17 1 -6 83.82 8.48
 -17 -1 7 483.3 21.97
 17 1 -7 506.77 24.28
 17 -1 -7 502.35 24.27
 17 1 -7 488.63 24.03
 -17 1 -7 464.45 23.56
 -17 -1 7 465.46 25.02
 -17 1 7 455.03 24.01
 17 1 -7 484 24.07
 -17 1 -7 419.48 22.93
 -17 -1 8 4.33 4.22
 -17 1 -8 11.22 5.9
 17 1 -8 8.32 5.61
 -17 -1 8 1.11 5.23
 -17 1 8 5.13 4.84
 17 1 -8 8.34 5.71
 -17 1 -8 7.15 5.83
 17 1 -9 258.53 19.83
 -17 1 -9 282.64 20.34
 -17 -1 9 310.73 21.06
 -17 1 9 267.87 19.51
 17 1 -9 302.41 20.94
 -17 1 -9 321.7 21.35
 17 1 -10 58.43 11.1
 -17 1 -10 40.91 9.48
 17 1 -10 51.98 10.67
 -17 1 -10 63.32 10.84
 -17 -1 10 46.21 9.96
 -17 1 10 65.19 10.61
 -17 -3 0 8.01 3.96
 -17 3 0 12.05 2.89
 -17 3 0 9.41 2.48
 17 3 0 10.54 2.4
 17 3 0 14.82 2.53
 -17 3 0 10.56 2.7
 -17 3 -1 1529.71 46.94
 17 3 -1 1538.52 46.56
 17 -3 1 1423.55 44.87
 17 3 -1 1595.9 52.02
 17 3 1 1516.8 46.68
 -17 3 1 1579.17 47.41
 17 3 -1 1507.71 49.39
 -17 3 -1 1525.97 46.89
 -17 3 1 1590.73 48.76
 -17 3 -1 1487.02 46.89
 -17 -3 1 1521.8 50.84
 17 3 1 1495.75 46.55
 -17 3 1 1553.33 47.29
 17 3 -1 1541.49 46.55
 17 3 -1 1504.95 47.04
 -17 3 -1 1469.52 46.99
 -17 -3 2 19.21 4.48
 17 3 -2 26.55 5.22
 -17 3 -2 20.37 3.23
 17 3 -2 18.92 3.04
 -17 -3 2 18.21 4.32
 -17 3 -2 21.51 3.42
 17 3 -2 19.7 3.21
 17 3 2 24.78 4.37
 17 3 -3 88.65 8.83
 -17 -3 3 81.03 7.85
 17 -3 -3 81.83 7.81
 17 3 -3 78.94 7.28
 17 3 -3 91.29 6.84
 -17 3 -3 75.35 6.34
 -17 -3 3 67.78 7.41
 17 3 -3 83.99 6.6
 -17 3 -3 86.93 6.66
 -17 3 3 92.61 7.99
 17 3 -4 59.61 6.71
 17 -3 -4 78.62 7.74
 -17 -3 4 58.45 6.9
 -17 -3 4 57.61 6.96
 17 3 -4 65.05 8.31
 -17 3 4 45.94 6.41
 17 3 -5 1431.57 48.66
 -17 3 -5 1346.5 48.06
 -17 -3 5 1503.19 49.48
 17 -3 -5 1537.9 50.35
 17 3 -5 1464.8 49.82
 -17 -3 5 1353.55 49.05
 -17 3 -5 1340.97 47.96
 17 3 -5 1373.26 48.22
 -17 3 5 1407.17 49.56
 17 -3 -6 22.65 5.45
 17 3 -6 20.84 5.39
 -17 3 -6 20.47 5.05
 17 3 -6 19.97 5.45
 -17 3 6 30.09 6.37
 -17 -3 6 25.28 6.58
 -17 -3 6 27.92 5.85
 -17 -3 6 30.25 5.66
 -17 3 -6 21.14 5.13
 17 3 -6 22.91 5.24
 -17 -3 7 285.83 16.49
 -17 3 7 306.86 18.35
 -17 -3 7 256.41 18.45
 17 -3 -7 264.28 16.71
 17 3 -7 266.97 17.4
 -17 3 -7 260.63 17
 -17 -3 7 251.11 15.82
 -17 3 -7 253.68 16.74
 17 3 -7 252.68 16.91
 -17 -3 8 4.17 4.63
 -17 3 -8 6.35 6.04
 17 3 -8 -12.91 7.18
 -17 -3 8 7.15 6.34
 -17 3 8 3.06 5.08
 17 3 -8 -3.21 6.33
 -17 3 -8 2.11 5.42
 -17 -3 9 80.98 9.7
 17 3 -9 70.74 10.8
 -17 3 -9 65.96 10.7
 -17 3 9 58.83 9.65
 -17 -3 9 56.5 10.58
 17 3 -9 50.53 9.58
 -17 3 -9 74.05 10.57
 -17 -5 0 19.61 4.83
 -17 5 0 13.43 3.22
 17 5 0 22.27 5.2
 17 5 0 18.33 3.46
 17 5 -1 429.77 21.48
 -17 -5 1 427.04 20.68
 -17 -5 -1 381.43 19.78
 17 5 1 401.21 17.01
 17 5 -1 447.06 17.99
 17 5 1 447.12 21.42
 -17 5 2 45.64 5.7
 -17 -5 2 43.25 6.69
 17 5 -2 49.95 7.37
 17 -5 -3 1496 49.8
 17 5 -3 1501.6 48.72
 -17 -5 3 1380.94 50.27
 17 5 -3 1450.5 52.98
 -17 5 -3 1458.69 49.46
 17 5 -3 1390.01 48.54
 -17 5 -3 1457.65 49.4
 17 5 -3 1450.81 48.86
 -17 5 -3 1407.9 49.14
 -17 5 3 1437.69 48.65
 -17 -5 4 83.69 8.89
 17 5 -4 77.69 9.73
 -17 5 -4 80.31 8.37
 17 5 -4 81.92 8.23
 17 5 -4 81.64 8.18
 -17 5 -4 97.28 9.03
 -17 5 4 67.23 7.73
 17 -5 -4 69.61 7.63
 17 5 -4 82.9 7.99
 17 5 -5 108.94 12.05
 -17 5 5 119.85 10.48
 -17 -5 5 107.72 10.25
 17 5 -5 103.89 10.05
 -17 5 -5 102.11 10.1
 17 5 -5 147.19 11.4
 -17 5 -5 106.67 10.32
 17 -5 -5 116.38 9.96
 17 5 -6 18.32 6.42
 -17 5 -6 11.96 4.62
 17 5 -6 26.31 6.25
 -17 -5 6 28.88 6.31
 17 -5 -6 20.3 5.28
 17 5 -6 19.91 6.29
 -17 5 -6 16.53 5.73
 -17 5 6 24.28 6.24
 17 5 -7 398.79 25.43
 -17 5 7 338.25 20.88
 17 -5 -7 390.04 20.52
 17 5 -7 390.05 22.4
 -17 5 -7 392.89 22.63
 17 5 -7 378.91 22.47
 -17 5 -7 348.66 21.75
 -17 -5 7 401.24 21.48
 -17 -5 8 11.61 5.67
 17 5 -8 14.64 7.67
 -17 5 8 6.51 6.03
 17 5 -8 9.43 6.73
 -17 5 -8 10.68 6.41
 17 5 -8 14.22 6.94
 -17 5 -8 1.19 5.64
 -17 -7 0 3.44 4.51
 17 7 0 -1.58 4.95
 -17 7 0 4.11 5.05
 17 7 0 7.69 4.45
 -17 7 0 5.02 4.58
 17 7 0 2.4 4.9
 17 7 -1 528.8 25.7
 -17 7 -1 486.26 23.87
 17 7 -1 470.43 23.04
 17 7 -1 514.68 23.64
 17 7 1 473.96 23.37
 -17 7 -1 514.06 24.17
 -17 7 1 480.35 23.53
 17 7 -1 445.35 23.34
 -17 7 -1 491.7 23.88
 -17 7 1 470.34 23.47
 17 7 1 450.32 23.07
 -17 -7 1 478.33 24.28
 -17 -7 -1 455.51 23.69
 17 7 -2 89.24 9.93
 -17 7 -2 89.04 9.63
 -17 7 2 82.95 7.75
 -17 -7 2 65.93 8.77
 -17 -7 -2 67.65 8.92
 17 7 2 87.06 9.54
 -17 7 2 86.89 9.61
 17 7 -2 96.27 10.82
 17 7 2 108.04 10.42
 -17 7 2 81.04 9.3
 17 7 -2 80.3 9.12
 -17 7 -2 84.62 9.5
 17 7 -2 105.48 9.97
 -17 7 -2 105.42 10.44
 17 -7 -2 68.19 7.7
 17 7 -3 286.3 18.08
 -17 7 -3 265.31 17.33
 17 7 -3 254.6 18.42
 17 7 -3 262.09 16.78
 -17 7 -3 298.75 18.16
 -17 -7 3 325.81 18.81
 -17 7 3 276.58 15.63
 17 7 -3 295.91 17.56
 -17 7 -3 277.15 17.73
 17 7 3 276.23 17.67
 17 7 3 299.99 18.1
 -17 -7 4 159.06 13.26
 -17 7 -4 132.07 12.69
 17 7 -4 171.34 13.48
 17 7 -4 150.37 12.65
 -17 7 -4 154.61 13.5
 -17 7 4 149.11 11.6
 -17 7 -4 134.65 12.74
 17 7 -4 144.75 13.04
 -17 7 5 413.54 21.44
 -17 -7 5 415.07 22.64
 -17 7 -5 385.92 23.02
 17 7 -5 377.1 22.18
 17 7 -5 408.58 24.8
 17 7 -5 374.82 22.03
 -17 7 -5 384.95 22.93
 17 7 -6 32.23 7.75
 -17 7 -6 38.84 8.34
 17 7 -6 19.65 7.72
 -17 7 6 34.56 7.38
 -17 7 -6 23.56 7.6
 17 7 -6 39.07 8.31
 -17 -7 6 35.69 7.72
 17 7 -7 140.3 14.56
 -17 7 -7 129.73 14.23
 -17 7 7 163.91 14.38
 17 7 -7 131.44 15.17
 17 7 -7 141.83 14.72
 -17 7 -7 128.9 14.38
 -17 -7 7 132.79 13.62
 17 9 0 -3.29 6.25
 -17 9 0 -1.11 6.67
 -17 -9 0 5.31 5.38
 17 9 0 1.1 6.22
 -17 9 0 1.12 6.41
 17 9 -1 287.77 20.03
 17 9 -1 317.39 20.2
 -17 9 -1 240.51 18.44
 17 9 1 275.03 19.26
 -17 9 1 288.4 19.65
 -17 -9 1 259.22 19.11
 -17 -9 -1 260.57 18.71
 -17 9 1 260.53 19
 17 9 -1 298.81 19.88
 -17 9 -1 309.13 20.33
 17 9 1 283.09 19.67
 17 9 -2 33.45 8.06
 17 9 2 53.53 9.22
 -17 9 2 59.59 9.81
 -17 9 -2 42.56 8.67
 17 9 -2 45.68 9.28
 17 9 -2 40.25 8.24
 -17 9 -2 51.19 8.89
 -17 -9 2 49.62 8.56
 -17 -9 -2 23.18 7.08
 -17 9 2 50.71 9.07
 17 9 -2 41.07 8.31
 -17 9 -2 40.33 8.35
 17 9 2 51.75 9.23
 17 9 -3 67.04 10.62
 -17 9 -3 57.1 10.1
 17 9 3 75.83 10.68
 -17 9 3 64.92 10.25
 17 9 -3 70.48 10.48
 17 9 -3 71.97 10.99
 -17 9 -3 73.63 10.7
 17 9 -3 61.55 9.85
 -17 9 -3 82.93 11.55
 -17 -9 3 65.55 10.09
 17 9 3 63.54 10.03
 -17 9 3 57.17 9.67
 17 9 -4 55.59 10.22
 17 9 -4 55.73 9.61
 -17 9 4 58.83 10
 -17 9 -4 52.75 10.13
 17 9 4 73.04 10.84
 17 9 -4 38.92 8.61
 -17 9 -4 39.94 9.03
 -17 9 4 48.86 7.93
 -17 -9 4 40.44 8.73
 17 9 4 54.91 10.03
 -17 9 4 51.61 9.87
 17 9 -4 52.57 9.44
 -17 9 -4 39.4 8.75
 18 0 0 3939.94 116.05
 18 0 1 0.4 2.2
 18 0 -1 0.5 2.39
 -18 0 2 668.94 20.89
 18 0 2 697.64 23.69
 18 0 2 647.16 20.25
 -18 0 2 651.93 20.81
 18 0 2 640.15 20.25
 -18 0 3 3.9 3.3
 18 0 -3 1.95 2.82
 -18 0 4 1299.43 46.73
 18 0 -4 1319.21 46.17
 -18 0 -5 2.16 2.65
 -18 0 5 0.6 2.97
 18 0 -5 2.25 3.33
 -18 0 -5 0.55 2.63
 -18 0 5 0.81 3.59
 -18 0 -6 1567.24 54.66
 18 0 -6 1664.73 55.66
 18 0 -6 1653.23 56.61
 -18 0 6 1571.06 57.21
 -18 0 6 1567.03 53.46
 18 0 -6 1695.13 55.75
 -18 0 -6 1569.7 54.49
 18 0 -7 0.92 3.7
 -18 0 7 -0.99 4.4
 -18 0 7 -1.29 3.48
 -18 0 8 84.38 10.75
 -18 0 9 1.21 5.23
 -18 2 0 713.71 25.4
 -18 2 0 691.15 21.95
 -18 2 0 677.58 21.92
 18 2 0 694.9 21.42
 18 2 0 700.15 21.43
 -18 2 -1 174.29 7.46
 18 2 -1 173.72 7.39
 -18 2 -1 180.47 10.73
 18 2 -1 156.56 7.34
 -18 2 -1 161.28 7.53
 -18 2 -1 175.17 7.5
 18 2 -1 178.07 7.41
 -18 -2 1 167.99 11.22
 18 -2 1 173.02 8.32
 -18 2 1 172.52 7.8
 18 2 1 172.46 7.26
 18 2 1 162.86 7.24
 -18 2 1 174.34 7.82
 -18 2 1 193.58 10.56
 18 2 1 169.55 7.2
 18 2 1 167.69 7.27
 18 2 -2 2859.46 86.03
 18 -2 2 2576.85 78.16
 -18 -2 2 2849.79 85.04
 18 2 -2 2797.28 79.61
 -18 2 -2 2689.55 79.4
 -18 2 -2 2647.79 79.35
 18 2 -2 2826.22 79.66
 -18 -2 2 2794.68 85.36
 -18 2 3 25.93 4.91
 -18 -2 3 37.9 5.45
 -18 -2 3 31.65 5.42
 18 -2 -3 25.72 5
 -18 2 -3 26.57 3.68
 18 2 -3 29.49 3.88
 -18 2 -3 31.06 3.96
 18 2 -3 38.49 6.06
 18 2 -3 25.62 3.67
 18 2 -3 25.52 4.57
 18 -2 -4 1488.35 51.54
 18 2 -4 1477.82 50.9
 18 2 -4 1525.65 48.44
 -18 2 -4 1432.28 47.92
 -18 2 -4 1447.14 48.03
 18 2 -4 1499.65 48.39
 -18 -2 4 1522.34 51.69
 -18 -2 4 1522.04 50.78
 -18 2 4 1492.44 50.95
 -18 -2 4 1503.82 53.45
 -18 2 5 44.17 6.48
 -18 -2 5 38 6.89
 18 -2 -5 40.42 6.37
 18 2 -5 34.92 6.13
 -18 -2 5 42.68 6.24
 -18 -2 5 38.11 6.17
 -18 -2 6 343.11 18.2
 18 -2 -6 362.63 19.58
 18 2 -6 354.24 19.56
 18 2 -6 343.56 18.35
 -18 2 -6 335.52 18.05
 -18 -2 6 379.19 19.4
 -18 -2 6 348.45 20.89
 -18 2 6 354.68 19.56
 18 2 -6 365.28 18.79
 -18 2 -6 341.1 18.15
 -18 -2 7 85.25 9.04
 18 -2 -7 71.21 8.9
 -18 2 7 49.61 8.16
 -18 -2 7 50.84 9.16
 18 2 -7 50.6 8.09
 -18 2 -7 67.9 9.04
 18 2 -7 54.48 8.3
 -18 2 -7 57.22 8.31
 -18 -2 7 64.17 8.06
 18 2 -8 854.26 36.19
 -18 2 -8 772.62 34.81
 -18 -2 8 778.08 32.57
 18 2 -8 793.09 35.2
 -18 2 -8 746.06 34.41
 -18 -2 8 803.45 37.26
 -18 2 8 790.44 35.33
 18 2 -9 57.95 9.79
 -18 2 -9 44.44 9.36
 -18 2 9 32.35 7.84
 -18 -2 9 33.25 8.83
 18 2 -9 26.64 7.58
 -18 2 -9 21.15 7.35
 18 4 0 1266.52 45.63
 18 4 0 1213.96 42.41
 -18 4 0 1351.75 42.32
 18 4 0 1262.86 41.19
 -18 4 0 1328.99 42.34
 18 4 0 1267.87 41.25
 -18 -4 0 1283.29 45.39
 -18 4 0 1279.74 41.37
 -18 4 -1 319.21 13.26
 18 4 -1 318.59 14.02
 18 4 -1 321.48 14.09
 -18 4 -1 322.69 14.55
 18 4 -1 305.9 14.42
 18 4 -1 317.16 17.47
 18 4 1 321.43 17.02
 -18 4 1 333.52 14.81
 18 4 1 334.3 14.43
 -18 4 -1 319.56 14.47
 -18 -4 1 309.26 16.75
 -18 -4 -1 288.83 16.69
 18 4 1 319.46 14.32
 -18 4 1 306.96 14.52
 -18 4 -2 1510.49 48.68
 18 4 -2 1569.95 53.73
 18 4 2 1580.44 52.21
 18 4 -2 1485.99 49.68
 18 4 -2 1459.81 48.05
 -18 4 -2 1547.48 48.84
 18 4 -2 1502.48 48.27
 -18 4 2 1499.59 49.42
 -18 -4 2 1507.11 51.81
 18 4 -2 1453.28 48.73
 -18 -4 3 36.92 5.9
 18 4 -3 27.53 6.13
 18 -4 -3 36.16 5.78
 -18 4 3 38.07 5.63
 -18 -4 3 37.92 6.23
 18 4 -3 54.06 6.28
 18 4 -4 1117.02 43.54
 -18 4 -4 1094.71 38.38
 18 4 -4 1127.78 39.64
 18 -4 -4 1093.46 40.02
 18 4 -4 1056.88 38.22
 -18 4 4 1057.54 39.25
 18 4 -4 1107.9 38.58
 -18 4 -4 1036.94 38
 -18 -4 4 1108.13 40.38
 -18 -4 4 996.35 39.15
 -18 -4 5 74.57 8.33
 -18 4 -5 69.95 7.74
 18 4 -5 71.3 8.15
 -18 -4 5 57.19 7.34
 18 4 -5 72.64 9.82
 18 4 -5 70.11 7.87
 -18 4 -5 69.84 7.78
 -18 4 5 76.71 8.32
 18 -4 -5 62.66 7.59
 18 4 -5 64.2 7.87
 18 -4 -6 493.9 23.35
 -18 4 -6 439.33 22.7
 18 4 -6 491.01 23.63
 -18 -4 6 460.42 22.36
 18 4 -6 488.12 23.59
 -18 4 -6 493.46 23.8
 -18 -4 6 469.22 23.14
 18 4 -6 448.36 26.29
 -18 4 6 475.2 23.76
 -18 -4 7 128.81 11.86
 18 4 -7 124.18 12.03
 -18 4 -7 140.97 12.53
 18 4 -7 104.37 13.09
 -18 4 -7 136.88 12.4
 18 4 -7 132.49 12.18
 -18 4 7 128.71 12.2
 18 -4 -7 125.1 11.6
 -18 4 -8 318.07 20.9
 18 4 -8 330.72 21.24
 -18 -4 8 336.4 19.87
 -18 4 8 314.73 20.55
 18 4 -8 341.4 21.35
 -18 4 -8 342.65 21.45
 -18 4 -9 38.79 8.82
 18 4 -9 34.5 8.36
 -18 -4 9 39.86 7.85
 -18 4 9 42.46 8.67
 18 4 -9 44.42 9.61
 -18 4 -9 48.5 9.63
 18 6 0 1625.12 54.39
 -18 6 0 1643.85 55.16
 -18 6 0 1598.68 54.76
 18 6 0 1668.78 54.51
 -18 -6 0 1562.76 56.52
 18 6 0 1640.85 57.82
 -18 6 -1 47.31 6.53
 18 6 -1 50.77 6.89
 -18 6 1 50.27 7.08
 18 6 -1 53.62 6.95
 18 6 1 54.85 6.95
 -18 6 -1 50.38 6.78
 -18 -6 -1 65.55 8.24
 -18 -6 1 63.8 8.26
 18 6 -1 45.84 6.5
 18 6 -1 60.14 8.31
 -18 6 -1 75.02 7.73
 -18 6 1 53.07 5.92
 18 6 1 56.83 7.14
 -18 6 1 54.37 7.23
 18 6 1 61.42 8.42
 -18 6 2 354.48 17.11
 18 6 -2 335.61 17.77
 -18 6 -2 379.83 18.92
 18 6 -2 351.84 18.55
 -18 6 -2 388.94 19.09
 18 6 -2 347.67 17.97
 18 6 -2 357.51 20.8
 18 6 -2 325.32 16.22
 -18 6 -2 379.15 19.03
 18 6 2 400.69 19.18
 -18 6 2 338.32 18.28
 18 6 2 419.63 19.47
 -18 6 2 346.87 18.37
 -18 -6 2 364.08 20.17
 18 6 -3 8.46 4.62
 -18 6 -3 10.68 4.69
 18 6 -3 9.28 4.08
 -18 6 -3 10 4.62
 18 6 -3 7.26 5.52
 18 -6 -3 13.87 4.59
 -18 -6 3 17.96 5.71
 18 6 -3 7.05 3.36
 18 6 -3 13.6 4.5
 -18 6 -3 10.8 4.63
 -18 6 3 4.5 3.53
 18 6 -4 466.3 25.64
 -18 6 4 463.78 22.03
 18 -6 -4 458.95 21.86
 -18 -6 4 440.15 23.3
 18 6 -4 482.53 22.85
 -18 6 -4 468.55 23.08
 -18 6 -4 466.02 23.13
 18 6 -4 487.67 23.05
 -18 6 -4 456.69 22.97
 18 6 -5 4.79 5.97
 18 6 -5 4.42 4.48
 -18 6 -5 8.29 5.12
 -18 6 5 0.82 4.03
 18 -6 -5 5.81 4.14
 -18 -6 5 2.74 4.4
 -18 6 -5 0.92 4.58
 18 6 -5 7.07 4.84
 18 6 -6 662.91 33.94
 -18 6 6 623.37 29.38
 18 6 -6 643.37 30.33
 -18 6 -6 642.72 30.57
 -18 -6 6 604.47 29.36
 18 6 -6 641.82 30.3
 -18 6 -6 640.33 30.43
 18 -6 -6 672.67 28.26
 -18 6 -7 21.75 7.31
 18 6 -7 30.25 7.59
 18 6 -7 22.82 8.69
 -18 -6 7 22.18 6.64
 18 6 -7 39.36 8.36
 -18 6 -7 28.67 7.39
 -18 6 7 33.15 7.59
 -18 8 0 73.37 9.56
 18 8 0 76.75 10.54
 -18 -8 0 81.86 10.37
 18 8 0 100.12 10.45
 18 8 0 91.66 10.14
 -18 8 0 70.39 9.25
 18 8 -1 -0.93 5.01
 18 8 1 -0.96 4.85
 -18 8 1 3.88 4.92
 -18 8 -1 2.93 5.27
 -18 -8 -1 -1.95 4.33
 -18 -8 1 3.12 4.71
 18 8 1 -0.94 4.85
 -18 8 1 0.96 4.61
 18 8 -1 -0.92 4.89
 -18 8 -1 -1.94 4.75
 18 8 -1 1.12 4.87
 18 8 -2 757.71 35.91
 18 8 2 861.62 35.42
 -18 8 2 755.73 34.3
 -18 8 -2 778.15 34.56
 18 8 -2 759.56 33.89
 18 8 -2 797.22 35.1
 -18 8 -2 749.29 34.29
 18 8 2 795.11 34.77
 -18 8 2 824.91 35.19
 18 8 -2 786.36 34.27
 -18 8 -2 801.94 34.95
 -18 -8 2 841.43 36.16
 -18 -8 -2 726.8 34.05
 18 8 -3 -1.98 4.77
 -18 8 -3 -2.12 4.9
 18 8 -3 -5.94 5.71
 -18 8 -3 -1.05 4.97
 18 8 3 -2.03 4.89
 -18 8 3 2.07 5.16
 18 8 -3 1.97 4.75
 -18 8 3 1.43 3.58
 18 8 -3 -3.15 4.86
 -18 8 -3 -6.25 5.78
 -18 -8 3 1.05 5.06
 18 8 3 1.03 4.93
 -18 8 3 -1.04 4.83
 18 8 -4 329.75 21.39
 -18 8 -4 338.91 21.43
 18 8 -4 331.91 20.89
 -18 8 -4 362.87 22
 18 8 4 333.18 20.93
 18 8 -4 267 20.32
 -18 -8 4 346.91 21.65
 -18 8 -4 325.34 21.03
 18 8 -4 326.36 20.54
 -18 8 4 319.06 18.72
 18 8 4 334.45 21.15
 -18 8 5 11.95 5.65
 -18 -8 5 9.95 6.14
 -18 8 -5 7.21 6.68
 18 8 -5 3.39 5.44
 18 8 -5 11.88 6.91
 18 8 -5 1.2 5.65
 -18 8 -5 5.99 5.77
 18 8 -5 3.4 5.03
 -18 8 -5 6.03 5.81
 19 1 0 0.53 2.53
 19 -1 0 3.75 2.44
 -19 1 1 1080.33 31.97
 -19 1 1 1109.6 31.89
 -19 1 1 1087.9 31.97
 -19 1 1 1091.92 31.89
 -19 -1 1 1298.81 41.11
 19 1 1 1263.44 38.66
 19 -1 1 1177.79 36.32
 19 -1 2 157.82 7.02
 -19 -1 2 165.8 7.32
 -19 -1 2 183.45 11.81
 -19 -1 2 162.23 7.33
 -19 -1 2 197.36 12.22
 19 1 -2 167.45 7.54
 -19 1 -2 167.24 7.18
 19 1 -2 188.75 11.77
 19 1 -2 191.96 12
 19 -1 -2 186.65 12.17
 19 -1 2 166.07 7.12
 19 1 2 176.03 7.02
 -19 1 2 175.3 7.57
 19 1 2 178.31 10.2
 19 -1 2 161.34 8.44
 19 1 2 175.26 7
 19 1 -2 173.02 7.58
 -19 1 -2 166.83 7.16
 -19 1 2 167.86 7.46
 -19 1 3 1807.01 58.52
 -19 -1 3 1787.54 59.53
 19 -1 -3 1842.03 59.25
 19 1 -3 1816.51 58.82
 -19 -1 3 1848.56 58.47
 19 1 -3 1748.25 53.67
 -19 1 -3 1700.74 53.07
 19 1 -3 1729.23 53.6
 -19 1 -3 1704.53 53.06
 -19 -1 3 1723.74 58.44
 -19 -1 4 273.23 16.63
 -19 1 4 317.58 16.77
 19 -1 -4 298.13 16.49
 19 1 -4 304.27 16.58
 -19 -1 4 311.12 16.06
 -19 1 -4 254.69 12.91
 19 1 -4 281.14 13.56
 19 1 -4 269.07 13.4
 -19 1 -4 288.87 13.34
 -19 -1 4 282.55 15.96
 -19 -1 5 506.87 24.75
 -19 1 5 469.76 23.44
 -19 -1 5 516.97 22.73
 19 -1 -5 513.96 24.14
 19 1 -5 496.98 23.62
 -19 1 -6 66.86 7.73
 19 1 -6 75.42 8.91
 19 -1 -6 76.71 8.97
 -19 1 6 57.91 8.25
 -19 -1 6 61.29 8.88
 19 1 -6 76.28 8.21
 19 1 -6 62.17 7.66
 -19 1 -6 62.66 7.4
 -19 -1 6 72.49 8.06
 19 1 -7 524.2 24.91
 -19 1 -7 472.08 23.66
 -19 -1 7 438.92 25.47
 -19 1 7 498.08 25.73
 19 -1 -7 522.24 25.63
 19 1 -7 516.71 25.46
 19 1 -7 482.99 24.25
 -19 1 -7 448.39 23.24
 -19 -1 7 520.84 23.52
 -19 -1 8 8.21 5.64
 -19 1 8 3.28 5.63
 19 1 -8 6.2 5.24
 -19 1 -8 5.91 4.91
 19 -1 -8 3.13 4.73
 19 1 -8 2.06 4.95
 -19 1 -8 0.98 4.55
 19 1 -9 321.18 21.66
 -19 1 -9 347.78 21.81
 19 1 -9 315.65 21.54
 -19 1 -9 293.14 20.81
 -19 -1 9 352.82 23.06
 -19 1 9 285.36 20.64
 19 3 0 6.01 3.5
 19 3 0 3.31 1.61
 -19 3 0 -0.3 2.66
 -19 -3 0 0.7 3.05
 -19 3 0 1.28 2.26
 -19 3 0 -1.52 2.75
 19 3 0 4.11 1.71
 19 3 -1 1757.83 52.74
 -19 3 -1 1777.12 53.11
 -19 -3 1 1707.63 58.42
 19 3 -1 1670.19 52.96
 -19 3 -1 1681.04 53.15
 -19 -3 1 1690.5 58.31
 19 3 -1 1826.64 59.23
 19 -3 1 1648.49 51.86
 19 3 1 1750.78 57.81
 19 3 1 1784.9 52.82
 -19 3 1 1811.97 53.6
 -19 3 -1 1816.23 53.2
 19 3 -1 1779.2 52.78
 -19 3 1 1791.43 53.6
 19 3 1 1771.4 52.84
 -19 -3 2 23.37 5.02
 -19 3 2 24.31 4.44
 19 3 -2 22.03 3.38
 19 3 -2 26.32 3.84
 -19 3 -2 25.25 3.71
 -19 -3 2 19.64 4.95
 19 3 -2 27.05 5.63
 19 3 2 29.15 5.02
 19 3 -2 28.49 4.87
 19 3 -2 20.97 3.32
 -19 3 -2 29.07 3.7
 -19 3 -2 25.4 3.5
 -19 -3 3 215.99 13.76
 19 3 -3 227.42 15
 -19 -3 3 214.16 13.61
 19 -3 -3 212.9 13.73
 19 3 -3 217.57 13.29
 19 3 -3 192.9 10.71
 -19 3 -3 201.41 10.77
 19 3 -3 216.69 11.08
 -19 3 3 215.49 12.84
 -19 3 -3 215.6 10.93
 19 3 -4 19.38 5.77
 -19 -3 4 30.55 5.97
 -19 3 4 25.56 5.12
 -19 -3 4 27.25 5.79
 19 3 -4 18.36 4.85
 19 -3 -4 34.22 6.09
 -19 -3 5 1451.72 50.94
 19 3 -5 1453.65 54.09
 -19 -3 5 1485.94 50.81
 19 3 -5 1519.79 51.41
 19 -3 -5 1451.53 51.33
 19 3 -5 1435.63 48.83
 -19 3 -5 1370.54 48.26
 19 3 -5 1396.22 48.58
 -19 3 -5 1376.38 48.26
 -19 3 5 1388.64 50.3
 19 -3 -6 23.26 5.94
 19 3 -6 24.31 5.83
 19 3 -6 17.49 5.06
 -19 3 -6 17.55 5.06
 -19 3 6 16.45 5.53
 -19 -3 6 21.84 5.59
 -19 -3 6 26.88 5.84
 -19 3 -6 25.46 5.42
 19 3 -6 30.93 6.08
 -19 -3 7 291.44 17.59
 -19 -3 7 274.38 19.77
 -19 3 7 288.13 18.37
 19 -3 -7 294.49 18.39
 -19 3 -7 289.06 17.7
 19 3 -7 280.65 17.85
 -19 3 -7 267.46 17.25
 19 3 -7 273.47 17.57
 -19 -3 7 294.83 17.49
 19 -3 -8 5.11 4.91
 19 3 -8 3.18 6.36
 -19 3 -8 5.11 5.9
 19 3 -8 -2.11 6.09
 -19 3 -8 1.02 5.56
 -19 -3 8 8.99 4.99
 -19 -3 8 2.52 5.72
 -19 3 8 2.14 4.96
 19 3 -9 62.51 10.38
 -19 3 -9 102.41 11.98
 -19 -3 9 77.07 10.12
 -19 -3 9 74.33 11.93
 19 3 -9 71.68 10.89
 -19 3 -9 80.52 11.17
 -19 3 9 88.73 11.43
 -19 -5 0 0.78 3.69
 19 5 0 0.84 3.72
 -19 5 0 4.94 2.77
 19 5 1 492.69 23.5
 19 5 1 452.65 19.23
 -19 -5 1 449.29 22.45
 -19 -5 -1 431.48 22.45
 19 5 -2 39.55 5.43
 -19 5 2 42.99 5.59
 -19 -5 2 37.23 6.57
 19 5 -2 28.75 6.62
 19 5 -3 1403.31 52.72
 -19 5 3 1448.5 48.63
 19 -5 -3 1370.43 49.51
 19 5 -3 1425.08 48.32
 -19 -5 3 1431.99 51.03
 19 5 -3 1470.23 48.1
 -19 5 -3 1409.05 48.18
 19 5 -3 1380.16 47.67
 -19 5 -3 1484.12 48.6
 -19 5 -3 1375.95 48.16
 19 5 -3 1347.88 48.17
 19 5 -4 52.28 8.64
 -19 5 4 46.62 6.66
 -19 -5 4 48.5 7.45
 19 5 -4 38.15 6.23
 19 -5 -4 41.86 6.5
 -19 5 -4 38.01 6.17
 19 5 -4 64.04 7.28
 19 5 -4 51.15 6.68
 -19 5 -4 40.64 6.18
 19 5 -5 114.41 10.3
 -19 5 -5 109.86 10.27
 -19 5 -5 106.99 10.12
 19 5 -5 95.07 11.89
 19 -5 -5 126.15 10.91
 -19 -5 5 127.94 11.34
 -19 -5 5 92.91 9.6
 -19 5 5 98.95 9.84
 19 5 -5 127.07 10.79
 19 5 -6 25.68 8.15
 19 5 -6 14.34 5.51
 -19 5 -6 9.79 5.15
 -19 -5 6 9.12 4.93
 19 -5 -6 5 4.3
 -19 5 -6 15.09 5.33
 19 5 -6 7.14 4.68
 -19 5 6 5.41 4.72
 19 5 -7 398.6 25.81
 19 5 -7 352.38 21.57
 -19 5 -7 315.2 20.55
 19 -5 -7 385.17 21.09
 -19 5 -7 352.54 21.31
 19 5 -7 370.59 21.75
 -19 -5 7 379.54 21.56
 -19 5 7 378.25 21.71
 -19 5 8 1.12 5.56
 19 5 -8 9.29 6.36
 -19 5 -8 13.73 6.87
 19 5 -8 3.05 8
 19 5 -8 9.34 6.48
 -19 5 -8 3.45 5.83
 -19 -5 8 13.32 6.36
 19 7 0 6.84 4.61
 -19 7 0 1.62 4.75
 -19 7 0 4.81 4.75
 19 7 0 -0.75 4.68
 19 7 0 6.25 5.45
 -19 -7 0 5.66 4.86
 -19 -7 1 496.48 25.45
 -19 -7 -1 448.17 24.42
 19 7 -1 468.23 22.89
 -19 7 -1 487.7 23.82
 -19 7 1 495.85 23.76
 19 7 1 490.34 23.4
 19 7 -1 468.56 23.02
 -19 7 -1 508.17 24.13
 19 7 1 522.9 24.01
 -19 7 1 515.32 24.18
 19 7 -1 496.69 26.06
 -19 7 2 74.01 7.63
 19 7 -2 79.14 8.84
 19 7 -2 86.65 9.06
 -19 -7 2 103.5 11.06
 19 7 -2 81.89 9.45
 -19 7 -2 69.68 8.84
 -19 7 -2 74.76 8.9
 19 7 2 87.75 9.29
 19 7 -2 85.41 10.53
 19 -7 -2 81.23 8.61
 -19 7 2 85.14 9.39
 -19 7 2 71.92 8.67
 19 7 2 82.56 9.12
 -19 7 -2 94.44 9.76
 -19 7 -3 276.69 17.52
 19 7 -3 286.52 17.15
 -19 7 -3 297.03 18.02
 19 7 3 278.57 17.15
 -19 7 3 293.82 17.77
 -19 7 3 265.78 17.03
 19 7 3 247.38 16.54
 19 7 -3 262.59 16.69
 -19 7 3 286.78 15.99
 -19 -7 3 256.47 17.65
 19 7 -3 268.33 17.6
 -19 7 -3 262.14 17.11
 19 7 -3 275.26 19.28
 19 7 -4 124.27 12.19
 -19 7 -4 118.19 11.85
 -19 7 4 113.73 10.49
 -19 -7 4 126.05 12.46
 19 7 -4 121.44 11.63
 -19 7 -4 128.15 12.01
 19 7 -4 116.31 11.52
 -19 7 -4 135.33 12.39
 19 7 -4 126.24 13.75
 -19 7 -5 309.73 20.45
 -19 7 5 322.9 19.23
 19 7 -5 345.59 20.74
 -19 7 -5 336.31 20.8
 -19 -7 5 361.09 21.55
 19 7 -5 344.29 20.59
 -19 7 -5 356.22 21.41
 19 7 -5 371.82 23.88
 19 7 -6 35.91 7.65
 -19 7 -6 30.75 7.79
 -19 -7 6 20.42 6.87
 19 7 -6 25.02 8.18
 -19 7 6 30.64 7.48
 19 7 -6 36.9 7.89
 -19 7 -6 27.22 7.09
 19 9 0 8.44 6.25
 -19 9 0 3.23 6.46
 19 9 0 -1.06 6.14
 -19 9 0 -9.77 7.17
 -19 -9 0 5.73 5.51
 19 9 -1 330.53 22.59
 -19 -9 1 296.09 21.12
 -19 -9 -1 319.43 21.53
 19 9 -1 315.05 20.55
 19 9 1 376.44 22.2
 -19 9 -1 344.68 21.39
 -19 9 1 338.39 21.38
 19 9 1 327.94 20.94
 -19 9 -1 346.21 21.48
 -19 9 1 314.17 20.79
 19 9 -1 346.25 21.19
 19 9 2 25.64 7.05
 -19 9 2 37.31 8.28
 19 9 -2 26.9 7.3
 -19 9 -2 40.47 8.1
 19 9 2 38.56 8.13
 -19 9 2 26.8 7.5
 19 9 -2 19.5 6.55
 -19 9 -2 40.77 8.55
 19 9 -2 38.72 8.34
 19 9 -2 27.09 7.96
 -19 -9 2 19.27 7.6
 -19 -9 -2 29.57 8.28
 19 9 3 86.37 11.03
 -19 9 3 74.07 10.72
 19 9 -3 73.22 10.13
 -19 9 -3 99.91 12.35
 19 9 -3 83.82 11.51
 -19 9 -3 84.84 11.54
 -19 -9 3 62.5 10.72
 19 9 -3 83.89 11.52
 -19 9 -3 86.36 11.22
 19 9 3 76.14 10.69
 -19 9 3 80.15 10.86
 19 9 -3 65.05 9.81
 20 0 0 3129.14 94.51
 -20 0 0 3159.5 96.86
 20 0 1 0.89 2.21
 -20 0 -1 -0.62 2.8
 -20 0 1 -0.65 2.62
 -20 0 -2 215.31 12.28
 20 0 2 187.48 9.86
 20 0 -2 199.11 12.6
 20 0 2 163.73 6.21
 -20 0 2 201.67 12.21
 -20 0 2 168.13 6.82
 -20 0 2 185.96 11.91
 -20 0 2 169.62 6.85
 20 0 2 161.96 6.21
 -20 0 3 4.27 3.36
 20 0 -3 1.47 3.27
 -20 0 4 386.2 19.05
 -20 0 4 358.26 19.5
 20 0 -4 393.05 19.97
 -20 0 5 9.57 3.95
 -20 0 5 4.38 4.05
 20 0 -5 -0.84 3.55
 20 0 -6 912.85 37.19
 -20 0 6 929.42 38.39
 -20 0 6 883.6 34.63
 -20 0 7 13.89 6.12
 20 0 -7 21.91 6.66
 -20 0 8 18.77 6.35
 20 0 -8 13.03 6.04
 -20 0 9 3.85 6.05
 -20 2 0 177.72 7.02
 -20 2 0 185.67 10.56
 20 2 0 170.76 6.5
 20 2 0 170.01 6.48
 -20 2 0 173.18 7
 -20 2 0 202.33 11.91
 20 2 0 204.1 12.24
 20 -2 0 184.8 9.82
 -20 -2 0 183.01 12.16
 -20 2 -1 186.06 7.53
 20 2 -1 180.78 7.34
 -20 2 -1 185.86 7.51
 -20 -2 1 189.13 12.64
 20 2 1 194.82 7.14
 -20 -2 1 185.81 12.34
 20 -2 1 172.94 8.87
 20 2 -1 210.69 12.75
 -20 2 1 191.41 7.98
 20 2 -1 196.42 12.35
 20 2 -1 171.32 7.24
 -20 2 1 158.69 7.48
 20 2 1 192.87 7.27
 -20 2 1 158.26 7.46
 20 2 1 193.31 7.3
 20 2 1 176.17 6.97
 -20 2 1 179.77 7.81
 20 2 -2 968.75 29.58
 -20 2 -2 908.04 29.21
 -20 2 -2 816.54 28.99
 -20 2 2 972.06 34.16
 -20 -2 2 976.6 36
 20 2 -2 991.29 36.19
 20 -2 2 851.53 28.87
 20 2 -2 958.68 35.09
 20 2 2 946.18 29.1
 20 2 2 957.56 29.11
 -20 2 -2 917.64 29.24
 20 2 -2 927.71 29.41
 -20 -2 2 983.23 35.88
 -20 2 -3 17.53 3.04
 20 2 -3 22.92 3.48
 -20 -2 3 26.14 5.3
 20 2 -3 20.64 4.8
 -20 -2 3 29.62 5.49
 -20 2 3 26.17 4.96
 20 -2 -3 21.47 5.2
 -20 2 -3 20.48 3.21
 20 2 -3 21.68 3.49
 20 2 -3 21.9 4.52
 20 2 -4 374.82 19.19
 20 -2 -4 369.81 19.31
 20 2 -4 339.26 15.73
 -20 2 -4 355.69 15.71
 20 2 -4 357.14 16.03
 -20 2 -4 342.68 15.61
 -20 -2 4 361.35 19.04
 -20 -2 4 381.81 18.96
 -20 2 4 345.29 18.48
 -20 -2 5 31.99 6.84
 -20 2 5 35.76 6.45
 -20 -2 5 40.34 6.7
 20 -2 -5 38.31 6.8
 20 2 -5 29.47 6.27
 -20 -2 5 30.85 6.34
 -20 -2 6 118.07 10.53
 20 2 -6 105.38 9.52
 -20 2 -6 103.52 9.31
 -20 -2 6 113.23 12
 -20 2 6 102.17 10.57
 20 2 -6 98.14 10.45
 20 -2 -6 114.21 10.85
 -20 -2 6 101.23 10.16
 -20 2 -6 101.39 9.23
 20 2 -6 113.37 9.92
 -20 2 7 95.15 10.85
 -20 -2 7 124.8 11.2
 20 2 -7 98.31 10.8
 20 -2 -7 103.59 11.25
 -20 -2 7 107.01 12.12
 -20 -2 7 100.78 10.57
 20 2 -7 123.51 11.14
 -20 2 -7 98.56 9.86
 20 2 -7 113.29 10.83
 -20 2 -7 97.77 10
 -20 -2 8 386.55 21.47
 20 -2 -8 428.86 23.72
 20 2 -8 395.94 22.79
 -20 2 -8 377.13 21.82
 -20 -2 8 408.54 24.8
 -20 2 8 367.36 22.82
 20 2 -8 425.67 23.35
 -20 2 -8 348.99 21.27
 -20 -2 8 387.15 21.65
 20 2 -9 29.95 8.33
 -20 2 -9 27.09 7.35
 -20 2 9 20.67 7.5
 -20 -2 9 18.88 7.73
 20 2 -9 28.7 8.09
 -20 2 -9 31.56 7.84
 -20 -4 0 351.93 19.57
 20 4 0 369.8 15.42
 -20 4 0 402.16 16.39
 -20 4 0 381.59 16.44
 20 4 0 348.31 15.26
 20 4 0 371.52 19.76
 -20 4 -1 227.38 11.75
 20 4 -1 257.94 11.83
 20 4 -1 261.98 12.33
 20 4 -1 238.66 11.58
 20 4 -1 247.49 15.61
 20 4 1 241 15
 20 4 -1 225.22 13.17
 -20 4 1 255.63 12.34
 -20 4 -1 229.76 11.8
 20 4 1 232.16 11.54
 -20 -4 1 264.38 15.61
 -20 4 -1 230.93 11.36
 -20 4 1 267.67 12.63
 20 4 1 249.22 11.82
 -20 4 2 372.72 17.47
 -20 4 -2 377.99 16.18
 20 4 -2 366.15 15.87
 20 4 -2 329.63 16
 20 4 -2 382.46 20.5
 20 4 2 398.58 19.86
 20 4 -2 367.7 17.91
 -20 -4 2 380.4 19.76
 20 4 2 378.03 16.16
 20 4 2 371.09 16.1
 20 4 -2 357.92 15.79
 -20 4 -2 390.19 16.38
 20 4 -3 25.45 6.08
 20 -4 -3 22.76 5.67
 -20 4 3 29.06 5.29
 -20 -4 3 27.01 5.84
 -20 -4 3 24.69 5.46
 20 4 -3 22.38 4.91
 -20 -4 4 278.56 16.79
 20 4 -4 284.17 18.76
 -20 4 4 287.15 16.28
 -20 4 -4 281.65 14.64
 20 4 -4 264.08 14.54
 -20 -4 4 291.3 17.23
 20 4 -4 249.12 14.34
 -20 4 -4 306.46 15.14
 20 4 -4 284.95 16.27
 20 -4 -4 308.28 17.47
 -20 -4 5 37.56 6.47
 20 4 -5 44.93 8.43
 20 4 -5 33.17 6.17
 -20 4 -5 24.04 5.1
 -20 -4 5 39.71 7.01
 -20 4 5 31.54 6.1
 20 -4 -5 41.65 7.1
 20 4 -5 32.19 6.32
 -20 4 -5 36.01 5.99
 20 4 -5 27.47 5.8
 20 4 -6 169.8 12.82
 -20 4 -6 165.12 12.68
 20 4 -6 153.4 12.85
 20 -4 -6 180.28 13.76
 20 4 -6 170.26 12.9
 -20 4 -6 195.32 13.33
 -20 -4 6 180.16 13.77
 -20 -4 6 151.26 12.3
 20 4 -6 167.06 15.61
 -20 4 6 168.36 13.48
 20 -4 -7 102.24 10.93
 -20 4 -7 99.22 10.44
 -20 -4 7 108.19 11.19
 -20 4 7 100.11 11.33
 20 4 -7 90.27 10.31
 20 4 -7 98.05 10.75
 -20 4 -7 97.79 10.65
 20 4 -7 91.25 12.52
 20 -4 -8 154.68 13.75
 -20 4 -8 132.69 13.13
 20 4 -8 145.23 13.92
 -20 -4 8 146.92 13.46
 -20 4 8 139.69 13.72
 20 4 -8 158.61 16.94
 20 4 -8 133.34 13.5
 -20 4 -8 172.61 14.44
 -20 6 0 934.94 34.95
 20 6 0 902.03 33.91
 -20 -6 0 913 37.53
 20 6 0 886.11 33.76
 -20 6 0 966.82 35
 20 6 0 900.52 38.11
 20 6 -1 73.69 7.76
 -20 6 1 68.18 7.65
 20 6 1 95.84 8.55
 -20 6 1 75.72 8.01
 20 6 1 103.1 10.72
 20 6 -1 79.99 9.89
 -20 -6 -1 82.93 9.71
 -20 6 -1 79.87 8.38
 20 6 1 97.68 8.62
 -20 -6 1 80.87 9.46
 20 6 -1 74.39 7.83
 -20 6 -1 104.8 9.28
 -20 6 -2 110.87 9.77
 20 6 -2 112.92 9.44
 20 6 -2 103.98 9.78
 -20 6 -2 103.06 9.37
 20 6 -2 120.67 9.58
 -20 6 -2 109.56 9.62
 20 6 -2 120.19 12.1
 20 6 2 115.54 9.57
 -20 6 2 108.89 9.64
 20 6 -2 79.07 7.85
 -20 -6 2 105.3 11.08
 -20 6 2 100.88 8.87
 20 6 2 122.86 9.86
 -20 6 2 119.49 9.88
 -20 -6 3 37.67 7.38
 -20 6 3 31.32 5.85
 20 6 -3 33.24 5.54
 20 6 -3 19.51 5.15
 -20 6 -3 22.56 5.57
 20 6 -3 35.61 6.03
 -20 6 -3 22.31 5.29
 20 6 -3 22.18 6.69
 20 6 3 25.04 5.34
 20 6 3 21.27 5.46
 -20 6 -3 20.06 5.28
 20 6 -3 27.13 5.65
 20 -6 -3 18.1 5.2
 20 6 -4 191.53 16.26
 -20 6 4 187.26 13.23
 20 6 -4 175.16 12.62
 20 -6 -4 177.4 13.09
 -20 -6 4 220.38 15.44
 20 6 -4 178.55 13.01
 -20 6 -4 188.02 13.53
 -20 6 -4 181.29 13.48
 20 6 -4 190.25 13.56
 -20 6 -4 154.88 12.47
 20 6 -4 187.69 13.25
 20 6 -5 27.81 8.04
 -20 6 -5 31.09 6.6
 20 6 -5 20.84 5.88
 -20 6 5 27.46 6.33
 20 -6 -5 18.94 5.53
 -20 -6 5 26.53 6.46
 20 6 -5 15.56 5.34
 -20 6 -5 14.2 5.16
 20 6 -6 374.91 24.94
 -20 6 6 362.23 21.3
 -20 6 -6 449.28 23.19
 20 6 -6 361.38 21.21
 -20 -6 6 342.31 21.39
 20 6 -6 390.46 21.96
 -20 6 -6 402.64 22.36
 20 -6 -6 373.81 20.79
 20 6 -7 27.57 7.49
 -20 6 -7 27.56 7.05
 -20 -6 7 27.83 7.34
 20 6 -7 38.84 8.39
 -20 6 -7 48.75 8.69
 20 6 -7 26.87 8.78
 -20 6 7 37.17 7.92
 20 8 0 18.72 6.02
 -20 8 0 12.12 5.6
 20 8 0 20.07 6.83
 20 8 0 8.85 5.13
 -20 8 0 18.47 6.06
 -20 -8 0 7.6 6.21
 20 8 1 17.44 5.71
 20 8 -1 12.49 5.24
 -20 8 -1 16.14 5.43
 -20 8 1 11.31 5.32
 -20 -8 -1 14.98 6.5
 -20 -8 1 11.06 5.71
 20 8 1 16.25 5.8
 -20 8 1 13.02 5.66
 20 8 -1 14.12 5.61
 -20 8 -1 13.18 6.11
 20 8 -1 21.75 7.08
 20 8 -2 401.89 24.45
 20 8 2 409.57 22.16
 -20 8 -2 395.46 22.18
 -20 8 2 397.78 22.16
 20 8 -2 378.83 21.4
 20 8 -2 373.86 21.87
 -20 8 -2 373.51 21.88
 -20 8 2 386.85 22.03
 20 8 2 372.91 21.61
 20 8 -2 401.97 21.68
 -20 8 -2 378.56 21.93
 -20 -8 2 411.27 24.2
 20 8 -3 6.75 5.3
 -20 8 -3 7.21 5.57
 20 8 -3 11.49 6.9
 -20 8 3 14.01 5.87
 20 8 3 22.31 6.36
 20 8 -3 9.63 5.65
 -20 8 -3 19.49 6.52
 -20 -8 3 14.73 6.8
 20 8 -3 15.32 6.14
 -20 8 -3 13.34 6.66
 -20 8 3 17.17 5.27
 -20 8 3 17.18 6
 20 8 3 13.74 5.68
 20 8 -4 128.62 12.72
 -20 8 -4 148.24 13.84
 20 8 -4 150.31 14.02
 -20 8 -4 154.23 14.1
 20 8 4 143.5 13.41
 -20 8 4 129.09 13.29
 20 8 -4 137.62 14.69
 20 8 4 158.74 13.87
 -20 8 4 140.74 13.8
 20 8 -4 134.41 12.78
 -20 8 -4 144.21 13.94
 -20 8 4 137.1 12.07
 -20 -8 4 144.36 13.97
 -20 -8 5 9.37 6.42
 20 8 -5 -2.21 5.41
 -20 8 -5 22.16 7
 20 8 -5 8.1 5.87
 -20 8 -5 11.79 6.55
 20 8 -5 15.5 6.56
 -20 8 -5 15.21 6.5
 -20 8 5 12.27 6.06
 20 8 -5 2.82 6.39
 -21 1 0 1.29 2.87
 -21 -1 0 -0.69 3.15
 21 -1 0 -0.92 2.45
 -21 -1 -1 22.07 4.81
 -21 1 1 20.55 4.51
 -21 -1 1 29.14 5.65
 -21 1 -1 13.29 4.1
 21 -1 1 27.73 3.94
 21 1 -1 20.72 4.43
 21 1 -2 165.77 11.26
 -21 -1 2 134.61 6.17
 21 1 -2 157.73 11.4
 21 -1 -2 155.19 11.74
 -21 1 2 161.33 10.82
 -21 1 2 144.02 6.32
 -21 1 -2 144.85 10.36
 -21 -1 -2 119.75 5.73
 -21 -1 2 168.27 11.82
 -21 -1 2 130.53 6.11
 21 -1 2 147.35 8.14
 -21 1 2 138.36 6.24
 21 -1 -3 343.49 18.81
 21 1 -3 362.43 18.8
 -21 1 3 371.17 18.48
 -21 -1 3 376.64 19.4
 21 1 -3 351.33 14.04
 -21 1 -3 332.87 13.27
 -21 -1 3 377.12 19.01
 -21 -1 3 364.21 18.76
 21 1 -3 320.82 13.7
 -21 1 -3 332.86 13.26
 21 -1 -4 249.74 15.36
 21 1 -4 203.35 14.21
 -21 1 -4 223.82 11.05
 -21 -1 4 236.32 14.7
 -21 -1 4 228.32 14.55
 -21 -1 4 199.13 14.35
 -21 1 4 240.76 14.88
 -21 1 -4 202.5 10.78
 -21 -1 5 29.55 5.88
 -21 -1 5 31.33 6.16
 21 -1 -5 31.2 6.45
 21 1 -5 27.85 6.29
 -21 1 5 32.46 6.4
 -21 -1 5 29.33 6.83
 21 1 -6 84.38 8.61
 -21 1 -6 69.57 7.5
 21 -1 -6 71.14 9.34
 -21 1 6 67.46 8.92
 -21 -1 6 72.66 10
 -21 -1 6 85.65 9.19
 -21 1 -6 57.87 7.22
 21 1 -6 71.37 8.15
 21 1 -6 83.97 9.77
 21 1 -7 93.18 11.02
 21 1 -7 96.65 10.18
 -21 1 -7 92.5 9.66
 21 -1 -7 88.51 10.86
 21 1 -7 80.74 9.59
 -21 -1 7 101.09 10.13
 -21 1 7 97.67 11.07
 -21 1 -7 97.81 9.99
 -21 -1 7 88.71 11.28
 21 1 -8 13.21 5.73
 -21 1 -8 9.39 5.15
 -21 1 8 11.66 6.75
 -21 -1 8 8.69 6.51
 21 -1 -8 14.59 6.24
 21 1 -8 12.32 6.02
 -21 1 -8 15.11 6
 -21 1 -9 80.91 10.75
 -21 1 -9 97.01 11.53
 -21 1 9 105.79 13.14
 -21 -1 9 110.27 13.49
 -21 3 0 1.9 1.63
 -21 3 0 2.37 2.59
 -21 3 0 1.1 1.52
 21 3 0 -0.73 3.63
 -21 3 -1 350.84 13.68
 -21 3 -1 334.91 13.55
 -21 3 -1 370.79 17.6
 21 3 -1 339.69 18.49
 -21 -3 1 323.37 18.39
 21 3 1 363.27 18.25
 21 3 -1 339.1 17.64
 -21 3 1 352.36 14.12
 -21 -3 1 376.15 19.52
 -21 3 1 381.47 14.43
 -21 3 -2 21.08 3.37
 -21 3 -2 22.96 3.3
 -21 -3 2 13.93 4.79
 21 3 2 21.47 4.83
 21 3 -2 25.64 4.79
 -21 -3 2 26.63 5.6
 21 3 -2 16.42 5.13
 -21 3 -2 25.78 3.42
 -21 3 2 13.86 3.99
 -21 3 -3 10.51 2.83
 -21 -3 3 8.75 4.24
 21 3 -3 10.3 4.26
 21 3 -3 0.9 3.9
 -21 3 3 6.75 3.91
 21 -3 -3 9.04 4.31
 -21 3 -3 11.66 3.02
 -21 -3 3 11.01 4.67
 -21 -3 4 24.61 5.66
 -21 -3 4 16.96 5.42
 21 -3 -4 27.34 5.73
 21 3 -4 21.33 5.3
 -21 3 4 15.07 4.86
 21 3 -4 20.53 5.89
 -21 -3 5 456.41 23.32
 21 3 -5 460.95 25.44
 -21 -3 5 522.97 24.24
 21 3 -5 514.67 24.14
 21 -3 -5 466.15 23.74
 -21 3 -5 438.79 20.24
 -21 3 -5 444.31 20.25
 -21 3 5 477.23 23.44
 -21 3 6 21.32 5.7
 21 3 -6 23.16 5.5
 -21 3 -6 11.18 4.21
 21 -3 -6 15.23 5.51
 21 3 -6 13.25 5.48
 -21 -3 6 11.61 5.18
 -21 -3 6 5.31 4.65
 21 3 -6 10.53 4.47
 -21 3 -6 12.67 4.39
 21 -3 -7 54.51 8.77
 -21 3 -7 51.72 7.83
 21 3 -7 41.04 7.41
 -21 -3 7 54.27 8.27
 21 3 -7 40.38 7.59
 -21 3 -7 52.04 7.72
 -21 3 7 46.11 8.04
 -21 -3 7 43.82 7.72
 21 3 -8 6.24 5.62
 -21 3 -8 5.85 5.03
 -21 -3 8 1.99 5.2
 -21 3 8 15.83 6.54
 21 3 -8 9.44 6.37
 -21 3 -8 6.86 4.89
 21 -3 -8 13.25 6.39
 -21 -5 0 -7.01 4.59
 21 5 0 -3.62 3.65
 21 5 0 1.69 2.86
 21 5 1 31.51 6.52
 -21 -5 1 20.96 6.22
 21 5 -1 33.37 5.25
 21 5 -1 33.85 6.8
 -21 5 1 42.43 5.52
 -21 5 2 32.79 5.23
 21 5 -2 35.39 5.69
 -21 5 -2 44.59 5.82
 -21 -5 2 39.83 7.27
 21 5 -2 44.69 7.65
 21 5 -3 475.16 25.36
 -21 5 3 446.75 21.36
 21 5 -3 466.93 21.78
 21 -5 -3 429.93 22.64
 -21 5 -3 468.6 20.72
 -21 -5 3 492.88 24.31
 -21 5 -3 466.24 20.63
 -21 5 -3 490.89 21.39
 -21 5 -4 36.29 5.92
 21 5 -4 42.81 8.21
 21 -5 -4 31.69 6.33
 21 5 -4 40.51 6.5
 -21 -5 4 41.96 7.6
 -21 5 -4 36.35 5.84
 -21 5 4 46.62 6.83
 -21 5 -5 9.71 4.27
 -21 5 -5 14.89 4.78
 21 5 -5 6.16 5.47
 -21 -5 5 11.72 5.32
 -21 -5 5 6.64 5.2
 21 -5 -5 8.88 4.8
 21 5 -5 10.27 4.49
 -21 5 5 10.19 5.1
 21 5 -6 5.37 7.04
 -21 5 6 10.37 5.93
 21 -5 -6 17.58 6.06
 -21 -5 6 10.82 5.55
 21 5 -6 7.05 5.23
 -21 5 -6 10.27 4.82
 21 5 -6 7.09 5.2
 -21 5 -6 13.76 5.16
 21 5 -7 97.95 11.39
 21 5 -7 98.06 13.48
 -21 5 -7 111.71 11.52
 21 -5 -7 93.13 10.72
 21 5 -7 86.43 10.67
 -21 5 -7 90.17 10.73
 -21 -5 7 113.44 11.85
 -21 5 7 100.44 11.53
 -21 7 0 9.31 4.98
 -21 7 0 10.18 4.97
 -21 -7 0 4.12 5.23
 21 7 0 12.34 6.06
 -21 7 -1 105.79 10.06
 -21 -7 1 84.71 10.94
 -21 -7 -1 93.45 11.09
 21 7 -1 86.01 10.92
 -21 7 -1 99.16 9.82
 -21 7 1 102.45 9.9
 -21 7 1 110.84 10.48
 -21 7 -2 74.98 8.82
 21 7 -2 81.03 10.97
 21 -7 -2 85.88 9.41
 -21 7 2 97.05 9.63
 -21 -7 2 76.55 10.55
 -21 7 -2 107.36 10.12
 -21 7 2 78.06 8.97
 -21 7 -2 91.64 9.81
 -21 7 -3 56.77 8.06
 -21 7 3 44.2 6.79
 -21 7 -3 40.11 7.01
 21 -7 -3 47.32 7.39
 21 7 -3 47.82 9.24
 -21 7 3 36.8 6.7
 -21 -7 3 46.66 8.62
 -21 7 -3 50.51 7.67
 -21 7 3 51.78 7.6
 21 7 -4 83.31 12.34
 -21 -7 4 94.6 11.52
 -21 7 -4 98.76 10.69
 -21 7 4 104.01 10.14
 -21 7 -4 96.84 10.77
 -21 7 -4 100.12 10.67
 21 7 -5 77.54 11.93
 -21 7 -5 93.5 10.69
 21 7 -5 86.41 10.42
 -21 7 -5 95.69 11.15
 21 7 -5 89.43 10.47
 -21 -7 5 90.72 11.16
 -21 7 -5 97.03 11.09
 -21 7 5 82.99 9.83
 -21 -7 6 42.21 8.77
 21 7 -6 40.54 8.15
 -21 7 -6 30.5 7.55
 -21 7 6 45.44 8.1
 21 7 -6 27.84 9.45
 21 7 -6 35.34 7.81
 -21 7 -6 34.95 7.83
 -21 9 0 -2.09 6.2
 -21 -9 0 -3.71 6.05
 -21 9 0 3.16 5.35
 -21 9 -1 121.83 12.39
 -21 9 1 119.33 12.2
 21 9 -1 121.29 13.94
 -21 -9 1 88.2 12.55
 -21 -9 -1 106.98 13.14
 -21 9 -1 104.93 11.83
 -21 9 1 112.56 11.93
 -21 -9 2 29.49 8.59
 -21 9 -2 24.25 6.96
 21 9 -2 30.42 8.62
 -21 9 -2 27.37 7.42
 -21 9 2 30.21 7.38
 -21 9 2 28.4 7.26
 -22 0 0 173.92 12.1
 22 0 1 2.43 2.63
 -22 0 1 4.32 3.4
 -22 0 -1 2.07 2.86
 22 0 2 225.75 11.46
 22 0 -2 236.02 14.65
 -22 0 2 229.15 13.93
 -22 0 2 190.53 7.15
 -22 0 2 255.72 14.61
 -22 0 2 198.41 7.2
 -22 0 -2 233.41 13.84
 22 0 -3 -1.66 3.26
 -22 0 3 -1.54 3.69
 -22 0 3 0.78 3.73
 22 0 -4 14.82 4.79
 -22 0 4 17.05 5.43
 22 0 -5 -3.72 4.79
 -22 0 5 -5.65 5.72
 -22 0 6 108.05 10.35
 -22 0 6 97.34 11.04
 22 0 -6 119.68 11.74
 22 0 -7 1.08 4.71
 -22 0 7 -4.55 5.57
 22 0 -8 53.71 9.13
 -22 0 8 38.47 8.69
 -22 0 9 -5.39 6.72
 -22 2 0 259.61 13.97
 -22 2 0 181.23 6.6
 -22 2 0 179.51 6.7
 -22 2 0 179.96 6.71
 -22 2 0 179.2 6.62
 22 -2 0 228.58 11.17
 22 2 0 247.02 13.67
 -22 -2 0 202.87 13.62
 -22 2 -1 98.55 4.66
 -22 2 1 101.45 8.5
 22 2 -1 108.29 9.43
 22 -2 1 112.31 7.04
 22 2 1 112.63 9.12
 22 2 -1 105.68 9.49
 -22 2 -1 93.23 4.54
 -22 2 1 90.76 4.77
 -22 2 1 105.98 4.99
 -22 -2 1 115.45 10.15
 -22 2 -1 106.36 9.05
 -22 2 1 96.82 4.87
 -22 2 1 112.04 5.09
 -22 2 2 47.46 6.43
 -22 -2 2 61.63 7.91
 -22 2 -2 53.36 6.41
 22 2 -2 43.75 6.63
 22 2 -2 46.36 6.64
 22 2 2 44.53 5.97
 -22 2 -2 42.9 3.51
 -22 2 -2 46.9 3.62
 -22 2 -2 39.38 3.51
 -22 -2 2 62.04 8.03
 -22 -2 3 36.89 6.52
 -22 2 -3 29.13 5.05
 22 -2 -3 42.85 6.77
 -22 -2 3 19.19 5.28
 -22 2 3 21.1 5.23
 -22 2 -3 23.09 3.31
 -22 2 -3 25.12 3.34
 22 2 -3 30.27 5.76
 22 2 -3 38.18 6.66
 -22 -2 4 6.49 4.25
 -22 2 4 12.01 4.81
 22 2 -4 7.67 4.03
 22 -2 -4 7.15 4.38
 -22 -2 4 4.23 4.37
 22 2 -4 3.74 4.24
 -22 2 5 35.33 6.74
 -22 -2 5 42.85 7.09
 -22 -2 5 33.05 7.43
 -22 -2 5 43.99 7.46
 22 -2 -5 43.34 7.53
 22 2 -5 46.16 7.39
 -22 2 6 27.24 6.75
 -22 -2 6 44.66 7.45
 -22 -2 6 30.35 7.57
 22 -2 -6 43.97 7.52
 22 2 -6 32.66 6.92
 -22 -2 6 35.81 6.82
 -22 -2 7 64.17 9.09
 -22 2 7 56.69 9.71
 -22 -2 7 60.99 9.81
 22 -2 -7 67.89 9.68
 22 2 -7 65.67 9.67
 -22 -2 7 71.64 9.29
 -22 2 8 86.83 11.27
 -22 -2 8 97.62 12.54
 -22 -2 8 90.55 10.7
 -22 -2 8 101.45 11.22
 22 -2 -8 95.37 11.54
 22 4 0 11.02 4.72
 22 4 0 12.37 3.96
 -22 -4 0 4.34 4.69
 -22 4 0 10.85 3.2
 -22 4 0 10.53 3.1
 -22 4 -1 197.25 10.72
 -22 4 -1 226.79 11.23
 -22 -4 1 231.98 15.54
 -22 4 -1 233.96 13.88
 22 4 -1 216.42 15.17
 22 4 1 252.35 15.52
 22 4 -1 208.01 13.35
 -22 4 1 245.35 13.22
 -22 4 1 241.73 11.69
 -22 4 1 238.12 11.69
 22 4 -2 12.99 4.94
 22 4 2 13.14 4.69
 -22 4 2 10.18 3.07
 22 4 -2 6.4 3.43
 -22 4 2 9.65 2.99
 -22 4 -2 8.55 3.88
 -22 4 2 5.05 3.15
 -22 -4 2 2.59 4.24
 -22 -4 3 29.06 6.27
 -22 4 3 13.41 4.73
 22 -4 -3 11.38 4.88
 22 4 -3 11.93 5.46
 -22 -4 3 13.77 4.93
 22 4 -3 17.53 5.01
 -22 4 4 14.89 5.04
 -22 -4 4 18.32 5.67
 22 4 -4 16.28 6.28
 -22 -4 4 11.75 4.9
 22 4 -4 16.37 5.04
 22 -4 -4 11.78 4.76
 -22 4 5 41.56 6.89
 -22 -4 5 39.73 7.3
 22 4 -5 48.51 9.1
 -22 -4 5 28.24 7
 22 -4 -5 35.96 7.04
 22 4 -5 48.91 7.67
 -22 4 6 4.78 4.93
 -22 -4 6 9.9 4.86
 22 4 -6 7.76 6.22
 22 -4 -6 7.95 5.37
 22 4 -6 4.92 4.47
 -22 -4 6 9.89 5.5
 22 -4 -7 72.97 10.22
 -22 -4 7 107.21 11.62
 -22 4 7 86.56 10.75
 22 4 -7 83.74 12.76
 -22 -4 8 30.52 8.04
 -22 4 8 20.9 6.84
 22 -4 -8 31.57 7.84
 22 4 -8 26.4 9.12
 22 6 0 102.3 11.34
 -22 6 0 130.19 9.96
 -22 -6 0 115.08 11.9
 -22 6 0 108.3 9.21
 -22 6 1 49.41 6.38
 -22 6 -1 49.06 6.5
 -22 -6 1 34.87 7.6
 -22 -6 -1 40.62 7.72
 -22 6 -1 37.99 5.94
 -22 6 1 52.62 6.6
 22 6 -1 37.54 7.79
 22 6 -2 30.13 7.2
 22 6 -2 40.1 6.01
 -22 6 2 35.49 5.71
 -22 -6 2 27.25 6.85
 -22 6 -2 29 5.51
 -22 6 2 30.32 5.34
 -22 6 -2 23.35 5.12
 -22 6 2 37.04 5.93
 -22 6 -2 22.8 5.15
 -22 6 3 13.51 4.7
 -22 6 3 13.04 4.89
 -22 6 -3 5.69 4.17
 -22 6 -3 3.66 4.01
 22 6 -3 4.71 5.23
 22 -6 -3 9.68 4.75
 -22 6 3 15.78 4.56
 -22 6 -3 9.94 4.27
 22 6 -3 5.8 3.92
 -22 -6 3 5.14 5.21
 22 6 -4 6.21 5.98
 -22 -6 4 1.06 4.82
 -22 6 4 11.29 5.01
 -22 6 -4 10.83 4.53
 -22 6 -4 5.65 4.49
 22 6 -4 10.38 4.25
 22 -6 -4 6.25 4.45
 -22 6 -4 16.96 5.15
 -22 6 -5 4.24 4.23
 -22 6 -5 3.41 4.25
 -22 -6 5 7.5 6.03
 22 6 -5 -1.33 5.76
 -22 6 5 -2.69 5.31
 22 -6 -5 0.92 4.58
 22 -6 -6 120.51 11.72
 -22 6 -6 107.96 11.08
 22 6 -6 118.74 14.87
 -22 6 6 94.28 11.01
 -22 -6 6 112.02 12.31
 -22 6 -6 105.29 10.99
 -22 -8 0 27.09 8.72
 -22 8 0 37.04 7.13
 22 8 0 55.68 9.79
 -22 8 0 42.13 7.68
 -22 -8 1 2.39 5.96
 -22 -8 -1 4.67 6.01
 -22 8 1 1.8 4.17
 -22 8 -1 0.91 4.59
 22 8 -1 3.88 6.22
 -22 8 1 9.17 5.02
 -22 8 -1 -3.67 4.95
 22 8 -2 84.86 12
 -22 8 2 93.3 10.27
 -22 -8 2 101.86 12.76
 -22 8 -2 102.95 10.98
 -22 8 -2 91.16 10.43
 -22 8 2 91.65 10.32
 -22 8 3 0.98 4.6
 -22 -8 3 1.23 6.26
 -22 8 3 1.93 4.8
 -22 8 -3 4.98 5.22
 -22 8 -3 2.99 4.89
 -22 8 -3 1 4.73
 22 8 -3 1.36 6.04
 22 8 -4 29.81 8.54
 -22 8 4 25 6.71
 -22 8 -4 35.76 7.75
 -22 -8 4 17.47 6.96
 -22 8 4 19.63 6.45
 -22 8 4 25.92 6.62
 -22 8 -4 21.43 6.9
 -22 8 -4 16.9 6.29
 23 1 0 0.62 3.1
 23 -1 0 -1 2.86
 -23 1 0 2.16 3.05
 -23 -1 0 1.54 3.48
 23 1 -1 11.55 3.88
 23 -1 1 8.31 3.2
 -23 1 -1 2.8 3.25
 -23 1 1 5.88 3.73
 -23 -1 1 15.6 4.95
 -23 -1 -1 5.38 3.83
 23 1 -2 89.26 8.92
 -23 1 2 85.84 8.54
 -23 -1 2 94.68 9.39
 -23 1 2 99.87 9.25
 -23 1 -2 97.55 8.82
 23 -1 2 83.71 6.44
 23 1 -2 82.82 9.11
 23 -1 -2 80.34 9.06
 23 -1 -3 16.07 4.98
 -23 -1 3 16.53 5.15
 -23 1 3 20.95 5.25
 23 1 -3 16.26 4.84
 23 1 -3 18.11 5.07
 -23 1 4 191.49 14.22
 -23 -1 4 213.05 15.25
 -23 -1 4 226.8 15.03
 -23 -1 4 208.53 14.57
 23 -1 -4 188.24 14.52
 23 1 -4 210.57 14.88
 -23 -1 5 29.66 6.35
 -23 1 5 6.65 4.59
 -23 -1 5 18.28 5.96
 -23 -1 5 12.8 5.49
 23 -1 -5 18.7 5.63
 23 1 -5 20.32 6.09
 -23 -1 6 27.39 6.52
 23 -1 -6 44.9 8.1
 23 1 -6 53.66 8.56
 -23 -1 6 44.77 7.57
 -23 1 6 36.54 7.57
 -23 -1 6 41.99 8.63
 23 -1 -7 28.13 7.23
 23 1 -7 18.03 6.36
 -23 -1 7 3.63 5.46
 -23 1 7 22.86 7.34
 -23 -1 7 20.47 7.06
 23 -1 -8 1.21 5.62
 23 1 -8 -1.21 5.72
 -23 1 8 -1.25 5.77
 -23 -1 8 3.92 6.84
 23 3 0 1.57 3.17
 -23 3 0 7.08 3.88
 -23 3 1 14.85 3.91
 -23 -3 1 12.17 4.78
 23 3 -1 17.32 4.59
 23 3 1 13.63 4.34
 23 3 -1 14.01 4.78
 -23 3 -1 21.09 4.73
 -23 -3 1 16.33 5.05
 23 3 -2 22.74 5.99
 23 3 2 24.81 5.35
 -23 -3 2 28.75 6.28
 -23 3 2 25.59 5.15
 23 3 -2 24.28 5.56
 -23 3 -2 27.92 5.04
 -23 -3 2 21.61 5.64
 23 3 -3 289.03 18.33
 -23 3 3 288.61 16.6
 -23 -3 3 285.89 17.58
 -23 3 -3 288.6 15.55
 -23 -3 3 281.44 17.5
 23 -3 -3 302.33 18.16
 23 3 -3 291.52 17.24
 -23 -3 4 17.96 5.71
 -23 3 4 21.33 5.75
 23 3 -4 25.77 7.09
 23 3 -4 12.33 4.84
 23 -3 -4 9.5 4.83
 -23 -3 4 9.86 5
 -23 3 5 88.51 10.08
 -23 -3 5 97.37 10.95
 -23 -3 5 108.3 11.07
 23 3 -5 131.43 13.32
 23 3 -5 98.16 10.35
 23 -3 -5 103.57 11.34
 -23 3 6 10.91 5.95
 -23 -3 6 0.97 4.73
 -23 -3 6 8.64 5.55
 23 -3 -6 11.57 6.01
 23 3 -6 6.21 4.98
 23 3 -6 21.24 7.41
 -23 -3 7 5.93 5.33
 23 -3 -7 3.35 4.84
 23 3 -7 8.93 5.17
 -23 -3 7 -1.01 5.06
 -23 3 7 1.09 5.33
 23 -3 -8 1.2 5.08
 -23 -3 8 -5.34 5.85
 -23 3 8 -3.57 5.84
 23 5 0 -0.65 3.17
 23 5 0 -0.97 4.23
 -23 -5 0 -1.94 4.74
 -23 5 1 12.91 3.93
 -23 -5 1 14.51 5.95
 23 5 -1 14.27 4.19
 23 5 -1 6.04 4.48
 23 5 1 19.32 5.8
 23 5 1 14.42 4.32
 -23 -5 2 21.46 6.43
 -23 5 2 33.17 5.55
 23 5 -2 32.73 7.16
 -23 5 -2 31.55 5.49
 23 5 -2 27 5.67
 23 5 -3 111.86 12.12
 -23 5 3 108.95 9.83
 23 5 -3 117.55 10.41
 23 -5 -3 84.2 9.77
 -23 -5 3 96.96 11.35
 23 5 -4 36.71 8.42
 23 5 -4 43.61 7.08
 23 -5 -4 41.9 7.46
 -23 5 4 40.93 7.08
 -23 -5 4 40.47 7.75
 -23 5 5 56.89 8.18
 -23 -5 5 41.91 7.65
 23 5 -5 55.2 9.9
 23 -5 -5 45.41 8.09
 23 5 -5 48.56 7.67
 -23 -5 5 68.07 9.94
 23 5 -6 -2.8 6.73
 23 -5 -6 -1.03 5.2
 -23 -5 6 2.19 5.35
 -23 5 6 -1.99 5.75
 23 5 -7 15.2 7.98
 -23 5 7 21.89 6.89
 -23 -5 7 16.97 6.89
 23 -5 -7 18.33 6.64
 -23 -7 0 5.64 5.91
 23 7 0 1.2 5.55
 -23 -7 1 6.82 7.14
 -23 -7 -1 7.83 6.13
 23 7 -1 20.55 7.17
 23 7 -2 53.75 9.36
 23 -7 -2 41 7.53
 -23 -7 2 64.39 10.14
 23 7 -3 3.9 5.52
 -23 7 3 6.13 4.37
 23 -7 -3 4.56 4.7
 -23 -7 3 3.49 5.39
 -23 7 4 85.09 9.71
 -23 -7 4 92.62 12
 -23 7 4 72.63 9.29
 23 7 -4 79.7 12.07
 -23 -7 5 25.37 7.76
 -23 7 5 22.64 6.84
 23 7 -5 10.19 7.52
 -24 0 0 484.64 23.05
 -24 0 1 0.79 3.52
 -24 0 -1 4.6 3.62
 24 0 -1 0.64 2.91
 -24 0 -2 23.04 5.23
 -24 0 2 36.62 6.39
 24 0 -2 24.08 5.13
 24 0 -2 28.48 5.99
 -24 0 3 -0.84 3.97
 24 0 -3 4.63 3.73
 -24 0 3 -0.84 3.66
 -24 0 4 21.17 5.82
 -24 0 4 28.52 6.3
 24 0 -4 28.11 6.81
 -24 0 5 2.01 5.02
 24 0 -5 -2.06 6.55
 24 0 -6 204.14 16.13
 -24 0 6 184.39 15.58
 -24 0 7 2.41 5.9
 24 0 -7 3.52 5.21
 -24 0 8 9.15 6.85
 24 0 -8 16.4 6.41
 -24 -2 0 20.47 5.59
 -24 2 0 32 5.78
 24 -2 0 32.83 4.65
 24 2 0 32.19 5.72
 -24 2 1 135.39 9.97
 24 2 -1 133.19 10.85
 -24 2 -1 142.39 10.93
 -24 2 1 114.49 10.28
 -24 -2 1 110.25 10.86
 24 2 -1 114.83 10.45
 24 2 1 113.45 9.68
 -24 2 2 189.04 12.51
 -24 2 -2 170.85 12.12
 -24 -2 2 182.36 13.55
 24 2 -2 175.1 13.11
 24 2 -2 168.83 12.92
 24 -2 -2 185.36 14.01
 24 2 2 164.51 11.84
 24 2 -3 12.49 4.77
 -24 2 3 22.99 5.75
 24 -2 -3 19 5.85
 -24 -2 3 14.21 4.88
 -24 2 -3 15.02 4.71
 -24 -2 3 17.02 5.33
 24 2 -3 18.03 5.3
 -24 2 4 49.17 7.68
 24 2 -4 53.78 8.19
 24 -2 -4 40.66 7.28
 -24 -2 4 32.26 6.99
 -24 -2 4 46.55 7.84
 24 2 -4 54.46 8.34
 -24 -2 5 24.8 6.22
 -24 2 5 23.08 6.2
 -24 -2 5 16.78 5.83
 24 -2 -5 32.31 7.31
 24 2 -5 32.02 7.09
 24 -2 -6 7.72 5.95
 24 2 -6 3.23 5.27
 -24 -2 6 -0.99 5.58
 -24 2 6 10.5 5.83
 -24 -2 6 8.68 4.97
 -24 -2 6 8.32 5.5
 24 -2 -7 49.13 9.26
 24 2 -7 56.04 9.67
 -24 2 7 56.06 9.6
 -24 -2 7 71.28 9.79
 -24 -2 7 66.39 9.44
 -24 -2 7 46.29 9.5
 -24 -2 8 122.08 12.93
 -24 -2 8 111.45 12.1
 -24 -2 8 81.72 12.72
 24 -2 -8 121.93 13.35
 -24 2 8 105.95 12.73
 24 4 0 34.59 6.71
 24 4 0 13.23 4.34
 24 4 -1 177.79 12.54
 -24 -4 1 133.22 12.88
 -24 4 -1 187.5 12.57
 24 4 -1 164.69 13.47
 24 4 1 195.69 14.01
 -24 4 1 148.35 10.92
 24 4 -2 45.67 7.24
 -24 4 2 71.11 7.75
 24 4 -2 50.28 8.06
 -24 4 -2 36.68 5.95
 -24 -4 2 36.57 7.36
 24 4 2 58.38 7.96
 24 4 -3 27.4 6.03
 -24 4 3 29.31 6.23
 24 4 -3 28.29 7.03
 -24 -4 3 25.64 6.79
 -24 4 -3 24.38 5.13
 -24 -4 3 31.09 7.12
 24 -4 -3 25.14 6.31
 -24 4 4 47.52 7.42
 24 4 -4 46.66 8.64
 -24 -4 4 37.39 7.41
 -24 -4 4 30.82 7.68
 24 -4 -4 43.09 7.68
 24 4 -4 49.86 7.64
 -24 4 5 27.95 6.59
 24 4 -5 39.63 8.64
 -24 -4 5 36.87 7.37
 -24 -4 5 46 8.04
 24 4 -5 35.56 6.92
 24 -4 -5 43.89 7.81
 -24 4 6 14.29 6.28
 24 4 -6 14.82 7.06
 -24 -4 6 6.87 5.53
 24 -4 -6 18.62 6.34
 24 4 -6 12.83 5.7
 -24 -4 6 15.93 6.15
 -24 -4 7 63.26 9.86
 24 -4 -7 94.32 11.61
 24 4 -7 73.72 12.31
 -24 4 7 78.19 10.85
 24 6 0 217.53 17.06
 -24 -6 0 224.53 17.23
 -24 -6 1 45.89 8.81
 24 6 1 43.3 8.21
 24 6 -1 62.75 9.54
 -24 6 2 4.2 3.78
 24 6 -2 7.08 5.57
 24 6 -2 7.98 4.09
 24 -6 -2 8.61 4.69
 -24 6 3 12.45 5
 24 6 -3 11.18 6.09
 -24 -6 3 7.8 5.66
 24 6 -3 12.77 4.74
 24 -6 -3 9.69 5.08
 -24 -6 4 16.99 6.57
 24 6 -4 24.87 7.96
 -24 6 4 12.85 5.16
 24 6 -4 20.13 5.75
 24 -6 -4 19.82 6.5
 -24 -6 5 11.65 6.38
 24 6 -5 12.49 6.92
 -24 6 5 2.83 4.94
 24 -6 -5 4.06 5.24
 -24 -6 6 102.54 12.68
 -24 6 6 132.55 12.91
 24 6 -6 81.9 13.19
 24 -6 -6 108.38 11.87
 -24 -8 0 20.5 7.79
 24 8 0 13.47 7.07
 -24 -8 1 1.29 6.08
 24 8 -1 9.63 6.49
 24 8 -2 112.46 13.87
 -24 -8 2 125.12 14.14
 24 8 -3 -1.44 6.1
 -24 -8 3 -1.31 5.95
 -25 1 0 -1.58 3.66
 -25 -1 0 -3.38 4.14
 25 1 0 -0.67 3.18
 25 -1 -1 68.44 7.36
 25 -1 1 62.8 6.16
 25 1 -1 69.88 8
 -25 -1 -1 61.08 8.45
 -25 1 1 70.48 8.43
 -25 -1 1 76.61 8.84
 -25 1 -1 80.89 8.44
 25 1 1 67.04 7.28
 -25 1 2 121.3 10.53
 25 1 -2 130.27 11.1
 -25 1 -2 137.85 11.15
 -25 -1 2 120.02 10.99
 -25 1 2 127.22 11.11
 25 -1 -2 117.12 11.45
 25 1 -2 120.59 11.34
 25 1 2 140.08 10.08
 -25 -1 3 366.24 20.51
 -25 1 3 368.67 19.8
 25 -1 -3 334.86 20.52
 25 1 -3 340.9 20.28
 25 1 -3 360.45 19.96
 -25 -1 4 134.75 12.03
 -25 1 4 101.73 11.2
 25 -1 -4 150.55 13.13
 25 1 -4 105.84 11.34
 -25 1 5 30.49 7.25
 -25 -1 5 35 7.2
 -25 -1 5 50.7 8.1
 25 -1 -5 48.84 8.17
 25 1 -5 32.1 7.56
 -25 -1 5 50.84 8.85
 -25 -1 6 56.04 8.94
 25 -1 -6 45.87 8.85
 25 1 -6 34.99 8.58
 -25 -1 6 68.06 9.48
 -25 1 6 45.65 8.84
 -25 -1 6 34.14 8.32
 -25 -1 7 87.43 10.87
 25 -1 -7 109.8 12.45
 25 1 -7 88.23 11.65
 -25 1 7 84.96 11.65
 -25 -1 7 96.81 12.92
 -25 -1 7 114.97 11.9
 -25 -1 8 8.9 6.27
 -25 1 8 9.21 6.79
 -25 -1 8 9.63 7.64
 25 -1 -8 6.55 5.29
 25 1 -8 11.75 6.73
 -25 3 0 4.69 4.28
 25 3 0 -0.82 3.39
 25 3 0 1.69 3.99
 -25 3 1 349.29 17.43
 -25 3 -1 371.27 18.86
 -25 -3 1 306.19 19.48
 25 3 -1 331.85 19.4
 25 3 1 374.54 19.55
 25 3 -1 308.96 18.42
 25 3 2 4.87 3.6
 -25 3 2 6.6 3.96
 25 3 -2 11.4 4.8
 -25 -3 2 1.89 4.2
 -25 3 -2 8.59 4.19
 -25 -3 2 5.8 4.74
 25 3 -2 5.57 4.47
 25 -3 -3 18.1 6.05
 25 3 -3 16.59 5.35
 -25 -3 3 19.06 6
 -25 3 -3 20.64 4.83
 -25 -3 3 8.81 5.53
 -25 3 3 16.37 5.05
 25 3 -3 18.08 5.75
 25 3 -4 27.38 6.5
 25 -3 -4 19.9 6.39
 -25 3 4 30.44 6.45
 -25 -3 4 32.1 7.23
 -25 -3 4 16.91 6.21
 25 3 -4 16.34 6.41
 -25 -3 5 427.62 23.76
 -25 -3 5 393.45 22.59
 25 3 -5 410 24.63
 -25 3 5 401.74 22.65
 25 3 -5 455 24.46
 25 -3 -5 393.54 23.67
 -25 3 6 14.9 6.47
 25 3 -6 5.22 6.4
 -25 -3 6 23.67 6.75
 -25 -3 6 11.65 6.29
 25 -3 -6 20.79 7.18
 25 3 -6 12.42 5.83
 -25 3 7 59.12 9.97
 -25 -3 7 55.07 9.18
 -25 -3 7 41.97 8.83
 25 3 -7 43.05 10.28
 25 -3 -7 37.56 8.34
 25 3 -7 44.67 8.82
 25 5 0 6.23 4.82
 25 5 0 13.89 4.5
 25 5 -1 42.87 6.78
 25 5 -1 41.69 8.05
 -25 5 -1 39.8 6.66
 -25 -5 1 43.79 8.4
 25 5 1 45.64 8
 25 5 1 35.31 5.85
 -25 5 2 24 5.34
 25 5 -2 27.9 7.33
 -25 5 -2 24.82 5.91
 25 5 -2 24.47 5.93
 -25 -5 2 21.43 6.46
 -25 -5 3 408.99 24.03
 25 5 -3 433 24.82
 25 -5 -3 419.33 23.57
 25 5 -3 430.36 22.32
 -25 5 3 411.47 21.28
 -25 -5 4 26.45 6.72
 25 5 -4 38.43 8.69
 -25 5 4 32.63 6.62
 25 5 -4 16.83 5.65
 25 -5 -4 18.88 6.4
 -25 -5 5 10.15 6.27
 25 5 -5 19.99 7.61
 -25 5 5 14.46 5.86
 25 5 -5 5.1 4.92
 25 -5 -5 16.3 6.29
 -25 5 6 18.95 5.95
 -25 -5 6 19.38 6.56
 -25 -5 6 15.13 6.57
 25 5 -6 5.81 7
 25 -5 -6 15.81 6.46
 25 5 -6 23.12 6.62
 -25 -7 0 2.46 5.91
 25 7 0 6.38 5.91
 25 7 -1 110.24 13.05
 25 7 1 97.99 12.2
 25 7 -2 81.94 11.75
 -25 -7 2 57.16 10.07
 25 -7 -2 68.62 9.57
 25 7 -3 67.1 11.29
 -25 -7 3 55.17 10.49
 25 -7 -3 47.13 8.49
 -25 7 4 94.99 10.19
 -25 -7 4 86.01 12.22
 25 7 -4 65.9 11.49
 25 -7 -4 85.16 10.33
 26 0 0 1728.88 57.26
 -26 0 0 1736.86 60.25
 26 0 -1 -0.69 3.14
 -26 0 1 -2.6 3.84
 -26 0 -1 -0.84 3.82
 26 0 -2 213.39 15.56
 -26 0 2 184.42 13.99
 26 0 -2 202.09 13.67
 -26 0 -2 189.92 14.08
 26 0 -3 8.18 5.27
 -26 0 3 4.53 4.89
 -26 0 3 1.84 4.34
 -26 0 4 411.15 22.52
 26 0 -4 407.09 23.33
 -26 0 4 401.06 22.58
 -26 0 5 10.06 5.59
 26 0 -5 4.53 5.65
 -26 0 5 4.31 5.18
 26 0 -6 715.42 34.61
 -26 0 6 694.12 34.03
 -26 0 7 2.54 5.99
 26 0 -7 1.27 5.52
 -26 0 8 26.06 8.37
 26 0 -8 38.12 8.95
 26 2 0 206.6 14.01
 -26 -2 0 199.27 15.31
 -26 2 0 200.51 14.19
 26 2 1 101.27 9.79
 26 -2 -1 108.34 8.87
 26 2 -1 116.64 10.55
 -26 -2 1 104.65 10.86
 -26 2 1 114.76 10.7
 -26 2 -1 113.96 10.46
 -26 2 1 111.37 9.61
 26 2 -1 129.45 11.52
 26 2 2 733.56 30.79
 -26 -2 2 783.39 33.63
 -26 2 -2 764.48 31.4
 26 2 -2 708.32 31.86
 -26 2 2 776.67 31.53
 26 2 -2 767.72 33.24
 26 -2 -2 777.79 34.29
 26 2 -3 2.97 4.1
 -26 2 3 -0.86 4.41
 -26 -2 3 6.72 4.95
 -26 2 -3 7.6 4.56
 26 2 -3 6.72 4.44
 26 -2 -3 1.04 4.1
 -26 -2 4 320.29 20.86
 -26 -2 4 370.21 21.42
 26 2 -4 343.22 21.34
 26 -2 -4 359.87 22.03
 26 2 -4 380.98 21.99
 -26 2 4 400.95 21.66
 26 2 -5 18.76 6.72
 26 -2 -5 20.6 6.8
 -26 2 5 15.53 5.86
 -26 -2 5 23.66 7.27
 26 2 -5 19.59 7.09
 -26 -2 5 23.86 6.6
 -26 -2 6 137.53 13.67
 -26 -2 6 128.9 13.11
 -26 2 6 142.35 13.84
 26 2 -6 141.92 14.12
 26 -2 -6 166.31 15.15
 -26 2 7 44.15 9.31
 -26 -2 7 62.64 10
 26 -2 -7 53.28 10.04
 26 2 -7 44.35 9.18
 -26 -2 7 35.25 8.07
 26 4 0 383.23 20.69
 26 4 0 404.56 22.16
 -26 4 0 399.54 20.94
 -26 4 -1 116.07 10.51
 -26 4 1 114.7 9.74
 26 4 -1 124.91 11.98
 26 4 1 105.46 10.84
 26 4 -1 114.24 10.79
 26 4 -2 406.62 21.72
 -26 -4 2 383.92 23.26
 -26 4 -2 401.74 20.29
 26 4 -2 394.38 22.74
 26 4 2 391.07 21.8
 -26 4 2 385.09 20
 26 4 -3 17.09 5.58
 -26 4 3 23.66 5.93
 -26 4 -3 19.41 4.87
 -26 -4 3 15.58 6.11
 -26 -4 3 18.25 6.61
 26 -4 -3 17.98 6.14
 26 4 -3 33.06 7.79
 -26 -4 4 287.2 19.78
 -26 -4 4 275.61 18.98
 26 4 -4 290.97 20.48
 26 -4 -4 293.61 19.75
 26 4 -4 322.63 19.5
 -26 4 4 330.74 19.32
 26 4 -5 32.34 7.22
 26 -4 -5 19.48 6.98
 -26 4 5 18.02 6.58
 -26 -4 5 31.68 7.53
 -26 -4 5 16.77 6.49
 26 4 -5 12.92 6.68
 -26 -4 6 203.21 16.68
 -26 -4 6 166.62 14.99
 26 4 -6 184.1 17.64
 -26 4 6 179.43 15.35
 26 4 -6 211.51 16.6
 26 -4 -6 188.28 16.42
 -26 4 7 75.63 11.26
 -26 -4 7 64.22 9.69
 -26 -4 7 89.95 11.75
 26 -4 -7 68.65 10.76
 26 4 -7 61.08 10.3
 26 4 -7 62.52 11.37
 26 6 0 756.74 35.92
 -26 6 -1 30.18 6.42
 26 6 1 36.6 8.23
 26 6 -1 41.06 8.63
 -26 -6 1 25.12 7.56
 26 6 -2 136.84 14.3
 26 -6 -2 138.29 13.07
 -26 -6 2 123.62 13.51
 -26 6 3 13.38 5.2
 -26 -6 3 19.33 7.25
 26 6 -3 8.75 4.94
 26 -6 -3 8.46 5.37
 26 6 -3 7.82 7.04
 -26 -6 4 176.24 16.21
 26 6 -4 170.15 16.93
 26 -6 -4 155.41 14.65
 26 6 -4 220.22 15.53
 -26 6 4 187.8 14.52
 -26 -6 5 1.24 6.2
 26 -6 -5 20.11 6.86
 26 6 -5 6.22 4.99
 26 6 -5 5.78 7.45
 -26 6 5 15.99 6.07
 26 8 0 34.2 9.53
 -26 -8 0 15.17 7.13
 26 8 -1 13.07 7.48
 -26 -8 1 -4.18 6.7
 27 -1 0 -5.2 4.07
 27 1 0 2.19 3.44
 -27 1 0 3.44 4.65
 -27 -1 0 0.92 4.36
 27 1 -1 894.26 35.66
 27 -1 -1 878.43 34.13
 -27 -1 -1 811.36 36.53
 27 1 1 882.34 34.38
 -27 -1 1 948.43 37.82
 -27 1 -1 874.53 36.18
 -27 1 1 938.97 37.28
 27 1 -1 1034.72 39.37
 27 -1 -2 78.07 8.65
 -27 -1 2 71.72 9.23
 -27 1 -2 74 8.95
 27 1 2 72.15 7.77
 27 1 -2 71.25 8.81
 27 1 -2 83.07 10.09
 27 -1 -2 69.76 9.38
 -27 1 2 85.2 9.85
 27 1 -3 956.53 40.19
 -27 -1 3 1013.49 41.26
 -27 1 3 1095.4 41.69
 27 -1 -3 972.92 41.78
 27 1 -3 1012.74 41.99
 -27 1 3 1014.2 40.49
 27 -1 -4 91.84 11.31
 -27 -1 4 139.65 12.6
 27 1 -4 111.08 12.4
 -27 1 4 114.97 11.99
 27 1 -4 119.27 11.94
 -27 -1 5 343.22 21.09
 27 -1 -5 365.66 22.75
 27 1 -5 311.31 21.07
 -27 1 5 317.21 20.62
 -27 -1 5 333.68 21.6
 -27 1 6 24.8 7.75
 -27 -1 6 15.37 6.53
 -27 -1 6 13.68 7.02
 27 -1 -6 23.84 7.37
 27 1 -6 30.81 8
 -27 -1 7 292.44 20.33
 -27 1 7 335.33 22.62
 -27 -1 7 275.44 21.32
 27 -1 -7 324.97 22.33
 27 1 -7 304.29 21.64
 -27 3 0 -2.57 4.34
 27 3 0 1.8 3.9
 27 3 0 -3.6 4.08
 27 3 1 1014.69 39.88
 -27 3 -1 1085.7 40.03
 -27 3 1 1064.03 40.8
 27 3 -1 1009.61 40.76
 -27 -3 1 999.97 41.86
 -27 3 1 972.13 37.72
 27 3 -1 932.86 39.79
 27 3 -2 0.97 4.12
 -27 3 2 7.14 4.41
 -27 3 -2 -3.92 4.23
 -27 -3 2 2.06 4.85
 27 3 -2 6.86 5.05
 27 -3 -2 -1.06 4.82
 27 3 2 5.21 4.1
 -27 -3 3 158.53 14.39
 -27 -3 3 158.39 13.86
 -27 3 -3 155.85 11.98
 27 3 -3 150.63 13.71
 27 -3 -3 156.87 14.51
 27 3 -3 129.58 12.6
 -27 3 3 160.53 12.98
 27 3 -4 10.81 5.93
 27 -3 -4 6.88 5.32
 -27 3 4 13.59 5.69
 -27 -3 4 27.28 7.08
 -27 -3 4 23.11 7.63
 27 3 -4 14.87 6.45
 -27 -3 5 826.77 36.83
 -27 -3 5 823.43 36.54
 27 3 -5 752.81 37.13
 27 3 -5 821 36.87
 27 -3 -5 786.47 36.92
 -27 3 5 769.39 35.34
 27 -3 -6 1.26 5.46
 27 3 -6 6.12 5.77
 -27 3 6 1.14 5.4
 -27 -3 6 4.4 6.2
 -27 -3 6 -2.31 6.24
 27 3 -6 10.88 6.9
 -27 -3 7 183.78 15.94
 27 3 -7 151.99 17.23
 -27 3 7 167.99 15.83
 27 -3 -7 194.22 17.33
 27 3 -7 192.03 16.96
 -27 -3 7 156.89 15.71
 27 5 0 1.1 4.66
 27 5 0 -0.82 4.27
 -27 -5 1 289.97 20.86
 -27 5 -1 345.3 19.1
 27 5 1 338.48 21.17
 27 5 -1 306.3 20.44
 27 5 -1 317.61 18.68
 27 5 -2 9.93 5.23
 -27 5 2 15.89 5.42
 -27 5 -2 15.49 5.28
 -27 -5 2 20 6.98
 27 -5 -2 7.55 5.39
 27 5 -2 22.33 7.06
 -27 -5 3 724.16 36.11
 27 5 -3 857.88 38.21
 27 -5 -3 749.48 35.45
 27 5 -3 754.34 34
 -27 5 3 837.84 33.85
 -27 -5 4 33.5 7.94
 27 5 -4 27.15 8.14
 -27 5 4 22.77 6.18
 27 5 -4 20.47 6.17
 27 -5 -4 18.3 6.81
 27 5 -5 80.05 10.67
 27 5 -5 105.29 13.56
 -27 -5 5 102.75 12.97
 -27 5 5 116.29 11.89
 27 -5 -5 113.84 12.78
 -27 5 6 2.23 5.93
 -27 -5 6 4.44 5.9
 -27 -5 6 22.6 7.62
 27 -5 -6 4.93 5.93
 27 5 -6 -1.19 4.54
 27 5 -6 1.5 6.5
 27 7 0 1.35 6.11
 -27 -7 1 292.47 21.94
 27 7 1 271 20.83
 27 7 -1 313.28 21.99
 27 7 -2 27.73 8.55
 27 -7 -2 29.07 7.5
 -27 -7 2 28.23 8.83
 -27 -7 3 176.57 17.16
 27 7 -3 169.06 17.22
 27 -7 -3 182.26 15.43
 28 0 0 1294.72 45.04
 -28 0 0 1231.3 47.57
 28 0 1 3.09 3.28
 28 0 -1 -1.48 3.99
 -28 0 1 0.93 4.23
 -28 0 -1 -2.75 4.16
 28 0 -2 278.25 16.76
 -28 0 -2 228.57 16.62
 -28 0 2 283.05 18.05
 28 0 -2 285.4 19.1
 -28 0 3 4.98 4.87
 28 0 -3 -2.71 4.81
 28 0 -3 1.12 4.52
 -28 0 4 502.55 25.98
 28 0 -4 488.46 26.93
 -28 0 4 443.62 25.09
 -28 0 5 1.08 5.49
 -28 0 5 3.44 4.86
 28 0 -5 -6.18 6.47
 -28 0 6 584.89 30.15
 28 0 -6 614.8 32.18
 -28 0 6 599.23 31.47
 -28 0 7 -1.18 6.29
 -28 0 7 -6.69 7.11
 28 0 -7 1.37 6.36
 28 2 0 283.81 16.91
 -28 -2 0 282.92 18.56
 -28 2 0 238.96 16.54
 -28 2 -1 61.86 8.36
 -28 -2 1 63.72 9.18
 -28 2 1 82.22 9.67
 28 2 -1 51.65 7.87
 28 -2 -1 55.74 6.94
 28 2 1 64.25 8.08
 28 2 -1 53.91 8.53
 -28 2 2 990.36 39.28
 -28 2 -2 996.13 39.61
 -28 2 2 1016.66 40.92
 -28 -2 2 1004.92 41.5
 28 2 -2 983.1 40.37
 28 2 2 1004.71 38.87
 28 2 -2 1059.77 42.33
 28 -2 -2 1037.99 42.74
 28 2 -3 16.37 5.98
 -28 2 3 8.29 5.33
 -28 -2 3 10.32 5.58
 -28 2 -3 3.35 4.46
 28 -2 -3 18.19 6.58
 28 2 -3 5.07 5.15
 -28 -2 4 549.71 28.05
 28 2 -4 534.1 28.28
 28 -2 -4 540.25 28.85
 28 2 -4 504.48 27.89
 -28 2 4 558.71 27.48
 28 2 -5 21.81 6.83
 28 -2 -5 19.96 7.13
 -28 2 5 7.72 5.61
 -28 -2 5 16.57 7.02
 -28 -2 5 11.35 6.23
 28 2 -5 16.93 7
 -28 2 6 137.55 14.08
 -28 -2 6 128.74 13.66
 -28 -2 6 95.66 12.19
 28 2 -6 115.71 14.62
 28 2 -6 155.84 15.12
 28 -2 -6 136.57 14.54
 28 -2 -7 26.05 8.35
 28 2 -7 24.71 8.16
 -28 2 7 16.83 7.41
 -28 -2 7 24.68 7.94
 -28 -2 7 33.67 9.13
 28 2 -7 20.47 7.68
 28 4 0 455.87 23.85
 28 4 0 481.14 25.38
 -28 4 0 478.76 24.37
 28 4 1 99.32 10.48
 -28 4 -1 104.9 10.51
 28 4 -1 85.76 10
 28 4 -1 101.45 11.5
 28 4 1 98.99 11.1
 -28 4 1 120.72 10.17
 -28 4 2 586.31 26.3
 -28 4 -2 532.2 25.57
 28 4 -2 547.21 28.73
 28 4 2 562.79 27.86
 28 4 -2 541.34 27.4
 28 -4 -2 572.61 29.38
 28 4 -3 17.79 5.91
 -28 4 3 20.08 6.11
 -28 4 -3 16.86 5.09
 -28 -4 3 14.65 7.01
 -28 -4 3 18.85 6.91
 28 -4 -3 17.21 6.65
 28 4 -3 18.48 7.11
 -28 -4 4 368.91 24
 28 4 -4 417.16 24.87
 -28 -4 4 370.02 23.42
 28 -4 -4 441.1 25.23
 28 4 -4 395.73 23.48
 -28 4 4 404.61 22.65
 28 4 -5 18.76 6.39
 28 -4 -5 24.92 7.61
 -28 4 5 40.91 8.32
 -28 -4 5 40.94 9.04
 -28 -4 5 36.57 8.56
 28 4 -5 47.03 9.75
 -28 -4 6 162.6 15.43
 -28 -4 6 168.68 16.21
 28 4 -6 161.81 17.22
 28 4 -6 191.77 16.81
 28 -4 -6 204.86 17.42
 -28 4 6 168.23 15.39
 28 6 0 666.24 33.59
 -28 6 -1 23.81 6.15
 28 6 1 27.44 7.69
 28 6 -1 27.86 8.06
 -28 -6 1 20.71 7.79
 28 6 -2 152.57 15.29
 28 -6 -2 127.91 13.09
 -28 -6 2 128.09 14.39
 -28 6 3 4.5 4.57
 -28 -6 3 9.17 6.86
 28 6 -3 3.84 4.61
 28 6 -3 4.06 6.39
 28 -6 -3 6.89 6.01
 28 6 -4 146.91 16.11
 -28 -6 4 179.22 16.98
 -28 6 4 181.1 14.39
 28 -6 -4 135.74 14.2
 28 6 -4 152.44 14.09
 29 1 0 -0.78 4.08
 -29 1 0 5.58 4.71
 -29 -1 0 1 4.43
 29 1 -1 237.12 15.63
 29 -1 -1 243.23 14.79
 -29 -1 -1 229.33 16.97
 -29 1 1 237.01 16.57
 -29 -1 1 256.19 17.4
 -29 1 -1 221.25 15.66
 29 1 -1 255.47 17.99
 29 1 1 247.03 15.11
 -29 1 2 63.49 9.34
 -29 -1 2 55.78 8.77
 -29 1 -2 49.51 7.83
 29 -1 -2 74.84 8.7
 29 1 -2 62.2 8.76
 29 1 -2 66.38 9.65
 29 -1 -2 58.73 9.27
 29 1 2 69.86 7.86
 -29 -1 3 402.39 23.25
 -29 1 3 417.63 23.28
 29 1 -3 400.9 22.57
 -29 1 3 406.08 22.59
 29 -1 -3 394.87 24.13
 29 1 -3 405.53 23.98
 -29 -1 4 108.43 12.03
 -29 1 4 88.53 10.98
 -29 1 4 90.33 10.95
 29 1 -4 90.52 10.96
 29 -1 -4 103.75 12.37
 29 1 -4 85.1 11.38
 -29 1 5 92.07 11.71
 29 1 -5 117.14 13.4
 29 -1 -5 98.55 12.44
 -29 -1 5 97.57 12.03
 29 1 -5 112.95 12.76
 -29 1 5 92.78 11.33
 -29 -1 6 33.98 8.35
 -29 1 6 17.46 7.24
 29 -1 -6 32.7 8.58
 29 1 -6 14.75 7.48
 -29 -1 7 155.88 14.89
 -29 1 7 145.17 15.41
 -29 -1 7 123.86 15
 29 -1 -7 132.61 14.95
 29 1 -7 131.27 15.3
 29 3 0 7.86 5.22
 29 3 0 7.64 4.68
 -29 3 0 2.78 4.55
 -29 3 -1 397.69 21.71
 -29 3 1 424.64 22.9
 29 3 -1 393.64 22.35
 29 3 -1 399.65 22.82
 29 3 1 409.25 22.32
 -29 3 2 4.29 4.76
 29 3 -2 8.53 5.5
 -29 3 2 11.26 5.77
 -29 3 -2 4.27 4.87
 -29 -3 2 4.44 5.13
 29 -3 -2 8.04 5.52
 29 3 2 14.78 5.2
 29 3 -2 -1.03 4.79
 -29 3 3 32.11 7.14
 29 3 -3 22.41 6.43
 -29 -3 3 22.34 7.05
 -29 3 -3 34.16 6.67
 29 3 -3 23.13 6.88
 29 -3 -3 23.78 6.64
 29 3 -4 13.07 6.33
 29 -3 -4 11.19 6.62
 -29 3 4 11.4 5.44
 -29 -3 4 18.01 6.43
 -29 -3 4 20.42 7.87
 29 3 -4 3.59 5.98
 -29 -3 5 428.31 26.08
 -29 -3 5 439.67 25.44
 29 3 -5 398.14 25.59
 29 -3 -5 403.06 25.89
 29 3 -5 496.36 27.16
 -29 3 5 412.58 24.6
 29 -3 -6 15.02 6.81
 29 3 -6 14.57 7.15
 -29 -3 6 16.41 7.6
 -29 -3 6 2.53 6.42
 29 3 -6 12.71 7.63
 -29 3 6 6.09 6.18
 -29 5 0 0.97 5.15
 29 5 0 4.5 4.56
 29 5 0 5.79 5.67
 29 5 1 103.68 12.25
 29 5 -1 104.71 12.35
 -29 5 -1 110.84 11.15
 29 5 -1 97.07 10.5
 29 5 -2 25.73 7.7
 -29 5 -2 18.4 6.01
 29 5 -2 5.97 4.71
 29 -5 -2 10.45 6.63
 -29 -5 2 10.21 6.69
 -29 -5 3 424.89 25.81
 29 5 -3 447.7 26.35
 29 -5 -3 372.31 23.9
 29 5 -3 383.91 22.94
 -29 5 3 413.67 22.53
 -29 -5 4 23.47 7.96
 29 5 -4 27.89 6.97
 29 -5 -4 34.64 7.89
 29 5 -4 29.61 8.76
 -29 5 4 31.73 7.44
 -29 -5 5 22.45 8.33
 29 5 -5 45.91 10.24
 29 5 -5 41.08 8.26
 29 -5 -5 25.69 8.2
 -29 5 5 27.48 7.53
 29 7 0 19.78 7.76
 29 7 -1 164.43 16.39
 -29 -7 1 138.21 16.2
 -30 0 0 474.77 24.85
 30 0 0 481.2 22.56
 30 0 -1 7.06 4.48
 -30 0 1 3.01 4.65
 -30 0 -1 3.98 4.41
 30 0 -2 6.97 5.04
 -30 0 2 -1.04 4.71
 30 0 -2 4.36 4.49
 -30 0 3 7.5 5.52
 30 0 -3 -2.43 5.28
 30 0 -3 -4.81 4.95
 -30 0 4 37.93 8.25
 30 0 -4 29.37 8.16
 30 0 -4 35.13 7.88
 -30 0 5 3.64 5.38
 30 0 -5 -1.34 6.46
 -30 0 5 -3.49 5.28
 -30 0 6 221.43 17.65
 30 0 -6 200.04 18.27
 -30 0 6 214.89 18.33
 30 2 0 6.22 4.73
 -30 -2 0 3.3 5.09
 -30 2 0 8.69 5.21
 30 2 -1 60.6 8.83
 30 2 1 61.37 8.22
 -30 2 1 64.63 9.08
 -30 2 -1 55.8 8.29
 -30 -2 1 69.71 9.76
 30 2 -1 54.16 8.78
 -30 2 -2 123.23 11.73
 -30 2 2 106.1 11.81
 -30 -2 2 106.69 12.03
 30 2 2 136.85 11.73
 30 -2 -2 117.14 13.27
 30 2 -2 107.79 12.01
 30 2 -2 133 12.4
 30 -2 -2 116.5 10.7
 -30 -2 3 6.64 5.61
 -30 2 3 9.79 5.61
 30 2 -3 1.07 5.23
 -30 2 3 3.96 5.5
 30 2 -3 3.58 4.68
 30 -2 -3 1.23 4.97
 30 2 -4 49.97 9.21
 -30 2 4 43.05 8.43
 30 2 -4 53.93 9.65
 30 -2 -4 45.1 8.93
 -30 -2 4 38.56 8.68
 30 2 -5 13.91 6.93
 -30 2 5 1.17 5.63
 30 2 -5 15.83 7.02
 30 -2 -5 12.17 7.08
 -30 -2 5 11.71 7.11
 30 2 -6 9.71 6.92
 -30 2 6 13.89 6.41
 -30 -2 6 18.2 7.95
 30 -2 -6 17.07 7.46
 30 2 -6 16.6 7.25
 -30 4 0 46.36 8.04
 30 4 0 38.48 7.62
 30 4 0 42.27 8.05
 30 4 -1 72.38 10.24
 30 4 -1 77.35 9.95
 30 4 1 71.58 9.29
 30 4 1 94.34 10.97
 -30 4 -1 83.93 10.02
 -30 4 1 94.66 10.91
 -30 4 -2 42.83 7.55
 30 4 -2 52.16 9.18
 -30 4 2 39.45 7.53
 30 4 -2 36.79 7.72
 30 -4 -2 34.75 8.6
 30 4 2 54.25 8.78
 -30 -4 3 9.71 6.36
 -30 4 -3 12.52 5.36
 30 4 -3 3.63 5.37
 -30 4 3 6.82 5.1
 30 4 -3 9.13 5.98
 30 -4 -3 4.95 6.06
 30 4 -4 51.71 9.03
 30 -4 -4 54.16 9.59
 30 4 -4 61.76 10.75
 -30 4 4 53.15 8.7
 -30 -4 4 49.69 9.63
 -30 -4 4 53.32 9.89
 30 4 -5 10.17 6.12
 30 -4 -5 12.1 7.15
 -30 -4 5 15.84 7.05
 30 4 -5 12.5 7.61
 -30 4 5 5.76 5.65
 -30 -4 5 5.31 7.07
 -30 6 0 218.89 16.68
 30 6 0 224.99 18.64
 30 6 -1 41.08 9.17
 30 6 1 43.22 9.38
 -30 6 -1 39.76 7.72
 -30 -6 2 15.47 8.54
 30 -6 -2 2.41 5.23
 30 6 -2 10.9 6.67
 30 -6 -3 3.7 5.24
 30 6 -3 9.86 7.72
 30 6 -3 9.4 5.47
 -30 -6 3 7.09 7.07
 -31 1 0 2 4.54
 -31 -1 0 1.08 5.17
 31 1 0 -0.83 4.2
 -31 -1 -1 6.55 5.45
 -31 1 1 8.29 5.34
 -31 -1 1 3.22 5.16
 -31 1 -1 6.94 5.28
 31 1 -1 9.19 5.63
 31 1 1 3.9 4.09
 31 1 -1 7.88 4.66
 31 -1 -1 3 4.4
 -31 1 2 55.61 8.81
 -31 -1 2 54.4 9.29
 -31 1 -2 44.74 8.31
 31 -1 -2 60.74 9.78
 31 1 -2 52.7 9.65
 31 -1 -2 44.86 7.57
 31 1 -2 61.46 8.7
 31 -1 -3 36.08 7.31
 31 1 -3 30.14 7.2
 31 -1 -3 39.47 9.26
 -31 -1 3 39.17 8.15
 -31 1 3 34.56 8.25
 31 1 -3 37.71 8.76
 -31 -1 4 53.51 9.13
 -31 1 4 62.72 10.02
 31 1 -4 77.09 10.75
 -31 1 4 80.13 11.01
 31 -1 -4 62.77 10.72
 31 1 -4 68.64 10.81
 -31 -1 5 7.21 6.09
 -31 1 5 1.21 5.49
 -31 1 5 2.45 6.1
 31 -1 -5 -4.2 7.1
 31 1 -5 2.79 6.2
 31 1 -5 3.74 5.77
 -31 -1 6 42.34 9.02
 -31 1 6 23.95 7.4
 31 1 -6 16.43 7.41
 -31 1 6 19.75 8.19
 31 -1 -6 14.73 7.73
 31 1 -6 14.53 7.98
 -31 3 0 3.02 4.93
 31 3 0 1.06 4.61
 31 3 0 -1.01 3.97
 -31 3 -1 29.74 6.58
 -31 3 1 35.9 7.8
 31 3 -1 34.4 7.52
 31 3 1 29.46 6.79
 31 3 -1 27.25 6.98
 31 3 -2 7.63 5.62
 31 -3 -2 12.34 5.93
 31 3 2 7.8 5.19
 -31 3 -2 -4.62 4.92
 -31 -3 2 4.76 5.62
 -31 3 2 11.03 5.4
 31 3 -2 2.32 4.81
 -31 -3 3 32.27 8.02
 -31 3 3 19.66 7.23
 -31 3 -3 33.59 7.18
 31 3 -3 43.85 8.58
 -31 3 3 30.3 7.23
 31 -3 -3 23.02 8.07
 31 3 -3 34.16 7.95
 -31 -3 4 2.41 5.59
 -31 3 4 4.4 5.94
 31 3 -4 7.76 5.48
 31 -3 -4 -2.67 5.81
 31 3 -4 1.25 5.76
 -31 -3 5 80.68 11.71
 -31 3 5 64.38 10.25
 31 3 -5 72.84 11.55
 31 -3 -5 70.01 11.69
 31 3 -5 74.49 11.39
 31 5 0 1.21 5.03
 -31 5 0 -5.22 5.11
 31 5 0 -0.98 5.05
 31 5 -1 -1.24 6.52
 31 5 1 1.22 5.77
 -31 5 -1 0.97 5.09
 -31 5 1 1.11 5.62
 31 5 -1 1.03 4.67
 31 5 -2 6.4 6.16
 31 -5 -2 1.24 5.4
 -31 5 -2 8.06 4.91
 31 5 -2 21.72 6.59
 -31 5 3 64.87 9.41
 31 -5 -3 52.56 9.73
 31 5 -3 85.57 12.07
 -31 -5 3 66.8 11.73
 31 5 -3 63.17 9.85
 31 5 -4 7 6.86
 -31 5 4 9.8 6.13
 31 5 -4 7.26 5.93
 31 -5 -4 5.31 6.73
 -31 -5 4 -4.23 6.53
 -32 0 0 89.39 10.82
 32 0 0 69.04 8.24
 -32 0 1 3.23 5.09
 -32 0 -1 -3.21 5.34
 32 0 -1 2.42 5.24
 32 0 -1 0.83 4.15
 -32 0 2 68.73 9.95
 32 0 -2 60.03 10.12
 32 0 -2 65.54 9.14
 -32 0 3 4.61 5.33
 32 0 -3 5.08 5.23
 32 0 -3 1.31 5.7
 -32 0 4 7.16 6.15
 32 0 -4 -1.12 5.49
 32 0 -4 6.89 6.25
 -32 0 5 1.24 5.74
 32 0 -5 2.47 5.49
 32 0 -5 -10.14 7.1
 -32 2 0 59.99 9.43
 32 2 0 59.06 8.66
 -32 2 1 34.41 7.9
 -32 2 -1 33.1 7.26
 -32 -2 1 35.03 8.57
 32 2 -1 42.16 8.24
 32 2 -1 34.53 7.09
 32 2 1 39.62 7.19
 -32 -2 2 18.76 6.79
 -32 2 -2 15.89 6.04
 -32 2 2 11.21 6.24
 32 -2 -2 11.43 6.55
 32 2 -2 15.96 6.64
 32 2 2 15.95 5.75
 32 2 -2 10.37 5.77
 32 -2 -3 4.72 4.78
 32 2 -3 8.91 5.83
 32 -2 -3 11.92 6.49
 -32 -2 3 14.17 6.74
 -32 2 3 10.53 6.03
 -32 2 3 1.05 5.85
 32 2 -3 3.87 5.73
 32 2 -4 -1.22 5.4
 -32 2 4 -3.44 6.1
 32 2 -4 -2.72 6.03
 32 -2 -4 -1.39 5.74
 -32 -2 4 -1.21 5.36
 -32 2 4 -3.66 5.97
 32 2 -5 6.62 6.72
 -32 -2 5 8.69 5.86
 -32 2 5 21.6 7.89
 -32 2 5 -1.24 6.59
 32 2 -5 8.58 7.13
 32 -2 -5 18.89 8.18
 32 4 0 9.08 5.46
 32 4 0 11.75 5.77
 -32 4 0 6.36 5.55
 -32 4 -1 69 9.53
 -32 4 1 72.65 10.34
 32 4 1 81.26 10.33
 32 4 1 90.42 10.96
 32 4 -1 67.57 10.15
 32 4 -1 68.26 10.09
 32 4 -2 15.75 6.73
 -32 4 -2 9.41 5.58
 -32 4 2 2.35 5.76
 32 -4 -2 -1.28 5.93
 32 4 2 3.35 5.16
 -32 4 2 -0.94 4.98
 32 4 -2 3.52 4.86
 32 4 -3 3.79 6.08
 -32 4 -3 6.32 5.73
 32 -4 -3 10.62 6.5
 -32 4 3 3.09 5.4
 32 4 -3 1.24 5.26
 32 4 -4 6.68 6.66
 -32 4 4 -3.37 6.16
 -32 -4 4 2.59 6
 32 4 -4 -1.3 5.39
 32 -4 -4 2.76 6.26
 -33 1 0 3.23 4.78
 -33 -1 0 4.61 5.55
 33 1 0 3.49 4.57
 -33 1 1 2.21 5.42
 -33 -1 1 3.46 5.74
 -33 1 -1 12.85 5.95
 33 1 -1 1.23 4.98
 33 1 -1 6.52 4.95
 33 1 1 4.11 4.31
 -33 1 2 33.36 7.86
 -33 -1 2 25.58 7.42
 -33 1 -2 30.07 7.61
 33 1 -2 33.56 8.31
 33 -1 -2 26.01 7.46
 33 1 -2 35.9 7.76
 33 -1 -2 22.45 6.32
 -33 1 3 26.25 7.83
 -33 -1 3 17.86 7.08
 33 -1 -3 25.89 8.39
 33 -1 -3 17.04 6.19
 33 1 -3 21.86 6.82
 33 1 -3 33.82 8.33
 -33 -1 4 64.11 10.24
 -33 1 4 65.88 10.64
 33 -1 -4 81.6 12.28
 33 1 -4 51.2 10.69
 33 -1 -4 62.44 9.85
 33 1 -4 74.03 10.64
 -33 -1 5 3.84 6.59
 -33 1 5 3.87 6.31
 -33 1 5 -5.15 6.31
 33 -1 -5 1.5 7.5
 33 1 -5 1.5 6.37
 33 1 -5 -1.3 6.61
 -33 3 0 5.42 6.02
 33 3 0 -2.28 4.71
 33 3 0 -1.06 4.91
 -33 3 1 31.53 8.11
 -33 3 -1 31.93 7.42
 33 3 1 24.86 6.89
 33 3 -1 21.5 6.67
 33 3 -1 30.68 7.35
 -33 3 -2 6 5.07
 -33 3 2 9.49 6.59
 -33 -3 2 -2.55 6.01
 33 -3 -2 6.6 6.91
 33 3 2 4.09 5.19
 33 3 -2 2.51 5.31
 33 3 -2 5.76 5.33
 33 3 -3 42.22 8.49
 33 -3 -3 38.39 9.46
 -33 -3 3 45.81 9.25
 -33 3 3 42.06 9.35
 -33 3 -3 30.46 7.34
 -33 3 3 33.28 7.82
 33 3 -3 27.67 8.06
 33 3 -4 1.29 6.21
 -33 -3 4 2.57 6.19
 -33 3 4 9.02 7.35
 -33 3 4 -2.34 5.62
 33 3 -4 11.16 6.59
 33 -3 -4 7.15 7
 33 5 0 6.37 5.56
 33 5 0 1.27 5.89
 -33 5 0 2.22 5.63
 33 5 -1 7.78 6.12
 33 5 -1 3.34 5.05
 33 5 1 2.55 5.66
 -33 5 -1 -4.17 5.45
 -33 5 1 -1.18 6
 33 5 -2 13.3 6.97
 33 5 -2 12.92 6.06
 -33 5 -2 2.88 5.25
 -33 5 2 12.5 6.95
 33 -5 -2 7.96 6.14
 -34 0 0 274.33 19.3
 34 0 -1 3.88 5.21
 -34 0 1 -4.61 5.75
 -34 0 -1 3.45 5.74
 34 0 -1 -1.76 5.07
 34 0 -2 20.13 7.25
 -34 0 2 9.45 5.89
 34 0 -2 10.6 5.65
 -34 0 3 3.68 6.41
 34 0 -3 -1.41 6.24
 34 0 -3 1.07 5.43
 -34 0 4 48.26 9.94
 34 0 -4 60.54 11.44
 34 0 -4 47.02 10.07
 34 2 0 11.86 5.72
 -34 2 0 8.85 5.32
 34 2 0 6.05 5.82
 34 2 1 28.38 6.72
 34 2 -1 34.25 7.3
 -34 2 1 39.3 8.47
 -34 2 -1 17.23 6.52
 -34 -2 1 36.19 8.76
 34 2 -1 38.98 8.43
 34 2 2 134.67 12.65
 -34 -2 2 176.11 16.02
 -34 2 2 148.77 14.79
 34 2 -2 153.74 14.33
 -34 2 -2 159.2 14.31
 34 -2 -2 173.12 16.65
 34 2 -2 172.57 16.02
 34 2 -3 -1.17 5.5
 -34 -2 3 13.82 6.98
 -34 2 3 17.53 7.24
 34 2 -3 13.86 7.14
 34 -2 -3 -5.65 6.41
 34 -2 -4 79.98 11.23
 34 2 -4 77.43 11.34
 -34 -2 4 80.7 11.75
 -34 2 4 76.76 11.62
 34 2 -4 77.35 12.12
 34 -2 -4 65.1 11.89
 -34 2 4 77.44 10.77
 -34 4 0 69.08 10.6
 34 4 0 55.12 9.4
 34 4 0 53.31 9.57
 34 4 1 75.76 10.19
 34 4 1 50.98 9.77
 -34 4 -1 57.5 9.24
 -34 4 1 49.01 9.47
 34 4 -1 63.37 10.22
 34 4 -1 64.96 10.03
 34 -4 -2 83.12 11.96
 -34 4 -2 84.79 10.37
 -34 4 2 62.7 10.54
 34 4 -2 76.74 11.25
 34 4 -2 80.92 11.6
 -35 1 0 1.15 5.64
 -35 -1 0 1.23 6.15
 35 1 0 3.67 4.72
 35 1 -1 191.47 16.79
 35 -1 -1 163.12 16.06
 35 1 -1 170.89 14.22
 -35 1 -1 179.96 15.42
 -35 1 1 142.65 14.74
 -35 -1 1 125.62 14.01
 -35 1 2 33.06 8.6
 -35 -1 2 28.48 7.99
 35 -1 -2 44.47 9.5
 35 1 -2 39.96 9.5
 35 1 -2 26.16 7.04
 35 -1 -3 280.67 21.66
 35 1 -3 277.64 21.97
 -35 -1 3 272.01 20.44
 -35 1 3 249.26 19.95
 35 -1 -3 254.01 18.82
 35 1 -3 273.94 19.73
 -35 1 4 21.12 7.96
 -35 -1 4 32.54 9.05
 35 -1 -4 38.51 8.88
 35 1 -4 32.45 8.45
 35 -1 -4 27.47 9.08
 35 1 -4 30.39 8.93
 -35 3 0 -5.76 6.9
 35 3 0 2.43 5.04
 35 3 0 3.33 5.53
 35 3 -1 271.36 20.41
 35 3 1 279.23 20.18
 35 3 -1 283.8 20.01
 35 3 1 287.27 19.75
 -35 3 -1 299.65 20.09
 -35 3 1 309.68 21.2
 35 -3 -2 1.4 6.73
 35 3 2 1.07 5.31
 -35 -3 2 2.71 6.87
 -35 3 2 10.1 7.21
 -35 3 -2 2.15 5.35
 35 3 -2 1.2 5.68
 35 3 -2 -2.68 6.57
 -36 0 0 925.39 41.48
 36 0 -1 -4.12 6.23
 -36 0 1 1.23 6.13
 -36 0 -1 -1.23 6.34
 36 0 -2 237.18 19.65
 -36 0 2 192.21 17.34
 36 0 -2 202.17 16.36
 -36 0 3 5.18 6.45
 36 0 -3 6.72 5.87
 36 0 -3 -3 6.79
 36 2 0 204.03 16.11
 36 2 0 198.14 17.46
 -36 2 0 218.45 17.77
 36 2 -1 27.07 7.12
 -36 2 1 34.3 8.88
 -36 2 -1 19.66 7.9
 -36 -2 1 35.86 9.23
 36 -2 -1 32.3 8.94
 36 2 -1 28.13 8.53
 36 2 1 16.91 6.35
 -36 2 2 408.59 25.64
 -36 -2 2 397.56 25.74
 -36 2 -2 422.78 24.73
 36 2 -2 408.54 24.55
 36 -2 -2 456.15 28.03
 36 2 -2 434.15 27.36
 -37 1 0 2.47 6.56
 -37 -1 0 -1.31 6.08
 37 1 0 6.76 6.74
 -37 1 1 217.15 18.45
 37 1 -1 227.33 16.99
 -37 -1 1 246.11 19.57
 -37 1 -1 249.7 19.06
 37 -1 -1 230.27 19.68
 37 1 -1 245.5 20.14

_iucr_refine_instructions_details
;
TITL exp_thma2pbi4_3_150_a.res in Cmca
    exp_thma2pbi4_3_150.res
    created by SHELXL-2019/3 at 11:53:15 on 07-Mar-2024
REM Old TITL exp_ThMA2PbI4_3_150 in Cmce
REM SHELXT solution in Cmca: R1 0.094, Rweak 0.008, Alpha 0.032
REM <I/s> 3.545 for 152 systematic absences, Orientation as input
REM Formula found by SHELXT: C12 I4 Pb
CELL 0.71073 29.0629 8.6884 8.6993 90 90 90
ZERR 2 0.0008 0.0002 0.0002 0 0 0
LATT 7
SYMM -X,0.5-Y,0.5+Z
SYMM -X,0.5+Y,0.5-Z
SYMM +X,-Y,-Z
SFAC C H I N Pb S
UNIT 40 128 16 8 4 8
FLAT C6A C5A S1A C2A C3A C4A
FLAT C6 C5 C4 C3 C2 S1
RIGU
SIMU
SADI N7A C6A N7 C6
SADI C6A C5A C6 C5
EADP C6A C6
EADP N7A N7
SIMU 0.02 0.04 2 C6A C6 C5A C5
SIMU 0.02 0.04 2 N7 N7A C5A C5 C6A C6
DFIX 1.54 C6A C5A C6 C5
DFIX 1.48 N7 C6 N7A C6A
SADI 0.002 S1 C2 S1 C5 S1A C2A S1A C5A
SADI 0.002 C5A C4A C4A C3A C3A C2A C3 C2 C4 C3 C5 C4

L.S. 10
PLAN  4
TEMP -173
CONF
LIST 4
MORE -1
BOND $H
fmap 2
acta
REM <olex2.extras>
REM <HklSrc "%.\\exp_ThMA2PbI4_3_150.hkl">
REM </olex2.extras>

WGHT    0.000000   76.395897
EXTI    0.000076
FVAR       0.10711   0.50360
PB01  5    0.500000    0.500000   -0.500000    10.25000    0.02371    0.01742 =
         0.01854   -0.00004    0.00000    0.00000
I002  3    0.500000    0.683578   -0.183829    10.50000    0.03377    0.02034 =
         0.02139   -0.00627    0.00000    0.00000
I003  3    0.609953    0.500000   -0.500000    10.50000    0.02441    0.04415 =
         0.04446    0.00062    0.00000    0.00000
PART -1
N7    4    0.592544    0.579203    0.068473    20.50000    0.02355    0.03733 =
         0.02867    0.00121   -0.00507   -0.00756
AFIX 137
H7A   2    0.596147    0.673916    0.025468    21.00000   -1.20000
H7B   2    0.603779    0.580258    0.166109    21.00000   -1.20000
H7C   2    0.562126    0.554439    0.070446    21.00000   -1.20000
AFIX   0
C5    1    0.669037    0.506100   -0.023305    20.50000    0.02533    0.06118 =
         0.04340    0.00475   -0.00424    0.00336
C2    1    0.748652    0.431459   -0.001595    20.50000    0.01871    0.05020 =
         0.04028    0.00059    0.00168   -0.00185
AFIX  43
H2    2    0.778085    0.383907   -0.000491    21.00000   -1.20000
AFIX   0
PART -2
C6A   1    0.616035    0.516073   -0.039601   -20.50000    0.02804    0.05022 =
         0.03441   -0.00002   -0.00405    0.00154
AFIX  23
H6AA  2    0.611251    0.579121   -0.133038   -21.00000   -1.20000
H6AB  2    0.604491    0.410670   -0.059132   -21.00000   -1.20000
AFIX   0
PART -1
C4    1    0.696580    0.631038   -0.043026    20.50000    0.02458    0.05887 =
         0.04445   -0.00490    0.00204    0.00479
AFIX  43
H4    2    0.686794    0.732196   -0.068510    21.00000   -1.20000
AFIX   0
C3    1    0.740700    0.584612   -0.019576    20.50000    0.02517    0.05233 =
         0.04325    0.00421    0.00316    0.00207
AFIX  43
H3    2    0.765199    0.656904   -0.015871    21.00000   -1.20000
AFIX   0
S1    6    0.697118    0.337923    0.018754    20.50000    0.03430    0.04595 =
         0.08828    0.00113    0.00231   -0.00224
PART -2
C5A   1    0.667013    0.512958    0.005361   -20.50000    0.02632    0.06110 =
         0.04261    0.00560   -0.00253    0.00245
C2A   1    0.747786    0.521864   -0.064794   -20.50000    0.02440    0.05205 =
         0.03663   -0.00523   -0.00506   -0.00797
AFIX  43
H2A   2    0.777054    0.526023   -0.113249   -21.00000   -1.20000
AFIX   0
C4A   1    0.696663    0.501912    0.125749   -20.50000    0.02677    0.06302 =
         0.04298    0.00295   -0.00253   -0.00017
AFIX  43
H4A   2    0.686240    0.492649    0.228838   -21.00000   -1.20000
AFIX   0
C3A   1    0.742156    0.504947    0.089438   -20.50000    0.02667    0.04628 =
         0.03557   -0.00834   -0.00520    0.00089
AFIX  43
H3A   2    0.766555    0.496451    0.161614   -21.00000   -1.20000
AFIX   0
S1A   6    0.696851    0.534934   -0.163058   -20.50000    0.03216    0.08978 =
         0.03635    0.00996   -0.00278   -0.00007
PART -1
C6    1    0.617925    0.463544   -0.023728    20.50000    0.02804    0.05022 =
         0.03441   -0.00002   -0.00405    0.00154
AFIX  23
H6A   2    0.606096    0.462334   -0.130441    21.00000   -1.20000
H6B   2    0.613615    0.359766    0.021003    21.00000   -1.20000
AFIX   0
PART -2
N7A   4    0.592399    0.585610    0.094365   -20.50000    0.02355    0.03733 =
         0.02867    0.00121   -0.00507   -0.00756
AFIX 137
H7AA  2    0.596244    0.524148    0.178087   -21.00000   -1.20000
H7AB  2    0.561852    0.595279    0.073534   -21.00000   -1.20000
H7AC  2    0.604586    0.680115    0.113759   -21.00000   -1.20000
AFIX   0
HKLF 4


REM  exp_thma2pbi4_3_150_a.res in Cmca
REM wR2 = 0.0799, GooF = S = 1.334, Restrained GooF = 1.183 for all data
REM R1 = 0.0366 for 1236 Fo > 4sig(Fo) and 0.0382 for all 1285 data
REM 134 parameters refined using 336 restraints

END  
     
WGHT      0.0000     76.4139 

REM Highest difference peak  2.026,  deepest hole -2.141,  1-sigma level  0.222
Q1    1   0.5000  0.5461 -0.3087  10.50000  0.05    2.03
Q2    1   0.5000  0.6855 -0.5410  10.50000  0.05    1.87
Q3    1   0.7202  0.6780  0.1807  11.00000  0.05    1.83
Q4    1   0.5000  0.6858  0.0959  10.50000  0.05    1.71

  REM The information below was added by Olex2.
  REM
  REM R1 = 0.0366 for 1236 Fo > 4sig(Fo) and 0.0382 for all 9988 data
  REM 134 parameters refined using n/a restraints
  REM Highest difference peak 2.03, deepest hole -2.14
  REM Mean Shift 0, Max Shift 0.000.

  REM +++ Tabular Listing of Refinement Information +++
  REM R1_all = 0.0382
  REM R1_gt = 0.0366
  REM wR_ref = 0.0799
  REM GOOF = 1.334
  REM Shift_max = 0.000
  REM Shift_mean = 0
  REM Reflections_all = 9988
  REM Reflections_gt = 1236
  REM Parameters = 134
  REM Hole = -2.14
  REM Peak = 2.03
  REM Flack = n/a

  
;
_olex2_submission_special_instructions  'No special instructions were received'
_oxdiff_exptl_absorpt_empirical_details
;
Empirical correction (ABSPACK) includes:
- Absorption correction using spherical harmonics
- Frame scaling
;
_oxdiff_exptl_absorpt_empirical_full_max  1.264
_oxdiff_exptl_absorpt_empirical_full_min  0.679
