# Supplementary material for: Temperature-Dependent Structural and Optoelectronic Properties of the Layered Perovskite 2-Thiophenemethylammonium Lead Iodide
Source: J Phys Chem C Nanomater Interfaces. 2024 Jul 25;128(31):13108–20. doi: 10.1021/acs.jpcc.4c03221 (PMC11317984; doi:10.1021/acs.jpcc.4c03221)
Supplement: Supplementary file 1 — jp4c03221_si_001.zip [file jp4c03221_si_001.zip › ThMA2PbI4_Temp-depSCXRD/exp_ThMA2PbI4_4_175.cif]

data_exp_thma2pbi4_4_175
_audit_creation_date               2024-03-07
_audit_creation_method
;
Olex2 1.5
(compiled 2024.02.16 svn.r378c4104 for OlexSys, GUI svn.r6928)
;
_shelx_SHELXL_version_number       '2019/3'
_audit_contact_author_address      ?
_audit_contact_author_email        ?
_audit_contact_author_name         ''
_audit_contact_author_phone        ?
_publ_contact_author_id_orcid      ?
_publ_section_references
;
Dolomanov, O.V., Bourhis, L.J., Gildea, R.J, Howard, J.A.K. & Puschmann, H.
 (2009), J. Appl. Cryst. 42, 339-341.

Sheldrick, G.M. (2015). Acta Cryst. A71, 3-8.

Sheldrick, G.M. (2015). Acta Cryst. C71, 3-8.
;
_chemical_name_common              ?
_chemical_name_systematic          ?
_chemical_formula_moiety           'I8 Pb2, 15.875(C1.26 H4.032 N0.252 S0.252)'
_chemical_formula_sum              'C20 H64 I8 N4 Pb2 S4'
_chemical_formula_weight           1918.57
_chemical_melting_point            ?
_chemical_oxdiff_formula           C20PbI4N2S1H30
loop_
  _atom_type_symbol
  _atom_type_description
  _atom_type_scat_dispersion_real
  _atom_type_scat_dispersion_imag
  _atom_type_scat_source
 'C' 'C' 0.0033 0.0016 'International Tables Vol C Tables 4.2.6.8 and 6.1.1.4'
 'H' 'H' 0.0000 0.0000 'International Tables Vol C Tables 4.2.6.8 and 6.1.1.4'
 'I' 'I' -0.4742 1.8119 'International Tables Vol C Tables 4.2.6.8 and 6.1.1.4'
 'N' 'N' 0.0061 0.0033 'International Tables Vol C Tables 4.2.6.8 and 6.1.1.4'
 'Pb' 'Pb' -3.3944 10.1111
 'International Tables Vol C Tables 4.2.6.8 and 6.1.1.4'
 'S' 'S' 0.1246 0.1234 'International Tables Vol C Tables 4.2.6.8 and 6.1.1.4'

_shelx_space_group_comment
;
The symmetry employed for this shelxl refinement is uniquely defined
by the following loop, which should always be used as a source of
symmetry information in preference to the above space-group names.
They are only intended as comments.
;
_space_group_crystal_system        'orthorhombic'
_space_group_IT_number             64
_space_group_name_H-M_alt          'C m c e'
_space_group_name_Hall             '-C 2bc 2'
loop_
  _space_group_symop_operation_xyz
 'x, y, z'
 '-x, -y+1/2, z+1/2'
 '-x, y+1/2, -z+1/2'
 'x, -y, -z'
 'x+1/2, y+1/2, z'
 '-x+1/2, -y+1, z+1/2'
 '-x+1/2, y+1, -z+1/2'
 'x+1/2, -y+1/2, -z'
 '-x, -y, -z'
 'x, y-1/2, -z-1/2'
 'x, -y-1/2, z-1/2'
 '-x, y, z'
 '-x+1/2, -y+1/2, -z'
 'x+1/2, y, -z-1/2'
 'x+1/2, -y, z-1/2'
 '-x+1/2, y+1/2, z'

_cell_length_a                     29.0854(9)
_cell_length_b                     8.6956(2)
_cell_length_c                     8.7051(2)
_cell_angle_alpha                  90
_cell_angle_beta                   90
_cell_angle_gamma                  90
_cell_volume                       2201.65(10)
_cell_formula_units_Z              2
_cell_measurement_reflns_used      6354
_cell_measurement_temperature      175.00(10)
_cell_measurement_theta_max        32.3840
_cell_measurement_theta_min        2.7980
_shelx_estimated_absorpt_T_max     ?
_shelx_estimated_absorpt_T_min     ?
_exptl_absorpt_coefficient_mu      13.455
_exptl_absorpt_correction_T_max    1.00000
_exptl_absorpt_correction_T_min    1.00000
_exptl_absorpt_correction_type     sphere
_exptl_absorpt_process_details
;
CrysAlisPro 1.171.43.106a (Rigaku Oxford Diffraction, 2024)
Spherical absorption correction
using equivalent radius and absorption coefficient.
Empirical absorption correction using spherical harmonics,
implemented in SCALE3 ABSPACK scaling algorithm.
;
_exptl_absorpt_special_details     ?
_exptl_crystal_colour              orange
_exptl_crystal_colour_primary      orange
_exptl_crystal_density_diffrn      2.894
_exptl_crystal_density_meas        ?
_exptl_crystal_density_method      ?
_exptl_crystal_description         plate
_exptl_crystal_F_000               1728
_exptl_crystal_size_max            1.0
_exptl_crystal_size_mid            0.08
_exptl_crystal_size_min            0.02
_exptl_crystal_size_rad            0.400
_exptl_transmission_factor_max     ?
_exptl_transmission_factor_min     ?
_diffrn_reflns_av_R_equivalents    0.0375
_diffrn_reflns_av_unetI/netI       0.0227
_diffrn_reflns_Laue_measured_fraction_full  0.999
_diffrn_reflns_Laue_measured_fraction_max  0.999
_diffrn_reflns_limit_h_max         37
_diffrn_reflns_limit_h_min         -37
_diffrn_reflns_limit_k_max         11
_diffrn_reflns_limit_k_min         -11
_diffrn_reflns_limit_l_max         11
_diffrn_reflns_limit_l_min         -11
_diffrn_reflns_number              9265
_diffrn_reflns_point_group_measured_fraction_full  0.999
_diffrn_reflns_point_group_measured_fraction_max  0.999
_diffrn_reflns_theta_full          25.242
_diffrn_reflns_theta_max           27.484
_diffrn_reflns_theta_min           2.801
_diffrn_ambient_environment        N~2~
_diffrn_ambient_temperature        175.00(10)
_diffrn_detector                   'Hybrid Pixel Array Detector'
_diffrn_detector_area_resol_mean   10.0000
_diffrn_detector_type              'HyPix-Arc 100'
_diffrn_measured_fraction_theta_full  0.999
_diffrn_measured_fraction_theta_max  0.999
_diffrn_measurement_details
;
List of Runs (angles in degrees, time in seconds):

  # Type    Start    End  Width  t~exp~   \w     \q     \k     \f   Frames
--------------------------------------------------------------------------
  1  \w    -54.00  61.00   0.50    5.00    --   25.56  28.00 -96.00  230
  2  \w    -54.00  61.00   0.50    5.00    --   25.56  28.00 -96.00  230
  3  \w    -19.00  29.00   0.50    5.00    --  -25.24 -99.00-120.00   96
  4  \w    -20.00  32.00   0.50    5.00    --  -25.24 -99.00 120.00  104
  5  \w   -122.00 -89.00   0.50    5.00    --  -25.24-178.00-180.00   66
  6  \w    -57.00 -31.00   0.50    5.00    --  -25.24 -28.00 101.00   52
  7  \w     42.00  98.00   0.50    5.00    --   25.56 178.00   0.00  112
  8  \w     43.00 110.00   0.50    5.00    --   25.56 178.00 -90.00  134
;
_diffrn_measurement_device         'four-circle diffractometer'
_diffrn_measurement_device_type    'XtaLAB Synergy, Dualflex, HyPix-Arc 100'
_diffrn_measurement_method         '\w scans'
_diffrn_orient_matrix_type        
 'CrysAlisPro convention (1999,Acta A55,543-557)'
_diffrn_orient_matrix_UB_11        -0.0087209000
_diffrn_orient_matrix_UB_12        0.0517233000
_diffrn_orient_matrix_UB_13        -0.0558871000
_diffrn_orient_matrix_UB_21        0.0005736000
_diffrn_orient_matrix_UB_22        -0.0593372000
_diffrn_orient_matrix_UB_23        -0.0558378000
_diffrn_orient_matrix_UB_31        -0.0227694000
_diffrn_orient_matrix_UB_32        -0.0213274000
_diffrn_orient_matrix_UB_33        0.0199921000
_diffrn_radiation_monochromator    mirror
_diffrn_radiation_probe            x-ray
_diffrn_radiation_type             'Mo K\a'
_diffrn_radiation_wavelength       0.71073
_diffrn_source                     'micro-focus sealed X-ray tube'
_diffrn_source_type                'PhotonJet (Mo) X-ray Source'
_reflns_Friedel_coverage           0.000
_reflns_Friedel_fraction_full      .
_reflns_Friedel_fraction_max       .
_reflns_number_gt                  1229
_reflns_number_total               1289
_reflns_special_details
;
 Reflections were merged by SHELXL according to the crystal
 class for the calculation of statistics and refinement.
 
 _reflns_Friedel_fraction is defined as the number of unique
 Friedel pairs measured divided by the number that would be
 possible theoretically, ignoring centric projections and
 systematic absences.
;
_reflns_threshold_expression       'I > 2\s(I)'
_computing_cell_refinement         'CrysAlisPro 1.171.43.106a (Rigaku OD, 2024)'
_computing_data_collection        
 'CrysAlisPro system (CCD 43.106a 64-bit (release 01-02-2024))'
_computing_data_reduction          'CrysAlisPro 1.171.43.106a (Rigaku OD, 2024)'
_computing_molecular_graphics      'Olex2 1.5 (Dolomanov et al., 2009)'
_computing_publication_material    'Olex2 1.5 (Dolomanov et al., 2009)'
_computing_structure_refinement    'SHELXL 2019/3 (Sheldrick, 2015)'
_computing_structure_solution      'SHELXT 2018/2 (Sheldrick, 2018)'
_refine_diff_density_max           1.762
_refine_diff_density_min           -1.872
_refine_diff_density_rms           0.201
_refine_ls_extinction_coef         0.00004(3)
_refine_ls_extinction_expression  
 'Fc^*^=kFc[1+0.001xFc^2^\l^3^/sin(2\q)]^-1/4^'
_refine_ls_extinction_method       'SHELXL-2019/2 (Sheldrick 2019)'
_refine_ls_goodness_of_fit_ref     1.309
_refine_ls_hydrogen_treatment      constr
_refine_ls_matrix_type             full
_refine_ls_number_parameters       134
_refine_ls_number_reflns           1289
_refine_ls_number_restraints       342
_refine_ls_R_factor_all            0.0374
_refine_ls_R_factor_gt             0.0358
_refine_ls_restrained_S_all        1.160
_refine_ls_shift/su_max            0.000
_refine_ls_shift/su_mean           0.000
_refine_ls_structure_factor_coef   Fsqd
_refine_ls_weighting_details      
 'w=1/[\s^2^(Fo^2^)+70.8176P] where P=(Fo^2^+2Fc^2^)/3'
_refine_ls_weighting_scheme        calc
_refine_ls_wR_factor_gt            0.0786
_refine_ls_wR_factor_ref           0.0790
_refine_special_details            ?
_olex2_refinement_description
;
1. Fixed Uiso
 At 1.2 times of:
  All C(H) groups, All C(H,H) groups, All N(H,H,H) groups
2. Restrained distances
 C6A-C5A = C6-C5
 1.54 with sigma of 0.02
 N7-C6 = N7A-C6A
 1.48 with sigma of 0.02
 N7A-C6A \\sim N7-C6
 with sigma of 0.02
 C6A-C5A \\sim C6-C5
 with sigma of 0.02
 S1-C2 \\sim S1-C5 \\sim S1A-C2A \\sim S1A-C5A
 with sigma of 0.002
 C5A-C4A \\sim C4A-C3A \\sim C3A-C2A \\sim C3-C2 \\sim C4-C3 \\sim C5-C4
 with sigma of 0.002
3. Restrained planarity
 C6A, C5A, S1A, C2A, C3A, C4A
 with sigma of 0.1
 C6, C5, C4, C3, C2, S1
 with sigma of 0.1
4. Uiso/Uaniso restraints and constraints
All non-hydrogen atoms have similar U: within 2A with sigma of 0.04 and sigma
for terminal atoms of 0.08 within 2A
C6A \\sim C6 \\sim C5A \\sim C5: within 2A with sigma of 0.02 and sigma for
terminal atoms of 0.04 within 2A
N7 \\sim N7A \\sim C5A \\sim C5 \\sim C6A \\sim C6: within 2A with sigma of
0.02 and sigma for terminal atoms of 0.04 within 2A
Uanis(C6A) = Uanis(C6)
Uanis(N7A) = Uanis(N7)
5. Rigid body (RIGU) restrains
 All non-hydrogen atoms
 with sigma for 1-2 distances of 0.004 and sigma for 1-3 distances of 0.004
6. Others
 Sof(H6AA)=Sof(H6AB)=Sof(H2A)=Sof(H4A)=Sof(H3A)=Sof(H7AA)=Sof(H7AB)=Sof(H7AC)=
 1-FVAR(1)
 Sof(C6A)=Sof(C5A)=Sof(C2A)=Sof(C4A)=Sof(C3A)=Sof(S1A)=Sof(N7A)=0.5*(1-FVAR(2))
 Sof(N7)=Sof(C5)=Sof(C2)=Sof(C4)=Sof(C3)=Sof(S1)=Sof(C6)=0.5*FVAR(2)
 Sof(H7A)=Sof(H7B)=Sof(H7C)=Sof(H2)=Sof(H4)=Sof(H3)=Sof(H6A)=Sof(H6B)=FVAR(1)
7.a Secondary CH2 refined with riding coordinates:
 C6A(H6AA,H6AB), C6(H6A,H6B)
7.b Aromatic/amide H refined with riding coordinates:
 C2(H2), C4(H4), C3(H3), C2A(H2A), C4A(H4A), C3A(H3A)
7.c Idealised Me refined as rotating group:
 N7(H7A,H7B,H7C), N7A(H7AA,H7AB,H7AC)
;
_atom_sites_solution_hydrogens     geom
_atom_sites_solution_primary       dual
_atom_sites_solution_secondary     ?
loop_
  _atom_site_label
  _atom_site_type_symbol
  _atom_site_fract_x
  _atom_site_fract_y
  _atom_site_fract_z
  _atom_site_U_iso_or_equiv
  _atom_site_adp_type
  _atom_site_occupancy
  _atom_site_site_symmetry_order
  _atom_site_calc_flag
  _atom_site_refinement_flags_posn
  _atom_site_refinement_flags_adp
  _atom_site_refinement_flags_occupancy
  _atom_site_disorder_assembly
  _atom_site_disorder_group
 Pb01 Pb 0.500000 0.500000 -0.500000 0.02295(18) Uani 1 4 d S T P . .
 I002 I 0.500000 0.68396(9) -0.18419(9) 0.0293(2) Uani 1 2 d S T P . .
 I003 I 0.60989(3) 0.500000 -0.500000 0.0424(3) Uani 1 2 d S T P . .
 N7 N 0.594(3) 0.579(9) 0.082(9) 0.039(4) Uani 0.252(6) 1 d D U P A -1
 H7A H 0.596591 0.671584 0.033583 0.047 Uiso 0.504(12) 1 calc R U P A -1
 H7B H 0.607939 0.583735 0.175014 0.047 Uiso 0.504(12) 1 calc R U P A -1
 H7C H 0.563583 0.556433 0.094800 0.047 Uiso 0.504(12) 1 calc R U P A -1
 C5 C 0.6668(9) 0.502(3) -0.016(5) 0.051(5) Uani 0.252(6) 1 d D U P A -1
 C2 C 0.7485(9) 0.435(4) -0.001(8) 0.043(7) Uani 0.252(6) 1 d D U P A -1
 H2 H 0.778091 0.388784 0.000390 0.052 Uiso 0.504(12) 1 calc R U P A -1
 C6A C 0.6172(11) 0.507(8) -0.042(5) 0.047(5) Uani 0.248(6) 1 d D U P A -2
 H6AA H 0.613374 0.563307 -0.140394 0.057 Uiso 0.496(12) 1 calc R U P A -2
 H6AB H 0.606222 0.400457 -0.055993 0.057 Uiso 0.496(12) 1 calc R U P A -2
 C4 C 0.6955(9) 0.622(5) -0.035(7) 0.050(7) Uani 0.252(6) 1 d D U P A -1
 H4 H 0.685118 0.723228 -0.057349 0.061 Uiso 0.504(12) 1 calc R U P A -1
 C3 C 0.7402(11) 0.586(4) -0.020(7) 0.046(7) Uani 0.252(6) 1 d D U P A -1
 H3 H 0.763994 0.660453 -0.023300 0.055 Uiso 0.504(12) 1 calc R U P A -1
 S1 S 0.6975(4) 0.3377(15) 0.020(3) 0.061(4) Uani 0.252(6) 1 d D U P A -1
 C5A C 0.6678(9) 0.509(5) 0.008(3) 0.051(5) Uani 0.248(6) 1 d D U P A -2
 C2A C 0.7473(9) 0.527(6) -0.064(4) 0.047(8) Uani 0.248(6) 1 d D U P A -2
 H2A H 0.776414 0.535858 -0.112676 0.056 Uiso 0.496(12) 1 calc R U P A -2
 C4A C 0.6974(9) 0.501(6) 0.126(5) 0.053(7) Uani 0.248(6) 1 d D U P A -2
 H4A H 0.687443 0.490305 0.229639 0.063 Uiso 0.496(12) 1 calc R U P A -2
 C3A C 0.7422(11) 0.508(6) 0.088(4) 0.043(7) Uani 0.248(6) 1 d D U P A -2
 H3A H 0.766838 0.500646 0.159213 0.052 Uiso 0.496(12) 1 calc R U P A -2
 S1A S 0.6962(4) 0.535(2) -0.1627(16) 0.062(4) Uani 0.248(6) 1 d D U P A -2
 C6 C 0.6158(11) 0.459(5) -0.013(9) 0.047(5) Uani 0.252(6) 1 d D U P A -1
 H6A H 0.602757 0.457389 -0.117678 0.057 Uiso 0.504(12) 1 calc R U P A -1
 H6B H 0.611474 0.355881 0.034344 0.057 Uiso 0.504(12) 1 calc R U P A -1
 N7A N 0.591(3) 0.584(9) 0.082(9) 0.039(4) Uani 0.248(6) 1 d D U P A -2
 H7AA H 0.606347 0.671806 0.110211 0.047 Uiso 0.496(12) 1 calc R U P A -2
 H7AB H 0.589082 0.520268 0.164058 0.047 Uiso 0.496(12) 1 calc R U P A -2
 H7AC H 0.562692 0.608828 0.047695 0.047 Uiso 0.496(12) 1 calc R U P A -2

loop_
  _atom_site_aniso_label
  _atom_site_aniso_U_11
  _atom_site_aniso_U_22
  _atom_site_aniso_U_33
  _atom_site_aniso_U_23
  _atom_site_aniso_U_13
  _atom_site_aniso_U_12
 Pb01 0.0271(3) 0.0208(3) 0.0209(3) 0.0000(2) 0.000 0.000
 I002 0.0387(4) 0.0242(4) 0.0249(4) -0.0074(3) 0.000 0.000
 I003 0.0278(5) 0.0495(6) 0.0500(6) 0.0004(4) 0.000 0.000
 N7 0.026(8) 0.043(9) 0.049(9) 0.005(7) 0.000(7) -0.011(7)
 C5 0.032(6) 0.064(10) 0.058(12) 0.007(9) 0.001(10) 0.000(9)
 C2 0.026(10) 0.053(13) 0.050(18) 0.001(12) 0.004(14) -0.004(11)
 C6A 0.034(6) 0.055(9) 0.052(10) 0.001(8) 0.001(7) -0.004(8)
 C4 0.031(9) 0.062(12) 0.058(16) 0.000(13) 0.006(12) 0.002(9)
 C3 0.031(9) 0.055(12) 0.052(17) 0.004(12) 0.007(12) -0.001(10)
 S1 0.038(6) 0.041(6) 0.105(12) 0.002(7) 0.005(7) -0.001(5)
 C5A 0.032(6) 0.064(11) 0.057(11) 0.007(9) 0.003(9) -0.001(10)
 C2A 0.028(11) 0.06(2) 0.050(14) -0.001(14) -0.002(11) -0.004(14)
 C4A 0.034(9) 0.066(16) 0.057(12) 0.007(13) 0.002(9) -0.004(12)
 C3A 0.033(9) 0.049(18) 0.048(13) -0.005(13) -0.002(10) -0.002(13)
 S1A 0.037(6) 0.104(12) 0.045(7) 0.009(7) -0.003(5) 0.001(6)
 C6 0.034(6) 0.055(9) 0.052(10) 0.001(8) 0.001(7) -0.004(8)
 N7A 0.026(8) 0.043(9) 0.049(9) 0.005(7) 0.000(7) -0.011(7)

_geom_special_details
;
 All esds (except the esd in the dihedral angle between two l.s. planes)
 are estimated using the full covariance matrix.  The cell esds are taken
 into account individually in the estimation of esds in distances, angles
 and torsion angles; correlations between esds in cell parameters are only
 used when they are defined by crystal symmetry.  An approximate (isotropic)
 treatment of cell esds is used for estimating esds involving l.s. planes.
;
loop_
  _geom_bond_atom_site_label_1
  _geom_bond_atom_site_label_2
  _geom_bond_distance
  _geom_bond_site_symmetry_2
  _geom_bond_publ_flag
 Pb01 I002 3.1807(8) . ?
 Pb01 I002 3.1807(8) 9_664 ?
 Pb01 I002 3.1817(8) 10 ?
 Pb01 I002 3.1817(8) 2_664 ?
 Pb01 I003 3.1963(9) . ?
 Pb01 I003 3.1964(9) 9_664 ?
 N7 H7A 0.9100 . ?
 N7 H7B 0.9100 . ?
 N7 H7C 0.9100 . ?
 N7 C6 1.477(16) . ?
 C5 C4 1.344(18) . ?
 C5 S1 1.72(2) . ?
 C5 C6 1.531(15) . ?
 C2 H2 0.9500 . ?
 C2 C3 1.344(18) . ?
 C2 S1 1.72(2) . ?
 C6A H6AA 0.9900 . ?
 C6A H6AB 0.9900 . ?
 C6A C5A 1.534(15) . ?
 C6A N7A 1.477(16) . ?
 C4 H4 0.9500 . ?
 C4 C3 1.344(18) . ?
 C3 H3 0.9500 . ?
 C5A C4A 1.344(18) . ?
 C5A S1A 1.72(2) . ?
 C2A H2A 0.9500 . ?
 C2A C3A 1.344(18) . ?
 C2A S1A 1.72(2) . ?
 C4A H4A 0.9500 . ?
 C4A C3A 1.344(18) . ?
 C3A H3A 0.9500 . ?
 C6 H6A 0.9900 . ?
 C6 H6B 0.9900 . ?
 N7A H7AA 0.9100 . ?
 N7A H7AB 0.9100 . ?
 N7A H7AC 0.9100 . ?

loop_
  _geom_angle_atom_site_label_1
  _geom_angle_atom_site_label_2
  _geom_angle_atom_site_label_3
  _geom_angle
  _geom_angle_site_symmetry_1
  _geom_angle_site_symmetry_3
  _geom_angle_publ_flag
 I002 Pb01 I002 180.00(3) . 9_664 ?
 I002 Pb01 I002 90.067(7) 9_664 10 ?
 I002 Pb01 I002 89.933(7) . 10 ?
 I002 Pb01 I002 89.933(7) 9_664 2_664 ?
 I002 Pb01 I002 90.067(7) . 2_664 ?
 I002 Pb01 I002 180.000(14) 10 2_664 ?
 I002 Pb01 I003 90.0 . . ?
 I002 Pb01 I003 90.0 10 . ?
 I002 Pb01 I003 90.0 9_664 9_664 ?
 I002 Pb01 I003 90.0 2_664 . ?
 I002 Pb01 I003 90.0 2_664 9_664 ?
 I002 Pb01 I003 90.0 9_664 . ?
 I002 Pb01 I003 90.0 10 9_664 ?
 I002 Pb01 I003 90.0 . 9_664 ?
 I003 Pb01 I003 180.0 . 9_664 ?
 Pb01 I002 Pb01 150.45(3) . 2_665 ?
 H7A N7 H7B 109.5 . . ?
 H7A N7 H7C 109.5 . . ?
 H7B N7 H7C 109.5 . . ?
 C6 N7 H7A 109.5 . . ?
 C6 N7 H7B 109.5 . . ?
 C6 N7 H7C 109.5 . . ?
 C4 C5 S1 110(2) . . ?
 C4 C5 C6 143(3) . . ?
 C6 C5 S1 107(3) . . ?
 C3 C2 H2 125.1 . . ?
 C3 C2 S1 110(3) . . ?
 S1 C2 H2 125.1 . . ?
 H6AA C6A H6AB 108.7 . . ?
 C5A C6A H6AA 110.5 . . ?
 C5A C6A H6AB 110.5 . . ?
 N7A C6A H6AA 110.5 . . ?
 N7A C6A H6AB 110.5 . . ?
 N7A C6A C5A 106(4) . . ?
 C5 C4 H4 123.0 . . ?
 C5 C4 C3 114(4) . . ?
 C3 C4 H4 123.0 . . ?
 C2 C3 C4 114(4) . . ?
 C2 C3 H3 122.8 . . ?
 C4 C3 H3 122.8 . . ?
 C5 S1 C2 91.1(18) . . ?
 C6A C5A S1A 102(3) . . ?
 C4A C5A C6A 146(3) . . ?
 C4A C5A S1A 111(2) . . ?
 C3A C2A H2A 123.1 . . ?
 C3A C2A S1A 114(3) . . ?
 S1A C2A H2A 123.1 . . ?
 C5A C4A H4A 122.3 . . ?
 C5A C4A C3A 115(4) . . ?
 C3A C4A H4A 122.3 . . ?
 C2A C3A C4A 111(4) . . ?
 C2A C3A H3A 124.6 . . ?
 C4A C3A H3A 124.6 . . ?
 C5A S1A C2A 88.8(18) . . ?
 N7 C6 C5 105(4) . . ?
 N7 C6 H6A 110.8 . . ?
 N7 C6 H6B 110.8 . . ?
 C5 C6 H6A 110.8 . . ?
 C5 C6 H6B 110.8 . . ?
 H6A C6 H6B 108.9 . . ?
 C6A N7A H7AA 109.5 . . ?
 C6A N7A H7AB 109.5 . . ?
 C6A N7A H7AC 109.5 . . ?
 H7AA N7A H7AB 109.5 . . ?
 H7AA N7A H7AC 109.5 . . ?
 H7AB N7A H7AC 109.5 . . ?

loop_
  _geom_torsion_atom_site_label_1
  _geom_torsion_atom_site_label_2
  _geom_torsion_atom_site_label_3
  _geom_torsion_atom_site_label_4
  _geom_torsion
  _geom_torsion_site_symmetry_1
  _geom_torsion_site_symmetry_2
  _geom_torsion_site_symmetry_3
  _geom_torsion_site_symmetry_4
  _geom_torsion_publ_flag
 C5 C4 C3 C2 5(5) . . . . ?
 C6A C5A C4A C3A 179.3(18) . . . . ?
 C6A C5A S1A C2A -179.2(12) . . . . ?
 C4 C5 S1 C2 -3(3) . . . . ?
 C4 C5 C6 N7 -45(5) . . . . ?
 C3 C2 S1 C5 5(3) . . . . ?
 S1 C5 C4 C3 -1(4) . . . . ?
 S1 C5 C6 N7 134(5) . . . . ?
 S1 C2 C3 C4 -7(4) . . . . ?
 C5A C4A C3A C2A 2(4) . . . . ?
 C4A C5A S1A C2A 2(2) . . . . ?
 C3A C2A S1A C5A -1(3) . . . . ?
 S1A C5A C4A C3A -3(3) . . . . ?
 S1A C2A C3A C4A 0(4) . . . . ?
 C6 C5 C4 C3 178(3) . . . . ?
 C6 C5 S1 C2 178(2) . . . . ?
 N7A C6A C5A C4A 34(6) . . . . ?
 N7A C6A C5A S1A -144(5) . . . . ?

loop_
  _diffrn_refln_index_h
  _diffrn_refln_index_k
  _diffrn_refln_index_l
  _diffrn_refln_intensity_net
  _diffrn_refln_intensity_u
 0 0 -2 4276.19 123.45
 0 0 -2 4233.9 123.47
 0 0 -3 3.1 1.89
 0 0 -3 0.38 1.63
 0 0 -4 3099.61 93.47
 0 0 -4 3028.27 93.29
 0 0 -5 -0.67 2.88
 0 0 5 0.36 1.54
 0 0 -5 -0.66 2.92
 0 0 -6 3585.19 112.03
 0 0 -6 3456.07 111.58
 0 0 6 3656.44 107.08
 0 0 -7 -2.03 4.29
 0 0 -7 -1.02 4.02
 0 0 8 103.14 8.13
 0 0 -8 80.05 10.26
 0 0 -8 85.21 10.56
 0 0 -9 -2.87 5.67
 0 0 9 -1.44 3.47
 0 0 -9 -1.43 6.39
 0 0 -10 495.22 30.28
 0 0 10 531.36 23.94
 0 0 -10 498.02 30.11
 0 0 -11 -1.9 7.5
 0 0 -11 3.81 7.87
 0 2 0 4232.79 128.44
 0 2 0 4216.69 128.46
 0 -2 0 4644.16 127.27
 0 -2 0 4558.84 128.81
 0 -2 1 766.01 23.24
 0 2 -1 773.01 23
 0 2 -1 748.37 24.59
 0 -2 -1 733.38 22.12
 0 2 -1 726.98 24.5
 0 2 -2 7158.22 209.77
 0 2 -2 7226.71 212.11
 0 2 -2 7127.07 212.1
 0 2 2 7647.85 209.26
 0 2 -3 58.91 5.27
 0 2 -3 62.05 3.7
 0 -2 3 61.98 4
 0 2 -3 60.05 5.26
 0 2 -4 2395.99 75.64
 0 -2 4 2460.9 72.55
 0 2 -4 2394.88 75.64
 0 -2 5 90.23 5.99
 0 2 -6 686.83 29.23
 0 -2 6 729.57 25.33
 0 2 -6 651.58 28.79
 0 2 -7 216.38 15.09
 0 -2 7 253.97 12.33
 0 2 -7 203.11 14.97
 0 2 -8 1121.59 46.54
 0 2 -8 1211.93 47.57
 0 2 9 42.56 6.49
 0 2 -9 54.45 9.51
 0 2 -9 56.98 9.62
 0 -2 10 141.98 11
 0 2 -10 126.01 15.22
 0 2 -10 148.91 16.16
 0 2 10 160.99 12.61
 0 2 -11 -1.89 7.46
 0 2 -11 1.89 7.64
 0 2 11 -1.04 4.74
 0 4 0 2830.01 88.63
 0 4 0 2902.33 88.73
 0 -4 0 2966.33 85.63
 0 4 -1 771.52 28.19
 0 4 -1 801.76 25.59
 0 -4 -1 780.45 24.81
 0 4 -1 768.09 28.16
 0 -4 -2 2373.78 69.5
 0 4 -2 2325.2 74.31
 0 4 -2 2465.88 71.09
 0 4 -2 2380.31 74.53
 0 4 3 42.76 2.78
 0 4 -3 43.65 3.79
 0 4 -4 1637.51 51.3
 0 4 -5 59.4 7.06
 0 4 -5 49.95 6.48
 0 4 -6 811.46 33.53
 0 4 -6 790.75 33.35
 0 4 -7 230.33 16.09
 0 4 -7 210.79 15.67
 0 4 -8 468.1 25.77
 0 4 -8 432.73 25.01
 0 4 -9 89.99 12.21
 0 4 -9 106.25 12.91
 0 -4 9 109.28 9.64
 0 4 -10 190.8 18.7
 0 4 -10 202.73 19.07
 0 -4 10 226.53 14.85
 0 -6 0 3721.41 98.51
 0 -6 0 3147.36 94.03
 0 6 0 3372.5 102.87
 0 6 0 3482.96 103.26
 0 6 0 3420.07 103.17
 0 -6 -1 195.91 8.99
 0 6 -1 164.05 11.79
 0 6 -1 190.66 12.41
 0 6 -1 163.21 11.66
 0 6 1 167.46 11.95
 0 6 1 197.04 12.73
 0 6 -2 718.99 28.89
 0 6 -2 658.84 28.27
 0 6 -2 696.95 28.7
 0 -6 -2 687.19 23.07
 0 -6 2 709.72 25.45
 0 6 -3 22.5 4.82
 0 -6 -3 29.52 2.79
 0 6 -3 18.34 4.43
 0 6 -4 803.64 33.3
 0 6 -4 802.54 33.14
 0 6 -5 16.42 5.61
 0 6 -5 11.29 4.62
 0 6 -6 1148.62 45.43
 0 6 -6 1091.26 44.83
 0 6 -7 46.64 8.47
 0 -6 7 44.64 6.74
 0 6 -7 53.28 8.86
 0 6 -8 55.71 10.34
 0 -6 8 61.1 8.06
 0 6 -8 69.35 10.79
 0 6 -9 28.19 8.63
 0 -6 9 31.72 6.52
 0 6 -9 41.69 9.69
 0 8 0 96.47 10.47
 0 -8 0 92.16 7.31
 0 8 0 79.33 9.62
 0 8 -1 11.91 5.12
 0 8 -1 8.7 4.7
 0 8 1 12.27 5.01
 0 8 -1 9.78 4.7
 0 -8 1 10.7 3.64
 0 8 1 5.58 5.19
 0 8 2 1236.36 48.06
 0 8 -2 1179.28 46.75
 0 8 -2 1171.68 46.7
 0 8 -2 1110.21 46.37
 0 8 2 1260.57 48.29
 0 -8 2 1283.7 42.7
 0 -8 3 2.15 3.21
 0 8 -3 8.28 5.5
 0 8 -3 1.14 4.27
 0 8 -3 4.54 4.59
 0 8 -4 476.54 25.61
 0 8 -4 467.2 25.38
 0 -8 4 466 21.71
 0 8 -4 458.7 25.26
 0 8 -5 10.46 5.86
 0 8 -5 5.25 4.81
 0 -8 5 8.53 4.23
 0 8 -6 52.41 9.54
 0 -8 6 68.67 8.42
 0 8 -6 58.02 9.91
 0 -8 7 4.03 4.68
 0 8 -7 -1.55 5.35
 0 8 -7 1.56 5.37
 0 10 0 526.7 29.34
 0 -10 0 527.46 22.96
 0 10 0 513.09 29.1
 0 10 1 63.7 10.59
 0 10 -1 82.36 10.99
 0 -10 1 76.96 8.26
 0 10 1 69.7 10.67
 0 10 -1 72.71 10.77
 0 10 -2 102.3 12.85
 0 -10 2 142.48 11.4
 0 10 2 135.89 14.57
 0 10 -2 130.96 13.92
 0 10 2 119.03 13.57
 0 10 -2 124.21 13.57
 0 10 3 -1.59 5.82
 0 10 -3 4.46 5.13
 0 10 -3 4.56 5.86
 0 10 -3 5.95 5.74
 0 -10 3 3.7 4.3
 0 10 3 3.19 5.99
 0 10 -4 193.75 17.83
 0 10 -4 174.03 17.02
 0 -10 4 213.2 14.78
 0 10 -4 188.01 17.46
 0 -10 5 12.92 5.89
 0 10 -5 24.65 8.16
 0 10 -5 18 7.87
 0 10 -5 22.33 9.03
 -1 1 1 1994.56 56.19
 1 -1 -1 2044.94 56.26
 1 1 -1 1917.7 56.73
 -1 1 -1 1858.81 57.39
 1 1 -1 1964.18 57.46
 -1 1 -1 1891.39 57.44
 1 1 -1 1903.71 57.4
 -1 1 -2 621.71 21.33
 1 1 -2 624.07 21.3
 -1 -1 2 664.54 20.22
 1 1 -2 630.33 19.89
 1 -1 2 655.42 19.46
 -1 1 2 642.4 19.83
 -1 1 -2 587.63 21.17
 1 1 -2 615.18 21.28
 -1 1 -3 4034.96 122.74
 1 1 -3 4094.92 122.75
 1 -1 -3 4113 123.13
 -1 -1 -3 4071.05 123.1
 1 -1 -3 4062.75 123.1
 -1 -1 -3 4007.02 123.04
 -1 1 -3 3964.21 122.73
 1 1 -3 4120.76 122.82
 -1 -1 3 4262.21 120.74
 1 -1 3 4514.4 120.22
 -1 -1 -4 866.44 31.41
 1 1 -4 864.73 30.98
 -1 1 -4 872.21 31.19
 1 -1 -4 869.69 31.32
 -1 -1 -4 871.77 31.46
 1 -1 -4 857 31.3
 1 1 -4 867.08 31.04
 -1 1 -4 826.16 30.88
 1 -1 4 913.63 28.19
 -1 -1 4 891.35 28.59
 1 -1 5 979.41 31.33
 -1 -1 5 929 31.57
 -1 -1 6 190.03 9.96
 1 -1 6 193.05 9.77
 -1 1 -6 177.7 12.45
 -1 -1 -6 191.68 13.12
 1 1 -6 186.16 12.69
 1 -1 -6 177.82 12.62
 1 -1 -6 182.9 12.74
 1 1 -6 185.46 12.57
 -1 -1 -6 192.47 12.98
 -1 1 -6 168.87 12.2
 -1 1 7 847.29 30.67
 -1 -1 -7 843.02 35.63
 -1 1 -7 861.45 35.46
 1 -1 -7 792.71 35
 1 1 -7 819.51 35.03
 1 1 -7 853.06 35.49
 -1 1 -7 848.9 35.5
 -1 -1 -7 850.96 35.7
 1 -1 -7 852.29 35.69
 1 1 -8 20.46 6.59
 -1 -1 -8 19.87 6.27
 -1 1 -8 19.32 6.27
 1 -1 -8 17.35 6.7
 -1 1 -8 20.59 6.38
 1 -1 -8 22.38 6.46
 1 1 -8 14.49 6
 -1 -1 -8 13.71 5.91
 -1 1 8 18.61 4.62
 1 -1 8 17.81 3.97
 1 1 8 22.21 4.54
 -1 -1 8 18 4.11
 1 -1 -9 413.87 26.7
 1 1 -9 496.2 27.89
 -1 -1 -9 486.39 27.97
 -1 1 -9 462.26 27.44
 1 -1 9 502.99 21.73
 1 1 9 520.34 22.61
 -1 -1 9 506.33 22.27
 -1 1 9 518.37 22.99
 1 1 -9 438.67 27.02
 1 -1 -9 463.29 27.64
 -1 1 -9 440.12 26.97
 -1 -1 -9 480.64 27.98
 -1 -1 9 521.34 21.08
 -1 -1 10 68.09 7.95
 -1 1 10 74.51 8.73
 1 1 10 81.11 8.61
 -1 1 -10 85.58 12.46
 1 1 -10 62.35 11.33
 -1 1 -10 71.01 11.49
 1 1 -10 65.85 10.91
 1 1 11 83.1 9.53
 -1 1 11 72.47 9.04
 -1 1 -11 60.06 12.06
 1 1 -11 69.24 12.56
 -1 1 -11 58.51 11.91
 1 1 -11 71.51 12.52
 -1 -3 0 1.16 1.18
 -1 3 0 0.37 1.74
 1 3 0 0.37 1.64
 -1 -3 0 0.11 0.49
 -1 3 0 1.48 1.69
 1 3 0 -0.37 1.73
 -1 3 -1 4029.12 122.08
 1 3 -1 4019.37 122.03
 -1 3 -1 4208.48 119.42
 1 -3 -1 4176.47 117.72
 -1 -3 -1 4106.25 118.95
 1 -3 -1 4126.37 118.75
 1 -3 1 4279.97 119.77
 1 3 -1 4170.48 119.85
 -1 3 -1 3979.68 121.99
 1 3 -1 4072.84 122.14
 1 3 -2 102.65 6.84
 -1 3 -2 88.22 6.5
 1 3 2 96.77 3.88
 -1 3 2 93.83 4.11
 1 3 2 93.24 3.97
 -1 -3 -2 105.07 4.32
 1 -3 -2 96.2 3.65
 1 3 -2 102.81 4.15
 -1 3 -2 101.12 4.92
 1 3 -2 93.62 5.3
 -1 3 -2 94.2 6.61
 1 3 -2 79.8 6.11
 1 3 3 342.73 10.94
 1 3 -3 345.34 15.55
 -1 3 -3 369.67 15.92
 -1 3 3 354.39 12.41
 1 3 3 379.88 12.46
 1 3 -3 338.3 13.89
 -1 3 -3 384.01 13.6
 -1 3 -3 345.17 12.46
 -1 3 -3 384.72 16.14
 1 3 -3 356.59 15.68
 1 3 4 41.97 2.11
 -1 3 -4 48.82 5.64
 -1 3 -4 54.72 5.79
 1 3 5 2596.3 77.52
 1 -3 5 2728.32 80.46
 -1 -3 5 2760.17 81.44
 1 3 -5 2846.98 85.83
 -1 3 -5 2894.56 85.99
 1 3 -5 2855.57 85.93
 -1 3 -5 2933.06 86.19
 -1 -3 5 2643.07 77.28
 -1 3 -6 32.73 5.87
 1 3 -6 36.93 6.22
 -1 3 -6 27.2 5.36
 1 3 -6 39.26 6.21
 -1 -3 6 25.24 2.35
 1 -3 6 30.18 3.73
 -1 -3 6 31.26 4.25
 -1 3 -7 422.73 22.14
 1 3 -7 421.36 22.3
 -1 3 -7 466.5 22.97
 1 3 -7 430.24 22.43
 1 -3 7 374.63 16.79
 -1 -3 7 390.16 17.56
 -1 3 -8 9.95 5.47
 1 3 -8 12.37 5.55
 1 3 -8 9.88 5.33
 -1 3 -8 -1.24 5.02
 -1 3 -9 98.86 12.45
 1 3 -9 96.91 12.26
 -1 -3 9 104.49 9.14
 -1 3 -9 114.32 13.04
 1 3 -9 110.82 12.67
 1 3 10 11.74 5.07
 -1 3 10 5.97 5.08
 1 3 -10 5 6.11
 -1 3 -10 10.06 6.78
 1 -3 10 15.15 5.19
 -1 -3 10 9.99 4.66
 1 3 -10 -1.68 5.98
 -1 3 -10 1.69 6.35
 1 5 0 -1.84 3.34
 1 -5 0 4.97 1.74
 -1 -5 0 1.63 0.69
 -1 -5 0 3.24 1.53
 1 5 0 -0.61 2.64
 -1 -5 1 960.6 30.57
 1 -5 -1 932.32 29.28
 -1 -5 -1 968.51 29.59
 1 5 -1 974.71 30.61
 -1 5 -2 124.37 6.56
 1 5 -2 116.51 6.71
 1 -5 -2 108.29 5.43
 -1 -5 -2 117.07 5.79
 -1 5 -3 2860.05 82.53
 1 5 -3 2861.53 83.13
 1 5 -3 2881.31 85.68
 -1 5 -3 2889.47 84.96
 -1 5 -3 2965.87 90.41
 1 5 -3 2798.5 89.87
 1 -5 -3 2849.36 82.63
 -1 -5 -3 2862.3 83.51
 -1 5 -3 2810.97 89.94
 1 5 -3 2848.73 90.02
 1 5 -4 74.62 7.92
 -1 5 -4 81.61 8.16
 -1 5 -4 86.06 5.84
 -1 5 -4 87.6 8.48
 1 5 -4 88.5 8.33
 1 5 -5 115.97 10.28
 -1 5 -5 134.84 11.08
 1 5 -5 107.75 10.19
 1 5 -6 27.93 6.03
 -1 5 -6 29.18 6.52
 1 5 -6 19.75 5.92
 -1 5 -6 24.09 6.3
 -1 -5 7 582.14 23.98
 1 5 -7 524.53 23.34
 1 5 -7 520.77 27.54
 -1 5 -7 570.96 28.43
 1 5 -7 558.65 28.11
 -1 5 -7 546.16 28.15
 -1 5 -8 11.09 6.11
 1 5 -8 8.26 5.95
 -1 -5 8 13.71 4.41
 -1 5 -8 13.77 5.95
 1 5 -8 13.67 6.25
 -1 -5 9 347.02 18.98
 1 5 -9 358.22 24.06
 -1 5 -9 329.16 23.14
 1 -5 9 381.99 19.89
 1 5 -9 349.96 23.73
 -1 5 -9 309.86 22.84
 1 5 -10 32.02 9.6
 -1 5 -10 26.86 8.76
 1 5 -10 10.64 7.82
 -1 5 -10 10.7 7.56
 1 -5 10 33.23 6.98
 -1 -5 10 20.83 6.02
 1 7 0 0.91 4.44
 -1 7 0 -2.75 4.99
 1 7 0 -2.73 5.14
 -1 7 0 0.91 4.86
 -1 7 0 -1.82 4.16
 1 7 0 3.66 4.33
 1 -7 1 881.33 30.79
 -1 -7 -1 884.3 29.74
 -1 -7 1 885.63 30.93
 1 -7 -1 898.79 29.62
 -1 7 1 876.38 35.69
 1 7 1 880.08 35.55
 -1 7 -1 818.7 34.71
 1 7 -1 803.8 34.49
 -1 7 -1 818.11 34.63
 1 7 -1 837.31 34.88
 1 7 1 856.44 35.34
 -1 7 1 868.73 35.46
 1 7 -1 883.09 35.2
 -1 7 -1 841.74 34.96
 -1 7 -2 165.91 13.03
 1 7 -2 195.55 13.69
 1 7 -2 196.45 13.76
 -1 7 -2 191.02 13.59
 1 7 -2 215.45 14.65
 -1 7 -2 186.46 13.47
 -1 -7 2 205.69 11.38
 -1 -7 -2 206.45 9.77
 1 -7 -2 229.12 9.72
 1 -7 2 214.8 11.61
 -1 7 -3 425.21 22.15
 1 7 -3 428.48 22.23
 1 7 -3 405.12 22.21
 -1 7 -3 450.83 22.6
 1 7 -3 404.13 21.77
 -1 7 -3 442.85 22.49
 -1 -7 3 443.9 19.31
 1 -7 3 445.99 19.32
 -1 -7 4 250.75 13.96
 -1 7 -4 226.93 16.01
 1 7 -4 255.25 16.75
 -1 7 -4 238.44 16.32
 1 7 -4 245.24 16.43
 -1 -7 5 526.64 23.89
 -1 7 -5 530.63 27.71
 1 7 -5 575.76 28.24
 -1 7 -5 563.41 28.29
 1 7 -5 582.84 28.55
 1 7 -5 589.85 22.37
 -1 7 -6 47.32 8.4
 1 7 -6 60.96 9.49
 1 7 -6 59.57 9.34
 -1 7 -6 47.22 8.95
 -1 -7 6 55.18 7.38
 1 -7 6 64.87 8.05
 1 7 -7 157.55 14.98
 -1 -7 7 162.2 12.37
 -1 7 -7 112.92 13.26
 -1 7 -7 153.63 14.76
 1 7 -7 168.09 15.45
 1 -7 7 146.15 11.86
 -1 -7 8 5.92 4.26
 1 -7 8 3.01 4.24
 -1 7 -8 7.89 6.67
 1 7 -8 15.68 7.41
 -1 7 -8 17.43 7.61
 1 7 -8 6.29 6.07
 -1 9 0 -2.54 7.36
 1 -9 0 0.6 2.85
 -1 -9 0 3.1 3.21
 -1 9 0 2.55 6.69
 1 9 0 -2.54 6.83
 1 9 -1 505.7 26.94
 -1 9 -1 471.61 26.26
 -1 9 -1 544.18 27.57
 1 9 -1 469.61 26.15
 -1 9 1 464.14 26.41
 1 9 1 443.98 25.94
 -1 -9 1 523.56 22.18
 1 -9 1 491.57 21.71
 1 9 -1 451.36 25.88
 -1 9 1 507.69 27.28
 1 9 1 524.56 27.45
 -1 9 -1 456.27 25.95
 -1 9 -2 58.9 9.29
 1 9 -2 48.95 8.45
 -1 9 2 54.14 9.31
 1 9 2 60.38 9.45
 1 9 -2 53.39 8.76
 -1 9 -2 49.82 8.8
 1 9 2 57.53 9.56
 1 9 -2 46.8 8.51
 -1 9 2 51.28 8.99
 -1 9 -2 76.26 10.22
 -1 -9 2 40.25 6.39
 1 -9 2 57.04 6.84
 1 9 3 94.6 11.74
 1 9 -3 111.91 12.25
 -1 9 -3 104.12 11.95
 1 9 -3 100.66 11.67
 1 9 3 119.29 12.93
 1 9 -3 87.19 11.28
 -1 9 -3 86.28 11.1
 -1 -9 3 129.02 10.34
 1 -9 3 118.31 9.96
 -1 9 -3 100.66 11.61
 -1 -9 4 86.22 9.34
 -1 9 -4 101.89 12.14
 1 9 -4 90.46 11.74
 -1 9 -4 110.47 13.1
 1 9 -4 122.28 12.68
 1 -9 4 113.42 10.35
 -1 9 -4 84.2 11.57
 1 9 -4 93.69 11.73
 1 9 -5 339.94 22.92
 -1 9 -5 333.98 22.84
 1 9 -5 323.23 23.19
 -1 9 -5 358.55 23.82
 1 -9 5 362.88 19.85
 -1 -9 5 407.69 20.86
 -1 9 -5 345.79 23.06
 1 9 -5 339.71 22.76
 1 9 -6 45.37 9.3
 -1 9 -6 31.45 8.74
 1 -9 6 39.58 7.42
 -1 -9 6 34.23 7.06
 1 9 -6 21.89 7.81
 -1 9 -6 42.43 9.25
 1 11 0 -4.97 6.4
 -1 11 0 3.34 6.11
 1 11 0 4.98 6.71
 -1 11 0 3.34 6.76
 1 11 -1 62.33 11.04
 1 11 1 75.5 11.83
 -1 11 -1 72.61 11.47
 -1 11 1 55.78 10.79
 -1 -11 1 70.89 8.21
 1 -11 1 74.05 8.54
 1 11 1 71.93 11.89
 -1 11 -1 80.4 12.33
 -1 11 1 75.86 11.62
 1 11 -1 58.75 10.53
 1 11 2 6.82 6.58
 -1 11 2 1.72 5.93
 -1 11 -2 1.65 6.37
 1 11 -2 1.64 6.8
 -1 11 -2 3.3 6.51
 1 11 -2 1.66 5.89
 -1 11 -2 -11.54 6.67
 1 11 2 1.71 6.24
 1 11 -2 4.92 6.33
 -1 11 2 5.16 7.12
 -1 -11 2 4.72 4.82
 1 -11 2 0.93 4.83
 2 0 -1 1.52 0.51
 -2 0 -1 1.72 0.79
 2 0 -1 2.02 0.89
 2 0 1 0.12 0.46
 -2 0 1 1.35 0.6
 -2 0 1 1.84 0.72
 2 0 1 0.7 0.49
 -2 0 -1 2.44 0.85
 2 0 -1 2.14 0.87
 2 0 -2 14.15 2.21
 2 0 -2 15.8 2.33
 -2 0 2 14.98 1.78
 -2 0 2 13.06 1.66
 -2 0 3 9.26 1.92
 -2 0 -3 13.82 2.98
 2 0 -3 13.43 2.9
 2 0 -3 10.46 2.63
 -2 0 -3 15.5 2.97
 2 0 -4 660.61 24.84
 -2 0 -4 650.84 24.85
 -2 0 4 658.88 22.51
 -2 0 -4 658.29 24.94
 2 0 -4 646.16 24.64
 -2 0 5 16.44 2.96
 -2 0 -5 11.96 3.69
 -2 0 -5 17.35 4.13
 -2 0 -6 1433.9 50.34
 2 0 -6 1320.29 49.61
 2 0 6 1462.64 45.5
 -2 0 -6 1456.82 50.44
 2 0 -6 1387.89 50.11
 -2 0 -7 12.17 5.03
 2 0 -7 4.04 4.27
 -2 0 7 4.53 2.42
 -2 0 -7 -1.02 4.21
 2 0 -7 13.14 5.01
 -2 0 7 10.61 3.41
 -2 0 8 22.98 4.59
 2 0 8 18.68 3.9
 -2 0 -8 18.28 5.97
 2 0 -8 14.55 6.3
 2 0 -8 18.1 6.18
 -2 0 -8 13.34 6.21
 2 0 9 6.19 3.76
 -2 0 9 8.31 3.92
 -2 0 -9 5.7 6.27
 2 0 -9 7.09 6.36
 -2 0 -9 7.17 6.19
 2 0 -9 11.41 6.4
 2 0 -10 287.56 22.23
 -2 0 -10 353.79 24.14
 2 0 -10 273.15 22.06
 -2 0 -10 296.01 22.56
 -2 0 10 313.45 17.59
 2 0 10 321.03 17.17
 2 0 -11 5.66 6.9
 -2 0 -11 7.58 8.01
 -2 0 11 -2.94 4.63
 2 0 -11 7.57 6.92
 -2 0 -11 15.21 8.68
 2 2 0 18.57 2.3
 -2 2 0 25.22 2.58
 -2 -2 0 16.16 1.6
 2 2 0 15.4 1.55
 2 2 0 12.86 2.11
 -2 2 0 21.4 2.38
 2 2 0 15.78 1.76
 -2 -2 0 15.22 1.77
 -2 -2 0 17.82 2.25
 2 2 -1 503.97 16.93
 2 -2 1 540.46 16.06
 2 2 -1 535.42 16.08
 -2 -2 1 518.01 17.23
 -2 2 -1 540.51 15.85
 -2 -2 -1 525.35 16.08
 -2 -2 1 463.21 16.68
 2 2 1 513.01 15.94
 -2 2 -1 511.74 17.96
 2 2 -1 511.51 17.91
 2 2 -1 502.69 17.86
 -2 2 -1 501.03 17.89
 -2 -2 1 495.42 16.04
 2 -2 -1 509.23 15.73
 -2 -2 2 2623.35 74.17
 -2 2 -2 2562.29 74.09
 2 2 -2 2504.33 75.85
 -2 2 -2 2496.13 77.3
 2 2 -2 2599.96 77.36
 2 2 2 2595.41 74.18
 -2 2 2 2603.45 74.74
 2 -2 -2 2579.09 74.78
 -2 2 -2 2533.68 77.36
 2 2 -2 2611.67 77.44
 -2 -2 3 138.68 7.11
 -2 2 -3 125.7 5.41
 2 -2 3 134.94 5.88
 -2 2 -3 132.5 8.04
 2 2 -3 153.97 8.51
 -2 -2 3 144.24 5.78
 -2 2 -3 138.43 8.24
 2 2 -3 161.71 8.63
 2 2 -4 1000.65 34.94
 -2 2 -4 1020.9 35.09
 -2 2 4 983.63 29.17
 2 2 -4 967.68 34.8
 -2 2 -4 1035.04 35.21
 -2 -2 4 1005.34 32.77
 2 -2 4 1021.26 31.36
 -2 2 5 135.47 5.63
 -2 -2 5 165.35 8.64
 2 -2 5 138.91 7.25
 -2 2 -6 116.19 9.86
 2 2 -6 101.92 9.25
 -2 2 6 107.67 5.22
 -2 2 -6 108.77 9.74
 2 2 -6 107.83 9.56
 -2 -2 6 94.77 7.03
 2 -2 6 108.9 6.9
 -2 2 -7 174.97 13.44
 2 2 -7 167.43 13.29
 2 2 -7 197.6 14.09
 -2 2 -7 203.39 14.31
 2 -2 7 181 9.93
 2 2 -8 687.87 32.83
 -2 2 -8 685.19 32.87
 -2 -2 8 756.23 27.43
 -2 2 8 740.16 28.84
 -2 -2 8 689.67 27.71
 2 2 -8 685.32 32.86
 -2 2 -8 700.92 33.05
 2 2 -9 81.09 10.97
 -2 2 -9 47.33 9.41
 -2 -2 9 76.76 7.79
 -2 2 9 83.12 8.82
 -2 2 -9 79.84 11.06
 2 2 -9 57.99 10.12
 -2 -2 9 82.59 7.88
 2 2 10 58.2 8.07
 -2 2 10 49.05 7.71
 -2 -2 10 55.46 7.2
 2 2 -10 54.33 10.27
 -2 2 -10 61.38 11.01
 2 2 -10 59.14 11.09
 -2 2 -10 71.18 11.53
 -2 2 -11 -1.89 7.28
 2 2 -11 18.74 8.85
 -2 2 11 2.14 4.79
 2 2 11 9.12 5.1
 2 2 -11 11.26 7.93
 -2 2 -11 7.56 7.29
 -2 -4 0 626.76 18.88
 -2 -4 0 675.5 21.46
 -2 4 0 617.07 23.86
 2 4 0 646.18 23.94
 -2 4 0 603.52 23.72
 2 4 0 621.93 23.76
 -2 -4 1 921.42 28.48
 2 -4 -1 944.13 27.8
 2 4 -1 950.79 32.95
 -2 4 -1 899.53 32.65
 -2 -4 1 963.43 30.48
 -2 -4 -1 903.48 29.36
 -2 4 -1 907.07 32.66
 2 4 -1 971.39 33.06
 2 4 -1 1008.97 30.57
 -2 4 -2 1027.65 30.8
 2 -4 -2 953.9 29.22
 -2 4 -2 981.85 34.48
 2 4 -2 1042.01 34.66
 -2 -4 -2 973.33 30.25
 2 -4 -2 959.25 29.5
 -2 4 -2 1025.63 34.75
 2 4 -2 1000 34.41
 2 4 -2 999.55 31.9
 -2 -4 2 967.81 32.05
 2 4 -2 997.02 30.21
 2 4 -3 91.36 5.99
 -2 4 -3 97.42 5.2
 2 4 3 88.73 4.23
 -2 4 -3 84.27 4.86
 2 4 4 743.21 22.58
 -2 4 -4 753.09 24.05
 -2 4 -4 819.01 25.72
 -2 4 -5 160.33 11.19
 2 4 -5 131.68 10.36
 -2 4 -5 149.38 8.15
 2 4 -5 134.37 10.37
 -2 4 -5 154.08 11.02
 -2 4 -6 302.02 17.68
 2 4 -6 316.6 17.86
 2 4 -6 294.04 17.41
 -2 4 -6 294.36 17.42
 -2 -4 7 266.03 14.06
 2 4 -7 262.65 17.24
 -2 4 -7 248.33 16.95
 2 4 -7 282.42 17.82
 -2 4 -7 240.18 16.92
 2 4 -8 233.9 17.61
 -2 4 -8 224.39 17.51
 2 4 -8 225.43 17.43
 -2 -4 8 267.57 14.62
 -2 -4 9 102.56 9.66
 -2 4 -9 117.32 13.53
 2 4 -9 95.11 12.49
 2 4 -9 99.35 12.4
 -2 4 -9 91.54 12.2
 -2 -4 10 127.58 11.28
 -2 4 10 119.12 11.8
 2 4 -10 85.17 13.15
 -2 4 -10 148.16 16
 -2 4 -10 121.57 15.05
 2 4 -10 109.9 14.05
 -2 -6 0 1530.48 46.05
 -2 6 0 1344.01 49.39
 2 6 0 1410.07 49.66
 -2 6 0 1418.11 49.82
 2 6 0 1415.18 49.75
 2 6 0 1399.2 49.8
 -2 6 0 1430.62 49.84
 2 -6 0 1448.34 45.42
 2 6 -1 142.53 11.04
 -2 6 -1 182.12 11.97
 2 6 1 203.15 12.74
 -2 6 1 143.68 11.34
 2 6 -1 144.86 11.05
 -2 6 -1 184.57 12.1
 2 6 1 195.72 12.66
 -2 6 1 166.91 11.97
 2 -6 -1 182.8 8.66
 -2 -6 -1 201.81 9.19
 -2 6 -1 189.83 12.25
 2 6 -1 164.28 11.63
 2 6 -2 106.85 9.18
 -2 6 -2 101.46 9.17
 -2 6 -2 110.02 9.25
 2 6 -2 110.16 9.34
 -2 6 -2 104.04 8.94
 2 6 -2 114.28 9.42
 -2 -6 -2 102.37 6.04
 -2 -6 2 103.86 7.37
 2 -6 -2 94.71 5.64
 -2 6 -3 46.05 6.49
 2 6 -3 53.69 6.91
 2 -6 -3 50.2 3.29
 -2 -6 3 58.73 5.83
 -2 -6 -3 44.88 3.75
 -2 6 -3 60.32 7
 2 6 -3 43.8 6.61
 -2 6 -3 52.54 4.51
 2 6 -4 289.82 16.89
 -2 6 -4 267.4 16.41
 -2 -6 4 287.66 14.32
 -2 6 -4 284.98 16.89
 2 6 -4 279.64 16.86
 2 6 -5 28.47 6.24
 -2 6 -5 18.57 5.74
 2 6 -5 33.55 6.54
 -2 6 -5 24.76 6.14
 -2 -6 5 22.39 4.53
 2 6 -6 662.19 31.15
 -2 6 -6 655.91 31.41
 -2 6 -6 672.4 31.37
 2 6 -6 668.18 31.33
 2 6 -6 686.64 26.34
 -2 -6 6 649.24 26.97
 -2 -6 7 65.12 7.67
 -2 6 -7 57.46 9.32
 2 6 -7 65.62 10.26
 -2 6 -7 72.91 10.2
 2 6 -7 51.31 9.09
 -2 -6 8 29.32 6.06
 -2 6 -8 8.89 6.16
 2 6 -8 23.37 7.68
 -2 6 -8 19.15 7.09
 2 6 -8 15.97 6.65
 2 6 -9 18.16 7.97
 -2 6 -9 40.18 9.83
 2 6 -9 36.11 9.75
 -2 6 -9 16.65 7.09
 2 -6 9 38.23 7.31
 -2 -6 9 40.01 7.24
 -2 8 0 18.54 5.82
 -2 8 0 10.88 4.8
 2 8 0 12.89 5.1
 2 -8 0 15.47 3.85
 -2 -8 0 20.99 4.2
 2 8 0 14 5.19
 2 8 -1 36.68 6.84
 -2 8 -1 42.53 7.59
 2 -8 1 40.14 5.23
 2 8 1 37.55 7.07
 -2 8 1 25.78 6.9
 2 8 -1 36.99 6.9
 -2 8 -1 33.17 6.66
 -2 8 -1 33.79 6.85
 2 8 1 24.3 6.32
 -2 8 1 43.72 7.85
 2 8 -1 28.04 6.31
 -2 -8 1 23.95 4.57
 -2 -8 -1 44.59 4.83
 -2 8 -2 699.97 32.39
 2 8 -2 699.59 32.18
 -2 8 2 736.2 33.72
 2 8 2 719.88 33.09
 -2 -8 2 743.12 28.72
 2 -8 2 758.6 28.7
 -2 8 -2 729.65 32.78
 2 8 -2 708.55 32.41
 -2 8 2 778.8 34.04
 2 8 2 735.54 33.31
 -2 8 -2 714.76 32.52
 2 8 -2 719.4 32.64
 -2 8 -3 17.1 5.76
 2 8 -3 24.78 6.32
 -2 8 -3 23.48 6.89
 2 8 -3 21.38 6
 2 8 -3 20.16 4.37
 -2 -8 3 20.3 4.8
 2 8 -3 11.27 5.53
 -2 8 -3 34.19 6.69
 2 -8 3 20.09 4.59
 -2 8 -4 224 16.83
 2 8 -4 253.97 17.53
 -2 -8 4 243.68 14.59
 -2 8 -4 239.24 17.31
 2 8 -4 223.03 16.69
 2 -8 4 271.99 15.23
 2 8 -4 248.16 13.2
 -2 8 -4 248.25 17.8
 2 8 -4 235.68 17.49
 -2 -8 5 22.83 5.58
 2 8 -5 16.94 6.28
 -2 8 -5 17.14 6.35
 2 -8 5 19.85 5.49
 -2 8 -5 14.43 6.12
 2 8 -5 19.46 6.45
 2 8 -6 19.57 7.25
 -2 8 -6 11.36 6.15
 -2 -8 6 12.91 4.93
 -2 8 -6 21.33 7.06
 2 8 -6 23.79 7.26
 2 -8 6 27.31 5.99
 -2 8 -7 20.22 7.48
 2 8 -7 18.41 7.84
 -2 -8 7 7.99 4.89
 -2 8 -7 3.12 6.18
 2 8 -7 12.32 7.16
 2 -8 7 21.56 6.15
 2 10 0 355.81 23.39
 -2 10 0 311.57 22.11
 -2 -10 0 363.57 17.72
 2 10 0 351.18 22.89
 -2 10 0 311.35 22.28
 -2 10 -1 77.01 11.31
 -2 10 1 95.26 12.59
 2 10 1 70.39 10.61
 2 10 -1 77.42 11.03
 2 -10 1 83.29 8.33
 -2 -10 1 84.93 8.62
 2 10 1 66.06 10.47
 -2 10 1 90.89 12.61
 2 10 -1 100.93 12.34
 -2 10 -1 81.67 11.49
 2 10 -2 57.21 9.51
 -2 10 -2 46.41 9.24
 -2 10 2 55.29 10.21
 2 10 -2 51.98 9.29
 -2 10 -2 45.21 9.12
 2 10 2 73.98 11.46
 2 -10 2 65.18 8.08
 -2 -10 2 63.91 7.93
 2 10 2 67.9 10.61
 -2 10 2 52.19 9.77
 -2 10 -2 49.8 9.42
 2 10 -2 43.47 8.98
 2 10 -3 18.3 7.1
 -2 10 -3 16.6 6.78
 2 10 -3 17.73 7.23
 2 10 3 32.97 8.36
 -2 10 3 19.2 7.7
 -2 10 -3 22.34 7.73
 2 -10 3 17.43 5.15
 -2 -10 3 16.82 5.19
 2 10 -3 13.29 6.64
 -2 10 -3 20.86 7.29
 -2 10 3 14.43 6.36
 2 10 3 17.31 6.8
 2 10 4 156.98 16.15
 2 10 -4 115.22 14.07
 -2 10 -4 106.3 13.48
 -2 10 -4 119.87 13.78
 2 10 -4 123.45 14.11
 2 10 4 134.68 15.03
 -2 -10 4 133.05 12.12
 2 -10 4 143.43 12.3
 2 10 -4 130.67 14.49
 -2 10 -4 125.79 14.26
 2 10 -5 26.13 7.75
 -2 10 -5 26.34 8.31
 2 10 -5 17.89 7.72
 -2 10 -5 27.86 8.75
 2 10 -5 30.97 8.69
 -2 10 -5 29.03 8.62
 -2 -10 5 21.64 6.44
 2 -10 5 32.21 7.15
 3 1 0 13.01 1.36
 3 1 0 12.01 1.31
 -3 1 0 12.18 1.35
 3 1 0 13.91 1.39
 3 -1 0 12.24 1.44
 -3 -1 0 13.53 1.37
 -3 -1 0 13.65 1.45
 -3 -1 0 13.61 1.29
 -3 -1 1 461.7 14.92
 3 -1 1 469.91 14.86
 3 1 -1 456.73 14.4
 3 -1 -1 455.71 14.27
 -3 -1 1 428.71 14.34
 -3 -1 1 456.55 14.89
 -3 1 -1 461.75 15.01
 3 -1 1 466.25 14.85
 -3 -1 1 450.95 15.06
 3 1 -1 412.54 14.8
 3 1 -1 433.5 14.84
 -3 -1 1 448 14.5
 3 1 1 461.39 14.61
 3 1 -1 432.57 14.84
 -3 1 -1 456.6 14.97
 -3 1 -1 460.42 13.7
 -3 -1 1 459.48 14.44
 3 -1 2 566.69 17.08
 -3 -1 2 569.59 19.59
 3 -1 2 559.22 19.38
 -3 1 -2 560.6 19.57
 -3 1 2 583.39 17.12
 -3 -1 2 565.66 18.45
 -3 1 2 594.96 19.93
 3 1 2 609.94 19.88
 3 1 -2 570.4 19.64
 -3 1 2 581.05 18.45
 3 -1 -2 606.72 18.66
 3 1 -2 596.63 19.01
 3 -1 2 569.37 17.17
 -3 -1 2 566.96 19.13
 -3 -1 2 553.82 19.53
 -3 1 -2 555.49 19.58
 3 1 -2 547.99 19.55
 3 -1 2 574.13 19.45
 -3 1 2 585.69 19.87
 3 1 2 593.26 19.81
 3 1 -3 717.44 26
 -3 -1 -3 775.13 26.56
 3 -1 -3 716.85 26.34
 -3 1 -3 771.85 26.35
 3 1 -3 743.37 26.18
 -3 1 -3 785.92 26.47
 3 -1 -3 751.24 26.56
 -3 -1 -3 774.23 26.6
 3 -1 3 782.31 23.26
 -3 -1 3 798.75 25.08
 -3 -1 3 715.94 23.95
 -3 1 3 735.81 22.62
 -3 -1 -4 801.02 29.51
 3 -1 -4 835.99 29.72
 -3 1 -4 829.04 29.45
 3 1 -4 766.6 29.06
 3 -1 -4 824.55 29.6
 3 1 -4 792.16 29.26
 -3 -1 -4 766.04 29.29
 -3 -1 4 846.9 27.39
 3 -1 4 845.2 25.88
 -3 1 4 787.67 24.78
 -3 1 -4 804.36 29.24
 3 -1 5 47.87 3.97
 -3 -1 5 43.63 4.38
 -3 1 5 40.15 4.21
 -3 1 5 45.58 3.31
 3 1 -6 173.82 11.99
 3 -1 -6 159.21 12.02
 -3 -1 -6 175.07 12.39
 -3 1 -6 151.69 11.58
 3 -1 6 173.89 8.88
 -3 -1 6 161.55 9.55
 -3 -1 6 156.15 8.38
 3 1 -6 177.79 12.22
 -3 -1 -6 165.67 12.13
 3 -1 -6 167.53 11.95
 -3 1 -6 162.46 11.81
 -3 1 6 161.08 7.67
 -3 -1 -7 167.49 13.51
 3 1 -7 176.13 13.39
 -3 1 -7 199.35 14.03
 3 -1 -7 219.03 14.87
 -3 1 7 189.45 8.91
 -3 1 -7 193.83 13.88
 3 1 -7 148.99 12.7
 3 -1 -7 168.39 13.53
 -3 -1 -7 173.46 13.6
 -3 1 7 177.18 10.83
 3 -1 7 196.92 10.24
 -3 -1 8 18.92 3.95
 3 1 -8 15.51 5.93
 -3 -1 -8 18.58 6.25
 3 -1 -8 8.61 5.74
 -3 1 -8 15.66 6.51
 -3 -1 -8 19.88 6.27
 3 1 -8 10.77 4.98
 -3 1 -8 24.16 6.69
 3 -1 -8 29.63 7.24
 -3 1 8 25.01 4.9
 -3 -1 8 19.49 4.21
 -3 -1 -9 150.41 15.23
 3 1 9 137.42 10.37
 -3 -1 9 156.36 11.12
 -3 1 9 130.54 10.75
 -3 -1 -9 136.87 14.55
 3 1 -9 144.74 14.49
 3 -1 -9 131.65 14.03
 -3 1 -9 171.59 15.61
 -3 1 -9 117.87 13.57
 3 -1 -9 114.62 13.56
 3 1 -9 121.01 13.46
 -3 -1 9 128.08 9.4
 3 1 -10 73.16 11.69
 -3 1 -10 73.8 12.04
 -3 -1 10 74.36 8.68
 -3 1 10 73.34 8.79
 3 1 10 90.75 9.07
 -3 1 -10 77.35 12.24
 3 1 -10 76.68 11.72
 -3 1 -11 26.18 9.69
 3 1 -11 24.11 9.34
 3 1 11 16.94 5.71
 -3 1 11 21.6 6.04
 -3 1 -11 11.28 9.19
 3 1 -11 14.92 8.22
 -3 -3 0 43.48 2.19
 3 3 0 51.13 4.35
 -3 3 0 47.74 4.29
 3 3 0 45.83 4.27
 -3 3 0 39.76 4
 3 3 0 45.18 3.47
 -3 -3 0 45.2 3.25
 3 3 0 42.48 4.12
 -3 3 0 48.16 4.27
 -3 3 -1 757.97 25.99
 3 3 -1 752.8 25.83
 -3 3 -1 761.86 26.01
 3 3 -1 735.92 25.68
 -3 -3 1 731.54 22.8
 3 -3 1 778.29 23.13
 3 3 -1 722.59 24.18
 3 3 1 711.38 23.14
 -3 -3 1 765.16 24.2
 -3 -3 -1 709.39 23.24
 3 3 2 96.99 4.36
 -3 -3 2 81.85 5.32
 -3 -3 -2 100.67 4.93
 3 -3 -2 86.84 4.32
 3 3 -2 101.16 4.63
 -3 3 -2 98.48 4.35
 3 3 -2 88.83 5.6
 -3 3 -2 88.12 6.5
 3 3 -2 73.32 5.83
 3 3 -2 87.08 6.29
 -3 3 -2 86.88 6.38
 3 3 3 303.64 10.56
 3 -3 -3 338.07 11.6
 -3 3 -3 316.36 14.57
 3 3 -3 327.51 14.64
 -3 3 -3 297.81 10.32
 -3 3 -3 331.85 11.51
 3 3 -3 305.03 13.31
 -3 3 -3 282.78 14.07
 3 3 -3 314.49 14.44
 -3 -3 3 312.75 12.66
 -3 -3 4 110.36 4.87
 -3 3 -4 109.31 8.37
 3 3 4 97.7 4.75
 -3 3 -4 104.22 8.07
 -3 -3 4 107.29 6.67
 3 3 -5 956.38 34.16
 -3 3 -5 908.18 33.9
 3 3 5 828.62 27.68
 3 -3 5 881.64 28.41
 -3 -3 5 899.35 31.05
 -3 -3 5 889.88 27.68
 3 3 -5 930.47 34
 -3 3 -5 968.75 34.37
 -3 3 -6 41.26 6.3
 3 3 -6 49.2 6.75
 3 3 -6 48.72 6.81
 -3 3 -6 45.12 6.62
 -3 -3 6 33.55 4.56
 3 -3 6 42.86 4.02
 -3 -3 6 35.01 3.24
 -3 -3 6 43.31 5.06
 -3 3 -7 64.11 8.5
 3 3 -7 48.67 7.94
 -3 -3 7 51.18 5.74
 3 -3 7 55.84 5.07
 3 3 -7 55.99 8.05
 -3 3 -7 61.18 8.34
 -3 3 -8 29.83 7.13
 3 3 -8 11.06 5.63
 -3 3 -8 17.36 5.68
 3 3 -8 14.7 6.53
 -3 -3 8 15.33 4.32
 -3 -3 8 19.51 4.41
 3 3 -9 7.21 5.97
 -3 3 -9 13.17 6.18
 -3 3 9 4.48 4.58
 3 3 -9 10.01 6.05
 -3 3 -9 2.9 5.16
 -3 -3 9 2.21 3.6
 3 3 -10 13.3 7.31
 -3 3 -10 -5.06 6.5
 -3 -3 10 6.63 4.17
 -3 3 -10 3.34 7.21
 3 3 -10 9.9 6.52
 -3 3 10 20.38 6.46
 -3 -5 0 39.64 3.76
 3 5 0 31.44 4.76
 3 5 0 48.98 5.61
 -3 -5 1 36.21 4
 -3 -5 1 32.19 2.84
 -3 -5 -2 127.98 6.27
 3 -5 -2 106.85 5.45
 3 5 -3 927.63 34.69
 -3 5 -3 986.82 35.34
 -3 5 -3 959.8 35.08
 3 5 -3 950.8 34.84
 -3 5 -3 979.21 29.93
 3 -5 -3 900.54 27.58
 -3 -5 3 954.01 32.11
 -3 -5 -3 920.04 29.82
 -3 5 -4 149.35 11.09
 3 5 -4 168.87 11.7
 -3 5 -4 158.05 11.47
 3 5 -4 166.53 11.6
 3 5 4 161.8 6.79
 -3 -5 4 148.01 9.29
 -3 5 -4 164.32 7.86
 3 5 -5 27.44 5.28
 -3 5 -5 19.06 4.99
 -3 -5 5 25.33 4.41
 3 5 -5 23.95 5.12
 -3 5 -5 25.44 5.3
 -3 5 -5 21.3 3.2
 -3 -5 6 19.28 4.47
 -3 5 -6 25.07 6
 3 5 -6 21.4 5.59
 3 5 -6 21.71 4.64
 -3 5 -6 16.8 5.97
 3 5 -6 16.39 5.18
 -3 5 -7 194.65 15.37
 3 5 -7 158.91 14.06
 3 5 -7 177.88 12.34
 3 5 -7 142.93 13.37
 -3 5 -7 157.99 13.89
 -3 -5 7 196.48 12.11
 3 5 -8 16.79 5.3
 -3 5 -8 15.17 6.42
 3 5 -8 10.8 5.36
 -3 5 -8 15.27 6.89
 -3 -5 8 10.41 4.55
 3 5 -9 166.84 16.16
 3 5 -9 131.41 14.43
 -3 5 -9 126.04 14.68
 -3 -5 9 161.67 12.34
 -3 5 -9 122.73 14.48
 -3 -5 10 37.67 6.99
 -3 5 -10 26.84 9.42
 3 5 -10 17.57 8.61
 -3 5 10 33.19 7.83
 3 5 -10 19.25 8.71
 -3 5 -10 32.1 9.88
 -3 7 0 19.23 5.5
 3 7 0 8.99 4.55
 3 7 0 20.21 5.16
 -3 7 0 21.67 5.31
 -3 7 0 21.08 5.5
 3 7 0 25.19 5.29
 -3 7 -1 174.24 12.9
 3 7 -1 182.08 13
 -3 7 1 181.92 13.41
 3 7 1 179.74 13.09
 3 7 -1 192.04 13.28
 -3 7 -1 192.54 13.42
 3 7 1 200.79 13.77
 -3 7 1 194.73 13.66
 -3 7 -1 171.28 12.65
 3 7 -1 177.41 13
 -3 -7 1 172.49 10.35
 3 -7 -1 188.2 9.45
 -3 -7 -2 176.12 9.09
 3 -7 -2 192.96 8.82
 -3 -7 2 181.67 10.82
 -3 7 -2 173.36 12.91
 3 7 -2 178.66 13.15
 3 7 -2 171.01 10.08
 -3 7 -2 152.84 12.12
 3 7 -2 186.27 13.16
 -3 7 -2 179.21 12.93
 3 7 -2 178.07 13.02
 3 7 -3 58.83 7.85
 -3 7 -3 69.68 8.46
 3 7 -3 55.88 5.75
 -3 -7 3 73.2 7.02
 -3 7 -3 72.64 8.66
 3 7 -3 77.77 9.04
 -3 7 -3 64.78 8.16
 3 7 -3 70.41 8.32
 -3 7 -4 194.16 15
 3 7 -4 252.21 16.37
 -3 -7 4 233.26 13.18
 3 7 -4 210.74 11.92
 3 7 -4 252.7 16.29
 -3 7 -4 231.69 15.99
 3 7 -5 166.72 10.6
 3 7 -5 184.55 14.63
 -3 7 -5 192.86 15.06
 -3 7 -5 168.36 14.4
 3 7 -5 169.68 14.09
 -3 -7 5 178.74 11.85
 -3 -7 6 68.57 7.93
 3 7 -6 69.18 7.1
 -3 7 -6 69.07 9.94
 3 7 -6 81.32 10.31
 3 7 -6 67.74 9.76
 -3 7 -6 64.09 9.9
 -3 7 -7 27.08 7.71
 3 7 -7 36.2 8.09
 3 7 -7 13.99 6.87
 -3 7 -7 32.94 7.85
 -3 -7 7 26 5.78
 -3 7 -8 12.65 6.83
 3 7 -8 13.94 6.41
 3 7 -8 12.44 6.58
 -3 7 -8 15.87 7.63
 -3 -7 8 4.92 4.89
 3 -9 0 11.8 3.71
 -3 -9 0 7.07 3.64
 3 9 0 8.8 5.84
 -3 9 0 2.55 5.83
 3 9 0 8.78 6.31
 -3 9 0 -3.82 6.5
 3 9 -1 147.73 13.4
 -3 9 -1 128.87 12.91
 -3 9 -1 133.17 13.36
 3 9 -1 153.58 13.82
 3 9 1 126 13
 -3 9 1 120.99 13.02
 -3 9 -1 137.82 13.41
 3 9 -1 121.99 12.6
 -3 9 1 131.2 13.15
 3 9 1 134.71 13.48
 3 -9 1 130.12 9.88
 -3 -9 1 138.4 10.22
 -3 -9 -1 150.2 9.6
 3 9 2 72.74 10.09
 -3 9 2 66.52 10.54
 -3 9 -2 76.65 10.65
 3 9 -2 79.28 10.22
 3 9 -2 60.69 9.21
 -3 9 -2 77.37 10.29
 3 -9 2 77.77 8.04
 -3 -9 2 77.7 8
 3 9 -2 66.41 9.52
 -3 9 2 69.04 10.05
 3 9 2 77.85 10.51
 -3 9 -2 72.46 10.26
 3 9 3 15.31 6.58
 3 9 -3 -1.29 5.45
 -3 9 -3 2.62 4.65
 3 9 3 1.38 5.06
 -3 9 -3 2.62 5.17
 3 9 -3 10.32 5.1
 -3 -9 3 10.07 4.64
 3 -9 3 12.29 4.8
 -3 9 -3 5.29 5.35
 3 9 -3 10.75 5.56
 -3 -9 4 114 10.4
 3 -9 4 108.71 10.1
 3 9 -4 131.54 13.28
 -3 9 -4 116 12.92
 3 9 -4 106.18 12.2
 -3 9 -4 101.94 11.93
 3 9 -4 102.4 12.57
 -3 9 -4 99.57 12.04
 -3 -9 5 149.56 12.41
 3 -9 5 142.93 12.3
 3 9 -5 122.51 14.11
 -3 9 -5 164.89 15.44
 3 9 -5 143.17 14.34
 -3 9 -5 137.52 14.7
 3 9 -5 123.5 13.68
 -3 9 -5 148.33 14.96
 -3 9 -6 39.33 9.46
 3 9 -6 41.68 9.19
 -3 9 -6 48.75 9.65
 3 9 -6 40.1 9.08
 -3 9 -6 31.15 8.78
 3 -9 6 39.28 7.62
 -3 -9 6 29.23 6.76
 3 11 0 1.64 6.47
 -3 11 0 10.03 7.49
 -3 11 0 10.03 7.49
 3 11 0 3.27 7.05
 3 11 1 26.57 8.49
 -3 11 -1 14.85 6.99
 -3 11 1 16.94 7.89
 3 11 -1 21.1 7.3
 -3 -11 1 23.91 6.04
 3 -11 1 20.83 5.36
 -3 11 -1 26.26 8.51
 -3 11 1 18.58 8.13
 3 11 1 13.25 7.17
 3 11 -1 22.61 8.02
 3 11 2 5.05 6.49
 -3 11 2 12.07 6.98
 3 -11 2 10.23 4.82
 -3 -11 2 10.58 5.51
 3 11 -2 4.89 5.96
 -3 11 -2 1.65 5.88
 3 11 -2 -1.62 6.58
 -3 11 2 18.98 8.02
 -3 11 -2 6.59 7.11
 3 11 2 8.41 6.81
 3 11 -2 6.64 6.86
 -3 11 -2 8.16 7.18
 -4 0 0 1361.33 40.02
 4 0 1 5.36 1.02
 4 0 -1 7.29 1.09
 -4 0 1 7.43 1.09
 4 0 1 5.68 1.01
 -4 0 1 6.79 1.16
 -4 0 1 6.17 1.17
 4 0 1 5.27 1.02
 -4 0 -1 6.62 1.15
 4 0 -1 7.18 1.22
 -4 0 1 5.56 1.21
 -4 0 -1 5.03 0.85
 -4 0 1 5.35 1.09
 -4 0 -1 6.8 1.16
 4 0 -1 6.48 1.13
 -4 0 2 989.74 31.25
 4 0 2 1000.88 31.06
 4 0 -2 1027.76 31.59
 -4 0 -2 984.64 31.35
 4 0 -2 982.71 31.45
 -4 0 -2 1004.51 31.45
 -4 0 2 976.34 29.85
 4 0 -2 991.18 29.84
 4 0 2 1004.58 31.1
 -4 0 2 971.37 31.2
 -4 0 2 1033.79 31.08
 4 0 -3 20.03 3.19
 -4 0 -3 18.07 3.06
 -4 0 3 19.44 2.69
 -4 0 -3 20.57 3.26
 4 0 -3 22.55 3.37
 -4 0 3 14.54 1.9
 4 0 -4 20.26 3.57
 -4 0 -4 21.41 3.78
 -4 0 4 17.12 2.87
 -4 0 -4 17.12 3.48
 4 0 -4 20.15 3.66
 -4 0 4 17.94 2.12
 -4 0 -5 11.97 3.77
 -4 0 5 15.48 3.25
 -4 0 -5 15.24 3.89
 -4 0 5 8.55 2.1
 4 0 -6 471.78 22.09
 -4 0 -6 430.44 21.58
 -4 0 -6 467.36 22.13
 4 0 -6 503.49 22.51
 -4 0 6 460.13 17.03
 -4 0 7 4.18 2.42
 -4 0 7 4.78 3.05
 4 0 -7 17.04 5.26
 -4 0 -7 10.1 4.45
 -4 0 -7 12.11 4.85
 4 0 -7 9 4.73
 4 0 -8 137.37 13
 -4 0 -8 127.82 12.48
 4 0 -8 140.45 12.93
 -4 0 -8 116.34 12.09
 4 0 8 120.34 8.73
 -4 0 8 130.31 9.73
 -4 0 -9 1.42 5.36
 4 0 -9 1.41 5.02
 -4 0 -9 4.25 5.19
 4 0 -9 1.4 5.55
 -4 0 9 0.8 4.42
 4 0 9 1.31 3.34
 -4 0 -10 130.33 14.88
 4 0 -10 101.37 13.41
 -4 0 -10 119.9 14.33
 4 0 -10 136.75 14.96
 -4 0 10 141.39 11.82
 -4 0 11 -1.03 4.7
 4 0 -11 -5.6 8.04
 -4 0 -11 -1.88 7.07
 -4 0 -11 15.1 8.61
 4 0 -11 9.36 8.07
 4 2 0 999.67 29.62
 -4 -2 0 994.59 30.7
 4 2 0 981.81 30.66
 4 2 0 1006.8 31.64
 -4 2 0 981.69 31.75
 -4 2 0 1077.14 31.87
 4 2 0 1054.47 31.82
 4 -2 0 1052.3 32.12
 4 2 0 1003.57 31.62
 -4 2 0 956.23 31.7
 -4 -2 1 815.15 24.34
 4 2 -1 811.16 24.31
 -4 -2 -1 784.74 24.67
 4 2 1 773.68 24.35
 -4 -2 1 761.7 24.98
 4 2 -1 788.19 24.47
 -4 2 -1 799.4 25.88
 -4 -2 1 816.16 25.89
 4 2 -1 788.86 25.77
 4 -2 1 826.33 25.8
 4 2 -1 749.4 25.44
 4 -2 1 774.6 23.16
 4 2 -1 788.16 25.76
 -4 -2 1 811.95 25.88
 4 -2 1 808.72 25.73
 -4 2 -1 782.81 25.81
 -4 2 -2 131.33 4.94
 -4 2 2 134.53 5.96
 4 -2 -2 138.83 5.98
 4 2 2 136.25 5.95
 -4 -2 2 128.91 6.33
 4 2 -2 124.85 7.06
 -4 2 -2 136.35 7.33
 -4 -2 2 138.92 5.88
 4 2 -2 141.9 7.39
 -4 2 -2 140.64 7.41
 -4 2 -3 17.65 3.24
 -4 -2 3 24.04 3.19
 4 2 -3 20.69 3.42
 4 -2 3 17.56 1.56
 -4 -2 3 17.46 2.59
 -4 -2 3 23.17 2.44
 4 2 -3 14.72 2.86
 -4 2 -3 18.04 3.04
 4 -2 -3 24.87 2.53
 4 -2 4 7.03 0.99
 4 2 -4 11.79 3.18
 -4 2 -4 9.27 2.94
 -4 -2 4 10.84 2.72
 4 -2 4 7.97 1.57
 -4 -2 4 7.83 2.23
 -4 2 4 8.88 1.1
 4 2 -4 11.73 3.26
 -4 2 -4 7.06 2.86
 -4 -2 5 59.31 4.84
 -4 2 5 57.72 3.23
 4 -2 5 60.42 4.18
 -4 -2 5 64.53 5.53
 -4 2 -6 89.9 8.51
 4 2 -6 68.05 7.61
 4 -2 6 75.36 5.44
 -4 -2 6 77.2 6.56
 4 2 -6 75.48 7.93
 -4 2 -6 90.83 8.76
 -4 2 6 90.68 4.5
 -4 2 -7 150.56 12.66
 4 2 -7 144.18 12.55
 -4 2 -7 176.17 13.51
 4 2 -7 170.41 13.24
 -4 2 7 196.4 11.51
 4 -2 7 190.83 9.59
 -4 -2 7 181.03 10.24
 4 2 -8 245.08 17.24
 -4 2 -8 220.25 16.66
 -4 2 8 244.85 14
 -4 -2 8 229.29 13.59
 4 2 -8 228.48 16.63
 -4 2 -8 208.7 16.1
 -4 -2 8 212 12.23
 -4 2 -9 53.86 9.51
 4 2 -9 65.74 10.13
 4 2 -9 49.21 8.87
 -4 2 -9 51.33 9.4
 -4 -2 9 55.45 7.02
 -4 2 9 55.74 7.51
 -4 -2 9 46.57 6.2
 4 2 -10 14.6 7
 -4 2 -10 4.93 6.19
 4 2 -10 1.63 6.43
 -4 2 -10 11.54 7.52
 4 2 10 7.04 4.36
 -4 2 10 2.93 4.46
 -4 -2 10 3.79 3.81
 -4 2 -11 1.88 6.86
 4 2 -11 -3.7 6.96
 4 2 -11 3.71 7.15
 -4 2 -11 11.27 7.25
 4 2 11 -1 4.7
 -4 2 11 1.09 4.81
 4 4 0 20.91 2.92
 -4 -4 0 16.42 2.46
 -4 4 0 25.12 3.78
 4 4 0 24.39 3.7
 -4 4 0 26.91 3.9
 4 4 0 34.34 4.19
 4 4 0 22.5 3.7
 -4 4 0 23.22 3.74
 4 4 -1 628.8 22.05
 -4 -4 1 642.73 20.19
 4 4 -1 645.06 23.93
 -4 4 -1 602.02 23.77
 4 4 -1 644.53 23.94
 4 4 -1 643.17 23.95
 -4 4 -1 597.87 23.69
 -4 -4 -1 630.86 21.14
 -4 -4 1 636.1 21.96
 -4 4 -2 9.74 1.7
 4 -4 -2 9.54 1.55
 -4 4 -2 14.42 3.27
 4 4 -2 9.8 2.93
 -4 -4 -2 8.85 1.74
 -4 -4 2 8.35 2.19
 4 4 -2 5.93 1.96
 -4 4 -2 12.26 2.96
 4 4 -2 13.38 3.12
 -4 4 -3 110.68 5.33
 4 4 3 110.08 5.3
 -4 4 -3 114.9 5.06
 4 -4 -3 110.95 5.52
 4 4 3 117.58 5.04
 -4 4 -4 8.98 1.41
 -4 -4 4 13.8 2.99
 4 4 4 8.35 1.53
 -4 4 -4 9.44 1.95
 -4 4 -5 88.22 5.89
 4 4 -5 101.81 8.94
 -4 4 -5 96.76 9.02
 4 4 -5 101.46 8.9
 -4 4 -5 105.22 9.19
 -4 -4 5 99.38 7.17
 4 4 5 88.88 4.38
 -4 -4 6 11.34 3.37
 -4 4 -6 16.07 4.97
 4 4 -6 12.89 4.97
 -4 4 -6 6.64 4.1
 4 4 -6 12.93 5.29
 4 4 -7 265.66 16.91
 -4 4 -7 222.84 16.29
 -4 -4 7 228.04 12.81
 4 4 -7 219.36 15.68
 -4 4 -7 209.99 15.72
 4 4 -8 30.4 7.46
 -4 4 -8 23.32 6.85
 -4 4 -8 36.41 8.05
 4 4 -8 35.52 7.78
 -4 -4 8 28.16 5.31
 -4 4 9 101.08 10.21
 -4 4 -9 74.73 11.06
 4 4 -9 82.11 11.65
 -4 4 -9 89.88 11.82
 4 4 -9 95.64 12.49
 -4 -4 9 83.74 8.88
 -4 -4 10 30.13 6.66
 -4 4 10 38.58 7.55
 -4 4 -10 42.87 10.18
 4 4 -10 31.89 9.21
 -4 4 -10 38.03 9.48
 4 4 -10 25.38 8.93
 -4 -6 0 478.8 18.1
 4 6 0 466.71 21.25
 -4 6 0 438.55 20.8
 -4 6 0 450.08 21.13
 4 6 0 423.43 20.44
 4 6 0 469.79 21.18
 -4 6 0 440.99 20.93
 -4 -6 -1 185.9 9.11
 4 -6 -1 157.65 6.55
 -4 6 1 161.08 11.56
 4 6 1 174.64 11.76
 4 6 -1 178.57 11.76
 -4 6 -1 185.94 12.01
 -4 6 -1 162.11 11.37
 4 6 -1 168.21 11.56
 4 6 -1 174.24 11.62
 -4 6 -1 159.43 11.34
 -4 6 1 178.01 12.05
 4 6 1 170.08 11.64
 -4 6 -2 86.03 8.23
 4 6 -2 86.82 8.05
 -4 6 -2 84.16 8.07
 4 6 -2 65.97 7.38
 -4 6 -2 80.93 8.01
 4 6 -2 66.59 7.3
 -4 -6 -2 73.87 5.24
 4 -6 -2 74 4.7
 -4 -6 2 78.21 6.5
 4 -6 -2 61.84 3.33
 -4 6 -3 20.95 5
 4 6 -3 28.55 5.3
 4 6 -3 22.84 4.92
 -4 6 -3 26.83 5.5
 4 -6 -3 22.21 2.29
 -4 -6 -3 20.8 3.08
 -4 -6 3 24.98 4.03
 -4 6 -4 13.01 4.68
 4 6 -4 9.96 4.35
 -4 6 -4 10.22 4.39
 4 6 -4 6.32 4.13
 -4 -6 4 5.41 2.75
 -4 6 -4 6.12 2.12
 4 6 -5 19.53 4.06
 4 6 -5 17.97 5.39
 -4 6 -5 16.51 5.21
 -4 6 -5 11.36 4.73
 4 6 -5 14.98 4.89
 -4 -6 5 9.89 3.62
 4 6 -6 169.26 14.04
 -4 6 -6 189.15 14.81
 -4 -6 6 174.08 11.64
 4 6 -6 161.9 13.77
 -4 6 -6 196.67 15.14
 4 6 -6 167.25 11.36
 4 6 -7 54.33 9.13
 -4 6 -7 45.68 8.43
 -4 -6 7 60.26 7.55
 4 6 -7 61.75 9.49
 -4 6 -7 65.05 9.46
 4 6 -7 61.96 7.62
 -4 6 -8 16.28 7.13
 4 6 -8 23.03 7.87
 -4 -6 8 19.59 5.34
 4 6 -8 14.3 7
 -4 6 -8 17.65 7.3
 4 6 -9 34.15 8.9
 -4 6 -9 38.41 9.47
 -4 -6 9 13.76 5.54
 4 6 -9 27.49 8.4
 -4 6 -9 29.89 9.31
 4 8 0 146.33 12.13
 -4 8 0 124.93 11.78
 -4 8 0 128.51 11.84
 -4 -8 0 132.19 9.14
 4 -8 0 133.81 8.75
 4 8 0 133.94 12.09
 4 8 -1 8.51 4.86
 -4 8 -1 7.62 4.88
 -4 8 -1 7.41 4.38
 4 8 -1 8.69 4.78
 -4 -8 -1 6.23 2.91
 -4 -8 1 8.29 3.66
 -4 8 -1 5.44 4.88
 4 8 -1 4.25 4.3
 4 8 1 8.7 4.7
 -4 8 1 13.44 5.21
 4 -8 1 9.89 3.48
 4 8 1 8.7 4.7
 -4 8 1 5.6 5.12
 -4 -8 2 233.19 13.31
 -4 8 -2 197.2 14.99
 4 8 -2 217.72 15.57
 4 8 -2 201.56 15.19
 -4 8 -2 194.81 14.95
 -4 8 -2 248.87 16.35
 4 8 -2 204.31 15.53
 -4 8 2 219.03 16.42
 4 8 2 233.19 16.23
 -4 8 2 227.14 16.46
 4 8 2 233.2 16.37
 -4 -8 3 0.75 3.47
 4 8 -3 1.25 3.05
 4 8 -3 1.11 4.3
 -4 8 -3 1.14 4.38
 -4 8 -3 -1.14 4.49
 4 8 -3 2.23 4.08
 4 8 -3 2.38 4.35
 -4 8 -3 5.79 5.09
 -4 8 -4 30.79 7.18
 4 8 -4 27.55 6.71
 -4 8 -4 38.75 7.58
 4 8 -4 22.53 6.52
 -4 8 -4 24.31 6.77
 4 8 -4 25 6.86
 4 8 -4 37 5.43
 -4 -8 4 32.16 5.78
 -4 8 -5 7.9 5.68
 4 8 -5 2.57 4.57
 4 8 -5 1.28 4.56
 -4 8 -5 11.8 6.2
 4 8 -5 8.68 3.65
 -4 -8 5 5.18 4.34
 4 8 -6 27.65 7.38
 -4 8 -6 12.74 6.25
 -4 -8 6 24.22 6.15
 4 8 -6 19.33 6.66
 -4 8 -6 24.03 7.34
 -4 8 -7 4.68 5.87
 4 8 -7 7.6 6.3
 4 8 -7 15.14 6.66
 -4 8 -7 13.98 6.71
 -4 -8 7 6.04 4.76
 -4 -10 0 127.77 10.15
 4 10 0 99.18 12.32
 -4 10 0 114.9 13.17
 4 10 0 109.32 13.06
 -4 10 0 112.03 13.48
 -4 10 1 59.56 10.66
 4 -10 1 60.4 7.46
 -4 -10 1 75.39 8.22
 4 10 -1 85.45 11.4
 -4 10 -1 61.06 9.71
 4 10 1 52.19 9.6
 4 10 1 46.27 9.25
 -4 10 -1 62.17 10.05
 4 10 -1 76.47 10.86
 -4 10 1 52.06 10.33
 -4 10 2 6.14 6.07
 4 10 2 2.97 5.58
 4 10 -2 8.8 6.07
 -4 10 -2 -1.43 5.53
 -4 -10 2 -0.88 4.37
 4 -10 2 -0.83 3.98
 -4 10 -2 -2.92 5.77
 4 10 -2 18.63 6.99
 4 10 2 5.94 5.87
 -4 10 2 7.68 5.3
 4 10 -2 4.28 5.51
 -4 10 -2 2.91 5.61
 -4 10 3 4.82 6.04
 4 10 3 9.29 6.68
 -4 10 -3 5.97 6.04
 4 10 -3 9.14 6.44
 -4 -10 3 11.42 5.51
 4 -10 3 -4.6 4.89
 4 10 -3 7.3 6.3
 -4 10 -3 11.89 6.41
 4 10 3 1.54 5.8
 -4 10 -3 2.97 5.44
 -4 10 3 -1.6 6.18
 4 10 -3 -2.92 6.3
 4 10 4 30.87 9.03
 -4 10 -4 31.05 8.42
 4 10 4 33.91 8.86
 -4 10 4 41.96 9.43
 4 10 -4 41.24 9.27
 -4 -10 4 37.7 7.21
 -4 10 -4 24.78 7.62
 4 10 -4 36.52 8.66
 4 -10 4 36.26 7.28
 -4 10 -4 36.12 8.83
 4 10 -4 38.33 8.98
 4 10 -5 17.64 7.59
 -4 10 -5 11.44 7.34
 -4 -10 5 19.58 5.95
 4 10 -5 30.88 8.77
 -4 10 -5 20.3 8.27
 4 -10 5 19.7 6.35
 4 10 -5 14.5 7.24
 -4 10 -5 11.49 6.96
 5 -1 0 0.13 0.77
 -5 1 0 1.41 0.85
 5 1 0 0.73 0.78
 5 1 0 0.64 0.81
 -5 -1 0 0.69 1.08
 -5 -1 0 0.34 0.97
 5 1 0 1.13 0.74
 5 -1 0 0.91 0.78
 -5 1 0 0.65 0.69
 5 1 0 0.79 0.74
 5 -1 1 276.44 9.7
 -5 -1 1 273.58 9.82
 5 1 1 286.09 9.85
 -5 -1 -1 282.42 9.88
 5 1 -1 273.5 9.71
 -5 -1 1 277.53 9.82
 5 -1 -1 270.24 9.94
 -5 1 -1 272.89 9.84
 5 -1 1 277.87 9.72
 -5 -1 1 280.34 9.87
 5 1 -1 256.75 9.69
 -5 1 1 283.36 9.96
 -5 -1 1 276.85 10.68
 -5 -1 1 283.31 9.9
 5 1 1 273.13 10.34
 5 1 -1 258.76 9.71
 -5 1 -1 263.31 9.83
 -5 -1 1 258.06 10.02
 -5 1 -1 271.38 9.45
 5 -1 2 877.83 26.2
 -5 -1 2 852.01 28.04
 -5 1 -2 887.28 28.11
 5 -1 2 906.59 27.99
 5 -1 -2 837.4 25.91
 -5 -1 2 878.4 27.31
 -5 1 2 886.17 26.41
 5 -1 -2 869.75 27.36
 5 1 -2 857.54 28.06
 -5 -1 2 855.7 28.08
 5 -1 2 874.49 27.89
 -5 1 -2 867.06 28.06
 -5 -1 2 856.52 28.36
 -5 1 2 894.99 27.84
 5 1 -2 867.18 28.1
 5 1 2 895.05 28.15
 5 1 2 904.69 28.21
 -5 -1 3 156.33 7.2
 -5 1 3 158.2 6.18
 5 -1 -3 164.32 7.59
 -5 1 -3 146.9 8.3
 5 1 -3 170.25 8.74
 -5 1 -3 168.4 8.66
 5 -1 -3 170.41 8.96
 -5 -1 -3 181.71 8.98
 5 1 -3 163.1 8.56
 -5 1 3 150.48 7.61
 -5 -1 3 161.62 8.17
 5 -1 -3 159.51 8.77
 -5 -1 -3 163.07 8.7
 5 -1 -4 618.58 23.55
 5 1 -4 623.14 23.16
 -5 -1 -4 588.53 23.12
 -5 1 -4 616.14 23.08
 -5 -1 -4 621.11 23.35
 5 -1 -4 614.62 23.4
 5 1 -4 620.62 23.13
 -5 1 -4 588.58 22.86
 -5 1 4 586.94 21.33
 -5 -1 4 596.59 21.64
 -5 1 4 601.53 19.03
 -5 -1 4 531.73 20
 -5 -1 5 138.41 8.24
 5 -1 5 131.14 6.64
 -5 1 5 127.32 6.1
 -5 -1 5 124.45 6.92
 5 -1 -6 188.71 12.97
 -5 1 -6 172.29 12.19
 -5 -1 -6 194.64 13.18
 5 1 -6 158.26 11.75
 -5 1 -6 178.92 12.42
 5 -1 -6 200.4 13.14
 -5 -1 -6 166.92 12.33
 5 1 -6 203.39 12.88
 5 -1 6 179.88 9.19
 -5 1 6 191.46 10.63
 -5 1 6 194.63 8.47
 -5 -1 6 177.57 9.24
 5 -1 -7 9.21 4.25
 -5 1 -7 10.02 4.34
 -5 -1 -7 11.34 4.88
 5 1 -7 18.78 5.06
 -5 1 7 12.45 2.61
 5 -1 -7 10.18 4.66
 -5 -1 -7 15.39 5.25
 5 1 -7 21.62 5.37
 -5 1 -7 11.96 4.95
 5 -1 7 12.21 2.95
 -5 -1 7 13.17 3.48
 -5 1 7 10.07 3.49
 5 -1 -8 12.21 5.68
 -5 -1 -8 12.32 5.53
 5 1 -8 3.54 4.78
 -5 1 -8 3.59 4.96
 -5 -1 8 5.83 3.33
 -5 1 8 13.21 4.53
 -5 -1 8 9.88 3.28
 -5 -1 -8 7.37 4.97
 5 1 -8 8.24 5.38
 5 -1 -8 10.95 5.85
 -5 1 -8 10.74 5.15
 5 1 -9 76.34 10.85
 -5 1 -9 68.84 10.78
 5 1 9 65.44 7.15
 -5 1 9 67.29 7.87
 -5 -1 9 80.85 8.44
 5 1 -9 75.05 10.73
 -5 1 -9 90.04 11.71
 -5 -1 9 89.18 7.83
 -5 1 -10 66.8 11.23
 5 1 -10 90.21 12.27
 -5 -1 10 75.6 9.03
 -5 1 10 57.9 8.33
 5 1 10 70.82 8.09
 5 1 -10 52.9 10.44
 -5 1 -10 74.69 11.71
 5 1 -11 5.51 7.6
 -5 1 -11 9.3 7.35
 5 1 -11 1.83 7.73
 -5 1 -11 7.4 7.65
 -5 -1 11 2.11 4.72
 -5 1 11 4.28 4.8
 5 3 0 -0.11 0.66
 5 3 0 0.37 1.73
 -5 3 0 0.37 1.52
 -5 3 0 -0.37 1.68
 5 3 0 -0.71 1.69
 5 3 0 -0.29 1.3
 -5 -3 0 1.49 1.32
 -5 3 0 -0.74 1.69
 5 3 0 2.12 1.78
 5 3 -1 168.01 6.64
 -5 -3 1 161.4 6.67
 5 3 -1 170.53 8.52
 -5 3 -1 155.44 8.42
 5 3 -1 166.32 8.44
 -5 3 -1 158.21 8.5
 -5 -3 -1 155.2 7.14
 -5 -3 1 166.56 7.72
 5 3 -1 154.15 7.81
 5 -3 1 158.74 6.08
 -5 3 -2 3.85 1.99
 5 3 -2 4.51 2.06
 -5 3 -2 2.5 0.9
 5 -3 -2 4.27 1.35
 -5 3 -2 1.71 1.85
 5 3 -2 4.1 2.21
 5 3 -2 4.78 1.96
 -5 -3 2 4.13 1.86
 5 3 2 2.59 1.21
 -5 -3 -2 9.46 2.01
 5 3 -3 443.9 17.9
 -5 3 -3 443.49 18.07
 5 3 3 388.54 14.52
 -5 -3 3 428.39 16.17
 5 3 -3 397.09 17.14
 -5 3 -3 429.84 13.86
 -5 -3 3 427.18 14.74
 -5 3 -3 435.36 17.99
 5 3 -3 437.34 17.85
 5 -3 -3 453.44 15.4
 -5 -3 4 101.74 5.45
 5 -3 -4 104.29 6.1
 -5 3 -5 474.44 21.04
 5 3 -5 478.71 20.86
 -5 -3 5 430.19 16.19
 -5 -3 5 451.45 19.06
 -5 -3 5 448.11 17.93
 5 3 -5 496.56 21.12
 -5 3 -5 463.39 20.82
 -5 3 -6 33.42 6.06
 5 3 -6 28.32 5.48
 -5 -3 6 19.05 3.58
 5 -3 6 25.52 2.79
 -5 -3 6 22.41 3.05
 -5 3 -6 26.18 5.26
 5 3 -6 20.46 4.76
 -5 -3 7 4.81 3.2
 5 3 -7 13.28 4.99
 -5 3 -7 4.19 4.86
 -5 -3 7 6.28 3.12
 5 3 -7 12.24 4.58
 -5 3 -7 4.18 3.83
 -5 3 8 0.81 3.68
 -5 -3 8 0.77 3.46
 -5 3 -8 -1.23 4.76
 5 3 -8 2.41 4.77
 -5 -3 8 1.31 3.14
 5 3 -8 6.05 5.22
 -5 3 -8 1.24 4.78
 -5 -3 9 11.18 4.57
 -5 3 9 0.93 4.45
 5 3 -9 5.69 5.06
 -5 3 -9 7.25 5.6
 -5 -3 9 0.75 3.47
 -5 3 -9 12.95 6.69
 5 3 -9 4.23 5.97
 -5 3 -10 14.91 7.7
 5 3 -10 11.39 7.82
 -5 -3 10 -0.84 4.25
 -5 3 -10 -1.67 6.6
 5 3 -10 -3.27 6.62
 -5 3 10 1.04 5
 5 5 0 1.19 2.46
 -5 -5 0 1.48 1.87
 5 5 0 0.59 2.56
 -5 5 0 -1.21 2.81
 5 5 0 -0.62 2.56
 -5 -5 -1 128.08 7.01
 -5 -5 1 128.05 7.6
 -5 -5 -2 54.38 4.36
 5 -5 -2 54.23 3.46
 5 5 3 415.74 13.24
 5 -5 -3 460.52 15.07
 -5 -5 3 445.13 17.79
 -5 -5 -3 418.48 16.23
 5 -5 -3 405.84 13.31
 5 5 -3 437.44 19.72
 -5 5 -3 460.55 20.27
 -5 5 -3 419.88 14.6
 -5 5 -3 456.55 15.09
 -5 5 -3 448.77 20.05
 5 5 -3 469.81 20.06
 5 5 4 85.32 4.48
 -5 5 -4 78.62 4.69
 -5 5 -4 81.49 7.89
 5 5 -4 82.32 8.13
 -5 5 -4 63.41 7.37
 5 5 -4 67.15 7.44
 -5 -5 4 75.05 6.39
 -5 -5 5 123.77 8.7
 5 5 -5 127.73 9.21
 -5 5 -5 122.47 6.59
 -5 5 -5 117.47 10.56
 5 5 -5 147.08 11.19
 5 5 -5 134.56 10.84
 -5 5 -5 111.39 10.29
 5 5 -6 20.16 5.24
 -5 5 -6 18.79 5.43
 5 5 -6 16.97 4.25
 -5 -5 6 18.15 4.33
 -5 5 -6 24.93 6.16
 5 5 -6 16.05 5
 -5 5 -7 74.24 9.96
 5 5 -7 66.01 9.33
 -5 5 -7 61.97 9.26
 5 5 -7 63.39 8.91
 5 5 -7 50.16 7.55
 -5 -5 7 72.08 7.42
 -5 5 -8 13.71 5.92
 5 5 -8 14.63 6.29
 -5 -5 8 6.45 4.24
 5 5 -8 11.6 4.8
 5 5 -8 17.39 6.22
 -5 5 -8 4.14 4.92
 -5 5 -9 97.13 12.71
 5 5 -9 101.8 12.75
 -5 -5 9 90.26 9.48
 5 5 -9 91.09 12.26
 -5 5 -9 82.96 12.18
 -5 5 9 89.64 10.43
 5 5 -9 77.93 9.76
 -5 -5 10 20.07 6.38
 -5 5 10 10.81 6.48
 -5 5 -10 19.47 8.09
 5 5 -10 10.35 7.89
 5 5 -10 17.33 8.34
 -5 5 -10 15.98 7.52
 -5 -7 0 1.03 2.39
 5 7 0 0.89 3.42
 -5 7 0 1.82 3.6
 5 7 0 -0.89 3.42
 -5 7 0 -0.91 3.69
 5 7 0 2.76 3.45
 5 7 -1 8.92 4.56
 5 7 1 10.06 4.55
 -5 7 1 13.29 4.5
 -5 7 -1 14.69 4.96
 -5 7 1 17.13 4.87
 5 7 1 9.18 3.89
 -5 -7 1 11.86 3.43
 5 -7 -1 12.74 2.9
 5 7 -1 11.6 4.37
 -5 7 -1 16.53 4.96
 -5 7 -1 16.09 4.58
 5 7 -1 14.79 4.99
 5 -7 -2 187.81 8.99
 -5 -7 2 199.56 11.55
 -5 -7 -2 182.36 9.76
 5 7 -2 200.76 13.52
 -5 7 -2 179.61 13.16
 -5 7 -2 214.27 14.13
 5 7 -2 199.96 13.65
 -5 7 -2 191.66 13.58
 5 7 -2 189.15 13.71
 5 7 -2 182.22 10.82
 -5 7 -3 2.94 4.14
 5 7 -3 8.57 4.42
 -5 7 -3 11.75 4.55
 5 7 -3 6.66 4.42
 -5 -7 3 4.62 3.23
 -5 -7 -3 4.14 2.12
 5 7 -3 4.04 3.35
 -5 7 -3 10.81 4.32
 5 7 -3 4.04 3.8
 5 7 -4 225.47 12.75
 -5 7 -4 234.62 15.99
 5 7 -4 241.3 16
 -5 7 -4 221.3 15.62
 5 7 -4 220.74 15.32
 -5 -7 4 232.94 13.54
 5 7 -5 61.95 8.99
 -5 -7 5 71.35 7.54
 5 7 -5 66.28 7.22
 5 7 -5 65.33 9.25
 -5 7 -5 65.33 9.3
 -5 7 -5 61.81 8.79
 5 7 -6 48.06 6.59
 -5 7 -6 57.53 9.02
 5 7 -6 58.1 9.42
 -5 -7 6 60.82 7.52
 -5 7 -6 53.58 9.14
 5 7 -6 53.02 8.84
 -5 7 -7 11.33 6.35
 5 7 -7 8.23 5.68
 5 7 -7 9.82 4.36
 5 7 -7 1.38 5.58
 -5 7 -7 8.54 5.63
 -5 -7 7 14.5 5.31
 5 7 -8 -1.52 5.42
 -5 7 -8 9.45 6.23
 5 7 -8 4.59 5.76
 -5 7 -8 7.9 6.1
 -5 -7 8 15.88 5.42
 -5 9 0 -1.27 5.37
 5 9 0 2.47 5.34
 -5 9 0 -3.8 5.89
 5 9 0 -1.23 4.88
 5 -9 0 1.16 2.92
 -5 -9 0 3.4 3.27
 -5 9 1 89.32 10.68
 5 9 1 91.24 10.71
 5 9 -1 89.42 10.77
 -5 9 -1 80.56 10.4
 5 9 1 66.3 9.7
 -5 9 1 75.19 10.58
 -5 9 -1 90.6 10.51
 5 9 -1 78.24 10.19
 5 -9 1 83.35 7.99
 -5 -9 -1 76.41 7.43
 -5 -9 1 105.78 8.92
 -5 9 -1 70.71 9.9
 5 9 -1 94.67 10.91
 -5 9 2 74.27 10.55
 5 9 -2 66.79 9.62
 -5 9 -2 63.28 9.34
 5 9 2 46.63 8.45
 -5 9 -2 72.56 10.03
 5 9 -2 50.3 8.48
 5 -9 2 45.65 6.75
 5 9 -2 68.32 9.6
 -5 9 -2 69.96 9.45
 -5 9 2 56.88 9.34
 5 9 2 55.82 9.77
 -5 -9 2 54.38 7.12
 5 9 -3 3.82 4.8
 -5 9 3 7.1 6.01
 -5 9 -3 7.81 5.39
 5 9 3 4.07 4.97
 -5 9 -3 9.15 5.17
 5 9 -3 22.8 6.75
 5 -9 3 11.62 4.64
 5 9 -3 6.37 5.27
 -5 9 -3 7.81 5.27
 -5 -9 3 1.72 3.56
 -5 9 3 10.01 5.79
 5 9 3 8.19 6.23
 5 9 -4 95.4 8.85
 -5 9 -4 89.72 11.41
 5 9 -4 80.48 11.21
 5 9 -4 92.43 11.46
 -5 9 -4 89.2 11.55
 -5 -9 4 82.6 9.04
 -5 9 -4 82.53 10.95
 5 9 -4 76.65 10.78
 -5 9 -5 76.59 11.24
 5 9 -5 77.74 11.56
 5 9 -5 81.8 11.66
 -5 9 -5 86.62 11.64
 -5 -9 5 85.25 9.67
 -5 9 -5 102.29 12.45
 5 9 -5 81.41 11.2
 -5 -9 6 30.41 7
 -5 9 -6 29.18 8.99
 5 9 -6 31.97 8.55
 -5 9 -6 32.74 8.55
 5 -9 6 29.22 6.85
 -5 9 -6 21.85 7.89
 5 9 -6 30.47 8.56
 5 11 0 -1.61 6.21
 -5 11 0 4.99 6.42
 5 11 0 1.61 5.88
 -5 11 0 -1.66 6.09
 -5 -11 1 7.38 4.84
 -5 11 1 3.37 6.16
 5 11 1 3.26 6.73
 5 11 -1 -1.59 6.14
 -5 11 -1 3.27 5.98
 -5 11 1 3.38 6.35
 5 11 1 4.89 6.29
 5 11 -1 -3.2 6.47
 -5 11 -1 -1.64 6.49
 5 11 -2 -1.6 5.86
 -5 11 -2 8.21 7.22
 -5 11 -2 -3.28 6.63
 5 11 -2 -6.4 6.47
 -5 11 2 5.16 7.42
 5 11 2 -1.65 6.04
 -5 11 2 -1.72 6.47
 5 11 2 -3.3 6.83
 5 11 -2 -4.96 6.99
 -5 -11 2 -0.99 4.77
 5 -11 2 -1.85 4.45
 -6 0 0 1876.49 55.22
 6 0 0 1906.19 55.17
 6 0 0 1830.06 54.8
 -6 0 -1 3.3 1.24
 6 0 1 1.81 1.1
 -6 0 -1 1.93 0.88
 6 0 1 3.74 1.02
 6 0 1 1.79 0.84
 -6 0 1 3.3 1.01
 6 0 -1 3.26 1.2
 -6 0 1 4.58 1.38
 -6 0 1 1.95 1.27
 6 0 1 1.8 0.9
 -6 0 1 3.45 1.09
 -6 0 -1 3.23 1.05
 6 0 -1 2.44 0.99
 -6 0 -1 3.49 1.05
 6 0 -1 3.87 1.08
 6 0 2 386.22 13.9
 -6 0 2 396.64 14.27
 6 0 -2 380.72 14.26
 -6 0 -2 447.13 14.57
 -6 0 -2 435.06 14.53
 6 0 -2 384.79 14.3
 -6 0 2 402.45 13.47
 6 0 -2 376.98 13.27
 6 0 2 402.03 14.04
 -6 0 2 383.25 14.18
 -6 0 2 388.82 14.54
 6 0 -3 15.97 3.02
 -6 0 -3 13.55 2.92
 6 0 -3 22.55 3.26
 -6 0 -3 16.32 3.03
 -6 0 3 14.32 1.99
 -6 0 3 15.01 2.57
 6 0 -4 105.98 7.5
 -6 0 -4 96.55 7.23
 -6 0 4 95.9 5.3
 -6 0 -4 87.28 6.93
 6 0 -4 110.16 7.59
 -6 0 4 103.84 6.56
 -6 0 -5 24.99 4.73
 -6 0 5 23.34 3.84
 -6 0 -5 28.84 4.61
 -6 0 5 24.26 3.06
 6 0 -6 954.37 36.67
 -6 0 -6 925.75 36.44
 6 0 -6 964.58 36.69
 -6 0 -6 908.36 36.32
 -6 0 6 974.28 31.31
 -6 0 7 15.81 3.37
 -6 0 7 17.27 4.19
 6 0 -7 12.84 4.84
 -6 0 -7 15.98 5.11
 6 0 -7 16.82 5.21
 -6 0 -7 15.01 4.98
 6 0 8 48.29 5.48
 -6 0 8 42.94 6.1
 6 0 -8 61.28 8.79
 -6 0 -8 63.17 8.82
 6 0 -8 29.62 6.99
 -6 0 -8 53.9 8.56
 -6 0 9 8.49 4.4
 6 0 9 8.17 3.68
 6 0 -9 9.74 6.01
 -6 0 -9 8.45 5.83
 6 0 -9 12.46 6.09
 -6 0 -9 4.2 5.8
 -6 0 10 173.55 13.1
 6 0 -10 156.24 16.37
 -6 0 -10 162.8 16.41
 6 0 -10 150.76 15.88
 -6 0 -10 157.22 16.52
 6 0 -11 -1.84 7.28
 -6 0 -11 5.58 6.81
 -6 0 11 7.58 4.95
 6 0 -11 -5.5 7.42
 -6 0 -11 9.26 7.15
 6 2 0 404.48 14.28
 -6 2 0 409.1 14.51
 6 2 0 378.34 13.25
 6 -2 0 406.25 14.7
 -6 -2 0 393.58 14.14
 6 2 0 402.34 14.28
 -6 2 0 396.96 14.37
 6 2 0 420.3 14.55
 -6 2 0 427.76 14.65
 6 -2 1 725.47 23.85
 6 2 -1 734.23 22.97
 -6 -2 1 736.95 23.1
 -6 -2 1 751.1 24.13
 6 2 -1 744.51 23.82
 -6 2 -1 689.18 23.8
 6 2 -1 743.41 23.79
 6 -2 1 742.81 23.93
 -6 -2 1 741.76 24.07
 -6 2 -1 718.03 23.92
 -6 -2 -1 790.96 24.55
 -6 -2 1 741.45 23.39
 -6 2 -1 705.57 21.5
 6 2 1 660.72 23.25
 -6 -2 1 742.67 23.7
 -6 -2 -1 750.7 24.01
 -6 2 -2 457.44 17.56
 6 2 -2 495.71 17.56
 -6 2 -2 464.81 15.17
 -6 -2 2 526.83 16.83
 6 -2 -2 484.18 16.47
 6 2 -2 494.66 16.75
 6 2 -2 489.26 17.5
 -6 2 -2 469.46 17.65
 -6 -2 2 487.4 16.95
 6 -2 -2 481.89 15.35
 6 2 2 422.13 16.44
 -6 -2 3 30.59 3.98
 6 -2 -3 29.58 1.87
 -6 -2 3 32.26 3.26
 6 2 -3 34.83 3.99
 -6 2 -3 37.47 4.08
 6 -2 -3 40.09 3.44
 6 2 -3 32.49 3.85
 -6 2 -3 34.18 3.92
 -6 -2 3 33.8 3.28
 6 2 -4 134.48 8.75
 -6 2 -4 125.91 8.46
 -6 -2 4 124.87 7.12
 -6 2 4 129.59 5.48
 6 -2 -4 137.66 7.46
 -6 2 -4 129.72 8.66
 6 2 -4 142.6 8.85
 6 -2 4 124.76 5.22
 6 -2 4 136.41 5.37
 -6 -2 4 141.07 8.48
 6 -2 5 73.18 3.91
 -6 2 5 76.16 4.03
 -6 -2 5 80.48 6.61
 6 -2 5 83.5 4.61
 6 2 -6 22.67 5.47
 -6 2 -6 8.25 3.79
 6 -2 6 13.24 1.98
 -6 -2 6 12.08 3.09
 -6 2 6 16.93 2.16
 -6 2 6 15.44 3.68
 6 -2 6 13.41 2.43
 -6 2 -6 18.96 4.57
 6 2 -6 25.08 5.14
 -6 2 7 185.29 11.57
 -6 -2 7 165.92 11.11
 6 -2 7 167.25 8.82
 6 2 -7 180.99 13.58
 -6 2 -7 156.47 12.98
 -6 -2 7 173.01 10.21
 -6 2 -7 164.48 13.19
 6 2 -7 199.5 14.11
 -6 -2 8 360.78 18.78
 -6 2 8 412.34 19.25
 6 2 -8 361.73 21.53
 -6 2 -8 362.87 21.68
 -6 -2 8 394.76 17.48
 6 2 -8 319.68 20.69
 -6 2 -8 339.1 21.28
 -6 2 9 64.96 8.32
 -6 -2 9 73.18 8.59
 -6 2 -9 73.27 11.11
 6 2 -9 74.67 10.65
 -6 -2 9 75.1 7.57
 6 2 -9 60.53 9.55
 -6 2 -9 64.48 10.3
 6 2 -10 15.97 7.68
 -6 2 -10 1.62 6.87
 -6 -2 10 16.14 5.19
 -6 2 10 11.1 5.16
 -6 -2 10 8.87 5.39
 6 2 -10 25.59 8.73
 -6 2 -10 19.52 7.3
 6 4 0 100.63 6.91
 -6 4 0 95.68 7.08
 6 4 0 83.06 3.94
 6 4 0 96.42 6.7
 6 4 0 91.73 6.76
 -6 4 0 106.61 7.13
 -6 4 0 100.34 7.08
 -6 -4 0 86.09 5.57
 -6 -4 -1 630.93 21.39
 -6 -4 1 626.27 21.94
 6 4 1 603.6 18.49
 6 -4 1 630.92 20.05
 -6 4 -1 635.55 23.66
 6 4 -1 644.16 23.42
 -6 4 -1 626.18 23.58
 6 4 -1 633.09 23.34
 6 4 -1 619.77 23.5
 -6 4 -2 125.09 8.43
 6 4 -2 129.43 8.32
 6 4 -2 133.3 8.48
 -6 4 -2 128.5 8.45
 6 -4 -2 134.56 6.28
 -6 -4 2 135.45 7.63
 -6 -4 -2 128.36 7.01
 -6 4 -3 98.5 4.5
 -6 4 -3 107 3.94
 -6 4 -3 91.02 3.58
 -6 -4 4 130.33 8.25
 -6 4 -4 133.34 5.95
 6 4 -4 141.63 9.75
 6 -4 -4 144.55 7.43
 6 4 -4 126.73 9.31
 -6 -4 5 77.81 6.55
 6 4 -5 103.6 8.75
 -6 4 -5 73.94 7.83
 6 4 -5 93.86 8.43
 -6 4 -5 84.02 8.27
 -6 4 -5 71.52 4.79
 -6 4 -6 59.31 7.87
 6 4 -6 69.95 8.27
 -6 -4 6 62.73 6.34
 6 4 -6 60.64 7.71
 -6 4 -6 72.24 8.33
 6 4 -7 193.12 15.1
 -6 4 -7 240.57 16.51
 6 4 -7 214.8 15.6
 -6 4 -7 277.48 17.5
 -6 -4 7 239.68 13.26
 -6 -4 8 78.26 8.01
 -6 4 8 80.5 8.87
 6 4 -8 90.92 10.94
 -6 4 -8 84.89 10.72
 6 4 -8 85.95 10.62
 -6 4 -8 79.64 10.42
 -6 4 -9 81.57 11.76
 6 4 -9 71.94 11.08
 -6 -4 9 97.14 9.45
 -6 4 9 91.05 9.83
 -6 4 -9 80.38 11.52
 6 4 -9 77.97 11.46
 -6 -4 10 64.77 8.6
 -6 4 -10 55.9 10.98
 6 4 -10 57.77 11.08
 -6 4 -10 54.64 11.07
 6 4 -10 83.23 12.64
 -6 4 10 66.32 9.17
 -6 6 0 931.57 34.89
 6 6 0 898.2 34.9
 6 6 0 909.45 34.66
 -6 6 0 932.35 35.13
 6 6 0 928.21 34.76
 -6 6 0 935.33 35.14
 -6 6 -1 159.08 11.26
 6 6 -1 198.29 12.49
 -6 -6 1 189.68 10.26
 -6 -6 -1 180.31 9.44
 -6 6 1 190.04 12.38
 6 6 1 152.27 11.21
 6 6 -1 203.5 12.34
 -6 6 -1 166.86 11.71
 6 6 1 159.08 11.43
 -6 6 1 177.7 12.04
 6 6 -1 198.38 12.19
 -6 6 -1 148 11.2
 -6 -6 -2 13.22 2.77
 -6 -6 2 15.14 3.54
 -6 6 -2 16.36 4.27
 6 6 -2 8.24 3.73
 6 -6 -2 12.1 1.86
 6 6 -2 12.04 4.17
 -6 6 -2 16.35 4.42
 6 6 -2 16.56 4.12
 -6 6 -2 20.35 4.44
 6 -6 -3 53.63 3.63
 6 6 -3 57.04 6.91
 -6 6 -3 52.62 6.8
 6 6 -3 51.38 6.76
 6 6 -3 51.62 5.51
 -6 -6 3 51.85 5.69
 6 -6 -3 44.1 3.13
 -6 -6 -3 59.17 5.15
 -6 6 -3 68.46 7.66
 6 6 -4 62.64 6.51
 6 6 -4 70.31 8.13
 -6 6 -4 73.27 8.3
 6 6 -4 69.19 7.96
 -6 6 -4 67.51 8.12
 -6 -6 4 65.46 6.59
 -6 -6 5 33.39 5.26
 -6 6 -5 31.86 6.57
 6 6 -5 27.5 5.93
 -6 6 -5 31.87 6.39
 6 6 -5 27.51 6.12
 6 6 -5 32.37 5.48
 -6 6 -6 338.36 20.48
 6 6 -6 338.14 20.21
 6 6 -6 353.13 17.95
 6 6 -6 322.59 19.79
 -6 6 -6 385.53 21.48
 -6 -6 6 326.28 17.23
 -6 -6 7 55.55 7.47
 6 6 -7 51.35 7.53
 6 6 -7 69.52 9.66
 -6 6 -7 62.24 9.63
 6 6 -7 59.43 9.02
 -6 6 -7 54.29 9.27
 -6 -6 8 0.9 3.97
 6 6 -8 7.75 4.87
 6 6 -8 1.41 5.73
 -6 6 -8 2.94 5.67
 6 6 -8 7.02 5.68
 -6 6 -8 7.3 6.29
 -6 -6 9 40.77 7.19
 -6 6 -9 43.03 9.84
 6 6 -9 30.29 8.97
 6 6 -9 38.07 9.63
 -6 6 -9 24.69 8.34
 -6 -8 0 55.42 6.15
 -6 8 0 37.87 7.25
 6 8 0 47.11 7.47
 -6 8 0 56.12 8.19
 6 8 0 59.48 8.52
 6 8 1 33.06 6.85
 -6 8 1 24.49 6.46
 -6 -8 1 26.69 4.85
 -6 -8 -1 16.78 3.81
 6 8 -1 22.77 6.09
 -6 8 -1 23.99 5.5
 6 8 1 9.6 5.07
 -6 8 1 15.58 5.71
 -6 8 -1 17.3 6.07
 6 8 -1 13.56 5.5
 -6 8 -1 20.56 6
 6 8 -1 25.13 6.09
 6 8 -2 401.81 18.57
 -6 -8 2 388.4 18.71
 6 8 -2 367.62 20.85
 -6 8 -2 387.19 21.69
 6 8 -2 384.06 21.29
 -6 8 -2 401.18 21.93
 -6 8 -2 408.65 21.86
 6 8 -2 338.53 20.92
 6 8 2 355.85 21.13
 -6 8 2 378.93 22.15
 -6 8 2 382.94 22.25
 6 8 2 416.8 22.32
 -6 -8 3 12.31 4.27
 6 8 -3 11.8 5.3
 -6 8 -3 13.71 5.68
 -6 8 -3 19.22 5.86
 6 8 -3 13.17 5.54
 6 8 -3 15.02 4.38
 6 8 -3 13.18 5.29
 -6 8 -3 12.44 5.18
 6 8 -4 102.41 11.5
 -6 8 -4 97.23 11.16
 6 8 -4 95.71 8.61
 -6 -8 4 106.95 9.52
 6 8 -4 82.12 10.46
 -6 8 -4 93.13 10.76
 6 8 -4 91.3 10.58
 -6 8 -4 81.94 10.42
 6 8 -5 19.34 4.95
 6 8 -5 11.36 5.88
 -6 8 -5 16.94 6.38
 -6 -8 5 26.39 5.6
 -6 8 -5 13.07 5.99
 6 8 -5 15.2 6.48
 -6 8 -6 -1.41 5.15
 6 8 -6 -1.36 5.75
 6 8 -6 3.95 3.92
 -6 -8 6 16.96 5.21
 6 8 -6 19 7.02
 -6 8 -6 8.43 6.07
 -6 -8 7 9.15 5.04
 -6 8 -7 12.39 7.32
 6 8 -7 8.97 6.45
 6 8 -7 5.95 6.42
 -6 8 -7 -1.54 5.64
 6 10 0 189.23 16.19
 -6 10 0 159.57 15.29
 -6 -10 0 155.64 11.85
 6 10 0 158.17 15.14
 -6 10 0 172.62 15.89
 -6 10 1 71.02 11.25
 6 10 1 76.59 11.08
 -6 10 1 54.68 10.02
 6 10 -1 76.48 10.6
 -6 10 -1 81.81 11.34
 6 10 1 85.33 11.38
 6 10 -1 62.91 9.88
 -6 10 -1 90.94 11.87
 -6 -10 1 73.32 8.49
 6 -10 1 86.63 8.5
 -6 10 2 4.58 5.9
 6 10 -2 9.83 6.18
 -6 10 -2 7.22 5.71
 6 10 2 11.65 6.77
 6 10 -2 16.89 6.76
 -6 10 -2 11.59 6.5
 6 -10 2 7.58 4.54
 6 10 -2 7.31 6.43
 -6 10 -2 15.56 6.23
 6 10 2 4.36 5.89
 -6 10 2 16.8 7.46
 -6 -10 2 10.96 4.86
 6 10 3 9.07 6.39
 -6 10 -3 1.48 5.4
 -6 10 3 14.35 7.02
 6 10 -3 20.16 7.35
 -6 10 -3 2.95 5.4
 6 10 -3 1.44 5.83
 6 -10 3 12.19 5.31
 -6 10 -3 14.7 6.59
 6 10 -3 3.03 5.7
 -6 10 3 1.6 5.34
 6 10 3 1.52 5.7
 -6 -10 3 2.91 4.88
 -6 10 -4 67.8 11.16
 -6 10 4 58.55 11.3
 6 10 4 61.65 10.69
 6 10 -4 63.23 10.68
 -6 10 -4 69.08 10.8
 6 10 -4 49.57 9.92
 6 10 4 57.25 10.31
 -6 10 4 77.42 12.08
 6 -10 4 48.31 8.1
 6 10 -4 71.43 11.81
 -6 10 -4 54.11 10.29
 -6 -10 4 49.73 8.64
 7 -1 0 6.86 1.4
 -7 1 0 6.64 1.29
 -7 -1 0 6.39 1.62
 7 1 0 4.95 1.24
 -7 -1 0 10.93 2.02
 -7 1 0 7.36 1.23
 7 1 0 7.56 1.08
 -7 1 0 6.25 1.2
 7 1 0 6.71 1.04
 7 1 0 6.07 1.16
 -7 1 0 7.95 1.29
 -7 1 -1 1113.43 33.88
 -7 -1 1 1130.81 34.68
 -7 1 -1 1047.69 33.28
 7 1 -1 1107.03 33.27
 7 -1 1 1103.61 32.75
 -7 1 1 1171.38 34.17
 7 -1 -1 1151.95 34.25
 7 1 -1 1120.38 33.31
 -7 1 -1 1075.51 33.33
 -7 -1 -1 1102.34 33.87
 7 -1 1 1055.94 32.01
 7 1 1 1099.56 33.79
 7 1 -1 1132.42 34.06
 -7 -1 1 1157.47 34.23
 7 -1 -1 1131.65 34.16
 7 -1 1 1088.92 33.18
 -7 -1 1 1095.14 33.36
 7 -1 1 1122.6 33.24
 -7 -1 1 1116.34 33.38
 -7 -1 2 491.18 17.99
 -7 1 -2 532.85 18.15
 7 1 -2 538.14 18.19
 7 -1 2 515.33 17.84
 -7 1 -2 526.41 16.9
 -7 1 -2 528.91 15.87
 7 -1 2 514.37 17.14
 7 1 -2 526.33 18.07
 7 -1 -2 528.94 18.07
 7 1 2 532.09 18.14
 -7 1 2 537.65 18.42
 -7 -1 2 519.93 19.12
 7 -1 -2 507.58 16.85
 -7 -1 2 517.91 17.81
 -7 1 2 542.68 17.55
 -7 1 -2 536.17 18.16
 7 1 -2 518.48 18.05
 7 1 2 526.24 18.09
 -7 -1 2 508.98 18.11
 7 -1 2 523.8 17.89
 -7 1 -3 1453.56 47.22
 7 1 -3 1545.64 47.46
 -7 -1 3 1497.97 45.86
 -7 1 3 1504.18 44.82
 7 -1 -3 1467.21 44.44
 -7 -1 3 1559.25 47.66
 -7 1 3 1550.26 47
 7 -1 -3 1520.36 46.45
 7 -1 3 1493.22 44.7
 7 1 -3 1517.41 47.4
 -7 1 -3 1439.69 47.23
 -7 -1 -4 699.09 25.72
 7 1 -4 710.24 25.54
 -7 1 -4 668.66 25.23
 7 -1 -4 706.5 25.83
 7 -1 -4 699.28 25.76
 -7 -1 -4 702.4 25.72
 7 1 -4 673.4 25.29
 -7 1 -4 651.71 25.08
 -7 1 4 659.61 21.77
 -7 -1 4 657.22 22.94
 -7 -1 4 708.31 24.89
 -7 1 4 663.34 24.2
 -7 1 5 237.66 9.62
 -7 -1 5 224.81 10.55
 -7 -1 5 251.48 12.34
 7 1 -6 124.74 10.38
 -7 -1 -6 131.55 10.86
 -7 1 -6 143.57 11.05
 7 -1 -6 137.87 10.98
 7 -1 -6 135.6 11.03
 7 1 -6 142.82 10.78
 -7 1 -6 171.91 11.7
 -7 -1 -6 166.56 11.85
 -7 1 6 156.39 7.52
 -7 1 6 157.92 9.83
 -7 1 -7 350.72 20.25
 7 -1 -7 390.03 21.19
 7 1 -7 413.94 21.36
 -7 -1 -7 387.48 21.4
 -7 1 7 363.97 17.93
 7 -1 7 397.78 15.9
 -7 -1 7 402.3 18.61
 -7 1 7 430.6 15.52
 -7 -1 7 399.76 16.68
 7 -1 -7 404.86 21.41
 -7 -1 -7 344.6 20.41
 7 1 -7 389.5 20.83
 -7 1 -7 368.24 20.5
 7 -1 -8 20.49 6.51
 -7 -1 -8 20.66 6.4
 7 1 -8 16.3 6.45
 -7 1 -8 18.9 6.39
 -7 -1 8 18.81 4.1
 7 1 -8 17.42 5.95
 -7 1 -8 23.58 6.69
 7 -1 -8 16.81 6.32
 -7 -1 -8 20.58 6.46
 -7 -1 8 25.99 5.46
 -7 1 8 13.14 4.45
 -7 1 -9 188.54 16.91
 7 1 -9 240.49 18.32
 7 1 -9 237.46 18.04
 -7 1 -9 233.97 18.07
 -7 -1 9 229.98 14.96
 -7 1 9 256.95 15.44
 7 1 -10 64.58 11.46
 -7 1 -10 78.24 12.17
 -7 -1 10 66.26 8.8
 -7 1 10 86.48 9.6
 7 1 -10 53.81 10.32
 -7 1 -10 80.23 12.07
 7 1 -11 39.48 10.78
 -7 1 -11 32.71 9.72
 -7 -1 11 47.9 8.06
 -7 1 11 40.18 7.84
 7 1 -11 28.87 9.53
 -7 1 -11 38.37 10.15
 7 3 0 45 4
 -7 3 0 40.03 4.03
 7 3 0 41.82 2.75
 7 3 0 42.59 3.94
 -7 3 0 36.1 3.81
 7 3 0 37.36 3.82
 -7 -3 0 43.53 3.64
 -7 3 0 44.7 4.1
 7 3 -1 1433.32 43.56
 7 3 -1 1501.97 45.62
 -7 3 -1 1465.78 45.88
 7 -3 1 1429.57 42.2
 7 3 -1 1453.4 45.48
 -7 3 -1 1514.11 46.07
 -7 3 -1 1518.93 45.88
 -7 -3 -1 1418.84 44.65
 -7 -3 1 1435.17 44.96
 7 3 -1 1376.39 45.75
 7 -3 -2 66.29 4.34
 7 3 -2 57.71 4.23
 -7 3 -2 60.25 5.21
 7 3 -2 64.99 5.18
 -7 3 -2 51.76 4.93
 7 3 -2 70.46 5.33
 7 3 -2 63.48 5.44
 -7 -3 2 68.63 4.98
 -7 3 -3 31.33 1.72
 -7 3 -3 41.25 4.76
 7 -3 -3 35.76 3.35
 7 -3 -3 26.97 1.84
 -7 -3 3 31.22 3.6
 7 3 -3 42.51 4.53
 -7 3 -3 33.69 4.39
 7 3 -3 43.47 4.69
 -7 -3 3 32.73 3.26
 -7 -3 4 102.17 6.04
 -7 -3 5 1381.92 45.16
 -7 -3 5 1345.63 43.78
 7 3 -5 1474.06 48.36
 -7 3 -5 1372.66 48.13
 -7 3 -5 1374.87 48.16
 7 3 -5 1456.78 48.25
 -7 -3 6 47.41 5.25
 -7 -3 6 45.23 4.52
 7 3 -6 49.81 6.7
 -7 3 -6 43.49 6.69
 7 -3 6 33.79 2.84
 -7 3 -6 46.65 6.97
 7 3 -6 56.24 7.15
 -7 3 6 49.39 6
 7 3 -7 189.58 13.88
 -7 3 -7 167.04 13.33
 7 3 -7 158.62 12.97
 -7 3 -7 177.6 13.72
 -7 -3 7 176.01 11.87
 -7 3 7 210.19 12.5
 -7 -3 7 154.42 10.38
 -7 3 -8 17.03 6.57
 7 3 -8 19 6.57
 -7 -3 8 18.26 4.39
 7 3 -8 22.67 6.6
 -7 3 -8 8.55 5.59
 -7 -3 8 9.32 4.47
 -7 3 8 19.27 5.57
 -7 3 -9 26.99 7.99
 7 3 -9 35.99 8.14
 -7 3 9 34.25 6.62
 -7 -3 9 37.54 6.58
 -7 -3 9 28.27 5.7
 7 3 -9 39.09 8.3
 -7 3 -9 14.33 7.15
 -7 3 10 12.91 6.02
 -7 3 -10 4.93 6.81
 7 3 -10 4.81 6.65
 -7 -3 10 17.1 5.33
 7 3 -10 15.95 7.91
 -7 3 -10 21.25 7.73
 7 5 0 50.58 5.68
 7 5 0 41.33 5.16
 7 5 0 44.17 5.28
 -7 -5 0 49.16 4.53
 -7 -5 -1 207.45 10.02
 7 -5 -2 104.69 5.49
 7 -5 2 83.56 5.12
 -7 -5 -2 89.86 6.21
 -7 5 -3 1317.19 41.05
 -7 -5 3 1511.7 46.39
 7 -5 -3 1471.89 43.3
 -7 5 -3 1400.05 48.29
 7 5 -3 1440.86 47.99
 7 5 -3 1452.36 48.07
 -7 5 -3 1421.17 48.44
 7 -5 -4 141.48 7.44
 -7 -5 4 134.45 8.99
 7 5 -4 141.05 9.53
 7 5 -4 138.39 10.29
 -7 5 -4 138.93 10.8
 7 5 -4 136.16 10.31
 -7 5 -4 152.36 11.06
 -7 5 -4 129.51 5.88
 -7 -5 5 21.95 4.18
 -7 5 -5 13.48 4.56
 7 5 -5 20.58 5
 7 5 -5 21.24 4.61
 -7 5 -5 31.39 5.82
 7 5 -5 18.82 4.93
 -7 -5 6 22.82 4.68
 7 5 -6 26.01 5.61
 7 5 -6 33.43 6.6
 -7 5 -6 22.65 5.99
 7 5 -6 23.7 5.82
 -7 5 -6 17.59 5.82
 -7 -5 7 327.98 16.72
 -7 5 -7 287.8 19.24
 7 5 -7 338.1 20.16
 -7 5 -7 323.49 20.05
 7 5 -7 311.69 19.6
 7 5 -7 282.92 17.72
 -7 5 -8 8.14 5.63
 7 5 -8 26.07 7.38
 7 5 -8 23.59 6.8
 -7 5 -8 17.75 6.98
 -7 -5 8 12.36 4.68
 7 5 -8 10.47 5.51
 7 5 -9 206.96 17.84
 -7 5 -9 204.05 17.72
 -7 -5 9 203.33 14.18
 7 5 -9 162.04 14.79
 7 5 -9 181.55 16.53
 -7 5 -9 179.15 16.99
 -7 5 9 216.35 15.55
 -7 7 0 15.39 5.37
 7 7 0 15.64 5.16
 -7 -7 0 17.79 3.77
 7 7 0 17.4 5.27
 -7 7 0 11.77 4.57
 7 7 -1 391.34 17.67
 -7 7 1 406.4 20.75
 7 7 1 391.29 20.22
 -7 7 -1 344.33 19.35
 7 7 -1 342.98 19.16
 -7 -7 1 390.91 17.49
 -7 7 -1 387.75 19.91
 7 7 -1 372.57 19.92
 7 7 1 407.47 20.44
 -7 7 1 389.64 20.44
 -7 7 -1 376.21 20
 7 7 -1 358.99 19.53
 7 -7 -2 132.44 7.43
 -7 -7 2 159.76 10.39
 7 7 -2 140.22 11.47
 -7 7 -2 174.52 12.52
 7 7 -2 158.28 12.4
 -7 7 -2 160.49 12.1
 7 7 -2 138.29 9.61
 7 7 -2 128.94 10.96
 -7 7 -2 170.7 12.38
 -7 7 -3 176.11 13.19
 -7 -7 3 175.23 11.31
 -7 -7 -3 165.2 9.7
 7 7 -3 176.88 12.96
 -7 7 -3 155.6 12.56
 7 7 -3 183.48 13.19
 7 7 -3 170.59 10.99
 7 7 -3 169.95 13.35
 -7 7 -3 173.03 13.07
 -7 7 -4 208.88 15.45
 -7 -7 4 236.44 13.95
 7 7 -4 262.87 16.56
 7 7 -4 240.6 16.02
 -7 7 -4 238.93 16.19
 7 7 -4 252.55 14.01
 -7 -7 5 296.92 16.5
 7 7 -5 292.53 19.05
 -7 7 -5 342.99 20.36
 7 7 -5 315.62 16.78
 7 7 -5 306.94 19.39
 -7 7 -5 339.61 20.32
 7 7 -6 52.21 7.07
 -7 7 -6 73.3 10.06
 7 7 -6 56.88 8.88
 7 7 -6 58.22 9.08
 -7 7 -6 60.83 9.41
 -7 -7 6 49.32 6.99
 -7 7 -7 68.82 10.87
 7 7 -7 87.35 11.53
 -7 -7 7 77.37 8.82
 7 7 -7 85.02 11.03
 -7 7 -7 73.4 10.72
 7 7 -7 93.2 9.5
 -7 -7 8 13.99 5.32
 7 7 -8 19.43 7.3
 -7 7 -8 10.91 6.59
 7 7 -8 3 6.73
 -7 7 -8 4.7 6.2
 -7 -9 0 16.71 4.57
 7 -9 0 9.42 3.42
 7 9 0 19.46 6.3
 -7 9 0 13.89 6.54
 -7 9 0 3.78 6.16
 7 9 0 12.15 6.21
 -7 9 -1 215.89 16.47
 7 9 -1 184.8 15.8
 -7 9 1 246.67 17.86
 7 9 -1 234.68 17.02
 -7 9 -1 245.75 17.61
 7 9 1 226.7 17.02
 -7 9 -1 235.25 17.29
 7 9 -1 221.05 16.78
 7 9 1 230.36 16.99
 -7 9 1 247.74 18.09
 -7 -9 -1 239.68 13.54
 -7 -9 1 254.33 14.74
 7 9 -2 76.6 9.96
 -7 9 2 74.99 10.16
 -7 9 -2 77.77 10.14
 7 9 2 77.36 10.42
 7 9 -2 80.53 10.26
 -7 9 -2 52.91 9.15
 -7 9 -2 92.51 10.8
 7 9 -2 78.17 10.41
 -7 -9 2 99.54 9.27
 7 9 2 52.03 9.01
 -7 9 2 80.54 10.89
 -7 9 -3 23.25 6.92
 7 9 -3 25.08 6.9
 7 9 -3 30.95 5.87
 7 9 -3 25.08 6.9
 7 9 3 15.91 6.73
 -7 9 -3 27.12 7.27
 -7 9 3 40.93 8.39
 7 9 -3 34.65 7.59
 -7 9 -3 51.41 8.98
 -7 -9 3 38.84 6.7
 7 9 3 39.98 8.33
 -7 9 3 34.08 8.17
 7 9 -4 92.66 11.5
 -7 9 -4 92.74 11.72
 7 9 -4 61.32 7.89
 7 9 -4 79.65 10.97
 -7 9 -4 64.69 10.16
 -7 -9 4 73.24 9.2
 -7 9 -4 99.18 11.91
 7 9 -4 68.68 10.09
 7 9 -5 186.56 17.03
 -7 9 -5 199.12 17.49
 7 9 -5 155.05 15.48
 -7 9 -5 180.63 16.52
 7 9 -5 183.95 13.03
 7 9 -5 224.79 17.65
 -7 9 -5 208.77 17.38
 -7 -9 5 186.54 14.17
 -7 9 -6 35.18 9.81
 7 9 -6 29.37 8.63
 -7 -9 6 50.87 8.04
 7 9 -6 22.38 7.69
 -7 9 -6 55.66 9.95
 7 9 -6 55.27 9.95
 -7 9 -6 27.86 8.19
 7 11 0 9.46 7.07
 -7 11 0 6.58 6.35
 7 11 0 14.14 7.43
 -7 11 0 13.13 6.94
 -7 -11 1 49.28 7.46
 7 11 1 31.99 9.12
 -7 11 -1 30.87 8.49
 -7 11 1 45.26 10.39
 7 11 -1 62.7 10.8
 -7 11 1 36.8 9.54
 7 11 -1 39.01 9.3
 -7 11 -1 42.03 9.93
 7 11 1 47.95 9.92
 8 0 0 7915.69 227.11
 8 0 0 7950.37 226.67
 -8 0 -1 0.7 1.2
 8 0 1 1.07 0.99
 -8 0 -1 -0.15 0.93
 -8 0 1 0.76 0.83
 8 0 1 2.35 0.84
 -8 0 1 3.33 1.6
 -8 0 1 1.13 0.84
 8 0 1 1.17 0.74
 8 0 -1 1.03 0.85
 -8 0 -1 0.88 0.81
 -8 0 1 0.79 1.49
 8 0 -1 2.57 0.97
 -8 0 -1 1.75 0.92
 -8 0 -2 1024.39 30.73
 -8 0 2 998.49 31.69
 8 0 -2 1010.46 31.8
 -8 0 -2 1061.24 31.76
 8 0 2 974.09 31.17
 8 0 -2 1046.23 31.92
 -8 0 -2 1020.25 31.68
 -8 0 2 1027.9 31.62
 -8 0 2 959.53 31.6
 8 0 2 973.66 31.21
 -8 0 2 1011.76 32.7
 8 0 -3 9.06 2.48
 -8 0 -3 11.1 2.72
 -8 0 -3 10.42 2.58
 8 0 -3 16.28 2.84
 -8 0 3 7.84 1.88
 -8 0 3 9.39 2.38
 8 0 -4 1761.51 55.26
 -8 0 -4 1747.35 55.21
 -8 0 4 1682.37 52.14
 -8 0 -4 1704.23 55.11
 8 0 -4 1755.18 55.23
 -8 0 4 1707.79 54.27
 -8 0 -5 12.95 3.68
 -8 0 -5 11.02 3.6
 -8 0 5 12.57 2.33
 8 0 -6 2097.89 68.98
 -8 0 -6 2017.35 68.82
 -8 0 6 2137.94 63.48
 -8 0 6 2028.86 66.25
 8 0 -6 2084.82 68.89
 -8 0 -6 2047.33 68.86
 -8 0 7 6.91 3.77
 8 0 -7 5.85 4.37
 -8 0 -7 3.94 4.07
 -8 0 7 4.94 2.41
 8 0 -7 3.89 3.93
 -8 0 -7 -2.94 4.71
 -8 0 -8 52.71 8.57
 8 0 -8 44.08 7.88
 -8 0 8 54.71 6.98
 8 0 -8 46.65 8.47
 -8 0 -8 49.48 8.31
 8 0 -9 2.72 6.11
 -8 0 -9 1.38 5.44
 8 0 -9 6.84 5.78
 -8 0 -9 -2.77 5.06
 -8 0 9 8.13 4.48
 -8 0 -10 466.95 28.14
 8 0 -10 457.94 27.7
 -8 0 10 430.51 22.85
 8 0 -10 425.93 26.96
 -8 0 -10 417.14 27.15
 -8 0 -11 -5.47 7.7
 8 0 -11 1.81 6.79
 -8 0 11 1.14 4.82
 -8 0 -11 3.63 8.43
 8 0 -11 -1.8 6.77
 -8 2 0 1015.64 31.18
 -8 2 0 976.76 31.89
 -8 2 0 1037.34 32.06
 8 2 0 1024.39 31.71
 8 2 0 1033.15 31.72
 -8 -2 0 972.58 32.35
 8 2 0 1021.54 32.01
 -8 2 0 1079.67 32.2
 -8 -2 1 450.39 16.02
 -8 -2 -1 428.99 15.81
 -8 2 1 442.22 15.41
 -8 2 -1 417.47 13.82
 8 -2 1 434.2 15.5
 -8 -2 1 437.72 15.7
 8 2 1 439.59 15.94
 -8 -2 1 429.18 15.83
 -8 -2 -1 473.11 16.63
 8 2 -1 446 15.4
 -8 2 -1 442.95 15.64
 -8 2 -1 426.51 15.53
 8 2 -1 434.54 15.36
 8 -2 1 434.69 15.51
 -8 -2 1 453.18 15.8
 8 2 -1 439.79 15.25
 -8 2 -2 4568.21 136.93
 -8 -2 2 4747.7 138.64
 -8 2 2 4858.78 138.54
 8 2 -2 4779.36 138.54
 -8 2 -2 4806.78 138.83
 8 -2 -2 4682.72 137.22
 -8 -2 2 4775.69 138.49
 -8 2 -2 4842.1 138.83
 8 2 -2 4775.65 138.55
 8 -2 -2 4817.33 138.25
 8 2 -2 4863.31 138.23
 -8 -2 3 58.87 4.75
 -8 2 3 60.4 4.88
 -8 -2 3 70.66 5.86
 8 2 -3 65.12 5.2
 -8 2 -3 58.96 5.06
 -8 -2 3 59.42 4.66
 8 -2 -3 56.04 3.19
 8 2 -3 65.61 5.28
 -8 2 -3 65.82 5.38
 8 2 -3 62.37 4.79
 8 -2 -3 59.23 4.53
 -8 2 -4 1849.49 59.12
 8 2 -4 1921.32 59.1
 -8 -2 4 1846.12 57
 8 -2 4 1755.63 54.47
 -8 2 -4 1826.82 59.01
 8 2 -4 1903.23 59.04
 8 -2 4 1866.56 53.33
 -8 -2 4 1875.32 59.11
 8 -2 5 84.57 4.61
 8 -2 5 88.49 4.51
 -8 2 5 97.23 7.13
 -8 2 5 72.62 4.5
 8 2 -6 298.46 16.4
 -8 2 -6 288.55 16.43
 8 2 -6 293.01 16.24
 -8 2 -6 293.98 16.52
 -8 2 6 279.58 14.63
 -8 -2 6 314.78 15.71
 8 -2 6 304.52 11.84
 -8 2 6 314.41 11.52
 -8 -2 6 308.4 13.93
 -8 2 -7 144.82 12.06
 8 2 -7 146.1 12.04
 8 2 -7 130.58 11.4
 -8 2 -7 134.03 11.78
 -8 -2 7 158.72 11.03
 -8 2 7 142.79 10.36
 -8 -2 7 149.72 9.39
 8 2 -8 902.41 38.71
 -8 2 -8 858.37 38.4
 -8 -2 8 898.03 35.54
 -8 2 8 881.69 35.01
 -8 -2 8 974.11 33.58
 8 2 -8 895.62 38.49
 -8 2 -8 861.87 38.34
 8 2 -9 63.6 9.71
 -8 2 -9 50.88 9.12
 -8 -2 9 57.94 6.95
 -8 -2 9 50.49 7.85
 -8 2 9 59.44 7.79
 -8 2 -9 85.71 11.44
 8 2 -9 78.79 10.87
 -8 2 10 89.38 10.4
 -8 -2 10 95.1 10.44
 -8 2 -10 109.97 13.72
 8 2 -10 93.92 12.65
 8 2 -10 86.19 12.73
 -8 2 -10 86.18 12.28
 -8 4 0 1716.93 54.17
 8 4 0 1687.1 53.63
 -8 -4 0 1716.71 52.58
 8 4 0 1733.71 54.21
 -8 4 0 1729.32 54.12
 8 4 0 1623.23 49.93
 -8 4 0 1694.44 54.02
 8 4 0 1748 53.76
 8 -4 1 686.46 21.04
 8 4 1 646.39 20.76
 8 4 -1 655.11 21.69
 8 4 -1 656.79 24.86
 -8 -4 -1 651.92 23.17
 -8 -4 1 665.37 23.62
 -8 4 -1 713.38 25.18
 8 4 -1 669.57 24.42
 8 4 -1 667.89 24.39
 -8 4 -1 682.1 24.96
 -8 -4 -2 1832.85 57.69
 8 4 -2 1892.74 58.94
 -8 4 -2 1869.69 59.45
 8 -4 -2 1829.28 56.41
 8 4 -2 1946.27 59.15
 -8 4 -2 1821.12 59.26
 -8 4 -3 77.05 3.91
 8 -4 -3 73.34 3.97
 8 -4 -3 91.25 5.55
 8 4 -4 1253.13 39.81
 8 4 -4 1243.98 39.74
 -8 -4 4 1177.8 37.51
 -8 4 -5 109.2 5.49
 8 4 -5 126.25 9.85
 8 4 -5 151.5 10.59
 -8 4 -5 154.24 10.89
 -8 -4 5 124.61 6.9
 -8 -4 5 125.75 8.51
 8 4 -5 153.76 10.68
 -8 4 -5 127.11 10.17
 -8 -4 6 432.01 18.83
 8 4 -6 429.19 21.49
 -8 4 -6 435.68 21.89
 -8 4 -6 415.54 21.45
 8 4 -6 412.09 21.16
 -8 4 7 211.07 13.25
 -8 -4 7 204.15 12.39
 -8 4 -7 193.76 14.86
 8 4 -7 194.98 14.7
 8 4 -7 202.23 14.74
 -8 4 -7 207.67 15.24
 8 4 -8 333.31 20.78
 -8 4 -8 303.68 20.31
 8 4 -8 302.55 19.92
 -8 4 -8 294.42 20.29
 -8 -4 8 333.68 17.11
 -8 4 8 340.51 18.54
 -8 4 9 91.39 10.04
 -8 -4 9 81.11 8.87
 -8 4 -9 75.77 11.22
 8 4 -9 93.25 11.69
 -8 4 -9 95.06 12.47
 8 4 -9 83.74 11.28
 8 4 -10 159.76 16.35
 -8 -4 10 175.54 13.16
 -8 4 -10 123.3 14.96
 -8 4 10 159.78 13.69
 -8 4 -10 179.83 17.34
 8 4 -10 133.45 15.3
 -8 6 0 2126.73 67.59
 8 6 0 2068 66.87
 -8 6 0 2011.5 67.18
 8 6 0 2068.14 66.91
 -8 6 0 2049.55 67.1
 8 6 0 2004.08 67.3
 8 6 0 2009.55 65.12
 8 6 -1 133.42 8.91
 -8 -6 1 146.26 8.94
 8 6 -1 127.16 9.74
 -8 6 -1 115.77 9.76
 -8 6 -1 120.16 9.68
 8 6 -1 134.69 10.2
 -8 6 1 161.43 11.16
 8 6 1 133.29 10.22
 8 6 1 106.3 9.54
 -8 6 1 119.12 10.07
 -8 6 -1 127.8 10.14
 8 6 -1 127.38 9.85
 8 -6 -2 268.79 11.35
 8 6 -2 334.31 16.99
 -8 6 -2 288.64 15.9
 -8 -6 2 308.7 14.56
 -8 -6 -2 277.57 13.2
 8 6 -2 296.65 14.58
 -8 6 -2 286.2 15.78
 8 6 -2 297.05 15.71
 8 6 -2 300.34 15.78
 -8 6 -2 309.37 16.3
 8 6 -3 19.27 4.05
 8 -6 -3 18.89 2.66
 -8 6 -3 30.65 5.7
 8 6 -3 29.17 5.17
 -8 -6 3 20.83 4.2
 -8 -6 -3 25.62 3.92
 8 6 -3 23.62 4.93
 -8 6 -3 22.36 4.93
 8 -6 -3 16.65 2.11
 8 6 -4 434.2 21.46
 -8 6 -4 431.11 21.83
 8 6 -4 419.1 19.82
 8 6 -4 430.88 21.45
 -8 6 -4 465.48 22.47
 -8 -6 4 449.1 19.7
 8 -6 -4 436.86 16.34
 8 6 -5 8.46 4.15
 -8 -6 5 11.32 3.92
 -8 6 -5 8.11 4.47
 8 6 -5 7.69 4.47
 -8 6 -5 9.12 4.63
 8 6 -5 13.45 5.05
 -8 -6 6 721.31 28.74
 -8 6 -6 712.36 32.37
 8 6 -6 700.2 31.69
 8 6 -6 685.03 29.55
 8 6 -6 726.93 32.12
 -8 6 -6 645.6 31.41
 8 6 -7 49.77 8.33
 -8 6 -7 42 8.45
 -8 -6 7 45.93 7.13
 8 6 -7 33.46 6.5
 -8 6 -7 44.66 8.4
 8 6 -7 51.15 8.75
 8 6 -8 27.51 7.73
 -8 6 -8 28.79 7.99
 -8 6 -8 24.66 8.24
 8 6 -8 19.41 7.11
 -8 -6 8 32.07 6.47
 8 6 -8 28.55 6.87
 -8 6 9 57.6 9.08
 -8 6 -9 27.69 8.83
 8 6 -9 38.97 9.08
 8 6 -9 27.96 9.04
 -8 6 -9 30.8 9.01
 8 6 -9 39.43 7.75
 -8 -6 9 30.15 6.95
 -8 8 0 52.54 7.81
 8 8 0 51.36 7.95
 -8 -8 0 56.42 6.56
 8 8 0 37.9 6.93
 -8 8 0 55.58 8.32
 -8 8 -1 11.73 5.45
 8 8 1 13.56 5.26
 -8 8 1 16.51 5.55
 8 8 -1 14.33 5.31
 8 8 -1 5.38 4.27
 -8 8 -1 6.17 4.27
 8 8 -1 15.4 5.18
 -8 8 -1 11.75 5.31
 -8 -8 1 18.48 4.56
 -8 -8 -1 19.49 4.02
 8 8 1 10.42 5.02
 -8 8 1 13.2 5.7
 -8 8 -2 947.77 38.47
 8 8 -2 894.12 37.55
 8 8 2 967.52 38.76
 -8 8 2 979.07 39.77
 8 8 -2 896.14 34.61
 8 8 -2 898.21 38.21
 -8 8 -2 854.16 37.14
 8 8 2 943.62 38.5
 -8 8 2 961.75 39.63
 -8 -8 2 939.5 34.93
 -8 -8 -2 871.09 32.54
 -8 8 -2 942.84 38.54
 8 8 -2 839.07 36.88
 -8 -8 3 8.76 4.12
 -8 8 -3 2.24 4.43
 8 8 -3 5.4 4.56
 8 8 -3 5.86 4.63
 -8 8 -3 6.73 5.03
 8 8 -3 6.48 5.1
 -8 8 -3 -3.36 4.64
 8 8 -3 3.74 3.53
 8 8 -4 334.24 20.02
 -8 8 -4 292.61 19.31
 -8 -8 4 295.56 16.91
 8 8 -4 306.25 16.73
 8 8 -4 327.41 19.88
 -8 8 -4 311.69 19.91
 -8 8 -4 305.12 19.81
 8 8 -4 305.75 20.02
 -8 -8 5 -0.9 3.97
 8 8 -5 12.34 4.87
 -8 8 -5 9.04 5.46
 8 8 -5 11.18 5.36
 -8 8 -5 12.96 5.92
 8 8 -5 2.48 4.79
 -8 -8 6 31.68 6.39
 8 8 -6 32.63 6.4
 -8 8 -6 45.93 8.8
 8 8 -6 48.01 8.74
 8 8 -6 37.42 8.05
 -8 8 -6 32.05 7.58
 8 8 -7 0.96 4.75
 8 8 -7 -1.47 6.33
 -8 8 -7 -3.06 6.33
 8 8 -7 1.46 6.17
 -8 8 -7 6.1 5.88
 -8 -8 7 3.09 4.86
 8 10 0 453.98 26.08
 -8 10 0 468.37 26.96
 -8 -10 0 449.62 21.83
 -8 10 0 422.07 26.08
 8 10 0 398.99 25.15
 -8 -10 1 50.48 7.58
 8 10 1 69.41 10.71
 -8 10 1 71.65 10.99
 8 10 -1 49.07 9.04
 -8 10 -1 80.84 11.08
 8 -10 1 60.95 7.58
 -8 10 1 54.25 10.18
 8 10 -1 75.34 10.58
 8 10 1 68.23 10.88
 -8 10 -1 54.2 9.84
 -8 10 2 113.38 13.37
 8 10 -2 96.3 11.92
 -8 10 -2 99.85 12.22
 8 10 2 100.94 12.61
 -8 10 -2 115.96 13.1
 8 10 -2 77.19 11.09
 -8 10 2 98.11 12.77
 8 10 2 106.47 12.53
 -8 10 -2 64.1 10.74
 8 10 -2 76.85 11.43
 8 -10 2 95.47 9.72
 -8 -10 2 102.16 10.13
 -8 10 3 14.25 7.1
 8 10 3 1.48 5.98
 8 10 -3 12.74 6.11
 -8 10 -3 10.21 6.42
 8 10 -3 6 6.07
 -8 10 -3 4.34 6.12
 -8 -10 3 10.09 5.16
 8 10 -3 15.57 6.91
 -8 10 -3 10.21 6.78
 -8 10 3 11.05 6.25
 8 10 3 17.68 7.52
 8 10 4 151.89 15.6
 8 10 -4 141.22 11.92
 8 10 4 180.43 16.58
 -8 10 4 170.82 17.03
 -8 10 4 131.82 15.21
 8 10 -4 149.23 15.31
 -8 10 -4 145.78 15.59
 8 10 -4 158.32 15.94
 -8 10 -4 178.13 16.59
 -8 10 -4 149.38 15.42
 8 10 -4 164.37 15.81
 -8 -10 4 200.29 14.51
 9 1 0 0.8 0.78
 9 1 0 0.59 0.6
 9 1 0 0.28 1.12
 -9 1 0 -0.12 0.8
 -9 1 0 -0.12 0.84
 9 1 0 0.89 0.61
 -9 -1 0 0.33 1.51
 -9 1 0 -0.66 1.2
 9 -1 0 0.67 1.12
 -9 1 -1 2716.11 80.87
 -9 -1 1 2934.97 82.02
 -9 1 -1 2696.21 79.37
 9 1 -1 2740.02 79.32
 9 -1 1 2725.26 79.66
 -9 1 1 2815.12 80.97
 9 1 -1 2761.69 79.34
 -9 1 -1 2707.12 79.38
 9 -1 1 2686.48 78.83
 9 1 1 2679.33 80.45
 9 1 -1 2724.13 81
 9 -1 1 2725.19 79.27
 -9 -1 1 2754.29 79.51
 -9 -1 1 2908.9 81.31
 9 -1 1 2701.94 79.25
 -9 -1 1 2741 79.48
 -9 1 -2 426.62 14.95
 -9 1 -2 424.92 13.48
 9 1 -2 450.33 15.46
 -9 1 -2 432.01 15.34
 9 -1 -2 411.18 15.8
 9 1 -2 414.4 15.69
 9 1 2 440.36 15.29
 9 -1 2 423.53 15.06
 -9 -1 2 423.34 15.62
 9 -1 2 411.53 15.01
 -9 -1 2 458.3 17.23
 -9 1 2 440.73 16.11
 -9 1 -2 421.87 15.26
 9 1 -2 425.8 15.31
 9 1 2 442.49 15.28
 -9 1 -3 4245.33 124.53
 9 1 -3 4235.88 124.48
 -9 1 -3 4206.64 121.38
 9 1 -3 4310.18 124.57
 -9 1 -3 4245.66 124.53
 -9 -1 3 4141.67 123.57
 -9 1 3 4263.04 123
 -9 -1 3 4275.82 125.56
 -9 1 3 4202.09 124.63
 9 -1 -3 4270.9 124.33
 -9 -1 -4 632.15 23.64
 9 1 -4 613.86 23.29
 -9 1 -4 589.11 23.09
 9 -1 -4 641.77 23.86
 -9 -1 -4 597.58 23.31
 9 1 -4 599.17 23.11
 -9 1 -4 613.01 23.28
 9 -1 -4 642.53 23.88
 -9 1 4 596.35 22.66
 -9 -1 4 587.31 23.12
 -9 -1 4 603.32 21.42
 -9 1 4 612.62 20.49
 -9 -1 5 1124.3 36.7
 -9 1 5 1131.65 35.56
 -9 -1 -6 134.05 10.79
 9 -1 -6 123.86 10.66
 -9 1 -6 136.94 10.72
 9 1 -6 142.69 10.68
 9 -1 -6 152.89 11.48
 -9 -1 -6 123 10.45
 9 1 -6 139.27 10.56
 -9 1 -6 127.81 10.22
 -9 1 6 138.42 9.44
 -9 -1 6 146.75 9.95
 -9 1 6 141.51 7.42
 9 1 -7 964.38 37.89
 -9 1 -7 896.2 37.49
 9 -1 -7 912.54 37.73
 -9 -1 -7 945.41 38.26
 -9 -1 7 983.36 32.79
 -9 1 7 939.2 35.08
 -9 -1 7 952.83 35.68
 9 -1 7 898.73 31.33
 9 -1 -7 945.9 38.11
 9 1 -7 927.2 37.52
 -9 1 -7 942.46 37.76
 -9 -1 -7 925.84 38.09
 -9 -1 8 10.01 3.4
 9 1 -8 6.86 5.31
 -9 1 -8 4.63 4.79
 -9 1 8 7.31 3.78
 -9 -1 8 12.75 4.64
 9 1 -8 5.72 5.32
 -9 1 -8 6.94 4.89
 9 1 -9 497.1 27.82
 -9 1 -9 554.5 29.09
 -9 1 -9 487.72 27.74
 9 1 -9 500.72 27.86
 -9 1 9 553.91 25.27
 -9 -1 9 516.14 24.91
 -9 -1 10 52.23 8.02
 -9 1 10 48.02 7.86
 9 1 -10 54.33 10.11
 -9 1 -10 40.81 9.76
 9 1 -10 49.4 10.05
 -9 1 -10 34.34 9.32
 9 3 0 0.45 1.17
 9 3 0 -0.33 1.67
 -9 3 0 -0.36 1.85
 -9 3 0 0.36 1.99
 9 3 0 -0.73 1.64
 9 3 0 -1 1.6
 -9 3 0 -0.36 1.79
 -9 3 0 0.85 1.17
 -9 -3 0 3.79 1.79
 9 3 -1 4136.02 120.6
 -9 3 -1 4069.24 119.18
 -9 3 -1 4204.51 122.18
 9 3 -1 4250.12 121.98
 -9 3 -1 4214.49 122.33
 9 3 -1 4182.59 121.91
 -9 3 -1 4135.92 122.29
 -9 -3 1 4160.43 122.02
 -9 -3 -1 4183.16 122.29
 -9 -3 2 59.36 4.56
 9 3 -2 54.17 4.68
 -9 3 -2 51.06 4.78
 -9 3 -2 44.75 4.59
 9 3 -2 45.37 4.38
 9 -3 -2 48.29 4.16
 9 3 -2 56.23 4.28
 -9 -3 2 42.14 4.23
 -9 3 -3 557.11 21.39
 9 3 -3 574.23 21.11
 9 -3 -3 523.67 17.43
 -9 -3 3 536.23 20.18
 -9 3 -3 520.6 17.41
 -9 -3 3 532.22 19.69
 9 3 -3 578.79 21.15
 -9 3 -3 564.82 21.45
 9 -3 -3 553.32 19.75
 9 3 -3 568.08 20.03
 9 -3 -4 35.41 2.27
 -9 -3 4 47.76 4.48
 -9 3 -4 38.62 2.2
 -9 -3 5 2865.13 86.59
 -9 3 -5 2804.41 89.12
 9 3 -5 2934.46 89.17
 9 3 -5 2916.74 89.18
 -9 3 -5 2848.18 89.24
 -9 -3 5 2703.38 85.52
 -9 3 5 2861.81 87.39
 -9 -3 6 22.11 3.92
 -9 3 6 11.77 3.83
 9 3 -6 27.35 5.61
 -9 3 -6 18.81 4.98
 -9 3 -6 25.5 5.32
 9 3 -6 17.31 4.53
 -9 -3 6 24.04 3.71
 -9 -3 6 20.11 4.67
 -9 3 7 545.65 23.41
 -9 -3 7 489.85 23.41
 9 3 -7 512.95 24.98
 -9 3 -7 516.49 25.34
 -9 -3 7 500.46 21.43
 9 3 -7 515.21 24.89
 -9 3 -7 515.99 25.34
 -9 -3 8 3.49 3.35
 9 3 -8 2.33 4.72
 -9 3 -8 8.37 5.84
 -9 3 8 5.2 4.61
 -9 -3 8 0.92 3.65
 9 3 -8 7.04 5.63
 -9 3 -8 -1.2 4.86
 -9 3 -9 123.41 13.4
 -9 3 -9 148.76 14.68
 -9 -3 9 129.05 10.54
 9 3 -9 99.06 12.24
 9 3 -9 165.75 15
 -9 -3 9 108.35 10.97
 -9 3 9 139.26 11.92
 9 3 -10 1.56 6.17
 -9 3 -10 4.79 6.47
 -9 -3 10 8.7 5.03
 -9 3 10 2.21 4.96
 -9 -3 10 5.5 5.37
 9 3 -10 -4.71 6.63
 -9 3 -10 11.25 7.21
 9 5 0 0.61 2.99
 9 5 0 0.54 1.08
 -9 -5 -1 1114.81 35.95
 9 5 1 1055.82 31.9
 9 -5 2 66.34 4.07
 9 -5 -2 75.67 5.22
 -9 -5 2 80.37 6.53
 -9 -5 -2 74.44 5.92
 -9 -5 3 2889.51 88.28
 -9 5 -3 2867.14 90.26
 9 5 -3 2887.7 89.83
 9 5 -3 2804.27 89.05
 9 5 -3 2909.5 89.81
 -9 5 -3 2964.78 90.48
 9 -5 -3 2850.28 85.68
 -9 -5 4 62.46 6.37
 9 5 -4 61.66 6.81
 9 5 -4 65.11 7.12
 9 5 -4 75.47 7.75
 -9 5 -4 89.73 8.44
 -9 5 -4 74.53 7.76
 -9 5 -5 244.91 15.15
 9 5 -5 246.14 14.65
 -9 -5 5 229.37 12.76
 9 5 -5 220 14.08
 -9 5 -5 215.45 14.35
 9 5 -5 211.36 13.58
 -9 5 -6 17.22 5.25
 9 5 -6 15.4 5.45
 9 5 -6 15.01 4.83
 9 5 -6 7.72 4.79
 -9 5 -6 2.03 4.13
 -9 -5 6 11.14 3.86
 -9 5 7 652.78 27.27
 -9 -5 7 588.1 25.32
 9 5 -7 555.46 28.14
 -9 5 -7 614.22 29.76
 9 5 -7 562.98 28.14
 -9 5 -7 619.76 29.7
 9 5 -7 571.63 27.69
 9 5 -8 7.69 5.42
 -9 5 -8 -1.34 5.42
 -9 5 8 12.87 5.26
 -9 -5 8 7.58 4.3
 9 5 -8 6.38 6.03
 -9 5 -8 -2.67 6.3
 9 5 -8 1.12 4.55
 9 5 -9 340.46 23.14
 -9 5 -9 345.8 23.47
 -9 5 9 357.8 21.04
 -9 -5 9 391.63 20.15
 9 5 -9 328.64 22.75
 -9 5 -9 298.58 22.46
 9 5 -9 349.51 21.94
 -9 7 0 -3.57 5.34
 9 7 0 -7.69 5.52
 -9 7 0 -0.89 5
 -9 -7 0 3 2.98
 9 7 1 959.84 36.79
 9 7 -1 922.4 36.26
 -9 7 -1 931.9 36.9
 -9 7 1 934.18 37.17
 -9 -7 -1 898.34 33.1
 -9 -7 1 935.48 34.14
 9 7 -1 950.84 34.52
 -9 7 -1 910.97 36.28
 9 7 -1 904.74 36.68
 9 7 -1 931.27 36.36
 -9 7 -1 914.38 36.67
 9 7 1 939.8 36.67
 -9 7 1 932.65 37.18
 9 7 -2 157.67 10.56
 -9 7 -2 159.79 12.2
 9 7 -2 149.99 11.72
 9 7 2 168.53 12.56
 9 7 -2 140.91 11.34
 -9 7 -2 160.6 12.15
 -9 -7 2 139.28 10.21
 9 7 -2 137.36 11.61
 -9 7 -2 161.28 12
 9 7 2 167.48 12.62
 9 7 -3 503 24.31
 -9 7 -3 510.47 24.75
 -9 7 -3 483.98 24.36
 9 7 -3 517.47 25.19
 -9 -7 3 520.93 22.65
 9 7 -3 514.22 22.63
 9 7 -3 561.47 25.12
 -9 7 -3 523.69 24.97
 9 7 -4 188.97 12.61
 -9 7 -4 206.99 14.91
 9 7 -4 197.55 14.17
 -9 -7 4 211.77 13.11
 9 7 -4 201.86 14.37
 -9 7 -4 199.7 14.78
 9 7 -5 574.34 25.93
 9 7 -5 576.43 28.18
 -9 7 -5 584.7 28.79
 9 7 -5 572.18 28.03
 -9 7 -5 573.36 28.64
 -9 -7 5 624.47 26.17
 -9 -7 6 49.54 7.01
 9 7 -6 40.39 6.72
 9 7 -6 42.7 7.94
 -9 7 -6 37.41 7.77
 9 7 -6 48.78 8.42
 -9 7 -6 30.05 7.18
 9 7 -7 178.02 15.75
 -9 7 -7 165.26 15.78
 9 7 -7 195.88 16.15
 9 7 -7 182.2 13.92
 -9 7 -7 196.34 16.73
 -9 -7 7 206.99 14.25
 9 7 -8 7.36 5.95
 -9 7 -8 1.54 6.24
 -9 -7 8 10.15 4.72
 9 7 -8 -1.09 4.19
 9 7 -8 1.46 6.05
 -9 7 -8 10.74 7.25
 9 9 0 1.19 5.63
 -9 9 0 -1.24 5.77
 -9 9 0 -1.25 5.58
 9 9 0 -3.57 5.43
 -9 -9 0 -2.32 3.83
 9 9 -1 536.93 27.36
 -9 9 -1 529.04 27.56
 -9 -9 -1 514.29 22.94
 -9 -9 1 528.22 24.08
 9 9 -1 507.78 27.35
 9 9 1 528.13 27.2
 -9 9 1 520.3 27.68
 -9 9 1 497.93 27.18
 -9 9 -1 516.02 27.29
 9 9 -1 543.29 27.47
 9 9 1 539.49 27.48
 9 9 -2 44.18 8.07
 -9 9 -2 44.79 8.12
 9 9 2 49.41 8.34
 -9 9 2 34.44 8.08
 -9 9 -2 46.09 8.32
 9 9 -2 53.41 8.99
 -9 -9 2 34.2 6.35
 9 9 -2 40.5 7.91
 9 9 2 32.11 7.55
 -9 9 -2 55.74 9.14
 -9 9 2 42.28 8.46
 9 9 -3 145.37 13.38
 -9 9 -3 126.36 12.87
 9 9 3 157.55 14.11
 -9 9 3 128.24 13.64
 9 9 -3 118.5 10.67
 -9 9 -3 147.69 13.72
 9 9 -3 140.96 13.73
 9 9 -3 130.55 12.9
 -9 9 -3 109.71 12.33
 -9 -9 3 147.88 11.84
 9 9 3 120.59 12.77
 -9 9 3 141.64 14.55
 9 9 -4 61.79 8.06
 -9 -9 4 92.51 9.72
 9 9 -4 80.2 10.8
 -9 9 -4 77.21 10.48
 -9 9 -4 71.45 10.43
 9 9 -4 79.28 10.32
 9 9 -4 80.56 10.73
 -9 9 -4 81.93 10.77
 -9 -9 5 412.58 21.38
 -9 9 -5 331.64 22.78
 9 9 -5 382.61 23.44
 9 9 -5 361.36 19.79
 -9 9 -5 334.82 23.15
 9 9 -5 343.1 23.4
 9 9 -5 361.82 23.13
 -9 9 -5 372.05 23.84
 -9 -9 6 30.13 6.94
 9 9 -6 27.37 8.6
 -9 9 -6 29.93 8.74
 9 9 -6 27.78 7.92
 -9 9 -6 34.97 8.74
 9 9 -6 26.87 6.73
 9 9 -6 23.44 8.04
 -9 9 -6 45.67 9.6
 10 0 0 9999 285.69
 -10 0 1 1.09 0.83
 -10 0 -1 0.91 1.55
 10 0 1 0.8 1.23
 -10 0 -1 0.4 1.25
 10 0 -1 2.15 0.93
 -10 0 -1 0.79 0.8
 -10 0 1 0.34 1.46
 -10 0 1 0.68 1.57
 10 0 1 0.09 0.66
 10 0 1 1.22 0.69
 -10 0 1 0.24 0.82
 10 0 -1 0.51 0.86
 -10 0 -1 1.38 0.84
 -10 0 2 1022.98 31.46
 10 0 -2 964.46 30.5
 -10 0 -2 972.34 30.3
 -10 0 2 927.94 30.36
 10 0 2 945.33 29.87
 10 0 2 921.44 29.82
 -10 0 2 928.65 30.4
 -10 0 -2 1013.28 30.03
 -10 0 -2 1013.05 30.41
 10 0 -2 963.44 30.56
 -10 0 2 963.82 32.07
 10 0 -3 0.75 2.01
 -10 0 -3 3.62 2.05
 10 0 -3 0.37 1.96
 -10 0 -3 2.54 1.77
 -10 0 3 4.78 1.75
 -10 0 3 2.15 1.93
 10 0 -4 1475.56 47.09
 -10 0 -4 1444.26 46.93
 -10 0 4 1405.74 44.6
 -10 0 -4 1443.01 46.96
 10 0 -4 1479.14 47.17
 -10 0 4 1389.46 46.72
 -10 0 -5 1.9 2.74
 10 0 -5 6.77 2.77
 -10 0 -5 5.7 2.94
 -10 0 5 2.48 1.86
 10 0 -6 2408.3 78.15
 -10 0 -6 2406.31 78.18
 10 0 -6 2388.36 78.06
 -10 0 -6 2384.61 78.08
 -10 0 6 2341.54 76.27
 -10 0 6 2477.57 73.43
 -10 0 7 4.48 3.76
 10 0 -7 5.74 5.02
 -10 0 -7 6.72 4.23
 10 0 -7 2.88 4.69
 -10 0 -7 9.65 5
 -10 0 8 46.91 6.85
 10 0 -8 38.77 7.36
 -10 0 -8 54.99 8.67
 10 0 -8 53.89 8.62
 -10 0 -8 59.91 8.83
 -10 0 9 -0.96 4.39
 10 0 -9 4.01 6.11
 -10 0 -9 10.75 6.02
 10 0 -9 1.34 5.91
 -10 0 -9 -4.05 5.34
 -10 0 10 362.62 20.88
 10 0 -10 393.21 25.38
 -10 0 -10 365.26 24.45
 10 0 -10 343.93 24.04
 -10 0 -10 339.14 23.79
 10 2 0 898.71 31.23
 -10 2 0 960.21 29.86
 -10 -2 0 995.05 31.73
 -10 2 0 947.38 30.15
 10 2 0 942.61 30.05
 -10 2 0 960.95 30.11
 10 2 0 956.89 29.73
 -10 2 0 972.92 30.15
 10 2 0 955.53 29.74
 10 2 -1 430.37 15.33
 -10 2 -1 436.8 15.65
 -10 -2 1 431.37 16.74
 -10 -2 -1 447.4 15.85
 -10 -2 1 434.4 16.57
 10 -2 1 467.25 15.78
 -10 -2 1 422.96 15.66
 10 2 1 475.95 16.8
 10 2 -1 415.09 15.89
 -10 2 -1 442.93 14.74
 -10 2 1 435.54 15.93
 10 -2 1 464.19 14.64
 10 2 -1 439.88 15.39
 10 -2 1 446.95 15.65
 -10 -2 1 414.18 15.61
 -10 2 -1 449.73 15.73
 -10 -2 2 3141.84 93.88
 -10 2 -2 3117.77 92.24
 -10 2 2 3178.22 93.41
 10 -2 2 3072.29 89.81
 10 2 -2 3177.95 92.75
 -10 2 -2 3129.71 92.97
 -10 -2 2 3200.25 93.48
 10 2 -2 3145.16 92.71
 -10 2 -2 3131.1 92.96
 10 -2 -2 3193.91 93.53
 10 2 -2 3269.42 93.21
 10 2 -3 50.98 4.69
 10 2 -3 58 4.87
 -10 2 -3 46.67 4.62
 -10 -2 3 48.45 4.43
 -10 2 3 62.51 5.14
 -10 -2 3 51.8 5.57
 10 2 -3 59.44 4.98
 -10 -2 3 56.3 4.97
 -10 2 -3 43.97 4.52
 10 2 -4 1308.44 42.16
 -10 2 -4 1315.31 42.28
 -10 -2 4 1236.25 40.54
 -10 -2 4 1211.14 40.91
 -10 -2 4 1265.11 42.96
 10 -2 4 1228.65 36.38
 10 2 -4 1304.32 42.14
 -10 2 -4 1324.31 42.37
 10 -2 5 80.03 4.04
 -10 2 5 75.92 6.8
 -10 2 5 79.02 5.04
 10 2 -6 389.78 19.81
 -10 2 -6 413.87 20.23
 10 2 -6 415.08 20.15
 -10 2 -6 404.11 20.07
 -10 -2 6 435.23 20.13
 10 -2 6 435.19 14.81
 -10 2 6 430.86 19.22
 -10 -2 6 423.41 17.71
 -10 2 6 417.11 15.5
 10 2 -7 175.37 13.21
 -10 2 -7 169.15 13.18
 10 2 -7 170.21 13.04
 -10 2 -7 172.78 13.05
 -10 -2 7 182.64 12.67
 -10 2 7 182.02 12.06
 -10 -2 7 179.2 10.68
 -10 2 -8 862.16 37.39
 10 2 -8 844.76 36.95
 -10 -2 8 832.81 34.94
 -10 2 8 854.14 34.36
 -10 -2 8 932.36 32.65
 10 2 -8 829.36 36.69
 -10 2 -8 836.08 36.94
 -10 2 -9 39.02 8.28
 10 2 -9 42.52 8.49
 -10 2 9 42.35 7.37
 -10 -2 9 34.84 6.99
 -10 -2 9 47.47 6.24
 -10 2 -9 28.37 7.54
 10 2 -9 35.98 8.12
 10 2 -10 89.01 12.04
 -10 2 -10 76.28 11.76
 -10 2 10 86.4 10.01
 -10 -2 10 57.52 8.97
 10 2 -10 85.83 12.38
 -10 2 -10 85.5 12.27
 10 4 0 1368.32 42.13
 -10 4 0 1321.95 45.03
 10 4 0 1395.4 44.86
 10 4 0 1441.44 45.64
 -10 4 0 1389.54 45.35
 10 4 0 1396.67 44.87
 -10 -4 0 1421.51 44.66
 10 4 -1 591.67 19.3
 -10 -4 1 567.19 21.02
 -10 -4 -1 542.09 20.63
 10 4 -1 571.81 21.19
 -10 4 -1 559.99 21.54
 10 4 -1 561.6 21.13
 -10 4 -1 533.77 21.32
 10 -4 1 545.91 17.6
 -10 4 -1 525.02 18.03
 10 4 -1 613.21 22.19
 10 4 -2 1346.81 41.11
 10 -4 -2 1301 41.6
 -10 4 -2 1269.53 43.21
 -10 -4 -2 1325.96 42.89
 10 4 -2 1323.1 42.93
 10 4 -2 1311.85 42.85
 -10 4 -2 1286.24 43.28
 -10 4 -2 1280.91 37.98
 -10 4 -3 30.52 2.79
 -10 -4 3 27.51 4.01
 10 -4 -3 27.17 2.86
 10 4 -4 1020.8 33.34
 -10 4 -4 1030.88 33.94
 10 4 -4 982.17 33.09
 -10 4 -4 982.19 33.58
 -10 -4 4 1066.42 32.4
 10 4 -4 965.07 33.87
 -10 -4 4 985.4 30.36
 10 4 -5 41.43 6.18
 -10 -4 5 33.49 3.99
 -10 -4 5 44.59 5.41
 -10 4 -5 55.13 6.7
 10 4 -5 42.11 6.16
 10 4 -5 40.06 5.88
 -10 4 -5 49.16 6.24
 -10 4 5 40.07 5.31
 -10 -4 6 555.45 23.01
 -10 4 6 546.97 23.63
 10 4 -6 557.12 25.33
 -10 4 -6 528.16 25.34
 10 4 -6 523.02 24.96
 -10 -4 7 191.12 12.17
 -10 4 7 204.14 13.2
 10 4 -7 204.33 14.67
 -10 4 -7 167.4 13.88
 -10 4 -7 176 13.91
 10 4 -7 187.82 14.06
 -10 -4 8 347.44 17.91
 10 4 -8 299.86 20.04
 -10 4 -8 373.68 21.75
 -10 4 8 350.23 19.17
 -10 4 -8 350.5 21.43
 10 4 -8 304.8 20.13
 -10 -4 9 96.17 9.35
 10 4 -9 66.38 10.35
 -10 4 -9 77.08 11.56
 10 4 -9 75.14 10.89
 -10 4 -9 77.45 11
 -10 4 9 68.53 9.08
 10 4 -10 156.18 15.96
 -10 4 10 162.4 14.05
 -10 4 -10 142.95 15.83
 -10 -4 10 170.12 13.14
 10 4 -10 119.44 14.56
 -10 4 -10 133.45 15.5
 -10 6 0 2443.9 77.64
 10 6 0 2444.53 77.13
 -10 -6 0 2397.43 75.17
 10 6 0 2408.09 77.87
 10 6 0 2341.97 76.82
 -10 6 0 2463.1 77.74
 10 6 0 2397.88 75.97
 10 6 -1 141.15 9.67
 -10 -6 1 151.04 9.61
 -10 6 -1 131.13 10.32
 10 6 -1 142.23 10.26
 10 6 1 150.52 10.77
 -10 6 1 128.14 10.26
 10 6 1 137.31 10.46
 -10 6 1 160.24 11.24
 10 6 -1 132.88 10.09
 -10 6 -1 143.8 10.68
 10 6 -1 134.85 10.6
 -10 6 -1 145.93 10.51
 10 6 -2 385.14 18.52
 10 -6 -2 396.93 16.03
 10 6 -2 407.84 20.09
 -10 6 -2 426.95 20.16
 -10 -6 2 429.42 18.73
 10 6 -2 460.96 20.17
 -10 6 -2 447.88 20.53
 -10 6 -2 439.82 20.26
 10 6 -2 417.09 19.53
 10 6 -3 36.89 5.58
 -10 6 -3 31.11 5.5
 10 6 -3 40.97 6.03
 -10 6 -3 24.06 5.25
 10 -6 -3 30.71 3.65
 10 6 -3 27.76 5.15
 -10 6 -3 35.19 5.97
 -10 -6 3 33.03 4.98
 -10 -6 4 648.82 25.64
 10 6 -4 559.03 25.63
 -10 6 -4 637.64 27.91
 10 6 -4 644.74 27.39
 10 6 -4 599.97 26.88
 -10 6 -4 643.5 28.02
 10 6 -5 18.58 5.02
 10 6 -5 19.7 5.75
 -10 6 -5 19.93 5.53
 10 6 -5 15.92 5.2
 -10 6 -5 11.94 5.11
 -10 -6 5 27.93 5.14
 10 6 -6 873.49 37.31
 -10 6 -6 901.7 38.26
 -10 6 -6 932.38 38.48
 10 6 -6 939.02 38.09
 10 6 -6 857.11 36.21
 -10 -6 6 908.7 34.9
 -10 6 7 43.58 7.59
 10 6 -7 42.78 8.05
 -10 6 -7 45.03 8.39
 10 6 -7 54.85 8.77
 -10 6 -7 45.19 8.49
 -10 -6 7 60.03 7.59
 10 6 -7 38.45 7.56
 -10 6 8 41.36 7.86
 10 6 -8 49.87 9.26
 -10 6 -8 63.55 10.5
 -10 6 -8 45.54 9.04
 10 6 -8 35.28 8.47
 -10 -6 8 53.33 7.65
 10 6 -8 59.42 8.81
 -10 6 9 29.14 8.08
 10 6 -9 13.68 7.79
 -10 6 -9 22.32 8.73
 10 6 -9 28.86 8.52
 -10 6 -9 27.01 8.48
 10 6 -9 19.96 6.67
 -10 -6 9 39.82 7.35
 10 8 0 36.22 6.61
 -10 8 0 35.9 6.86
 -10 -8 0 54.9 6.68
 10 8 0 44.18 7.5
 -10 8 0 45.35 7.54
 10 8 1 18.32 6.22
 -10 8 1 22.74 6.48
 10 8 -1 13.96 5.38
 -10 8 -1 7.34 4.72
 -10 8 -1 17.24 5.41
 10 8 -1 9.63 5.15
 10 8 -1 8.02 4.34
 -10 8 -1 17.89 5.96
 -10 -8 -1 12.65 4.04
 -10 -8 1 10.66 4.01
 -10 8 1 11.89 5.45
 10 8 1 20.33 5.56
 -10 8 -2 874.35 36.77
 10 8 -2 927.99 36.89
 -10 8 2 968.42 38.59
 10 8 2 899.94 37.02
 10 8 -2 846.2 33.96
 10 8 2 888.82 36.94
 -10 8 2 858.94 37.57
 -10 8 -2 765.15 35.39
 10 8 -2 852.73 37.08
 -10 -8 2 940.53 34.66
 -10 -8 -2 839.81 32.29
 10 8 -2 882.41 36.5
 -10 8 -2 828.03 36.31
 10 8 -3 10.64 4.19
 -10 -8 3 7.52 4.39
 10 8 -3 12.71 5.56
 -10 8 -3 14.38 5.4
 -10 8 -3 5.5 4.75
 10 8 -3 9.24 5.37
 10 8 -3 6.36 4.76
 -10 8 -3 9.96 5.32
 10 8 -4 318.69 18.06
 10 8 -4 313.08 20.66
 -10 8 -4 314.23 20.39
 10 8 -4 360.84 20.98
 -10 8 -4 375.16 21.51
 10 8 -4 352.79 20.84
 -10 8 -4 381.45 21.78
 -10 -8 4 324.62 18.28
 10 8 -5 14.58 6.55
 -10 8 -5 3.84 5.41
 10 8 -5 7.29 5.24
 -10 8 -5 10.2 5.61
 -10 8 -5 16.57 6.32
 -10 -8 5 9.23 4.44
 10 8 -5 1.81 4.22
 10 8 -6 33.96 7.8
 -10 8 -6 46.56 8.9
 10 8 -6 40.59 8.37
 -10 8 -6 28.82 8.01
 -10 -8 6 40.2 7.21
 10 8 -6 40.01 7.22
 -10 8 -7 7.53 6.09
 10 8 -7 2.87 6.19
 10 8 -7 5.71 5.91
 -10 8 -7 3 6.2
 -10 -8 7 7.31 5.1
 10 8 -7 -2.11 5.06
 -10 -10 0 350.96 19.16
 10 10 0 349.09 22.48
 -10 10 0 317.13 22.11
 10 10 0 334.93 22.12
 -10 10 1 50.57 10.24
 -10 10 -1 53.23 9.64
 10 10 -1 44.17 8.93
 10 10 1 44.87 9.58
 -10 -10 1 70.22 8.57
 10 10 1 39.31 8.96
 -10 10 1 83.54 11.49
 10 10 -1 62.62 10.01
 -10 10 -1 57.13 9.96
 -10 10 2 77.36 11.36
 10 10 -2 67.31 10.27
 -10 10 -2 79.91 11.14
 10 10 2 85.75 11.81
 -10 10 -2 68.54 10.9
 10 10 -2 83.26 11.26
 10 10 2 106.42 12.5
 -10 10 2 101 12.58
 -10 -10 2 88.64 10.04
 10 10 -2 90.31 11.34
 -10 10 -2 85.73 11.49
 10 10 -3 9.72 6.56
 -10 10 -3 11.49 6.67
 10 10 3 18.65 7.22
 -10 10 3 -1.56 6.15
 10 10 3 2.87 5.4
 -10 10 3 10.91 6.99
 10 10 -3 2.96 5.85
 -10 10 -3 7.11 5.89
 10 10 -3 2.77 5.22
 -10 10 -3 8.62 6.2
 -10 -10 3 11.6 5.23
 10 10 -4 157.81 15.83
 -10 10 -4 168.8 16.01
 -10 10 -4 151.26 15.03
 -10 -10 4 156.13 13.62
 10 10 -4 169.89 15.5
 -10 10 -4 142.57 14.95
 10 10 4 116.96 14.13
 -10 10 4 178.25 17.36
 10 10 4 140.03 15.05
 -10 10 4 161.24 16.45
 10 10 -4 163.56 13.16
 10 10 -4 161.14 15.54
 -11 1 0 0.92 0.8
 11 1 0 1.54 0.7
 -11 1 0 0.28 1.39
 11 1 0 2.57 0.75
 -11 1 0 3.12 1
 11 1 0 3.95 1.71
 -11 -1 1 505.47 18.45
 -11 -1 1 486.36 15.93
 -11 1 -1 490.09 15.8
 11 -1 1 501.31 16.91
 -11 1 1 521.35 18.07
 11 1 -1 490.21 15.81
 -11 1 -1 480.12 15.77
 -11 1 -1 497.09 18.04
 -11 -1 1 514.16 18.88
 -11 -1 -1 521.11 18.35
 11 -1 1 489.05 16.05
 11 1 1 490.82 17.47
 11 1 -1 511.27 18.8
 11 -1 1 492.58 15.77
 11 1 -1 479.92 18
 11 1 -1 464.28 15.73
 -11 1 1 478.85 16.14
 11 1 1 504.22 15.76
 11 1 1 493.43 15.75
 -11 1 1 496.59 16.21
 -11 -1 1 480.62 15.9
 11 -1 1 475.87 15.7
 -11 -1 2 384.57 15.96
 -11 1 2 403.69 15.19
 11 -1 2 358.1 12.88
 -11 1 -2 349.4 12.31
 -11 -1 2 378.33 14.73
 11 -1 -2 383.24 15.15
 11 1 -2 393.67 13.9
 -11 1 -2 381.17 13.71
 11 -1 2 386.74 13.47
 11 -1 2 369.18 13.39
 -11 -1 2 370.64 15.35
 -11 1 -2 370.55 14.19
 -11 1 -2 369.62 13.59
 11 1 -2 381.79 13.81
 11 1 2 383.34 13.54
 11 1 2 364.65 13.43
 11 1 -3 1833.85 55.37
 -11 -1 3 1775.83 55.08
 -11 1 3 1759.08 54.76
 11 1 -3 1746.34 55.12
 -11 1 -3 1830.82 55.31
 -11 -1 3 1765.8 56.92
 -11 1 3 1743.45 55.94
 -11 1 -3 1782.07 52.55
 -11 1 -3 1818.09 55.25
 11 -1 -4 557.4 21.47
 11 1 -4 569.52 21.93
 -11 1 -4 572.22 21.92
 -11 -1 4 548.28 20.58
 -11 1 4 564.76 20.04
 11 1 -4 569.32 21.91
 -11 1 -4 586.64 21.99
 -11 1 5 288.64 12.09
 -11 -1 5 287.43 12.92
 -11 1 5 289.39 14.24
 -11 -1 5 287.92 14.73
 11 1 -5 287.62 14.01
 11 -1 -5 297.69 14.08
 11 -1 -6 159.62 10.12
 11 1 -6 145.88 10.78
 -11 -1 -6 161.08 11.35
 -11 1 -6 136.1 10.63
 11 -1 -6 137.51 10.97
 11 -1 -6 154.06 11.34
 -11 -1 -6 131.98 10.73
 11 1 -6 139.63 10.6
 -11 1 -6 135.04 10.58
 -11 1 6 134.62 9.79
 -11 -1 6 146.96 10.54
 -11 1 6 140.62 7.88
 11 1 -7 341.51 19.48
 -11 1 -7 350.2 19.67
 -11 -1 7 374.27 16.47
 -11 1 7 378.12 18.64
 -11 -1 7 411.22 19.6
 11 1 -7 362.17 19.85
 -11 1 -7 349.71 19.59
 -11 -1 8 20.16 4.34
 11 1 -8 23.57 6.66
 -11 1 -8 16.93 5.7
 -11 -1 8 27.39 5.92
 -11 1 8 16.44 4.98
 11 1 -8 19.11 6.16
 -11 1 -8 15.82 5.95
 11 1 -9 252.1 18.54
 -11 1 -9 241.45 18.48
 11 1 -9 289.83 19.8
 -11 1 -9 234.36 18.18
 -11 -1 9 276.14 17.14
 -11 1 9 253.19 16.33
 -11 -1 10 56.42 8.67
 -11 1 10 52.63 8.54
 11 1 -10 53.2 9.93
 -11 1 -10 56.48 10.05
 11 1 -10 51.4 9.87
 -11 1 -10 48.58 9.74
 11 3 0 5.97 1.73
 11 3 0 6.1 1.96
 -11 3 0 3.54 1.71
 -11 3 0 1.78 1.83
 11 3 0 2.16 1.73
 -11 -3 0 4.47 2.3
 -11 3 0 5.44 1.72
 -11 3 0 4.61 1.84
 11 3 0 4.81 1.9
 -11 3 -1 1825.85 54.18
 11 3 -1 1725.07 53.45
 11 3 -1 1771.04 53.26
 -11 3 -1 1766.81 54.06
 11 3 -1 1681.88 53.36
 -11 -3 1 1750.62 54.53
 -11 -3 -1 1735.6 54.92
 11 3 -1 1817.67 54.31
 -11 3 -1 1740.4 53.93
 -11 3 1 1724.27 53.21
 -11 3 -1 1688.43 51.5
 -11 3 2 71.76 5.26
 11 3 -2 60.33 4.96
 11 -3 -2 63.78 5.28
 11 3 -2 51.72 4.49
 -11 -3 2 62.7 5.29
 -11 3 -2 70.46 5.39
 -11 -3 2 62.25 5.2
 11 3 -2 63.99 5.03
 -11 3 -2 61.17 5.1
 -11 3 -3 64.4 5.68
 11 3 -3 65.06 5.5
 -11 -3 3 57.91 5.32
 -11 3 -3 56.27 3.97
 11 3 -3 57.65 5.22
 -11 3 -3 64.83 5.74
 11 3 -3 60.3 5.04
 -11 -3 4 34.65 4.42
 -11 3 4 43.08 4.79
 -11 -3 4 48.43 4.88
 11 -3 -4 37.72 2.78
 11 3 -5 1433.83 48.85
 -11 3 -5 1439.8 49.1
 -11 -3 5 1444.7 47.1
 -11 -3 5 1405.38 46.77
 -11 3 5 1444.83 47.99
 -11 -3 5 1354.49 49.21
 11 3 -5 1482.95 49.02
 -11 3 -5 1426.07 48.97
 -11 -3 6 38.28 6.13
 11 -3 -6 30.42 4.7
 -11 3 6 24.87 4.8
 11 3 -6 28.45 5.44
 -11 3 -6 36.74 6.08
 -11 -3 6 28.71 4.23
 11 3 -6 31.59 5.51
 -11 3 -6 36.53 6.17
 -11 -3 6 15.22 3.86
 -11 3 -7 199.88 14.23
 11 3 -7 160.99 12.84
 11 3 -7 161.61 12.82
 -11 3 -7 213.57 14.53
 -11 3 7 194.32 12.65
 -11 -3 7 178.66 12.91
 -11 -3 7 166.02 11.02
 11 3 -8 8.06 5.17
 -11 3 -8 17.62 6.42
 -11 -3 8 14.49 4.3
 -11 3 8 10.87 4.57
 -11 -3 8 9.95 5.09
 11 3 -8 14.86 5.68
 -11 3 -8 12.84 5.61
 -11 3 9 36.77 7.32
 -11 -3 9 38.03 7.99
 -11 -3 9 55.76 7.15
 -11 3 -9 51.98 9.45
 11 3 -9 29.5 7.86
 11 3 -9 57.16 9.94
 -11 3 -9 44.71 8.52
 -11 3 10 9.09 5.63
 -11 -3 10 -2.35 5.07
 11 3 -10 12.24 6.99
 -11 3 -10 7.77 6.57
 11 3 -10 12.29 7.26
 -11 3 -10 7.82 6.61
 -11 -3 10 8.96 4.83
 11 5 0 3.65 2.79
 11 5 0 8.57 1.83
 -11 -5 1 266.58 13.25
 -11 5 -1 276.29 10.6
 11 5 -1 279.28 13.84
 11 5 1 255.61 13.37
 11 -5 1 277.83 10.45
 11 5 -1 266.24 11.06
 11 5 1 275.76 10.24
 -11 5 -2 95.47 4.52
 11 5 -2 97.93 7.74
 11 5 -2 91.48 5.96
 -11 -5 2 80.79 7.06
 -11 -5 -2 100.3 7.6
 11 5 -3 1488.93 49.16
 11 5 -3 1340.77 48.99
 -11 -5 3 1466.16 48.42
 -11 5 -3 1442.69 49.59
 11 5 -3 1470.62 49.07
 -11 5 -3 1479.8 49.7
 -11 -5 4 83.48 7.22
 11 5 -4 56.1 6.92
 11 5 -4 68.35 7.19
 -11 5 -4 60.28 7.21
 -11 5 -4 72.61 7.72
 11 5 -4 65.64 7.25
 11 5 -5 22.1 5
 11 5 -5 14.78 4.45
 -11 5 -5 20.83 5.53
 -11 -5 5 23.4 4.57
 11 5 -5 23.07 5.48
 -11 5 -5 13.05 4.41
 -11 5 -6 25.86 6.1
 11 5 -6 14.15 5.12
 -11 5 6 23.52 5.14
 11 5 -6 20.99 5.62
 -11 5 -6 33.71 6.65
 11 5 -6 23.5 5.77
 -11 -5 6 22.45 4.72
 -11 5 7 274.64 16.42
 -11 -5 7 284.39 15.83
 11 5 -7 275.61 18
 -11 5 -7 249.39 17.5
 11 5 -7 254 17.27
 -11 5 -7 251.16 17.57
 11 5 -7 281.6 18.06
 11 5 -8 12.53 6.12
 -11 5 -8 10.47 5.98
 -11 5 8 8.13 5.62
 -11 -5 8 8.66 4.73
 11 5 -8 8.74 6.38
 -11 5 -8 5.21 5.39
 11 5 -8 16.77 6.29
 -11 5 -9 173 16.62
 11 5 -9 194.91 16.7
 -11 5 9 202.69 15.52
 11 5 -9 210.43 17.49
 -11 5 -9 240.85 18.77
 11 5 -9 167.95 15.7
 -11 -5 9 196.77 14.21
 11 7 0 16.66 5.05
 -11 7 0 12.32 4.76
 -11 7 0 18.52 5.45
 11 7 0 17.54 5.07
 -11 -7 0 22.93 4.75
 -11 7 1 372.21 19.89
 11 7 -1 377.62 19.38
 11 7 1 369.9 19.38
 -11 7 -1 377.64 19.82
 -11 7 -1 391.57 20.07
 11 7 -1 359.79 19.07
 -11 -7 -1 366.99 17.37
 -11 -7 1 403.38 18.51
 11 7 -1 383.3 20.16
 -11 7 -1 350.15 19.02
 11 7 1 355.3 19.07
 -11 7 1 391.64 20.21
 11 7 -1 386.07 18.57
 11 7 -2 157.75 11.14
 -11 -7 2 206.58 12.35
 -11 -7 -2 146.86 10.17
 11 7 -2 152.65 11.89
 -11 7 -2 141.01 11.73
 -11 7 -2 150.63 11.8
 11 7 -2 176.98 13.07
 11 7 2 172.54 12.6
 11 7 2 155.44 12.1
 -11 7 -2 173.7 12.65
 11 7 -2 191.5 12.75
 -11 7 -3 175.69 13.2
 11 7 -3 171.03 12.75
 11 7 -3 170.9 13.54
 -11 7 -3 177.22 13.18
 11 7 -3 156.72 12.32
 -11 7 -3 199.46 13.77
 11 7 -3 148.41 11.56
 -11 -7 3 199.47 12.47
 -11 -7 4 196.62 12.81
 -11 7 -4 185.98 14.05
 11 7 -4 180.73 13.71
 -11 7 -4 195.29 14.53
 11 7 -4 180.91 13.56
 -11 7 -4 188.54 14.35
 11 7 -4 191.66 13.36
 11 7 -5 266.51 17.34
 -11 7 -5 286.85 18.52
 11 7 -5 239.82 15.88
 -11 -7 5 270.07 15.99
 11 7 -5 246.71 16.87
 -11 -7 6 54.54 7.56
 11 7 -6 55.29 7.96
 11 7 -6 58.32 8.91
 -11 7 -6 45.5 8.23
 11 7 -6 58.11 8.7
 -11 7 -6 61.34 9.41
 -11 7 -7 66.83 10.01
 11 7 -7 73.31 10.15
 -11 7 7 78.21 9.6
 11 7 -7 76.51 9.46
 -11 -7 7 46 7.62
 11 7 -7 53.88 9.04
 -11 7 -7 76.04 11.01
 -11 7 -8 9.07 6.66
 11 7 -8 2.88 5.96
 -11 7 8 13.16 6.53
 -11 -7 8 17.53 5.84
 11 7 -8 5.9 5.3
 11 7 -8 1.43 5.39
 -11 7 -8 13.53 7.45
 -11 9 0 13.48 6.69
 11 9 0 1.16 5.67
 -11 -9 0 5.82 4.06
 -11 9 0 9.81 5.8
 11 9 0 8.13 5.76
 11 9 -1 301.74 19.02
 -11 9 -1 274.67 18.73
 11 9 1 285.63 18.71
 -11 9 1 297.4 19.56
 -11 9 1 277.48 18.99
 11 9 1 316.78 19.57
 -11 -9 -1 292.25 16.34
 -11 -9 1 276.81 16.67
 11 9 -1 273.28 18.27
 -11 9 -1 288.36 19.08
 11 9 2 39.59 7.78
 -11 9 2 55.92 9.06
 11 9 -2 43.16 7.83
 -11 9 -2 58.69 9.1
 11 9 2 49.21 8.75
 11 9 -2 41.91 7.82
 -11 9 -2 45.08 8.3
 -11 9 2 57.18 9.33
 -11 -9 2 42.82 6.93
 11 9 -2 33.02 6.26
 11 9 -2 44 8.07
 -11 9 -2 45.22 8.12
 11 9 3 50.32 8.75
 -11 9 3 42.69 8.96
 -11 9 3 52.07 9.38
 11 9 -3 28.97 7.3
 -11 9 -3 42.72 8.4
 11 9 3 38.9 8.18
 11 9 -3 41.89 7
 -11 -9 3 47.55 7.62
 11 9 -3 35.07 7.93
 -11 9 -3 44.77 8.39
 11 9 -3 31.35 6.99
 -11 9 -3 38.95 7.97
 11 9 -4 95.25 9.99
 -11 9 -4 71.67 10.28
 11 9 -4 98.14 11.53
 11 9 -4 84.33 11.7
 -11 9 -4 69.04 10.22
 11 9 -4 89.47 11.35
 -11 9 -4 95.35 11.85
 -11 -9 4 101.89 10.52
 11 9 -5 218.78 17.62
 -11 9 -5 202.98 17.01
 -11 -9 5 215.35 15.48
 11 9 -5 213.56 15.05
 11 9 -5 213.39 17.03
 -11 9 -5 203.66 17.1
 11 9 -5 220.62 18.44
 -11 9 -5 188.81 17.12
 12 0 0 1953.15 60.51
 -12 0 0 2060.56 61.94
 -12 0 -1 3.35 1.9
 12 0 1 0.5 1.32
 -12 0 1 2.14 0.86
 12 0 1 0.78 0.64
 -12 0 1 2.78 2.17
 -12 0 1 1.35 0.8
 12 0 1 0.99 0.6
 -12 0 -2 24.03 2.51
 12 0 2 19.75 2.38
 -12 0 2 23.71 2.54
 -12 0 2 25.48 3.47
 -12 0 2 26.9 2.65
 -12 0 -2 24.12 2.54
 12 0 2 20.44 2.22
 12 0 -2 19.9 2.44
 -12 0 2 25.07 3.58
 12 0 -2 21.75 2.56
 12 0 2 26.78 2.45
 -12 0 -3 4.55 1.87
 12 0 -3 6.65 2.37
 -12 0 3 3.86 2.32
 -12 0 3 5.86 2.26
 12 0 -3 1.84 1.99
 -12 0 -3 6.29 2
 12 0 -4 99.84 7.33
 -12 0 -4 111.89 7.6
 12 0 -4 118.86 7.83
 -12 0 -4 112.05 7.58
 -12 0 4 103.34 6.57
 -12 0 -5 8.63 3.2
 12 0 -5 3.41 2.65
 -12 0 5 5.6 2.49
 -12 0 5 9.97 3.4
 -12 0 -5 6.8 3.07
 12 0 -6 511.55 23.57
 -12 0 -6 552.41 24.09
 12 0 -6 525.33 23.7
 -12 0 -6 541.96 23.91
 -12 0 6 541.75 20.57
 -12 0 6 550.04 23.37
 12 0 -6 545.85 22.63
 12 0 -7 0.94 3.81
 -12 0 -7 7.48 4.91
 -12 0 7 11.33 4.58
 12 0 -7 17.03 5.35
 -12 0 -7 0.94 3.72
 12 0 -8 29.16 6.75
 -12 0 -8 31.23 6.91
 -12 0 8 26.51 6.01
 12 0 -8 25.91 6.64
 -12 0 -8 26.92 6.54
 12 0 -9 2.63 5.67
 -12 0 -9 9.16 5.98
 12 0 -9 9.25 6.24
 -12 0 -9 9.19 6.41
 -12 0 9 1.03 4.52
 -12 0 10 191.69 15.01
 -12 0 -10 139.44 15.16
 12 0 -10 188.86 17.09
 12 0 -10 200.31 17.58
 -12 0 -10 169.11 16.3
 12 2 0 19.89 2.99
 -12 -2 0 19.4 3.3
 -12 2 0 17.68 2.24
 12 2 0 22.65 2.25
 -12 2 0 16.77 2.25
 -12 2 0 24.77 2.75
 12 2 0 22.24 2.27
 -12 2 1 278.33 11.97
 12 -2 1 325.26 11.22
 -12 2 -1 302.17 11.21
 12 2 -1 276.48 10.93
 -12 2 -1 295.08 11.32
 -12 2 -1 298.42 11.33
 12 2 -1 281.53 10.95
 -12 -2 -1 302.43 11.35
 -12 -2 1 290.17 13.05
 12 -2 1 293.36 10.26
 12 2 1 313.32 12.87
 12 2 -1 264.76 12.12
 -12 -2 1 287.31 11.37
 -12 2 -1 308.2 11.39
 -12 -2 1 300.34 12.89
 -12 -2 1 278.84 11.31
 -12 2 -2 868.08 28
 12 2 -2 802.25 27.58
 -12 2 -2 859.55 28.31
 -12 -2 2 852.71 29.69
 -12 2 -2 874.1 28.01
 12 2 -2 818.28 27.62
 -12 -2 2 881.26 29.24
 12 2 -2 844.27 28.75
 -12 2 2 881.26 28.98
 12 -2 2 825.95 25.91
 -12 2 -3 74.5 5.49
 12 2 -3 66.07 5.2
 -12 2 3 65.52 5.65
 12 -2 3 56.72 3.03
 -12 -2 3 83.12 7.02
 -12 -2 3 84.35 6.09
 -12 2 -3 64.13 4.54
 -12 -2 3 76 6.12
 12 2 -3 69.6 5.61
 -12 2 -3 70.36 5.4
 12 2 -3 76.27 5.54
 -12 2 -4 205.41 7.5
 12 2 -4 215.5 11.13
 -12 2 -4 206.65 11.08
 12 2 -4 220.28 11.28
 -12 2 -4 239.05 11.6
 -12 -2 4 212.73 11.21
 -12 2 4 195.62 10.91
 12 -2 4 198.69 7.1
 12 2 -5 85.41 6.96
 -12 -2 5 81.67 7.87
 -12 2 5 83.36 7.23
 -12 2 -5 70.78 4.28
 -12 -2 5 82.7 6.66
 -12 2 6 11.11 3.86
 -12 -2 6 19.33 4.83
 12 2 -6 18.6 4.46
 -12 2 -6 24.08 5.12
 12 2 -6 17.16 4.68
 -12 2 -6 17.93 4.58
 12 -2 -6 18.45 4.13
 -12 -2 6 11.55 3.25
 -12 2 -7 132.22 11.37
 12 2 -7 141.89 11.71
 -12 2 -7 116.92 10.83
 12 2 -7 115.26 10.61
 -12 -2 7 118.29 10.69
 -12 2 7 124.1 10.23
 -12 -2 7 119.56 8.94
 -12 2 -8 355.26 20.69
 12 2 -8 309.91 19.56
 -12 2 8 322.56 18.05
 -12 -2 8 311.17 18.79
 12 2 -8 308.11 19.5
 -12 2 -8 330.7 20.25
 -12 -2 8 344.87 16.84
 -12 2 9 35.33 7.16
 -12 -2 9 25.2 6.71
 -12 -2 9 47.06 6.54
 -12 2 -9 28.91 7.68
 12 2 -9 64.04 10.2
 12 2 -9 37.83 8.26
 -12 2 -9 48.47 9.04
 12 2 -10 33.05 8.71
 -12 2 -10 28.72 8.47
 12 2 -10 21.01 7.57
 -12 2 -10 25.66 8.15
 -12 2 10 6.78 5.63
 -12 -2 10 20.39 6.57
 12 4 0 107.93 6.16
 12 4 0 132.29 8.12
 -12 4 0 105.24 7.29
 12 4 0 117.35 7.45
 -12 4 0 115.66 6.21
 12 4 0 114.22 7.43
 -12 4 0 112.11 7.5
 -12 4 -1 532.2 21.07
 12 4 -1 559.52 20.87
 12 4 -1 615.26 22
 12 4 -1 559.08 19.58
 12 4 -1 560.33 20.87
 -12 4 -1 552.01 21.17
 -12 -4 -1 510.5 21.13
 -12 4 -1 535.07 18.26
 -12 4 1 554.63 19.84
 12 4 1 564.22 21.13
 12 4 1 533.87 20.87
 12 4 -2 209.58 10.07
 -12 4 -2 206.77 7.54
 -12 4 2 213.28 10.34
 -12 4 -2 221.19 11.35
 12 4 -2 216.28 10.92
 -12 -4 2 205.62 11.1
 -12 4 -2 209.08 11.13
 12 4 -2 208.21 10.81
 -12 4 -3 56.44 4.15
 12 4 -3 46.37 5.87
 -12 4 3 51.75 5.18
 -12 -4 3 51.19 5.46
 -12 4 -4 189.77 11.43
 12 4 -4 192.33 11.13
 -12 4 4 182.7 10.47
 12 -4 -4 144.51 6.76
 -12 -4 4 196.24 10.79
 12 4 -4 187.95 11.03
 -12 4 -4 177.92 11.09
 -12 -4 4 177.16 9.78
 12 4 -4 183.6 11.96
 12 4 -5 103.85 9.62
 12 4 -5 83.23 8.09
 -12 4 -5 83.55 8.38
 -12 -4 5 99.62 7.18
 -12 -4 5 100.23 8.04
 12 4 -5 80.12 7.98
 -12 4 -5 104.34 8.74
 -12 4 5 102.14 8.23
 12 -4 -6 67.68 6.71
 -12 -4 6 49.62 6.25
 12 4 -6 63.31 7.66
 -12 4 -6 61.16 7.85
 -12 4 -6 58.86 7.51
 12 4 -6 55.17 7.39
 -12 4 6 48.51 6.51
 -12 4 7 135.21 11.15
 12 4 -7 183.95 13.58
 -12 4 -7 137.99 12.47
 -12 -4 7 178.09 11.5
 -12 4 -7 150.71 12.75
 12 4 -7 143.02 12.34
 -12 4 8 77.14 9.2
 -12 -4 8 86.68 8.78
 -12 4 -8 101.2 11.16
 12 4 -8 79.68 10.34
 12 4 -8 85.73 10.36
 -12 4 -8 83.19 10.47
 -12 4 9 90.64 10.62
 12 4 -9 89.35 11.68
 -12 4 -9 76.38 10.77
 12 4 -9 69.52 11.15
 -12 4 -9 71.28 10.63
 -12 -4 9 97.85 9.74
 12 6 0 509.35 17.83
 12 6 0 525.34 22.76
 -12 6 0 551.93 23.37
 -12 6 0 543.89 23.22
 12 6 0 545.94 22.73
 12 6 0 525.57 22.73
 -12 -6 0 559.26 22.33
 -12 6 1 98.55 8.99
 12 6 -1 126.72 9.28
 -12 6 -1 112.63 9.4
 12 6 1 130.27 9.66
 12 6 1 120.61 9.47
 -12 6 1 113.86 9.45
 12 6 -1 106.75 8.73
 12 6 -1 120.28 9.62
 -12 6 -1 111.84 9.1
 -12 -6 -1 114.43 8.5
 -12 -6 1 116.09 8.76
 12 6 -1 102.23 8.65
 -12 6 -1 131.76 9.84
 12 6 -2 20.61 4.74
 12 6 -2 18.27 4.4
 -12 6 -2 18.07 4.48
 12 6 -2 21.76 4.52
 -12 6 -2 15 4.32
 -12 -6 2 18.04 4.31
 12 6 -2 19.73 4.7
 -12 6 -2 19.19 4.35
 12 6 -3 18.55 4.81
 12 6 -3 27.92 5.05
 -12 6 -3 17.71 4.55
 12 6 -3 18.18 4.53
 -12 6 -3 33.84 5.73
 -12 -6 3 26.49 4.67
 12 6 -3 37.5 5.84
 -12 6 -3 25.28 5.01
 -12 6 -4 70.69 8.1
 12 6 -4 53.32 7.1
 -12 6 -4 70.37 8.05
 12 6 -4 70.8 8.12
 12 6 -4 54.03 7.26
 -12 -6 4 79.74 7.87
 -12 -6 5 13.08 4.22
 12 6 -5 21.21 5.41
 -12 6 -5 12.66 4.62
 12 6 -5 22.02 5.33
 -12 6 -5 14.63 5
 12 6 -5 18.4 5.22
 -12 6 6 269.68 16.14
 12 6 -6 257.22 17.17
 -12 6 -6 282.86 17.93
 -12 -6 6 288.24 16.11
 12 6 -6 265.18 17.29
 12 6 -6 281.31 17.67
 -12 6 -6 273.29 18
 12 6 -7 26.76 6.91
 -12 6 -7 45.27 8.06
 12 6 -7 56.11 8.64
 -12 6 -7 46.67 8.56
 -12 6 7 42.1 7.51
 -12 -6 7 47.78 7.22
 12 6 -7 41.42 7.88
 12 6 -8 2.64 6.24
 -12 6 -8 2.76 5.45
 -12 6 8 -1.11 5.07
 12 6 -8 -1.33 5.84
 -12 6 -8 9.73 6.23
 -12 -6 8 13.42 5.16
 12 6 -8 3.67 5.69
 -12 -8 0 25.5 5.36
 12 8 0 32.48 6.79
 -12 8 0 24.91 6
 -12 8 0 32.17 6.57
 12 8 0 39.34 6.89
 12 8 -1 11.93 4.9
 -12 -8 -1 13.19 4.36
 -12 -8 1 15.48 4.58
 -12 8 1 19.09 5.88
 12 8 1 19.8 6
 -12 8 -1 18.59 5.58
 12 8 -1 12.72 5.02
 -12 8 -1 21.99 5.61
 12 8 -1 19.09 5.88
 12 8 -1 26.28 6.02
 -12 8 1 21.24 5.96
 -12 8 -1 17.49 5.42
 12 8 1 17.82 5.15
 12 8 -2 349.37 19.33
 -12 8 -2 295.58 18.62
 12 8 -2 331.39 19.77
 -12 8 -2 308.59 18.7
 12 8 -2 305.3 18.35
 -12 8 -2 334.41 19.45
 12 8 2 312.19 18.81
 -12 8 2 378.96 20.81
 12 8 2 306.27 18.71
 -12 8 2 328.86 20.09
 12 8 -2 297.66 17.36
 -12 -8 2 326.78 17.76
 -12 -8 -2 298.3 16.49
 -12 -8 3 12.44 4.68
 12 8 3 12.01 6.04
 12 8 -3 12.5 5.01
 12 8 -3 18.69 5.82
 -12 8 -3 10.89 5.57
 12 8 3 23.86 6.29
 12 8 -3 17.64 5.74
 -12 8 -3 13.07 5.41
 12 8 -3 18.2 5.9
 -12 8 -3 10.76 4.84
 12 8 -4 95.98 11.24
 -12 8 -4 97.14 10.84
 12 8 -4 90.19 9.53
 -12 8 -4 86.15 10.46
 12 8 -4 85.33 10.12
 12 8 -4 72.28 9.59
 -12 8 -4 66.35 9.33
 -12 -8 4 79.33 9.06
 12 8 -5 3.97 5
 12 8 -5 11.81 5.95
 -12 8 -5 14.99 6.2
 12 8 -5 15.59 6.04
 -12 8 -5 3.78 4.87
 12 8 -5 15.36 5.86
 -12 8 -5 5 5.71
 -12 -8 5 15.45 5.14
 12 8 -6 2.13 4.95
 -12 -8 6 6.08 5.02
 12 8 -6 3.83 5.17
 -12 8 -6 9.4 6.13
 -12 8 -6 5.39 6.04
 12 8 -6 5.13 5.19
 -12 -8 7 3.22 4.91
 12 8 -7 9.2 5.61
 -12 8 7 11.82 6.12
 -12 8 -7 11.73 7.16
 12 8 -7 2.79 6.26
 12 8 -7 11.21 7.36
 -12 8 -7 11.78 6.48
 12 10 0 180.64 15.79
 -12 10 0 183.72 16.2
 -12 -10 0 181.15 13.88
 -12 10 0 183.61 16.33
 12 10 0 178.76 15.66
 12 10 1 50.35 9.28
 -12 10 1 32.55 8.52
 12 10 -1 65.26 10.14
 -12 10 -1 53.54 9.46
 12 10 1 55.53 9.4
 -12 10 1 56.55 9.96
 12 10 -1 77.91 10.75
 -12 10 -1 56 9.56
 -12 -10 -1 64.27 8.12
 -12 -10 1 69.66 8.94
 -12 10 -2 17.51 6.7
 12 10 -2 21.27 7.05
 12 10 -2 26.31 7.29
 -12 10 -2 27.46 7.61
 12 10 2 33.58 8.05
 -12 10 2 18.95 7.46
 12 10 -2 26.32 6.93
 -12 10 -2 15.14 6.74
 12 10 2 22.83 6.98
 -12 10 2 27.66 7.76
 -12 -10 2 7.4 5.43
 12 10 -3 2.11 4.82
 12 10 3 6.95 6.46
 -12 10 3 19.86 7.58
 12 10 -3 11.68 6.55
 -12 10 -3 19.48 7.41
 -12 -10 3 7.74 5.57
 12 10 -3 24.44 7.22
 -12 10 -3 15.52 6.78
 12 10 3 2.78 5.5
 -12 10 3 7.63 6.18
 12 10 -3 21.68 7.21
 -12 10 -3 9.87 5.84
 13 1 0 1.9 1.94
 13 1 0 3.22 0.7
 -13 1 0 2.87 0.85
 -13 1 0 3.39 1.81
 13 1 0 3.37 0.74
 -13 1 0 3.71 0.89
 13 -1 1 11.82 1.49
 -13 -1 1 11.61 2.98
 -13 1 1 12.58 1.71
 13 1 1 12.42 1.48
 -13 1 1 10.4 2.44
 -13 -1 -1 9.69 1.39
 -13 -1 1 14.26 1.66
 13 -1 1 10.84 1.48
 -13 1 -1 16.46 2.94
 -13 -1 1 11.72 1.54
 13 1 -1 11.82 2.44
 -13 1 -1 11.23 1.47
 13 1 -1 15.12 1.62
 13 1 1 13.2 1.47
 -13 1 1 8.07 1.52
 13 1 -1 12.6 1.58
 -13 1 -1 12.41 1.5
 13 1 -1 12.31 2.7
 13 1 1 11.3 2.28
 13 -1 1 10.22 1.83
 13 -1 2 244.3 9.7
 13 -1 2 250.1 9.34
 13 1 2 269.25 11.09
 -13 1 -2 253.22 10.09
 13 1 2 257.67 9.88
 13 1 -2 269.41 10.33
 13 1 -2 252.8 10.17
 13 1 2 248.51 9.81
 -13 1 -2 259.65 10.15
 -13 1 -2 253.46 11.34
 -13 -1 2 252.49 12.38
 -13 1 2 265.73 12
 -13 -1 2 243.91 12.57
 -13 -1 2 254.29 11.78
 13 -1 2 247.35 9.76
 -13 1 -3 85.04 5.5
 13 1 -3 61.18 4.92
 -13 -1 3 59.58 5.16
 -13 1 -3 57.14 3.7
 -13 -1 3 55.45 6.01
 -13 1 3 54.27 5.38
 13 1 -3 63.72 5
 -13 1 -3 81.06 5.42
 13 1 -4 477.59 19.2
 -13 1 -4 465.75 18.95
 -13 -1 4 476.72 18.69
 -13 1 4 486.04 18.38
 13 1 -4 458.66 19.02
 -13 1 -4 490.22 19.23
 13 -1 -5 25.65 4.21
 13 1 -5 26.48 4.24
 -13 1 5 26.43 4.56
 -13 -1 5 27.14 4.78
 -13 1 5 22.3 3.37
 -13 -1 6 92.87 7.34
 -13 1 6 99.05 6.73
 13 -1 -6 96.74 8.08
 13 1 -6 92.04 8.03
 13 1 -6 87.6 8.34
 -13 1 -6 81.24 8.11
 -13 1 -6 82.44 8.23
 13 1 -6 102.47 8.89
 -13 -1 6 96.93 8.95
 -13 1 6 98.54 8.5
 13 1 -7 49.26 7.16
 -13 1 -7 46.11 7.06
 -13 -1 7 40.68 5.31
 -13 -1 7 55.19 7.37
 -13 1 7 47.34 6.63
 13 1 -7 51.07 7.24
 -13 1 -7 49.68 7.35
 13 1 -8 6.64 5.23
 -13 1 -8 1.1 4.74
 -13 -1 8 5.09 3.34
 -13 -1 8 8.8 4.46
 -13 1 8 3.69 4.57
 13 1 -8 6.62 4.67
 -13 1 -8 4.38 4.63
 13 1 -9 43.77 8.34
 -13 1 -9 33.25 7.59
 -13 -1 9 44.52 7.94
 -13 1 9 51.92 8.02
 13 1 -9 50.45 9.09
 -13 1 -9 59.13 9.69
 13 1 -10 56.27 9.77
 -13 1 -10 52.93 9.79
 -13 -1 10 49.12 8.73
 -13 1 10 71.57 9.98
 13 1 -10 58.06 10.31
 -13 1 -10 50.27 9.84
 13 3 0 6.51 1.84
 -13 3 0 3.46 1.64
 13 3 0 5.88 1.99
 -13 3 0 6.92 2.12
 -13 -3 0 6.76 2.64
 -13 3 0 5.98 1.83
 13 3 0 10.36 2.42
 13 3 -1 62.47 4.9
 13 3 -1 61.95 4.51
 -13 3 -1 52.85 4.49
 -13 3 -1 55.06 4.6
 13 3 -1 55.54 4.31
 13 3 1 65.4 5.51
 13 3 -1 55.15 4.74
 -13 -3 -1 40.64 5.06
 -13 -3 1 50.94 5.11
 -13 3 -1 51.69 4.51
 -13 3 1 52.22 4.46
 -13 3 -1 53.39 3.74
 -13 3 2 50.09 4.77
 13 3 -2 54.74 4.84
 -13 3 -2 58.36 4.9
 13 3 -2 49.06 4.49
 -13 3 -2 55.85 4.85
 13 3 -2 51.53 4.56
 -13 -3 2 50.12 5.17
 -13 3 -2 50.3 4.43
 13 3 -3 577.8 21.42
 -13 3 -3 567.46 21.57
 -13 3 -3 568.46 21.62
 13 3 -3 571.15 21.3
 -13 3 -3 551.39 19.71
 -13 -3 3 538.65 21.84
 -13 -3 4 49.73 5.3
 13 3 -4 54.85 5.35
 -13 3 4 48.2 5.36
 -13 -3 4 39.23 5
 13 -3 -5 303.52 14.67
 13 3 -5 288.01 15.07
 -13 3 -5 311.71 15.61
 13 3 -5 321.05 15.7
 -13 3 -5 289.54 15.27
 -13 3 5 285.02 14.96
 -13 -3 5 286.44 14.47
 -13 3 6 16.16 4.68
 13 3 -6 27.09 5.21
 -13 3 -6 25.83 5.28
 -13 -3 6 9.72 4.54
 -13 -3 6 21.53 4.5
 13 3 -6 14.36 4.49
 -13 3 -6 20.28 4.82
 13 -3 -6 16.31 4.09
 -13 -3 7 8.33 3.75
 -13 3 -7 13.48 5.06
 13 3 -7 7.62 4.65
 -13 3 7 9.21 4.51
 -13 -3 7 4.86 4.03
 -13 3 -7 13.51 4.71
 13 3 -7 5.73 4.04
 -13 -3 8 3.84 3.91
 -13 3 8 -0.94 4.46
 -13 3 -8 2.27 4.89
 13 3 -8 1.12 4.93
 -13 -3 8 -2.13 5.2
 13 3 -8 -2.26 4.88
 -13 3 -8 1.14 4.83
 -13 3 -9 2.65 5.25
 13 3 -9 9.2 6
 13 3 -9 1.3 5.4
 -13 3 -9 5.26 5.44
 -13 3 9 2.11 4.27
 -13 -3 9 9.36 4.53
 -13 -3 9 6.95 5.56
 13 3 -10 16.53 6.61
 -13 3 -10 -3.03 6.27
 13 3 -10 -1.5 6.2
 -13 3 -10 -1.51 6.38
 -13 3 10 -1.18 5.28
 -13 -3 10 1.24 5.26
 -13 -3 10 4.69 4.86
 -13 5 0 4.23 1.95
 13 5 0 2.48 2.78
 -13 -5 0 1.13 2.52
 13 5 0 0.88 1.67
 13 5 -1 20.63 3.01
 13 5 -1 23.63 4.45
 -13 5 1 23.48 3.36
 -13 5 -1 21.43 2.65
 13 5 1 21.75 2.75
 13 -5 1 21.26 2.4
 13 5 1 25.36 4.38
 -13 -5 1 23.4 4.12
 13 5 -2 66.3 5.23
 -13 5 -2 56.99 3.42
 13 5 -2 60.96 6.66
 -13 -5 2 63.72 6.41
 -13 -5 3 326.9 15.54
 13 -5 -3 289.01 13.5
 13 5 -3 286.34 14.75
 -13 5 -3 292.9 15.28
 -13 5 -3 284.37 11.96
 13 5 -3 270.95 15.51
 13 5 -3 304.23 15.01
 -13 5 -3 303.59 15.42
 -13 5 3 285.49 13.8
 -13 5 4 96.65 7.76
 -13 -5 4 87.76 8.02
 13 5 -4 108.2 9.35
 13 5 -4 77.74 7.69
 -13 5 -4 93.16 8.52
 -13 5 -4 102.22 8.93
 13 5 -4 99.26 8.52
 -13 5 -5 71.47 8.15
 13 5 -5 78.78 8.03
 13 5 -5 58.91 7.86
 13 -5 -5 85.44 6.96
 -13 5 5 81.17 7.65
 -13 5 -5 72.09 8.09
 13 5 -5 75.93 8.1
 -13 -5 5 71.42 7.69
 13 -5 -6 10.34 3.44
 -13 5 6 5.65 3.69
 13 5 -6 5.54 3.9
 -13 5 -6 3.86 4.16
 -13 -5 6 6.11 3.9
 13 5 -6 10.24 5.08
 13 5 -6 9.26 4.23
 -13 5 -6 3.87 4.42
 -13 5 7 61.69 8.16
 13 5 -7 51.18 8.44
 -13 5 -7 59.81 8.86
 -13 -5 7 61.22 7.57
 13 5 -7 60.75 9.27
 13 5 -7 61.18 8.5
 -13 5 -7 59.16 8.72
 -13 5 8 1.04 4.48
 13 5 -8 1.22 4.72
 -13 5 -8 3.8 5.24
 13 5 -8 2.54 5.26
 13 5 -8 4.9 4.84
 -13 5 -8 3.82 4.91
 -13 -5 8 6.31 4.11
 -13 -5 9 60.34 8.56
 13 5 -9 57.2 10.27
 13 5 -9 39.05 8.99
 -13 5 -9 56.06 9.89
 -13 5 9 76.06 10.27
 13 5 -9 69.98 10.65
 -13 5 -9 48.85 9.49
 13 7 0 0.79 3.41
 -13 -7 0 1.43 2.83
 13 7 0 3.27 3.66
 -13 7 0 5.18 4.01
 13 7 0 3.27 3.8
 -13 7 0 4.33 3.88
 13 7 -1 39.84 6.03
 13 7 1 51.28 6.94
 -13 7 1 41.92 6.68
 13 7 -1 52.69 6.84
 -13 7 -1 44.96 6.65
 13 7 -1 51.06 7.18
 -13 7 -1 27.78 5.51
 -13 7 -1 52.91 7.12
 13 7 -1 44.82 6.32
 13 7 1 46.26 6.6
 -13 7 1 39.25 6.54
 -13 -7 -1 34.59 5.47
 -13 -7 1 33.09 5.7
 13 7 -2 105.74 9.48
 -13 7 -2 97.11 9.31
 13 7 2 103.97 9.68
 -13 7 2 118.71 10.63
 13 7 -2 113.25 9.75
 -13 -7 2 90.45 8.8
 -13 -7 -2 110.59 9.05
 13 7 -2 100.87 9.32
 -13 7 -2 105.32 9.78
 13 7 -2 91.32 9.68
 -13 7 -2 104.16 9.82
 13 7 2 99.18 9.52
 -13 7 2 95.54 9.8
 -13 -7 3 4.92 4.31
 13 7 -3 7.95 4.25
 -13 7 -3 12.15 4.91
 13 7 -3 8.61 4.07
 13 7 -3 5.91 3.81
 -13 7 -3 12.1 4.33
 13 7 -3 9.69 4.37
 -13 7 -3 7.47 4.19
 -13 7 -4 156.73 12.69
 13 7 -4 133.21 11.68
 13 7 -4 147.22 12.05
 -13 7 -4 160.32 12.85
 -13 -7 4 149.24 11.41
 13 7 -4 148.74 12.06
 -13 7 -4 162.08 12.83
 13 7 -4 127.47 12
 -13 -7 5 72.81 8.26
 13 7 -5 66.38 8.62
 -13 7 -5 63.5 9.06
 13 7 -5 65.91 8.59
 -13 7 -5 76.68 9.59
 13 7 -5 61.86 8.46
 -13 -7 6 38.4 6.69
 13 7 -6 36.01 7.18
 -13 7 6 41.1 7.02
 13 7 -6 33.14 6.98
 -13 7 -6 40.96 8.31
 13 7 -6 40.97 7.74
 -13 7 -6 27.63 7.18
 -13 -7 7 5.99 4.48
 13 7 -7 -1.18 5.29
 -13 7 7 8.64 5.51
 13 7 -7 8.83 5.76
 -13 7 -7 9.3 5.96
 13 7 -7 21.37 6.6
 -13 7 -7 3.97 4.98
 -13 -9 0 1.79 3.79
 -13 9 0 -1.2 4.86
 13 9 0 -3.38 5.23
 13 9 0 1.13 5.15
 -13 9 0 1.2 5.18
 13 9 1 57.89 8.69
 -13 9 1 43.81 8.3
 13 9 -1 50.39 8.07
 -13 9 -1 47.15 8.18
 13 9 1 55.8 8.66
 13 9 -1 37.13 7.32
 -13 9 -1 49.77 8.41
 -13 -9 -1 43.71 6.94
 -13 -9 1 43.42 7.13
 -13 9 1 46.3 8.38
 13 9 2 48.85 8.28
 -13 9 2 38.09 8.04
 13 9 2 33.8 7.4
 13 9 -2 37.53 7.35
 -13 9 2 39.36 7.74
 -13 9 -2 32.22 7.36
 13 9 -2 46.64 7.92
 -13 9 -2 28.71 6.85
 13 9 -2 35.93 7.78
 -13 9 -2 52.64 8.51
 13 9 -2 31.64 6.47
 -13 -9 2 41.33 7.28
 -13 9 3 18.85 7.26
 13 9 3 9.75 5.86
 13 9 -3 9.46 5.4
 13 9 3 10.94 5.85
 -13 9 -3 7.41 5.54
 -13 9 3 24.14 7.5
 13 9 -3 16.51 6.03
 -13 9 -3 6.17 5.33
 13 9 -3 8.98 6.07
 -13 9 -3 9.79 5.49
 -13 -9 3 9.21 5.16
 13 9 -3 8.1 5.25
 -13 -9 4 57.27 8.55
 13 9 -4 50.21 9.29
 -13 9 -4 53.22 9.11
 13 9 -4 64.97 8.78
 13 9 -4 57.6 9.32
 -13 9 -4 54.7 9.48
 13 9 4 52.63 9.02
 13 9 -4 66.13 9.77
 -13 9 -4 71.64 10.13
 13 9 4 72.35 10.47
 13 9 -5 51.45 9.41
 -13 9 -5 77.53 10.7
 -13 9 -5 66.43 10.56
 13 9 -5 62 10.2
 -13 -9 5 83.69 9.98
 13 9 -5 58 8.58
 13 9 -5 62.74 10.3
 -13 9 -5 50.88 9.37
 14 0 0 208.48 9.88
 -14 0 -1 -0.44 1.98
 -14 0 1 1.47 0.81
 -14 0 1 0.45 1.87
 -14 0 1 1.18 0.76
 14 0 1 1.5 1.6
 14 0 2 684.28 22.23
 -14 0 2 692.39 22.92
 14 0 2 677.94 22.22
 -14 0 2 697.73 22.94
 14 0 2 739.59 23.6
 14 0 -2 737.58 23.2
 -14 0 -2 703.26 22.61
 14 0 -2 716.41 23.13
 -14 0 -2 689.66 22.57
 -14 0 -2 753.84 25.44
 -14 0 2 765.13 26.49
 -14 0 2 736.92 25.93
 -14 0 -3 0.99 1.57
 14 0 -3 1.8 1.89
 14 0 -3 1.45 1.8
 -14 0 -3 -0.33 1.44
 -14 0 3 3.14 2.19
 -14 0 4 39.2 4.37
 14 0 -4 29.75 4.17
 -14 0 -4 37.25 4.3
 14 0 -4 26.92 4.08
 -14 0 4 30.83 4.62
 14 0 -4 33.96 4.31
 -14 0 -4 40.77 4.52
 -14 0 -5 1.79 2.52
 -14 0 -5 0.6 2.42
 -14 0 5 -0.45 2.32
 -14 0 5 1.37 2.84
 14 0 -6 239.91 14.03
 -14 0 -6 214.98 13.35
 14 0 -6 231.17 13.36
 -14 0 -6 216.22 13.46
 14 0 -6 231.28 13.79
 -14 0 6 222.94 13.69
 -14 0 7 -1.59 2.74
 -14 0 7 0.87 3.77
 14 0 -7 -2.79 3.85
 -14 0 -7 -0.91 3.77
 14 0 -7 -2.78 3.66
 -14 0 -7 -0.91 3.91
 -14 0 8 80.27 9.29
 14 0 -8 86.4 10.17
 -14 0 -8 83.72 10.16
 14 0 -8 88.24 10.17
 -14 0 -8 85.51 10.03
 -14 0 9 -2.18 4.97
 14 0 -9 3.89 5.81
 -14 0 -9 1.27 5.16
 14 0 -9 3.88 5.69
 -14 0 -9 1.27 4.77
 -14 0 10 61.31 9.26
 14 2 0 728.9 23.13
 -14 2 0 753.4 23.75
 -14 -2 0 748.72 27.15
 14 2 0 727.07 23.12
 -14 2 0 759.81 23.76
 -14 2 0 720.81 24.84
 14 2 0 702.16 26.21
 14 2 -1 314.29 11.47
 14 2 -1 323.98 11.53
 -14 2 -1 300.1 11.59
 -14 2 1 334.02 13.34
 -14 2 -1 307.33 12.17
 -14 2 -1 311.45 11.75
 14 2 -1 322.9 11.93
 -14 -2 -1 310.38 11.61
 -14 2 -1 305.69 11.64
 -14 -2 1 309.58 14.3
 -14 2 -1 317.54 13.61
 14 -2 1 312.7 11.25
 14 2 1 300.72 13.41
 14 2 -1 317.62 13.76
 -14 -2 1 337.7 14.46
 -14 -2 1 290.71 11.67
 -14 -2 1 291.05 11.67
 -14 2 2 29.67 3.95
 -14 -2 2 36.57 4.37
 -14 -2 2 36 4.61
 -14 2 -2 32.93 3.87
 14 2 2 38.2 4.11
 14 2 -2 30.53 3.25
 14 -2 2 23.1 2.53
 -14 2 -2 32.7 3.27
 14 2 -2 37.25 4.26
 14 2 -2 36.24 3.37
 -14 2 -2 28.37 3.02
 14 -2 3 22.79 2.12
 14 2 -3 25.99 3.33
 -14 2 -3 23.49 3.23
 -14 2 -3 20.88 3.11
 14 2 -3 28.53 3.52
 -14 2 -3 18.11 2.78
 -14 -2 3 27.11 4.21
 -14 -2 4 14.79 3.41
 14 2 -4 12.43 3.13
 -14 2 -4 2.97 2.35
 14 2 -4 6.18 2.79
 -14 2 4 9.61 2.93
 14 -2 4 6.83 1.35
 14 2 -4 11.98 3.29
 -14 2 -4 6.96 2.51
 -14 2 -4 8.61 1.39
 -14 -2 4 4.98 3.2
 -14 2 -5 51.08 3.51
 -14 -2 5 47.36 5.34
 14 -2 -5 52.37 5.86
 14 2 -5 45.79 5.6
 -14 2 5 42.85 5.6
 -14 -2 5 51.54 6.98
 14 -2 -6 54.09 6.33
 -14 -2 6 56.59 6.14
 14 2 -6 56.59 6.88
 -14 2 -6 49.18 6.46
 14 2 -6 42.4 6.05
 -14 2 -6 51.03 6.53
 -14 -2 6 47.24 7.15
 -14 2 6 56.96 6.76
 14 2 -7 106.03 10.22
 -14 2 -7 102.45 10.02
 -14 2 7 119.22 10.17
 -14 -2 7 106.37 10.17
 -14 -2 7 121.08 9.24
 14 2 -7 106.97 10.14
 -14 2 -7 99.75 9.98
 -14 2 -8 127.11 12.01
 14 2 -8 111.83 11.54
 14 2 -8 136.48 12.55
 -14 2 -8 123.42 11.92
 -14 -2 8 140.69 12.43
 -14 2 8 119.28 10.93
 -14 -2 8 149.01 10.78
 14 2 -9 25.61 7.15
 -14 2 -9 41.98 8.28
 -14 -2 9 39.71 7.94
 -14 2 9 45.65 7.9
 14 2 -9 30.77 7.49
 -14 2 -9 44.55 8.5
 -14 -2 9 39.51 6.54
 14 2 -10 -1.47 5.82
 -14 2 -10 11.69 7.24
 -14 2 10 7.09 5.49
 -14 -2 10 7.63 5.9
 14 2 -10 -1.47 5.52
 -14 2 -10 -1.46 6.16
 14 4 0 44.66 5.19
 14 4 0 28.87 3.5
 -14 4 0 33.46 3.48
 14 4 0 33.37 4.06
 -14 4 0 34.7 4.2
 -14 4 0 30.59 4.03
 14 4 0 29.69 3.93
 -14 4 -1 405.58 16.67
 14 4 -1 389.39 16.12
 14 4 -1 427.55 17.2
 14 4 -1 383.6 17.7
 14 4 1 435.61 17.96
 14 4 -1 389.44 15.7
 14 4 1 387.36 16.31
 -14 4 1 394.66 15.79
 -14 4 -1 409.28 14.39
 -14 -4 1 365.42 17.04
 -14 4 -1 410.31 16.73
 14 4 -1 402.66 16.23
 14 4 1 386.6 16.3
 14 4 -2 10.09 2.73
 -14 4 -2 6.44 2.61
 -14 -4 2 9.13 3.16
 14 4 -2 11.34 3.6
 14 4 -2 12.34 2.96
 -14 4 -2 7.92 2.81
 14 4 -2 7.69 2.48
 -14 4 -2 9.53 1.56
 -14 4 3 39.66 4.64
 -14 4 -3 37.62 3.82
 14 4 -3 35.26 5.65
 14 4 -4 10.59 4.22
 -14 -4 4 10.76 3.38
 14 4 -4 8.4 3.07
 -14 4 4 7.74 2.96
 -14 4 -4 8.18 3.22
 14 4 -4 7.25 3.05
 14 4 -4 12.63 3.57
 -14 4 -4 10.67 3.64
 -14 4 -5 46.31 6.2
 14 4 -5 66.03 6.95
 14 -4 -5 55.06 5.96
 14 4 -5 50.59 6.32
 -14 4 -5 42.77 6.02
 -14 4 5 62.85 6.96
 14 4 -5 57.98 7.68
 -14 -4 5 48.55 6.03
 14 4 -6 5.06 3.71
 -14 4 -6 0.86 3.49
 14 -4 -6 4.67 3.31
 14 4 -6 6.24 4.91
 14 4 -6 7.63 3.94
 -14 4 -6 6.08 3.9
 -14 4 6 7.8 3.98
 -14 -4 6 7.93 3.93
 -14 -4 7 149.77 11.22
 14 4 -7 147.55 12.28
 -14 4 -7 160.17 12.9
 -14 4 7 146.9 11.81
 14 4 -7 170.12 13.07
 -14 4 -7 133.31 12.06
 -14 -4 8 34.31 6.36
 14 4 -8 26.49 6.7
 -14 4 -8 36.28 7.52
 -14 4 8 12.05 5.32
 -14 4 -8 23.46 6.59
 14 4 -8 25.42 6.65
 -14 -4 9 64.26 8.55
 -14 4 9 55.96 8.84
 -14 4 -9 56.53 9.57
 14 4 -9 63.66 9.97
 14 4 -9 60.16 9.51
 -14 4 -9 46.09 8.9
 -14 6 0 245.48 11.02
 14 6 0 226.66 13.19
 -14 6 0 225.31 13.44
 14 6 0 245.86 14
 -14 6 0 221.65 13.35
 14 6 0 230.13 13.21
 -14 -6 0 241.65 13.51
 14 6 -1 97.31 8.59
 -14 6 -1 85.67 7.9
 14 6 -1 97.44 8.12
 -14 6 -1 89.8 8.11
 14 6 1 101.16 8.49
 -14 6 1 85.39 8.2
 14 6 -1 93.57 8.43
 14 6 -1 95.36 6.08
 -14 -6 1 100.1 8.41
 -14 -6 -1 93.38 8.17
 14 6 -1 92.99 8.07
 14 6 1 91.73 8.21
 -14 6 -1 86.62 8.06
 -14 6 1 83.72 8.18
 14 6 2 47.62 6.32
 14 6 -2 53.46 6.44
 -14 6 -2 59.47 6.73
 14 6 2 48.04 6.19
 14 6 -2 49.35 6.02
 -14 6 -2 54.43 6.44
 14 6 -2 56.3 6.92
 -14 6 2 38.84 4.89
 -14 -6 2 51.39 6.43
 -14 -6 -2 44.89 6.12
 14 6 -2 56.05 6.89
 -14 6 -2 52.85 6.52
 14 6 -3 17.06 4.31
 -14 6 -3 14.23 4.69
 -14 -6 3 15.09 4.38
 14 6 -3 15.58 4.5
 -14 6 -3 11.83 4.05
 14 6 -3 11.01 4.28
 -14 6 3 16.41 3.97
 14 6 -3 15.66 4.46
 -14 6 -3 17.21 4.34
 14 6 -4 5.68 3.84
 -14 6 -4 8.69 4.31
 14 6 -4 7.3 3.84
 14 6 -4 6.44 3.89
 -14 -6 4 5.51 3.84
 -14 6 -4 1.73 3.42
 14 -6 -4 4.15 2.76
 -14 6 4 5.41 3.35
 -14 6 -5 16.17 5.13
 14 6 -5 3.6 4.25
 -14 6 5 8.53 4.08
 -14 6 -5 5.72 3.86
 14 6 -5 11.72 5.1
 14 6 -5 4.99 3.85
 -14 -6 5 3.29 3.62
 14 6 -6 123.93 12.1
 -14 6 6 139.62 11.33
 -14 -6 6 128.6 10.91
 14 6 -6 125.28 11.48
 -14 6 -6 143.62 12.47
 14 6 -6 136.81 12.15
 -14 6 -6 131.52 12.18
 -14 -6 7 33.49 6.54
 14 6 -7 32.43 7.39
 -14 6 7 32.1 6.82
 14 6 -7 40.2 7.92
 -14 6 -7 27.55 6.92
 14 6 -7 29.67 7.36
 -14 6 -7 41.72 7.82
 -14 -6 8 15.03 5.68
 -14 6 8 4.51 5.42
 14 6 -8 6.49 5.5
 -14 6 -8 24.34 7.74
 -14 6 -8 12.09 5.91
 14 6 -8 14.21 6.41
 14 6 -8 9.14 6.28
 -14 -8 0 80.73 8.77
 -14 8 0 87.71 9.79
 14 8 0 78.47 9
 14 8 0 78.43 9.07
 -14 8 0 87.65 9.91
 14 8 -1 5.52 3.97
 -14 8 1 4.15 4.73
 -14 -8 -1 2.45 3.66
 -14 -8 1 9.66 4.22
 14 8 1 2.89 4.32
 14 8 -1 -0.95 4.26
 -14 8 -1 -1.01 4.16
 -14 8 1 7.26 4.65
 -14 8 -1 4.05 4.53
 14 8 1 4.83 4.49
 14 8 -1 11.45 4.87
 14 8 -1 4.2 4.53
 14 8 -2 124.08 11.16
 -14 8 2 148.47 12.8
 -14 -8 2 136.84 11.48
 -14 -8 -2 132.15 10.98
 14 8 -2 142.72 12.43
 -14 8 -2 123.04 11.66
 14 8 2 126.57 11.63
 14 8 -2 165.84 12.66
 -14 8 -2 131 11.71
 14 8 -2 145.52 12.16
 -14 8 -2 143.64 12.33
 14 8 2 128.58 11.54
 -14 8 2 141.24 12.66
 14 8 3 3.17 4.17
 -14 -8 3 -2.84 4.08
 14 8 -3 -1.12 4.32
 -14 8 -3 5.29 4.65
 14 8 -3 2.04 4.21
 14 8 3 3.15 4.34
 -14 8 -3 -1.07 3.91
 14 8 -3 2.92 4.6
 14 8 -3 1.02 4.11
 -14 8 -3 -2.14 4.32
 -14 -8 4 18.63 5.72
 14 8 -4 35.64 7.25
 -14 8 -4 26.27 6.93
 14 8 -4 21.6 6.58
 -14 8 -4 21.82 6.53
 14 8 -4 26.57 6.27
 14 8 -4 22.79 6.25
 -14 8 -4 33.22 7.23
 -14 8 -5 12.21 5.57
 14 8 -5 4.62 5.46
 -14 -8 5 1.01 4.55
 -14 8 5 3.73 4.4
 14 8 -5 7.67 5.73
 -14 8 -5 3.74 5.37
 -14 8 -5 12.21 6.74
 14 8 -5 4.62 4.98
 14 8 -5 -2.16 5.02
 -14 -8 6 5.32 4.86
 -14 8 6 7.37 5.06
 -14 8 -6 5.27 5.45
 14 8 -6 12.52 6.11
 -14 8 -6 -1.31 5.2
 14 8 -6 11.31 6.04
 14 8 -6 12.78 5.76
 -14 -10 0 75.83 9.42
 14 10 0 69.95 10.15
 -14 10 0 93.58 11.59
 14 10 0 68.42 9.81
 -14 10 0 64.98 10.39
 -14 -10 -1 49.56 7.9
 -14 -10 1 47.31 7.98
 14 10 1 45.17 8.58
 -14 10 1 47.04 9.11
 14 10 -1 41.77 8.49
 -14 10 -1 50.71 9.38
 14 10 -1 44.5 8.6
 -14 10 1 49.92 9.28
 -14 10 -1 44.25 8.68
 14 10 1 55.46 9.4
 14 10 -2 6.42 5.75
 -14 10 -2 9.41 5.68
 -14 -10 2 6.72 5.87
 14 10 -2 8.39 6.03
 14 10 2 -3.91 5.84
 -14 10 2 -1.42 5.34
 14 10 -2 2.57 4.95
 -14 10 -2 8.06 5.68
 14 10 2 6.51 5.62
 -14 10 2 4.27 5.49
 14 10 -3 1.33 5.25
 -14 10 -3 -1.38 5.71
 14 10 3 10.76 5.8
 -14 10 3 -1.49 5.6
 14 10 -3 -2.65 5.83
 -14 10 -3 -4.14 5.83
 -14 -10 3 10.44 6.08
 14 10 -3 -1.13 4.99
 14 10 -3 5.72 6.04
 -14 10 -3 4.1 6.35
 14 10 3 -1.34 5.56
 -14 10 3 1.49 5.75
 -15 1 0 0.79 0.67
 -15 1 0 0.39 1.79
 -15 1 0 0.08 0.62
 15 1 0 -0.43 1.93
 -15 1 1 14.18 1.75
 -15 1 -1 21.53 1.77
 -15 1 1 15.05 2.95
 -15 -1 -1 15.33 1.48
 15 -1 -1 12.21 1.79
 -15 -1 1 11.97 3.11
 -15 1 -1 14.59 1.52
 15 1 1 13.33 2.56
 15 1 -1 15.1 3.18
 15 -1 1 16.04 2.31
 15 1 1 25.35 1.74
 15 1 -1 23.4 1.94
 15 1 1 24.62 1.71
 15 1 -1 24.12 1.9
 -15 -1 1 12.22 1.55
 -15 1 -1 9.67 1.35
 -15 1 1 11.46 1.64
 -15 -1 1 11.58 1.52
 -15 1 -2 333.34 14.74
 -15 -1 2 371.85 16.06
 15 -1 2 311.37 12.12
 -15 -1 2 323.18 12.58
 15 1 2 354.48 14.19
 15 -1 2 353.77 12.56
 15 1 -2 358.45 15.45
 -15 1 2 354.16 15.35
 -15 -1 2 345.19 16.11
 -15 -1 2 363.82 15.64
 15 1 -2 351.52 12.85
 -15 1 -2 374.73 12.78
 15 1 2 355.14 12.34
 15 1 -2 350.38 12.84
 -15 1 -2 363.03 12.7
 15 1 2 354.55 12.33
 -15 -1 2 328.75 12.66
 15 -1 2 324.4 12.2
 15 1 -3 361.16 14.55
 -15 1 -3 357.03 14.34
 -15 1 -3 368.94 14.45
 15 1 -3 365.33 14.54
 15 1 -4 343.11 15.09
 -15 1 -4 317.09 14.63
 -15 1 4 336.7 14.99
 15 -1 -4 355.85 16.1
 15 1 -4 356.3 16.11
 -15 -1 4 340.69 16.86
 -15 1 4 343.1 16.26
 15 1 -4 353.94 15.2
 -15 1 -4 331.64 14.79
 15 -1 -5 11.07 3.61
 15 1 -5 15.23 4.13
 -15 1 5 7.59 3.38
 -15 -1 5 13.02 3.98
 -15 -1 5 13.19 3.42
 -15 1 5 13.7 3.2
 -15 -1 6 108.59 8.21
 -15 1 6 108.84 7.74
 15 1 -6 101.05 8.86
 15 -1 -6 111.17 9.16
 15 1 -6 98.68 8.85
 -15 1 -6 119.96 9.54
 -15 -1 6 100.52 9.49
 -15 1 6 102.33 9.19
 15 1 -6 104.16 9.03
 -15 1 -6 112.26 9.31
 -15 -1 7 48.28 7.15
 -15 1 7 45.72 6.95
 15 -1 -7 44.97 6.56
 -15 -1 7 53.81 6.2
 15 1 -7 54.9 7.52
 -15 1 -7 43.71 6.58
 15 1 -7 43.06 6.79
 -15 1 -7 45.57 6.94
 -15 -1 8 6.3 4.89
 -15 1 8 20.67 5.58
 15 1 -8 10.88 5.32
 -15 1 -8 10.63 5.2
 -15 -1 8 13.7 4.39
 15 1 -8 15.18 6
 -15 1 -8 9.55 5.27
 15 1 -9 78.36 10.79
 -15 1 -9 92.66 11.49
 15 1 -9 101.66 11.64
 -15 1 -9 109.34 12.18
 -15 -1 9 115.86 11.83
 -15 1 9 117.43 11.52
 -15 1 10 56.07 9.31
 -15 -1 10 49.58 9.13
 15 1 -10 50.82 9.86
 -15 1 -10 45.42 9.17
 15 1 -10 48.13 9.58
 -15 1 -10 25.67 7.78
 -15 3 0 0.34 1.53
 15 3 0 0.88 1.54
 -15 3 0 1 1.59
 -15 3 0 0.34 1.54
 15 3 0 0.29 1.6
 -15 3 -1 389.63 14.77
 15 3 1 366.3 14.26
 15 3 -1 370.45 15.52
 15 3 1 383.42 14.42
 15 3 -1 365.09 14.79
 -15 3 -1 384.73 14.67
 15 3 -1 367.83 14.13
 15 3 -1 354.09 14.02
 -15 3 -1 405.25 14.82
 -15 3 -1 339.59 13.67
 -15 3 1 362.25 14.99
 -15 3 -2 9.12 2.52
 15 3 -2 14.43 2.68
 15 3 -2 8.44 2.64
 -15 -3 2 16.81 3.51
 -15 3 -2 10.4 2.51
 15 3 -2 12.63 2.57
 -15 3 -2 7.74 2.36
 -15 3 3 54.97 5.4
 -15 -3 3 53.11 5.6
 -15 3 -3 49.2 4.51
 15 3 -3 44.96 4.62
 -15 3 -3 55.56 5.16
 15 3 -3 52.63 4.96
 -15 3 -3 50.76 4.87
 15 3 -3 54.16 6.31
 15 3 -4 61.53 7.27
 15 3 -4 49.08 5.62
 15 -3 -4 48.4 5.57
 -15 -3 4 48.28 5.66
 -15 3 4 58.02 6.06
 -15 -3 5 516.57 21.38
 15 -3 -5 518.69 21.31
 15 3 -5 519.17 21.7
 15 3 -5 482.81 21.11
 -15 3 -5 435.26 20.54
 -15 3 5 485.07 21.4
 -15 3 -5 493.3 21.18
 15 3 -5 469.08 20.96
 -15 -3 6 23.58 4.95
 -15 -3 6 39.09 6.92
 -15 3 -6 28.21 5.5
 -15 -3 6 33.03 5.33
 15 -3 -6 20.02 4.72
 15 3 -6 29.85 5.47
 -15 3 6 28.69 5.24
 15 3 -6 20.44 4.85
 -15 3 -6 29.82 5.47
 -15 -3 7 22.95 6.39
 15 -3 -7 27.74 5.5
 -15 -3 7 22.5 4.91
 15 3 -7 18.8 5.59
 -15 3 -7 24.29 6.05
 -15 3 7 14.86 5.47
 15 3 -7 11.35 4.5
 -15 3 -7 17.81 5.45
 -15 3 -8 5.55 4.98
 15 3 -8 7.81 5.28
 15 3 -8 11.05 5.8
 -15 3 -8 15.4 5.54
 -15 -3 8 6.58 4.14
 -15 -3 8 6.82 5.46
 -15 3 8 7.87 4.58
 15 3 -9 7.74 5.78
 -15 3 -9 7.7 5.54
 -15 -3 9 9.91 5.16
 -15 3 9 1.1 5.62
 -15 3 -9 8.93 5.72
 15 3 -9 15.39 6.46
 -15 -3 9 11.06 6
 -15 5 0 11.75 2.51
 -15 -5 0 7.06 3.52
 15 5 0 14.27 3.9
 15 5 0 11.45 2.43
 15 5 -1 9.17 3.81
 15 5 1 8.76 2.34
 15 5 1 14.85 3.92
 -15 5 -1 9.16 2.19
 -15 -5 1 6.5 3.18
 -15 -5 -1 14.51 3.87
 15 5 -1 9.84 2.66
 -15 -5 2 49.2 6.05
 -15 5 2 37.4 4.78
 15 5 -2 44.9 6.24
 15 5 -3 457.7 21.95
 -15 5 3 420.87 19.17
 15 5 -3 471.07 19.2
 -15 -5 3 447.34 20.84
 -15 5 -3 466.37 20.54
 15 5 -3 503.56 20.53
 -15 5 -3 465.93 17.68
 15 5 -3 480.63 20.29
 -15 5 -3 492.16 20.82
 15 5 -4 56.42 6.55
 -15 5 -4 56.97 6.64
 -15 -5 4 45.55 6.18
 15 5 -4 41.86 5.76
 -15 5 -4 51.1 6.39
 15 -5 -4 60.83 6.09
 -15 5 4 41.96 5.88
 15 5 -4 55.81 7.46
 -15 -5 5 30.94 5.35
 15 5 -5 22.76 5.9
 15 -5 -5 34.68 5.12
 -15 5 5 25.1 4.9
 -15 5 -5 26.38 5.37
 15 5 -5 27.56 5.31
 15 5 -5 15.02 4.53
 -15 5 -5 26.5 5.53
 -15 -5 6 12.33 4.62
 15 5 -6 18.14 5.27
 -15 5 -6 14.07 5.01
 -15 5 6 17.63 5.49
 15 5 -6 16.42 5.3
 -15 5 -6 16.01 5.41
 15 5 -6 18.58 5.91
 15 -5 -6 23.04 4.66
 15 5 -7 87.37 11.2
 -15 -5 7 99.45 9.58
 15 5 -7 86.46 9.81
 -15 5 -7 91.02 10.19
 -15 5 -7 65.58 9.08
 15 5 -7 81.76 9.71
 -15 5 7 101.96 10.26
 15 5 -8 7.2 5.77
 15 5 -8 13.21 6.64
 -15 5 -8 9.84 5.82
 -15 -5 8 11.43 5.14
 -15 5 -8 4.91 5.41
 -15 5 8 2.15 5.01
 15 5 -8 6.7 6.44
 -15 5 -9 69.69 10.54
 15 5 -9 90.34 11.63
 -15 -5 9 81.06 9.82
 15 5 -9 86.63 11.56
 -15 5 -9 89.53 11.88
 -15 5 9 88.57 10.74
 15 5 -9 88.07 12.18
 -15 -7 0 9.46 4.2
 15 7 0 9.42 4.37
 -15 7 0 7.66 3.89
 15 7 0 3.98 3.77
 15 7 0 8.75 4.12
 -15 7 0 5.09 3.95
 -15 7 1 41.76 6.81
 15 7 -1 53.76 6.68
 15 7 1 41.73 6.23
 -15 7 -1 53.95 7.11
 15 7 -1 46.84 6.87
 -15 -7 -1 38.98 6.49
 -15 -7 1 49.07 7.05
 -15 7 1 58.04 5.61
 -15 7 -1 49.18 7.04
 15 7 -1 39.72 6.09
 15 7 -1 55.82 7.5
 -15 7 -1 54.03 7.16
 15 7 1 60.19 7.19
 -15 7 1 44.31 6.8
 15 7 2 127.9 10.39
 -15 7 2 134.81 11.33
 15 7 -2 117.64 10.6
 15 7 2 140.09 10.98
 -15 7 2 123.96 10.88
 15 7 -2 113.86 9.86
 -15 7 -2 121.04 10.33
 -15 -7 2 131.32 10.76
 -15 -7 -2 116.56 10.04
 15 7 -2 123.63 10.25
 -15 7 -2 127.31 10.71
 15 7 -2 110.27 10.36
 -15 7 -2 126.85 10.79
 -15 7 2 119.53 8.61
 15 7 -3 15.55 5.08
 -15 7 -3 21.93 5.01
 15 7 -3 14.08 4.68
 15 7 -3 15.58 4.92
 -15 7 -3 17.39 5.08
 -15 7 3 22.13 4.62
 -15 -7 3 14.88 4.98
 15 7 -3 16.5 5.18
 -15 7 -3 28.25 6.01
 15 7 -4 152.29 11.96
 -15 7 -4 131.02 11.5
 -15 7 -4 166 12.6
 15 7 -4 138.25 11.79
 -15 7 4 148.61 10.85
 15 7 -4 130.16 11.86
 -15 7 -4 131.8 11.7
 15 7 -4 139.06 12.3
 -15 -7 4 158.71 12.16
 15 7 -5 95.77 10.09
 15 7 -5 82.66 10.03
 -15 7 -5 101.47 10.61
 -15 7 -5 84.3 10.03
 15 7 -5 88.95 10
 -15 -7 5 93.55 9.64
 -15 7 5 88.71 8.95
 -15 -7 6 30.69 6.49
 15 7 -6 56.39 9.02
 15 7 -6 45.64 8
 -15 7 -6 38.62 7.83
 15 7 -6 39.15 7.62
 -15 7 -6 42.31 7.93
 -15 7 6 37.74 6.92
 -15 -7 7 14.61 5.71
 15 7 -7 29.12 7.73
 15 7 -7 9.85 6.03
 -15 7 -7 11.58 6.29
 15 7 -7 13.61 6.24
 -15 7 -7 20.66 6.88
 -15 7 7 17.5 6.13
 15 9 0 1.1 5.44
 -15 9 0 12.88 5.89
 -15 9 0 5.85 5.25
 15 9 0 -1.09 5.17
 -15 -9 0 13.6 5.56
 -15 -9 1 108.29 11.02
 -15 9 1 95.01 11.24
 -15 -9 -1 79.39 9.68
 15 9 -1 109.09 11.21
 15 9 1 110.77 11.29
 -15 9 -1 115.23 11.75
 -15 9 1 100.03 11.36
 15 9 1 97.69 10.73
 -15 9 -1 116.97 11.68
 15 9 -1 130.39 12.06
 15 9 -2 29.86 6.91
 15 9 2 45.12 8.04
 -15 9 2 44.47 8.39
 -15 9 2 55.67 8.74
 15 9 -2 34.43 7.19
 -15 9 -2 33.8 7.6
 15 9 2 33.86 7.43
 15 9 -2 47.66 8.5
 -15 9 -2 36.93 7.46
 -15 -9 2 43.05 7.71
 -15 -9 -2 29.72 6.93
 15 9 -2 34.44 7.32
 -15 9 -2 49.1 8.51
 15 9 -3 2.19 4.53
 -15 -9 3 5.41 4.94
 -15 9 3 12.66 4.58
 15 9 -3 -1.16 4.9
 -15 9 -3 12.08 5.99
 -15 9 3 13.07 6.38
 15 9 3 7.06 6.18
 15 9 -3 1.27 5.01
 -15 9 -3 8.41 5.59
 15 9 -3 9.25 5.37
 -15 9 -3 4.83 5
 -15 9 3 11.79 6.19
 15 9 3 9.43 5.57
 15 9 4 63.61 9.59
 -15 9 4 56.86 7.85
 15 9 4 57.09 9.3
 15 9 -4 75.35 10.03
 -15 9 -4 59.97 9.93
 15 9 -4 59.83 9.22
 -15 9 -4 58.87 9.39
 -15 -9 4 54.65 9.08
 15 9 -4 67.92 9.26
 15 9 -4 58.55 9.34
 -15 9 -4 53.53 9.22
 15 9 -5 82.04 11.08
 -15 9 -5 81.04 11.23
 -15 9 -5 112.13 12.44
 15 9 -5 78.26 10.81
 -15 -9 5 97.87 11.36
 15 9 -5 81.68 11.42
 -15 9 -5 88.58 11.62
 15 9 -5 111.26 11.84
 -15 9 5 101.47 10.81
 16 0 0 3053.54 91.59
 -16 0 1 0.5 2.09
 -16 0 1 0.65 0.61
 -16 0 1 0.8 0.57
 16 0 1 -1.05 1.76
 16 0 2 71.21 3.75
 -16 0 2 70.82 4.2
 16 0 2 77.55 5.13
 -16 0 2 72.96 4.26
 16 0 2 70.52 3.78
 -16 0 3 2.61 2.47
 16 0 -3 5.65 2.2
 -16 0 -3 8.68 2.19
 16 0 -3 4.61 2.21
 -16 0 -3 6.23 1.94
 16 0 -4 391.56 16.24
 -16 0 -4 355.57 15.48
 16 0 -4 379.03 16.11
 -16 0 -4 360.75 15.56
 -16 0 4 391.3 17.92
 16 0 -4 364.85 17.16
 -16 0 -5 14.94 3.6
 -16 0 -5 10.29 3.48
 16 0 -5 18.65 4.48
 16 0 -6 952.28 36.03
 16 0 -6 952.21 36.08
 -16 0 -6 973.04 35.84
 -16 0 6 990.53 34.05
 16 0 -6 953.9 36.04
 -16 0 -6 901.89 35.32
 -16 0 6 938.75 36.75
 16 0 -7 7.71 4.39
 -16 0 7 15.02 4.8
 -16 0 7 9.42 3.61
 16 0 -7 16.45 5.3
 -16 0 -7 10.5 4.48
 16 0 -7 16.5 5.2
 -16 0 -7 14.07 4.87
 16 0 -8 4.35 4.79
 -16 0 -8 5.24 4.79
 16 0 -8 4.37 4.81
 -16 0 -8 12.61 5.21
 -16 0 8 15.66 5.77
 16 0 -9 19.12 6.6
 -16 0 -9 3.69 5.61
 -16 0 9 5.77 5.63
 16 0 -9 2.54 5.26
 -16 0 -9 11.02 6.16
 -16 0 10 183.48 15.64
 -16 2 0 75.89 5.53
 -16 2 0 77.91 4.41
 16 2 0 71.15 3.86
 16 2 0 72.16 3.89
 -16 2 0 80.08 4.45
 16 2 0 87.52 6.59
 -16 2 -1 296.35 11.65
 16 -2 1 306.32 11.82
 16 2 -1 324.19 12.01
 16 2 -1 312.61 14.46
 16 2 -1 330.64 11.55
 -16 2 -1 308.48 11.6
 16 2 1 310.14 14.05
 16 2 1 316.65 11.38
 -16 2 1 343.54 13.98
 16 2 1 306.45 11.29
 16 2 -1 322.08 11.48
 -16 2 -1 315.62 11.63
 -16 2 -2 957.33 30.44
 16 2 -2 970.46 30.52
 16 2 -2 957.96 30.46
 -16 2 -2 948.33 30.4
 16 2 2 978.76 32.65
 16 -2 2 912.19 28.66
 16 -2 3 12.46 1.93
 -16 2 3 18.51 3.72
 -16 -2 3 12.6 3.3
 -16 2 -3 22.25 3.03
 16 2 -3 13.4 2.87
 16 2 -3 11.93 2.65
 -16 2 -3 15.31 2.82
 16 -2 -4 369.02 16.63
 16 2 -4 358.45 16.44
 16 2 -4 387.61 15.61
 -16 -2 4 332.44 15.65
 16 2 -4 359.32 15.33
 -16 2 -4 324.99 14.7
 -16 2 -4 325.33 14.72
 16 -2 4 297.78 11.52
 -16 2 4 346.55 16.22
 -16 -2 4 328.8 17.44
 -16 -2 5 41.79 5.66
 -16 2 5 34.57 5.59
 -16 -2 5 41.13 6.41
 -16 -2 5 44.02 5.59
 16 -2 -5 32.6 5.03
 16 2 -5 46.69 5.96
 -16 -2 6 68.56 7.2
 16 -2 -6 82.85 8.1
 -16 2 6 64.43 7.66
 -16 -2 6 75.55 7.47
 16 2 -6 73.24 7.71
 16 2 -6 54.49 6.98
 -16 -2 6 84.34 9.12
 -16 2 -6 68.72 7.27
 16 2 -6 55.92 6.89
 -16 2 -6 62.29 7.16
 -16 -2 7 115.4 9.45
 16 -2 -7 111.49 9.78
 -16 2 -7 92.04 9.72
 16 2 -7 102.75 10.14
 16 2 -7 85.74 9.23
 -16 2 -7 103.74 10.01
 -16 -2 7 113.35 11.04
 -16 2 7 100.28 9.83
 16 2 -8 390.74 21.86
 -16 2 -8 335.2 20.59
 -16 -2 8 394.57 22.25
 -16 2 8 377.25 20.89
 16 2 -8 384.54 21.59
 -16 2 -8 373.15 21.39
 -16 -2 8 416.87 19.87
 -16 2 9 33.52 7.28
 -16 -2 9 29.82 7.41
 -16 -2 9 44.48 6.99
 16 2 -9 40.32 8.41
 -16 2 -9 27.01 7.17
 16 2 -9 37.84 8.06
 -16 2 -9 34.43 7.64
 16 2 -10 24.46 7.78
 -16 2 -10 29.48 8.24
 16 2 -10 26.02 8.67
 -16 2 -10 19.72 7.72
 -16 2 10 28.53 7.52
 -16 -2 10 22.83 7.45
 16 4 0 356.21 15.16
 -16 4 0 334.1 14.93
 16 4 0 363.01 14.88
 -16 4 0 368.12 15.33
 16 4 0 368.08 14.95
 -16 -4 0 365.12 17.14
 -16 4 0 362.69 14.39
 16 4 0 342.7 16.8
 -16 4 1 294.56 13.05
 -16 4 -1 307.74 11.9
 16 4 -1 274.61 12.7
 -16 4 -1 308.92 13.53
 -16 -4 1 306.33 15.08
 -16 -4 -1 300.71 15.3
 16 4 -1 273.2 13.38
 16 4 -1 272.66 14.91
 16 4 1 306.53 15.05
 16 4 -1 284.28 13.23
 -16 4 1 301.22 13.57
 16 4 1 307.71 13.3
 -16 4 1 307 13.7
 -16 4 -1 305.03 13.46
 16 4 1 294.65 13.17
 16 4 -1 285.02 12.82
 16 4 -2 332.84 14.71
 -16 -4 2 352.21 16.73
 -16 4 -2 341.23 15.07
 16 4 -2 354.46 17.51
 16 4 -2 342.4 14.78
 -16 4 -2 360.59 15.28
 16 4 -2 326.95 15.28
 -16 -4 3 92.65 7.71
 16 4 -3 70.22 7.82
 -16 4 3 84.01 6.99
 -16 4 -3 56.75 5.23
 -16 -4 3 76.63 7.26
 16 4 -3 83.79 6.91
 16 -4 -3 70.79 6.67
 -16 4 -4 222.61 12.59
 -16 -4 4 225.66 12.92
 -16 4 -4 206.5 10
 16 4 -4 257.57 15.33
 -16 4 4 250.7 13.44
 16 4 -4 226.94 12.47
 16 4 -4 237.38 12.71
 -16 4 -4 227.15 12.69
 -16 -4 4 258.26 13.91
 16 4 -4 240.69 12.95
 16 -4 -4 255.74 13.23
 -16 -4 5 51.77 6.2
 16 4 -5 57.91 8.13
 16 4 -5 58.45 6.66
 -16 4 -5 44.2 6.06
 -16 -4 5 51.87 6.54
 16 -4 -5 62.11 6.62
 16 4 -5 53.86 6.4
 -16 4 5 59.01 6.74
 16 4 -5 62.3 6.89
 -16 4 -5 46.18 6.13
 16 4 -6 117.19 10.06
 -16 4 -6 120.53 10.25
 16 4 -6 110.27 11.6
 -16 -4 6 110.91 9.77
 -16 4 6 120.33 10.16
 16 -4 -6 132.36 9.92
 16 4 -6 111.16 10.05
 -16 4 -6 102.82 9.84
 -16 4 -7 153.67 12.24
 16 4 -7 127.76 11.3
 -16 -4 7 130.3 10.75
 16 4 -7 117.19 12.38
 16 4 -7 126.72 11.6
 -16 4 -7 112.4 10.84
 -16 4 7 117.75 10.86
 16 -4 -7 138.38 10.75
 -16 4 -8 102.35 11.34
 16 4 -8 111.35 11.58
 -16 4 -8 99.71 11.17
 16 4 -8 107.47 11.61
 -16 4 8 105.63 10.67
 -16 -4 8 121.41 10.88
 -16 -4 9 56.81 8.48
 -16 4 9 61.25 9.1
 -16 4 -9 43.36 8.69
 16 4 -9 62.63 9.87
 -16 4 -9 45.6 8.98
 16 4 -9 61.91 9.96
 -16 6 0 993.03 35.26
 16 6 0 932.43 34.32
 16 6 0 981.56 34.66
 -16 6 0 932.87 34.81
 -16 -6 0 912.66 35.35
 16 6 0 867.23 35.37
 -16 6 0 933.69 31.59
 16 6 1 91.09 8.85
 16 6 -1 114.11 9.68
 -16 -6 1 102.43 9.19
 -16 -6 -1 96.01 9
 16 6 -1 117.89 9.52
 -16 6 -1 99.7 8.47
 -16 6 -1 95.96 8.26
 16 6 -1 123.69 9.07
 -16 6 1 120.18 9.58
 16 6 1 88.14 8.31
 16 6 -1 117.37 8.81
 16 6 1 79.71 8.04
 -16 6 -1 101.67 8.56
 -16 6 1 113.02 9.36
 -16 -6 2 65.48 7.64
 -16 -6 -2 52.54 6.94
 16 6 -2 59.74 7.37
 16 -6 -2 52.89 6.17
 16 6 -2 58.31 6.6
 -16 6 -2 65.3 7.1
 16 6 2 67.15 7.14
 16 6 -2 62.02 7.34
 -16 6 -2 63.37 6.99
 -16 6 -2 55.27 6.54
 16 6 -2 61.62 6.65
 16 6 2 54.23 6.57
 -16 6 2 63.9 6.04
 16 6 -3 33.55 5.99
 -16 6 -3 42.69 6.29
 16 6 -3 26.74 5.99
 16 -6 -3 32.68 4.92
 -16 -6 3 34.24 5.85
 -16 6 -3 37.88 5.94
 16 6 -3 42.86 5.97
 16 6 -3 47.36 6.21
 -16 6 -3 37.03 5.97
 -16 6 3 33.32 5.18
 16 6 -4 125.23 11.27
 -16 6 -4 102.9 9.53
 16 6 -4 119.53 9.9
 16 -6 -4 115.38 8.65
 16 6 -4 102.82 9.36
 -16 6 -4 114.68 10.07
 -16 6 4 138.9 9.94
 -16 -6 4 121.64 10.39
 -16 6 -5 17.62 5.09
 16 6 -5 11.79 5.57
 16 6 -5 26.59 5.95
 -16 6 5 23.28 5.53
 16 -6 -5 24.19 4.5
 -16 -6 5 23.79 5.77
 16 6 -5 18.53 5.25
 -16 6 -5 14.8 4.82
 16 6 -6 298.67 19.42
 -16 6 6 306.64 17.5
 -16 6 -6 271.83 17.95
 16 6 -6 294.12 17.79
 16 6 -6 256.36 17.17
 -16 6 -6 303.16 18.54
 -16 -6 6 297.67 17.39
 16 -6 -6 305.75 15.76
 16 6 -7 33.63 6.98
 -16 6 -7 34.71 7.33
 -16 -6 7 37.47 7.13
 -16 6 -7 33.76 7.17
 16 6 -7 30.5 7.09
 -16 6 7 46.16 7.97
 16 6 -7 30.64 7.61
 16 6 -8 3.8 5.24
 -16 6 -8 3.91 5.73
 16 6 -8 6.92 6.54
 -16 -6 8 4.22 5.07
 16 6 -8 3.82 5.81
 -16 6 -8 3.93 5.54
 -16 6 8 1.16 5.27
 16 8 0 8.36 4.95
 -16 8 0 13.95 5.02
 -16 8 0 1.99 4.64
 16 8 0 13.89 5.12
 -16 -8 0 10.09 4.48
 16 8 1 20.64 5.76
 16 8 -1 28.68 6.21
 -16 8 1 24.26 5.95
 -16 8 -1 18.65 5.52
 16 8 -1 30.83 6.22
 -16 -8 -1 20.9 5.58
 -16 -8 1 22.77 5.71
 16 8 1 31 6.41
 16 8 -1 16.73 5.17
 -16 8 -1 16.78 5.49
 -16 8 1 25.27 5.95
 16 8 -2 366.4 20.98
 -16 8 -2 327.1 19.41
 16 8 -2 364.83 19.81
 -16 8 -2 374.38 20.32
 16 8 -2 347.49 20.16
 16 8 -2 323.3 19.08
 -16 8 -2 353.9 19.86
 16 8 2 384.05 20.32
 -16 8 2 376.34 20.91
 -16 8 2 369.17 20.82
 16 8 2 401.82 20.67
 -16 8 2 318.23 16.54
 -16 -8 2 367.39 20.08
 -16 -8 -2 317.16 18.91
 16 8 -3 12.1 5.62
 -16 8 -3 10.43 5.02
 16 8 -3 7.96 4.47
 -16 8 -3 10.45 4.95
 16 8 -3 9.49 5.55
 16 8 3 14.25 5.49
 -16 8 3 9.13 4.94
 -16 -8 3 19.14 5.84
 -16 8 3 11.56 4.55
 16 8 -3 11.97 5.1
 -16 8 -3 14.66 5.35
 -16 8 3 17.02 5.72
 16 8 3 13.2 5.48
 16 8 -4 79.74 9.89
 16 8 -4 89.51 10.68
 -16 8 -4 119.6 11.66
 -16 8 4 105.57 9.78
 -16 -8 4 117.03 11.4
 16 8 -4 109.63 11.52
 -16 8 -4 109.04 11.08
 16 8 -4 113.44 11.1
 -16 8 -4 104.42 11.34
 16 8 -5 15.78 6.6
 -16 8 -5 8.32 5.53
 -16 8 5 14.07 5.38
 16 8 -5 2.52 5.1
 -16 8 -5 23.35 6.8
 16 8 -5 8.16 5.52
 -16 -8 5 17.15 6.14
 -16 8 -5 11.89 5.63
 16 8 -5 16.95 6.69
 -16 8 6 5.32 5.19
 -16 8 -6 5.36 6.34
 16 8 -6 12.5 6.1
 16 8 -6 4.9 5.99
 -16 8 -6 8.97 6.45
 -16 8 -6 10.28 6.28
 16 8 -6 -2.46 6.01
 -16 -8 6 12.25 5.84
 -16 -10 0 147.52 13.48
 16 10 0 198.61 15.69
 -16 10 0 167.06 15.03
 16 10 0 157.77 14.49
 -16 10 0 179.47 15.41
 16 10 1 52.52 8.93
 -16 10 1 47.27 8.97
 16 10 -1 45.51 8.53
 -16 10 -1 54.59 9.61
 -16 -10 -1 44.57 8.01
 -16 -10 1 62.05 9.5
 -16 10 1 51.35 9.28
 16 10 -1 29.6 8
 -16 10 -1 50.96 9.25
 16 10 1 47.53 8.93
 -16 10 -2 19.66 6.72
 16 10 2 25.34 7.28
 16 10 -2 18.79 7.27
 -16 -10 2 30.93 7.43
 16 10 -2 13.78 6.42
 -16 10 -2 19.66 6.81
 16 10 2 31.57 7.5
 -16 10 2 27.65 7.76
 -16 10 2 23.53 7.19
 17 -1 0 -0.39 1.92
 17 1 0 0.48 2.06
 -17 1 0 2.22 2.1
 -17 1 1 1081.13 31.43
 17 1 -1 1041.61 31.04
 -17 1 -1 1033.85 30.82
 17 1 -1 996.13 31.06
 17 -1 -1 1059.51 31.7
 -17 1 1 1139.89 36.3
 -17 1 -1 1026.1 30.81
 -17 1 1 1089.45 31.45
 17 1 -1 1032.75 31.03
 17 1 -1 1128.84 36.81
 17 1 1 1091.07 35.25
 17 -1 1 1060.95 33.75
 17 1 2 209.77 8.03
 17 1 -2 211.74 8.72
 -17 1 -2 212.48 8.42
 17 -1 2 194.14 8.08
 -17 -1 2 187.68 8.35
 -17 1 -2 224.95 8.58
 17 1 -2 226.15 8.86
 17 -1 2 218.04 9.09
 17 1 2 212.32 10.39
 17 -1 2 197.56 8.11
 -17 -1 2 194.83 8.44
 17 1 2 212.75 8.07
 17 -1 -3 1508.1 49.31
 17 1 -3 1528.52 49.12
 -17 1 3 1432.28 48.63
 -17 -1 3 1408.58 49.62
 -17 1 -3 1420.07 45.45
 17 1 -3 1483.58 45.98
 17 1 -3 1469.33 45.89
 -17 1 -3 1458.58 45.5
 -17 -1 4 295.27 14.49
 17 -1 -4 278.02 14.92
 17 1 -4 319.35 15.56
 -17 -1 4 307.04 16.33
 -17 1 4 320.33 15.71
 17 1 -4 312.56 13.89
 -17 1 -4 292.05 13.35
 17 1 -4 283.71 13.53
 -17 1 -4 275.57 13.17
 -17 -1 5 364 19.38
 -17 1 5 400.19 19.28
 -17 -1 5 415.54 18.15
 17 -1 -5 398.23 19
 17 1 -5 401.38 19.08
 -17 1 -6 65.77 7.25
 17 -1 -6 79.35 8
 17 1 -6 84.2 8.19
 -17 -1 6 55.41 6.46
 -17 1 6 72.68 7.99
 -17 1 -6 67.09 7.16
 -17 -1 6 79.49 8.91
 17 1 -6 59.52 7.24
 17 1 -6 69.28 7.5
 -17 -1 7 445.94 19.95
 17 -1 -7 433.54 21.2
 17 1 -7 417.1 21.2
 17 1 -7 417.14 21.35
 -17 1 -7 381.27 20.5
 -17 -1 7 440.09 22.82
 -17 1 7 419.13 21.77
 17 1 -7 401.36 21.04
 -17 1 -7 420.9 21.21
 -17 -1 8 8.18 4.11
 17 1 -8 5.34 4.61
 -17 1 -8 7.15 5.21
 -17 1 8 11.57 4.97
 -17 -1 8 -2.25 4.76
 17 1 -8 2.15 4.54
 -17 1 -8 5.13 4.43
 17 1 -9 243.69 17.8
 -17 1 -9 229.78 17.12
 -17 -1 9 239.01 17.69
 -17 1 9 210.72 16.09
 17 1 -9 254.99 18.21
 -17 1 -9 197.54 15.98
 17 1 -10 39.98 9.2
 -17 1 -10 35.56 8.41
 17 1 -10 57.37 10.41
 -17 1 -10 23.36 7.57
 -17 1 10 37.08 8.54
 -17 -1 10 49.62 9.53
 -17 3 0 13.66 2.63
 -17 3 0 10.71 2.39
 17 3 0 9.54 2.14
 -17 -3 0 3.88 3.07
 17 3 0 7.12 1.92
 -17 3 0 9.42 2.17
 -17 3 1 1420.86 45.77
 -17 3 -1 1434.73 44.39
 -17 3 -1 1462.29 44.4
 17 3 -1 1461.75 44.77
 -17 3 -1 1314.9 44.21
 -17 3 1 1424.66 44.66
 17 -3 1 1379.2 42.93
 17 3 -1 1449.93 48.29
 17 3 -1 1401.63 43.87
 -17 3 -1 1450.35 44.36
 17 3 1 1449 44.01
 -17 3 1 1428.16 44.72
 17 3 1 1409.92 43.91
 -17 -3 1 1410.26 47.99
 17 3 -1 1460.49 46.82
 17 3 -1 1401.06 43.85
 17 3 -2 22.35 4.58
 17 3 2 19.2 3.9
 -17 3 -2 16.51 2.96
 17 3 -2 21.17 2.99
 -17 3 -2 17.89 3.04
 -17 -3 2 17.98 4.03
 -17 3 -2 15.05 2.81
 17 3 -2 19.14 2.89
 17 3 -3 91.43 8.53
 -17 -3 3 74.14 7.22
 17 -3 -3 77.25 7.14
 17 3 -3 81.37 7.11
 -17 -3 3 86.01 7.72
 17 3 -3 78.37 6.05
 -17 3 -3 88.2 6.33
 -17 3 3 93.59 7.41
 17 3 -3 88.83 6.41
 -17 3 -3 79.96 6.1
 -17 -3 4 48.75 6.05
 -17 3 4 64.12 6.61
 17 3 -4 56.94 6.38
 17 -3 -4 57.03 6.31
 17 3 -4 40.7 6.59
 -17 -3 4 48.99 6.04
 17 3 -5 1272.31 44.18
 -17 3 -5 1194.87 43.66
 -17 -3 5 1274.21 44.83
 17 -3 -5 1375.51 45.56
 17 3 -5 1363.53 45.7
 -17 -3 5 1292.14 45.2
 -17 3 -5 1263.73 44.02
 17 3 -5 1266.92 44.19
 -17 3 5 1269.83 45.1
 17 3 -6 26.11 5.61
 -17 3 -6 15.16 4.32
 17 3 -6 15.63 4.45
 -17 3 6 23.92 5.4
 -17 -3 6 15.85 4.54
 17 3 -6 16.35 4.63
 -17 3 -6 11.36 4.16
 -17 -3 6 34.41 5.72
 -17 -3 7 266.28 15.21
 -17 -3 7 248.25 14.66
 17 -3 -7 251.93 15.14
 17 3 -7 234.14 15.32
 -17 3 -7 211.77 14.63
 -17 3 7 235.86 15.31
 -17 -3 7 208.19 15.9
 17 3 -7 233.2 15.36
 -17 3 -7 211.34 14.62
 -17 3 -8 4.29 4.98
 17 3 -8 -3.3 6
 -17 3 8 2.07 4.64
 -17 -3 8 0.88 4
 -17 -3 8 4.83 5.7
 17 3 -8 -4.37 5.95
 -17 3 -8 1.06 5.57
 -17 3 -9 63.04 9.79
 17 3 -9 49.45 8.96
 -17 -3 9 78.25 9.23
 -17 -3 9 48.11 8.97
 17 3 -9 60.63 9.32
 -17 3 -9 40.57 8.23
 -17 3 9 63.41 9.04
 17 5 0 20.1 4.75
 -17 5 0 17.04 3.12
 -17 -5 0 24.76 5.05
 17 5 0 15.84 3.17
 -17 -5 1 391.56 18.43
 -17 -5 -1 326.94 17.65
 17 5 1 361.15 15.25
 17 5 -1 356.68 15.53
 -17 5 -1 374.64 14.22
 17 5 -1 379.82 18.56
 17 5 1 363.74 18.13
 -17 5 2 42.8 5.18
 -17 -5 2 45.28 6.06
 17 5 -2 40.64 6.19
 17 -5 -2 42.57 5.75
 -17 5 -3 1282.38 44.39
 17 5 -3 1318.98 43.76
 17 -5 -3 1333.56 44.71
 -17 -5 3 1311.65 45.92
 -17 5 3 1259.37 43.93
 17 5 -3 1280.88 43.91
 -17 5 -3 1289.82 44.4
 -17 5 -3 1327.13 44.55
 17 5 -3 1244.83 43.77
 17 5 -3 1250.14 46.96
 17 5 -4 70.53 8.54
 17 -5 -4 64.5 6.97
 17 5 -4 65.08 6.76
 -17 5 4 65.99 7.18
 17 5 -4 71.73 7.15
 -17 5 -4 74 7.5
 -17 -5 4 54.87 7.1
 17 5 -4 57.37 6.59
 -17 5 -4 70.21 7.25
 -17 5 -5 79.33 8.21
 -17 5 -5 102.85 9.23
 -17 -5 5 103.06 9.59
 17 5 -5 79.17 9.51
 17 -5 -5 89.14 8.27
 -17 5 5 90.29 8.7
 17 5 -5 106.07 9.42
 17 5 -5 89.59 8.69
 17 5 -6 13.92 5.76
 -17 5 -6 19.17 5.41
 17 5 -6 19.82 5.34
 -17 -5 6 11.43 4.63
 17 -5 -6 18.89 4.76
 17 5 -6 5.36 4.17
 -17 5 -6 12.72 4.85
 -17 5 6 14.97 5
 17 5 -7 323.27 21.36
 -17 5 7 313.45 18.73
 -17 5 -7 296.3 18.7
 17 5 -7 340.31 19.47
 17 5 -7 353.38 19.87
 -17 5 -7 311.74 19.19
 -17 -5 7 340.36 18.88
 17 -5 -7 305.84 17.34
 -17 -5 8 6.05 4.77
 17 5 -8 14.08 7.08
 17 5 -8 -1.18 4.99
 -17 5 -8 10.69 6.15
 -17 5 8 4.41 5.12
 17 5 -8 7.09 5.58
 -17 5 -8 -3.57 5.23
 17 7 0 0.77 4.42
 -17 7 0 4.99 4
 -17 -7 0 11.39 4.6
 -17 7 0 -0.83 3.93
 17 7 0 3.85 4.36
 17 7 0 3.71 3.75
 17 7 -1 442.7 22.19
 -17 7 1 412.06 17.91
 -17 7 1 431.9 21.12
 -17 7 -1 454.81 21.24
 17 7 1 405.76 20.3
 17 7 -1 417.87 20.24
 -17 7 -1 433.98 20.88
 17 7 1 459.98 20.96
 17 7 -1 431.73 20.53
 17 7 -1 449.08 21.68
 -17 7 1 429.88 20.99
 -17 -7 1 377.08 20.76
 -17 -7 -1 386.12 20.94
 17 7 -2 73.97 8.04
 -17 -7 2 70.53 8.69
 -17 -7 -2 70.85 8.36
 17 7 -2 74.09 8.75
 -17 7 -2 86.87 9.03
 17 7 2 90.05 8.68
 -17 7 -2 70.15 8.15
 -17 7 2 79.29 8.83
 17 7 -2 68.16 8.53
 17 -7 -2 56.09 6.5
 -17 7 -2 79.41 8.56
 17 7 2 88.41 8.76
 -17 7 2 76.44 7.11
 17 7 -2 71.63 7.86
 -17 7 2 67.41 8.21
 -17 7 -3 250.76 15.35
 -17 7 -3 239.13 15.14
 17 7 -3 234.21 14.63
 17 7 3 233.79 14.85
 17 7 3 242.69 15.02
 17 7 -3 237.43 14.86
 -17 7 3 216.04 13.08
 -17 -7 3 252.98 15.89
 17 7 -3 243.59 15.9
 -17 7 -3 247.72 15.55
 17 7 -3 222.51 15.61
 17 7 -4 149.02 12.43
 -17 7 -4 136.57 11.79
 -17 7 4 124.86 10.22
 -17 -7 4 116.95 11
 17 7 -4 120.37 10.74
 -17 7 -4 120.65 11.05
 17 7 -4 106.68 10.41
 -17 7 -4 137.55 11.65
 17 7 -4 133.82 12.53
 -17 7 -5 296.76 19.08
 -17 7 5 362.92 18.71
 17 7 -5 340.51 19.32
 -17 7 -5 325.75 19.34
 -17 -7 5 339.96 19.17
 17 7 -5 298.98 19.66
 -17 7 -5 342.59 19.8
 17 7 -5 306.84 18.74
 -17 7 6 28.65 6.42
 17 7 -6 25.12 7.22
 17 7 -6 29.54 6.71
 -17 7 -6 21.74 6.81
 -17 7 -6 28.46 6.98
 17 7 -6 27.27 6.49
 -17 -7 6 22.95 6.53
 17 7 -7 100.47 11.4
 -17 7 -7 81.2 10.71
 17 7 -7 94.71 12.06
 -17 -7 7 104.27 11.03
 17 7 -7 101.07 11.7
 -17 7 -7 101.57 11.78
 -17 7 7 115.43 11.75
 -17 9 0 1.14 5.2
 17 9 0 3.19 5.51
 -17 -9 0 4.25 4.4
 17 9 0 -2.12 5.24
 -17 9 0 2.27 5.55
 -17 9 -1 236.1 16.71
 -17 9 1 252.66 17.41
 17 9 -1 192.12 15.19
 17 9 1 243.13 16.66
 -17 9 1 225.53 16.59
 17 9 -1 233.04 16.24
 17 9 1 260.29 17.02
 -17 9 -1 218.02 16.2
 -17 -9 1 264.6 17.29
 -17 -9 -1 221.31 16.06
 17 9 -2 39.01 7.82
 17 9 -2 28.24 7.17
 -17 9 -2 46.66 7.94
 17 9 2 51.37 8.19
 -17 9 2 43.28 8.18
 17 9 -2 45.91 8.42
 -17 9 -2 37.58 7.44
 17 9 -2 35.84 7.29
 -17 -9 2 44.84 8.06
 -17 -9 -2 34.32 6.95
 17 9 2 43.77 7.7
 -17 9 2 50.42 8.62
 17 9 -3 49.53 8.95
 17 9 3 60.22 9.02
 -17 9 3 69.98 10.36
 17 9 -3 49.81 8.49
 -17 9 -3 61.33 9.24
 17 9 -3 52.28 9
 -17 9 -3 48.39 8.55
 -17 -9 3 44.8 8.5
 -17 9 3 65.13 7.55
 17 9 -3 62.4 9.11
 -17 9 -3 52 8.56
 17 9 3 63.6 9.01
 -17 9 3 62.2 9.68
 -17 9 4 54.15 9.43
 17 9 -4 48.87 8.69
 17 9 4 49.11 8.49
 -17 9 -4 34.76 7.9
 -17 -9 4 54.02 8.75
 17 9 4 39.63 7.92
 -17 9 4 54.49 9.56
 17 9 -4 29.95 7.72
 -17 9 -4 46.44 8.89
 17 9 -4 32.9 7.76
 17 9 -4 40.66 8.02
 -17 9 -4 61.1 9.4
 -17 9 4 51.81 7.67
 18 0 0 3660.55 109.31
 18 0 -1 -1.57 2.74
 18 0 1 0.8 1.97
 -18 0 2 624.36 20.06
 18 0 2 604.46 19.21
 18 0 2 688.79 22.5
 -18 0 2 622.52 20.05
 18 0 2 616.57 19.24
 -18 0 3 0.67 2.69
 18 0 -3 3.26 2.45
 18 0 -4 1235.59 39.88
 -18 0 -4 1137.62 38.88
 -18 0 -4 1151.85 38.99
 18 0 -4 1205.08 39.79
 -18 0 4 1254.15 43.16
 18 0 -4 1243.77 42.67
 -18 0 -5 3.27 2.66
 -18 0 5 1.23 2.81
 18 0 -5 4.55 3.21
 -18 0 -5 1.09 2.59
 -18 0 5 -0.82 3.31
 18 0 -6 1419.18 50.33
 18 0 -6 1387.87 49.19
 -18 0 -6 1342.72 48.29
 -18 0 6 1477.51 48.25
 -18 0 6 1455.71 51.42
 18 0 -6 1413.07 49.23
 -18 0 -6 1404.12 48.71
 -18 0 7 -2.01 3.21
 18 0 -7 -0.9 4.13
 -18 0 -7 1.69 3.86
 -18 0 -7 0.84 3.63
 18 0 -7 -1.8 3.89
 18 0 -7 -0.92 3.65
 -18 0 7 5.03 4.75
 -18 0 -8 68.49 8.77
 -18 0 8 86.63 10.18
 -18 0 -8 72.74 9.22
 -18 0 9 3.66 4.83
 -18 2 0 651.86 21.35
 -18 2 0 695.54 21.47
 -18 2 0 700.66 24.55
 18 2 0 660.39 20.77
 18 2 0 671.21 20.8
 -18 2 1 173.85 9.55
 18 2 1 156.27 6.51
 -18 2 -1 187.05 10.3
 18 2 -1 165.39 7.2
 -18 2 -1 147.37 6.9
 -18 -2 1 171.57 10.83
 18 -2 1 149.73 7.6
 -18 2 1 170.42 7.39
 -18 2 1 144.37 7.02
 18 2 -1 160.88 6.79
 -18 2 1 156.86 7.24
 18 2 1 152.16 6.68
 -18 2 -1 159.28 6.88
 18 2 -1 169.79 6.89
 -18 2 -1 154.84 6.82
 -18 2 1 155.38 7.17
 18 2 1 164.54 6.82
 18 2 1 156.77 6.5
 -18 -2 2 2640.69 81.31
 18 2 -2 2785.53 81.77
 18 -2 2 2407.08 74.84
 18 -2 -2 2633.23 81.05
 18 2 -2 2610.08 76.09
 -18 2 -2 2540.61 75.82
 18 2 -2 2607.37 76.1
 -18 2 -2 2514.72 75.81
 -18 -2 2 2760.86 81.28
 -18 2 3 24.91 4.41
 -18 -2 3 33.61 4.95
 -18 -2 3 29.98 4.94
 18 -2 -3 24.2 4.44
 -18 2 -3 22.7 3.23
 18 2 -3 25.2 3.45
 -18 2 -3 26.06 3.3
 18 2 -3 34.92 5.64
 18 2 -3 23.69 3.35
 18 2 -3 22.2 4.01
 18 -2 -4 1405.99 46.3
 18 2 -4 1325.45 45.78
 18 2 -4 1335.68 43.49
 -18 2 -4 1315.66 43.07
 18 2 -4 1351.62 43.58
 -18 2 -4 1279.44 42.99
 -18 -2 4 1365.5 46.35
 -18 -2 4 1415.85 45.78
 18 -2 4 1199.71 39.85
 -18 2 4 1364.76 45.87
 -18 -2 4 1444.3 48.32
 -18 -2 5 32.21 6.23
 -18 2 5 42.24 6.05
 18 -2 -5 29.55 5.24
 -18 -2 5 46.97 6.01
 -18 -2 5 29.9 5.45
 -18 2 6 316.49 17.62
 -18 -2 6 320.06 18.85
 18 -2 -6 345.81 17.89
 18 2 -6 318.26 17.43
 -18 2 -6 287.11 16.05
 18 2 -6 332.93 17.07
 -18 -2 6 304.33 16.89
 -18 -2 6 340.5 17.01
 18 2 -6 295.3 16.42
 -18 2 -6 321.11 16.49
 -18 -2 7 46.89 6.82
 18 -2 -7 65.53 8.04
 18 2 -7 56.09 7.84
 -18 2 -7 61.65 7.83
 -18 2 -7 51.66 7.52
 18 2 -7 55.34 7.79
 -18 2 7 63.31 8.26
 -18 -2 7 64.44 9.17
 -18 -2 7 45.59 6.74
 18 2 -8 640.63 29.88
 -18 2 -8 633.42 29.33
 18 2 -8 625.36 29.57
 -18 2 -8 626.58 29.32
 -18 -2 8 715.27 28.88
 -18 -2 8 618.18 30.87
 -18 2 8 622.4 29.54
 -18 -2 8 638.72 27.82
 -18 2 9 42.51 8.34
 -18 -2 9 36.8 8.47
 18 2 -9 27.36 7.19
 -18 2 -9 36.73 7.85
 18 2 -9 43.38 8.28
 -18 2 -9 29.56 7.21
 -18 -2 9 42.1 7.35
 18 4 0 1169.88 42.85
 18 4 0 1211.15 41.01
 -18 4 0 1210.97 40.08
 18 4 0 1244.61 39.58
 18 4 0 1284.15 39.75
 -18 4 0 1202.82 40.07
 -18 -4 0 1232.83 43.68
 -18 4 0 1225.21 39.78
 -18 4 -1 297.84 12.22
 18 4 -1 288.68 12.73
 18 4 -1 275.65 12.54
 -18 4 -1 310.87 13.33
 18 4 -1 292.5 13.58
 18 4 -1 277.81 15.38
 18 4 1 293.9 15.32
 -18 -4 1 289.91 15.43
 -18 4 -1 295.37 13.1
 18 4 1 297.2 12.93
 -18 4 1 284.49 13.22
 -18 4 1 294.91 13.41
 18 4 1 287.5 12.77
 18 4 -2 1315.62 47.91
 18 4 2 1435.41 47.25
 18 4 -2 1300.57 45.09
 18 4 -2 1325.36 43.74
 -18 4 -2 1400.61 44.42
 -18 4 -2 1370.37 44.3
 18 4 -2 1338.41 43.83
 -18 4 2 1382.58 45.14
 -18 -4 2 1342.8 47.13
 18 4 -2 1363.77 44.99
 -18 -4 3 37.95 5.68
 18 4 -3 42.98 6.41
 18 -4 -3 33.76 5.07
 -18 4 3 35.01 5.17
 -18 -4 3 33.63 5.41
 18 4 -3 33.32 5.01
 -18 4 -4 972.72 34.61
 -18 -4 4 874.42 35.55
 18 4 -4 990.07 38.65
 -18 4 4 976.34 35.71
 18 4 -4 968.45 34.57
 -18 -4 4 966.48 36.44
 18 4 -4 976.35 34.62
 -18 4 -4 995.7 34.83
 18 4 -4 963.95 35.65
 18 -4 -4 1010 36.25
 -18 -4 5 45.61 6.31
 18 4 -5 43.76 7.57
 -18 4 -5 55.9 6.45
 18 4 -5 53.02 6.55
 -18 -4 5 57.35 7.27
 -18 4 5 56.84 6.8
 18 -4 -5 66.31 7.28
 18 4 -5 58.01 6.85
 18 4 -5 46.39 6.28
 -18 4 -5 59.67 6.66
 18 -4 -6 412.92 19.97
 -18 4 -6 385.09 19.57
 18 4 -6 395.79 19.67
 -18 -4 6 380.25 19.19
 18 4 -6 369.17 19.31
 -18 4 -6 389.79 19.56
 18 4 -6 384.16 22.37
 -18 -4 6 387.33 19.93
 -18 4 6 365.65 19.62
 -18 4 -7 100.13 10.15
 18 4 -7 105.17 10.35
 18 4 -7 94.77 11.69
 -18 -4 7 110.68 10.28
 18 4 -7 116.49 10.75
 -18 4 -7 94.39 10.01
 -18 4 7 99.64 10.3
 18 -4 -7 114.45 10.16
 18 4 -8 247.89 17.39
 -18 4 -8 260.85 17.53
 18 4 -8 269.42 18
 -18 4 -8 269.17 17.9
 -18 -4 8 269.71 16.89
 -18 4 8 251.88 17.16
 18 4 -8 243.23 19.58
 18 4 -9 45.05 8.67
 -18 4 -9 38.87 8.51
 -18 4 -9 27.85 7.32
 18 4 -9 37.61 8.21
 -18 4 9 44.45 8.61
 -18 -4 9 37.85 7.66
 18 6 0 1444.7 48.83
 -18 6 0 1456.49 49.71
 -18 6 0 1445.34 49.66
 18 6 0 1505.81 49.13
 -18 -6 0 1453.86 51.49
 18 6 0 1400.9 51.42
 18 6 -1 64.35 7.15
 -18 6 1 49.26 6.56
 18 6 -1 53.6 6.16
 -18 6 -1 50.13 6.14
 18 6 1 47.53 6.12
 18 6 -1 51.73 7.04
 18 6 1 65.7 7.78
 -18 6 1 48.64 6.4
 18 6 -1 55.98 6.34
 18 6 1 44.24 5.9
 -18 6 -1 55.28 6.33
 -18 6 1 45.28 5.2
 -18 -6 1 55.64 7.24
 -18 -6 -1 56.06 7.47
 -18 6 -2 334.15 16.51
 18 6 -2 292.72 15.54
 18 6 -2 307.65 16.68
 -18 6 -2 287.72 15.84
 18 6 -2 321.04 16.02
 -18 6 -2 320.29 16.31
 18 6 2 336.95 16.45
 -18 6 2 358.35 17.53
 18 -6 -2 285.89 15.86
 18 6 -2 297.56 14.46
 18 6 2 320.08 16.16
 -18 6 2 319.19 16.76
 -18 6 2 335.84 15.51
 -18 -6 2 333.62 18.07
 18 6 -2 330.85 18.23
 18 6 -3 8.14 4.16
 -18 6 -3 10.65 4.16
 18 6 -3 12.75 4.11
 -18 6 -3 9.78 3.9
 18 6 -3 10.93 5
 18 -6 -3 6.19 3.32
 -18 -6 3 7.08 4.26
 18 6 -3 13.46 3.47
 18 6 -3 4.26 3.42
 -18 6 -3 17.36 4.84
 -18 6 3 12.45 4.13
 18 6 -4 367.95 21.53
 -18 6 4 404.75 19.46
 18 -6 -4 447.39 19.71
 -18 -6 4 407.76 21.06
 18 6 -4 412.95 19.78
 -18 6 -4 403.76 20.05
 -18 6 -4 390.36 20.23
 -18 6 -4 412.97 20.12
 18 6 -4 375.77 19.3
 18 6 -5 -1.15 5.15
 18 6 -5 1.74 4.05
 -18 6 -5 6.31 4.26
 -18 6 5 3.35 4.09
 18 -6 -5 11.49 3.97
 -18 -6 5 0.94 3.81
 18 6 -5 0.87 3.82
 -18 6 -5 0.9 3.87
 18 6 -6 596.67 29.51
 -18 6 6 596.84 26.76
 -18 6 -6 557.45 26.78
 18 6 -6 537.57 26.17
 -18 -6 6 568.09 26.67
 -18 6 -6 551.04 26.62
 18 6 -6 547.9 26.51
 18 -6 -6 564.06 24.75
 18 6 -7 29.87 6.92
 -18 6 -7 30.26 7.14
 -18 -6 7 30.15 6.63
 18 6 -7 23.38 6.55
 -18 6 -7 33.88 7.39
 18 6 -7 14.87 6.74
 -18 6 7 20.12 6.44
 18 8 0 84.3 9.08
 -18 8 0 68.77 8.51
 18 8 0 74.87 8.59
 -18 8 0 80.45 9.19
 -18 -8 0 80.35 9.89
 18 8 1 2.75 4.03
 18 8 -1 -1.81 4.41
 -18 8 -1 2.89 4.31
 -18 8 1 -1.97 4.17
 -18 -8 1 7.2 5.02
 -18 -8 -1 11.09 5.29
 18 8 1 0.92 4.33
 18 8 -1 -0.9 4.33
 -18 8 1 3.93 4.24
 -18 8 -1 -7.66 4.82
 18 8 -1 3.22 4.89
 18 8 -2 652.32 30.44
 18 8 2 635.66 28.49
 -18 8 -2 622.17 28.8
 -18 8 2 705.83 30.37
 -18 -8 2 637.49 29.84
 -18 -8 -2 544.11 28.04
 -18 8 -2 642.16 29.15
 18 8 -2 681.14 30.28
 -18 8 2 658.15 29.75
 18 8 2 652.97 28.78
 18 8 -2 650.34 28.6
 -18 8 -2 643.89 29
 18 8 -2 627.53 28.27
 18 8 -3 -2.94 4.48
 -18 8 -3 4.08 4.74
 18 8 -3 2.28 4.72
 -18 8 -3 -1.02 4.75
 18 8 3 0.98 4.14
 18 8 -3 -0.98 4.3
 -18 8 3 9.9 5.85
 -18 8 3 -1.11 5.04
 18 8 3 1.96 4.32
 -18 -8 3 2.15 4.91
 18 8 -3 5.43 4.77
 -18 8 -3 -7.2 5.02
 -18 8 3 -2.97 3.68
 18 8 -4 235.87 17.45
 -18 8 -4 259.81 17.64
 18 8 -4 255.59 17.12
 -18 8 -4 304.66 18.4
 18 8 -4 263.66 18.18
 -18 8 4 278.57 16.29
 18 8 4 275.64 17.68
 -18 8 -4 287.62 18.28
 18 8 -4 259.76 17.24
 18 8 4 302.62 18.25
 -18 -8 4 271.89 17.84
 -18 -8 5 9.02 6
 18 8 -5 -1.11 4.78
 -18 8 -5 4.61 4.55
 18 8 -5 8.74 5.8
 -18 8 5 5.71 4.35
 18 8 -5 1.24 5.47
 -18 8 -5 15.79 6.11
 -18 8 -5 8.05 5.61
 18 8 -5 2.21 5.14
 19 1 0 -1.06 2.28
 19 -1 0 2.16 2.24
 19 -1 1 1187.91 36.24
 19 1 1 1147.07 37.48
 -19 1 1 1094.11 32.54
 -19 1 1 1101.55 32.5
 -19 1 1 1072.72 32.52
 -19 1 1 1110.43 32.52
 -19 -1 1 1204.94 40.06
 19 -1 2 138.79 6.21
 -19 -1 2 147.46 6.58
 -19 -1 2 154.75 10.36
 -19 -1 2 138.74 6.5
 -19 -1 2 174.18 10.88
 19 1 -2 138.8 6.67
 -19 1 -2 144.78 6.33
 19 1 -2 159.67 10.41
 19 -1 2 159.04 7.77
 19 1 2 171.19 9.19
 19 1 -2 152.22 10.24
 19 -1 -2 143.96 10.31
 19 1 2 151.38 6.03
 19 -1 2 145.89 6.26
 -19 1 2 177.79 10.48
 19 1 2 155.39 6.08
 -19 1 2 157.52 6.9
 -19 1 2 162.84 6.96
 19 1 -2 159.3 6.91
 -19 1 -2 146.35 6.37
 -19 1 3 1645.89 54.2
 -19 -1 3 1673.95 55.48
 19 -1 -3 1614.22 54.55
 19 1 -3 1656.9 54.51
 -19 -1 3 1691.1 54.47
 19 1 -3 1601.46 50.21
 -19 1 -3 1577.17 49.66
 19 1 -3 1623.48 50.28
 -19 1 -3 1580.11 49.65
 -19 -1 3 1686.83 54.86
 -19 -1 4 256.81 15.12
 -19 1 4 246.54 14.28
 19 -1 -4 228.09 13.88
 19 1 -4 254.81 14.44
 -19 -1 4 266.47 14.17
 19 1 -4 249.64 12.17
 -19 1 -4 230.92 11.51
 19 1 -4 268.44 12.49
 -19 1 -4 253.08 11.85
 -19 -1 4 264.66 14.53
 -19 -1 5 459.25 22.44
 -19 1 5 474.48 21.88
 19 -1 -5 456.31 21.55
 19 1 -5 435.02 21.18
 -19 -1 5 457.14 20.49
 -19 1 6 57.47 7.79
 -19 -1 6 77.62 9.29
 19 -1 -6 62.8 7.79
 19 1 -6 62.67 7.81
 19 1 -6 66.1 7.54
 -19 1 -6 49.53 6.3
 19 1 -6 69.55 7.44
 -19 1 -6 62.28 6.96
 -19 -1 6 60.1 7.09
 -19 1 6 62.87 6.65
 -19 -1 7 472.25 21.22
 19 -1 -7 460.09 22.75
 19 1 -7 442.23 22.69
 19 1 -7 426.39 21.78
 -19 1 -7 394.47 20.76
 -19 -1 7 431.18 23.32
 -19 1 7 464.18 23.31
 19 1 -7 462.22 22.27
 -19 1 -7 426.28 21.26
 -19 1 -8 1.96 4.48
 19 1 -8 3.16 4.89
 -19 1 8 5.58 5.19
 -19 -1 8 2.4 5.07
 -19 -1 8 1.63 3.97
 19 1 -8 17.99 6.05
 -19 1 -8 5.92 4.58
 19 1 -9 255.96 18.31
 -19 1 -9 245.89 17.68
 19 1 -9 263.45 18.31
 -19 1 -9 255.09 17.69
 -19 -1 9 236.2 18.14
 -19 1 9 236.9 17.55
 19 3 0 1.31 2.64
 19 3 0 2.5 1.43
 -19 3 0 -0.3 2.24
 -19 -3 0 2.2 3.16
 -19 3 0 4.76 2.47
 -19 3 0 -0.91 2.32
 19 3 0 2.5 1.45
 19 3 -1 1677.32 50.46
 -19 3 -1 1619.25 51.59
 19 3 1 1673.26 50.4
 -19 3 -1 1662.81 50.77
 -19 -3 1 1673.62 56.16
 19 3 -1 1643.13 51.22
 -19 -3 1 1624.77 55.59
 19 3 -1 1665.61 55.72
 19 -3 1 1625.9 50.14
 19 3 1 1568.88 54.39
 19 3 1 1707.95 50.47
 -19 3 1 1708.14 51.29
 -19 3 -1 1657.45 50.77
 19 3 -1 1640.81 50.4
 -19 3 1 1655.5 51.16
 19 3 -2 28.48 4.79
 -19 3 2 20.58 3.83
 19 3 -2 25.57 3.55
 -19 3 -2 24.09 3.42
 19 3 -2 22.23 3.05
 -19 3 -2 23.64 3.13
 19 3 -2 15.92 4.38
 19 3 2 23.56 4.22
 19 3 -2 21.66 3.01
 -19 -3 2 16.59 4.44
 -19 -3 2 21.34 4.71
 -19 3 -2 19.21 2.89
 19 3 -3 222.48 13.69
 -19 -3 3 195.39 12.25
 19 -3 -3 207.86 12.6
 19 3 -3 208.08 12.17
 -19 -3 3 186.51 12.29
 -19 3 -3 185.06 9.75
 19 3 -3 195.24 9.98
 -19 3 3 194.6 11.55
 -19 3 -3 189.64 9.81
 19 3 -3 178.29 9.74
 19 3 -4 22.22 5.59
 -19 -3 4 30.7 5.6
 -19 3 4 29.64 5.05
 -19 -3 4 23.57 5.03
 19 3 -4 32.13 5.18
 19 -3 -4 37.53 5.59
 -19 3 5 1258.92 45.37
 -19 -3 5 1268.54 45.53
 19 3 -5 1231.47 48.08
 -19 -3 5 1339.9 45.61
 19 3 -5 1320.97 45.86
 19 -3 -5 1308.35 45.71
 19 3 -5 1211.19 43.36
 19 3 -5 1223.79 43.44
 -19 3 -5 1248.69 43.27
 -19 3 -5 1244.69 43.31
 19 -3 -6 23.49 5.17
 19 3 -6 23.03 5.31
 19 3 -6 20.21 4.9
 -19 3 -6 9.55 3.94
 -19 3 6 14.1 4.83
 -19 -3 6 20.76 5.14
 -19 -3 6 19.62 5.25
 -19 3 -6 14.64 4.53
 19 3 -6 15.45 4.54
 -19 3 7 229.18 15.53
 -19 -3 7 261.54 15.78
 19 -3 -7 218.64 14.9
 -19 3 -7 250.47 15.37
 19 3 -7 214.42 14.74
 -19 -3 7 243.37 15.17
 19 3 -7 239.68 15.51
 -19 3 -7 241.98 15.17
 -19 -3 8 4.72 4.46
 19 3 -8 4.34 5.3
 -19 3 -8 -3.1 5.49
 -19 -3 8 8.95 6.24
 -19 3 8 2.19 4.81
 -19 3 -8 9.21 5.3
 -19 -3 9 57.03 8.61
 19 3 -9 71.38 10
 -19 3 -9 51.18 8.71
 -19 3 9 69.13 9.58
 -19 -3 9 69.91 10.79
 19 3 -9 71.24 10.21
 -19 3 -9 59.33 9.38
 19 5 0 -1.93 2.89
 19 5 0 1.46 2.68
 -19 5 0 4.69 2.41
 -19 -5 0 0.83 3.65
 19 5 0 1.63 3.22
 -19 -5 -1 404.95 20.99
 -19 -5 1 446.93 21.3
 19 5 -1 433.99 21.24
 19 5 1 418.65 17.94
 19 -5 -2 23.74 4.93
 19 5 -2 27.02 4.45
 19 5 -2 32.3 5.89
 -19 5 2 21.05 4.23
 19 5 -3 1269.8 47.29
 -19 5 -3 1208.43 43.32
 19 5 -3 1215.1 43.83
 -19 -5 3 1232.73 45.64
 19 -5 -3 1299.65 45.01
 -19 5 -3 1284.5 43.47
 19 5 -3 1263.44 43.07
 19 5 -3 1286.61 43.1
 -19 5 -3 1282.64 43.46
 -19 5 3 1274.17 43.81
 -19 5 -4 35.34 5.46
 19 5 -4 45.37 7.29
 19 5 -4 36.02 5.52
 -19 5 4 27.63 5.41
 -19 -5 4 41.56 6.54
 19 5 -4 32.09 5.45
 19 -5 -4 38.29 5.88
 19 5 -4 36.51 5.43
 -19 5 -4 32.54 5.45
 -19 -5 5 96.3 9.81
 19 5 -5 79.85 10.31
 19 -5 -5 98.5 8.89
 -19 5 5 83.27 8.54
 -19 5 -5 93.26 8.74
 19 5 -5 88.09 8.51
 19 5 -5 85.47 8.48
 -19 5 -5 99.86 8.81
 19 5 -6 -3.68 5.4
 19 5 -6 21.38 5.44
 -19 5 -6 13.26 5.01
 -19 -5 6 3.77 4.82
 19 -5 -6 11.84 4.56
 -19 5 6 12.78 4.99
 19 5 -6 6.2 4.46
 -19 5 -6 11.42 4.74
 -19 5 7 279.38 17.84
 19 5 -7 246.31 19.31
 -19 -5 7 309.51 18.62
 19 -5 -7 345.91 18.29
 19 5 -7 278.3 17.9
 -19 5 -7 327.92 18.99
 19 5 -7 311.29 18.62
 -19 5 -7 314.46 18.73
 -19 5 -8 1.15 5.41
 19 5 -8 -3.5 5.04
 -19 5 -8 3.44 5.04
 19 5 -8 11.71 5.98
 -19 -5 8 3.2 4.6
 19 5 -8 2.94 6.22
 -19 5 8 6.82 5.19
 -19 7 0 8.09 4.52
 19 7 0 2.24 4.08
 -19 7 0 -0.81 4.36
 19 7 0 2.23 3.79
 19 7 0 9.99 4.64
 -19 -7 0 11.72 5.06
 19 7 -1 432.48 22.59
 19 7 -1 445.96 20.55
 -19 7 -1 394.53 20.34
 19 7 1 453.62 20.98
 -19 7 -1 420.51 20.78
 19 7 1 486.01 21.27
 -19 7 1 411.3 20.71
 19 7 -1 413.65 20.05
 -19 7 1 418.38 20.79
 -19 -7 1 437.64 22.65
 -19 -7 -1 404.23 22.04
 19 7 -2 76.64 8.68
 -19 7 -2 56.49 7.36
 19 7 -2 80.99 8.18
 -19 7 -2 63.39 7.57
 -19 7 2 84.63 8.8
 19 7 -2 66.05 7.48
 19 7 2 80.53 8.13
 19 7 -2 74.74 9.2
 19 -7 -2 58.29 7.04
 -19 -7 2 58.67 8.63
 -19 7 2 60.98 6.62
 19 7 2 71.25 7.8
 -19 7 -2 70.01 7.83
 -19 7 2 82.69 8.78
 19 7 -3 228.33 16.34
 -19 7 3 261.8 14.36
 19 7 3 232.94 14.9
 19 7 -3 261.75 15.33
 -19 7 -3 248.87 15.5
 19 7 -3 239.46 15.69
 -19 7 -3 237.58 15.22
 19 7 3 264.01 15.6
 19 7 -3 271.27 15.49
 -19 7 -3 255 15.52
 -19 -7 3 241.48 16.65
 -19 -7 4 103.65 10.63
 -19 7 -4 105.66 10.25
 19 7 -4 102.45 9.74
 -19 7 4 88.38 8.78
 19 7 -4 90.89 10.98
 19 7 -4 98.39 9.58
 -19 7 -4 100.96 9.96
 19 7 -4 90.09 10.1
 -19 7 -4 96.7 10.04
 -19 7 -5 286.89 18.29
 19 7 -5 279.37 18.16
 -19 -7 5 334.35 19.4
 -19 7 5 289.36 17.18
 19 7 -5 288.51 17.89
 -19 7 -5 318.19 18.65
 19 7 -5 275.62 17.49
 -19 7 -5 302.35 18.21
 19 7 -5 296.51 19.82
 19 7 -6 18.22 5.87
 -19 7 -6 22.01 6.32
 -19 7 -6 19.9 6.35
 19 7 -6 17.21 5.59
 -19 -7 6 28.66 6.75
 -19 7 6 15.27 5.72
 19 7 -6 22.68 7.91
 -19 9 0 1.1 5.87
 19 9 0 6.19 5.12
 19 9 0 -1.03 5.53
 -19 9 0 -1.1 5.69
 -19 -9 0 6.96 5.57
 -19 9 -1 256.98 17.35
 -19 9 1 264.97 18.04
 19 9 1 290.61 17.92
 19 9 -1 268.55 17.29
 19 9 -1 263.52 18.44
 19 9 -1 243.04 16.65
 -19 9 -1 265.82 17.72
 -19 9 1 262.36 17.87
 19 9 1 273.01 17.5
 -19 -9 1 224.17 17.45
 -19 -9 -1 250.98 17.83
 -19 9 2 30.27 7.42
 -19 9 -2 32.16 7.51
 19 9 2 25.51 7.03
 19 9 -2 26.52 6.64
 19 9 -2 29.73 6.9
 -19 9 -2 37.72 7.51
 19 9 2 26.48 6.82
 -19 9 2 36.09 7.75
 -19 -9 2 15.6 6
 19 9 -2 24.62 7.09
 19 9 3 75.57 9.83
 -19 9 3 76.28 10.64
 19 9 -3 58.7 9.16
 -19 9 -3 78.04 10.24
 19 9 3 88.81 10.29
 -19 9 -3 79.58 10.09
 -19 9 3 68.85 9.74
 19 9 -3 62.22 8.95
 -19 -9 3 44 8.66
 19 9 -3 77.22 10.77
 19 9 -3 65.74 9.38
 -19 9 -3 79.3 10.11
 20 0 0 2952.43 91.28
 -20 0 0 3077.6 93.65
 20 0 1 2.23 2.21
 -20 0 -1 5.8 2.94
 -20 0 1 3.34 2.88
 20 0 2 184.1 9.14
 20 0 -2 164.27 11.03
 20 0 2 139.34 5.43
 -20 0 2 169.7 6.56
 -20 0 2 221.91 12.19
 -20 0 -2 195.3 11.24
 -20 0 2 174.65 6.62
 -20 0 2 195.34 11.48
 20 0 2 141.95 5.45
 20 0 -3 6.66 3.5
 -20 0 3 5.13 3.58
 -20 0 4 340.78 17.37
 -20 0 4 392.5 19.19
 20 0 -4 359.84 18.24
 20 0 -5 0.84 3.17
 -20 0 5 4.46 4.07
 -20 0 5 3.49 3.57
 -20 0 6 838.55 32.02
 -20 0 6 790.37 34.17
 20 0 -7 17.06 5.35
 -20 0 7 14.45 4.56
 -20 0 7 4.33 4.95
 -20 0 8 10.68 5.52
 -20 0 9 -2.59 5.59
 -20 2 0 176.24 6.81
 -20 2 0 179.46 9.91
 20 2 0 162.58 6.12
 -20 2 0 173.86 6.8
 20 2 0 158.83 6.11
 -20 2 0 205.46 11.28
 -20 -2 0 200.89 12.04
 20 -2 0 185.66 9.68
 20 2 0 178.42 10.84
 -20 2 -1 163.7 6.75
 20 2 -1 167.39 6.71
 -20 2 -1 156.64 6.66
 -20 -2 1 170.17 11.51
 20 2 1 165.09 6.26
 -20 -2 1 159.35 10.99
 20 2 -1 170.01 10.82
 20 -2 1 166.93 8.3
 -20 2 1 163.77 7.16
 20 2 -1 162.03 10.64
 -20 2 1 152.03 6.98
 20 2 1 167.35 6.4
 20 2 -1 155.12 6.59
 -20 2 1 161.12 7.11
 20 2 1 160.95 6.37
 20 2 1 170.53 6.3
 -20 2 1 168.4 7.2
 -20 2 -2 854.94 27.45
 -20 2 -2 810.52 27.49
 -20 -2 -2 804.99 27.2
 -20 2 2 922.87 32.12
 -20 -2 2 975.51 34.21
 20 2 -2 894.51 33.35
 20 -2 2 806.4 27.32
 20 2 -2 945.83 33.21
 20 -2 -2 924.91 33.57
 20 2 -2 877.02 27.78
 -20 2 -2 869.37 27.47
 20 2 -2 883.69 27.79
 -20 -2 2 939.99 33.71
 -20 2 -3 17.71 2.83
 20 2 -3 18.09 2.95
 -20 -2 3 23.85 5.04
 20 2 -3 14.67 4.48
 -20 -2 3 16.08 4.36
 -20 2 3 28.76 4.89
 20 -2 -3 18.27 4.44
 20 2 -3 21.28 3.3
 -20 2 -3 17.68 2.96
 20 2 -3 24.44 4.42
 20 -2 -4 369.78 18.25
 20 2 -4 338.02 17.59
 -20 2 -4 341.11 14.76
 20 2 -4 347.19 15.21
 20 2 -4 337.12 15.14
 -20 2 -4 331.94 14.69
 -20 -2 4 332.42 17.76
 -20 -2 4 326.46 17.24
 -20 2 4 352.8 17.64
 -20 -2 5 31.54 6.31
 -20 2 5 27.55 5.78
 20 -2 -5 31.31 5.77
 20 2 -5 35.78 6.08
 -20 -2 5 32.11 5.7
 -20 -2 5 28.82 5.75
 20 2 -6 99.11 9.68
 20 -2 -6 85.17 9.08
 20 2 -6 91.19 8.48
 -20 2 -6 96.68 8.31
 20 2 -6 101.22 8.94
 -20 2 -6 84.26 8.03
 -20 -2 6 100.67 9.61
 -20 2 6 86.04 9.27
 -20 -2 6 95.88 10.64
 -20 -2 6 95.55 9.15
 20 2 -7 77.13 8.67
 -20 2 -7 73.74 8.52
 20 -2 -7 98 9.92
 20 2 -7 106.13 10.3
 20 2 -7 87.79 9.29
 -20 -2 7 77.51 8.88
 -20 2 7 99.38 10.39
 -20 -2 7 82.35 10.62
 -20 -2 7 86.46 9.06
 -20 2 -7 76.05 8.65
 -20 -2 8 336.03 18.82
 20 -2 -8 315.67 19.46
 20 2 -8 320.72 19.57
 -20 2 -8 323.15 18.94
 -20 2 8 338.93 20.36
 -20 -2 8 312.39 20.9
 20 2 -8 339.14 19.96
 -20 2 -8 287.48 18.15
 -20 -2 8 323.86 18.58
 20 2 -9 18.42 7.04
 -20 2 -9 23.9 6.96
 -20 2 9 18.7 6.98
 -20 -2 9 13.81 7.36
 20 2 -9 10.99 5.88
 -20 2 -9 18.11 6.57
 -20 -4 0 329.29 18.14
 -20 4 0 372.57 14.92
 20 4 0 329.14 13.97
 20 4 0 337.09 14.05
 -20 4 0 364.23 14.82
 -20 4 0 344.02 14.93
 20 4 0 370.14 18.12
 -20 4 -1 205.54 10.31
 20 4 -1 240.14 10.82
 -20 4 -1 218.42 10.76
 20 4 -1 236.27 10.73
 20 4 1 226.88 10.64
 20 4 -1 237.35 11.53
 20 4 -1 198.84 13.44
 20 4 1 215.29 13.35
 20 4 -1 225.39 12.56
 -20 4 1 241.59 11.38
 20 4 1 227.27 10.59
 -20 4 -1 213.83 10.66
 -20 -4 1 231.92 14.2
 -20 4 1 230.22 11.24
 20 4 -2 354.99 15.58
 -20 -4 2 346.58 18.02
 -20 4 -2 326.97 14.46
 20 4 -2 320.5 14.29
 20 4 -2 366.6 18.78
 20 4 2 362.53 17.76
 20 4 -2 310.05 16.01
 -20 4 2 359.1 16.29
 20 4 2 333.91 14.52
 20 4 2 345.84 14.63
 -20 4 -2 334.29 14.58
 20 4 -2 343.7 14.48
 20 4 -3 24.86 5.7
 20 -4 -3 23.49 4.86
 -20 4 3 18.49 4.56
 -20 -4 3 19.84 5.02
 -20 -4 3 16.23 4.63
 20 4 -3 22.18 4.51
 -20 -4 4 251.12 15.37
 20 4 -4 234.15 16.3
 -20 4 4 266.26 15.07
 20 4 -4 291.88 14.12
 -20 4 -4 265.33 13.72
 -20 -4 4 270.76 16.13
 -20 4 -4 291.5 14.05
 20 4 -4 274 13.98
 20 -4 -4 301.88 16.21
 -20 -4 5 24.72 5.74
 20 4 -5 28.64 6.9
 -20 4 -5 32.34 5.16
 20 4 -5 28.17 5.13
 20 4 -5 27.64 5.12
 -20 4 -5 24.62 4.66
 -20 4 5 33.72 5.86
 -20 -4 5 24.34 5.47
 20 -4 -5 32.02 5.92
 20 4 -5 33.63 5.95
 -20 4 -6 146.13 11.19
 -20 -4 6 164.46 12.07
 -20 -4 6 164.45 12.61
 20 -4 -6 167.62 12.41
 20 4 -6 144.84 13.73
 -20 4 6 148.42 12.04
 20 4 -6 149.87 11.44
 -20 4 -6 154.92 11.41
 20 4 -6 164.62 11.89
 20 4 -7 89.95 11.71
 20 4 -7 89.95 9.86
 20 -4 -7 84.77 9.42
 -20 4 7 90.75 9.97
 -20 -4 7 99.89 10.22
 -20 4 -7 82.69 9.19
 -20 4 -7 77.43 8.98
 20 4 -7 77.86 9.29
 20 -4 -8 104.07 10.89
 20 4 -8 118.83 11.92
 -20 4 -8 108.55 11.47
 -20 4 8 122.27 12.03
 -20 4 -8 112.93 11.53
 20 4 -8 122.16 12.05
 20 4 -8 140 15.23
 -20 -4 8 133.93 12.37
 20 6 0 796.15 30.18
 -20 6 0 825.32 31.08
 -20 -6 0 813.23 34.07
 20 6 0 797.27 33.69
 20 6 0 817.73 30.31
 -20 6 0 822.15 31.03
 20 6 -1 71.2 7.01
 -20 6 -1 80.71 7.47
 -20 -6 1 68.86 8.58
 -20 -6 -1 76.76 9.04
 -20 6 1 74.73 7.6
 20 6 -1 78.05 8.95
 20 6 -1 63.95 6.83
 -20 6 1 66.65 7.14
 -20 6 1 63.5 6.37
 -20 6 -1 88.89 7.71
 20 6 1 72.78 8.46
 -20 6 2 88.8 7.84
 -20 6 -2 73.24 7.46
 20 6 -2 117.52 9.43
 -20 6 -2 100.17 8.65
 20 6 -2 87.74 7.89
 -20 6 -2 121.5 8.97
 20 6 -2 107.79 10.42
 20 -6 -2 85.11 8.57
 -20 -6 2 92.59 9.97
 -20 6 2 96.06 8.62
 20 6 -2 90.92 8.03
 -20 6 2 93.4 8.47
 -20 6 3 17.3 4.63
 20 6 -3 21.61 4.39
 20 6 -3 18.45 5.17
 -20 6 -3 24.56 4.89
 20 6 -3 31.14 5.21
 -20 6 -3 18.99 4.55
 20 6 -3 17.04 6.06
 -20 -6 3 19.23 5.78
 -20 6 -3 23.27 4.98
 20 6 -3 28.38 5.14
 20 -6 -3 31.42 5.58
 20 6 -4 193.15 14.74
 -20 6 4 150.07 11.59
 20 -6 -4 183.06 12.22
 20 6 -4 171.9 11.69
 -20 6 -4 181.2 12.33
 20 6 -4 179.31 12.78
 -20 6 -4 135.21 11.49
 -20 -6 4 164.41 13.1
 -20 6 -4 164.49 11.76
 20 6 -4 172.92 11.93
 -20 6 -5 11.33 4.72
 20 6 -5 17.13 5.09
 -20 6 -5 12.14 4.93
 20 6 -5 20.49 5.48
 -20 -6 5 16.21 5.75
 -20 6 5 25.25 5.74
 20 6 -5 15.85 6.06
 20 -6 -5 15.46 4.89
 20 6 -6 306.71 18.48
 -20 6 -6 299.03 18.23
 -20 6 6 332.81 19.02
 -20 -6 6 341.18 19.77
 20 6 -6 334.72 21.78
 -20 6 -6 348.01 19.18
 20 6 -6 300.89 18.28
 -20 6 -7 29.26 6.85
 20 6 -7 45.9 8.2
 -20 -6 7 27.58 7.04
 20 6 -7 34.07 6.89
 -20 6 -7 24 6.37
 20 6 -7 17.08 7.1
 -20 6 7 33.58 7.29
 -20 8 0 18.8 5.51
 20 8 0 18.37 5.4
 20 8 0 6.85 5.41
 20 8 0 13.05 4.82
 -20 8 0 14.99 5
 -20 -8 0 16.84 6.43
 20 8 -1 6.15 4.43
 -20 8 -1 10.29 5.18
 20 8 1 14.22 4.92
 -20 8 1 11.53 4.91
 -20 -8 1 10.14 5.59
 -20 -8 -1 6.6 5.29
 20 8 1 27.56 5.95
 -20 8 1 10.53 4.9
 20 8 -1 8.77 4.35
 -20 8 -1 13.97 5.03
 20 8 -1 10.36 5.45
 20 8 -2 309.73 20.23
 -20 8 2 340.3 19.59
 20 8 2 350.39 19
 -20 -8 2 323.12 20.31
 20 8 -2 329.76 19.63
 20 8 2 334.24 18.73
 -20 8 2 345.82 19.58
 -20 8 -2 328.21 18.81
 20 8 -2 312.71 18.32
 20 8 -2 349.72 18.99
 -20 8 -2 333.09 19.01
 20 8 -3 16.33 5.81
 -20 8 -3 14.95 5.52
 20 8 -3 3.66 5.18
 -20 8 3 21.34 6.39
 20 8 3 17 5.54
 20 8 -3 9.64 5.16
 -20 8 -3 15.22 5.68
 -20 8 3 15.45 4.82
 -20 -8 3 11.55 6.15
 -20 8 -3 17.96 5.72
 -20 8 3 12.77 5.67
 20 8 3 14.16 5.1
 20 8 -3 12.43 5.16
 -20 8 4 142.79 11.31
 20 8 -4 127.31 11.67
 -20 8 -4 146.94 12.5
 20 8 -4 119.26 12.78
 20 8 -4 114.4 12
 -20 8 -4 114.73 11.59
 20 8 4 129.55 11.92
 -20 -8 4 127.83 12.76
 20 8 4 131.12 11.75
 -20 8 -4 101.44 10.89
 20 8 -4 120.13 11.46
 -20 8 -5 6.7 4.82
 20 8 -5 6.53 5.48
 -20 -8 5 9.57 6.11
 20 8 -5 1.23 5.29
 -20 8 -5 13.08 6.07
 20 8 -5 3.28 4.71
 -20 8 -5 6.71 4.83
 -20 8 5 8.8 5.4
 20 8 -5 14.63 6.88
 -21 1 0 4.66 3.09
 -21 -1 0 2.17 2.93
 21 -1 0 1.42 2.17
 -21 1 -1 17.03 3.99
 -21 -1 1 28.74 5
 -21 1 1 17.74 4.12
 -21 -1 -1 21.95 4.44
 21 -1 1 19.5 3.37
 21 1 -1 18.33 4.23
 -21 1 -2 141.42 9.49
 -21 -1 2 171.49 11.11
 -21 -1 2 108.15 5.39
 21 1 -2 159 10.61
 21 -1 2 118.64 7.01
 21 -1 -2 123.91 10.05
 21 1 -2 144.36 10.3
 -21 -1 -2 100.83 4.63
 -21 1 -2 111.43 5.02
 -21 1 2 131.34 5.78
 -21 -1 2 123.06 5.55
 -21 1 2 128.57 5.75
 -21 1 2 147 9.8
 -21 1 3 361.94 16.99
 -21 -1 3 329.2 17.12
 21 -1 -3 308.94 16.81
 21 1 -3 261.6 15.53
 -21 -1 3 321.35 16.72
 21 1 -3 304.42 12.41
 -21 1 -3 284.58 11.65
 21 1 -3 289.71 12.29
 -21 1 -3 298.45 11.75
 -21 -1 3 327.06 16.79
 -21 1 4 200.67 13.07
 -21 -1 4 200.79 13.65
 21 -1 -4 191.43 12.78
 21 1 -4 194.35 13.08
 21 1 -4 195.55 10.33
 -21 1 -4 190.72 9.83
 -21 -1 4 223.22 13.53
 -21 -1 4 191.9 12.73
 21 1 -4 210.14 10.59
 -21 1 -4 186.08 9.73
 21 -1 -5 22.26 5.6
 21 1 -5 28.37 5.83
 -21 1 -5 27.7 4.28
 -21 1 -5 30.11 4.35
 -21 -1 5 31.34 5.9
 -21 -1 5 29.9 5.62
 -21 1 5 30.18 5.69
 -21 -1 5 36.07 6.73
 21 1 -6 69.35 7.5
 -21 1 -6 63.81 6.67
 -21 1 -6 64.72 6.66
 21 1 -6 68.26 7.44
 -21 -1 6 65.92 7.85
 21 1 -6 90.19 9.39
 -21 1 6 49.97 7.64
 -21 -1 6 70.51 9.31
 21 -1 -6 59.77 8.1
 21 1 -7 86.08 8.9
 -21 1 -7 68.76 7.84
 -21 -1 7 86.92 9.05
 21 -1 -7 95.69 10.05
 -21 1 -7 87.23 8.72
 21 1 -7 77.83 8.8
 -21 1 7 64.75 9.07
 -21 -1 7 79.34 9.92
 21 1 -7 91.21 9.88
 21 1 -8 4.18 4.42
 -21 1 -8 1.88 4.81
 21 1 -8 19.75 6.22
 -21 1 -8 4.69 4.51
 -21 1 8 10.66 5.69
 -21 -1 8 10.17 5.7
 21 -1 -8 3.37 4.84
 21 1 -9 92.04 11.21
 -21 1 -9 86.64 10.38
 21 1 -9 79.02 10.75
 -21 1 -9 91.34 10.37
 -21 1 9 103.46 12.24
 -21 -1 9 106.02 12.67
 -21 3 0 1.11 1.92
 -21 3 0 -0.48 2.43
 -21 3 0 0.83 2.13
 21 3 0 2.13 2.87
 -21 3 -1 305.4 12.09
 -21 3 -1 308.39 12.1
 -21 3 -1 317.82 15.34
 21 3 -1 318.34 16.59
 21 -3 1 291.17 12.21
 -21 -3 1 323.36 17.08
 21 3 1 319.29 15.96
 21 3 -1 316.57 15.96
 -21 3 1 302.31 12.44
 -21 -3 1 298.85 16.96
 -21 3 1 303.51 12.42
 -21 3 -2 13.04 2.78
 -21 3 -2 19.43 2.79
 -21 -3 2 17.93 4.64
 21 3 2 25.05 4.44
 21 3 -2 21.86 4.33
 -21 -3 2 17.74 4.85
 21 3 -2 17.98 4.49
 -21 3 -2 22.22 2.96
 -21 3 2 12.93 3.56
 -21 3 -3 8.14 2.44
 -21 -3 3 8.94 3.84
 21 -3 -3 6.55 3.47
 21 3 -3 7.52 3.44
 21 3 -3 6.21 3.75
 -21 3 3 9.7 3.78
 -21 3 -3 8.1 2.45
 -21 -3 3 -0.83 3.57
 -21 -3 4 17.79 4.98
 21 3 -4 14.75 4.9
 -21 3 -4 14.77 3.22
 -21 -3 4 17.39 4.97
 21 3 -4 15.4 4.61
 21 -3 -4 21.09 4.8
 -21 3 4 22.33 4.86
 -21 3 -4 20.37 3.53
 -21 -3 5 429.52 21.02
 21 3 -5 434.34 23.16
 -21 -3 5 385.32 20.15
 21 3 -5 403.89 20.69
 21 -3 -5 390.17 20.61
 -21 3 -5 386.85 17.79
 -21 3 -5 404.02 17.95
 -21 3 5 415.98 20.73
 21 3 -6 1.24 5.45
 21 3 -6 8.5 4.01
 -21 -3 6 14.34 5.08
 21 -3 -6 14.29 4.94
 21 3 -6 11.61 4.88
 -21 3 6 5.68 4.56
 -21 3 -6 16.17 4.3
 21 3 -6 9.2 3.98
 -21 3 -6 14.16 4.15
 -21 -3 6 12.64 4.62
 21 -3 -7 42.96 7.25
 21 3 -7 41.42 6.83
 -21 3 -7 35.59 6.08
 21 3 -7 44.84 7.06
 -21 3 -7 33.59 6.12
 -21 -3 7 46.66 7.78
 -21 3 7 28.25 6.72
 -21 -3 7 44.05 7.22
 -21 3 -8 9.91 5.27
 21 3 -8 -1.08 5.33
 -21 -3 8 8.14 5.27
 21 -3 -8 1.1 4.73
 -21 3 8 10.4 5.64
 21 3 -8 1.07 5.63
 -21 3 -8 7.9 5.45
 21 5 0 3.46 2.77
 -21 -5 0 4.61 4.13
 21 5 0 -0.88 3.57
 21 5 -1 43.09 5.37
 21 5 -1 39.9 6.59
 -21 -5 1 23.96 5.99
 -21 5 1 42.14 5.18
 21 5 1 40.81 6.45
 -21 5 2 32.97 5.11
 -21 -5 2 29.4 6.45
 -21 5 -2 30.45 4.71
 21 5 -2 26.04 5.71
 21 -5 -2 29.82 5.6
 -21 5 2 38.14 5.04
 -21 5 2 34.45 4.94
 21 5 -2 26.87 4.94
 -21 5 -3 410.12 18.21
 21 5 -3 435.83 22.48
 -21 5 -3 418 18.31
 21 -5 -3 404.88 20.43
 21 5 -3 424.3 19.8
 -21 -5 3 415.65 21.24
 -21 5 -3 383.73 18.27
 -21 5 3 403.05 19.16
 -21 5 4 31.1 5.68
 -21 5 -4 31.37 5.09
 21 5 -4 24.46 5.08
 21 -5 -4 34.7 6
 -21 -5 4 41.59 7.07
 -21 5 -4 29.96 5.25
 21 5 -4 32.86 6.87
 -21 5 -4 33.18 5.1
 21 5 -5 8.32 3.86
 -21 5 -5 10.32 3.82
 21 -5 -5 10.59 4.45
 21 5 -5 7.8 4.1
 -21 5 5 1.73 4.22
 -21 -5 5 14.63 4.98
 21 5 -5 5.96 5.04
 -21 5 -5 7.4 3.62
 21 5 -5 12.17 4.41
 -21 5 -6 5.08 4.33
 21 5 -6 6.14 4.42
 21 -5 -6 14.91 5.34
 -21 5 6 6.72 5.68
 -21 -5 6 3.05 4.65
 21 5 -6 3.89 6.02
 21 5 -6 6.17 4.57
 -21 5 -6 12.79 4.83
 21 5 -7 85.98 9.69
 21 5 -7 105.13 10.76
 -21 5 7 65.13 8.96
 -21 5 -7 76.51 9.23
 21 -5 -7 79.63 9.28
 -21 5 -7 104.75 10.28
 -21 -5 7 83.42 9.96
 21 5 -7 79.15 11.55
 -21 -7 0 15.15 5.76
 -21 7 0 3.9 3.7
 21 7 0 11.82 4.73
 -21 7 0 7.05 4.12
 -21 -7 -1 96.25 10.56
 -21 -7 1 88.57 10.48
 -21 7 1 90.28 8.74
 -21 7 -1 82.5 8.48
 21 7 -1 96.43 10.37
 -21 7 1 96.98 8.98
 -21 7 -1 91.41 8.75
 21 7 -2 72.22 9.56
 21 -7 -2 69.66 7.96
 -21 -7 2 83.65 10.08
 -21 7 2 75.18 7.61
 -21 7 -2 57.46 7.73
 -21 7 2 78.18 8.51
 -21 7 -2 70.48 7.96
 -21 7 -2 76.12 8.14
 -21 7 2 72.33 8.07
 21 7 -3 31.52 7.13
 21 -7 -3 41.89 6.58
 -21 7 3 31.21 5.76
 -21 7 3 33.8 6.44
 -21 7 -3 40.81 6.48
 -21 7 3 31.83 6.46
 -21 7 -3 43.21 6.5
 -21 7 -3 39.99 6.7
 -21 -7 3 40.55 7.98
 21 7 -4 74.29 8.47
 21 7 -4 84.37 10.84
 -21 7 4 74.98 8.51
 -21 -7 4 89.02 10.37
 -21 7 -4 88.3 9.22
 -21 7 -4 81.94 9.11
 21 7 -4 74.09 8.38
 -21 7 -4 87.86 9.6
 21 7 -5 59.46 10.03
 21 7 -5 96.32 9.88
 -21 7 -5 92.77 10.05
 -21 7 -5 85.28 9.83
 21 7 -5 108.31 10.38
 -21 -7 5 86.38 10.7
 -21 7 5 77.25 9.37
 -21 7 -5 83.66 9.47
 21 7 -6 25.39 6.42
 -21 7 -6 28.59 6.74
 -21 -7 6 18.72 6.73
 -21 7 -6 27.84 7.17
 21 7 -6 29.76 6.95
 -21 7 -6 21.24 6.31
 -21 7 6 18.69 5.84
 21 7 -6 16.89 7.11
 -21 9 0 -5.34 5.53
 -21 -9 0 5.11 5.93
 -21 9 0 -3.19 5.27
 -21 9 1 92.24 10.74
 -21 9 -1 81.67 9.82
 -21 9 -1 88.26 10.26
 -21 9 1 91.1 10.78
 -21 -9 1 82.2 11.27
 21 9 -1 112.82 12.17
 -21 -9 -1 110.87 12.44
 -21 9 2 21.45 6.26
 -21 9 -2 21.59 6.27
 21 9 -2 26.28 7.45
 -21 9 -2 19.44 6.21
 -21 9 2 15.76 5.69
 -21 -9 2 23.31 7.35
 -22 0 0 161.34 11.05
 22 0 1 4.42 2.57
 -22 0 1 0.74 2.64
 -22 0 -1 -2.87 3.04
 22 0 -2 203.92 12.91
 -22 0 -2 202.83 12.33
 -22 0 2 242.19 13.56
 -22 0 2 245.28 13.33
 -22 0 2 170.88 6.83
 -22 0 2 179.21 6.88
 22 0 2 205.44 10.37
 -22 0 3 1.58 3.48
 -22 0 3 0.8 3.3
 22 0 -3 0.83 3.2
 -22 0 4 7.9 4.01
 22 0 -4 6.12 3.62
 22 0 -5 -2.8 4.03
 -22 0 5 -5.78 5.26
 -22 0 5 -1.56 3.57
 -22 0 6 103.61 11.07
 -22 0 6 99.32 9.41
 22 0 -6 109.73 10.7
 22 0 -7 1.09 4.51
 -22 0 7 -3.47 5.09
 22 0 -8 36.39 7.57
 -22 0 8 34.06 7.98
 -22 0 9 1.37 6.02
 -22 2 0 162.83 6.37
 -22 2 0 223.25 12.38
 -22 -2 0 200.83 12.83
 -22 2 0 172.14 6.32
 -22 2 0 160.57 6.35
 22 -2 0 206.82 10.49
 22 2 0 212.85 12.14
 -22 2 0 176.72 6.34
 -22 2 1 95.51 7.7
 -22 2 -1 82.89 4.03
 22 -2 1 95.99 6.32
 22 2 -1 118.95 9.19
 22 2 1 97.04 8.01
 22 2 -1 97.36 8.47
 -22 2 -1 86.23 4.05
 -22 2 1 87.44 4.53
 -22 2 1 86.28 4.52
 -22 -2 1 85.47 8.46
 -22 2 -1 89.6 7.94
 -22 2 1 91.24 4.59
 -22 2 1 93.16 4.67
 -22 2 -2 40.69 3.31
 -22 2 -2 47.36 5.74
 -22 -2 2 48.45 6.77
 -22 2 -2 46.83 3.41
 -22 2 -2 52.31 3.53
 -22 2 2 46.35 5.85
 22 2 -2 36.94 5.78
 22 -2 -2 39.75 6.2
 22 2 2 46.14 5.59
 22 2 -2 39.24 5.81
 -22 -2 2 52.39 6.82
 22 2 -3 18.56 4.82
 -22 2 3 30.06 5.22
 22 -2 -3 26.51 5.21
 -22 -2 3 15.17 4.81
 -22 2 -3 20.98 4.11
 22 2 -3 27.09 5.53
 -22 -2 3 30.67 5.71
 -22 2 4 7.32 3.85
 22 2 -4 4.33 3.74
 22 -2 -4 3.54 3.24
 -22 -2 4 9.67 4.61
 22 2 -4 -0.99 3.99
 -22 -2 4 4.21 3.91
 -22 -2 5 34.31 6.38
 -22 2 5 30.62 6.03
 -22 -2 5 23.3 5.38
 22 2 -5 26.23 5.77
 22 -2 -5 37.5 6.72
 22 -2 -6 23.08 5.72
 22 2 -6 21.25 5.76
 -22 -2 6 24.37 5.7
 -22 2 6 20.86 5.59
 -22 -2 6 31.5 6.3
 -22 -2 6 25.16 6.58
 22 -2 -7 45.32 7.95
 22 2 -7 49.25 8.06
 -22 -2 7 53.7 7.64
 -22 2 7 44.78 8.15
 -22 -2 7 47.48 7.53
 -22 -2 7 32.31 7.91
 22 -2 -8 83.14 10.3
 -22 -2 8 90.38 10.25
 -22 -2 8 100.34 10.45
 -22 -2 8 79.32 10.84
 -22 2 8 79.05 10.15
 22 4 0 4.65 3.3
 -22 4 0 5.79 2.43
 -22 4 0 5.43 2.46
 22 4 0 4.95 3.63
 -22 4 -1 202.38 9.85
 -22 4 -1 178.6 9.51
 -22 -4 1 172.89 13.1
 -22 4 -1 194.23 11.84
 22 4 -1 215.56 13.85
 22 4 1 214.34 13.31
 22 4 -1 189.45 11.92
 -22 4 1 202.58 10.14
 -22 4 1 204.05 11.42
 -22 4 1 197.48 10.05
 -22 4 -2 11.13 3.7
 22 4 2 5.63 3.93
 -22 4 2 4.67 2.46
 -22 -4 2 0.91 4.16
 -22 4 2 7.11 3.44
 -22 4 2 5.11 2.38
 22 4 -2 11.05 4.77
 22 4 -2 5.07 3.07
 22 -4 -3 9.62 4.35
 -22 4 3 16.6 4.87
 22 4 -3 8.57 3.76
 -22 -4 3 10.05 4.61
 -22 4 -3 13.79 4.01
 -22 -4 3 8.85 4.4
 22 4 -3 17.68 5.23
 -22 4 4 16.82 4.82
 22 -4 -4 22.37 5.32
 22 4 -4 28.99 5.58
 -22 -4 4 18.51 5.44
 -22 -4 4 17.89 5.03
 22 4 -4 14.95 5.7
 -22 4 5 28.24 5.86
 22 4 -5 34.13 6.37
 22 -4 -5 24.4 5.62
 -22 -4 5 28.57 6.04
 -22 -4 5 33.66 6.38
 22 4 -5 40.78 7.96
 -22 4 6 10.73 4.76
 22 -4 -6 5.95 4.61
 22 4 -6 1 3.57
 -22 -4 6 -1.99 4.46
 -22 -4 6 9.26 4.66
 22 4 -6 5.14 5.43
 22 4 -7 58.52 10.01
 -22 4 7 61.37 8.54
 22 -4 -7 47.49 8.18
 -22 -4 8 26.75 7.46
 22 -4 -8 15.63 6.11
 -22 4 8 9.53 5.83
 22 4 -8 21.99 8.25
 -22 6 0 101.52 8.36
 -22 6 0 102.39 8.38
 -22 -6 0 83.48 10.19
 22 6 0 96.22 10.07
 22 6 1 44.16 7.53
 -22 6 -1 35.28 5.31
 -22 6 1 41.83 5.75
 -22 6 -1 37.12 5.3
 -22 6 1 35.83 5.33
 -22 -6 1 48.29 7.71
 22 6 -1 49.69 7.66
 -22 6 -2 36.58 5.26
 22 6 -2 23.47 6.66
 22 -6 -2 22.97 5.32
 -22 6 2 29.93 5.41
 22 6 -2 28.66 4.98
 -22 6 2 17.27 4.66
 -22 6 -2 12.9 4.1
 -22 -6 2 21.99 6.29
 -22 6 -2 14.42 4.05
 -22 6 2 26.43 5.02
 -22 6 3 2.22 3.78
 22 -6 -3 5.3 4.25
 22 6 -3 5.83 3.51
 -22 6 -3 9.1 3.92
 22 6 -3 7.95 5.54
 -22 6 -3 7.7 3.63
 -22 -6 3 8.39 4.96
 -22 6 -3 8.04 3.89
 -22 6 -4 12.25 4.57
 -22 -6 4 3.2 4.32
 22 6 -4 4.81 3.53
 22 -6 -4 9.78 4.67
 -22 6 -4 3.77 3.45
 22 6 -4 6.03 4.66
 -22 6 4 6.58 4.43
 -22 6 -4 9.78 3.95
 22 6 -5 1.29 5.35
 -22 6 -5 2.73 4.07
 22 -6 -5 -0.92 4.11
 -22 -6 5 7.64 4.98
 -22 6 5 -2.74 5.04
 -22 6 -5 1.67 3.75
 -22 6 -5 2.5 3.93
 22 6 -6 113.19 13.02
 22 -6 -6 95.74 9.99
 -22 6 -6 88.21 9.58
 -22 6 6 103.32 10.67
 -22 -6 6 108.19 11.68
 -22 6 -6 97.22 10.07
 22 8 0 34.19 7.86
 -22 -8 0 19.63 7.46
 -22 8 0 38.23 6.54
 -22 8 0 33.48 6.45
 22 8 -1 1.23 4.87
 -22 8 1 -0.93 4.1
 -22 8 -1 3.61 3.89
 -22 8 1 11.2 4.83
 -22 8 -1 1.81 4.2
 -22 -8 1 3.69 5.42
 -22 -8 -1 -1.19 5.23
 -22 8 -2 73.05 8.89
 -22 8 2 87.64 9.67
 -22 8 2 82.83 9.42
 -22 8 -2 95.16 9.64
 22 8 -2 94.6 11.36
 -22 -8 2 86.78 11.02
 -22 8 3 -1.03 4.6
 -22 -8 3 -1.24 5.24
 -22 8 3 -0.8 3.88
 -22 8 3 1.03 4.68
 -22 8 -3 0.97 4
 -22 8 -3 6.8 4.89
 -22 8 -3 3.99 4.64
 22 8 -3 -1.3 5.14
 22 8 -4 25.59 7.64
 -22 8 4 18.92 6.88
 -22 8 -4 11.21 5.08
 -22 -8 4 30.08 7.51
 -22 8 4 20.47 5.61
 -22 8 -4 19.27 6.49
 -22 8 -4 16.31 5.52
 -22 8 4 23.23 6.63
 23 1 0 1.9 2.5
 23 -1 0 1.04 2.37
 -23 1 0 1.49 3.15
 -23 -1 0 -0.8 3.38
 23 -1 1 5.84 2.69
 23 1 -1 5.53 3.58
 -23 1 1 10.44 3.61
 -23 -1 1 12.17 4.32
 -23 1 -1 13.07 3.87
 -23 -1 -1 3.95 3.48
 -23 1 1 9.06 3.45
 23 1 -2 92.28 8.43
 -23 1 2 85.24 7.96
 23 1 -2 76.42 8.13
 23 -1 2 82.89 6.05
 -23 1 -2 90.89 8.25
 -23 -1 2 101.75 9.06
 -23 -1 3 14.44 4.47
 -23 1 3 11.95 4.25
 23 1 -3 13.15 4.36
 23 1 -3 7.8 4.04
 23 -1 -3 17.73 4.6
 -23 -1 4 193.69 13.24
 -23 1 4 166.58 12.51
 -23 -1 4 181.27 13.4
 -23 -1 4 204.32 13.51
 23 -1 -4 182.54 13.08
 23 1 -4 161.48 12.85
 -23 -1 5 19.74 5.96
 -23 1 5 13.5 4.86
 23 -1 -5 14.78 5.04
 23 1 -5 13.71 5.15
 -23 -1 5 16.61 4.92
 -23 -1 5 7.02 4.43
 -23 1 6 34.76 6.92
 -23 -1 6 35.26 7.52
 23 -1 -6 41.12 7.27
 23 1 -6 29.95 6.39
 -23 -1 6 29.09 6.38
 -23 -1 6 23.75 5.91
 -23 1 7 18.45 5.64
 -23 -1 7 13.65 6.26
 23 -1 -7 22.65 6.5
 23 1 -7 14.84 5.5
 -23 -1 7 15.28 5.71
 -23 -1 7 12.46 5.11
 23 -1 -8 -1.21 4.78
 23 1 -8 -2.45 4.73
 -23 1 8 3.77 5.09
 -23 -1 8 4.04 6.15
 23 3 0 2.31 3.05
 23 -3 0 0.92 2.51
 23 3 -1 17.51 4.47
 -23 -3 1 10.62 4.34
 -23 3 -1 22.07 4.63
 -23 3 1 15.76 3.68
 23 3 -1 15.64 4.28
 23 3 1 11.19 3.94
 23 -3 -2 24.77 5.37
 23 3 2 22.09 4.62
 23 3 -2 20.66 4.73
 -23 3 -2 17.3 4.33
 -23 -3 2 18.66 5.06
 -23 3 2 21.72 4.46
 23 3 -2 21.91 5.38
 -23 -3 2 20 5.41
 23 -3 -3 258.5 15.93
 23 3 -3 252.6 15.24
 23 3 -3 260.26 16.2
 -23 3 3 256.25 14.64
 -23 -3 3 255.29 16.03
 -23 -3 3 249.43 15.89
 -23 3 -3 229.61 13.34
 23 3 -4 11.71 4.55
 23 -3 -4 19.78 5.16
 -23 -3 4 10.2 4.47
 -23 3 4 18.42 4.59
 -23 -3 4 23.17 5.5
 23 3 -4 12.51 4.95
 -23 3 5 99.75 9.99
 23 3 -5 109.66 11.56
 -23 -3 5 86.7 9.6
 23 3 -5 94.71 9.96
 23 -3 -5 96.81 9.89
 -23 -3 5 86.81 9.58
 -23 -3 6 6.96 5.08
 -23 3 6 6.09 4.96
 23 -3 -6 7.31 4.94
 23 3 -6 10.56 5.32
 -23 -3 6 10.78 5.08
 23 3 -6 9.13 7.12
 -23 -3 7 2.09 4.93
 -23 3 7 -2.23 4.71
 23 -3 -7 7.85 5.02
 23 3 -7 2.28 5.01
 -23 -3 7 7.06 4.92
 23 3 -7 -2.9 6.63
 -23 3 8 1.22 5.05
 -23 -3 8 3.31 5.03
 23 -3 -8 -2.37 5.12
 23 5 0 0.95 3.66
 23 5 0 1.98 3.01
 -23 -5 0 -1.01 4.19
 -23 -5 1 6.15 4.6
 -23 5 1 11.39 3.52
 23 5 -1 13.8 3.96
 23 5 -1 14.6 4.9
 23 5 1 6.41 3.09
 23 5 1 8.42 4.43
 23 -5 -2 25.59 5.67
 23 5 -2 15.57 4.66
 -23 -5 2 10.29 5.51
 -23 5 2 28.61 5
 -23 5 -2 40.26 5.53
 23 5 -2 25.74 6.38
 -23 5 3 96.97 8.78
 23 5 -3 81.85 9.83
 23 -5 -3 88.32 9.34
 23 5 -3 82.58 8.55
 -23 -5 3 90.33 10.28
 -23 -5 4 37.38 6.88
 23 5 -4 20.98 6.17
 23 5 -4 30.54 5.94
 23 -5 -4 34.06 6.53
 -23 5 4 31.73 5.96
 -23 -5 5 50.9 8.08
 23 5 -5 47.77 8.97
 23 5 -5 51.21 7.43
 23 -5 -5 40.24 6.94
 -23 5 5 39.58 6.95
 -23 -5 6 4.39 4.73
 23 5 -6 6.83 6.35
 23 -5 -6 5.14 4.34
 -23 5 6 -5.08 5.61
 -23 -5 7 21.81 6.96
 23 5 -7 29.65 8.12
 23 -5 -7 20.49 6.41
 -23 5 7 26.86 7.13
 -23 -7 0 -1.18 4.99
 23 7 0 2.3 4.54
 23 7 -1 21.08 6.41
 -23 -7 1 13.22 6.81
 23 -7 -2 35.32 6.34
 -23 7 2 38.03 6.32
 23 7 -2 33.68 7.26
 -23 7 2 42.94 6.45
 -23 -7 2 26.23 7.2
 23 -7 -3 5.53 4.13
 -23 7 3 5.25 4.47
 -23 7 3 -0.79 3.96
 -23 -7 3 -2.38 5.14
 23 7 -3 1.24 5.56
 -23 7 3 2.62 3.77
 -23 -7 4 59.94 9.37
 23 7 -4 58.81 9.75
 -23 7 4 46.24 7.1
 -23 -7 5 21.91 7.22
 -23 7 5 14.51 5.62
 23 7 -5 20.89 7.52
 -24 0 0 432.91 20.78
 24 0 -1 -1.33 3.05
 -24 0 -1 -1.59 3.42
 -24 0 1 0.83 3.19
 24 0 -2 20.85 5.32
 24 0 2 24.16 3.97
 -24 0 -2 29.07 5.46
 -24 0 2 21.71 4.92
 24 0 -2 15.12 4.64
 -24 0 3 -0.87 3.66
 24 0 -3 -3.7 3.56
 -24 0 3 0.86 3.23
 -24 0 4 31.8 6.12
 -24 0 4 24.63 6.05
 24 0 -4 25.19 5.84
 -24 0 5 -1.04 4.73
 24 0 -5 3.1 4.09
 24 0 -6 165.23 13.72
 -24 0 6 165.26 13.97
 24 0 -7 10.66 5.42
 -24 0 8 4.01 5.41
 24 0 -8 7.59 5.24
 -24 -2 0 20.18 5.23
 -24 2 0 18.18 4.48
 24 -2 0 26.52 4.23
 24 2 0 24.13 4.72
 -24 2 1 103.22 8.38
 24 2 -1 117.27 9.64
 -24 2 1 84.38 8.44
 -24 -2 1 91.94 9.33
 -24 2 -1 87.18 8.1
 24 2 -1 90.63 8.75
 24 2 1 104.59 8.56
 -24 2 2 177.17 11.52
 -24 2 -2 151.78 10.92
 -24 -2 2 156.27 12.19
 24 2 -2 142.39 11.34
 24 2 2 144.97 10.36
 24 2 -2 162.81 11.98
 24 -2 -2 169.89 12.52
 24 2 -3 15.29 4.54
 -24 2 3 16.92 4.52
 24 2 -3 19.53 5.33
 -24 2 -3 8.3 3.39
 -24 -2 3 13.75 4.76
 -24 -2 3 9.2 4.57
 24 -2 -3 12.3 4.41
 -24 2 4 43.35 6.67
 24 2 -4 46.09 7.59
 -24 -2 4 48.41 7.28
 -24 -2 4 30.19 6.3
 24 -2 -4 42.15 6.7
 24 2 -4 39.32 6.77
 -24 2 5 31.05 6.07
 24 2 -5 21.26 6.87
 -24 -2 5 20.71 5.68
 24 2 -5 26.64 6.47
 24 -2 -5 16.58 5.55
 -24 -2 5 23.38 6.32
 -24 -2 6 8.14 5.04
 -24 -2 6 -3.03 4.52
 24 -2 -6 -1.1 4.13
 24 2 -6 11.11 4.79
 -24 2 6 3.19 4.39
 -24 2 7 44.08 8.12
 -24 -2 7 41.16 7.46
 -24 -2 7 55.83 8.29
 -24 -2 7 45.85 8.86
 24 -2 -7 50.7 8.56
 24 2 -7 53.41 8.49
 -24 2 8 73.3 10.65
 -24 -2 8 96.78 10.81
 -24 -2 8 111.42 12.94
 24 -2 -8 99.87 11.48
 -24 -2 8 119.51 12.01
 24 4 0 27.54 5.77
 24 4 0 17.85 4.39
 24 4 -1 142.79 10.9
 -24 -4 1 132.31 12.05
 -24 4 -1 156.36 10.96
 24 4 -1 156.93 12.26
 24 4 1 175.49 12.33
 -24 4 1 148.1 10
 24 4 -2 38.22 6.04
 -24 4 2 40.91 5.84
 24 -4 -2 48.05 7.25
 24 4 2 28.62 5.65
 -24 4 -2 43.11 6.12
 -24 -4 2 31.46 6.97
 24 4 -2 34.39 6.81
 24 4 -3 22.67 5.14
 -24 4 3 25.94 5.21
 24 -4 -3 29.12 6.07
 -24 4 -3 25.61 4.47
 -24 -4 3 15.62 5.23
 -24 -4 3 22.47 5.88
 24 4 -3 22.96 6.21
 -24 4 4 44.23 6.84
 24 4 -4 34.79 6.36
 24 -4 -4 46.79 7.35
 -24 -4 4 27.44 6.29
 -24 -4 4 26.76 6.77
 24 4 -4 28.32 6.98
 -24 4 5 17.11 5.9
 24 4 -5 29.38 6.22
 24 -4 -5 29.09 6.75
 -24 -4 5 29.83 6.69
 -24 -4 5 30.55 6.78
 24 4 -5 24.63 6.84
 -24 4 6 16.65 5.9
 24 -4 -6 11.97 5.16
 24 4 -6 17.47 6.33
 -24 -4 6 13.14 5.66
 24 4 -6 25.68 7.57
 -24 -4 6 10.89 5.49
 -24 -4 7 67.03 9.32
 24 4 -7 83.49 12.2
 -24 4 7 64.99 9.5
 24 -4 -7 50.91 8.94
 24 6 0 186.47 14.2
 -24 -6 0 150.05 13.98
 -24 -6 1 46.22 8.47
 24 6 1 38.69 7.08
 24 6 -1 34.28 7.09
 -24 6 2 6.47 3.82
 24 6 -2 5.95 3.51
 -24 -6 2 8.14 5.67
 24 -6 -2 -1.94 3.84
 24 6 -2 10.22 5.8
 -24 6 3 5.59 3.96
 24 6 -3 16.26 4.5
 -24 -6 3 12.71 5.82
 24 -6 -3 8.8 4.55
 24 6 -3 2.4 4.74
 -24 -6 4 10.46 5.85
 24 6 -4 14.14 5.07
 24 -6 -4 5.94 4.84
 24 6 -4 11.45 5.92
 -24 6 4 17.53 5.46
 -24 -6 5 2.35 5.18
 24 -6 -5 7.14 4.82
 24 6 -5 4.08 5.87
 -24 6 5 6.76 4.93
 -24 -6 6 87.04 10.92
 24 -6 -6 75.07 9.78
 24 6 -6 82.91 11.85
 -24 6 6 75.3 9.37
 24 8 0 12.99 6.25
 -24 -8 0 11.92 6.77
 24 8 -1 1.31 5.3
 -24 -8 1 10.84 6.61
 24 8 -2 85.67 11.31
 -24 -8 2 98.4 12.41
 24 8 -3 9.64 6.06
 -24 -8 3 1.35 5.57
 -25 1 0 0.82 3.53
 -25 -1 0 -0.88 3.63
 25 1 0 -0.69 3.02
 -25 1 -1 55.85 7.22
 25 1 1 67.4 6.84
 -25 -1 -1 71.42 8.19
 25 -1 1 59.38 5.69
 -25 1 1 58.13 7.36
 -25 -1 1 93.86 9.22
 25 1 -1 64.07 7.72
 25 -1 -1 68.33 7.38
 25 1 -1 65.14 7.48
 -25 1 2 111.87 9.54
 25 1 -2 109.02 9.99
 -25 -1 2 120.15 10.5
 -25 1 2 127.45 10.43
 -25 1 -2 101.08 9.24
 25 1 -2 122.05 10.56
 25 -1 -2 88.83 9.65
 25 1 2 103.43 8.33
 -25 -1 3 322.55 18.27
 -25 1 3 312.59 17.35
 25 -1 -3 283.24 17.69
 25 1 -3 300.09 17.88
 25 1 -3 325.14 18.35
 -25 -1 4 111.2 10.64
 25 -1 -4 114.44 10.82
 25 1 -4 126.59 11.22
 -25 1 4 111.03 10.7
 -25 1 5 32.19 6.87
 -25 -1 5 23.18 6.65
 -25 -1 5 43.95 7.31
 25 1 -5 19.43 5.65
 25 -1 -5 27.14 6.67
 -25 -1 5 45.49 7.56
 -25 1 6 39.58 7.64
 -25 -1 6 33.66 7.84
 -25 -1 6 52.25 8.29
 -25 -1 6 37.17 7.54
 25 -1 -6 45.99 8.02
 25 1 -6 37.27 7.67
 -25 -1 7 65.6 9.44
 -25 -1 7 87 10.18
 25 -1 -7 67.95 9.83
 25 1 -7 89.13 10.79
 -25 -1 7 75.73 10.48
 -25 1 7 76.32 9.97
 -25 -1 8 9.12 6.14
 25 -1 -8 7.84 5.75
 25 1 -8 5.28 6.02
 -25 -1 8 -2.82 6.56
 -25 1 8 9.34 5.75
 -25 3 0 2.32 2.79
 -25 3 0 7.96 4.18
 25 3 0 3.23 2.96
 25 3 0 -0.83 3.28
 -25 3 1 315.66 16.06
 -25 3 -1 330.13 17.03
 25 3 -1 316.08 17.6
 -25 -3 1 315.55 18.49
 25 3 1 289.63 16.6
 25 3 -1 313.24 17.36
 -25 3 2 4.48 3.41
 25 3 -2 7.49 4.43
 -25 3 -2 3.66 3.35
 -25 -3 2 10.66 4.73
 -25 -3 2 6.01 4.97
 25 3 -2 7.06 4.03
 25 -3 -2 10.67 4.81
 25 3 2 3.98 3.64
 25 -3 -3 18.03 5.54
 25 3 -3 11.2 4.57
 -25 -3 3 8.89 5.19
 -25 3 -3 13.27 3.97
 -25 -3 3 15.29 5.29
 -25 3 3 13.18 4.45
 25 3 -3 7.1 4.48
 25 3 -4 13.96 5.33
 25 -3 -4 20.76 6.03
 -25 3 4 20.79 5.65
 -25 -3 4 22.16 5.85
 -25 -3 4 15.63 5.64
 25 3 -4 26.56 6.35
 -25 -3 5 319.22 19.99
 -25 -3 5 364.97 20.58
 25 3 -5 375.85 22.42
 -25 3 5 382.35 20.42
 25 -3 -5 327.73 20.24
 25 3 -5 376.63 21.36
 -25 3 6 15.14 5.76
 25 3 -6 6.84 5.91
 -25 -3 6 23.25 6.26
 -25 -3 6 17.57 6
 25 -3 -6 5.73 5.33
 25 3 -6 14.96 5.89
 -25 3 7 44.81 8.17
 -25 -3 7 41.18 8.14
 25 3 -7 45.57 8.05
 -25 -3 7 45.94 8.33
 25 3 -7 47.09 10.48
 25 5 0 19.32 5.9
 25 5 0 12.56 4.1
 25 5 -1 40.27 6.04
 25 5 -1 48.81 7.42
 -25 5 -1 38.79 6.27
 -25 -5 1 31.35 7.5
 25 5 1 39.42 5.9
 25 5 1 36.11 6.85
 25 5 -2 16.55 4.97
 -25 5 2 21.45 4.84
 -25 5 -2 22.96 4.82
 -25 -5 2 15.89 6.29
 25 -5 -2 15.99 5.12
 25 5 -2 11.99 5.82
 -25 -5 3 374.71 21.82
 25 5 -3 350.15 21.4
 -25 5 3 376.17 19.05
 25 -5 -3 332.27 19.85
 25 5 -3 359.87 19.3
 -25 -5 4 18.32 6.35
 -25 5 4 9.9 4.81
 25 5 -4 18.54 6.76
 25 5 -4 32.79 6.57
 25 -5 -4 19.92 5.95
 -25 -5 5 -2.33 5.41
 -25 5 5 4.92 4.33
 25 5 -5 6.61 5.93
 25 5 -5 14.53 5.37
 25 -5 -5 8.68 5.38
 -25 -5 6 10.75 5.84
 -25 5 6 11.82 5.34
 25 5 -6 18.65 7.64
 25 -5 -6 13.53 5.85
 25 5 -6 24.63 6.27
 -25 -7 0 6.37 5.5
 25 7 0 4.89 6.42
 25 7 -1 75.91 10.04
 -25 -7 1 65.17 10.62
 -25 -7 2 48.42 9.18
 25 -7 -2 41.69 7.33
 25 7 -2 40.72 8.45
 -25 -7 3 36.43 8.18
 -25 7 3 42.89 6.72
 25 -7 -3 51.84 7.89
 25 7 -3 40.61 8.54
 -25 7 4 55.32 7.95
 -25 -7 4 66.47 10.39
 25 7 -4 75.77 10.78
 25 -7 -4 62.45 8.7
 26 0 0 1637.13 54.82
 -26 0 0 1656.5 57.46
 26 0 -1 5.79 4
 -26 0 1 0.89 3.62
 -26 0 -1 5.2 4.17
 26 0 -2 168.85 13.07
 -26 0 2 189.36 13.32
 26 0 -2 194.07 13.09
 -26 0 -2 173.39 12.97
 26 0 -3 8.13 4.29
 -26 0 3 0.92 3.91
 -26 0 3 1.89 4.15
 -26 0 4 339.23 19.47
 26 0 -4 323.22 19.57
 -26 0 4 357.45 19.77
 -26 0 5 3.1 4.72
 26 0 -5 5.67 4.99
 -26 0 5 7.74 5.23
 26 0 -6 648.29 30.88
 -26 0 6 598.22 30.41
 -26 0 7 2.61 6.07
 26 0 -7 2.57 5.32
 -26 0 8 32.44 8.55
 26 0 -8 25.94 7.3
 26 2 0 206.81 13.16
 -26 2 0 190.7 13.12
 -26 -2 0 175.11 13.77
 26 2 1 98.5 8.85
 26 -2 -1 97.07 8.53
 26 2 -1 111.54 9.76
 -26 2 1 71.74 8.52
 -26 2 -1 83.61 8.59
 -26 -2 1 96.19 9.96
 -26 2 1 105.85 8.98
 26 2 -1 95.16 9.37
 26 2 2 696.84 27.99
 -26 -2 2 695.13 30.42
 -26 2 -2 682 28.52
 26 2 -2 695.9 29.89
 -26 2 2 718.88 28.9
 26 2 -2 636.53 29.47
 26 -2 -2 667.49 30.39
 26 2 -3 -1.98 3.42
 -26 2 3 -2.63 3.92
 -26 -2 3 2.99 4.62
 -26 2 -3 3.84 3.44
 26 2 -3 -0.99 4.69
 26 -2 -3 2.08 4.1
 -26 -2 4 332.84 19.77
 -26 -2 4 323.4 19.19
 26 2 -4 350.08 20.57
 26 -2 -4 346.99 20.21
 26 2 -4 310.85 19.14
 -26 2 4 342 19.16
 26 2 -5 8.99 4.95
 26 -2 -5 5.69 4.61
 -26 2 5 12.58 5.2
 -26 -2 5 19.16 5.89
 26 2 -5 18.73 6.73
 -26 -2 5 6.43 5.16
 -26 -2 6 147.01 13.28
 -26 -2 6 122.87 12.17
 -26 2 6 138.92 12.82
 26 -2 -6 142.77 13.29
 -26 2 7 35.78 7.98
 -26 -2 7 43.32 8.42
 26 2 -7 49.04 8.91
 -26 -2 7 37.26 8.05
 26 4 0 351.2 18.63
 26 4 0 344.88 19.43
 -26 4 0 375.55 19.25
 -26 4 -1 104.45 9.39
 -26 4 1 109.05 8.84
 26 4 -1 126.37 11.24
 26 4 1 90.65 9.56
 26 4 -1 84.7 9.01
 26 4 -2 296.86 17.93
 26 -4 -2 365.77 20.39
 -26 -4 2 341.96 20.68
 -26 4 -2 346.15 17.78
 26 4 -2 367.57 20.51
 26 4 2 337.69 18.95
 -26 4 2 361.29 18.23
 26 -4 -3 20.1 5.94
 26 4 -3 29.87 6.14
 -26 4 3 16.15 4.84
 -26 4 -3 22.63 4.88
 -26 -4 3 16.02 6.14
 -26 -4 3 23.74 6.78
 26 4 -3 22.24 6.32
 -26 -4 4 258.11 17.79
 -26 -4 4 223.04 16.12
 26 4 -4 268.04 18.39
 26 -4 -4 234.85 16.53
 26 4 -4 264.22 16.97
 -26 4 4 258.33 16.1
 26 4 -5 14.45 5.61
 26 -4 -5 13.68 5.49
 -26 4 5 13.22 5.42
 -26 -4 5 21.57 6.12
 -26 -4 5 19.86 6.54
 26 4 -5 11.69 5.94
 -26 -4 6 143.72 13.67
 -26 -4 6 142.1 12.98
 26 4 -6 167.38 16.29
 -26 4 6 148.43 13.14
 26 4 -6 168.73 14.14
 26 -4 -6 147.94 13.63
 -26 -4 7 57.29 9.84
 26 4 -7 48.15 9.77
 -26 4 7 53.05 9.07
 26 6 0 639.53 30.61
 -26 6 -1 31.53 6.15
 -26 -6 1 42.67 8.91
 26 6 1 28.62 6.84
 26 6 -1 37.61 8.1
 26 6 -2 140.67 12.93
 -26 -6 2 120.86 12.84
 26 -6 -2 126.6 11.97
 -26 -6 3 10.21 6.23
 26 6 -3 8.82 5.65
 26 -6 -3 12.84 5.39
 -26 6 3 7.73 4.51
 -26 -6 4 138.65 14.12
 26 6 -4 152.69 14.76
 26 6 -4 145.46 12.19
 26 -6 -4 156.82 13.3
 -26 6 4 129.27 11.6
 -26 -6 5 -1.29 5.21
 26 6 -5 8.37 4.6
 26 -6 -5 11.24 5.57
 26 6 -5 -1.43 6.62
 -26 6 5 1.02 4.41
 -26 -8 0 15.62 7.57
 26 8 0 19.24 7.23
 -26 -8 1 2.92 6.16
 26 8 -1 5.54 6.43
 27 1 0 0.74 3.39
 27 -1 0 1.84 3.38
 -27 1 0 0.89 3.51
 -27 -1 0 -2.86 4.35
 27 1 1 826.15 30.94
 27 -1 -1 852.16 31.51
 27 1 -1 778.34 31.72
 -27 1 -1 721.54 31.68
 -27 -1 -1 756.32 33.06
 -27 -1 1 789.49 33.37
 -27 1 1 803.4 32.95
 27 1 -1 790.4 33.33
 27 -1 -2 61.93 7.84
 27 1 -2 68.42 8.19
 -27 1 -2 79.74 8.62
 -27 1 2 60.82 7.53
 27 -1 -2 70.02 9.13
 27 1 -2 66.32 8.66
 27 1 2 63.02 7.06
 -27 -1 2 77.16 8.96
 -27 1 2 72.22 8.62
 -27 1 3 923.53 36.79
 -27 -1 3 899.27 36.94
 27 1 -3 949.68 37.39
 -27 1 3 856.16 35.67
 27 -1 -3 872.45 37.08
 27 1 -3 849.31 36.72
 -27 -1 4 110.26 10.9
 -27 1 4 89.86 9.96
 27 1 -4 121.23 11.73
 27 -1 -4 78.5 9.88
 27 1 -4 102.21 10.77
 -27 -1 5 288.83 18.39
 -27 1 5 290.03 18.63
 -27 -1 5 264.65 18.46
 27 -1 -5 281.21 19.07
 27 1 -5 297.46 19.3
 -27 1 6 22.92 6.68
 -27 -1 6 22.45 6.73
 -27 -1 6 22.84 7.03
 27 -1 -6 25.08 6.86
 27 1 -6 7.59 5.8
 -27 -1 7 266.2 18.1
 -27 -1 7 270.08 18.31
 -27 1 7 238.93 18.31
 -27 -1 7 261.82 19.37
 27 1 -7 261.45 19.18
 -27 3 0 -1.74 4.24
 27 3 0 4.45 4.13
 27 3 0 0.89 3.67
 -27 3 1 884.45 33.84
 -27 3 1 870.94 35.56
 -27 3 -1 854.1 34.87
 27 3 1 935.54 35.69
 27 3 -1 881.11 35.84
 27 3 -1 938.31 36.73
 -27 -3 1 865.79 37.14
 -27 3 2 0.81 4.14
 -27 3 -2 6.42 4.03
 -27 -3 2 2.11 4.64
 27 3 -2 6.05 4.84
 27 3 2 3.42 4.24
 27 -3 -2 8.46 5
 27 3 -2 1.94 3.55
 -27 -3 3 161.75 13.92
 -27 -3 3 133.49 12.32
 -27 3 -3 129.07 10.57
 27 3 -3 158.69 13.22
 27 -3 -3 134.39 12.43
 27 3 -3 149.98 12.42
 -27 3 3 166.74 12.43
 27 3 -4 8.79 5.03
 27 -3 -4 6.81 5.1
 -27 3 4 22.49 6.15
 -27 -3 4 20.66 6.16
 -27 -3 4 16.01 6.25
 27 3 -4 16.43 6.88
 -27 -3 5 661.23 31.36
 -27 -3 5 687.15 31.24
 27 3 -5 617.22 31.82
 27 -3 -5 664.86 31.64
 27 3 -5 689 31.8
 -27 3 5 605.51 29.58
 27 -3 -6 2.5 5.5
 27 3 -6 1.25 4.59
 -27 3 6 9.2 5.7
 -27 -3 6 7.95 5.88
 -27 -3 6 1.22 5.16
 27 3 -6 4.3 6.88
 -27 -3 7 153.11 13.92
 27 3 -7 152.16 16.15
 27 -3 -7 152.38 14.55
 27 3 -7 142.6 14.1
 -27 3 7 139.46 13.6
 -27 -3 7 157.99 14.89
 27 5 0 5.4 5.19
 27 5 0 3.27 3.6
 -27 5 -1 308.64 16.93
 27 5 -1 291.62 18.46
 27 5 1 276 17.86
 27 5 1 260.62 15.47
 27 5 -1 259.46 15.93
 27 5 -2 9.16 4.27
 -27 5 2 13.61 4.79
 -27 5 -2 11.87 4.69
 -27 -5 2 16.07 6.49
 27 -5 -2 5.43 4.88
 27 5 -2 11.5 5.53
 -27 -5 3 669.1 32.29
 27 5 -3 666.87 32.07
 27 -5 -3 616.92 30.13
 27 5 -3 656.7 29.44
 -27 5 3 657.36 28.55
 -27 -5 4 16.41 6.56
 27 5 -4 19.49 7.02
 -27 5 4 19.29 5.61
 27 5 -4 21.3 5.91
 27 -5 -4 24.05 6.5
 -27 -5 5 102.52 11.99
 27 5 -5 80.34 11.33
 -27 5 5 90.23 10.31
 27 5 -5 74.69 9.8
 27 -5 -5 77.27 10.22
 -27 5 6 7.98 5.73
 -27 -5 6 -3.42 6.06
 -27 -5 6 10.43 6.26
 27 5 -6 1.5 6.21
 27 -5 -6 3.7 4.76
 27 5 -6 3.63 4.55
 27 7 0 -5.18 5.91
 -27 -7 1 239.55 19.13
 27 7 -1 227.61 17.86
 -27 -7 2 22.74 8.14
 27 7 -2 25.51 7.95
 27 -7 -2 8.8 5.55
 27 7 -3 150.32 14.73
 -27 -7 3 161.97 15.82
 27 -7 -3 138.58 13.05
 -28 0 0 1193.86 45.04
 28 0 0 1184.69 42.37
 28 0 1 1.88 3.24
 28 0 -1 4.71 4.12
 -28 0 1 -2.9 4.25
 -28 0 -1 0.94 3.98
 28 0 -2 249.59 15.53
 -28 0 -2 217.94 15.14
 28 0 -2 213.11 15.59
 -28 0 2 266.93 16.62
 -28 0 3 -2.05 4.05
 28 0 -3 -1.02 5.07
 28 0 -3 1.11 4.05
 -28 0 4 420.31 22.82
 28 0 -4 423.61 23.61
 -28 0 4 429.06 22.99
 -28 0 5 -1.11 4.99
 -28 0 5 -1.17 5.05
 28 0 -5 -1.24 5
 -28 0 6 472.04 25.14
 28 0 -6 455.09 26.07
 -28 0 6 471.71 26
 -28 0 7 7.28 5.84
 -28 0 7 9.63 6.72
 28 0 -7 11.18 6.27
 28 2 0 244.45 15.06
 -28 -2 0 255.45 16.79
 -28 2 0 226.64 15.14
 -28 2 -1 57.34 7.41
 -28 -2 1 45.76 7.71
 -28 2 1 67.8 8.46
 28 2 -1 53.28 7.58
 28 -2 -1 44.27 6.4
 28 2 1 50.69 6.96
 28 2 -1 59.22 7.81
 -28 2 2 885.39 35.06
 -28 -2 2 927.87 37.52
 -28 2 2 913.79 36.58
 -28 2 -2 878.23 35.18
 28 2 -2 832.92 35.8
 28 2 2 913.82 34.61
 28 2 -2 854.29 36.34
 28 -2 -2 839.57 36.73
 28 2 -3 -1.08 4.18
 -28 2 3 1.89 4.32
 -28 -2 3 3.21 4.89
 -28 2 -3 6.75 4.55
 28 -2 -3 3.39 4.25
 28 2 -3 9.53 5.41
 -28 -2 4 486.49 24.84
 28 2 -4 489.83 25.63
 28 -2 -4 421.58 24.18
 28 2 -4 451.62 24.44
 -28 2 4 435.15 23.32
 28 2 -5 8.58 5.08
 28 -2 -5 17.35 6.42
 -28 2 5 5.62 5.32
 -28 -2 5 12.48 5.8
 28 2 -5 11.84 6.62
 -28 -2 5 19.85 6.54
 -28 -2 6 128.04 12.63
 -28 -2 6 90.75 11.28
 28 2 -6 130.68 14.91
 28 2 -6 128.55 13.19
 28 -2 -6 130.54 13.49
 -28 2 6 104.38 11.74
 28 -2 -7 9.79 6.29
 28 2 -7 20.9 6.92
 -28 2 7 27.52 7.51
 -28 -2 7 10.94 5.95
 28 2 -7 16.27 7.7
 -28 -2 7 25.21 7.78
 -28 4 0 446.8 22.02
 28 4 0 469.8 23.26
 -28 4 1 78.79 7.97
 -28 4 -1 81.13 8.87
 28 4 -1 90.09 9.63
 28 4 -1 77.42 9.46
 28 4 1 96.81 10.06
 -28 4 2 436.72 21.74
 -28 4 -2 466.67 22.09
 28 4 -2 425.74 23.86
 28 4 2 471.34 23.57
 28 4 -2 508.95 24.19
 28 -4 -2 445.86 24.53
 28 -4 -3 10.33 5.16
 28 4 -3 10.56 5.25
 -28 4 3 10.15 5.42
 -28 4 -3 23.96 5.39
 -28 -4 3 19.68 6.41
 -28 -4 3 17.2 6.55
 28 4 -3 18.91 6.3
 -28 -4 4 353.02 21.59
 -28 -4 4 331.84 20.73
 28 4 -4 320.13 20.98
 28 -4 -4 293.51 19.78
 28 4 -4 314.73 19.82
 -28 4 4 359.04 19.82
 28 -4 -5 28.6 7.05
 -28 4 5 10.83 5.63
 -28 -4 5 12.82 5.88
 -28 -4 5 23.15 7.12
 28 4 -5 27.42 7.77
 28 -4 -6 105.11 12.23
 -28 -4 6 139.31 14.29
 -28 -4 6 125.66 13.04
 28 4 -6 114.54 13.81
 28 4 -6 139.18 13.59
 -28 4 6 152.45 13.71
 28 6 0 510.36 26.91
 28 6 -1 17.34 6.69
 -28 6 -1 17.88 5.19
 28 6 1 16.99 6.21
 -28 -6 1 10.82 5.97
 28 6 -2 125.67 12.84
 28 -6 -2 111.63 11.73
 -28 -6 2 101.71 12.89
 -28 6 3 4.58 4.75
 -28 -6 3 4.17 6.45
 28 6 -3 8.94 4.92
 28 -6 -3 8.12 5.48
 28 6 -3 2.65 5.49
 28 6 -4 137.63 14.68
 28 6 -4 136.32 12.21
 28 -6 -4 127.15 12.95
 -28 6 4 135.8 11.89
 -28 -6 4 137.49 14.81
 29 -1 0 -0.66 3.62
 29 1 0 -0.8 4.07
 -29 1 0 3.84 4.53
 -29 -1 0 1.03 4.78
 29 -1 -1 241.11 14.59
 -29 -1 -1 212.53 15.42
 29 1 1 244.52 14.23
 29 1 -1 214.4 14.5
 29 1 -1 219.02 15.55
 -29 1 1 227.6 15.46
 -29 -1 1 233.36 16.03
 -29 1 -1 258.77 15.8
 -29 -1 2 43.26 7.71
 -29 1 -2 51.19 7.54
 -29 1 2 53.94 7.9
 29 -1 -2 49.7 7.33
 29 1 -2 46.78 7.64
 29 -1 -2 29.03 6.98
 29 1 2 38.26 6.02
 29 1 -2 38.22 6.96
 29 1 -3 340.21 20.32
 -29 1 3 368.91 20.09
 29 -1 -3 356.26 21.15
 29 1 -3 300.66 19.7
 -29 -1 3 338.01 20.2
 -29 1 3 347.61 20.17
 -29 -1 4 81.46 9.86
 -29 1 4 71.12 9.5
 29 -1 -4 75.51 10.22
 29 1 -4 54.38 9.12
 29 1 -4 79.19 10.38
 -29 1 4 66.22 9.15
 29 -1 -5 118.5 12.59
 29 1 -5 92.71 11.18
 -29 -1 5 84.7 10.44
 29 1 -5 102.93 12.3
 -29 1 5 107.83 11.81
 -29 -1 6 27.63 7.71
 29 -1 -6 23.1 7.06
 29 1 -6 26.04 7.22
 -29 1 6 14.13 6
 29 -1 -7 115.2 13.22
 29 1 -7 99.95 12.77
 -29 -1 7 118.12 12.41
 -29 1 7 122.82 13.58
 -29 -1 7 109.13 13.49
 -29 3 0 0.95 4.17
 29 3 0 5.7 3.84
 29 3 0 1.93 3.99
 -29 3 1 333.06 17.88
 -29 3 -1 356.38 19.41
 -29 3 1 389.69 20.57
 29 3 -1 382.97 20.32
 -29 -3 1 343.64 21.19
 29 3 -1 307.63 18.95
 29 3 1 360.79 19.6
 -29 3 -2 1.74 4.12
 -29 -3 2 12.52 5.97
 29 3 -2 5.35 4.61
 29 3 -2 7.4 4.47
 29 3 2 10.04 4.59
 29 -3 -2 2.29 5.13
 -29 3 2 -2.62 4.4
 -29 3 3 32.84 6.66
 29 3 -3 20.15 5.93
 -29 -3 3 32.14 7.58
 -29 3 -3 30.04 6.2
 29 3 -3 26.3 7.02
 29 -3 -3 31.95 7.54
 29 3 -4 15.55 5.85
 29 -3 -4 2.46 5.1
 -29 3 4 11.59 5.54
 -29 -3 4 11.66 6.21
 -29 -3 4 22.34 7.03
 29 3 -4 22.42 6.8
 -29 -3 5 356.18 22.46
 -29 -3 5 324.38 20.99
 29 3 -5 359.02 23.08
 29 -3 -5 333.48 21.5
 29 3 -5 383.43 22.66
 -29 3 5 357.77 21.16
 -29 3 6 11.06 6.28
 -29 -3 6 13.33 6.28
 -29 -3 6 -1.32 5.94
 29 3 -6 7.48 7.08
 29 -3 -6 17.67 6.64
 29 3 -6 4.07 5.36
 29 5 0 8.02 5.59
 29 5 0 2.69 3.94
 -29 5 0 7.89 4.81
 -29 5 -1 115.05 10.47
 29 5 -1 88.94 11
 29 5 1 108.96 11.39
 29 5 -1 89.42 9.54
 29 5 -2 5.02 4.42
 -29 5 2 11.23 5.01
 -29 5 -2 13.57 4.92
 -29 -5 2 18.69 7.29
 29 -5 -2 7.02 5.25
 29 5 -2 20.57 6.52
 -29 -5 3 323.99 21.87
 -29 5 3 322.92 18.95
 29 -5 -3 333.96 21.19
 29 5 -3 359.1 20.55
 29 5 -3 343.15 21.78
 29 5 -4 19.1 7.73
 -29 5 4 19.53 6.1
 -29 -5 4 11.02 7.05
 29 5 -4 12.76 5.68
 29 -5 -4 23.57 6.7
 29 5 -5 16.03 7.7
 -29 -5 5 35.03 8.59
 29 5 -5 39.24 7.82
 29 -5 -5 32.24 7.91
 -29 5 5 30.01 7.16
 29 7 0 8.19 6.23
 29 7 -1 110.41 12.74
 -29 -7 1 86.99 12.85
 -30 0 0 388.08 21.88
 30 0 0 433.56 20.31
 30 0 -1 4.21 4.11
 -30 0 1 2.09 4.59
 -30 0 -1 1.02 4.56
 30 0 -2 8.03 5.14
 30 0 -2 3.79 4.48
 -30 0 2 1.07 4.54
 -30 0 -2 2.06 4.53
 30 0 -3 3.59 4.5
 -30 0 3 3.34 4.81
 30 0 -3 -1.08 4.95
 -30 0 4 42.43 7.86
 30 0 -4 34.03 7.37
 30 0 -4 38.5 8.09
 -30 0 5 -8.66 5.54
 30 0 -5 1.34 6
 -30 0 5 5.96 5.44
 -30 0 6 176.11 15
 30 0 -6 155.42 15.12
 -30 0 6 187.1 15.96
 30 2 0 -1.79 4.09
 -30 2 0 1.98 4.6
 -30 -2 0 12.43 5.77
 30 2 1 45.59 6.98
 30 2 -1 45.21 7.46
 -30 2 -1 46.84 7.5
 -30 -2 1 50.27 8.29
 -30 2 1 59.22 8.42
 30 2 -1 49.18 7.84
 30 -2 -2 113.17 11.01
 30 2 -2 99.16 10.61
 -30 2 2 111.77 11.1
 -30 -2 2 106.37 11.51
 -30 2 -2 105.36 10.28
 30 2 2 111.98 10.16
 -30 2 2 102.38 10.22
 30 -2 -2 89.16 11.01
 30 2 -2 99.54 10.71
 -30 -2 3 5.75 4.96
 -30 2 3 20.11 6.02
 -30 2 -3 9.21 5.03
 30 2 -3 3.39 5.16
 -30 2 3 1.01 4.68
 30 2 -3 7.05 4.54
 30 -2 -3 1.21 4.8
 30 2 -4 47.17 8.63
 -30 2 4 37.6 7.65
 30 -2 -4 43.28 8.21
 30 2 -4 33.86 7.8
 -30 -2 4 31.76 7.6
 30 2 -5 12.39 6.93
 -30 2 5 4.79 5.07
 30 2 -5 6.64 5.96
 30 -2 -5 16.1 6.55
 -30 -2 5 8.46 5.71
 30 2 -6 4.61 7.62
 -30 2 6 11.59 5.99
 -30 -2 6 11.22 6.37
 30 -2 -6 15.51 6.67
 30 2 -6 12.88 6.77
 30 4 0 34.5 6.96
 30 4 0 28.3 6.14
 -30 4 0 34.92 7.15
 30 4 -1 59.74 8.94
 30 4 1 68.82 9.09
 30 4 1 68.35 8.4
 30 4 -1 56.1 8.08
 -30 4 -1 65.87 8.52
 -30 4 1 77.36 9.19
 -30 4 -2 35.6 6.5
 30 4 -2 30.49 7.29
 -30 4 2 28.85 6.1
 30 4 -2 36.59 6.89
 30 4 2 44.21 7.71
 30 -4 -2 35.99 8.07
 -30 4 -3 11.75 4.86
 -30 -4 3 9.98 5.99
 30 4 -3 3.73 5.58
 -30 4 3 5.95 4.68
 30 4 -3 2.3 4.75
 30 -4 -3 3.71 5.12
 30 4 -4 45.16 8.13
 30 -4 -4 57.69 9.21
 30 4 -4 53.03 9.31
 -30 4 4 51.64 8.3
 -30 -4 4 36.05 7.92
 -30 -4 4 40.67 9.15
 30 4 -5 6.6 5.35
 30 -4 -5 17.46 6.24
 -30 -4 5 12.46 6.27
 30 4 -5 -4.31 6.8
 -30 4 5 18.52 6.92
 -30 -4 5 19.45 7.86
 -30 6 0 169.76 13.75
 30 6 0 178.96 15.41
 30 6 -1 22.18 7.05
 30 6 1 21.75 7.09
 -30 6 -1 20.12 5.99
 -30 -6 2 10.32 7.09
 30 -6 -2 4.88 5.27
 30 6 -2 25.38 7.38
 30 -6 -3 11.2 5.88
 30 6 -3 -1.39 5.74
 30 6 -3 11.84 5.01
 -30 -6 3 7.46 6.81
 31 1 0 5.96 4.46
 -31 1 0 -3.11 5.05
 -31 -1 0 -1.1 4.45
 31 1 -1 8.37 4.88
 31 -1 -1 7.43 4.62
 31 1 1 11.91 4.59
 31 1 -1 3.37 4.95
 -31 1 1 2.14 4.42
 -31 -1 1 -1.12 4.51
 -31 1 -1 8.14 5.12
 -31 -1 -1 5.59 5.02
 31 -1 -2 44.91 7.32
 31 1 -2 49.96 7.94
 31 -1 -2 36.06 7.56
 31 1 -2 45.76 8.66
 -31 1 2 29.97 7.06
 -31 -1 2 45.24 8
 -31 1 -2 32.23 6.6
 31 -1 -3 31.41 7.53
 31 1 -3 19.16 6.85
 31 1 -3 32.08 7.34
 31 -1 -3 17.52 6.34
 -31 -1 3 40.54 7.71
 -31 1 3 26.27 6.8
 -31 -1 4 46.85 8.54
 -31 1 4 64.21 9.62
 -31 1 4 63.22 9.15
 31 -1 -4 43.33 8.37
 31 1 -4 39.13 8.24
 31 1 -4 55.68 9.31
 -31 -1 5 3.75 5.7
 -31 1 5 1.24 5.25
 31 1 -5 8.53 6.49
 -31 1 5 4.99 5.49
 31 1 -5 8.33 5.75
 31 -1 -5 4.17 5.36
 31 1 -6 4.76 7.39
 -31 1 6 18.88 7.37
 -31 -1 6 20.65 7.64
 -31 1 6 10.33 5.91
 31 -1 -6 14.65 6.93
 31 1 -6 19.13 7.19
 31 3 0 -2.02 4.27
 31 3 0 -1.04 4.12
 -31 3 0 1.03 4.63
 31 3 1 35.46 6.79
 31 3 -1 26.6 6.79
 31 3 -1 22.82 5.83
 -31 3 -1 28.43 6.32
 -31 3 1 24.67 6.39
 31 3 -2 9.06 5.08
 -31 3 2 -3.72 6.06
 31 -3 -2 -1.23 4.86
 31 3 -2 1.14 3.95
 31 3 2 4.85 4.81
 -31 3 -2 0.94 4.45
 -31 3 2 10.16 5.76
 -31 -3 2 1.22 4.95
 -31 -3 3 22.1 6.97
 -31 3 -3 25.37 6.18
 31 3 -3 27.8 7.4
 -31 3 3 17.55 5.73
 31 -3 -3 21.53 6.4
 31 3 -3 18.15 6.38
 -31 -3 4 6.22 5.97
 -31 3 4 6.75 5.66
 31 3 -4 -3.88 4.99
 31 -3 -4 1.32 5.23
 31 3 -4 -1.32 6
 -31 -3 5 78.54 10.58
 31 3 -5 68.8 10.79
 -31 3 5 53.33 9.06
 31 3 -5 65.97 9.94
 31 -3 -5 61.22 10.41
 -31 5 0 3.17 4.99
 31 5 0 -0.97 4.01
 31 5 0 -8.47 5.32
 31 5 -1 -2.47 5.22
 31 5 1 3.59 5.65
 -31 5 -1 -2.98 4.61
 31 5 -1 -5.11 4.58
 31 5 -2 11.44 5.8
 31 -5 -2 2.5 4.59
 -31 5 -2 14.56 5.33
 31 5 -2 9.79 5.31
 -31 5 3 75.14 9.12
 31 -5 -3 71.9 10.19
 31 5 -3 57.96 9.96
 -31 -5 3 50.93 10.21
 31 5 -3 64.82 9.22
 31 5 -4 1.43 6.04
 -31 5 4 3.3 5.11
 31 5 -4 3.75 4.94
 31 -5 -4 7.99 5.74
 -31 -5 4 4.43 7.21
 -32 0 0 50.68 8.48
 32 0 0 56.5 7.49
 -32 0 1 1.12 5.01
 -32 0 -1 -1.09 5.08
 32 0 -1 -1.18 4.98
 32 0 -1 0.9 4.24
 -32 0 2 55.08 8.93
 32 0 -2 51.69 8.63
 32 0 -2 58.84 8.49
 -32 0 3 -1.19 5.26
 32 0 -3 -2.57 5.32
 32 0 -3 1.15 4.74
 -32 0 4 14.87 6.42
 32 0 -4 7.84 6.18
 32 0 -4 9.48 5.97
 -32 0 5 -8.91 5.91
 32 0 -5 14.38 6.68
 32 0 -5 4.43 6.62
 -32 0 6 23.74 7.4
 32 0 -6 15.17 7.2
 -32 0 6 30.82 8.04
 -32 2 0 48.85 7.95
 -32 -2 0 51.04 8.82
 32 2 0 49.43 7.83
 32 2 0 52.39 7.71
 -32 2 1 31.26 7.07
 -32 2 -1 33.97 6.88
 -32 -2 1 27.55 7.43
 32 2 -1 33.3 6.85
 32 2 -1 26.65 6.62
 32 2 1 35.66 6.37
 -32 -2 2 10.85 6.16
 -32 2 -2 14.07 5.42
 -32 2 2 5.73 4.86
 32 2 -2 15.6 5.49
 32 -2 -2 16.36 6.61
 32 2 2 11.54 5.15
 32 2 -2 15.51 6.05
 32 -2 -3 1.16 5.41
 32 2 -3 -1.2 5.28
 32 -2 -3 7.83 5.4
 -32 -2 3 3.68 5.8
 -32 2 3 7.17 6.01
 -32 2 -3 12.95 5.51
 -32 2 3 4.28 5.06
 32 2 -3 6.32 5.23
 -32 -2 4 6.27 5.52
 -32 2 4 -7.5 6.2
 -32 2 4 5.83 5.42
 32 2 -4 1.31 5.44
 32 -2 -4 -4.08 6.1
 32 2 -4 2.7 5.58
 32 2 -5 13.04 6.96
 -32 -2 5 -1.29 5.97
 -32 2 5 3.9 6.14
 -32 2 5 8.86 6.08
 32 2 -5 5.71 5.51
 32 -2 -5 1.44 5.41
 -32 4 0 6.44 5.32
 32 4 0 1.05 4.05
 32 4 0 4.57 4.62
 -32 4 -1 46.86 7.69
 -32 4 1 38.61 7.71
 32 4 -1 64.7 8.83
 32 4 1 38.09 7.49
 32 4 1 52.53 8.2
 32 4 -1 64.29 9.34
 32 4 -2 12.37 6.49
 32 -4 -2 -2.57 5.19
 32 4 2 6.67 4.79
 -32 4 -2 2.87 4.95
 -32 4 2 2.4 5.76
 -32 4 2 3.8 4.49
 32 4 -2 -3.48 4.9
 32 4 -3 3.93 5.42
 -32 4 -3 13.54 5.11
 32 -4 -3 3.96 5.09
 -32 4 3 9.53 5.56
 32 4 -3 3.71 4.89
 32 4 -4 15.47 7.07
 -32 -4 4 6.65 6.98
 -32 4 4 1.14 4.94
 32 4 -4 3.94 4.53
 32 -4 -4 5.49 6.04
 -32 6 0 22.28 6.83
 32 6 0 28.35 7.84
 -33 1 0 7.78 5.08
 -33 -1 0 1.18 5.19
 33 1 0 0.9 4.05
 -33 1 1 9.14 5.12
 -33 -1 1 4.76 4.81
 -33 1 -1 3.28 5.16
 33 1 -1 8.44 5.3
 33 1 1 0.85 3.93
 33 1 -1 6.93 4.75
 -33 1 2 27.4 7
 -33 -1 2 30.21 7.4
 -33 1 -2 29.32 6.85
 33 1 -2 22.55 6.42
 33 -1 -2 20.58 6.59
 33 -1 -2 10.13 5.7
 33 1 -2 21.65 6.36
 -33 -1 3 30.93 7.87
 -33 1 3 20.87 7.21
 33 -1 -3 21.38 6.95
 33 1 -3 25.14 7.34
 33 -1 -3 22.43 7.09
 33 1 -3 20.43 6.34
 -33 -1 4 61.15 9.49
 -33 1 4 41.96 8.4
 33 -1 -4 56.09 9.7
 33 1 -4 36.34 8.47
 33 -1 -4 61.1 10.1
 33 1 -4 45.3 8.86
 -33 -1 5 5.27 6.01
 -33 1 5 -2.64 5.8
 -33 1 5 2.62 6.3
 33 1 -5 5.95 5.74
 33 -1 -5 5.95 5.88
 33 1 -5 1.49 6.16
 -33 3 0 1.11 5.05
 33 3 0 -2.23 4.42
 33 3 0 9.66 5.32
 -33 3 -1 20.03 6.33
 -33 3 1 25.36 6.62
 33 3 -1 10.45 5.23
 33 3 1 25.09 6.59
 33 3 -1 28.07 6.66
 -33 3 -2 14.17 5.79
 -33 3 2 2.41 4.99
 -33 -3 2 6.54 6.38
 33 -3 -2 6.57 6.11
 33 3 2 4.1 4.84
 33 3 -2 6.13 4.73
 33 3 -2 4.79 5.75
 33 3 -3 33.5 8.05
 33 -3 -3 24.39 7.06
 -33 -3 3 27.37 7.83
 -33 3 3 22.77 7.36
 -33 3 -3 35.25 7.11
 -33 3 3 34.85 7.38
 33 3 -3 16.87 6.48
 33 3 -4 4.15 5.85
 -33 -3 4 3.97 5.59
 -33 3 4 8.33 5.53
 33 3 -4 5.55 5.48
 33 -3 -4 2.83 5.46
 33 5 0 2.09 4.41
 -33 5 0 1.13 5.15
 33 5 0 -2.55 5.82
 33 5 -1 2.6 5.72
 33 5 -1 2.19 4.73
 33 5 1 1.26 5.2
 -33 5 -1 6.37 5.34
 -33 5 1 1.2 5.6
 33 5 -2 12 6.71
 33 5 -2 5.84 5.14
 -33 5 -2 2.92 4.21
 33 -5 -2 9.34 5.52
 -34 0 0 246.21 17.68
 34 0 -1 3.8 4.89
 -34 0 1 5.99 5.47
 -34 0 -1 1.17 5.44
 34 0 -1 9.61 5.11
 34 0 -2 17.07 6.42
 -34 0 2 17.18 6.54
 34 0 -2 10.78 6.04
 34 0 -3 -1.37 5.55
 34 0 -3 -7.27 6
 -34 0 4 61.99 9.97
 34 0 -4 47.73 9.38
 34 0 -4 53.3 10.52
 34 2 0 2.02 4.61
 -34 2 0 2.28 5.38
 34 2 1 24.19 6.11
 34 2 -1 26.07 6.79
 -34 2 1 15.43 6.42
 -34 2 -1 18.76 6.49
 -34 -2 1 33.29 8.06
 34 2 -1 20.84 6.2
 -34 -2 2 124.49 13.13
 -34 2 -2 118.08 11.93
 -34 2 2 145.2 13.6
 34 2 -2 114.76 12.15
 34 -2 -2 133.08 13.81
 34 2 -2 108.79 12.03
 34 -2 -3 7.29 6.29
 34 2 -3 3.8 5.68
 -34 -2 3 -1.31 6.17
 -34 2 3 1.28 5.62
 34 2 -3 12.16 6.06
 34 -2 -3 -1.39 5.09
 34 2 -4 59.85 10.64
 -34 -2 4 54.55 9.78
 -34 2 4 65.04 10.28
 34 -2 -4 49.35 9.73
 34 2 -4 38.88 9.08
 -34 2 4 49.15 9.17
 -34 4 0 47.77 8.99
 34 4 0 38.05 7.42
 34 4 0 25.1 7.21
 -34 4 -1 32.52 7.5
 -34 4 1 36.43 7.91
 34 4 1 34.58 7.24
 34 4 -1 35.22 7.17
 34 4 1 54.2 8.75
 34 4 -1 45.59 8.51
 34 -4 -2 61.53 9.89
 34 4 2 66.5 9.43
 -34 4 -2 62.51 8.77
 -34 4 2 43.4 8.64
 34 4 -2 45.2 8.74
 34 4 -2 27.29 7.54
 -35 1 0 -1.19 5.23
 -35 -1 0 1.26 5.76
 35 1 0 -2.86 4.94
 35 1 -1 126.1 13.16
 35 -1 -1 140.52 13.91
 35 1 -1 135.36 12.59
 -35 1 -1 130.41 12.71
 -35 1 1 141.5 13.43
 -35 -1 1 134.31 13.39
 -35 1 2 16.41 6.82
 -35 -1 2 38.63 8.69
 -35 1 -2 18.62 7.05
 35 1 -2 16.04 6.94
 35 -1 -2 26.02 7.4
 35 1 -2 15.03 6.41
 35 -1 -3 244.41 19.09
 35 1 -3 196.6 17.48
 -35 -1 3 258.95 18.75
 -35 1 3 236.77 18.4
 35 -1 -3 223.39 17.71
 35 1 -3 241.57 18.11
 -35 1 4 36.61 8.86
 -35 -1 4 31.09 8.28
 35 -1 -4 21.27 7.87
 35 1 -4 21.07 7.8
 35 -1 -4 17.9 7.32
 35 1 -4 44.61 9.37
 -35 3 0 1.18 5.08
 35 3 0 2.38 4.7
 35 3 0 -3.41 5.18
 35 3 -1 201.46 16.73
 35 3 1 257.57 17.47
 35 3 -1 262.74 17.96
 35 3 1 250.78 17.3
 -35 3 -1 226.14 16.54
 -35 3 1 229.88 17.69
 35 -3 -2 2.8 5.53
 35 3 2 -3.23 5.57
 -35 3 -2 6.48 5.43
 -35 -3 2 4.17 6.9
 -35 3 2 1.29 5.78
 35 3 -2 8.85 6.17
 35 3 -2 1.3 4.9
 35 -3 -3 54.68 10
 -35 -3 3 34.64 8.94
 -35 3 3 52.33 9.48
 -35 3 -3 42.03 7.94
 35 3 -3 50.09 9.42
 35 3 -3 30.38 7.34
 -36 0 0 688.23 32.96
 36 0 -1 -4.04 5.2
 -36 0 1 2.55 5.61
 -36 0 -1 1.25 5.92
 36 0 -2 169.99 15.73
 36 0 -2 169.23 14.78
 -36 0 2 178.65 15.65
 36 0 -3 3.85 6.73
 36 0 -3 -5.83 6.53
 -36 0 3 -1.34 6.01
 36 2 0 158.4 13.56
 36 2 0 181.04 15.01
 -36 2 0 161.48 14.51
 36 2 -1 14.81 6.32
 36 2 1 33.78 7.15
 36 2 -1 20.84 6.58
 36 -2 -1 16.68 7.02
 -36 2 1 25.2 7.63
 -36 2 -1 21.21 7.9
 -36 -2 1 27.28 7.92
 36 -2 -2 348.55 23.01
 36 2 -2 362.13 23.1
 36 2 -2 369.23 22.27
 -36 2 -2 309.04 20.45
 -36 2 2 356.83 22.54
 -36 -2 2 310.04 21.72
 37 1 0 7.94 5.71
 -37 1 0 1.27 5.98
 -37 -1 0 1.35 6.46
 37 1 -1 178.94 16.08
 37 -1 -1 178.12 16.49
 37 1 -1 196.15 15.14
 -37 1 1 195.9 16.58
 -37 -1 1 200.89 16.62
 -37 1 -1 178.42 15.4
 -37 1 2 20.07 7.75
 -37 -1 2 20.43 7.44
 37 1 -2 7.31 5.95
 37 -1 -2 11.62 7.42
 37 1 -2 17 7.34

_iucr_refine_instructions_details
;
TITL exp_thma2pbi4_4_175_a.res in Cmca
    exp_thma2pbi4_4_175.res
    created by SHELXL-2019/3 at 11:29:00 on 07-Mar-2024
REM Old TITL exp_thma2pbi4_4_175_a.res in Cmca
REM SHELXT solution in Cmca: R1 0.112, Rweak 0.010, Alpha 0.018
REM <I/s> 3.664 for 152 systematic absences, Orientation as input
REM Formula found by SHELXT: C4 I4 Pb
CELL 0.71073 29.0854 8.6956 8.7051 90 90 90
ZERR 2 0.0009 0.0002 0.0002 0 0 0
LATT 7
SYMM -X,0.5-Y,0.5+Z
SYMM -X,0.5+Y,0.5-Z
SYMM +X,-Y,-Z
SFAC C H I N Pb S
UNIT 40 128 16 8 4 8
FLAT C6A C5A S1A C2A C3A C4A
FLAT C6 C5 C4 C3 C2 S1
RIGU
SIMU
SADI N7A C6A N7 C6
SADI C6A C5A C6 C5
EADP C6A C6
EADP N7A N7
SIMU 0.02 0.04 2 C6A C6 C5A C5
SIMU 0.02 0.04 2 N7 N7A C5A C5 C6A C6
DFIX 1.54 C6A C5A C6 C5
DFIX 1.48 N7 C6 N7A C6A
SADI 0.002 S1 C2 S1 C5 S1A C2A S1A C5A
SADI 0.002 C5A C4A C4A C3A C3A C2A C3 C2 C4 C3 C5 C4

L.S. 10
PLAN  15
TEMP -173
CONF
LIST 4
MORE -1
BOND $H
fmap 2
acta
REM <olex2.extras>
REM <HklSrc "%.\\exp_ThMA2PbI4_4_175.hkl">
REM </olex2.extras>

WGHT    0.000000   70.817612
EXTI    0.000039
FVAR       0.10770   0.50394
PB01  5    0.500000    0.500000   -0.500000    10.25000    0.02714    0.02080 =
         0.02090    0.00003    0.00000    0.00000
I002  3    0.500000    0.683962   -0.184187    10.50000    0.03875    0.02425 =
         0.02490   -0.00741    0.00000    0.00000
I003  3    0.609892    0.500000   -0.500000    10.50000    0.02778    0.04951 =
         0.04999    0.00036    0.00000    0.00000
PART -1
N7    4    0.593874    0.579149    0.081748    20.50000    0.02573    0.04292 =
         0.04882    0.00451   -0.00002   -0.01081
AFIX 137
H7A   2    0.596591    0.671584    0.033583    21.00000   -1.20000
H7B   2    0.607939    0.583735    0.175014    21.00000   -1.20000
H7C   2    0.563583    0.556433    0.094800    21.00000   -1.20000
AFIX   0
C5    1    0.666781    0.502412   -0.016045    20.50000    0.03161    0.06405 =
         0.05760    0.00657    0.00100    0.00010
C2    1    0.748468    0.434775   -0.001236    20.50000    0.02585    0.05345 =
         0.04964    0.00102    0.00380   -0.00376
AFIX  43
H2    2    0.778091    0.388784    0.000390    21.00000   -1.20000
AFIX   0
PART -2
C6A   1    0.617208    0.507325   -0.042198   -20.50000    0.03433    0.05535 =
         0.05236    0.00108    0.00094   -0.00378
AFIX  23
H6AA  2    0.613374    0.563307   -0.140394   -21.00000   -1.20000
H6AB  2    0.606222    0.400457   -0.055993   -21.00000   -1.20000
AFIX   0
PART -1
C4    1    0.695494    0.622023   -0.035262    20.50000    0.03109    0.06210 =
         0.05808   -0.00048    0.00570    0.00189
AFIX  43
H4    2    0.685118    0.723228   -0.057349    21.00000   -1.20000
AFIX   0
C3    1    0.740200    0.585663   -0.020440    20.50000    0.03115    0.05541 =
         0.05216    0.00432    0.00696   -0.00065
AFIX  43
H3    2    0.763994    0.660453   -0.023300    21.00000   -1.20000
AFIX   0
S1    6    0.697470    0.337662    0.019908    20.50000    0.03758    0.04103 =
         0.10475    0.00218    0.00495   -0.00060
PART -2
C5A   1    0.667767    0.508578    0.008039   -20.50000    0.03220    0.06380 =
         0.05705    0.00708    0.00284   -0.00085
C2A   1    0.747268    0.527361   -0.064155   -20.50000    0.02848    0.06131 =
         0.04979   -0.00107   -0.00165   -0.00407
AFIX  43
H2A   2    0.776414    0.535858   -0.112676   -21.00000   -1.20000
AFIX   0
C4A   1    0.697421    0.500557    0.126230   -20.50000    0.03447    0.06614 =
         0.05734    0.00694    0.00220   -0.00383
AFIX  43
H4A   2    0.687443    0.490305    0.229639   -21.00000   -1.20000
AFIX   0
C3A   1    0.742158    0.508031    0.088114   -20.50000    0.03324    0.04906 =
         0.04804   -0.00535   -0.00177   -0.00206
AFIX  43
H3A   2    0.766838    0.500646    0.159213   -21.00000   -1.20000
AFIX   0
S1A   6    0.696199    0.535257   -0.162716   -20.50000    0.03732    0.10368 =
         0.04515    0.00894   -0.00292    0.00146
PART -1
C6    1    0.615798    0.458550   -0.012636    20.50000    0.03433    0.05535 =
         0.05236    0.00108    0.00094   -0.00378
AFIX  23
H6A   2    0.602757    0.457389   -0.117678    21.00000   -1.20000
H6B   2    0.611474    0.355881    0.034344    21.00000   -1.20000
AFIX   0
PART -2
N7A   4    0.591350    0.584460    0.081846   -20.50000    0.02573    0.04292 =
         0.04882    0.00451   -0.00002   -0.01081
AFIX 137
H7AA  2    0.606347    0.671806    0.110211   -21.00000   -1.20000
H7AB  2    0.589082    0.520268    0.164058   -21.00000   -1.20000
H7AC  2    0.562692    0.608828    0.047695   -21.00000   -1.20000
AFIX   0
HKLF 4


REM  exp_thma2pbi4_4_175_a.res in Cmca
REM wR2 = 0.0790, GooF = S = 1.309, Restrained GooF = 1.160 for all data
REM R1 = 0.0358 for 1229 Fo > 4sig(Fo) and 0.0374 for all 1289 data
REM 134 parameters refined using 342 restraints

END  
     
WGHT      0.0000     70.8294 

REM Highest difference peak  1.762,  deepest hole -1.872,  1-sigma level  0.201
Q1    1   0.5000  0.5456 -0.3110  10.50000  0.05    1.76
Q2    1   0.7205  0.6793  0.1830  11.00000  0.05    1.53
Q3    1   0.5000  0.8100 -0.0472  10.50000  0.05    1.45
Q4    1   0.5000  0.6946  0.1021  10.50000  0.05    1.39
Q5    1   0.5000  0.5958  0.2029  10.50000  0.05    1.24
Q6    1   0.5000  0.5996 -0.4920  10.50000  0.05    1.19
Q7    1   0.5304  0.5000 -0.5000  10.50000  0.05    1.00
Q8    1   0.5000  0.6729 -0.2698  10.50000  0.05    0.88
Q9    1   0.5000  0.5514  0.0583  10.50000  0.05    0.87
Q10   1   0.7204  0.6001 -0.1859  11.00000  0.05    0.81
Q11   1   0.5000  0.7753 -0.1742  10.50000  0.05    0.69
Q12   1   0.5000  0.4977 -0.4082  10.50000  0.05    0.68
Q13   1   0.5000  0.6007 -0.6492  10.50000  0.05    0.66
Q14   1   0.7800  0.5436  0.1788  11.00000  0.05    0.59
Q15   1   0.5000  0.6519 -0.3875  10.50000  0.05    0.54

  REM The information below was added by Olex2.
  REM
  REM R1 = 0.0358 for 1229 Fo > 4sig(Fo) and 0.0374 for all 10031 data
  REM 134 parameters refined using n/a restraints
  REM Highest difference peak 1.76, deepest hole -1.87
  REM Mean Shift 0, Max Shift 0.000.

  REM +++ Tabular Listing of Refinement Information +++
  REM R1_all = 0.0374
  REM R1_gt = 0.0358
  REM wR_ref = 0.0790
  REM GOOF = 1.309
  REM Shift_max = 0.000
  REM Shift_mean = 0
  REM Reflections_all = 10031
  REM Reflections_gt = 1229
  REM Parameters = 134
  REM Hole = -1.87
  REM Peak = 1.76
  REM Flack = n/a

  
;
_olex2_submission_special_instructions  'No special instructions were received'
_oxdiff_exptl_absorpt_empirical_details
;
Empirical correction (ABSPACK) includes:
- Absorption correction using spherical harmonics
- Frame scaling
;
_oxdiff_exptl_absorpt_empirical_full_max  1.285
_oxdiff_exptl_absorpt_empirical_full_min  0.685
