# Supplementary material for: Temperature-Dependent Structural and Optoelectronic Properties of the Layered Perovskite 2-Thiophenemethylammonium Lead Iodide
Source: J Phys Chem C Nanomater Interfaces. 2024 Jul 25;128(31):13108–20. doi: 10.1021/acs.jpcc.4c03221 (PMC11317984; doi:10.1021/acs.jpcc.4c03221)
Supplement: Supplementary file 1 — jp4c03221_si_001.zip [file jp4c03221_si_001.zip › ThMA2PbI4_Temp-depSCXRD/exp_ThMA2PbI4_5_200.cif]

data_exp_thma2pbi4_5_200
_audit_creation_date               2024-03-07
_audit_creation_method
;
Olex2 1.5
(compiled 2024.02.16 svn.r378c4104 for OlexSys, GUI svn.r6928)
;
_shelx_SHELXL_version_number       '2019/3'
_audit_contact_author_address      ?
_audit_contact_author_email        ?
_audit_contact_author_name         ''
_audit_contact_author_phone        ?
_publ_contact_author_id_orcid      ?
_publ_section_references
;
Dolomanov, O.V., Bourhis, L.J., Gildea, R.J, Howard, J.A.K. & Puschmann, H.
 (2009), J. Appl. Cryst. 42, 339-341.

Sheldrick, G.M. (2015). Acta Cryst. A71, 3-8.

Sheldrick, G.M. (2015). Acta Cryst. C71, 3-8.
;
_chemical_name_common              ?
_chemical_name_systematic          ?
_chemical_formula_moiety           'I8 Pb2, 15.862(C1.261 H4.035 N0.252 S0.252)'
_chemical_formula_sum              'C20 H64 I8 N4 Pb2 S4'
_chemical_formula_weight           1918.57
_chemical_melting_point            ?
_chemical_oxdiff_formula           C20PbI4N2S1H30
loop_
  _atom_type_symbol
  _atom_type_description
  _atom_type_scat_dispersion_real
  _atom_type_scat_dispersion_imag
  _atom_type_scat_source
 'C' 'C' 0.0033 0.0016 'International Tables Vol C Tables 4.2.6.8 and 6.1.1.4'
 'H' 'H' 0.0000 0.0000 'International Tables Vol C Tables 4.2.6.8 and 6.1.1.4'
 'I' 'I' -0.4742 1.8119 'International Tables Vol C Tables 4.2.6.8 and 6.1.1.4'
 'N' 'N' 0.0061 0.0033 'International Tables Vol C Tables 4.2.6.8 and 6.1.1.4'
 'Pb' 'Pb' -3.3944 10.1111
 'International Tables Vol C Tables 4.2.6.8 and 6.1.1.4'
 'S' 'S' 0.1246 0.1234 'International Tables Vol C Tables 4.2.6.8 and 6.1.1.4'

_shelx_space_group_comment
;
The symmetry employed for this shelxl refinement is uniquely defined
by the following loop, which should always be used as a source of
symmetry information in preference to the above space-group names.
They are only intended as comments.
;
_space_group_crystal_system        'orthorhombic'
_space_group_IT_number             64
_space_group_name_H-M_alt          'C m c e'
_space_group_name_Hall             '-C 2bc 2'
loop_
  _space_group_symop_operation_xyz
 'x, y, z'
 '-x, -y+1/2, z+1/2'
 '-x, y+1/2, -z+1/2'
 'x, -y, -z'
 'x+1/2, y+1/2, z'
 '-x+1/2, -y+1, z+1/2'
 '-x+1/2, y+1, -z+1/2'
 'x+1/2, -y+1/2, -z'
 '-x, -y, -z'
 'x, y-1/2, -z-1/2'
 'x, -y-1/2, z-1/2'
 '-x, y, z'
 '-x+1/2, -y+1/2, -z'
 'x+1/2, y, -z-1/2'
 'x+1/2, -y, z-1/2'
 '-x+1/2, y+1/2, z'

_cell_length_a                     29.1176(9)
_cell_length_b                     8.7065(2)
_cell_length_c                     8.7173(2)
_cell_angle_alpha                  90
_cell_angle_beta                   90
_cell_angle_gamma                  90
_cell_volume                       2209.94(10)
_cell_formula_units_Z              2
_cell_measurement_reflns_used      6052
_cell_measurement_temperature      200.00(10)
_cell_measurement_theta_max        32.0490
_cell_measurement_theta_min        2.7180
_shelx_estimated_absorpt_T_max     ?
_shelx_estimated_absorpt_T_min     ?
_exptl_absorpt_coefficient_mu      13.405
_exptl_absorpt_correction_T_max    1.00000
_exptl_absorpt_correction_T_min    1.00000
_exptl_absorpt_correction_type     sphere
_exptl_absorpt_process_details
;
CrysAlisPro 1.171.43.106a (Rigaku Oxford Diffraction, 2024)
Spherical absorption correction
using equivalent radius and absorption coefficient.
Empirical absorption correction using spherical harmonics,
implemented in SCALE3 ABSPACK scaling algorithm.
;
_exptl_absorpt_special_details     ?
_exptl_crystal_colour              orange
_exptl_crystal_colour_primary      orange
_exptl_crystal_density_diffrn      2.883
_exptl_crystal_density_meas        ?
_exptl_crystal_density_method      ?
_exptl_crystal_description         plate
_exptl_crystal_F_000               1728
_exptl_crystal_size_max            1.0
_exptl_crystal_size_mid            0.08
_exptl_crystal_size_min            0.02
_exptl_crystal_size_rad            0.400
_exptl_transmission_factor_max     ?
_exptl_transmission_factor_min     ?
_diffrn_reflns_av_R_equivalents    0.0400
_diffrn_reflns_av_unetI/netI       0.0235
_diffrn_reflns_Laue_measured_fraction_full  0.999
_diffrn_reflns_Laue_measured_fraction_max  0.999
_diffrn_reflns_limit_h_max         37
_diffrn_reflns_limit_h_min         -37
_diffrn_reflns_limit_k_max         11
_diffrn_reflns_limit_k_min         -11
_diffrn_reflns_limit_l_max         11
_diffrn_reflns_limit_l_min         -11
_diffrn_reflns_number              9235
_diffrn_reflns_point_group_measured_fraction_full  0.999
_diffrn_reflns_point_group_measured_fraction_max  0.999
_diffrn_reflns_theta_full          25.242
_diffrn_reflns_theta_max           27.484
_diffrn_reflns_theta_min           2.798
_diffrn_ambient_environment        N~2~
_diffrn_ambient_temperature        200.00(10)
_diffrn_detector                   'Hybrid Pixel Array Detector'
_diffrn_detector_area_resol_mean   10.0000
_diffrn_detector_type              'HyPix-Arc 100'
_diffrn_measured_fraction_theta_full  0.999
_diffrn_measured_fraction_theta_max  0.999
_diffrn_measurement_details
;
List of Runs (angles in degrees, time in seconds):

  # Type    Start    End  Width  t~exp~   \w     \q     \k     \f   Frames
--------------------------------------------------------------------------
  1  \w    -54.00  61.00   0.50    5.00    --   25.56  28.00 -96.00  230
  2  \w    -54.00  61.00   0.50    5.00    --   25.56  28.00 -96.00  230
  3  \w    -19.00  29.00   0.50    5.00    --  -25.24 -99.00-120.00   96
  4  \w    -20.00  32.00   0.50    5.00    --  -25.24 -99.00 120.00  104
  5  \w   -122.00 -89.00   0.50    5.00    --  -25.24-178.00-180.00   66
  6  \w    -57.00 -31.00   0.50    5.00    --  -25.24 -28.00 101.00   52
  7  \w     42.00  98.00   0.50    5.00    --   25.56 178.00   0.00  112
  8  \w     43.00 110.00   0.50    5.00    --   25.56 178.00 -90.00  134
;
_diffrn_measurement_device         'four-circle diffractometer'
_diffrn_measurement_device_type    'XtaLAB Synergy, Dualflex, HyPix-Arc 100'
_diffrn_measurement_method         '\w scans'
_diffrn_orient_matrix_type        
 'CrysAlisPro convention (1999,Acta A55,543-557)'
_diffrn_orient_matrix_UB_11        0.0086134000
_diffrn_orient_matrix_UB_12        0.0505760000
_diffrn_orient_matrix_UB_13        0.0569106000
_diffrn_orient_matrix_UB_21        -0.0007158000
_diffrn_orient_matrix_UB_22        -0.0602891000
_diffrn_orient_matrix_UB_23        0.0546649000
_diffrn_orient_matrix_UB_31        0.0227809000
_diffrn_orient_matrix_UB_32        -0.0210171000
_diffrn_orient_matrix_UB_33        -0.0198175000
_diffrn_radiation_monochromator    mirror
_diffrn_radiation_probe            x-ray
_diffrn_radiation_type             'Mo K\a'
_diffrn_radiation_wavelength       0.71073
_diffrn_source                     'micro-focus sealed X-ray tube'
_diffrn_source_type                'PhotonJet (Mo) X-ray Source'
_reflns_Friedel_coverage           0.000
_reflns_Friedel_fraction_full      .
_reflns_Friedel_fraction_max       .
_reflns_number_gt                  1203
_reflns_number_total               1291
_reflns_special_details
;
 Reflections were merged by SHELXL according to the crystal
 class for the calculation of statistics and refinement.
 
 _reflns_Friedel_fraction is defined as the number of unique
 Friedel pairs measured divided by the number that would be
 possible theoretically, ignoring centric projections and
 systematic absences.
;
_reflns_threshold_expression       'I > 2\s(I)'
_computing_cell_refinement         'CrysAlisPro 1.171.43.106a (Rigaku OD, 2024)'
_computing_data_collection        
 'CrysAlisPro system (CCD 43.106a 64-bit (release 01-02-2024))'
_computing_data_reduction          'CrysAlisPro 1.171.43.106a (Rigaku OD, 2024)'
_computing_molecular_graphics      'Olex2 1.5 (Dolomanov et al., 2009)'
_computing_publication_material    'Olex2 1.5 (Dolomanov et al., 2009)'
_computing_structure_refinement    'SHELXL 2019/3 (Sheldrick, 2015)'
_computing_structure_solution      'SHELXT  (Sheldrick, 2015)'
_refine_diff_density_max           1.710
_refine_diff_density_min           -1.688
_refine_diff_density_rms           0.195
_refine_ls_extinction_coef         .
_refine_ls_extinction_method       none
_refine_ls_goodness_of_fit_ref     1.265
_refine_ls_hydrogen_treatment      constr
_refine_ls_matrix_type             full
_refine_ls_number_parameters       133
_refine_ls_number_reflns           1291
_refine_ls_number_restraints       324
_refine_ls_R_factor_all            0.0400
_refine_ls_R_factor_gt             0.0370
_refine_ls_restrained_S_all        1.128
_refine_ls_shift/su_max            0.000
_refine_ls_shift/su_mean           0.000
_refine_ls_structure_factor_coef   Fsqd
_refine_ls_weighting_details      
 'w=1/[\s^2^(Fo^2^)+(0.0111P)^2^+63.8620P] where P=(Fo^2^+2Fc^2^)/3'
_refine_ls_weighting_scheme        calc
_refine_ls_wR_factor_gt            0.0798
_refine_ls_wR_factor_ref           0.0807
_refine_special_details            ?
_olex2_refinement_description
;
1. Fixed Uiso
 At 1.2 times of:
  All C(H) groups, All C(H,H) groups, All N(H,H,H) groups
2. Restrained distances
 C6A-C5A = C6-C5
 1.54 with sigma of 0.02
 N7-C6 = N7A-C6A
 1.48 with sigma of 0.02
 N7A-C6A \\sim N7-C6
 with sigma of 0.02
 C6A-C5A \\sim C6-C5
 with sigma of 0.02
 S1-C2 \\sim S1-C5 \\sim S1A-C2A \\sim S1A-C5A
 with sigma of 0.002
 C5A-C4A \\sim C4A-C3A \\sim C3A-C2A \\sim C3-C2 \\sim C4-C3 \\sim C5-C4
 with sigma of 0.002
3. Restrained planarity
 C6A, C5A, S1A, C2A, C3A, C4A
 with sigma of 0.1
 C6, C5, C4, C3, C2, S1
 with sigma of 0.1
4. Uiso/Uaniso restraints and constraints
All non-hydrogen atoms have similar U: within 2A with sigma of 0.04 and sigma
for terminal atoms of 0.08 within 2A
C6A \\sim C6 \\sim C5A \\sim C5: within 2A with sigma of 0.02 and sigma for
terminal atoms of 0.04 within 2A
N7 \\sim N7A \\sim C5A \\sim C5 \\sim C6A \\sim C6: within 2A with sigma of
0.02 and sigma for terminal atoms of 0.04 within 2A
Uanis(C6A) = Uanis(C6)
Uanis(N7A) = Uanis(N7)
5. Rigid body (RIGU) restrains
 All non-hydrogen atoms
 with sigma for 1-2 distances of 0.004 and sigma for 1-3 distances of 0.004
6. Others
 Sof(H6AA)=Sof(H6AB)=Sof(H2A)=Sof(H4A)=Sof(H3A)=Sof(H7AA)=Sof(H7AB)=Sof(H7AC)=
 1-FVAR(1)
 Sof(C6A)=Sof(C5A)=Sof(C2A)=Sof(C4A)=Sof(C3A)=Sof(S1A)=Sof(N7A)=0.5*(1-FVAR(2))
 Sof(N7)=Sof(C5)=Sof(C2)=Sof(C4)=Sof(C3)=Sof(S1)=Sof(C6)=0.5*FVAR(2)
 Sof(H7A)=Sof(H7B)=Sof(H7C)=Sof(H2)=Sof(H4)=Sof(H3)=Sof(H6A)=Sof(H6B)=FVAR(1)
7.a Secondary CH2 refined with riding coordinates:
 C6A(H6AA,H6AB), C6(H6A,H6B)
7.b Aromatic/amide H refined with riding coordinates:
 C2(H2), C4(H4), C3(H3), C2A(H2A), C4A(H4A), C3A(H3A)
7.c Idealised Me refined as rotating group:
 N7(H7A,H7B,H7C), N7A(H7AA,H7AB,H7AC)
;
_atom_sites_solution_hydrogens     geom
_atom_sites_solution_primary       dual
_atom_sites_solution_secondary     ?
loop_
  _atom_site_label
  _atom_site_type_symbol
  _atom_site_fract_x
  _atom_site_fract_y
  _atom_site_fract_z
  _atom_site_U_iso_or_equiv
  _atom_site_adp_type
  _atom_site_occupancy
  _atom_site_site_symmetry_order
  _atom_site_calc_flag
  _atom_site_refinement_flags_posn
  _atom_site_refinement_flags_adp
  _atom_site_refinement_flags_occupancy
  _atom_site_disorder_assembly
  _atom_site_disorder_group
 Pb01 Pb 0.500000 0.500000 -0.500000 0.02597(17) Uani 1 4 d S T P . .
 I002 I 0.500000 0.68435(9) -0.18460(9) 0.0332(2) Uani 1 2 d S T P . .
 I003 I 0.60982(3) 0.500000 -0.500000 0.0473(3) Uani 1 2 d S T P . .
 N7 N 0.590(2) 0.581(8) 0.070(7) 0.042(6) Uani 0.252(6) 1 d D U P A -1
 H7A H 0.611152 0.642008 0.118012 0.051 Uiso 0.504(12) 1 calc R U P A -1
 H7B H 0.571789 0.535668 0.140191 0.051 Uiso 0.504(12) 1 calc R U P A -1
 H7C H 0.573289 0.637911 0.003786 0.051 Uiso 0.504(12) 1 calc R U P A -1
 C5 C 0.6662(9) 0.501(3) -0.021(5) 0.055(6) Uani 0.252(6) 1 d D U P A -1
 C2 C 0.7486(9) 0.435(4) -0.001(7) 0.048(8) Uani 0.252(6) 1 d D U P A -1
 H2 H 0.778543 0.391520 0.004447 0.058 Uiso 0.504(12) 1 calc R U P A -1
 C6A C 0.6187(11) 0.508(8) -0.039(5) 0.051(5) Uani 0.248(6) 1 d D U P A -2
 H6AA H 0.614216 0.568185 -0.133866 0.061 Uiso 0.496(12) 1 calc R U P A -2
 H6AB H 0.607699 0.401962 -0.055511 0.061 Uiso 0.496(12) 1 calc R U P A -2
 C4 C 0.6938(10) 0.623(5) -0.044(7) 0.060(8) Uani 0.252(6) 1 d D U P A -1
 H4 H 0.683333 0.723073 -0.070263 0.071 Uiso 0.504(12) 1 calc R U P A -1
 C3 C 0.7383(11) 0.584(4) -0.026(7) 0.057(8) Uani 0.252(6) 1 d D U P A -1
 H3 H 0.761769 0.659266 -0.030745 0.069 Uiso 0.504(12) 1 calc R U P A -1
 S1 S 0.6975(4) 0.3382(16) 0.019(3) 0.068(5) Uani 0.252(6) 1 d D U P A -1
 C5A C 0.6691(9) 0.509(5) 0.010(3) 0.056(5) Uani 0.248(6) 1 d D U P A -2
 C2A C 0.7475(9) 0.526(6) -0.063(4) 0.051(9) Uani 0.248(6) 1 d D U P A -2
 H2A H 0.777006 0.533010 -0.109031 0.062 Uiso 0.496(12) 1 calc R U P A -2
 C4A C 0.6961(10) 0.500(7) 0.136(5) 0.060(8) Uani 0.248(6) 1 d D U P A -2
 H4A H 0.685947 0.489882 0.238944 0.073 Uiso 0.496(12) 1 calc R U P A -2
 C3A C 0.7402(11) 0.508(6) 0.089(4) 0.052(8) Uani 0.248(6) 1 d D U P A -2
 H3A H 0.764989 0.501308 0.159302 0.062 Uiso 0.496(12) 1 calc R U P A -2
 S1A S 0.6966(5) 0.535(2) -0.1623(18) 0.071(5) Uani 0.248(6) 1 d D U P A -2
 C6 C 0.6151(11) 0.461(5) -0.017(8) 0.051(5) Uani 0.252(6) 1 d D U P A -1
 H6A H 0.602909 0.454643 -0.123052 0.061 Uiso 0.504(12) 1 calc R U P A -1
 H6B H 0.610571 0.359480 0.032586 0.061 Uiso 0.504(12) 1 calc R U P A -1
 N7A N 0.594(2) 0.580(9) 0.091(7) 0.042(6) Uani 0.248(6) 1 d D U P A -2
 H7AA H 0.603491 0.535073 0.180484 0.051 Uiso 0.496(12) 1 calc R U P A -2
 H7AB H 0.563611 0.567844 0.079271 0.051 Uiso 0.496(12) 1 calc R U P A -2
 H7AC H 0.601227 0.682196 0.094399 0.051 Uiso 0.496(12) 1 calc R U P A -2

loop_
  _atom_site_aniso_label
  _atom_site_aniso_U_11
  _atom_site_aniso_U_22
  _atom_site_aniso_U_33
  _atom_site_aniso_U_23
  _atom_site_aniso_U_13
  _atom_site_aniso_U_12
 Pb01 0.0317(3) 0.0218(3) 0.0245(3) 0.0000(2) 0.000 0.000
 I002 0.0444(5) 0.0261(4) 0.0290(4) -0.0080(3) 0.000 0.000
 I003 0.0314(5) 0.0541(6) 0.0566(6) 0.0000(5) 0.000 0.000
 N7 0.031(11) 0.049(9) 0.046(13) 0.004(10) -0.007(11) -0.008(7)
 C5 0.035(7) 0.070(10) 0.060(12) 0.003(10) -0.007(10) 0.002(9)
 C2 0.022(10) 0.065(14) 0.06(2) 0.004(14) -0.001(15) -0.009(11)
 C6A 0.038(6) 0.061(10) 0.053(10) 0.000(9) -0.005(7) -0.001(8)
 C4 0.039(10) 0.071(13) 0.069(17) -0.001(14) 0.000(13) 0.001(10)
 C3 0.038(10) 0.068(14) 0.066(19) 0.009(14) 0.003(14) -0.003(11)
 S1 0.041(6) 0.050(7) 0.112(12) 0.000(7) 0.005(7) 0.000(5)
 C5A 0.036(7) 0.070(11) 0.061(11) 0.005(10) -0.002(9) 0.001(10)
 C2A 0.029(11) 0.07(2) 0.057(15) 0.001(14) -0.010(11) -0.009(15)
 C4A 0.039(11) 0.078(19) 0.064(13) 0.005(15) -0.005(10) -0.004(14)
 C3A 0.039(10) 0.06(2) 0.055(14) -0.003(14) -0.009(11) -0.006(14)
 S1A 0.049(7) 0.108(13) 0.057(8) 0.009(8) 0.000(6) 0.001(7)
 C6 0.038(6) 0.061(10) 0.053(10) 0.000(9) -0.005(7) -0.001(8)
 N7A 0.031(11) 0.049(9) 0.046(13) 0.004(10) -0.007(11) -0.008(7)

_geom_special_details
;
 All esds (except the esd in the dihedral angle between two l.s. planes)
 are estimated using the full covariance matrix.  The cell esds are taken
 into account individually in the estimation of esds in distances, angles
 and torsion angles; correlations between esds in cell parameters are only
 used when they are defined by crystal symmetry.  An approximate (isotropic)
 treatment of cell esds is used for estimating esds involving l.s. planes.
;
loop_
  _geom_bond_atom_site_label_1
  _geom_bond_atom_site_label_2
  _geom_bond_distance
  _geom_bond_site_symmetry_2
  _geom_bond_publ_flag
 Pb01 I002 3.1836(8) 9_664 ?
 Pb01 I002 3.1836(8) . ?
 Pb01 I002 3.1847(8) 10 ?
 Pb01 I002 3.1847(8) 2_664 ?
 Pb01 I003 3.1976(9) 9_664 ?
 Pb01 I003 3.1977(9) . ?
 N7 H7A 0.9100 . ?
 N7 H7B 0.9100 . ?
 N7 H7C 0.9100 . ?
 N7 C6 1.474(16) . ?
 C5 C4 1.349(19) . ?
 C5 S1 1.72(2) . ?
 C5 C6 1.529(15) . ?
 C2 H2 0.9500 . ?
 C2 C3 1.349(19) . ?
 C2 S1 1.72(2) . ?
 C6A H6AA 0.9900 . ?
 C6A H6AB 0.9900 . ?
 C6A C5A 1.530(15) . ?
 C6A N7A 1.474(16) . ?
 C4 H4 0.9500 . ?
 C4 C3 1.349(19) . ?
 C3 H3 0.9500 . ?
 C5A C4A 1.349(19) . ?
 C5A S1A 1.72(2) . ?
 C2A H2A 0.9500 . ?
 C2A C3A 1.349(19) . ?
 C2A S1A 1.72(2) . ?
 C4A H4A 0.9500 . ?
 C4A C3A 1.349(19) . ?
 C3A H3A 0.9500 . ?
 C6 H6A 0.9900 . ?
 C6 H6B 0.9900 . ?
 N7A H7AA 0.9100 . ?
 N7A H7AB 0.9100 . ?
 N7A H7AC 0.9100 . ?

loop_
  _geom_angle_atom_site_label_1
  _geom_angle_atom_site_label_2
  _geom_angle_atom_site_label_3
  _geom_angle
  _geom_angle_site_symmetry_1
  _geom_angle_site_symmetry_3
  _geom_angle_publ_flag
 I002 Pb01 I002 180.0 9_664 . ?
 I002 Pb01 I002 89.924(7) . 10 ?
 I002 Pb01 I002 90.076(7) 9_664 10 ?
 I002 Pb01 I002 90.076(7) . 2_664 ?
 I002 Pb01 I002 89.924(7) 9_664 2_664 ?
 I002 Pb01 I002 180.000(14) 10 2_664 ?
 I002 Pb01 I003 90.0 9_664 9_664 ?
 I002 Pb01 I003 90.0 10 9_664 ?
 I002 Pb01 I003 90.0 . . ?
 I002 Pb01 I003 90.0 2_664 9_664 ?
 I002 Pb01 I003 90.0 2_664 . ?
 I002 Pb01 I003 90.0 . 9_664 ?
 I002 Pb01 I003 90.0 10 . ?
 I002 Pb01 I003 90.0 9_664 . ?
 I003 Pb01 I003 180.0 9_664 . ?
 Pb01 I002 Pb01 150.63(3) . 2_665 ?
 H7A N7 H7B 109.5 . . ?
 H7A N7 H7C 109.5 . . ?
 H7B N7 H7C 109.5 . . ?
 C6 N7 H7A 109.5 . . ?
 C6 N7 H7B 109.5 . . ?
 C6 N7 H7C 109.5 . . ?
 C4 C5 S1 111(2) . . ?
 C4 C5 C6 140(3) . . ?
 C6 C5 S1 109(3) . . ?
 C3 C2 H2 126.5 . . ?
 C3 C2 S1 107(3) . . ?
 S1 C2 H2 126.5 . . ?
 H6AA C6A H6AB 109.0 . . ?
 C5A C6A H6AA 110.9 . . ?
 C5A C6A H6AB 110.9 . . ?
 N7A C6A H6AA 110.9 . . ?
 N7A C6A H6AB 110.9 . . ?
 N7A C6A C5A 104(4) . . ?
 C5 C4 H4 124.6 . . ?
 C5 C4 C3 111(4) . . ?
 C3 C4 H4 124.6 . . ?
 C2 C3 C4 119(4) . . ?
 C2 C3 H3 120.7 . . ?
 C4 C3 H3 120.7 . . ?
 C2 S1 C5 92.1(18) . . ?
 C6A C5A S1A 102(3) . . ?
 C4A C5A C6A 142(3) . . ?
 C4A C5A S1A 117(2) . . ?
 C3A C2A H2A 124.4 . . ?
 C3A C2A S1A 111(3) . . ?
 S1A C2A H2A 124.4 . . ?
 C5A C4A H4A 126.2 . . ?
 C3A C4A C5A 108(4) . . ?
 C3A C4A H4A 126.2 . . ?
 C2A C3A H3A 121.5 . . ?
 C4A C3A C2A 117(4) . . ?
 C4A C3A H3A 121.5 . . ?
 C5A S1A C2A 87.3(18) . . ?
 N7 C6 C5 109(4) . . ?
 N7 C6 H6A 110.0 . . ?
 N7 C6 H6B 110.0 . . ?
 C5 C6 H6A 110.0 . . ?
 C5 C6 H6B 110.0 . . ?
 H6A C6 H6B 108.3 . . ?
 C6A N7A H7AA 109.5 . . ?
 C6A N7A H7AB 109.5 . . ?
 C6A N7A H7AC 109.5 . . ?
 H7AA N7A H7AB 109.5 . . ?
 H7AA N7A H7AC 109.5 . . ?
 H7AB N7A H7AC 109.5 . . ?

loop_
  _geom_torsion_atom_site_label_1
  _geom_torsion_atom_site_label_2
  _geom_torsion_atom_site_label_3
  _geom_torsion_atom_site_label_4
  _geom_torsion
  _geom_torsion_site_symmetry_1
  _geom_torsion_site_symmetry_2
  _geom_torsion_site_symmetry_3
  _geom_torsion_site_symmetry_4
  _geom_torsion_publ_flag
 C5 C4 C3 C2 5(5) . . . . ?
 C6A C5A C4A C3A 179.4(17) . . . . ?
 C6A C5A S1A C2A -178.9(12) . . . . ?
 C4 C5 S1 C2 -1(3) . . . . ?
 C4 C5 C6 N7 -45(5) . . . . ?
 C3 C2 S1 C5 4(3) . . . . ?
 S1 C5 C4 C3 -2(4) . . . . ?
 S1 C5 C6 N7 135(5) . . . . ?
 S1 C2 C3 C4 -6(5) . . . . ?
 C5A C4A C3A C2A 2(4) . . . . ?
 C4A C5A S1A C2A 2(2) . . . . ?
 C3A C2A S1A C5A -1(2) . . . . ?
 S1A C5A C4A C3A -3(3) . . . . ?
 S1A C2A C3A C4A 0(4) . . . . ?
 C6 C5 C4 C3 178(3) . . . . ?
 C6 C5 S1 C2 178.9(19) . . . . ?
 N7A C6A C5A C4A 32(5) . . . . ?
 N7A C6A C5A S1A -146(5) . . . . ?

loop_
  _diffrn_refln_index_h
  _diffrn_refln_index_k
  _diffrn_refln_index_l
  _diffrn_refln_intensity_net
  _diffrn_refln_intensity_u
 0 0 2 3968.1 106.83
 0 0 2 4016.63 106.9
 0 0 3 -1.14 1.95
 0 0 3 0.76 1.91
 0 0 4 2903.38 83.03
 0 0 4 2906.57 83
 0 0 -5 0.34 1.57
 0 0 5 -1.94 3.14
 0 0 5 -0.65 2.92
 0 0 6 2967.39 92.19
 0 0 6 3075.29 92.62
 0 0 -6 3204.03 86.96
 0 0 7 0.98 3.8
 0 0 7 -2.91 4.18
 0 0 8 79.66 10.45
 0 0 -8 72.84 7.29
 0 0 8 66.1 9.47
 0 0 -9 1.38 3.24
 0 0 9 -4.06 6.08
 0 0 10 369.83 25.97
 0 0 10 382.95 26.37
 0 0 -10 455.3 21.41
 0 0 11 -1.78 6.32
 0 0 11 -1.76 7.05
 0 -2 0 4408.67 118.4
 0 -2 0 4467.86 116.69
 0 2 1 729.5 22.95
 0 -2 1 732.16 20.14
 0 2 1 717.83 22.87
 0 2 1 751.64 21.17
 0 -2 -1 739.5 21.45
 0 2 2 6851.14 185.9
 0 2 -2 7309.44 182.57
 0 2 2 6831.02 185.92
 0 2 2 6826.93 183.2
 0 2 3 58.85 5.32
 0 2 3 62.21 3.66
 0 -2 -3 55.98 3.9
 0 2 3 58.11 5.39
 0 -2 -4 2269.32 63.1
 0 2 4 2255.57 66.63
 0 2 4 2268.79 66.71
 0 -2 -5 81.12 5.8
 0 -2 -6 662.96 23.21
 0 2 6 627.99 27.09
 0 2 6 640.96 27.2
 0 2 7 204.9 14.77
 0 2 7 164.09 13.55
 0 -2 -7 198.1 11.12
 0 2 8 983.2 41.06
 0 2 8 979.25 41.1
 0 2 -9 43.28 6.83
 0 2 9 46.37 8.92
 0 2 9 33.94 8.24
 0 2 10 76.74 12.05
 0 -2 -10 104.16 9.95
 0 2 -10 97.54 10.4
 0 2 11 3.57 8.2
 0 2 -11 1.03 5.16
 0 2 11 -3.55 7.3
 0 4 0 2848.77 81.61
 0 -4 0 2870.45 77.86
 0 4 0 2878.92 81.66
 0 4 1 739.64 26.94
 0 4 1 750.3 27.04
 0 -4 1 784.97 23.24
 0 4 1 788.54 24.17
 0 4 2 2309.81 67.19
 0 4 2 2289.98 62.77
 0 4 2 2220.27 66.83
 0 -4 2 2265.73 60.88
 0 4 3 39.02 3.72
 0 4 3 40 5.24
 0 4 3 37.58 5.11
 0 4 3 39.15 2.38
 0 4 -3 41.8 2.86
 0 4 4 1537.24 45.66
 0 4 5 39.75 6.29
 0 4 5 45.15 6.57
 0 4 6 711.92 30.19
 0 4 6 675.25 29.77
 0 4 7 214.02 16.02
 0 4 7 194.39 15.36
 0 4 8 352.57 22.35
 0 4 8 340.46 22.18
 0 4 9 91.06 12.37
 0 -4 -9 81.51 9.01
 0 4 9 77.7 11.49
 0 4 -10 175.39 14.94
 0 -4 -10 175.1 13.85
 0 4 10 139.1 16.49
 0 4 10 150.06 17.24
 0 6 0 3225.34 90.11
 0 -6 0 3466.77 84.28
 0 6 0 3093.63 89.6
 0 6 0 3318.24 90.76
 0 6 1 166.41 12.16
 0 6 1 192.12 13.17
 0 -6 1 209.78 9.45
 0 6 1 174.81 12.44
 0 6 2 662.96 27.27
 0 6 2 646.02 27.16
 0 -6 -2 638.83 23.57
 0 -6 2 649.92 21.05
 0 6 2 688.33 28.58
 0 -6 3 22.36 2.6
 0 6 3 28.85 5.8
 0 6 4 725.63 30.98
 0 6 4 728.06 30.84
 0 6 5 23.04 6.05
 0 6 5 14.09 5.17
 0 6 6 965.05 40.61
 0 6 6 1040.9 41.76
 0 6 7 26.79 7.64
 0 -6 -7 32.84 6.39
 0 6 7 45.82 8.79
 0 6 8 43.11 9.51
 0 -6 -8 50.77 7.6
 0 6 8 54.65 10.31
 0 6 9 38.7 10.18
 0 6 9 25.8 8.54
 0 -6 -9 31.63 7.02
 0 8 0 71.27 9.67
 0 8 0 84.58 10.24
 0 -8 0 69.96 6.87
 0 -8 -1 5.98 3.56
 0 8 1 11.11 5.5
 0 8 1 2.3 4.48
 0 8 -1 3.42 4.57
 0 8 1 1.11 4.31
 0 8 -1 12.56 5.35
 0 8 -2 1069.99 44.27
 0 8 2 1165.74 44.74
 0 8 2 1086.51 43.66
 0 8 -2 1115.2 44.77
 0 8 2 1090.46 44.9
 0 -8 -2 1137.08 38.52
 0 -8 -3 1.42 3.33
 0 8 3 2.29 4.81
 0 8 3 3.83 5.62
 0 8 3 2.29 4.21
 0 8 4 408.25 23.9
 0 8 4 397.54 24.71
 0 -8 -4 423.63 20.39
 0 8 4 400.51 23.93
 0 8 5 -2.6 5.47
 0 -8 -5 14.26 5.28
 0 8 5 7.82 5.74
 0 8 6 39.46 9.05
 0 -8 -6 50.13 7.68
 0 8 6 58.75 10.51
 0 8 7 1.57 6.28
 0 8 7 10.75 7.73
 0 -8 -7 2.97 4.64
 0 8 8 335.82 25.32
 0 -8 -8 366.96 21.54
 0 8 8 325.21 24.85
 0 10 0 467.25 28.67
 0 10 0 485.45 29.18
 0 10 -1 58.41 11.53
 0 10 1 37.5 9.12
 0 10 1 49.76 9.96
 0 10 -1 49.16 10.44
 0 -10 -1 46.9 7.12
 0 10 2 97.8 13.86
 0 10 -2 106.89 13.89
 0 10 2 112.38 14.14
 0 -10 -2 112.95 10.49
 0 10 -2 99.13 14.05
 0 10 2 99.82 13.38
 0 10 3 10.67 6.42
 0 10 -3 1.62 5.97
 0 10 3 1.64 5.84
 0 10 3 16.81 7.94
 0 -10 -3 7.31 4.9
 0 10 -3 -1.63 5.79
 0 10 4 183.27 17.82
 0 10 4 154.19 17.66
 0 -10 -4 173.39 14.08
 0 10 4 203.45 18.71
 0 -10 -5 16.87 6.21
 0 10 5 11.65 8.66
 0 10 5 8.27 7.61
 0 10 5 24.1 8.52
 1 1 -1 1956.13 50.45
 -1 -1 1 1958.34 50.46
 -1 1 1 1842.86 51.06
 1 1 1 1879.72 51.86
 -1 1 1 1879.53 51.85
 -1 1 1 1924.11 51.92
 1 1 1 1904.76 51.9
 1 1 2 591.95 19.64
 -1 1 2 600.88 17.93
 1 -1 -2 635.79 18.36
 1 1 2 577.61 17.14
 -1 -1 -2 631.56 17.45
 -1 1 2 606.29 19.71
 1 1 -2 626.63 17.96
 1 1 2 601.64 19.66
 -1 1 2 610.59 19.7
 -1 -1 3 3880.33 107.67
 1 -1 3 3864.61 107.65
 -1 1 3 3733.72 106.97
 1 1 3 3843.04 107.16
 -1 -1 3 3925.68 107.8
 1 -1 3 3981.62 107.89
 1 1 3 3890.84 107.24
 -1 1 3 3854.32 107.16
 1 -1 -3 4009.99 104.75
 -1 1 3 3845.49 104.27
 -1 -1 -3 4158.28 104.04
 1 -1 4 829.06 29.23
 -1 -1 4 810.59 28.94
 -1 1 4 815.18 28.56
 1 1 4 828.85 28.72
 1 -1 4 845.26 29.35
 -1 -1 4 828.73 29.13
 1 1 4 791.41 28.47
 -1 1 4 817.65 28.63
 -1 -1 -4 851.35 25.29
 1 -1 -4 846.37 25.86
 -1 -1 -5 860.74 27.43
 1 -1 -5 892.88 28.13
 -1 -1 -6 175.23 9.41
 1 -1 -6 204.03 10.21
 -1 -1 6 182.23 12.91
 1 1 6 172.96 12.46
 1 -1 6 158.9 12.38
 -1 1 6 195.83 12.99
 -1 -1 6 187.72 12.98
 -1 1 6 166.8 12.28
 1 1 6 189.52 12.85
 1 -1 6 168.65 12.5
 -1 -1 -7 790.96 26.55
 1 1 -7 757.69 27.42
 1 1 7 736.55 31.81
 -1 1 7 749.88 31.94
 -1 -1 7 679.35 31.28
 1 -1 7 746.81 32.21
 1 1 7 722.3 31.71
 -1 -1 7 749.66 32.37
 -1 1 7 711.59 31.46
 1 -1 7 733.68 32.18
 -1 -1 8 16.45 6.67
 1 1 8 13.77 5.78
 -1 1 8 21.71 6.4
 1 -1 8 21.24 7.03
 -1 1 8 6.89 4.73
 1 1 8 19.6 6.36
 -1 -1 8 18.96 6.45
 1 -1 8 8.33 5.37
 -1 -1 -8 19.42 4.06
 -1 1 -8 15.55 4.48
 1 1 -8 10.25 4.01
 1 -1 -8 22.26 4.74
 1 1 9 358.59 24.08
 -1 1 9 325.14 23.11
 -1 -1 9 369.81 24.49
 1 -1 9 390.45 24.98
 -1 -1 -9 436.12 19.47
 1 1 -9 434.26 20.3
 1 -1 -9 442.4 20.03
 -1 1 -9 418 19.92
 1 -1 9 390.7 25.08
 1 1 9 362.2 24.19
 -1 -1 9 374.03 24.71
 -1 1 9 414.84 25.33
 1 -1 -9 431.63 18.83
 -1 1 -10 69.16 8.46
 1 1 -10 53.26 8.01
 1 1 10 38.76 9.65
 -1 1 10 47.93 10.33
 1 1 10 46.73 10.6
 -1 1 10 55.91 10.76
 1 1 11 38.8 10.32
 -1 1 11 43.98 10.3
 -1 1 -11 65.01 8.96
 1 1 -11 48.49 8.07
 1 -3 0 0.39 1.11
 -1 3 0 0.72 1.92
 1 3 0 -0.36 1.73
 1 -3 0 0.69 0.54
 -1 3 0 0.72 1.78
 1 3 0 0.36 1.77
 -1 -3 1 4100.93 104.85
 -1 3 1 4060.81 110.07
 1 3 1 3860.38 109.84
 -1 -3 -1 4035.42 107.24
 -1 3 1 4091.76 107.49
 1 3 1 4098.16 107
 1 3 1 3941.12 110.01
 -1 3 1 3957.32 109.92
 1 -3 1 3962.36 106.36
 -1 -3 1 4027.79 106.08
 1 3 2 96.72 6.75
 -1 3 -2 96.99 3.81
 1 3 -2 88.55 3.98
 -1 3 -2 92.13 3.8
 -1 -3 2 92.73 3.47
 1 -3 2 99.86 4.26
 -1 3 2 86.04 6.38
 1 3 2 89.09 6.57
 -1 3 2 90.01 6.51
 1 3 2 93.81 4.81
 -1 3 2 83.47 5.17
 -1 3 2 93.7 3.94
 -1 3 -3 318.9 9.68
 -1 3 3 343.17 15.12
 1 3 3 331.04 15
 -1 3 -3 351.52 11.4
 -1 3 3 342.5 13.37
 1 3 3 365.05 12.73
 1 3 3 349.43 15.25
 -1 3 3 317.59 14.77
 1 3 3 322.08 11.45
 1 3 4 47.41 5.61
 1 3 4 37.07 5.27
 1 3 4 48.82 3.47
 -1 3 -4 40.93 2.23
 -1 3 -5 2430.87 65.67
 1 -3 -5 2498.84 69.63
 -1 -3 -5 2533.54 68.5
 1 3 5 2537.65 74.76
 -1 3 5 2633.68 74.92
 -1 3 5 2640.79 74.95
 1 3 5 2553.51 74.84
 1 -3 -5 2386.39 64.52
 1 3 6 33.88 5.93
 -1 3 6 29.49 5.8
 -1 3 6 38.92 6.27
 1 3 6 31.47 6.11
 1 -3 -6 35.75 4.67
 -1 -3 -6 29.93 3.9
 -1 3 7 334.7 19.89
 1 3 7 366.37 20.43
 -1 3 7 350.6 20.19
 1 3 7 370.39 20.58
 1 -3 -7 361.8 16.32
 -1 -3 -7 325.23 15.03
 1 3 8 5.94 5.67
 -1 3 8 11.83 5.75
 1 3 8 3.52 4.83
 -1 3 8 9.36 5.27
 1 3 -9 99.27 10.22
 1 3 9 83.28 11.69
 -1 3 9 80.18 11.5
 1 -3 -9 87.58 8.92
 1 3 9 100.36 12.55
 -1 3 9 69.41 10.9
 -1 3 -10 2.98 4.83
 -1 3 10 1.6 6.22
 1 3 10 14.42 8.2
 1 -3 -10 3.39 4.41
 -1 -3 -10 12.74 5.35
 1 3 10 3.22 5.91
 -1 3 10 1.6 6.25
 -1 5 0 0.61 2.88
 -1 -5 0 2.47 1.7
 1 -5 0 2.38 0.75
 1 -5 0 1.64 1.42
 -1 5 0 1.23 2.7
 1 -5 -1 890.3 27.91
 1 -5 1 909.56 26.79
 -1 -5 1 920.72 26.64
 -1 5 1 895.46 28.03
 -1 -5 2 110.18 5.44
 1 -5 2 114.2 5.74
 1 5 2 115.37 6.58
 -1 5 2 100.73 6.58
 1 5 3 2552.79 72.7
 -1 5 3 2605.29 73.56
 -1 5 3 2542.59 78.26
 1 5 3 2545.73 78.45
 -1 -5 3 2644.38 70.01
 1 -5 3 2617.3 71.04
 -1 5 3 2715.01 70.75
 1 5 3 2700 70.08
 -1 5 3 2630.54 78.64
 1 5 3 2439.23 78.02
 1 5 4 66.24 7.95
 -1 5 4 73.33 7.94
 1 5 4 67.44 7.93
 -1 5 4 95.53 9.17
 1 5 4 77.05 5.64
 1 5 5 90.62 9.6
 -1 5 5 106.57 10.19
 -1 5 5 101.24 9.91
 1 5 5 114.45 10.56
 1 5 6 23.65 6.43
 -1 5 6 19.38 5.88
 -1 5 6 26.29 6.39
 1 5 6 23.44 6.1
 -1 5 7 429.38 20.69
 1 -5 -7 519.88 22.19
 1 5 7 484.11 26.03
 -1 5 7 467.85 25.78
 1 5 7 520.64 26.82
 -1 5 7 483.34 26.14
 1 -5 -8 12.89 4.91
 -1 5 8 6.66 5.47
 1 5 8 -1.34 5.51
 1 5 8 4.01 5.76
 -1 5 8 1.33 5.59
 -1 5 9 273.55 21.19
 1 5 9 255.6 20.94
 -1 5 9 226.54 19.58
 1 5 9 255.32 20.8
 1 -5 -9 284.58 17.19
 -1 -5 -9 261.45 16.54
 -1 5 10 20.36 8.55
 1 5 10 10.24 7.7
 -1 -5 -10 19.18 6.31
 1 -5 -10 24.11 6.74
 -1 5 10 22.29 8.78
 1 5 10 29.31 9.38
 1 7 0 2.8 4.29
 -1 7 0 -0.93 5.05
 -1 7 0 10.23 5.13
 1 7 0 -2.8 4.93
 -1 -7 -1 807.89 28.2
 -1 -7 1 835.68 26.97
 1 -7 1 850.4 27.34
 1 -7 -1 836.6 28.72
 1 7 1 794.88 33.29
 -1 7 1 782.9 33.28
 -1 7 1 826.99 33.72
 1 7 1 747.03 32.7
 1 7 1 766.62 33.18
 -1 7 1 810.81 33.92
 -1 7 -1 821.19 33.88
 1 7 -1 756.87 33.27
 -1 7 -1 838.52 34.07
 1 7 -1 759.04 33.33
 -1 7 2 221.98 15.56
 1 7 2 177.31 14.17
 1 7 2 164.21 13.3
 -1 7 2 207.32 14.36
 1 -7 2 178.15 9.07
 1 -7 -2 214.54 11.9
 -1 -7 2 195.09 9.08
 -1 -7 -2 180.84 10.86
 -1 7 2 169.08 13.26
 1 7 2 149.61 12.74
 -1 7 3 439.16 23.07
 1 7 3 406.88 22.37
 1 7 3 356.73 20.62
 -1 7 3 372.18 20.74
 -1 7 3 366.31 20.67
 1 7 3 386.04 21.17
 -1 -7 -3 393.68 17.86
 1 -7 -3 379.91 17.74
 -1 7 4 222.16 16.05
 1 7 4 232.58 16.66
 1 -7 -4 219.28 13.16
 1 7 4 212.13 15.9
 -1 7 4 198.74 15.48
 -1 7 5 475.76 19.48
 1 7 5 506.8 26.49
 -1 7 5 457.51 25.54
 1 7 5 510.89 26.61
 -1 7 5 477.14 25.81
 1 -7 -5 493.72 22.22
 -1 7 6 42.89 8.51
 1 7 6 47.09 8.74
 -1 7 6 64.71 10.03
 1 7 6 51.48 9.22
 1 -7 -6 35.1 6.15
 -1 -7 -6 42.99 7.27
 -1 -7 -7 114.29 10.91
 1 -7 -7 94.76 10.45
 -1 7 7 114.38 13.58
 -1 7 7 113.96 13.69
 1 7 7 140.69 14.69
 1 7 7 136.23 14.75
 1 -7 -8 6.86 4.76
 -1 -7 -8 9.83 5.19
 -1 7 8 3.09 6.51
 1 7 8 -7.8 7.16
 1 7 8 7.78 6.39
 -1 7 8 10.81 7.09
 -1 9 0 -3.93 7.79
 1 9 0 -3.94 6.61
 1 9 0 -5.25 6.92
 -1 9 0 -2.62 7.69
 1 -9 0 9.86 3.84
 -1 -9 0 2.37 3.08
 -1 9 1 436.37 26.26
 1 9 1 454.82 26.4
 1 9 1 457.19 26.26
 -1 9 1 429.31 25.58
 -1 9 -1 440.15 26.25
 1 9 -1 392.16 24.94
 1 9 1 423.64 25.37
 -1 9 1 425.66 25.47
 -1 9 -1 440.81 26.14
 1 9 -1 450.33 26.35
 1 -9 -1 429.52 20.18
 -1 -9 -1 465.87 20.66
 -1 9 2 40.36 8.64
 -1 9 -2 54.85 10.32
 1 9 2 52.33 9.09
 1 9 -2 61.95 10.44
 -1 9 2 59.06 9.88
 1 9 2 51.43 9.24
 -1 9 -2 42.57 9.36
 1 9 -2 52.38 9.82
 -1 9 2 56.74 9.61
 1 9 2 46.72 9.02
 1 -9 -2 64.13 7.83
 -1 -9 -2 47.84 6.72
 -1 -9 -3 105.36 9.95
 1 -9 -3 94.97 9.7
 -1 9 3 101.98 13.18
 1 9 3 101.25 13.09
 1 9 3 79.73 11.1
 -1 9 3 72.66 10.9
 -1 9 3 101.98 12.62
 1 9 3 74.68 10.93
 -1 9 4 70.37 11.44
 1 9 4 70.84 11.01
 1 -9 -4 78.58 9.11
 -1 9 4 88.78 12.87
 1 9 4 69.55 12.05
 -1 -9 -4 75.38 8.98
 1 9 4 80.7 11.54
 -1 9 4 100.91 12.79
 -1 9 5 312.38 22.71
 1 9 5 261.19 20.9
 -1 9 5 300.18 22.05
 1 9 5 255.14 20.47
 -1 9 5 255.8 21.87
 1 9 5 274.79 22.21
 1 -9 -5 325.48 18.74
 -1 -9 -5 292.51 17.92
 1 9 6 28.39 9.07
 -1 9 6 29.74 9.34
 1 -9 -6 29.59 7.11
 1 9 6 29.79 8.55
 -1 9 6 24.9 8.24
 1 9 6 17.24 8.55
 -1 9 6 19.14 8.63
 -1 -9 -6 30.35 7.41
 -1 11 0 5.18 7.44
 1 11 0 1.73 7.11
 1 11 0 -1.74 6.96
 -1 11 0 -3.47 7.47
 1 11 1 62.17 11.85
 -1 11 -1 47.18 11.1
 -1 11 1 63.71 12.13
 1 11 -1 54.35 11.36
 -1 11 -1 76.84 13.4
 1 11 1 61.77 11.78
 -1 11 1 47.85 11.08
 1 11 -1 52.56 11.58
 1 -11 -1 51.5 7.62
 -1 -11 -1 58.81 7.97
 -1 11 -2 1.78 6.73
 1 11 2 10.3 7.05
 -1 11 2 6.85 6.48
 1 11 -2 -1.78 7.33
 1 11 2 1.73 7.09
 -1 11 2 -10.32 8.05
 1 11 -2 8.92 7.68
 -1 11 -2 3.55 7.11
 -1 -11 -2 3.62 4.07
 1 -11 -2 3.71 4.17
 -2 0 1 3.76 0.98
 2 0 1 0.97 0.77
 2 0 1 2.17 0.86
 -2 0 1 2.24 0.91
 2 0 -1 1.65 0.77
 -2 0 1 2.2 0.58
 2 0 -1 1.61 0.66
 2 0 -2 16.41 1.78
 -2 0 2 14.27 2.43
 2 0 -2 14.1 1.76
 -2 0 2 18.85 2.72
 -2 0 3 9.47 2.64
 2 0 3 6.82 2.42
 -2 0 3 9.51 2.69
 2 0 3 9.9 2.7
 2 0 -3 10.89 1.99
 2 0 -4 658.13 21.42
 2 0 4 649.39 24.09
 -2 0 4 645.92 24.06
 -2 0 4 623.07 23.82
 2 0 4 664.22 24.29
 2 0 5 12.96 3.92
 2 0 5 14.33 3.94
 2 0 -5 14.88 2.94
 -2 0 -6 1343.52 40.19
 2 0 6 1298.06 45.65
 -2 0 6 1297.63 45.49
 2 0 6 1321.66 45.81
 -2 0 6 1301.41 45.47
 -2 0 7 13.5 5.4
 2 0 7 3.89 4.1
 -2 0 7 14.55 5.12
 2 0 7 15.65 5.09
 2 0 -7 10.06 3.24
 2 0 8 20.81 6.11
 -2 0 8 8.04 5.5
 2 0 8 15.1 5.85
 -2 0 8 10.39 5.52
 -2 0 -8 15.71 4.11
 2 0 -8 18.2 4.33
 -2 0 9 8.06 5.66
 2 0 9 9.47 6.58
 -2 0 -9 7.93 4.12
 2 0 -9 9.47 4.02
 -2 0 -10 275.94 16.16
 2 0 -10 289.33 16.94
 2 0 10 232.89 20.21
 -2 0 10 253.31 21.1
 2 0 10 290.44 22.4
 -2 0 10 223.9 19.84
 2 0 -11 7.65 5.12
 2 0 11 -1.76 7.23
 -2 0 11 5.26 7.55
 -2 0 11 5.3 7.26
 2 0 11 1.78 7.29
 2 -2 0 13.1 1.7
 -2 2 0 17.82 1.89
 -2 2 0 14.82 2.2
 2 -2 0 17.35 1.72
 -2 -2 0 20.5 2.5
 2 -2 0 15.27 2.16
 -2 2 0 19.46 2.43
 -2 2 0 12.8 1.54
 -2 -2 -1 528.27 14.82
 2 -2 -1 505.27 16.23
 -2 2 1 520.83 16.07
 2 2 1 525.18 14.59
 -2 -2 1 506.82 14.5
 2 -2 -1 457.89 14.7
 2 2 1 500.24 16.95
 -2 2 1 501.91 16.87
 -2 2 -1 510.51 14.72
 2 -2 1 519.53 14.94
 2 -2 -1 481.2 15.7
 2 2 1 507.88 16.97
 -2 2 1 496.1 16.83
 -2 -2 2 2608.52 67.67
 2 2 -2 2559.01 67.54
 -2 2 2 2509.57 70.47
 2 2 2 2491.06 70.5
 -2 2 2 2497.67 70.38
 2 2 2 2479.84 70.38
 -2 2 -2 2570.88 66.95
 2 2 2 2570.63 67.73
 2 -2 -2 2542.49 66.76
 -2 2 2 2381.3 68.72
 2 2 2 2517.91 66.71
 2 -2 -3 133.82 5.41
 -2 2 3 142.38 8.28
 2 2 3 139.81 8.28
 2 2 3 136.29 8.19
 -2 2 3 138.85 8.27
 2 -2 -3 144.02 7.17
 2 2 3 128.49 5.24
 -2 -2 -3 128.94 5.64
 -2 2 4 892.1 30.94
 2 2 4 897.48 31.03
 2 2 4 961.89 31.46
 -2 2 4 879.86 30.85
 -2 -2 -4 926.63 27.11
 2 -2 -4 895.41 28.7
 2 2 -4 898.19 24.65
 2 -2 -5 151.29 8.54
 -2 -2 -5 127.47 7.06
 2 2 -5 135.17 5.56
 -2 2 6 89.58 8.93
 2 2 6 114.3 9.88
 2 -2 -6 97.88 7.42
 -2 -2 -6 102.77 6.85
 2 2 -6 97.03 5.14
 -2 2 6 97.66 9.22
 2 2 6 105.59 9.57
 -2 -2 -7 150.57 9.11
 -2 2 7 142.73 12.35
 2 2 7 138.04 12.38
 2 2 7 156.99 12.87
 -2 2 7 151.94 12.68
 -2 2 8 613.8 29.99
 2 2 8 577.72 29.52
 -2 2 8 544.6 28.66
 2 2 8 605.34 30.09
 2 2 -8 640.63 25.77
 2 -2 -8 623.9 24.88
 2 -2 -8 628.6 24.18
 -2 2 9 64.74 10.27
 2 2 9 63.81 10.71
 2 -2 -9 64.48 7.45
 2 2 -9 57.9 7.85
 2 -2 -9 71.74 7.94
 -2 2 -9 70.56 8.31
 -2 2 9 62.33 10.47
 2 2 9 53.2 9.84
 -2 2 10 35.8 9.45
 2 2 10 48.54 10.82
 2 -2 -10 54.01 7.46
 2 2 -10 43.81 7.7
 2 2 10 39.32 9.21
 -2 2 10 48.47 10.52
 -2 2 11 1.77 6.88
 2 2 11 7.1 7.47
 2 2 11 3.57 8.03
 -2 2 11 3.55 7.48
 -2 2 -11 14.12 6.22
 2 2 -11 7.36 5.46
 2 -4 0 657.51 18.27
 2 4 0 674.14 24.38
 -2 4 0 644.48 24.04
 2 4 0 648.38 24.12
 -2 4 0 671.62 24.22
 2 -4 0 708.51 21.55
 2 4 1 842.78 30.26
 -2 4 1 933.17 30.73
 2 -4 -1 960.96 28.18
 2 -4 1 869.95 26.65
 2 -4 -1 891.25 25.54
 -2 -4 1 887.16 24.62
 -2 4 1 961.02 28.1
 2 4 1 877.39 30.52
 -2 4 1 916.31 30.68
 2 4 2 976.37 27.6
 -2 4 2 932.62 31.68
 2 4 2 918.69 31.74
 2 4 2 948.98 31.99
 -2 4 2 903.66 31.57
 2 -4 -2 917.51 29.12
 -2 -4 2 931.58 25.97
 2 -4 2 941.66 27.02
 -2 -4 2 881.3 25.71
 -2 4 2 952.39 26.86
 -2 4 2 917.68 28.72
 2 4 3 80.38 7.25
 -2 4 -3 88.97 4.18
 2 4 -3 76.61 4.43
 -2 4 3 78.39 4.25
 2 4 3 83.43 4.88
 -2 4 -3 79.97 3.85
 2 4 3 75.93 7.23
 2 4 3 90.5 5.08
 -2 4 3 79.75 5.92
 2 4 4 713.58 21.57
 -2 4 -4 692.48 19.88
 -2 4 5 118.87 10.19
 2 4 5 112.59 9.95
 2 4 5 135.59 7.87
 -2 4 -5 99.69 3.84
 -2 4 5 126.42 10.29
 2 4 5 126.69 10.4
 2 4 6 270.37 16.54
 -2 4 6 249.68 16.06
 2 4 6 254.75 16.3
 -2 4 6 216.99 15.3
 2 -4 -7 226.57 13.25
 -2 4 7 238.74 16.69
 2 4 7 203.62 15.86
 -2 4 7 230.28 16.39
 2 4 7 200.64 15.71
 2 -4 -8 217.96 13.53
 2 4 8 197.29 16.83
 -2 4 8 196.41 16.27
 2 4 8 199.25 16.67
 -2 4 8 186.05 16.28
 -2 4 9 80.44 11.91
 2 4 9 82.66 11.66
 -2 4 9 67.07 11.23
 2 4 9 86.48 12.01
 2 -4 -9 77.49 8.86
 -2 4 10 117.79 15.04
 2 4 10 85.83 13.4
 2 -4 -10 88.81 10.33
 -2 4 10 95.29 14.4
 2 4 10 99.46 14.29
 -2 6 0 1432.81 47.73
 2 6 0 1339.71 47.07
 -2 6 0 1334.97 46.99
 2 6 0 1372.03 47.33
 -2 -6 0 1403.84 41.95
 2 -6 0 1441.83 42.73
 2 6 0 1439.33 47.86
 -2 6 0 1414.2 47.9
 2 -6 -1 147.04 6.75
 2 6 1 204.43 13.29
 -2 6 1 171.09 12.43
 2 -6 1 195.18 9.14
 -2 -6 1 169.9 8.52
 -2 6 1 167.7 11.91
 2 6 1 181.83 12.49
 2 6 1 204.85 13.04
 -2 6 1 163.65 11.87
 -2 6 2 104.43 10.02
 2 6 2 120.56 10.55
 2 6 2 104.28 9.52
 -2 6 2 101.73 9.23
 -2 6 2 101.62 9.4
 2 6 2 104.16 9.53
 -2 -6 2 90.56 5.6
 2 -6 2 91.29 5.95
 2 -6 -2 103.04 7.6
 2 6 3 50.69 4.74
 2 -6 3 49.33 4.14
 2 -6 -3 55.57 5.88
 -2 -6 3 44.66 3.25
 2 6 3 63.11 7.8
 -2 6 3 52.15 7.21
 -2 6 3 50.44 7.12
 2 6 3 33.99 6.03
 2 -6 -4 272.41 13.94
 2 6 4 248.72 16.02
 -2 6 4 247.07 16.13
 2 6 4 244.27 16.15
 -2 6 4 258.6 16.45
 -2 6 5 20.89 5.51
 2 6 5 17.22 5.83
 2 6 5 21.18 5.81
 -2 6 5 9.9 4.66
 2 -6 -5 32.96 5.51
 2 6 6 603.31 29.52
 -2 6 6 566.64 28.57
 2 -6 -6 563.92 24.22
 -2 6 6 555.45 22.7
 -2 6 6 574.35 28.56
 2 6 6 581.53 28.87
 2 -6 -7 47.47 7.13
 -2 6 7 46.7 9.07
 2 6 7 55.17 9.66
 2 6 7 51.19 9.35
 -2 6 7 54.14 9.41
 2 -6 -8 26.72 6.08
 -2 6 8 22.75 8.27
 2 6 8 7.2 6.63
 -2 6 8 12.81 6.93
 2 6 8 7.22 6.51
 -2 -6 -9 37.76 7.35
 2 -6 -9 44.36 7.94
 -2 6 9 36.71 9.54
 2 6 9 25.9 8.46
 2 6 9 24.28 8.84
 -2 6 9 28.73 9.08
 2 8 0 16.73 5.89
 -2 8 0 14.36 5.92
 2 8 0 3.34 4.47
 -2 8 0 17.66 6.09
 -2 -8 0 9.24 3.48
 2 -8 0 13.87 3.79
 2 -8 -1 28.45 5.1
 2 8 1 23.84 6.63
 -2 8 1 27.71 6.82
 -2 8 -1 36.27 7.75
 2 8 -1 37.74 7.82
 2 8 1 16.71 6.26
 -2 8 1 24.27 6.2
 -2 -8 -1 19.55 4.38
 2 8 1 23.29 6.56
 -2 8 -1 36.31 7.25
 2 8 -1 36.61 7.68
 -2 8 1 34.05 7.51
 -2 8 2 657.69 30.89
 2 8 2 601.84 30.17
 -2 8 -2 659.09 31.63
 2 8 -2 668.07 31.88
 2 -8 -2 685.54 26.64
 -2 -8 -2 663.93 25.91
 -2 8 2 647.87 30.93
 2 8 2 593.56 30.14
 -2 8 -2 674.62 31.86
 2 8 -2 636.31 31.37
 2 8 2 692.56 32.31
 -2 8 2 683.3 32.22
 -2 8 3 24.88 6.9
 2 8 3 16.08 5.98
 -2 -8 -3 12.58 4.23
 -2 8 3 24.36 7.27
 2 8 3 18.95 6.37
 2 8 3 17.27 6.53
 -2 8 3 7.94 5.72
 2 -8 -3 13.18 4.58
 2 8 4 174.93 15.72
 -2 8 4 199.91 16.5
 2 -8 -4 217.42 13.92
 -2 -8 -4 223.05 14.06
 2 8 4 210.53 16.71
 -2 8 4 193.28 16.09
 -2 8 4 205.75 12.17
 -2 8 4 190.39 16.9
 2 8 4 234.9 18.34
 2 -8 -5 11 4.62
 -2 8 5 19.36 6.61
 2 8 5 11.81 6.04
 -2 -8 -5 17.51 5.26
 2 8 5 15.69 6.59
 -2 8 5 21.86 6.69
 2 8 6 11.34 7.02
 -2 8 6 12.55 6.54
 2 -8 -6 14.64 5.05
 -2 8 6 16.58 6.85
 2 8 6 14.07 6.97
 -2 -8 -6 17.29 5.74
 -2 8 7 15.51 7.67
 2 8 7 15.77 7.8
 2 -8 -7 3.96 4.27
 2 8 7 13.9 7.37
 -2 8 7 3.04 5.92
 -2 -8 -7 0.99 4.38
 2 10 0 293.27 22.87
 -2 10 0 336.57 23.64
 -2 10 0 348.11 24.13
 2 10 0 313.13 23.04
 2 -10 0 296.48 16.52
 -2 10 -1 67.2 11.87
 2 10 -1 78.4 12.52
 2 10 -1 63.07 11.62
 2 10 1 85.58 12.46
 -2 10 -1 77.93 12.45
 -2 10 1 70.03 12.06
 -2 -10 -1 62.08 7.62
 2 10 1 54.34 10.62
 -2 10 1 70.38 11.65
 2 -10 -1 80.69 8.73
 2 10 2 40.61 9.69
 -2 10 2 56.99 11.22
 2 10 2 31.81 8.98
 -2 10 -2 46.9 10.21
 -2 10 2 50.97 10.36
 2 10 -2 42.54 9.66
 -2 -10 -2 39.48 6.59
 2 -10 -2 37.72 6.91
 2 10 2 45.63 9.84
 -2 10 2 49.68 10.41
 -2 10 -2 48.42 10.21
 2 10 -2 51.94 11.07
 -2 10 3 16.47 7.72
 2 10 3 9.75 7.47
 2 10 3 9.17 6.44
 2 10 -3 17.9 7.48
 -2 10 3 10.6 6.82
 -2 10 -3 6.45 6.46
 2 -10 -3 18.49 5.51
 -2 -10 -3 12.49 5.25
 -2 10 3 6.06 6.54
 2 10 3 12.25 6.9
 -2 10 -3 12.93 6.97
 2 10 -3 8.15 6.54
 2 10 4 106.16 14.13
 -2 10 4 117.61 14.43
 -2 10 4 120.04 15.62
 2 10 4 116.6 15.56
 2 -10 -4 118.63 11.75
 -2 -10 -4 116.24 11.39
 2 10 4 115.47 14.91
 -2 10 4 125.23 14.97
 -2 -10 -5 16.6 6.2
 -2 10 5 28.07 8.86
 2 10 5 20.05 8.69
 -2 10 5 22.97 8.8
 2 10 5 21.58 8.37
 -2 10 5 20.49 8.9
 2 10 5 20.17 9.54
 2 -10 -5 16.08 6.4
 -3 1 0 11.33 1.36
 3 1 0 12.85 1.41
 -3 1 0 12.68 1.4
 -3 1 0 9.61 1.3
 3 -1 0 12.82 1.42
 -3 -1 0 12.07 1.48
 3 -1 0 11.93 1.4
 3 -1 0 13.85 1.32
 -3 -1 -1 464.41 13.91
 3 -1 -1 443.38 13.9
 3 -1 -1 435.87 13.39
 3 1 -1 439.03 13.33
 -3 -1 1 447.3 13.33
 -3 1 1 457.79 13.4
 3 1 1 472.31 14.1
 3 -1 -1 450.84 13.94
 -3 -1 -1 458.14 13.88
 3 1 1 458.56 14.03
 -3 1 1 439.14 13.91
 -3 1 -1 443.67 13.7
 3 -1 -1 462.62 13.68
 -3 1 1 422.76 13.87
 -3 1 1 397.04 13.87
 3 -1 -1 435.33 14.06
 3 -1 -1 446.59 13.38
 -3 -1 -2 550.04 15.1
 3 1 -2 541.61 16.65
 3 1 -2 551.86 18.29
 -3 1 -2 565.78 18.19
 3 1 2 541.31 18.07
 3 -1 -2 547.29 18.01
 -3 -1 -2 572.67 17.99
 3 -1 -2 541.65 16.81
 3 1 -2 542.81 15.15
 3 -1 -2 543.51 17.51
 -3 -1 -2 541.38 15.12
 -3 1 2 538.47 17.18
 -3 1 2 555 18.16
 3 1 -2 555.59 18.28
 -3 1 -2 580.48 18.27
 -3 1 2 538.64 18.03
 3 1 2 532.99 17.98
 -3 -1 -2 555.72 17.87
 3 -1 -2 532.21 17.92
 -3 -1 3 691.58 24.48
 3 -1 3 753.99 24.9
 3 1 -3 699.86 20.26
 3 -1 -3 688.91 21.83
 3 -1 -3 742.3 22.87
 -3 -1 -3 767.1 20.9
 -3 1 3 703.48 24.16
 -3 -1 3 687.7 24.43
 3 1 3 730.44 24.39
 3 -1 3 742.96 24.73
 -3 1 3 700.11 24.14
 3 1 3 746.64 24.48
 3 -1 4 761.51 27.46
 -3 -1 4 781.12 27.63
 3 1 -4 731.61 22.07
 -3 -1 -4 797.08 23.11
 3 -1 -4 800.07 24.97
 3 1 4 751.74 26.98
 -3 1 4 774.31 27
 -3 -1 4 777.74 27.68
 3 -1 4 744.72 27.34
 -3 1 4 758.04 27.09
 3 1 4 764.06 27.08
 -3 -1 -5 41.16 3.83
 3 1 -5 47.31 4.67
 3 -1 -5 46.94 4.65
 3 1 -5 37.77 3.22
 3 1 6 131.9 10.9
 3 -1 6 169.08 12.45
 -3 1 6 152.94 11.55
 -3 -1 6 177.26 12.77
 3 -1 6 154.47 12
 -3 -1 6 171.03 12.37
 3 1 6 149.84 11.48
 -3 1 6 151.22 11.53
 -3 -1 -6 165 8.69
 3 -1 -6 159.85 9.49
 3 -1 -6 150.12 8.4
 3 1 -6 159.89 7.65
 3 1 7 194.36 14.3
 -3 -1 7 174.06 13.89
 3 -1 7 194.86 14.75
 -3 1 7 172.2 13.61
 3 1 -7 176.09 8.85
 3 1 7 191.34 14.08
 3 -1 7 193.14 14.61
 -3 1 7 172.92 13.68
 -3 -1 7 191.02 14.44
 3 1 -7 175.97 10.9
 -3 -1 -7 181.25 9.96
 3 -1 8 11.78 5.42
 3 1 8 20.66 6.51
 -3 -1 8 10.49 5.68
 -3 1 8 22.72 7.16
 3 -1 -8 16.24 4.32
 3 1 -8 16.74 4.41
 3 1 8 6.92 5.72
 3 -1 8 14.25 5.79
 -3 1 8 23.96 6.72
 -3 -1 8 22.31 6.66
 3 -1 -8 16.22 4.1
 3 1 -9 113.36 10.41
 3 -1 -9 115.39 10.18
 -3 1 9 102.78 12.47
 3 -1 9 102.27 13.13
 -3 -1 9 91.61 12.44
 3 1 9 99.71 12.64
 3 -1 -9 132.01 9.7
 -3 -1 9 112.56 13.43
 3 -1 9 120.58 13.97
 3 1 9 102.14 12.97
 -3 1 9 114.52 13.31
 3 1 10 54.31 10.41
 -3 1 10 61.57 11.26
 3 1 -10 73.03 8.89
 3 -1 -10 56.35 8.21
 -3 1 -10 80.79 8.94
 -3 1 10 75.1 12.39
 3 1 10 55.6 10.65
 3 1 -11 21.13 6.55
 -3 1 11 5.23 7.18
 3 1 11 21.07 8.84
 3 -3 0 40.59 2.14
 -3 3 0 43.15 4.28
 3 3 0 43.78 4.36
 -3 3 0 42.54 4.18
 3 3 0 41.32 4.32
 -3 3 0 45.66 3.69
 -3 3 0 46.47 4.42
 3 3 0 53.84 4.61
 3 -3 0 48.07 3.48
 -3 3 1 743.71 24.12
 3 3 1 754.77 24.39
 3 3 1 747.8 24.38
 -3 3 1 719.78 24.01
 -3 -3 1 716.21 20.51
 3 -3 -1 715.33 20.77
 -3 3 1 716.5 22.44
 -3 -3 -1 750.29 21.04
 3 -3 -1 714.52 22.36
 3 -3 1 683.34 21.31
 -3 3 -1 663.71 21
 -3 -3 2 82.2 3.26
 3 -3 -2 87.15 5.47
 -3 3 -2 94 4.35
 3 -3 2 103.99 5.18
 -3 -3 2 92.76 4.46
 -3 3 2 88.76 6.51
 3 3 2 101.23 7.05
 -3 3 2 90.99 6.54
 -3 3 2 89.55 4.4
 3 3 2 90.56 4.25
 -3 3 2 98.72 6.09
 3 3 2 97.24 6.87
 -3 3 3 308.81 12.88
 3 3 3 277.19 10.11
 -3 3 3 295.17 13.63
 3 3 3 276.82 13.37
 3 3 3 298.88 13.76
 -3 3 3 294.43 13.62
 3 -3 -3 285.86 11.76
 -3 3 -3 265.97 9.26
 3 3 3 268.99 8.98
 3 -3 -4 99.3 4.47
 3 3 4 107.25 8.34
 3 -3 -4 89.68 6.23
 -3 3 -4 94.23 4.79
 3 3 4 105.58 8.23
 3 3 5 873.56 32.06
 -3 3 5 905.02 32.21
 -3 3 -5 819.19 25.57
 3 -3 -5 837.54 28.68
 3 -3 -5 844.68 24.64
 3 3 5 856.93 31.87
 -3 3 5 893.26 32.1
 3 3 6 38.23 6.6
 -3 3 6 32.67 6.19
 -3 3 6 42.55 6.71
 3 3 6 38.92 6.58
 -3 -3 -6 37.59 3.95
 3 -3 -6 37.85 4.98
 3 -3 -6 38.52 3.31
 3 -3 -6 45.24 5.4
 -3 3 7 49.45 7.86
 3 3 7 60.13 8.68
 3 3 7 57.29 8.45
 -3 3 7 49.69 8.11
 3 -3 -7 40.76 5.55
 3 -3 -8 16.08 4.32
 3 3 8 8.2 6
 -3 3 8 10.47 5.46
 -3 3 8 12.94 5.82
 3 3 8 13.04 6.17
 3 -3 -8 10.56 4.21
 3 3 -9 6.32 4.62
 -3 3 9 16.42 7.22
 3 3 9 4.15 5.24
 3 -3 -9 9.03 4.37
 -3 3 9 2.75 5.05
 3 3 9 5.56 5.99
 -3 3 10 9.49 7.12
 3 3 10 3.19 6.89
 3 -3 -10 22.91 5.94
 3 3 -10 17.29 6.54
 -3 3 10 1.59 6.19
 3 3 10 8.02 7.22
 3 -5 0 42.46 4.14
 -3 5 0 32.13 5.04
 -3 5 0 33.56 5.06
 -3 5 0 33.99 5.04
 3 -5 1 36.21 3.74
 3 -5 -1 46.13 4.55
 3 -5 -1 32.37 2.93
 -3 -5 1 37.99 2.43
 3 -5 2 105.79 5.91
 -3 -5 2 100.93 5.22
 -3 -5 2 98.93 4.31
 -3 5 3 854.22 32.4
 3 5 3 929.06 33.24
 -3 -5 3 859.93 24.36
 3 -5 -3 900.99 30.07
 3 -5 3 845.87 27.12
 -3 5 -3 919.56 24.42
 -3 5 3 892.38 32.79
 3 5 3 947.64 33.43
 3 5 3 926.9 27.4
 3 5 4 122.91 10.57
 -3 5 4 156.71 11.36
 3 5 4 125.51 6.84
 3 -5 -4 144.66 9.21
 -3 5 4 142 10.85
 3 5 4 133.13 10.92
 3 -5 -5 25.55 4.65
 -3 5 5 17.21 5.09
 3 5 5 20.32 5.22
 3 5 5 18.72 5.07
 -3 5 5 28.78 6.12
 3 5 5 18.03 3.16
 -3 5 6 23.45 4.81
 3 5 6 19.41 5.88
 -3 5 6 16.96 5.74
 3 -5 -6 16.19 4.32
 -3 5 6 21.07 6.27
 3 5 6 16.49 6.08
 -3 5 7 171.46 12.54
 3 5 7 184.56 15.4
 -3 5 7 161.42 14.52
 -3 5 7 187.27 15.44
 3 5 7 174.92 15
 3 -5 -7 184.53 12.25
 -3 5 8 9.18 6.38
 3 5 8 4.01 6.02
 -3 5 8 12.99 5.1
 -3 5 8 11.85 6.29
 3 5 8 17.44 7.6
 3 -5 -8 15.37 5.05
 3 5 9 101.77 13.9
 -3 5 9 102.95 13.66
 3 5 9 137.55 15.29
 -3 5 9 99.49 13.18
 3 -5 -9 119.15 11.18
 3 -5 -10 28.26 7.32
 3 5 -10 37.95 8.51
 -3 5 10 20.33 8.68
 3 5 10 12.05 7.92
 -3 5 10 16.76 8.59
 3 5 10 10.22 7.68
 3 7 0 17.76 5.71
 -3 7 0 15.63 5.36
 3 7 0 14.95 5.17
 -3 7 0 14.71 5.22
 -3 7 1 163.84 13.15
 3 7 1 201.52 14.25
 3 -7 1 194.12 10.2
 -3 -7 1 175.7 9.49
 3 -7 -1 207.06 11.45
 -3 7 1 191.62 14.33
 3 7 1 184.03 13.91
 -3 7 1 173.39 13.58
 3 7 1 180.34 13.56
 -3 7 -1 176.95 13.74
 3 7 -1 179.48 13.89
 -3 7 -1 173.85 13.7
 3 7 -1 190.65 14.2
 3 -7 -2 159.67 10.56
 -3 -7 2 162.06 8.21
 3 -7 2 149.23 8.56
 -3 7 2 163.97 12.94
 3 7 2 151.39 12.7
 -3 7 2 163.7 10.27
 3 7 2 169.06 13.64
 -3 7 2 176.88 13.97
 3 7 2 171.79 13.21
 -3 7 2 185.62 13.55
 -3 7 3 54.56 7.91
 3 7 3 71.64 8.87
 3 -7 -3 73.18 7.41
 -3 7 3 67.17 8.85
 3 7 3 58.05 8.22
 -3 7 3 45.96 5.63
 -3 7 3 55 8.65
 3 7 3 58.27 8.45
 3 -7 -4 210.64 13.14
 3 7 4 220.5 15.97
 -3 7 4 205.86 15.3
 3 7 4 219.87 15.78
 -3 7 4 188.3 14.78
 -3 7 4 190.94 11.37
 -3 7 5 151.01 10.25
 3 7 5 169.88 14.8
 -3 7 5 167.45 14.61
 3 7 5 167.74 14.63
 -3 7 5 144.89 13.66
 3 -7 -5 184.46 12.52
 -3 7 6 53.7 9.42
 3 7 6 43.44 8.5
 3 -7 -6 57.58 7.83
 -3 7 6 57.6 6.78
 -3 7 6 62.63 9.74
 3 7 6 49.16 9.07
 3 7 7 45.56 9.82
 -3 7 7 37.34 8.66
 -3 7 7 27.5 7.73
 3 7 7 25.41 8.04
 3 -7 -7 38.61 6.91
 3 7 8 14.05 6.88
 -3 7 8 10.66 6.42
 3 7 8 12.51 6.74
 -3 7 8 10.68 7.55
 3 -7 -8 11.77 5.49
 -3 -9 0 8.71 3.73
 3 -9 0 9.12 3.74
 -3 9 0 2.6 6.31
 3 9 0 2.62 5.65
 -3 9 0 2.6 5.72
 3 9 0 -5.25 6.37
 3 -9 -1 129.87 10.33
 -3 -9 -1 111.29 9.49
 -3 9 1 136.16 14.13
 3 9 1 138.8 14.08
 3 9 1 112.27 12.89
 -3 9 -1 130.75 14.12
 -3 9 1 109.31 12.77
 3 9 -1 118.76 13.5
 3 9 1 141.57 14.05
 3 9 -1 122.97 13.74
 -3 9 1 99.75 12.64
 -3 9 -1 104.49 12.65
 -3 9 -2 74.78 10.77
 3 9 -2 66.1 10.98
 3 9 -2 67.4 10.82
 -3 9 2 56.8 10.17
 3 9 2 44.5 9.04
 -3 9 -2 48.89 9.37
 -3 9 2 60.92 9.64
 3 9 2 58.05 10.03
 -3 9 2 60.95 10.13
 3 9 2 65.15 10.54
 -3 -9 -2 53.96 7
 3 -9 -2 59.44 7.72
 -3 9 3 3.92 5.76
 3 9 3 3.99 5.47
 -3 9 3 9.18 6.14
 3 9 3 1.34 5.06
 -3 9 3 4.37 6.43
 3 9 3 1.43 6.29
 -3 -9 -3 12.65 5.03
 3 -9 -3 10.14 4.97
 3 -9 -4 100.12 10.26
 -3 -9 -4 98.23 9.74
 -3 9 4 69.69 10.86
 3 9 4 82.13 11.77
 3 9 4 85.43 12.4
 -3 9 4 96.7 13.07
 3 9 4 69.72 11.22
 -3 9 4 64.27 10.5
 3 9 5 102.66 13.23
 -3 9 5 104.14 13.81
 3 -9 -5 139.94 12.64
 -3 -9 -5 151.64 12.54
 -3 9 5 113.39 14.61
 3 9 5 137.51 14.99
 -3 9 5 132.1 15.21
 3 9 5 140.08 15.92
 -3 9 6 30.68 8.72
 3 9 6 33.02 8.7
 3 9 6 45.87 10.41
 -3 9 6 17 7.94
 3 9 6 44.16 10.49
 -3 9 6 33.18 9.52
 -3 -9 -6 28.42 6.96
 3 -9 -6 31.18 7.25
 3 11 0 -1.73 7.64
 -3 11 0 10.29 7.39
 -3 11 0 18.76 8.58
 3 11 0 1.73 6.92
 3 11 1 10.34 7.77
 -3 11 1 25.63 9.56
 3 11 -1 17.5 8.05
 -3 11 -1 24.26 9.01
 3 -11 -1 22.93 6.19
 3 11 -1 15.74 8.36
 -3 11 1 15.26 7.32
 -3 11 -1 27.7 9.81
 3 11 1 10.27 7.39
 -3 -11 -2 1.8 4.37
 3 -11 -2 3.83 4.98
 3 11 2 3.44 7.07
 -3 11 2 3.41 6.83
 -3 11 -2 7.03 7.39
 3 11 -2 7.12 7.13
 -3 11 -2 10.54 7.57
 3 11 2 1.71 7.04
 -3 11 2 5.09 6.8
 3 11 -2 1.78 7.32
 4 0 0 1265.16 34.52
 -4 0 -1 4.96 1.03
 4 0 -1 4.54 1.09
 4 0 1 4.6 0.84
 4 0 -1 5.34 1.25
 4 0 -1 7.23 1.28
 -4 0 -1 5.88 1.05
 -4 0 1 6.37 1.25
 4 0 1 3.07 1.03
 4 0 -1 5.61 1.21
 -4 0 1 6.01 1.2
 4 0 1 6.06 1.25
 -4 0 -1 5.67 1.07
 4 0 -1 6.32 1.07
 -4 0 1 6.12 1.04
 4 0 -2 969.21 28.93
 -4 0 -2 973.47 28.6
 -4 0 2 966.29 29.02
 4 0 2 965.46 29.07
 -4 0 2 951.77 29.04
 4 0 2 982.1 29.14
 4 0 -2 948.94 28.33
 -4 0 2 967.34 27.19
 4 0 -2 974.87 27.21
 -4 0 -2 985.46 28.64
 4 0 -2 1013.32 29.08
 4 0 -3 13.31 1.88
 -4 0 3 15.07 3.01
 4 0 3 18.13 3.28
 -4 0 3 21.56 3.36
 4 0 3 23.51 3.46
 4 0 -3 15.2 2.61
 4 0 4 14.81 3.5
 -4 0 4 12.12 3.23
 4 0 -4 13.19 2.62
 4 0 -4 12.29 2.08
 4 0 4 20.53 3.73
 -4 0 4 16.24 3.48
 4 0 5 7.12 3.37
 4 0 -5 8.14 2.16
 4 0 -5 13.85 3.03
 -4 0 6 406.14 20.34
 4 0 6 437.53 21.13
 4 0 -6 443.55 15.99
 -4 0 6 421.63 20.64
 4 0 6 425.42 20.99
 -4 0 7 8.6 4.73
 4 0 7 10.65 4.45
 4 0 -7 6.25 3.55
 4 0 7 15.58 5.29
 -4 0 7 5.76 3.95
 4 0 -7 8.57 2.82
 -4 0 -8 106.2 8.27
 4 0 -8 109.53 9.12
 -4 0 8 102.28 11.66
 4 0 8 102.52 11.52
 -4 0 8 100.45 11.7
 4 0 8 106.49 11.86
 -4 0 -9 1.26 3.39
 4 0 -9 0.77 4.36
 4 0 9 1.34 5.52
 -4 0 9 5.31 5.32
 -4 0 10 98.38 13.17
 4 0 10 102.5 13.97
 -4 0 10 100.81 13.68
 4 0 10 126.51 15.2
 4 0 -10 121.64 11.07
 4 0 -11 2.01 5.3
 -4 0 11 1.75 7.35
 4 0 11 -1.76 7.41
 4 0 11 1.75 6.81
 -4 0 11 -1.73 7.12
 -4 2 0 978.24 27.04
 -4 2 0 927.76 28.28
 4 -2 0 988.47 28.43
 -4 2 0 978.77 29.3
 -4 2 0 1002.81 29.41
 -4 -2 0 997.19 29.74
 4 -2 0 1037.13 29.65
 -4 2 0 1028.77 29.6
 4 2 0 1074.46 29.76
 4 -2 -1 780.33 22.07
 -4 2 1 775.17 21.96
 4 -2 -1 779.84 23.02
 -4 2 -1 754.45 22.13
 4 -2 1 745.09 22.52
 -4 -2 -1 745.84 20.68
 -4 2 1 790.84 23.73
 -4 2 1 798.21 23.78
 4 2 1 740.41 23.68
 -4 -2 -1 767.32 23.56
 4 -2 -1 771.76 23.71
 -4 2 1 746.67 23.58
 4 2 1 751.78 23.76
 -4 -2 -1 757.52 23.49
 4 -2 -1 755.3 23.62
 -4 2 1 774.56 22.22
 4 -2 -2 140.38 5.91
 -4 2 -2 137.54 6.15
 4 -2 -2 143.44 6.75
 4 2 2 143.3 7.68
 -4 2 2 147.3 7.62
 4 2 2 137.61 4.93
 -4 2 2 138.1 7.5
 4 2 2 161.07 7.94
 -4 -2 2 145.69 6.21
 4 2 -2 140.49 6.15
 -4 -2 3 19.18 2.47
 4 -2 -3 18.28 2.36
 4 -2 -3 21.2 3.21
 4 -2 -3 20.8 2.71
 -4 -2 -3 17.22 1.52
 4 2 3 21.87 3.51
 -4 2 3 27.32 3.81
 -4 2 3 20.27 3.43
 4 2 3 15.21 3.15
 -4 2 4 10.81 3.03
 4 2 4 10.98 3.19
 -4 2 4 5.67 2.69
 4 2 4 10.46 3.01
 -4 -2 -4 7.05 1
 4 -2 -4 13.18 2.52
 4 2 -4 6.64 1.07
 -4 -2 -4 6.38 1.48
 4 -2 -4 14.86 3.04
 4 -2 -5 57.85 5.64
 -4 -2 -5 54.84 4.14
 4 -2 -5 53.88 4.9
 4 2 -5 60.78 3.39
 4 2 6 67.96 7.78
 -4 2 6 51.06 6.92
 4 2 6 53.3 7.16
 4 2 -6 65.43 4.09
 -4 2 6 63.89 7.58
 4 -2 -6 58.71 6.23
 -4 -2 -6 70.86 5.24
 -4 2 7 166.81 13.15
 4 2 7 137.3 12.33
 4 2 7 166.68 13.32
 -4 2 7 150.18 12.63
 4 2 -7 166.95 11
 -4 -2 -7 180.57 9.44
 4 -2 -7 169.08 10.16
 4 2 8 186.04 15.6
 -4 2 8 184.45 15.44
 4 2 -8 215.9 13.38
 4 -2 -8 195.66 12.82
 -4 2 8 209.94 16.25
 4 2 8 197.9 15.96
 4 -2 -8 215.66 12.46
 -4 2 9 38.65 8.46
 4 2 9 45.85 9.25
 4 2 9 37.94 8.95
 -4 2 9 37.49 8.5
 4 -2 -9 47.11 7.27
 4 2 -9 38.58 6.97
 4 -2 -9 47.11 6.52
 4 2 10 -4.66 5.71
 -4 2 10 3.08 6.47
 4 2 10 7.81 7.17
 -4 2 10 1.54 6.5
 4 2 -10 -0.96 4.9
 -4 2 -10 -0.88 4.21
 4 -2 -10 0.79 3.95
 4 2 11 -1.76 7.05
 -4 2 11 -3.5 7.36
 4 2 11 -1.77 6.9
 -4 2 11 10.54 8.23
 -4 2 -11 2.97 4.9
 4 2 -11 -4.31 5.14
 -4 4 0 14.96 2.82
 4 -4 0 21.02 2.79
 -4 4 0 20.39 3.65
 4 4 0 20.58 3.75
 -4 4 0 21.53 3.85
 4 4 0 23.24 3.86
 4 4 0 20.11 3.72
 -4 4 0 21.84 3.79
 -4 4 1 611.54 21.03
 4 -4 -1 624.21 18.82
 -4 4 1 646.21 23.21
 4 4 1 601.22 23.02
 -4 4 1 609.11 22.93
 4 4 1 621.54 23.16
 4 -4 -1 645.37 21.22
 4 -4 1 619.37 20.07
 -4 4 1 643.16 23.63
 -4 -4 2 9.27 1.67
 -4 4 -2 7.37 0.93
 4 4 2 26.46 4.04
 -4 4 2 16.12 3.59
 4 -4 2 8.85 1.84
 4 -4 -2 7.76 2.34
 -4 4 2 11.51 2.61
 -4 -4 -2 6.21 1.82
 -4 4 2 14.03 3.29
 4 4 2 23.19 3.97
 4 4 3 113.36 5.31
 -4 4 -3 102.7 5.08
 4 4 3 106.71 4.94
 -4 -4 3 104.29 5.48
 -4 4 -3 109.71 5
 4 4 4 9.09 1.44
 4 -4 -4 6.8 2.74
 -4 4 -4 9.93 1.73
 4 4 4 11.89 2.18
 4 4 5 82.83 5.63
 4 4 5 98.89 9.28
 -4 4 5 82.7 8.58
 4 4 5 92.16 9.01
 -4 4 5 85.31 8.43
 -4 4 -5 78.76 4.27
 4 -4 -5 80.69 6.82
 4 -4 -6 7.49 3.1
 4 4 6 12.84 4.85
 -4 4 6 13.44 4.88
 4 4 6 12.84 4.62
 -4 4 6 12.53 4.51
 4 4 7 173.76 14.56
 -4 4 7 186.75 14.73
 4 -4 -7 185.99 11.97
 4 4 7 199.93 15.42
 -4 4 7 198.64 15.14
 -4 4 8 20.76 7.13
 4 4 8 23.62 7.77
 -4 4 8 21.88 6.45
 4 4 8 27.27 7.32
 4 -4 -8 33.83 5.81
 4 4 9 62.37 10.72
 -4 4 9 58.78 10.89
 4 -4 -9 74.49 8.97
 4 4 -9 73.73 9.62
 -4 4 9 63.63 10.69
 4 4 9 65.94 10.99
 -4 4 10 32.27 9.97
 4 4 10 36.08 9.8
 4 -4 -10 30.04 6.78
 -4 4 10 32.4 9.44
 4 4 10 26.36 9.36
 4 -6 0 484.04 18.18
 -4 6 0 464.07 21.41
 4 6 0 444.38 21.21
 4 6 0 471.12 21.7
 -4 6 0 449.93 21.53
 -4 6 0 431.09 20.91
 4 6 0 469.76 21.65
 4 -6 1 194.29 9.33
 4 -6 -1 152.04 6.77
 -4 -6 1 144.22 5.95
 -4 6 -1 165.89 11.97
 -4 6 1 163.23 11.57
 4 6 1 166.61 11.88
 -4 6 -1 178.15 12.42
 4 6 1 157.41 11.52
 -4 6 1 163.69 11.68
 -4 6 1 136.93 11.15
 4 6 1 171.96 12.14
 -4 -6 2 49.88 2.99
 4 6 2 73 8.04
 -4 6 2 68.24 7.74
 -4 6 2 72.72 8.15
 4 -6 -2 63.69 6.19
 4 -6 2 63.74 5.04
 -4 -6 2 61.09 4.47
 4 6 2 59.39 7.57
 -4 6 2 71.86 7.9
 4 6 2 58.49 7.4
 -4 6 3 32.08 6.01
 4 6 3 21.65 5.16
 -4 -6 3 20.8 2.22
 4 -6 -3 24.43 4.34
 4 -6 3 21.38 3.17
 -4 6 3 29.61 5.58
 4 6 3 31.59 5.99
 4 -6 -4 6.77 3.2
 4 6 4 11.97 4.56
 -4 6 4 8.88 4.4
 4 6 4 5.61 2.01
 4 6 4 13.7 4.9
 -4 6 4 10.58 4.58
 4 -6 -5 8.06 3.44
 4 6 5 13.2 4.94
 -4 6 5 11.67 5.06
 4 6 5 1.01 3.83
 -4 6 5 13.16 4.01
 -4 6 5 10.76 4.84
 -4 6 6 146.39 10.99
 4 6 6 173.06 14.74
 -4 6 6 167.39 14.22
 -4 6 6 146.26 13.61
 4 6 6 151.21 14.03
 4 -6 -6 169.48 11.88
 -4 6 7 55.8 9.26
 4 6 7 44.77 8.56
 4 -6 -7 49.51 7.33
 -4 6 7 46.32 6.58
 4 6 7 42.32 8.25
 -4 6 7 50.85 9.12
 -4 6 8 12.6 7.28
 4 6 8 14.41 6.76
 4 -6 -8 14.32 5.01
 -4 6 8 21.02 7.51
 4 6 8 11.54 6.08
 -4 6 9 39.28 9.59
 4 6 9 16.14 7.58
 4 -6 -9 26.96 6.57
 -4 6 9 4.71 6.94
 4 6 9 22.6 8.53
 4 8 0 98.94 11.21
 -4 8 0 112.47 11.6
 4 -8 0 125.7 9.15
 -4 -8 0 93.24 7.86
 -4 8 0 130.06 12.29
 4 8 0 107.92 11.58
 4 8 1 3.34 4.79
 -4 8 1 7.61 5.19
 4 8 1 7.84 4.93
 -4 8 1 1.15 4.35
 4 -8 1 8.82 3.27
 4 -8 -1 6.48 3.67
 -4 8 1 8.65 4.87
 -4 8 -1 10.1 5.46
 4 8 1 5.54 4.55
 4 8 -1 1.14 4.44
 -4 -8 -1 8.43 3.43
 -4 8 -1 2.24 4.72
 4 8 -1 6.83 4.91
 4 8 -2 226.07 17.03
 -4 8 -2 204.91 16.47
 4 8 2 229.21 16.81
 -4 8 2 241.2 17.12
 4 8 -2 248.14 17.89
 4 8 2 268.43 17.98
 -4 8 2 211.27 16.23
 -4 8 -2 248.62 17.75
 4 8 2 225.42 16.96
 -4 8 2 211.04 16.94
 4 -8 -2 223.99 13.78
 -4 8 3 3.84 4.99
 4 8 3 9.94 5.59
 4 -8 -3 -0.76 3.69
 4 8 3 4.61 5.07
 -4 8 3 3.36 4.24
 -4 8 3 5.1 3.56
 -4 8 3 1.12 4.7
 4 8 3 -1.15 4.48
 4 8 4 37.87 8.17
 -4 8 4 30.79 7.72
 4 8 4 46.3 8.56
 -4 8 4 27.23 7.18
 -4 8 4 35.42 8.08
 4 8 4 30.41 7.86
 4 -8 -4 26.15 6.1
 -4 8 4 29.44 5.25
 4 8 5 9.2 6.27
 -4 8 5 3.81 5.59
 -4 8 5 6.59 3.88
 -4 8 5 8.88 5.46
 4 8 5 -2.62 5.1
 4 -8 -5 13.14 5.09
 -4 8 6 9.62 6.44
 4 8 6 9.94 6.78
 4 -8 -6 11.29 5.27
 4 8 6 18.32 7.33
 -4 8 6 12.26 6.51
 4 8 7 7.89 6.8
 -4 8 7 1.52 5.76
 4 -8 -7 9.13 5.19
 -4 8 7 -4.5 6.46
 4 8 7 1.55 6.02
 -4 10 0 136.29 15.29
 4 -10 0 125.29 10.44
 4 10 0 124.73 15.08
 -4 10 0 132.03 15.32
 4 10 0 120.18 14.48
 4 10 1 84.2 12.32
 -4 10 1 77.05 11.68
 4 10 -1 81.2 11.98
 4 10 1 44.87 9.48
 -4 10 1 72.24 11.46
 -4 10 -1 70.93 12.05
 -4 10 -1 58.81 10.95
 4 10 -1 82.67 12.85
 4 -10 -1 83.94 9.08
 -4 -10 -1 52.99 7.2
 4 10 -2 1.57 6.28
 -4 10 -2 7.72 7.23
 -4 10 2 7.89 6.32
 4 10 2 -1.54 6.16
 4 -10 -2 4.44 4.24
 -4 -10 -2 1.6 3.82
 -4 10 2 7.45 6.42
 4 10 2 6.06 5.74
 -4 10 -2 3.09 5.68
 4 10 -2 1.57 6.61
 4 10 2 3.02 6.2
 -4 10 2 4.45 6.39
 4 10 -3 4.88 6.68
 -4 10 -3 3.19 6.38
 -4 10 3 5.99 5.99
 4 10 3 -3.05 6.26
 -4 10 -3 4.77 6.86
 4 10 -3 6.49 6.5
 4 -10 -3 -0.95 4.29
 4 10 3 4.58 6.58
 -4 10 3 -1.5 6.16
 -4 -10 -3 2.64 4.28
 -4 10 3 4.93 6.4
 4 10 3 8 6.74
 -4 10 4 38.71 9.9
 4 10 4 41.06 9.99
 4 -10 -4 33.54 7.59
 4 10 4 37.97 9.57
 -4 10 4 21.74 8.49
 -4 -10 -4 34.54 7.28
 -4 10 4 52.06 11.42
 4 10 4 55.73 11.22
 -4 10 5 6.48 7.29
 4 10 5 23.22 8.75
 4 -10 -5 20.46 6.42
 -4 10 5 13.01 7.45
 4 10 5 10.83 7.23
 -4 -10 -5 14.58 6.06
 4 10 5 23.36 8.94
 -4 10 5 -1.63 7.32
 -5 1 0 0.84 0.81
 -5 -1 0 0.26 0.76
 5 1 0 0.88 0.83
 -5 1 0 2.19 1.01
 5 -1 0 0.51 0.99
 5 -1 0 0.17 0.99
 -5 1 0 0.86 0.84
 5 1 0 0.75 0.74
 -5 -1 0 2.88 0.92
 -5 1 0 0.32 0.78
 -5 -1 -1 260.58 8.99
 5 -1 -1 264.11 9.17
 5 -1 1 261.43 9.27
 -5 1 -1 269.8 9.28
 5 -1 -1 256.66 9.19
 -5 -1 1 270.29 9.5
 -5 1 1 248.38 9.05
 5 -1 -1 271.52 9.21
 5 1 1 252.37 9.18
 -5 -1 -1 274.94 9.11
 -5 1 1 268.84 9.15
 5 1 -1 264.88 9.29
 5 -1 -1 274.36 10.21
 -5 1 -1 251.08 9.79
 5 -1 -1 274.05 9.4
 -5 -1 1 274.11 9.12
 5 1 1 258.82 9.21
 -5 1 1 263.83 9.1
 5 -1 -1 259.34 9.48
 5 1 1 247.96 8.71
 -5 -1 -2 816.79 23.4
 5 -1 -2 822.88 25.97
 5 1 -2 832.18 25.25
 -5 -1 2 873.24 25.01
 -5 1 -2 876.63 25.76
 -5 1 2 822.48 25.57
 5 -1 -2 790.99 25.4
 5 1 2 810.13 25.42
 -5 -1 -2 840.79 25.33
 -5 -1 2 827.26 23.21
 5 -1 -2 837.42 24.76
 5 1 -2 879.73 23.7
 -5 1 -2 853.6 25.65
 5 1 2 860.85 25.67
 -5 1 2 817.41 25.55
 5 -1 -2 793.83 25.41
 -5 -1 -2 859.51 25.4
 -5 -1 -3 156.49 5.97
 5 -1 -3 148.11 7.03
 5 1 -3 156.26 5.94
 -5 -1 3 158 7.47
 -5 1 3 150.81 8.31
 5 1 3 144.13 8.22
 -5 -1 3 134.95 8.17
 5 -1 3 162.81 8.79
 5 -1 -3 174.09 8.3
 5 1 -3 160.73 7.74
 -5 1 3 152.21 8.35
 5 -1 3 163.07 8.76
 -5 -1 3 155.08 8.66
 5 1 3 146.93 8.3
 -5 -1 4 557.1 21.75
 -5 1 4 537.86 21.15
 5 -1 4 585.28 21.96
 5 1 4 592.97 21.72
 5 1 4 576.64 21.6
 -5 1 4 562.79 21.49
 5 1 -4 542.26 19.61
 5 -1 -4 574.07 20.08
 5 -1 4 580.37 22
 -5 -1 4 567.97 21.87
 5 -1 -4 518.98 18.42
 5 1 -4 564.25 17.17
 -5 -1 -5 102.79 5.96
 5 -1 -5 114.06 7.64
 5 -1 -5 98.62 6.33
 5 1 -5 108.68 5.59
 -5 -1 6 176.48 12.66
 5 1 6 177.79 12.37
 5 -1 6 154.86 12.14
 -5 1 6 166.36 12.26
 -5 1 6 183.41 12.62
 5 1 6 178.57 12.43
 -5 -1 6 181 12.66
 5 -1 6 162.78 12.35
 5 1 -6 164.7 10.03
 -5 -1 -6 158.41 8.58
 5 -1 -6 162.49 8.95
 5 1 -6 176.69 8.15
 -5 -1 7 10.76 4.59
 5 -1 7 14.89 4.92
 -5 1 7 17.02 5.43
 5 1 7 10.57 4.43
 5 1 -7 9.58 2.59
 -5 1 7 13.18 5.05
 5 1 7 7.65 4.32
 -5 -1 7 8.75 4.48
 5 -1 7 12.82 5.13
 -5 -1 -7 14.88 3.13
 5 1 -7 17.49 4.01
 5 -1 -7 21.22 4.36
 -5 1 8 5.63 5.07
 5 1 8 6.86 5.04
 -5 -1 8 2.32 4.77
 5 -1 8 3.54 4.72
 5 1 -8 0.7 3.97
 5 -1 -8 8.44 3.66
 5 -1 -8 1.61 2.88
 -5 -1 8 13.81 5.59
 5 1 8 11.37 5.43
 5 -1 8 1.17 5.04
 -5 1 8 1.12 4.83
 -5 -1 9 58.93 10.15
 5 1 9 71.87 11.14
 5 -1 9 73.37 11.16
 -5 1 9 70.96 10.94
 5 -1 -9 78.84 8.57
 5 1 -9 64.67 8.02
 -5 1 -9 74.16 8.12
 -5 1 9 63.22 10.42
 5 1 9 66.72 10.48
 5 -1 9 75.36 10.97
 -5 -1 9 45.91 9.53
 5 -1 -9 79.96 8.04
 5 1 10 64.48 11.46
 -5 1 10 36.45 9.15
 5 1 -10 54.33 8.28
 5 -1 -10 52.04 8.09
 -5 1 -10 73.08 8.66
 -5 1 10 54.44 10.4
 5 1 10 62.65 11.58
 -5 1 11 12.11 7.45
 5 1 11 -1.73 7.47
 -5 1 11 1.72 6.33
 5 1 -11 7.31 5.43
 -5 3 0 -0.29 1.32
 5 -3 0 0.25 1.27
 -5 3 0 0.31 0.74
 -5 3 0 0.35 1.56
 5 3 0 -0.73 1.78
 -5 3 0 0.37 1.74
 5 3 0 2.95 1.76
 5 3 0 -0.73 1.77
 -5 3 0 -0.35 1.65
 -5 3 1 158.21 6.47
 5 -3 -1 162.7 6.7
 -5 3 1 171 8.7
 5 3 1 181.95 9.05
 5 3 1 167.96 8.76
 -5 -3 -1 162.6 6.03
 -5 3 1 149.19 7.98
 5 -3 1 153.54 7.23
 5 -3 -1 158.92 7.69
 5 3 1 179.33 8.95
 -5 3 1 174.05 8.74
 5 3 2 9.98 2.73
 -5 3 2 3.56 2.03
 5 3 2 3.74 0.98
 5 -3 -2 6.44 2.12
 5 -3 2 4.12 1.66
 -5 3 -2 3.6 1.34
 -5 3 2 4.13 2.01
 -5 -3 2 2.25 1.25
 -5 3 2 7.5 2.38
 5 3 2 5.4 2.35
 -5 3 -3 371.94 13.1
 5 -3 -3 388.49 14.87
 -5 3 3 404.09 16.41
 5 3 3 381.11 11.97
 5 -3 -3 373.3 12.93
 5 3 3 381.52 16.43
 -5 3 3 388.45 16.33
 5 3 3 413.25 16.78
 -5 3 3 390.47 16.37
 5 -3 -4 94.96 5.19
 5 3 4 98.73 8.09
 5 3 4 97.95 7.99
 5 -3 -5 416.82 14.96
 5 -3 -5 460.25 18.59
 5 -3 -5 450.34 17.49
 -5 3 5 452.67 20.29
 5 3 5 405.29 19.64
 -5 3 5 441.85 20.06
 5 3 5 431.61 20.06
 5 -3 -6 23.98 3.18
 -5 3 6 31.37 5.9
 5 3 6 28.68 5.88
 5 -3 -6 15.85 3.57
 -5 -3 -6 24.74 2.78
 5 3 6 22.68 5.15
 -5 3 6 32.89 5.98
 5 -3 -7 7.6 3.6
 5 3 7 12.92 5.25
 -5 3 7 4.88 4.11
 5 3 7 -2 4.31
 -5 3 7 4.9 4.68
 5 -3 -7 4.13 3.22
 5 3 8 1.17 4.67
 -5 3 8 1.15 4.71
 -5 3 8 2.32 5.1
 5 3 8 -1.18 4.6
 5 -3 -8 4 3.73
 5 -3 -8 2.33 3.57
 5 3 -8 -0.81 4.12
 5 3 9 8.22 5.34
 -5 3 9 -1.35 4.95
 5 -3 -9 2.3 4.11
 5 3 9 -1.38 5.51
 -5 3 9 1.35 5.83
 5 3 -9 4.58 4.45
 -5 3 10 -1.56 5.73
 5 3 10 -3.16 6.96
 5 3 -10 -3.11 4.76
 5 -3 -10 5.22 4.52
 -5 3 10 1.57 5.94
 5 3 10 9.52 8.11
 -5 5 0 0.63 2.58
 5 5 0 0.61 2.71
 5 -5 0 0.76 1.67
 -5 5 0 -0.6 2.63
 -5 5 0 0.6 2.95
 5 -5 -1 120.68 7.46
 5 -5 1 104.83 6.52
 5 -5 -1 101.73 5.37
 5 -5 2 53.08 4.49
 -5 -5 2 48.56 3.36
 -5 5 3 462.27 19.73
 5 5 3 445.27 19.81
 5 -5 -3 442.43 17.46
 -5 5 3 440.73 19.42
 5 5 3 429.78 19.55
 -5 -5 3 450.36 14.14
 -5 5 -3 417.61 12.13
 5 5 4 59.44 7.37
 5 -5 -4 63.2 6.3
 -5 5 4 62.14 7.27
 5 5 4 66.11 7.55
 5 5 4 64.48 4.33
 -5 5 4 71.06 7.86
 -5 5 5 106.06 8.58
 5 5 5 97.06 5.79
 5 -5 -5 115.6 8.64
 -5 5 5 103.22 9.97
 5 5 5 91.66 9.8
 5 5 5 97.83 9.92
 -5 5 5 115.79 10.4
 5 5 6 17.45 5.67
 -5 5 6 16.78 5.38
 5 -5 -6 14.52 4.22
 5 5 6 17.3 5.46
 -5 5 6 12.76 5.03
 -5 5 6 14.03 4.36
 5 -5 -7 71.82 8.05
 5 5 7 88.15 11.13
 -5 5 7 70.76 9.75
 -5 5 7 64.19 9.61
 5 5 7 80.25 10.58
 -5 5 7 73.91 8.96
 5 -5 -8 13.15 5.29
 -5 5 8 1.92 4.33
 5 5 8 2.67 5.34
 -5 5 8 15.49 7.02
 -5 5 8 15.46 6.7
 5 5 8 6.64 5.98
 5 -5 -9 78.44 9.81
 5 5 -9 91.68 10.81
 -5 5 9 68.44 9.4
 5 5 9 67.5 11.6
 -5 5 9 71.54 11.38
 -5 5 9 60.25 10.96
 5 5 9 75.37 11.82
 -5 5 10 16.55 8.19
 5 5 10 11.82 7.76
 5 5 -10 1.23 6.21
 5 -5 -10 10.26 5.25
 5 5 10 5.12 7.36
 -5 5 10 13.36 7.82
 5 7 0 -0.93 4.01
 -5 7 0 3.63 3.91
 5 -7 0 4.73 2.73
 -5 7 0 0.91 3.53
 5 7 0 -0.93 4.1
 -5 -7 1 13.42 3.01
 -5 7 -1 19.68 5.32
 5 7 1 13.03 4.78
 -5 7 1 13.47 4.9
 5 7 -1 19.16 5.72
 -5 7 1 16.47 5.13
 5 7 1 14.98 4.8
 5 7 1 19.57 5.43
 -5 7 1 22.56 5.38
 5 -7 -1 11.52 3.84
 -5 7 -1 19.7 5.53
 5 7 -1 12.48 4.85
 -5 7 2 170.49 13.2
 5 7 2 159.77 12.98
 5 -7 2 175.73 9.72
 5 -7 -2 187.32 11.5
 -5 -7 2 158.63 8.39
 -5 7 2 164.03 10.68
 5 7 2 213.99 14.97
 -5 7 2 206.05 14.99
 -5 7 2 167.29 13.05
 5 7 2 167.81 13.2
 -5 7 3 5.84 3.22
 5 -7 -3 8.16 4
 5 -7 3 2.48 2.55
 -5 7 3 1.89 3.97
 5 7 3 4.92 4.43
 -5 7 3 1.08 3.97
 5 7 3 4.17 4.38
 5 7 3 7.85 4.42
 -5 7 3 3.77 3.46
 -5 7 4 198.44 15.06
 5 7 4 187.07 14.9
 -5 7 4 206.13 15.25
 5 -7 -4 232.59 13.71
 5 7 4 203.49 15.41
 -5 7 4 190.18 11.98
 -5 7 5 79.31 10.14
 5 7 5 58.79 9.24
 5 -7 -5 87.9 8.8
 5 7 5 72.67 10.34
 -5 7 5 77.37 10.28
 -5 7 5 68.62 7.31
 -5 7 6 42.21 8.15
 5 7 6 40.28 8.42
 5 7 6 48.48 8.85
 -5 7 6 49.12 8.82
 5 -7 -6 53.45 7.65
 -5 7 6 43.39 6.48
 5 7 7 7.04 5.79
 -5 7 7 10.81 6.21
 5 -7 -7 8.29 4.72
 5 7 7 9.94 7.03
 -5 7 7 9.51 6.12
 -5 7 8 12 7.29
 5 7 8 7.79 6.86
 5 -7 -8 8.03 5.46
 -5 7 8 2.99 6.15
 5 7 8 9.33 7.56
 5 9 0 -6.52 6.45
 -5 9 0 1.28 5.65
 -5 9 0 3.85 6.01
 5 9 0 1.3 6.33
 5 -9 0 0.69 3.15
 -5 -9 0 5.61 3.22
 -5 9 1 68.1 10.42
 5 9 1 81.14 11.52
 -5 9 -1 96.46 12.14
 5 9 -1 82.38 11.23
 5 9 -1 99.49 12.29
 -5 9 -1 84.72 11.28
 -5 9 1 67.08 10.65
 -5 9 1 72.27 10.41
 5 9 1 77.69 10.95
 5 -9 -1 76.36 8.11
 5 -9 1 75.42 7.51
 -5 -9 -1 75.5 7.88
 -5 9 -2 49.55 9.54
 -5 9 2 44.57 9.08
 5 9 -2 62.93 10.74
 5 9 2 56.05 9.81
 -5 9 2 66.15 10.44
 5 9 2 41.29 9
 -5 -9 -2 50.59 6.92
 5 9 -2 71.21 10.82
 -5 9 -2 42.91 9.14
 5 -9 -2 42.29 7.05
 -5 9 2 40.92 8.88
 5 9 2 57.82 9.74
 -5 9 3 7.25 5.96
 5 9 3 1.4 5.13
 -5 -9 -3 3.93 3.68
 5 9 3 7.96 5.97
 -5 9 3 12.9 6.8
 5 -9 -3 2.61 4.08
 -5 9 3 1.29 5.93
 5 9 3 6.65 5.46
 5 9 4 80.69 11.51
 -5 9 4 66.17 10.77
 -5 9 4 78.1 11.36
 5 9 4 72.21 11.57
 -5 9 4 72.92 11.56
 5 9 4 62.85 10.73
 5 -9 -4 87.76 9.71
 -5 9 4 71.8 8.35
 5 9 5 61.68 11.22
 -5 9 5 75.24 12.07
 -5 9 5 74.35 11.46
 5 9 5 80.19 12.04
 5 -9 -5 63.91 9.32
 5 9 5 85.59 12.42
 -5 9 5 85.49 11.86
 5 -9 -6 23 6.82
 -5 9 6 22.62 8.92
 5 9 6 31.8 9.5
 -5 -9 -6 28.61 6.86
 -5 9 6 25.86 8.86
 5 9 6 33.14 8.72
 -5 9 6 28.69 9.22
 5 9 6 14.12 7.24
 5 11 0 -1.72 7.22
 -5 11 0 6.73 7.41
 -5 11 0 10.15 8.65
 5 11 0 1.72 6.52
 5 -11 -1 10.07 4.9
 -5 11 1 15.06 7.84
 5 11 1 -8.5 7.32
 5 11 -1 6.95 8.13
 -5 11 -1 5.13 7.03
 5 11 1 8.56 6.85
 5 11 -1 -1.74 7.31
 -5 11 1 -1.69 7.1
 -5 11 -1 10.27 8.17
 -5 11 2 1.68 6.89
 5 11 2 -1.71 7.37
 5 -11 -2 -7 4.94
 -5 -11 -2 1.77 4.46
 5 11 -2 -1.77 6.5
 -5 11 -2 1.73 7.29
 -5 11 2 1.67 6.68
 5 11 2 11.92 8.12
 5 11 -2 -5.31 7.27
 -5 11 -2 1.73 7.11
 6 0 0 1825.4 49.57
 -6 0 0 1805.71 49.48
 -6 0 0 1805.51 49.26
 6 0 -1 3.49 1.14
 -6 0 -1 2.65 0.94
 6 0 1 4.16 1.26
 -6 0 -1 3.22 1.25
 6 0 1 3.52 0.98
 -6 0 -1 2.34 0.86
 6 0 -1 3.48 1.1
 -6 0 -1 4.64 1.11
 6 0 -1 1.09 1.14
 -6 0 1 5.48 1.34
 6 0 -1 1.26 1.28
 -6 0 1 2.57 1.08
 6 0 1 3.77 1.1
 -6 0 1 2.06 0.97
 6 0 1 3.44 1.07
 6 0 -2 401.97 14.13
 -6 0 2 384.81 13.86
 6 0 2 436.82 14.12
 -6 0 -2 414.86 13.12
 -6 0 2 392.54 12.77
 6 0 -2 377.07 12.81
 -6 0 -2 383.34 13.35
 6 0 -2 393.53 13.83
 -6 0 -2 385.7 13.37
 -6 0 2 398.01 13.96
 6 0 2 403.57 13.87
 6 0 -2 398.68 13.9
 -6 0 3 16.16 3.04
 6 0 3 22.12 3.42
 6 0 -3 15.49 2.14
 6 0 3 19.41 3.21
 -6 0 3 16.08 3.14
 6 0 -3 14.72 2.7
 -6 0 4 108.97 7.82
 6 0 4 93.49 7.4
 6 0 -4 100.94 6.69
 -6 0 4 101 7.53
 6 0 4 102.07 7.72
 6 0 -4 104.77 5.61
 6 0 5 23.8 4.69
 6 0 -5 20.94 3
 6 0 -5 21.84 3.8
 6 0 5 29.44 4.85
 -6 0 6 796.27 32.16
 6 0 6 831.08 32.71
 6 0 6 838.23 32.71
 -6 0 6 827.72 32.63
 6 0 -6 872.74 27.14
 6 0 -7 16.62 3.55
 6 0 7 19.18 5.52
 -6 0 7 18.86 5.49
 6 0 7 14.46 4.95
 -6 0 7 10.42 4.86
 6 0 -7 14.03 4.14
 6 0 8 36.44 8.04
 -6 0 8 42.64 7.79
 6 0 8 42.33 8.21
 -6 0 8 45.05 8.28
 6 0 -8 39.73 6.24
 -6 0 -8 43.68 5.38
 6 0 9 17.28 6.69
 -6 0 9 -1.31 5.52
 6 0 -9 9.01 4.64
 -6 0 9 7.9 5.54
 6 0 9 9.35 6.61
 6 0 -10 133.19 12.08
 -6 0 10 100.84 13.63
 6 0 10 89.8 13.12
 -6 0 10 169.64 16.7
 6 0 10 137.93 15.74
 -6 0 11 6.88 7.41
 6 0 11 -3.47 7.96
 -6 0 11 10.24 7.84
 6 0 11 5.16 7.07
 6 0 -11 3.17 5.13
 6 2 0 392.48 13.73
 -6 2 0 384.12 13.45
 -6 2 0 387.26 12.55
 6 2 0 387 13.75
 6 -2 0 376.73 13.41
 -6 -2 0 372.36 13.8
 -6 2 0 400 13.73
 6 2 0 436.12 14.08
 -6 2 0 405.62 13.63
 -6 -2 -1 677.4 21.45
 6 -2 -1 694.97 20.82
 -6 2 1 695.92 20.58
 6 2 1 661.72 18.89
 6 -2 -1 704.48 21.76
 -6 2 1 706.19 21.59
 6 2 1 718.68 21.88
 6 -2 -1 696.81 21.03
 -6 -2 -1 682.82 21.47
 6 2 1 689.63 21.74
 6 -2 -1 683.41 21.65
 -6 2 1 713.8 21.64
 6 -2 -1 689.77 21.51
 6 -2 1 710.27 21.87
 -6 2 -1 637.85 21.02
 6 2 2 460.81 16.83
 -6 2 2 489.07 16.91
 -6 2 2 479.42 16.84
 6 2 2 463.63 16.86
 6 2 2 482.23 14.34
 6 -2 -2 479.27 15.82
 -6 -2 2 498.23 15.93
 -6 2 2 469.37 15.8
 -6 2 -2 439.9 16
 6 -2 -2 476.94 16.28
 -6 -2 2 472.48 14.29
 -6 2 3 31.74 3.98
 6 2 3 33.54 4.1
 -6 -2 3 34.6 3.35
 6 2 3 34.66 4.2
 6 -2 -3 28.27 3.17
 -6 -2 3 28.97 1.91
 6 -2 -3 31.35 3.41
 6 -2 -3 34.16 4.05
 -6 2 3 30.48 3.93
 -6 -2 -4 117.72 4.87
 6 -2 -4 126.92 8.31
 -6 -2 4 127.96 7.3
 6 2 4 119.03 8.29
 -6 2 4 134.2 8.69
 6 2 4 119.24 8.36
 -6 2 4 132.47 8.73
 -6 -2 -4 108.18 4.75
 6 -2 -4 125.78 7.21
 6 2 -4 128.33 5.21
 -6 -2 -5 72.14 3.83
 6 2 -5 65.32 3.84
 6 -2 -5 67.76 6.46
 -6 -2 -5 78.72 4.47
 -6 2 6 16.3 4.69
 6 2 6 15.76 4.76
 -6 -2 -6 10.85 1.94
 -6 2 6 15.37 4.48
 6 2 6 10.94 3.94
 6 -2 -6 11.43 3.01
 6 2 -6 12.21 2.21
 6 2 -6 12.87 3.5
 -6 -2 -6 13.4 2.44
 6 2 7 144.3 12.46
 -6 2 7 151.81 12.43
 6 2 7 148.63 12.48
 -6 2 7 156.26 12.67
 6 -2 -7 130.75 9.39
 6 2 -7 150.46 10.62
 6 -2 -7 163.68 11.24
 -6 -2 -7 145.67 8.03
 6 2 8 282.03 19.68
 -6 2 8 357.64 21.3
 6 -2 -8 366.16 17.01
 -6 2 8 346.05 21.15
 6 2 8 301.27 20.13
 6 -2 -8 337.6 18.08
 6 2 -8 365.16 18.34
 -6 2 9 36.79 8.29
 6 2 9 66.62 11.02
 6 2 -9 42.39 7.52
 6 -2 -9 53.66 7.73
 6 -2 -9 63.61 7.6
 6 2 9 41.52 8.97
 -6 2 9 55.46 9.79
 -6 2 10 27.33 8.71
 6 2 10 9.19 7.31
 6 -2 -10 6.34 4.19
 6 2 -10 11.8 5.86
 6 -2 -10 12.81 5.36
 -6 2 10 10.66 6.71
 6 2 10 21.54 8.37
 6 4 0 84.47 6.88
 -6 4 0 106.18 7.32
 -6 4 0 82.33 3.88
 -6 4 0 118.82 7.63
 6 4 0 106.09 7.51
 -6 4 0 95.21 7.2
 6 4 0 78.06 6.69
 6 -4 0 87.24 5.84
 -6 4 -1 570.35 16.49
 6 -4 -1 584.12 20.47
 6 -4 1 629.36 20.14
 -6 4 1 616.55 22.84
 6 4 1 606.19 22.41
 -6 4 1 587.56 21.87
 -6 4 1 580.42 21.79
 6 4 1 603.28 22.38
 -6 -4 -1 625.02 18.34
 -6 4 2 136.21 8.74
 6 4 2 147.18 9.1
 -6 -4 -2 107.25 5.48
 6 4 2 130.51 8.77
 -6 4 2 127.83 8.48
 6 -4 -2 127.89 7.63
 6 -4 2 126.85 7.1
 -6 -4 2 133.57 6.27
 6 4 3 93.43 3.71
 6 4 3 104.26 4.62
 6 -4 -4 138.46 8.64
 -6 4 4 136.26 9.77
 -6 4 4 142.39 9.93
 -6 -4 4 143.68 7.62
 -6 4 4 137.22 9.63
 6 4 4 115.3 5.5
 6 -4 -5 73.81 6.84
 6 4 5 65.78 4.64
 6 4 5 94.2 8.96
 -6 4 5 80.97 8.33
 -6 4 5 79.52 8.18
 6 4 5 85.29 8.59
 6 4 6 55.42 4.78
 6 -4 -6 58.82 6.43
 -6 4 6 49.36 7.24
 6 4 6 49.1 7.32
 6 4 6 50.91 7.56
 -6 4 6 67.77 8.09
 6 -4 -7 198.31 12.6
 -6 4 7 199.42 15.3
 6 4 7 220.21 15.94
 -6 4 7 202.29 15.64
 6 4 7 231.78 16.44
 6 -4 -8 63.44 7.8
 6 4 -8 78.58 9.4
 6 4 8 64.95 9.93
 -6 4 8 83.61 10.64
 -6 4 8 80.4 10.69
 6 4 8 86.22 11.42
 6 -4 -9 90.3 9.57
 6 4 -9 104.49 11.17
 6 4 9 61.91 10.85
 -6 4 9 75.61 11.61
 -6 4 9 75 11.51
 6 4 9 61.15 10.56
 6 -4 -10 44.56 7.75
 -6 4 10 54.14 10.82
 6 4 10 55.01 10.99
 -6 4 10 49.56 10.66
 6 4 10 53.62 11.63
 6 4 -10 47.42 8.71
 -6 6 0 925.85 34.58
 6 6 0 916.82 34.24
 -6 6 0 898.62 33.86
 6 6 0 933.77 34.53
 -6 6 0 928.86 34.1
 6 6 0 871.07 33.9
 -6 6 1 179.62 12.18
 6 6 1 147.33 11.46
 -6 6 -1 177.4 12.49
 6 6 1 184.26 12.62
 -6 6 1 192.48 12.52
 6 6 1 170.9 12.21
 -6 6 1 202.58 13.36
 6 -6 1 171.93 9.51
 -6 6 -1 181.54 12.64
 6 6 2 9.4 3.88
 -6 6 2 8.94 3.69
 6 -6 -2 9.37 3.17
 6 -6 2 9.86 2.7
 6 6 2 17.24 4.78
 -6 6 2 11.05 4.49
 -6 6 2 14.22 4.62
 6 6 2 10.27 3.78
 -6 -6 2 7.83 1.7
 -6 6 3 51 6.8
 6 6 3 59.76 7.61
 6 -6 -3 52.52 6.08
 -6 6 3 46.19 5.71
 -6 -6 3 47.88 3.68
 -6 6 3 59.79 7.37
 6 6 3 59.01 7.62
 -6 -6 3 41.98 3.04
 6 -6 3 49.53 5.04
 -6 6 4 69.11 6.89
 -6 6 4 47.87 7.23
 6 6 4 56.11 7.99
 6 6 4 60.22 8.06
 -6 6 4 64.78 8.17
 6 -6 -4 69.3 7.19
 -6 6 5 21.18 4.82
 6 6 5 17.19 5.68
 -6 6 5 33.6 6.32
 -6 6 5 17.18 5.29
 6 6 5 24.16 6.3
 6 -6 -5 30.17 5.35
 6 6 6 309 20.16
 -6 6 6 322.83 20.22
 6 -6 -6 312.56 17.15
 -6 6 6 295.15 16.91
 -6 6 6 345.16 20.52
 6 6 6 297.13 19.64
 6 -6 -7 48.54 7.16
 6 6 7 59.73 9.99
 -6 6 7 51.04 8.81
 -6 6 7 63.3 9.7
 6 6 7 48.4 9.15
 -6 6 7 38.62 6.76
 6 -6 -8 0.92 3.96
 -6 6 8 4.78 4.73
 -6 6 8 5.51 5.52
 6 6 8 2.86 5.57
 -6 6 8 4.13 6.06
 6 6 8 1.43 5.42
 6 6 -9 33.03 7.99
 6 -6 -9 33.46 7.27
 -6 6 9 38.5 9.32
 6 6 9 35.18 9.67
 -6 6 9 21.59 8.66
 6 6 9 49.58 10.63
 6 8 0 44.07 7.91
 6 -8 0 56.94 6.54
 -6 8 0 34.44 7.28
 -6 8 0 30.15 7.21
 6 8 0 44.12 7.92
 6 8 -1 24.85 6.66
 -6 8 -1 13.23 5.83
 6 -8 -1 17.16 4.57
 6 -8 1 16.3 3.85
 6 8 1 14.25 5.97
 -6 8 1 18.26 6.21
 -6 8 -1 15.45 5.75
 -6 8 1 11.71 5.46
 6 8 1 18.72 6.25
 6 8 -1 18.1 6.5
 -6 8 1 18.19 5.91
 6 8 1 12.16 5.67
 -6 8 -2 368.53 21.95
 -6 8 2 356.07 17.97
 6 8 2 382.92 22.17
 -6 8 2 370.74 21.52
 6 8 -2 354.71 22
 -6 8 2 378.77 21.69
 6 8 2 344.7 21.36
 -6 8 2 378.45 22.74
 6 8 2 360.64 21.77
 -6 8 -2 348.09 21.49
 6 8 -2 366.57 22.19
 6 -8 -2 378.28 18.74
 6 -8 -3 12.57 4.63
 -6 8 3 15.97 4.43
 6 8 3 14.91 5.96
 -6 8 3 9.9 5.26
 -6 8 3 13.18 5.62
 6 8 3 6.86 4.94
 -6 8 3 7.61 5.34
 6 8 3 7.31 5.25
 -6 8 4 101.45 12.44
 6 8 4 82.33 11.47
 6 -8 -4 70.91 8.59
 6 8 4 90.06 11.15
 -6 8 4 89.8 10.81
 6 8 4 74.03 10.43
 -6 8 4 88.16 10.91
 -6 8 4 78.25 8.18
 6 8 5 13.6 6.26
 -6 8 5 18.24 5.03
 -6 8 5 13.7 6.17
 6 8 5 15.66 6.57
 6 -8 -5 10.68 4.71
 -6 8 5 13.72 6.69
 6 8 5 23.57 7.42
 6 8 6 -1.4 6.31
 -6 8 6 2.67 5.49
 -6 8 6 8.44 4.11
 6 -8 -6 6.68 4.64
 6 8 6 2.83 5.81
 -6 8 6 6.77 6.22
 6 8 7 6.16 6.79
 6 -8 -7 8.15 5.22
 -6 8 7 22.07 8
 -6 8 7 4.48 6.99
 6 8 7 3.13 6.74
 -6 10 0 170.82 16.73
 6 10 0 165.42 16.73
 6 -10 0 167.3 12.49
 6 10 0 134.04 15.57
 -6 10 0 150.59 15.99
 -6 10 -1 62.34 11.3
 6 10 -1 60.71 11.38
 6 10 1 60.77 10.6
 -6 10 -1 72.78 12.18
 6 10 -1 77.47 12.37
 -6 10 1 58.07 10.89
 6 10 1 92.34 12.81
 -6 10 1 74.54 11.76
 6 -10 -1 69.65 8.47
 -6 -10 -1 68.33 8.04
 -6 10 -2 13.66 7.25
 6 10 -2 10.9 7.01
 -6 10 2 7.27 7.07
 6 10 2 13.45 6.73
 -6 10 2 -1.46 6.01
 6 10 2 19.52 7.92
 -6 -10 -2 0.8 4.22
 6 10 2 22.65 8.09
 -6 10 2 12.51 7.19
 6 10 -2 17.11 8.08
 -6 10 -2 16.69 7.89
 6 -10 -2 9.32 5.28
 6 10 3 12.11 6.95
 -6 10 -3 9.38 6.89
 -6 10 3 4.42 6.34
 6 10 -3 6.44 7.25
 -6 10 3 5.9 6.64
 6 10 3 9.1 6.82
 -6 -10 -3 7.05 4.65
 -6 10 3 8.13 6.68
 6 10 3 4.69 5.75
 6 10 -3 20.98 8.12
 -6 10 -3 1.57 7.05
 6 -10 -3 5.93 5.3
 -6 10 4 78.11 12.43
 6 10 4 64.47 11.28
 -6 10 4 47.23 10.29
 6 10 4 59.71 11.37
 -6 10 -4 55.14 11.04
 -6 -10 -4 63.58 9.06
 -6 10 4 39.54 10.34
 6 10 4 77.42 12.38
 6 -10 -4 45.95 8.81
 7 1 0 6.73 1.39
 -7 -1 0 6.46 1.4
 7 -1 0 10.14 1.81
 -7 1 0 6.7 1.45
 7 -1 0 8.05 1.95
 -7 1 0 6.51 1.02
 7 1 0 5.62 1.24
 7 1 0 7.47 1.26
 -7 1 0 5.49 1
 -7 1 0 4.57 0.98
 7 1 0 7.23 1.28
 7 -1 -1 1094.33 31.18
 7 1 1 1040.95 30.16
 -7 1 1 1061.01 29.48
 7 1 1 1011.94 29.44
 7 1 -1 1077.77 30.47
 -7 -1 -1 1027.2 28.83
 -7 1 1 1050.9 29.44
 7 1 1 1003.49 29.44
 -7 -1 -1 991.22 28.01
 7 -1 1 1078.09 30.26
 -7 1 -1 1109.15 30.36
 -7 1 1 1115.72 30.6
 -7 -1 -1 1037.08 29.33
 7 -1 -1 1042.42 29.53
 7 -1 -1 1057.91 30.63
 -7 -1 1 1158.02 30.88
 7 -1 -1 1037.2 29.51
 -7 -1 -1 1055.35 29.35
 -7 -1 -2 504.78 16.31
 -7 -1 2 487.33 15.24
 7 -1 -2 483.57 16.32
 7 1 -2 508.61 15.92
 -7 1 2 478.32 16.46
 -7 -1 2 486.42 16.57
 7 1 2 516.3 16.67
 -7 1 -2 509.83 16.65
 -7 1 2 484.85 16.47
 7 1 2 497.8 16.55
 -7 -1 -2 479.78 16.19
 -7 1 2 485.12 16.49
 7 1 2 489.23 15.15
 -7 -1 -2 478.1 15.5
 7 1 2 498.54 13.95
 7 -1 -2 491.14 17.76
 7 1 -2 490.1 16.74
 -7 1 -2 517.37 16.71
 -7 -1 -3 1363.78 39.3
 -7 -1 3 1361.57 39.16
 7 -1 -3 1384.15 40.74
 7 1 -3 1422.69 39.5
 -7 -1 3 1483.85 41.74
 7 -1 -3 1486.57 42.82
 7 1 -3 1433.7 41.85
 7 1 3 1411.31 42.37
 -7 1 3 1479.01 42.57
 -7 -1 3 1412.94 42.75
 7 -1 3 1428.26 42.64
 7 1 3 1374.07 42.23
 7 -1 3 1442.35 42.62
 -7 -1 3 1451.28 42.87
 -7 1 3 1475.69 42.5
 7 -1 4 648.26 23.72
 -7 1 4 629.56 23.07
 -7 -1 4 636.59 23.65
 7 1 4 624.61 23.13
 7 -1 -4 630.03 22.69
 7 1 -4 604.88 21.78
 7 1 4 625.4 23.18
 7 1 -4 636.67 19.41
 7 -1 -4 613.58 20.76
 7 -1 4 609.8 23.46
 -7 1 4 622.33 23.08
 -7 -1 4 644.17 23.79
 7 1 -5 208.73 8.8
 7 -1 -5 202.92 9.86
 7 -1 -5 215.41 11.39
 -7 1 6 134.84 10.79
 7 -1 6 117.84 10.72
 -7 -1 6 156.63 11.8
 7 1 6 133.27 10.84
 7 -1 6 139.49 11.27
 -7 -1 6 162.01 11.71
 7 1 6 135.77 10.8
 -7 1 6 130.47 10.66
 7 1 -6 139.64 7.35
 -7 -1 -6 119.51 7.33
 7 1 -6 141.08 9.5
 -7 1 7 341.49 19.51
 -7 -1 7 333.31 19.77
 7 1 7 306.81 18.77
 7 -1 7 325.36 19.57
 7 -1 -7 359.96 17.27
 7 1 -7 307.69 16.33
 -7 -1 -7 332.4 13.89
 7 1 -7 372.86 14.06
 7 -1 -7 352.73 15.25
 7 1 7 305.32 18.79
 -7 -1 7 347.94 19.79
 7 -1 7 337.23 19.69
 -7 1 7 324.03 18.92
 7 1 8 9.02 4.98
 -7 -1 8 6.86 5.05
 7 -1 8 16.25 5.85
 -7 1 8 12.22 5.31
 7 -1 -8 20.39 4.46
 -7 1 8 19.91 6.35
 -7 -1 8 14.74 6.92
 7 1 8 16.83 5.93
 7 -1 8 16.12 6.18
 7 -1 -8 23.75 5.28
 7 1 -8 9.59 4.51
 -7 1 9 166.7 15.94
 -7 -1 9 175.27 16.23
 7 -1 9 173.77 16.53
 7 1 9 201.52 17.58
 -7 1 9 172.78 16.37
 -7 -1 9 174.23 16.55
 7 1 9 207.93 17.38
 7 -1 9 174.09 16.81
 7 -1 -9 216.84 12.9
 7 -1 -9 211.97 14.53
 7 1 -9 219.58 14.53
 -7 1 10 70.02 11.8
 7 1 10 70.7 11.5
 7 -1 -10 68.11 8.98
 7 1 -10 58.75 8.63
 -7 1 10 68.82 11.93
 7 1 10 43.83 9.75
 7 1 11 17.04 8.3
 -7 1 11 25.39 9.35
 7 -1 -11 39.54 7.97
 7 1 -11 32.59 7.82
 7 1 11 34.25 9.84
 -7 1 11 3.4 6.83
 -7 3 0 39.29 3.98
 7 3 0 47.65 4.46
 -7 3 0 44.04 2.92
 -7 3 0 43.7 4.14
 7 3 0 41.59 4.21
 -7 3 0 34.26 3.92
 7 -3 0 41.34 3.8
 7 3 0 35.93 4.01
 7 3 1 1396.3 41.95
 -7 3 1 1433.93 41.68
 -7 3 1 1434.26 39.36
 -7 3 1 1400.29 41.5
 7 3 1 1428.54 42.05
 -7 -3 -1 1353.47 37.7
 7 -3 1 1377.27 40.8
 7 -3 -1 1430.9 41.2
 -7 3 1 1398.64 42.23
 7 3 1 1433.67 42.09
 7 -3 -2 63.05 5.03
 7 3 2 60.27 5.36
 -7 3 2 55.34 5
 -7 3 2 54.03 5.38
 -7 3 2 69.52 5.49
 7 3 2 59.73 5.34
 -7 -3 2 67.01 4.47
 -7 3 2 59.88 4.38
 7 -3 -3 25.95 3.46
 7 3 3 25.57 1.83
 -7 3 3 28.51 4.04
 7 3 3 29.57 4.22
 -7 -3 3 29.77 3.38
 7 3 3 34.86 4.45
 -7 -3 3 19.81 1.56
 -7 3 3 35.59 4.48
 7 -3 -3 26.55 2.94
 7 3 3 24.23 1.49
 7 -3 -4 101.76 6.19
 7 3 4 117.38 8.74
 7 3 4 116.45 8.57
 -7 3 5 1303.49 43.01
 7 3 5 1269.15 43.08
 7 -3 -5 1263.55 38.08
 7 -3 -5 1279.87 40.06
 7 -3 -5 1243.64 41.61
 -7 3 5 1327.69 43.16
 7 3 5 1233.94 42.82
 7 -3 -6 41.97 5.51
 7 -3 -6 38.19 4.38
 7 3 6 58.18 7.53
 -7 3 6 45.37 6.75
 7 3 -6 52.62 6.49
 -7 3 6 46.09 6.98
 7 3 6 45.55 6.86
 -7 3 7 157.25 12.81
 7 3 7 134.18 12.26
 -7 3 7 149.57 12.76
 7 3 7 128.95 12.01
 7 3 -7 150.45 11.2
 7 -3 -7 161.64 11.68
 7 -3 -7 150.25 10.37
 -7 3 8 15.85 6.33
 7 3 8 9.19 5.49
 7 -3 -8 11.12 4.29
 7 3 8 4.65 5.45
 -7 3 8 11.42 5.75
 7 3 -8 13.16 5.18
 7 -3 -8 12.74 4.69
 -7 3 9 17.3 6.96
 7 3 9 23.02 7.8
 7 3 -9 39.39 7.09
 7 -3 -9 32.86 6.55
 7 -3 -9 31.31 6.1
 7 3 9 24.49 7.84
 -7 3 9 38.75 8.62
 7 3 -10 20.14 6.75
 7 3 10 9.38 8
 -7 3 10 16.92 8.36
 7 -3 -10 6.13 4.76
 -7 3 10 7.66 6.45
 7 3 10 6.22 6.7
 -7 5 0 45.49 5.74
 7 -5 0 38.9 4.36
 -7 5 0 46.08 5.65
 -7 5 0 44.44 5.59
 7 -5 1 198.46 9.9
 -7 -5 2 94.32 5.19
 -7 -5 -2 75.2 4.68
 7 -5 2 86.33 6.23
 7 5 3 1271.59 36.02
 -7 5 3 1316.78 43.54
 7 5 3 1288.57 43.86
 7 -5 -3 1357.2 41.98
 -7 5 3 1313.84 43.54
 7 5 3 1320.51 44.2
 -7 -5 3 1366.45 38.44
 7 -5 -4 113.24 8.67
 -7 5 4 119.35 9.83
 7 5 4 115.33 10.16
 -7 -5 4 120.05 7.07
 -7 5 4 127.23 9.6
 7 5 4 126.57 10.45
 -7 5 4 117.23 9.73
 7 -5 -5 18.18 4.14
 7 5 5 13.1 4.63
 -7 5 5 16.59 5.01
 -7 5 5 15.2 4.8
 7 5 5 22.12 5.65
 -7 5 5 18.67 4.68
 -7 5 6 25.52 5.85
 -7 5 6 26.93 6.34
 7 5 6 16.11 5.35
 7 -5 -6 29.61 5.48
 7 5 6 28.35 6.8
 -7 5 6 33.8 6.79
 7 5 7 267.19 18.98
 -7 5 7 300 19.35
 -7 5 7 315.03 19.65
 7 5 7 296.66 19.69
 -7 5 7 269.77 17.7
 7 -5 -7 280.09 16.05
 -7 5 8 5.06 5.82
 7 5 8 21 7.63
 7 5 -8 19.81 6.25
 -7 5 8 13.9 6.88
 7 5 8 17.03 7.13
 7 -5 -8 21.98 5.67
 -7 5 8 14.71 5.56
 -7 5 9 153.12 15.9
 7 5 9 149.35 15.76
 -7 5 9 160.45 14.65
 7 -5 -9 169.72 13.7
 7 5 9 139.93 15.38
 -7 5 9 150.02 15.74
 7 5 -9 164.33 14.75
 -7 7 0 11.56 4.98
 7 7 0 9.21 5.37
 7 -7 0 20.81 4.02
 -7 7 0 13.35 5.18
 7 7 0 16.59 5.63
 7 7 1 332.19 19.07
 -7 7 1 339.04 18.87
 -7 -7 1 279.95 11.68
 -7 7 1 345.41 16.65
 -7 7 -1 358.54 19.61
 7 7 -1 350.11 19.63
 7 -7 -1 368.96 16.9
 7 7 1 360.8 19.48
 -7 7 1 382.86 20.37
 7 7 -1 351.44 19.68
 -7 7 -1 356.22 19.63
 -7 7 1 335.49 18.7
 7 7 1 355.49 19.57
 7 -7 -2 147.6 10.38
 -7 -7 2 123.07 7.14
 -7 7 2 130.92 11.49
 7 7 2 165.59 13
 7 7 2 162.45 12.9
 -7 7 2 115.69 11.63
 -7 7 2 122.94 9.62
 7 7 2 143.53 12.15
 -7 7 2 134.84 11.65
 7 7 3 155.3 12.87
 7 -7 -3 173.76 11.73
 7 -7 3 137.8 9.1
 7 7 3 138.05 12.32
 -7 7 3 150.81 12.55
 -7 7 3 149.57 12.44
 7 7 3 154.81 12.95
 -7 7 3 164.44 13.97
 -7 7 3 154.99 10.72
 7 -7 -4 207.38 13.44
 -7 7 4 207.26 15.26
 7 7 4 188.16 14.86
 -7 7 4 199.68 14.94
 7 7 4 196.63 15.26
 -7 7 4 203.15 12.79
 7 -7 -5 303.81 16.97
 -7 7 5 266.73 18.36
 7 7 5 270.74 19.11
 -7 7 5 277.15 15.91
 7 7 5 309.56 19.98
 -7 7 5 300.39 19.2
 7 -7 -6 41.52 6.87
 -7 7 6 35.13 8.02
 7 7 6 45.78 9.04
 -7 7 6 48.05 7.06
 -7 7 6 35.52 8.06
 7 7 6 42.47 8.34
 7 7 7 51.92 10.08
 -7 7 7 47.82 9.47
 7 -7 -7 67.89 8.53
 -7 7 7 48.95 8.96
 7 7 7 40.47 9.08
 -7 7 7 64.02 8.48
 7 -7 -8 6.05 4.45
 -7 7 8 10.26 6.74
 7 7 8 7.7 6.93
 -7 7 8 14.7 7.15
 7 7 8 10.8 7.63
 7 -9 0 14.61 4.51
 -7 -9 0 12.24 3.83
 7 9 0 1.29 6.17
 -7 9 0 8.84 6.14
 -7 9 0 -1.26 6.36
 7 9 0 6.45 6.81
 -7 9 1 205.63 16.86
 7 9 1 205.35 17.23
 7 9 -1 212.74 17.76
 -7 9 -1 205.66 17.08
 -7 9 1 216.35 18.01
 7 -9 -1 242.28 14.81
 7 -9 1 201.32 12.87
 -7 9 1 190.88 16.38
 7 9 1 192.76 16.9
 -7 9 -1 219.72 17.71
 7 9 -1 198.64 17.28
 7 9 -2 67.73 10.77
 -7 9 -2 65.7 10.67
 7 9 -2 74.43 10.98
 -7 9 -2 53.88 9.59
 -7 9 2 63.65 9.88
 7 9 2 71.18 10.44
 -7 9 2 81.58 11.58
 7 9 2 57.32 10.23
 7 -9 -2 78.9 9.05
 -7 9 2 77.72 10.82
 7 9 2 59.77 9.92
 -7 9 3 31.72 7.76
 7 9 3 27.73 7.51
 -7 9 3 27.47 5.97
 7 9 3 27.66 8.23
 -7 9 3 15.2 6.51
 -7 9 -3 32.7 7.84
 -7 9 3 34.4 8.66
 7 9 3 30.11 8.17
 7 -9 -3 23.52 6.03
 -7 9 -3 20.49 7.24
 -7 9 4 58.16 9.96
 7 9 4 74.59 11.07
 -7 9 4 66.01 8.23
 -7 9 4 78.04 11.9
 7 9 4 77.6 11.71
 7 -9 -4 65.92 8.92
 -7 9 4 73.1 11
 7 9 4 96.95 12.6
 7 9 5 160.44 17.12
 -7 9 5 168.83 17.48
 7 9 5 191.13 17.57
 -7 9 5 144.26 15.46
 -7 9 5 166.93 12.8
 7 9 5 161.15 16.34
 -7 9 5 176.3 16.68
 7 -9 -5 188.81 14.69
 -7 9 6 32.7 9.92
 7 9 6 31.12 9.32
 7 -9 -6 43.77 8.08
 -7 9 6 35.84 9.05
 7 9 6 46.97 10.21
 -7 9 6 34.04 8.96
 7 9 6 38.85 9.94
 -7 11 0 14.9 8.05
 7 11 0 -1.7 6.61
 7 11 0 10.13 8.21
 -7 11 0 8.23 6.93
 7 -11 -1 34.63 6.83
 7 11 -1 27.49 9.88
 -7 11 -1 25.24 9.43
 -7 11 1 34.8 9.53
 7 11 1 21.99 8.4
 -7 11 -1 21.87 9.68
 7 11 -1 34.34 9.62
 7 11 1 26.86 8.89
 -7 11 1 39.42 10.03
 -8 0 0 7594.47 201.17
 8 0 0 7471.91 201.17
 -8 0 0 7938 201
 8 0 1 5.2 1.66
 8 0 1 2.58 1.17
 -8 0 -1 1.5 0.99
 8 0 -1 2.44 1.1
 -8 0 -1 2.79 0.83
 8 0 -1 2.96 1.71
 -8 0 -1 3.08 0.89
 8 0 -1 1.68 1.06
 -8 0 1 1.54 1
 8 0 1 1.61 0.87
 8 0 -1 1.3 1.45
 -8 0 1 2.44 1.01
 8 0 1 1.28 0.87
 8 0 2 972.26 27.41
 -8 0 -2 933.34 27.98
 -8 0 2 957.72 28.7
 8 0 2 1005.92 28.68
 8 0 -2 949.21 28.69
 8 0 2 989.84 28.64
 -8 0 2 996.63 28.86
 8 0 -2 942.35 28.39
 -8 0 -2 923.62 27.96
 8 0 -2 962.86 28.71
 8 0 -2 945.96 29.62
 8 0 3 7.68 2.48
 -8 0 3 8.16 2.47
 -8 0 3 9.69 2.41
 8 0 3 11.4 2.73
 8 0 -3 10.02 2.01
 8 0 -3 8.31 2.33
 -8 0 4 1653.57 50.12
 8 0 4 1690.14 50.3
 8 0 -4 1602.22 46.6
 -8 0 4 1670.76 50.25
 8 0 4 1633.38 50.17
 8 0 -4 1639.82 48.97
 8 0 5 10.11 3.69
 8 0 5 16.46 4.17
 8 0 -5 13.72 2.59
 8 0 6 1796.55 58.82
 -8 0 6 1787.32 58.52
 -8 0 6 1799.85 58.53
 8 0 6 1830.55 58.8
 8 0 -6 1887.08 52.92
 8 0 -6 1770.12 55.53
 -8 0 7 -0.93 4.98
 8 0 7 5.66 4.67
 8 0 -7 9.23 3.93
 -8 0 7 -0.93 4.37
 8 0 7 1.9 4.27
 -8 0 8 35.35 7.36
 8 0 8 34.71 7.67
 8 0 -8 34.08 6.32
 8 0 8 25.86 6.75
 -8 0 8 37.69 7.46
 -8 0 9 7.73 6.26
 8 0 9 -5.22 6.11
 8 0 9 -1.31 5.77
 -8 0 9 11.66 6.52
 8 0 -9 6.93 4.5
 8 0 -10 377.74 20.79
 8 0 10 319.94 23.48
 -8 0 10 355.85 24.44
 -8 0 10 310.77 23.1
 8 0 10 296.92 22.9
 -8 0 11 3.35 7.22
 8 0 11 6.74 7.58
 8 0 -11 4.46 5.12
 8 0 11 1.7 7.64
 -8 0 11 -1.69 7.44
 8 2 0 979.72 27.79
 8 2 0 970.26 28.74
 8 2 0 938.46 28.61
 -8 2 0 942.09 28.2
 -8 2 0 991.1 28.38
 8 -2 0 969.27 29.44
 -8 2 0 954.51 28.58
 8 2 0 975.37 28.78
 8 -2 1 389.52 14.43
 8 -2 -1 431.16 14.8
 8 2 -1 409.51 14.17
 8 2 1 394 12.35
 -8 -2 -1 399.01 14.04
 -8 2 -1 426.33 14.94
 8 -2 -1 439.9 15
 8 -2 1 416.96 15.43
 -8 2 1 418.71 14.1
 8 2 1 435.64 14.57
 8 -2 -1 403.93 14.3
 -8 -2 -1 388.89 14
 8 -2 -1 391.6 14.21
 -8 2 1 421.66 14.12
 8 2 1 405.7 14.33
 -8 2 1 425.89 14.14
 8 -2 -2 4460.16 121.12
 8 2 2 4360.11 119.33
 8 2 -2 4542.04 121.26
 8 2 2 4532.47 121.49
 -8 2 2 4551.46 121.16
 8 -2 -2 4592.99 121.34
 -8 -2 2 4464.81 119.56
 -8 2 2 4500.45 121.15
 8 2 2 4533.88 121.43
 -8 -2 2 4649.5 121.16
 -8 2 2 4603.74 120.91
 -8 -2 3 66.32 4.92
 -8 2 3 55.07 4.73
 -8 2 3 56.23 5.07
 8 2 3 63.52 5.44
 8 -2 -3 64.07 5.01
 -8 -2 3 54.43 3.24
 8 2 -3 65.26 5.25
 8 -2 -3 45.44 5.05
 -8 2 3 62.53 5.28
 8 -2 -3 63.15 4.97
 8 2 3 66.07 5.5
 8 -2 -4 1684 48.61
 8 2 -4 1684 46
 8 2 4 1669.78 50.56
 -8 2 4 1727.17 50.7
 8 -2 -4 1717.63 51.09
 -8 -2 -4 1587.09 43.74
 8 2 4 1701.61 50.72
 -8 2 4 1726.58 50.63
 8 2 -5 74.34 4.44
 -8 -2 -5 73.23 4.27
 -8 -2 -5 69.28 4
 8 2 -5 71.61 6.39
 -8 2 6 270.47 15.49
 8 2 6 253.5 15.2
 8 2 -6 285.15 10.43
 8 -2 -6 270.44 12.96
 8 -2 -6 279.97 14.9
 8 2 -6 297.07 14.53
 -8 -2 -6 236.58 10.16
 -8 2 6 255 15.23
 8 2 6 237.04 14.97
 -8 2 7 129.36 11.54
 8 2 7 106.45 10.84
 -8 2 7 133.24 11.75
 8 2 7 124.27 11.35
 8 -2 -7 116.55 10.04
 8 2 -7 111.26 9.43
 8 -2 -7 127.69 9.09
 8 2 8 729.8 33.67
 -8 2 8 721.26 33.66
 8 -2 -8 820.58 32.12
 8 2 -8 763.85 30.57
 8 -2 -8 841.39 29.55
 -8 2 8 716.51 33.6
 8 2 8 731 33.95
 8 2 -9 56.43 8.05
 8 -2 -9 56.14 8.31
 8 2 9 49.61 9.46
 -8 2 9 49.17 9.07
 8 -2 -9 56.73 7.32
 -8 2 9 45.49 9.27
 8 2 9 45.93 9.28
 8 2 10 64.89 10.93
 -8 2 10 68.75 11.9
 8 -2 -10 82.41 10.1
 8 2 -10 90.28 10.65
 8 -2 -10 94.73 9.65
 -8 2 10 71.52 12.1
 8 2 10 69.17 11.65
 -8 4 0 1702.72 49.75
 8 4 0 1696.03 50.33
 8 -4 0 1661 48.39
 8 4 0 1667.14 50.2
 -8 4 0 1697.12 49.71
 -8 4 0 1552.71 45.03
 8 4 0 1700.24 50.17
 -8 4 0 1711.81 50.4
 -8 -4 -1 632.88 18.77
 -8 4 -1 614.56 18.54
 -8 4 1 604.85 19.4
 -8 4 1 633.04 22.64
 8 4 1 622.88 23.12
 -8 4 1 640.6 22.79
 8 4 1 656.11 23.42
 8 -4 1 650.37 21.6
 8 -4 -1 614.33 21.79
 -8 4 1 619.27 23.47
 -8 4 2 1761.61 52.1
 8 4 2 1792.15 52.93
 -8 4 2 1726.59 52.02
 8 4 2 1712.7 52.66
 8 -4 2 1695.07 50.89
 -8 -4 2 1714.74 49.23
 8 4 3 74.61 4.06
 -8 -4 3 92.99 5.81
 -8 -4 3 78.57 3.89
 -8 4 4 1131.39 35.76
 8 -4 -4 1108.92 33.67
 -8 4 4 1132.08 35.69
 -8 4 5 110.34 9.5
 8 4 5 111.93 9.81
 8 -4 -5 104.32 6.15
 8 -4 -5 111.63 8.28
 -8 4 5 123.43 9.93
 -8 4 5 120 9.74
 8 4 5 102.69 9.53
 8 4 6 365.85 20.17
 -8 4 6 369.85 19.92
 8 -4 -6 410.89 18.1
 -8 4 6 392.41 20.35
 8 4 6 353.9 19.92
 -8 4 7 157.38 13.59
 8 4 7 161.62 14.04
 8 -4 -7 170.51 11.75
 -8 4 7 173.29 14.01
 8 4 7 180.89 14.51
 8 4 -7 187.83 12.94
 -8 4 8 269.41 18.85
 8 4 8 250.35 18.62
 8 -4 -8 257.07 15.47
 8 4 -8 289.9 17.39
 -8 4 8 268.78 18.98
 8 4 8 273.37 19.25
 8 4 9 75.91 11.75
 -8 4 9 71.68 10.97
 8 -4 -9 83.49 9.32
 8 4 -9 67.61 9.44
 -8 4 9 50.49 9.63
 8 4 9 68.35 11.31
 8 4 -10 143.93 14.02
 8 -4 -10 156.7 13.3
 8 4 10 101.95 14.08
 -8 4 10 132.5 15.48
 -8 4 10 100.14 13.84
 8 4 10 100.79 13.52
 8 6 0 1886.48 61
 -8 6 0 1924.75 60.67
 -8 6 0 1949.12 61.63
 -8 6 0 1938.25 58.72
 8 6 0 1910.96 61.16
 -8 6 0 1946.14 60.74
 -8 6 1 130.31 9.16
 8 6 1 106.22 9.66
 -8 6 1 144.36 11.27
 8 6 1 135.17 10.73
 -8 6 1 131.14 10.38
 -8 6 1 103.51 9.48
 8 6 1 131.17 10.64
 -8 6 -1 135.59 10.82
 8 6 -1 117.97 10.38
 8 -6 -1 153.16 9.62
 -8 6 -1 132.92 10.73
 8 6 -1 136.24 11.28
 -8 6 2 257.12 13.68
 -8 -6 2 243.38 10.38
 -8 6 2 297.2 16.84
 8 -6 -2 263.03 13.84
 8 -6 2 262.33 12.81
 -8 6 2 277.76 15.43
 8 6 2 266.1 15.58
 8 6 2 295.9 16.25
 -8 6 2 294.76 15.63
 8 6 2 264.9 15.76
 -8 6 3 18.68 4.35
 8 6 3 27.77 5.49
 -8 -6 3 26.49 3.17
 8 6 3 34.6 5.89
 -8 6 3 21.52 4.87
 -8 6 3 17.71 4.62
 8 6 3 18.99 5.12
 8 -6 -3 20.06 4.38
 -8 -6 3 18.8 2.15
 8 6 4 409.35 21.22
 -8 6 4 392.55 20.41
 -8 6 4 385.18 18.77
 8 6 4 398.08 21.08
 -8 6 4 416.21 20.79
 8 -6 -4 397.95 18.63
 -8 -6 4 384.19 14.79
 -8 6 5 7.72 3.83
 8 6 5 14 5.28
 -8 6 5 11.28 4.74
 -8 6 5 6.53 4.62
 8 6 5 12.93 5.09
 8 -6 -5 13.67 4.39
 -8 6 6 659.76 30.08
 8 6 6 644.07 30.65
 8 -6 -6 610.77 26.16
 -8 6 6 610.1 29.13
 8 6 6 606.38 29.69
 -8 6 6 588.74 26.88
 8 -6 -7 53.5 7.26
 8 6 7 38.85 8.12
 -8 6 7 42.84 8.24
 -8 6 7 35.33 7.09
 8 6 7 30.12 7.71
 -8 6 7 35.7 7.87
 8 -6 -8 24.11 6.12
 -8 6 8 24.28 7.36
 8 6 8 19.73 7.9
 -8 6 8 18.85 7.03
 8 6 8 33.86 8.42
 -8 6 8 40.18 7.86
 8 -6 -9 26.5 6.66
 8 6 9 36.17 9.92
 -8 6 9 31.64 8.99
 8 6 -9 29.61 8.04
 -8 6 9 12.08 7.75
 8 6 9 31.5 9.4
 -8 6 9 27.75 7.47
 8 -8 0 46.97 6.42
 8 8 0 39.26 7.71
 -8 8 0 50.75 8.32
 -8 8 0 47.54 8.2
 8 8 0 38.21 7.59
 -8 8 -1 11.88 5.7
 8 8 -1 14.52 5.99
 8 8 1 8.61 4.95
 -8 8 1 25.82 7.29
 -8 8 1 14.65 5.53
 8 8 1 16.37 6.02
 8 -8 -1 9.46 4.02
 8 -8 1 12.91 4
 -8 8 -1 3.24 4.97
 8 8 1 7.6 4.99
 -8 8 1 9.36 4.69
 8 8 -1 8.95 5.91
 8 -8 2 760.27 29.22
 8 -8 -2 824.4 32.22
 8 8 2 839.8 36.1
 -8 8 2 842.89 35.65
 -8 8 2 817.41 31.89
 8 8 -2 840.13 36.81
 -8 8 -2 939.16 37.63
 8 8 2 833.98 36.03
 -8 8 2 824.7 36.45
 -8 8 2 857.11 35.96
 8 8 2 823.18 36.02
 -8 8 -2 851.64 36.44
 8 8 -2 821.05 36.3
 -8 8 3 4.3 4.31
 8 8 3 5.68 5.62
 -8 8 3 9.1 4.12
 8 8 3 4.77 5.48
 -8 8 3 10 6.08
 8 8 3 1.14 4.9
 -8 8 3 3.23 4.32
 8 -8 -3 4.93 4.13
 -8 8 4 266.83 15.88
 -8 8 4 254.84 18.12
 8 8 4 265.02 18.97
 -8 8 4 246.53 18.12
 -8 8 4 264.52 19.75
 8 8 4 248.12 18.46
 8 -8 -4 291.32 17.07
 8 8 4 285.09 19.62
 -8 8 5 9.73 4.48
 8 8 5 9.32 6.12
 -8 8 5 10.97 6.04
 8 8 5 5.18 5.84
 -8 8 5 6.1 5.61
 8 8 5 16.83 6.94
 8 -8 -5 22.95 5.91
 8 -8 -6 17.54 5.84
 -8 8 6 37.98 8.53
 8 8 6 33.34 8.77
 8 8 6 30.84 8.66
 -8 8 6 18.58 8.02
 -8 8 6 25.82 6.05
 8 -8 -7 1.04 4.96
 -8 8 7 4.37 6.55
 8 8 7 4.64 6.36
 -8 8 7 5.77 6.22
 8 8 7 1.53 6.27
 8 -10 0 370.64 19.89
 8 10 0 406.93 25.95
 -8 10 0 372.33 24.74
 8 10 0 358.39 24.84
 -8 10 0 333.56 23.93
 8 -10 -1 64.36 8.64
 8 10 1 58.85 11.06
 -8 10 1 51.61 10.37
 -8 10 -1 64.05 11.35
 -8 10 1 44.09 9.34
 -8 10 -1 45.13 10.01
 8 10 -1 44.93 9.92
 8 10 1 46.86 9.98
 -8 -10 -1 55.54 7.41
 8 10 -1 59.84 10.99
 8 10 -2 99.86 13.55
 -8 10 -2 101.1 13.26
 8 -10 -2 70.93 9.34
 8 10 -2 101.51 13.27
 -8 10 2 79.88 12.19
 8 10 2 73.91 11.94
 -8 10 -2 93.77 12.78
 -8 10 2 77.41 11.74
 8 10 2 77.19 12.15
 -8 10 2 63.15 11.34
 8 10 2 79.83 12.25
 -8 -10 -2 84.74 9.35
 8 -10 -3 7.24 5.46
 -8 10 -3 4.59 6.59
 8 10 -3 3.18 6.03
 8 10 3 3 6.32
 -8 10 3 5.79 6.78
 -8 -10 -3 7.08 4.38
 -8 10 3 12.77 7.48
 8 10 3 4.58 6.58
 -8 10 3 7.22 7.27
 -8 10 -3 22.91 8.06
 8 10 3 3 5.68
 8 10 -3 9.54 6.7
 -8 10 4 147.27 15.96
 -8 10 4 119.58 14.38
 -8 10 -4 153.71 16.85
 -8 10 -4 138.24 16.19
 8 10 4 153.13 17.06
 -8 10 4 143.01 16.6
 8 10 4 123.21 15.51
 8 10 4 136.87 15.8
 8 -10 -4 145.44 13.7
 -9 1 0 -0.21 0.69
 -9 1 0 0.47 0.63
 -9 1 0 1.43 1.34
 9 1 0 0.24 0.86
 9 1 0 0.12 0.82
 -9 1 0 0.56 0.61
 9 -1 0 0.66 1.51
 -9 -1 0 0.65 1.16
 9 1 0 0.85 1.12
 9 1 1 2637.57 70.99
 9 -1 -1 2656.09 72
 -9 1 1 2661.15 69.2
 9 1 1 2548.96 69.05
 -9 -1 -1 2517.78 69.44
 9 1 -1 2721.88 71.1
 -9 1 1 2582.78 69.06
 9 1 1 2554.55 69.06
 -9 -1 -1 2555.25 68.6
 -9 1 -1 2673.85 70.72
 -9 1 1 2773.2 71.54
 -9 -1 -1 2526.53 68.89
 9 -1 -1 2534.68 69.2
 9 -1 -1 2770.26 71.61
 -9 -1 -1 2521.06 68.91
 9 -1 -1 2536.5 69.17
 9 1 2 410.53 13.84
 9 1 2 389.81 11.98
 9 1 2 404.02 14.07
 -9 1 2 392.74 14.06
 -9 -1 2 432.03 15.25
 -9 1 2 428.89 15.03
 -9 1 -2 416.53 14.14
 -9 -1 -2 387.22 13.68
 9 -1 -2 401.7 14.62
 -9 -1 -2 405.41 13.78
 9 1 -2 391.48 14.82
 -9 -1 -2 402.41 12.5
 9 -1 -2 413.34 16.14
 9 1 2 405.94 14.09
 -9 1 2 418.84 14.26
 -9 1 -2 425.44 14.2
 -9 1 3 3916.83 106.63
 9 1 3 3931.08 106.64
 9 1 3 3899.52 102.92
 -9 1 3 3913.64 106.65
 9 1 3 3887.35 106.56
 9 -1 -3 3840.33 105.66
 9 1 -3 3944.23 104.86
 9 1 -3 3930.12 106.84
 9 -1 -3 3936.92 107.98
 -9 -1 3 3960.19 106.52
 -9 -1 4 550.87 21.61
 -9 1 4 556.52 21.29
 9 1 4 560.21 21.29
 9 -1 4 583.3 21.8
 9 -1 4 600.01 21.9
 -9 1 4 554.77 21.16
 9 1 4 547.97 21.11
 -9 -1 4 551 21.57
 9 1 -4 545.54 20.62
 9 -1 -4 592.12 21.71
 9 1 -4 570.44 18.44
 9 -1 -4 548.12 19.46
 9 -1 -5 1004.33 32.22
 9 1 -5 1038.71 30.86
 -9 -1 6 108.96 10.15
 -9 1 6 147.95 10.99
 9 -1 6 119.36 10.44
 9 1 6 120.18 10.12
 -9 -1 6 133.96 10.87
 9 -1 6 121.48 10.64
 -9 1 6 116.39 9.96
 9 1 6 132.66 10.61
 9 1 -6 113.94 8.87
 9 -1 -6 140.36 9.96
 9 1 -6 134.07 7.3
 9 1 7 731.03 32.05
 -9 1 7 776.65 32.56
 -9 -1 7 763.21 32.85
 9 -1 7 746.71 32.75
 9 -1 -7 864.7 28.29
 9 1 -7 802.28 30.14
 -9 -1 -7 783.21 26.11
 9 -1 -7 820.88 30.91
 -9 -1 7 720.77 32.39
 9 -1 7 854.88 34.1
 -9 1 7 805.3 32.92
 9 1 7 778.83 32.82
 9 -1 -8 6.89 3.34
 9 1 8 4.39 4.94
 -9 1 8 1.09 4.91
 -9 -1 8 6.69 5.02
 9 -1 8 2.25 4.62
 9 1 -8 -0.78 3.97
 9 -1 -8 2.49 3.73
 -9 -1 8 1.12 5.16
 9 -1 8 7.95 5.42
 -9 1 8 1.09 4.71
 9 1 8 4.41 4.86
 -9 1 9 421.08 24.97
 9 1 9 361.41 23.56
 -9 1 9 375.76 23.85
 9 1 9 367.92 23.75
 9 -1 -9 393.73 21.14
 9 1 -9 389.02 20.72
 9 -1 -10 41.77 8.04
 9 1 -10 46.47 8.06
 -9 1 10 54.38 10.34
 9 1 10 42.83 9.93
 -9 1 10 32.22 8.47
 9 1 10 38.24 9.52
 -9 3 0 0.23 1.23
 9 3 0 -2.16 2.24
 -9 3 0 1.95 1.66
 9 3 0 -1.8 2.22
 -9 3 0 1.07 1.8
 9 3 0 -0.72 1.98
 -9 3 0 0.98 1.61
 9 -3 0 1.4 1.67
 9 3 0 -0.22 1.19
 -9 3 1 3825.23 105.77
 9 -3 -1 3976.46 107.77
 9 -3 1 3953.15 108.05
 -9 3 1 4106.68 108.42
 9 3 1 4007.59 108.12
 9 3 1 4065.62 108.12
 -9 3 1 3883.34 107.24
 -9 3 1 3954.63 107.29
 9 3 1 4084.33 108.07
 9 3 1 3912.19 104.33
 9 3 2 46.79 4.75
 -9 3 2 45.12 4.53
 -9 3 2 51.06 4.7
 9 3 2 49.51 4.76
 9 -3 -2 56.4 4.55
 -9 -3 2 47.78 4.23
 -9 3 2 47.81 4.11
 9 -3 -2 46.72 4.56
 9 -3 -3 505.07 18.71
 -9 -3 3 461.98 15.14
 9 -3 -3 492.53 17.85
 9 3 3 494.97 15.42
 -9 3 3 522.63 19.38
 9 3 3 501.42 19.5
 9 3 3 509.24 19.6
 -9 3 3 533.38 19.46
 -9 3 3 499.7 18.14
 -9 -3 3 516.26 18.08
 9 3 4 35.89 1.93
 -9 -3 4 39.32 2.51
 9 -3 -4 41.33 4.32
 9 3 4 45.28 5.51
 9 3 4 53.33 5.92
 9 3 5 2589.63 76
 -9 3 5 2621.48 75.79
 9 -3 -5 2506.68 72.85
 9 -3 -5 2385.34 71.41
 9 3 -5 2601.46 74.07
 9 3 5 2573.15 75.93
 -9 3 5 2501.31 75.38
 9 -3 -6 17.92 4.01
 -9 3 6 16.71 4.65
 9 3 6 17.88 4.86
 9 -3 -6 17.16 3.39
 -9 3 6 19.88 4.98
 9 3 6 30.03 5.65
 9 -3 -6 16.94 4.56
 9 -3 -7 447.88 21.66
 9 3 -7 424.54 20.33
 -9 3 7 394.65 21.46
 9 3 7 401.96 21.94
 -9 3 7 419.62 22.06
 9 3 7 432.7 22.55
 9 -3 -7 418.45 18.99
 -9 3 8 -1.12 5.23
 9 3 8 3.39 4.64
 9 3 8 -1.14 4.68
 -9 3 8 -2.25 5.47
 9 -3 -8 -0.71 3.58
 9 3 -8 1.7 4.48
 9 -3 -8 -2.77 5.01
 9 3 -9 104.04 10.92
 9 -3 -9 85.12 10.14
 9 3 9 105.84 12.71
 -9 3 9 98.28 12.37
 9 -3 -9 119.5 10.6
 -9 3 9 105.26 12.82
 9 3 9 83.73 11.61
 -9 3 10 -3 6.62
 9 3 10 6.07 6.23
 9 3 10 -1.52 6.72
 -9 3 10 1.51 6.35
 9 -3 -10 3.59 4.52
 9 3 -10 3.25 5.55
 9 -3 -10 10.97 5.88
 -9 5 0 0.69 1.08
 9 -5 0 1.37 2.14
 -9 5 0 -0.57 3.43
 -9 5 0 -1.71 3.66
 -9 5 0 -1.22 2.87
 9 -5 1 982.32 31.52
 -9 5 -1 944.7 26.61
 9 -5 2 60.5 5.67
 9 -5 -2 71.51 6.41
 -9 -5 -2 57.98 3.79
 -9 -5 2 59.52 4.8
 -9 5 3 2602.69 77.75
 9 5 3 2692.33 78.84
 9 -5 -3 2616.25 76.46
 -9 5 3 2595.75 77.7
 9 5 3 2687.09 78.73
 -9 -5 3 2564.29 73
 -9 5 3 2732.41 78.04
 -9 5 4 55.82 6.97
 9 5 4 69.16 7.82
 -9 5 4 75.13 7.72
 9 5 4 69.09 7.84
 9 -5 -4 66.59 6.8
 -9 5 4 61.76 7.18
 9 -5 -5 187.12 11.92
 -9 5 5 177.17 12.8
 -9 5 5 195.29 13.48
 9 5 5 207.52 14.27
 -9 5 5 204.55 13.72
 9 5 5 192.63 13.71
 9 5 6 9.9 4.9
 -9 5 6 5.65 4.15
 -9 5 6 9.95 4.56
 9 -5 -6 7.78 3.79
 -9 5 6 11.33 4.91
 9 5 6 22.85 5.99
 9 5 -7 587.05 25.88
 -9 5 7 517.73 26.8
 9 5 7 526.65 27.44
 9 5 7 506.52 26.94
 -9 5 7 529.95 26.92
 -9 5 7 529.27 26.6
 9 -5 -7 554.08 24.27
 -9 5 8 1.24 5.21
 9 5 8 3.86 5.54
 9 -5 -8 4.29 4.39
 -9 5 8 3.41 4.89
 -9 5 8 3.71 5.33
 9 5 8 2.57 5.67
 9 5 -8 4.03 4.98
 -9 5 9 275.65 20.56
 9 5 9 234.57 20.07
 9 -5 -9 288.35 18.03
 9 5 -9 312.47 19.98
 -9 5 9 308.66 21.1
 9 5 9 294.45 21.85
 -9 5 9 265.15 20.62
 -9 7 0 -7.82 6.68
 9 7 0 -8.2 5.86
 9 -7 0 -0.61 3.22
 -9 7 1 830.78 31.38
 9 7 -1 860.64 34.79
 -9 7 1 912.96 35.41
 9 7 1 822.74 33.78
 9 -7 1 814 29.74
 9 -7 -1 927.3 31.85
 -9 7 1 809.54 33.21
 9 7 1 792.13 33.67
 -9 7 -1 789.57 33.39
 9 7 -1 829.46 34.34
 -9 7 1 839.27 33.44
 -9 7 -1 860.11 34.32
 9 7 1 849 34.2
 9 -7 -2 139.37 10.47
 -9 7 2 140.94 11.76
 9 7 2 142.46 12.16
 -9 7 2 145.56 11.98
 9 7 2 156.2 12.69
 9 7 2 146.06 12.34
 -9 7 2 119.02 11.64
 -9 7 2 115.69 9.73
 9 7 3 453.25 23.23
 -9 7 3 408.06 21.81
 9 7 3 485.6 24.11
 -9 7 3 454.77 24.02
 9 -7 -3 445.65 20.85
 -9 7 3 395.93 19.94
 9 7 3 476.18 23.64
 -9 7 3 461.69 22.72
 -9 7 4 185.73 14.24
 9 7 4 169.86 14.25
 -9 7 4 192.49 14.51
 9 7 4 183.82 14.74
 9 -7 -4 182.41 12.8
 9 7 4 182.42 14.58
 -9 7 4 175.89 12.69
 -9 7 5 489.36 23.77
 -9 7 5 543.69 26.85
 9 7 5 516.66 27.1
 9 -7 -5 573.83 24.93
 -9 7 5 508.41 26.32
 9 7 5 531.87 27.25
 9 -7 -6 39.93 6.8
 -9 7 6 29.84 7.82
 9 7 6 54.04 9.5
 -9 7 6 37.14 8.04
 9 7 6 43.2 8.77
 -9 7 6 40.27 6.7
 -9 7 7 147.76 14.75
 9 7 7 150.92 15.28
 -9 7 7 155.86 13.12
 9 -7 -7 148.69 12.58
 -9 7 7 120.24 13.41
 9 7 7 133.57 14.66
 -9 7 8 2.88 6.33
 9 7 8 1.52 6.09
 -9 7 8 2.87 6.32
 9 7 8 -4.55 6.96
 -9 7 8 -1.08 4.95
 9 -7 -8 2.06 4.91
 -9 9 0 -8.63 6.7
 9 9 0 -5.1 7.95
 -9 9 0 -6.17 6.21
 9 -9 0 1.57 3.67
 9 9 1 439.4 25.84
 -9 9 1 464.24 25.84
 -9 9 1 441.29 25.35
 9 9 1 447.23 26.04
 -9 9 -1 461.77 25.85
 9 9 -1 434.08 25.89
 -9 9 -1 456.61 25.99
 9 9 -1 428.72 25.99
 9 -9 1 399.34 20.28
 9 -9 -1 498.49 23
 -9 9 2 31.8 8.08
 9 9 2 42.39 8.57
 9 9 -2 34.74 8.65
 -9 9 -2 47.44 8.94
 -9 9 2 46.81 9.49
 9 9 2 21.69 7
 9 -9 -2 42.31 7.28
 9 9 -2 40.06 8.98
 -9 9 2 42.6 8.72
 9 9 2 51.18 9.23
 -9 9 -2 35.93 8.56
 -9 9 3 92.13 9.81
 -9 9 3 112.82 12.84
 9 9 3 106.88 12.92
 -9 9 -3 127.62 13.94
 9 -9 -3 105.83 11.09
 9 9 3 116.16 13.16
 -9 9 -3 122.64 13.54
 -9 9 3 100.64 12.29
 9 9 3 121.4 13.55
 -9 9 3 109.28 13.11
 -9 9 4 67.37 10.73
 9 9 4 76.54 11.16
 -9 9 4 58.75 8.21
 -9 9 4 76.65 11.77
 9 9 4 68.41 11.17
 -9 9 4 75.74 10.81
 9 9 4 64.42 11.12
 9 -9 -4 75.79 9.64
 9 -9 -5 275.93 18.28
 -9 9 5 279.1 20.62
 9 9 5 288.07 21.61
 -9 9 5 294.35 17.87
 9 9 5 262.06 21.35
 -9 9 5 255.14 21.65
 -9 9 5 266.96 20.24
 9 9 5 342.14 23.01
 9 -9 -6 17.52 6.7
 -9 9 6 40.75 9.88
 9 9 6 24.11 8.88
 9 9 6 23.22 8.67
 -9 9 6 41.09 9.74
 -9 9 6 24.52 6.62
 9 9 6 19.98 8.13
 -9 9 6 10.13 6.93
 -10 0 0 9999 261.64
 10 0 -1 0.49 0.86
 10 0 1 2.63 1.63
 10 0 1 1.21 1.24
 -10 0 -1 0.79 1.15
 -10 0 1 1 0.88
 10 0 1 0.65 0.74
 10 0 -1 -0.67 1.7
 10 0 -1 -0.66 1.6
 -10 0 -1 0.57 0.66
 -10 0 1 1.51 0.94
 10 0 1 0.47 0.75
 -10 0 -1 0.73 0.69
 10 0 -1 0.12 0.81
 10 0 -2 904.46 28.43
 -10 0 -2 908.38 26.88
 10 0 -2 912.66 27.65
 -10 0 2 965.16 27.84
 10 0 2 953.23 27.44
 -10 0 -2 904.45 26.83
 10 0 -2 895.14 27.6
 10 0 2 951.62 26.9
 10 0 -2 912.22 29.43
 10 0 2 919.55 27.34
 -10 0 2 901.87 27.6
 10 0 -3 3.32 2.05
 10 0 3 0.36 1.77
 -10 0 3 1.1 1.94
 10 0 -3 3.57 1.75
 -10 0 3 1.1 1.91
 10 0 3 2.13 1.85
 10 0 -4 1330.52 39.53
 10 0 -4 1330.68 41.83
 -10 0 4 1363.44 42.25
 10 0 4 1360.95 42.37
 -10 0 4 1294.11 41.85
 10 0 4 1376.92 42.4
 -10 0 5 5.24 3.19
 10 0 5 4.33 3.11
 10 0 -5 3.19 2.06
 10 0 5 4.93 3.05
 -10 0 6 2061.97 65.11
 10 0 6 2058.01 65.21
 10 0 -6 2157.79 60.06
 10 0 -6 2029.71 63.08
 -10 0 6 2040.96 65.01
 10 0 6 2036.84 65.07
 10 0 -7 11.39 4.34
 -10 0 7 5.5 4.46
 10 0 7 9.22 4.87
 -10 0 7 2.76 4.06
 10 0 7 10.2 5.32
 10 0 -8 51.95 7.42
 -10 0 8 33.73 7.42
 10 0 8 39.38 7.73
 10 0 -9 5.53 4.4
 -10 0 9 2.55 5.73
 10 0 9 2.56 5.51
 10 0 9 5.08 5.84
 -10 0 9 2.53 5.33
 -10 0 10 281.21 21.4
 10 0 10 272.6 21.15
 -10 0 10 241.23 20.26
 10 0 10 289.21 21.38
 10 0 -10 278.07 18.47
 -10 2 0 915.99 28.98
 -10 2 0 942.8 26.83
 10 2 0 914.08 26.99
 10 -2 0 931.8 29.18
 -10 2 0 878.41 27
 10 2 0 919.18 27.35
 -10 2 0 914.69 26.73
 10 2 0 885.24 27.25
 10 2 1 415.6 14.36
 -10 2 1 411.94 13.97
 10 -2 -1 395.29 15.34
 10 -2 1 418.18 14.64
 10 -2 -1 414.29 15.47
 10 -2 -1 385.36 14.09
 -10 -2 -1 412.25 14.14
 -10 2 -1 436.79 15.52
 -10 2 1 417.73 14.87
 10 2 1 409.86 13.21
 10 2 -1 405.93 14.7
 -10 2 1 396.65 13.85
 -10 -2 -1 413.33 14.17
 10 -2 -1 412.83 14.33
 10 2 1 409.59 14.33
 10 2 2 3000.1 80.27
 10 -2 -2 2870.32 81.92
 -10 -2 -2 2848.87 77.29
 10 2 -2 3094.57 81.74
 10 2 2 2944.67 80.93
 -10 2 2 2896.62 80.6
 10 -2 -2 3086.6 81.9
 10 2 2 2950.56 80.95
 -10 2 2 2979.86 80.78
 -10 -2 2 3074.03 81.91
 -10 2 2 2987.19 81.23
 -10 2 3 40.55 4.39
 10 2 3 48.98 4.78
 10 -2 -3 55.85 4.81
 -10 2 3 54.48 4.89
 10 2 3 50.94 4.8
 -10 2 3 44.7 4.51
 10 -2 -3 49.49 4.88
 10 -2 -3 46.22 5.31
 10 2 -3 51.82 4.85
 -10 2 4 1169.94 37.62
 10 2 4 1206.8 37.92
 10 -2 -4 1149.77 36.25
 10 -2 -4 1145.58 36.64
 10 -2 -4 1177.13 38.98
 -10 2 4 1142.79 37.48
 10 2 4 1168.84 37.65
 -10 -2 -5 60.93 3.46
 10 2 -5 60.47 6.34
 10 2 -5 78.64 5.02
 10 2 6 342.3 18.23
 -10 2 6 350.61 18.2
 -10 2 6 351.56 18.2
 10 2 6 383.55 18.88
 10 -2 -6 379.16 18.53
 -10 -2 -6 353.7 12.43
 10 2 -6 354.88 17.13
 10 -2 -6 375.62 16.21
 10 2 -6 375.7 13.68
 -10 2 7 151.5 12.35
 10 2 7 128.27 11.75
 -10 2 7 150.91 12.13
 10 2 7 132.05 11.75
 10 -2 -7 124.2 10.89
 10 2 -7 125.09 10.35
 10 -2 -7 151.71 10.03
 -10 2 8 698.5 32.49
 10 2 8 720.23 32.99
 10 -2 -8 785.49 31.82
 10 2 -8 700.01 29.72
 10 -2 -8 786.97 28.63
 -10 2 8 697.95 32.6
 10 2 8 679.97 32.3
 10 2 9 26.79 7.82
 -10 2 9 38.19 8.64
 10 -2 -9 34.81 7.34
 10 2 -9 32.44 6.6
 10 -2 -9 35.72 6.22
 -10 2 9 44.75 9.14
 10 2 9 32.04 8.29
 -10 2 10 58.66 11.21
 10 2 10 48.53 10.22
 10 2 -10 57.76 8.97
 10 -2 -10 62.04 9.62
 -10 2 10 68.79 11.51
 10 2 10 68.93 11.29
 10 4 0 1316.09 41.51
 -10 4 0 1353.31 40.99
 10 -4 0 1318.58 40.61
 -10 4 0 1346.18 41.54
 -10 4 0 1342.11 40.94
 10 4 0 1333.97 41.55
 -10 4 0 1284.03 37.55
 -10 -4 -1 494.73 15.74
 -10 4 1 536.02 17.5
 -10 4 1 533.3 19.72
 10 4 1 505.82 20.08
 -10 4 1 589.09 21.28
 10 -4 -1 507.1 19.52
 10 -4 1 524.44 19.59
 -10 4 1 550.64 19.92
 10 4 1 523.98 20.28
 10 4 1 513.53 16.53
 -10 -4 2 1154.77 36.21
 -10 4 2 1174.15 35.56
 10 -4 2 1145.6 37.79
 10 4 2 1245.78 38.83
 -10 4 2 1178.95 37.7
 -10 4 2 1176.63 37.67
 10 4 2 1193.99 38.49
 10 4 2 1204.46 32.43
 10 4 3 29.67 2.92
 10 -4 -3 35.03 4.62
 -10 -4 3 29.49 2.99
 -10 4 4 949.59 30.66
 -10 4 4 986.95 32.63
 10 -4 -4 912.92 26.87
 10 -4 -4 934.66 29.41
 -10 4 4 927.06 30.55
 -10 4 5 32.57 5.92
 10 4 5 40.99 6.27
 -10 4 5 35.53 6.03
 10 -4 -5 41.69 5.45
 10 4 -5 30.29 5.2
 10 4 5 45.93 6.63
 -10 4 5 34.66 5.67
 10 -4 -5 36.32 4.21
 10 -4 -6 500.52 21.49
 10 4 -6 538.18 22.8
 -10 4 6 543.01 24.33
 10 4 6 512.35 24.2
 10 4 6 471.74 23.53
 -10 4 6 458.24 22.98
 10 -4 -7 170.86 11.91
 -10 4 7 169.11 13.83
 10 4 7 154.59 13.4
 -10 4 7 162.1 13.27
 10 4 7 158.43 13.6
 10 -4 -8 298.35 16.9
 -10 4 8 267.22 18.85
 10 4 8 281.64 19.49
 -10 4 8 291.57 19.59
 10 4 8 259.77 18.83
 10 4 -8 275.28 17.26
 10 4 9 59.46 10.39
 -10 4 9 75.85 11.07
 10 -4 -9 65.59 8.79
 10 4 -9 74.31 9.96
 10 4 9 77.75 11.68
 -10 4 9 64.37 10.6
 10 4 10 128.7 15.23
 -10 4 10 99.48 14.44
 -10 4 10 124.47 15.36
 10 4 10 118.39 14.69
 10 -4 -10 148.79 13.13
 10 4 -10 147.5 14.04
 10 6 0 2186.98 67.64
 -10 6 0 2201.06 67.08
 10 6 0 2137.96 67.43
 -10 6 0 2229.39 67.14
 -10 6 0 2173.83 65.97
 10 -6 0 2130.85 64.58
 -10 6 -1 153.4 11.28
 10 6 -1 125.89 10.76
 -10 6 1 115.88 9.81
 10 6 1 147.72 10.99
 -10 6 1 114.45 9.86
 10 6 1 128.5 10.64
 -10 6 -1 145.15 11.07
 10 6 -1 120.22 10.51
 10 6 1 123.66 10.15
 -10 6 1 124.55 10.54
 -10 6 1 134.52 9.79
 10 -6 -1 137.01 9.67
 -10 -6 2 354.59 14.55
 10 6 2 388.32 19.29
 -10 6 2 409.69 19.03
 -10 6 2 351.54 18.16
 10 6 2 409.27 19.82
 10 -6 -2 392.58 18.12
 -10 6 2 431.84 20.76
 10 6 2 407.34 19.84
 -10 6 2 394.67 18.39
 -10 6 3 39.25 5.96
 -10 -6 3 30.79 3.8
 10 6 3 22.33 5.33
 10 6 3 30.13 5.85
 -10 6 3 38.29 6.07
 -10 6 3 36.11 6.08
 10 6 3 29.39 5.67
 10 -6 -3 36.08 5.55
 -10 6 4 537.69 24.42
 10 6 4 508.08 24.6
 -10 6 4 523.4 23.83
 -10 6 4 513.87 24.16
 10 6 4 521.88 24.87
 10 -6 -4 560.13 23.32
 -10 6 5 25.83 5.67
 10 6 5 12.71 5.26
 -10 6 5 21.87 6.06
 10 6 5 21.67 5.89
 -10 6 5 25.87 6.03
 10 -6 -5 21.82 5.29
 -10 6 6 781.89 33.75
 10 6 6 786.54 34.44
 10 -6 -6 777.61 31.01
 -10 6 6 729.81 32.43
 -10 6 6 748.02 33.36
 10 6 6 842.11 35.54
 10 -6 -7 40.28 6.85
 -10 6 7 40.74 7.92
 10 6 7 44.28 8.74
 10 6 -7 33.63 7.72
 10 6 7 51.67 9.44
 -10 6 7 36.12 7.78
 -10 6 7 35.69 7.47
 10 -6 -8 45.75 7.75
 -10 6 8 31.75 8.65
 10 6 8 48.49 9.99
 10 6 -8 50.16 9.04
 10 6 8 27.67 8.49
 -10 6 8 44.77 8.87
 -10 6 8 36.97 7.87
 10 -6 -9 29.12 7.29
 -10 6 9 16.19 7.78
 10 6 9 16.92 7.88
 10 6 -9 24.7 8.12
 -10 6 9 17.7 7.19
 10 6 9 23.11 8.74
 -10 6 9 13.83 7.23
 10 -8 0 45.67 6.69
 10 8 0 49.52 8.05
 -10 8 0 46.55 8.14
 -10 8 0 39.28 7.44
 10 8 0 44.16 8.06
 10 8 -1 21.99 6.47
 -10 8 -1 11.61 5.49
 -10 8 1 13.25 5.65
 10 8 1 12.65 5.57
 -10 8 1 2.04 4.88
 10 8 1 2.16 4.32
 10 -8 1 12.14 4.21
 10 -8 -1 13.19 4.51
 10 8 1 10.73 5.22
 -10 8 -1 11.62 5.83
 10 8 -1 11.01 5.82
 -10 8 1 7.11 5.36
 -10 8 2 761.38 31.27
 10 -8 -2 801.39 31.56
 10 -8 2 716.65 28.81
 -10 8 2 799.21 33.92
 10 8 2 789.45 34.44
 -10 8 2 724.12 34.1
 10 8 2 766.95 34.17
 -10 8 2 767.09 33.5
 10 8 2 814.55 35
 -10 8 -2 838.92 35.18
 10 8 -2 745.73 34.37
 10 8 -2 791.02 35.07
 -10 8 -2 862.72 35.41
 -10 8 3 15.76 5.46
 10 8 3 11.23 5.56
 -10 8 3 2.5 3.9
 -10 8 3 4.9 5.16
 10 8 3 13.86 5.72
 10 8 3 7.87 5.56
 -10 8 3 4.22 4.64
 10 -8 -3 0.87 4.16
 -10 8 4 287.18 17.2
 -10 8 4 257.65 18.48
 10 8 4 304.78 20.13
 -10 8 4 285.61 19.14
 10 8 4 302.81 20.08
 10 -8 -4 282.92 17.39
 10 8 4 287.55 19.9
 -10 8 4 281.08 20.29
 -10 8 5 4.13 6.19
 10 8 5 -1.31 6
 -10 8 5 5.95 5.24
 10 8 5 7.68 5.52
 -10 8 5 2.39 5.03
 10 8 5 2.56 5.38
 10 -8 -5 0.95 4.1
 -10 8 5 -0.9 4.23
 -10 8 6 34.49 7.15
 -10 8 6 25.6 7.94
 10 8 6 30.13 8.85
 10 -8 -6 43.17 7.88
 -10 8 6 37.81 8.51
 10 8 6 41.64 9.06
 10 8 7 6.02 7.32
 -10 8 7 12.69 7.1
 -10 8 7 -2.05 5.56
 -10 8 7 12.77 7.26
 10 8 7 6.07 7.11
 10 -8 -7 -1.06 5.27
 10 -10 0 287.64 18.02
 -10 10 0 310.27 22.17
 10 10 0 304.94 22.42
 10 10 0 328.98 23.18
 -10 10 0 355.52 23.4
 10 -10 -1 45.16 8.03
 10 10 1 46.42 9.86
 -10 10 -1 45.52 9.85
 -10 10 1 56.02 10.44
 10 10 -1 44.14 10
 10 10 1 36.04 9.35
 -10 10 -1 38.36 9.84
 10 10 -1 58.92 11.06
 -10 10 1 56.91 10.35
 -10 10 2 60.38 10.97
 10 10 2 72.24 11.7
 10 -10 -2 74.59 9.87
 -10 10 2 67 11.24
 10 10 2 68.46 11.49
 -10 10 -2 52.15 10.29
 10 10 -2 69.47 11.98
 -10 10 -2 84.02 12.25
 10 10 -2 78.56 11.99
 -10 10 2 67.87 11.01
 10 10 2 69.6 11.97
 -10 10 3 -1.56 6.88
 10 10 3 1.49 6.42
 10 -10 -3 2.15 5.5
 10 10 3 2.95 6.21
 10 10 -3 12.52 7.19
 -10 10 3 1.41 5.94
 -10 10 -3 11.89 7.72
 10 10 -3 -1.57 6.11
 -10 10 -3 1.49 6.4
 -10 10 3 9.9 6.75
 10 10 3 5.91 6.07
 -10 10 4 133.34 15.92
 10 10 4 131.8 15.55
 10 10 -4 157.06 17.13
 10 10 4 142.62 15.97
 -10 10 4 117.01 14.48
 10 10 -4 171.28 17.85
 -10 10 -4 132.41 15.53
 -10 10 -4 146.68 16.2
 -10 10 4 119.41 14.34
 10 10 4 97.12 13.55
 -10 10 4 124.38 12.05
 10 -10 -4 126.26 13.03
 -11 1 0 0.68 1.65
 11 1 0 3.01 1.65
 -11 1 0 1.79 0.74
 11 1 0 1.59 0.9
 11 -1 0 1.22 1.94
 -11 1 0 1.47 0.74
 11 1 0 1.48 0.86
 11 -1 -1 516.14 17.8
 11 -1 -1 468.16 14.61
 11 1 1 479.87 14.49
 -11 -1 -1 463.44 15.69
 11 1 -1 494.66 17.06
 -11 1 1 477.03 14.55
 11 1 1 487.18 14.5
 11 1 1 513.48 17.3
 11 -1 -1 483.55 17.86
 -11 1 1 511.51 18.32
 11 -1 1 477.44 17.14
 -11 -1 -1 457.09 14.84
 -11 1 -1 480.93 16.52
 -11 -1 -1 461.8 14.33
 -11 1 1 521.95 17.7
 11 1 -1 474.04 14.98
 -11 1 -1 460.24 14.3
 -11 1 1 475.15 14.54
 -11 1 -1 475.05 14.37
 11 1 -1 484.36 15.02
 11 -1 -1 459.89 14.55
 -11 -1 -1 432.52 14.21
 11 -1 -2 384.03 15.49
 -11 -1 -2 342.12 11.82
 11 1 -2 369.37 14.19
 11 1 2 331.76 11.14
 11 -1 -2 360.93 13.95
 -11 -1 2 359.59 14.34
 -11 1 2 383.8 14.42
 -11 1 2 383.74 12.96
 11 1 2 350.48 12.55
 -11 -1 -2 332.82 12.12
 -11 -1 -2 325.3 12.05
 11 1 2 341.54 13.11
 11 -1 -2 358.1 14.64
 11 1 2 350.31 12.52
 -11 1 -2 344.3 12.36
 -11 1 2 355.74 12.74
 -11 1 -2 345.45 12.4
 -11 1 3 1642.34 48.36
 11 -1 -3 1635.95 48.33
 11 1 -3 1659.51 47.93
 11 1 -3 1589.48 49.14
 11 -1 -3 1723.62 50.83
 11 1 3 1670.94 48.31
 -11 1 3 1666.76 48.37
 11 1 3 1622.94 48.21
 11 1 3 1679.41 45.17
 11 1 4 516.24 19.99
 -11 1 4 495.56 19.79
 11 -1 -4 519.23 18.86
 11 1 -4 494.21 17.82
 -11 1 4 536.08 20.13
 11 1 4 533.96 20.05
 11 1 -5 238.27 10.91
 11 1 -5 285.64 13.79
 11 -1 -5 240.82 13.61
 -11 -1 5 281.59 13.56
 -11 1 5 264.11 13.36
 -11 -1 6 135.37 9.78
 -11 -1 6 141.58 11.23
 11 -1 6 128.72 10.6
 11 1 6 135.34 10.7
 -11 1 6 122.14 10.2
 11 -1 6 126.85 10.72
 -11 1 6 145.52 11.16
 11 1 6 131 10.59
 -11 -1 6 122.75 10.74
 11 1 -6 139.75 9.92
 11 -1 -6 142.14 10.66
 11 1 -6 132.33 7.77
 11 1 7 339.88 18.96
 11 -1 7 332.51 19.29
 -11 1 7 297.82 18.15
 -11 -1 7 347.89 19.72
 11 -1 -7 337.5 15.52
 11 1 -7 291.74 16.5
 11 -1 -7 333.19 17.88
 -11 -1 7 331.2 19.21
 11 -1 7 338.88 19.38
 -11 1 7 330.92 18.74
 11 1 7 326.46 18.68
 11 -1 -8 12.17 4.2
 -11 1 8 12.89 5.68
 11 1 8 15 6.07
 11 -1 -8 20.4 5.88
 11 1 -8 9.08 4.86
 -11 1 8 12.92 5.86
 11 1 8 13.98 5.93
 -11 1 9 221.42 17.78
 11 1 9 219.22 17.74
 11 1 9 225.43 17.83
 -11 1 9 236.16 18.1
 11 -1 -9 227.75 16.23
 11 1 -9 202.71 14.98
 11 1 -10 35.83 8.1
 11 -1 -10 44.26 8.86
 11 1 10 43.03 9.82
 -11 1 10 35.97 9.3
 11 1 10 39.99 9.33
 -11 3 0 5.69 1.97
 -11 3 0 7.47 2.1
 11 3 0 5.66 2.16
 -11 3 0 2.08 1.72
 -11 3 0 4.98 1.9
 11 3 0 5.67 2.24
 11 3 0 5.27 1.82
 11 -3 0 4.97 2.32
 -11 3 1 1638.22 47.64
 11 3 1 1694.27 48.45
 -11 3 1 1674.32 47.47
 -11 3 1 1661.19 48.6
 11 3 1 1680.29 48.47
 11 -3 -1 1648.85 49.05
 11 -3 1 1663.63 49.69
 11 3 1 1589.78 45.39
 11 3 -1 1655.95 47.63
 -11 3 1 1630.19 47.65
 11 3 1 1698.92 48.52
 11 -3 -2 55.69 5.32
 -11 -3 2 57.5 5.09
 -11 3 2 54.4 4.73
 11 -3 -2 44.45 4.63
 -11 3 2 60.74 5.06
 11 3 2 65.46 5.34
 -11 3 2 70.91 5.38
 11 3 -2 61.6 5.23
 11 3 2 64.81 5.36
 11 3 3 61.24 5.85
 -11 3 3 54.44 5.38
 -11 3 3 53.25 5.33
 11 3 3 71.59 6.16
 11 3 3 52.13 3.93
 11 -3 -3 60.34 5.44
 -11 3 3 53.36 5.07
 -11 -3 4 33.69 2.87
 11 -3 -4 34.97 4.52
 11 -3 -4 44.31 5.11
 11 -3 -5 1294.65 40.82
 -11 3 5 1266.48 42.39
 11 3 5 1264.75 42.47
 11 3 5 1229.81 42.37
 -11 3 5 1263.92 42.34
 11 -3 -5 1206.33 39.81
 11 3 -5 1342.7 41.93
 11 -3 -5 1260.3 43.35
 11 3 6 30.87 5.72
 -11 3 6 26.61 5.47
 11 3 -6 24.26 4.97
 11 -3 -6 18.51 5.28
 -11 -3 6 37.38 5.39
 -11 3 6 21.14 5.03
 11 3 6 38.02 6.3
 11 -3 -6 29.66 4.9
 11 -3 -6 30.02 4.61
 -11 3 7 134.21 11.89
 11 3 7 148.63 12.53
 -11 3 7 115 11.43
 11 3 7 133.85 11.9
 11 -3 -7 164.7 11.04
 11 -3 -7 146.3 12.49
 11 3 -7 151.84 11.43
 11 -3 -8 7.41 4.2
 11 3 8 8.83 5.28
 -11 3 8 14.32 5.82
 11 3 -8 14.03 5.23
 11 -3 -8 4.96 5.48
 11 3 8 7.79 5.12
 -11 3 8 13.29 6.11
 11 -3 -9 35.81 6.8
 11 3 -9 47.67 8.38
 -11 3 9 47.66 9.15
 11 3 9 42.62 9.25
 11 -3 -9 36.91 7.99
 -11 3 9 41.36 9.41
 11 3 9 51.91 9.6
 -11 3 10 1.47 6.35
 11 3 10 7.37 6.77
 -11 3 10 2.96 7.06
 11 3 10 -1.48 7.08
 11 -3 -10 5.59 4.92
 11 -3 -10 5.85 5.79
 11 3 -10 6.69 5.79
 -11 5 0 9.03 3.5
 -11 5 0 5.74 2.84
 -11 5 0 7.46 1.83
 11 -5 -1 269.82 13.38
 -11 5 1 271.9 13.96
 -11 5 -1 298.46 14.39
 -11 5 -1 243.93 9.61
 -11 5 1 262.25 10.62
 11 5 2 92.42 4.58
 -11 5 2 92.68 8.15
 -11 -5 -2 70.83 3.8
 -11 5 2 77.16 5.62
 11 -5 -2 84.72 7.42
 11 -5 2 80.93 7.13
 -11 5 3 1268.38 44.2
 11 5 3 1368.9 44.53
 -11 5 3 1326.28 43.45
 -11 5 3 1294.57 43.34
 11 5 3 1311.18 44.12
 11 -5 -3 1354.42 43.37
 -11 5 4 66.81 7.86
 -11 5 4 70.12 7.65
 11 5 4 65.57 7.74
 11 -5 -4 67.09 6.98
 -11 5 4 65.52 7.33
 11 5 4 64.03 7.55
 11 5 5 22.47 5.63
 -11 5 5 23.7 5.53
 11 -5 -5 19.83 4.42
 11 5 5 26.18 5.45
 -11 5 5 13.6 4.61
 -11 5 5 8.75 4.28
 -11 5 6 18.43 5.51
 11 5 6 28.07 6.61
 11 5 -6 23.81 5.94
 -11 5 6 10.8 5.51
 11 5 6 17.46 5.72
 -11 5 6 14.75 5.38
 11 -5 -6 25.14 5.66
 11 5 -7 262.59 16.28
 11 -5 -7 249.18 15.21
 -11 5 7 216.78 16.36
 11 5 7 212.32 16.45
 -11 5 7 241.69 17.13
 11 5 7 219.81 16.8
 -11 5 7 213.19 16.91
 -11 5 8 10.92 5.8
 11 5 8 11.29 6.21
 11 5 8 13.8 6.72
 -11 5 8 6.06 5.57
 11 -5 -8 8.85 5.4
 -11 5 8 12.16 6.71
 11 5 -8 14.24 5.61
 -11 5 9 160.06 16.05
 11 5 9 155.1 16.2
 -11 5 9 140.96 14.96
 11 5 -9 174.61 15.08
 11 -5 -9 179.43 14.19
 -11 5 9 169.12 16.17
 11 5 9 163.54 16.33
 11 7 0 11.66 5.42
 -11 7 0 11.87 5.18
 11 7 0 19.76 5.73
 -11 7 0 8.49 5
 11 -7 0 18.66 4.55
 11 7 -1 359.55 19.85
 -11 7 1 337.87 18.5
 11 7 1 334.99 19.12
 -11 7 -1 334.54 18.97
 -11 7 1 367.73 19.22
 11 7 1 333.09 19.2
 11 -7 1 316.92 16.4
 11 -7 -1 360 17.87
 11 7 -1 369.5 20.11
 -11 7 -1 364.87 19.61
 -11 7 1 368.13 18.27
 11 7 1 350.82 19.15
 -11 7 1 325.19 19.05
 -11 7 2 126.16 10.7
 11 -7 -2 151.64 11.31
 11 -7 2 132.81 9.95
 11 7 2 125.85 11.52
 -11 7 2 172.78 13.61
 -11 7 2 151.86 12.04
 11 7 2 130.17 11.79
 -11 7 -2 157.76 12.73
 -11 7 -2 122.56 11.41
 -11 7 2 161.22 12.3
 11 7 2 140.68 12.07
 11 7 3 175.9 13.64
 -11 7 3 150.78 12.36
 -11 7 3 166.34 13.8
 11 7 3 177.22 13.63
 -11 7 3 158.3 12.6
 11 -7 -3 147.17 11.62
 11 7 3 142.36 12.74
 -11 7 3 152.03 11.76
 11 7 4 193.4 14.74
 -11 7 4 154.75 13.07
 11 7 4 155.22 13.53
 -11 7 4 150.95 13.6
 11 -7 -4 158.69 12.23
 11 7 4 176.26 14.45
 -11 7 4 163.34 13.4
 -11 7 4 129.69 11.58
 -11 7 5 249.34 17.1
 11 7 5 274.72 18.43
 -11 7 5 239.56 15.99
 11 -7 -5 235.46 15.51
 11 7 5 250.1 17.86
 -11 7 5 216.64 16.1
 -11 7 6 46.64 7.7
 11 7 6 48.62 8.93
 -11 7 6 44.37 8.36
 11 -7 -6 51.49 8.09
 11 7 6 29.85 7.65
 -11 7 6 36.02 7.92
 -11 7 7 39.16 8.49
 11 7 7 58.04 10.4
 11 7 -7 64.05 9.62
 -11 7 7 61.41 9.4
 11 -7 -7 56.95 8.49
 11 7 7 70.46 10.88
 -11 7 7 55.67 9.69
 -11 7 8 7.03 6.2
 11 7 8 2.98 6.12
 11 7 -8 7.41 5.68
 11 -7 -8 8.44 5.48
 -11 7 8 4.76 5.98
 -11 7 8 9.84 7.53
 11 7 8 5.95 6.69
 -11 9 0 9.6 6.52
 11 9 0 6.29 6.33
 11 -9 0 5.9 4.58
 -11 9 0 4.81 6.54
 11 9 0 5.03 6.43
 -11 9 1 248.19 18.22
 11 9 1 249.37 18.74
 -11 9 -1 280.42 19.38
 11 9 -1 261.85 19.29
 11 9 -1 232.51 18.49
 -11 9 -1 263.25 19.11
 11 9 1 281.83 19.48
 -11 9 1 235.83 18.02
 11 -9 1 260.81 15.68
 11 -9 -1 230.94 15.83
 -11 9 2 41.43 8.75
 -11 9 -2 34.92 8
 11 9 2 33.96 8.55
 11 9 -2 39.37 8.83
 11 -9 -2 40.85 7.21
 -11 9 -2 33.66 8.16
 11 9 -2 36.73 8.4
 -11 9 2 49.05 7.81
 -11 9 2 28.55 7.56
 11 9 2 41.68 8.58
 -11 9 2 41.81 8.87
 11 9 2 40.9 8.58
 -11 9 3 43.55 8.6
 11 9 3 28.28 7.45
 -11 9 -3 45.19 9.47
 11 9 -3 45.17 9.04
 11 -9 -3 55.78 8.25
 -11 9 -3 32.36 8.31
 11 9 -3 50.75 10.06
 -11 9 3 46.4 9.44
 11 9 3 37.67 8.5
 -11 9 3 37.58 8.55
 11 9 3 47.63 8.83
 -11 9 3 37.27 7.21
 -11 9 4 58.67 10.95
 11 9 4 76.24 11.34
 -11 9 4 72.33 10.54
 11 9 4 70.07 11.03
 11 -9 -4 69.72 9.94
 -11 9 4 104.13 10.86
 -11 9 4 75.48 10.94
 11 9 4 77.21 11.7
 11 -9 -5 164.39 14.58
 -11 9 5 173.51 16.33
 11 9 5 181.72 17.03
 -11 9 5 189.47 18.42
 11 9 5 162.39 16.65
 -11 9 5 160.14 13.87
 -11 9 5 163.4 16.06
 11 9 5 162.96 16.39
 -11 9 6 8.48 7.14
 11 9 6 31.74 8.69
 11 9 6 21.35 8.19
 -11 9 6 23.04 7.96
 -11 9 6 34.94 10.16
 11 9 6 23.68 8.48
 11 -9 -6 27.27 7.41
 -11 9 6 28.02 6.7
 -12 0 0 1900.22 54.21
 12 0 0 1909.91 55.43
 12 0 1 4.3 2.16
 -12 0 -1 0.25 1.23
 12 0 -1 4.64 2.22
 -12 0 -1 1.55 0.67
 12 0 -1 2.49 0.94
 12 0 -1 1.05 0.82
 -12 0 -1 0.51 0.57
 12 0 -2 22.6 2.73
 12 0 -2 23.29 2.68
 -12 0 -2 20.36 2.22
 -12 0 2 19.2 2.6
 12 0 2 20.91 2.46
 -12 0 2 22.78 2.71
 12 0 2 19.77 2.4
 -12 0 -2 23.67 2.4
 12 0 -2 23.86 3.4
 12 0 -2 19.34 3.37
 -12 0 -2 22.12 2.53
 12 0 -3 6.51 2.23
 -12 0 3 3.99 2.11
 12 0 3 2.38 1.85
 -12 0 3 4.37 2.32
 12 0 3 2.39 1.94
 12 0 -3 5.18 2.6
 -12 0 4 100.03 7.64
 12 0 4 113.36 7.95
 -12 0 4 125.69 8.32
 12 0 4 106.02 7.69
 12 0 -4 118.84 7.24
 12 0 -5 6.8 2.55
 12 0 -5 7.78 3.26
 -12 0 5 7.35 3.25
 12 0 5 5.97 3.16
 12 0 5 7.2 3.36
 -12 0 6 472.26 21.87
 12 0 6 467.82 21.63
 -12 0 6 481.74 20.8
 12 0 -6 473.69 21.01
 12 0 6 490.12 22.19
 -12 0 6 446.38 21.49
 12 0 -7 3.85 3.61
 -12 0 7 9.96 4.63
 12 0 7 -0.9 4.03
 12 0 7 9.9 4.75
 12 0 -8 25.34 5.77
 12 0 8 27.61 6.93
 -12 0 8 26.78 6.99
 -12 0 8 35.55 7.63
 12 0 8 17.08 6.08
 12 0 -9 -0.99 4.79
 -12 0 9 3.76 6.31
 12 0 9 3.72 5.58
 -12 0 9 4.98 5.49
 12 0 9 7.39 5.66
 -12 0 10 138.48 14.91
 12 0 10 137.99 15.39
 12 0 10 144.78 15.78
 -12 0 10 156.76 16.3
 12 0 -10 159.31 14.33
 -12 2 0 18.18 2.16
 -12 2 0 22.05 3.41
 12 2 0 18.99 2.38
 -12 2 0 19.28 2.22
 12 2 0 23.17 2.6
 12 -2 0 15.82 3.34
 12 2 0 24.2 2.92
 -12 -2 -1 272.98 10.13
 12 2 1 273.57 10.31
 12 2 -1 269.53 11.34
 -12 2 1 264.79 10.05
 -12 2 1 258.12 10.02
 12 2 1 274.58 10.54
 12 2 1 284.68 10.57
 12 -2 -1 267.51 12.42
 12 -2 1 281.03 10.51
 -12 -2 -1 277.94 9.4
 -12 2 -1 274.83 11.98
 -12 2 1 268.1 11.7
 12 -2 -1 249.95 10.21
 12 2 1 279.33 10.5
 12 -2 -1 263 12.06
 12 -2 -1 253.42 10.3
 -12 2 2 792.67 25.17
 12 2 2 802.92 25.29
 12 -2 -2 830.21 27.51
 12 2 2 818.44 25.88
 12 2 2 805.21 25.33
 -12 2 2 829.7 25.47
 12 -2 -2 818.43 26.91
 -12 2 2 784.62 26.3
 12 2 -2 814.26 26.56
 -12 -2 -2 778.26 23.1
 12 2 3 53.5 4.98
 -12 2 3 69.17 5.5
 12 2 -3 62.89 5.69
 -12 -2 -3 51.42 2.78
 12 -2 -3 52.16 6.11
 12 -2 -3 59.05 5.45
 12 2 3 48.27 4.11
 12 -2 -3 78.11 6.33
 -12 2 3 60.85 5.4
 -12 2 3 68.92 5.38
 12 2 3 63.29 5.3
 12 2 4 188.3 6.47
 -12 2 4 182.68 10.43
 12 2 4 193.57 10.66
 -12 2 4 210 10.92
 12 2 4 197.73 10.61
 12 -2 -4 195.71 10.84
 -12 -2 -4 168.43 5.97
 12 2 -4 195.01 10.78
 -12 -2 5 72.06 6.67
 -12 2 5 65.47 6.67
 12 -2 -5 73.12 7.76
 12 2 -5 66.73 6.83
 -12 -2 -5 59.03 3.28
 12 2 5 56.76 3.79
 12 -2 -5 79.58 6.71
 12 2 -6 8.64 3.77
 12 -2 -6 10.41 4.66
 -12 2 6 14.92 4.45
 12 2 6 20.57 4.92
 12 2 6 16.34 4.54
 -12 2 6 9.77 4.1
 -12 -2 6 10.28 3.45
 12 -2 -6 14.93 3.75
 12 -2 -7 108.13 8.88
 12 2 7 111.04 10.52
 -12 2 7 106.34 10.76
 12 2 7 122.34 11.25
 -12 2 7 115.86 10.99
 12 -2 -7 101.69 10.32
 12 2 -7 102.84 9.53
 12 -2 -8 284.43 15.63
 12 2 8 280.41 18.56
 -12 2 8 261.09 17.99
 -12 2 8 259.97 17.92
 12 2 8 267.44 18.09
 12 2 -8 269.62 16.47
 12 -2 -8 274.24 17.79
 -12 2 9 28.8 7.77
 12 2 9 40.91 8.42
 12 -2 -9 40.67 6.72
 -12 2 9 33.94 7.97
 12 2 9 43.6 8.76
 12 2 -9 30.13 7.14
 12 -2 -9 27.31 7.43
 -12 2 10 1.44 6.36
 12 2 10 24.27 8.31
 -12 2 10 21.51 7.46
 12 2 10 26.97 8.85
 12 2 -10 19.68 6.52
 12 -2 -10 23.93 7.3
 -12 4 0 101.85 7.23
 12 4 0 117.1 8.08
 -12 4 0 117.51 7.69
 12 4 0 124.53 6.78
 12 4 0 109.06 7.83
 -12 4 0 139.98 8.55
 -12 4 0 112.96 6.42
 -12 4 1 523.55 17.95
 12 -4 1 513.72 20.27
 12 4 1 513.2 20.01
 -12 4 1 536.21 19.48
 -12 4 1 525.83 20.34
 -12 4 1 508.35 19.19
 12 4 1 524.18 20.11
 12 4 1 489.43 16.56
 -12 4 2 201.36 9.71
 12 -4 -2 189.85 10.76
 12 4 2 191.77 10.76
 -12 4 2 200.68 10.47
 12 4 2 204.78 11.1
 -12 4 2 188.06 10.28
 12 4 2 191.66 7.03
 12 -4 -3 48.44 5.7
 12 4 -3 49.77 5.43
 12 4 3 52.41 4.26
 -12 4 3 41.55 5.89
 -12 4 3 47.23 5
 -12 -4 4 138.22 6.27
 12 -4 -4 160.91 10.5
 -12 4 4 181.68 11.08
 12 4 4 170.59 11
 -12 4 4 176.09 12.26
 12 -4 -4 153.47 9.21
 12 4 -4 160.09 10.2
 -12 4 4 170.05 10.74
 12 4 4 157.71 10.68
 -12 4 5 67.61 8.58
 -12 -4 5 83.75 7.08
 12 -4 -5 75.03 7.48
 12 -4 -5 75.61 6.46
 -12 4 5 71.54 7.79
 12 4 5 83.69 8.44
 12 4 5 84.14 8.57
 -12 4 5 84.44 8.28
 12 -4 -6 71.75 7.63
 -12 -4 6 40.78 5.81
 -12 4 6 54.17 8.16
 -12 4 6 55.39 7.6
 12 4 6 59.8 7.85
 12 4 -6 41.24 6.24
 -12 4 6 57.79 7.62
 12 4 6 61.69 7.87
 12 4 7 106.45 11.23
 -12 4 7 161.1 13.11
 12 -4 -7 127.62 10.5
 12 4 7 131.34 12.26
 -12 4 7 131.14 12.15
 12 4 -7 156 12.3
 12 -4 -8 78.01 8.87
 12 4 8 84.51 10.87
 -12 4 8 92.09 10.97
 12 4 8 59.89 9.48
 -12 4 8 65.28 9.61
 12 4 -8 76 9.39
 12 -4 -9 72.9 8.95
 12 4 9 46.51 9.59
 -12 4 9 52.68 9.73
 12 4 -9 61.01 9.36
 -12 4 9 78.57 11.2
 12 4 9 67.21 10.81
 -12 6 0 505.37 21.68
 -12 6 0 455.25 15.72
 12 -6 0 505.82 21.01
 12 6 0 490.65 22.19
 -12 6 0 497.99 21.66
 -12 6 0 494.18 21.52
 12 6 0 494.54 22.26
 -12 6 1 132.13 9.9
 -12 6 -1 125.19 10
 12 6 1 113.81 9.88
 12 6 -1 103.82 9.73
 -12 6 1 106.07 9.48
 12 6 1 112.77 9.76
 12 -6 1 99.87 8.3
 12 -6 -1 101.62 8.64
 -12 6 1 108.93 9.27
 -12 6 1 115.94 9.39
 12 6 1 116.61 9.88
 -12 6 -1 111.04 9.64
 12 6 -1 97.95 9.63
 12 -6 -2 18.95 4.5
 -12 6 2 13.73 4.2
 12 6 2 14.44 4.59
 -12 6 2 16.05 4.51
 -12 6 2 13 4.56
 12 6 2 16.89 4.59
 -12 6 2 15.16 4.36
 12 6 2 16.03 4.72
 12 -6 -3 20.67 4.75
 -12 6 3 23.53 5.17
 12 6 3 14.44 4.75
 -12 6 3 20.34 5.31
 -12 6 3 28.06 5.71
 12 6 3 19.61 5.01
 -12 6 3 21.38 5.1
 12 6 3 30.55 5.93
 -12 6 4 50.29 7.43
 12 -6 -4 44.46 6.67
 -12 6 4 59.77 7.54
 12 6 4 67.01 8.33
 -12 6 4 61.43 7.66
 12 6 4 42.06 7.28
 -12 6 5 12.32 5.23
 12 6 5 7.74 4.71
 -12 6 5 10.91 5.02
 12 -6 -5 20.67 5.07
 12 6 5 9.58 4.99
 -12 6 5 14.28 5
 -12 -6 5 15.34 3.62
 -12 6 6 195.08 15.65
 12 6 -6 275.88 16.49
 12 6 6 242.4 17.55
 -12 6 6 229.23 16.3
 12 6 6 252.94 17.56
 12 -6 -6 238.49 15.21
 -12 6 6 221.37 16.33
 -12 6 7 44.45 8.5
 12 6 7 50.51 8.96
 -12 6 7 30.85 7.63
 12 6 7 54.12 8.96
 12 6 -7 50.13 8.5
 12 -6 -7 27.29 6.33
 -12 6 7 33.06 7.54
 -12 6 8 7.74 5.92
 12 6 8 13.55 6.93
 12 6 -8 1.12 5.24
 -12 6 8 1.29 5.42
 12 6 8 -1.35 5.82
 12 -6 -8 1.97 4.7
 -12 6 8 -3.74 6.48
 12 -8 0 12.57 5.07
 -12 8 0 17.1 5.71
 12 8 0 14.85 5.86
 -12 8 0 13.1 5.57
 12 8 0 18.04 5.94
 -12 8 1 19.43 5.39
 12 -8 1 9.65 4.27
 12 -8 -1 19.15 5.53
 -12 8 -1 23.55 6.11
 12 8 -1 6.48 4.97
 -12 8 1 18.92 6.01
 12 8 1 18 6.46
 12 8 -1 11.88 6.21
 -12 8 -1 18.43 6.03
 12 8 1 18.95 6.35
 -12 8 1 15.83 5.54
 -12 8 1 4.33 5.36
 12 8 2 290.55 18.99
 -12 8 2 307.17 19.87
 -12 8 2 290.92 18.39
 12 8 2 292.16 19.18
 12 -8 -2 319.42 17.91
 12 -8 2 247.61 15.3
 -12 8 2 299.38 18.5
 12 8 2 266.26 18.54
 -12 8 2 258.64 16.65
 -12 8 -2 330.07 19.66
 12 8 -2 283.72 19.11
 -12 8 -2 310.54 19.37
 12 8 -2 302.33 19.77
 -12 8 3 11.9 5.19
 -12 8 3 9.53 5.58
 12 8 3 7.87 5.57
 -12 8 3 3.08 4.33
 12 8 3 16.59 5.57
 12 -8 -3 14.62 5.94
 -12 8 3 9.26 5.09
 12 8 3 4.43 4.78
 -12 8 4 88.88 10.8
 12 8 4 81.62 10.77
 -12 8 4 87.72 11.31
 12 8 4 77.67 10.52
 12 8 4 71.59 10.3
 -12 8 4 82.77 10.48
 12 -8 -4 70.62 9.28
 -12 8 4 62.52 8.66
 -12 8 5 8.98 5.19
 -12 8 5 9.31 5.56
 -12 8 5 16.16 7.63
 12 8 5 16.69 6.68
 12 -8 -5 10 5.59
 12 8 5 11.32 6.33
 -12 8 5 9.26 5.73
 12 8 5 2.51 5.78
 -12 8 6 1.26 5.53
 12 8 6 4.03 5.8
 -12 8 6 3.18 5.25
 -12 8 6 14.2 7.31
 12 8 6 4.11 6.29
 12 -8 -6 15.71 5.85
 12 8 -7 -1.23 6.29
 12 -8 -7 13.26 5.74
 -12 8 7 1.13 5.89
 -12 8 7 6.91 6.6
 12 8 7 5.94 6.54
 12 8 7 5.9 6.21
 -12 8 7 8.26 7.04
 12 -10 0 146.14 13.24
 -12 10 0 190.76 17.06
 12 10 0 217.53 18.52
 -12 10 0 166.64 15.98
 12 10 0 181.02 17.35
 12 10 1 46.65 9.43
 -12 10 -1 38.73 9.48
 12 10 -1 60.7 11.24
 -12 10 1 52.7 9.83
 12 -10 -1 45.1 8.01
 -12 10 -1 37.38 9.15
 12 10 1 41.3 9.59
 12 10 -1 31.77 9.16
 -12 10 1 36.79 9.26
 -12 10 -2 22.44 7.96
 12 10 -2 25.2 8.62
 12 -10 -2 21.57 7.23
 -12 10 2 22.98 7.67
 12 10 2 17.17 7.1
 12 10 -2 10.4 6.97
 -12 10 2 13.48 7.23
 12 10 2 22.79 8.08
 -12 10 -2 23.84 8.16
 -12 10 2 19.15 7.43
 12 10 -3 13.82 7.85
 -12 10 -3 8.63 6.61
 -12 10 3 4.12 6.06
 12 10 -3 -1.53 5.98
 12 10 3 2.9 5.65
 -12 10 -3 8.64 6.74
 -12 10 3 17.91 7.59
 12 10 3 7.27 6.94
 12 10 3 5.81 6.81
 -12 10 3 10.64 7.65
 12 -10 -3 5.65 5.49
 -13 1 0 0.78 1.69
 -13 1 0 2.77 0.72
 13 1 0 2.85 0.88
 13 1 0 4.97 2.06
 -13 1 0 2.64 0.71
 13 1 0 1.84 0.79
 13 1 -1 13.05 2.72
 13 -1 1 9.81 1.46
 13 1 -1 12.31 1.83
 -13 1 -1 10.48 1.43
 13 1 1 10.45 2.66
 -13 -1 -1 9.32 1.96
 -13 1 1 15.18 3
 -13 1 -1 10.97 2.4
 -13 1 1 8.06 2.33
 13 -1 -1 11.03 2.88
 13 1 -1 12.02 1.84
 -13 1 -1 10.9 1.45
 13 -1 -1 20.04 1.92
 -13 1 1 10.93 1.51
 13 1 1 13.06 1.58
 -13 1 1 11.99 1.58
 13 1 1 11.23 1.54
 13 -1 -1 18.56 1.94
 -13 -1 -2 221.81 8.95
 -13 -1 -2 232.64 8.63
 -13 1 -2 246.18 10.53
 13 1 2 233.58 9.36
 -13 1 -2 251.53 9.3
 -13 1 2 246.65 9.65
 -13 1 -2 238.6 9.2
 -13 1 2 244.46 9.68
 13 1 2 235.02 9.39
 13 -1 -2 232.84 11.81
 13 1 2 232.56 10.85
 13 1 -2 240.39 11.41
 13 -1 -2 258.83 12.75
 13 -1 -2 248.33 11.56
 -13 -1 -2 228.89 9.06
 13 1 3 62.34 5.06
 -13 1 3 64.44 5.15
 13 -1 -3 53.95 5.19
 13 1 -3 54.11 5.07
 13 1 3 59.65 3.73
 13 -1 -3 52.13 5.89
 13 1 -3 56.11 5.58
 -13 1 3 50.76 4.64
 13 1 3 70.8 5.18
 -13 1 4 440.33 17.75
 13 1 4 437.26 17.52
 13 -1 -4 416.55 16.92
 13 1 -4 439.12 16.68
 -13 1 4 424.7 17.6
 13 1 4 414.67 17.27
 -13 1 5 20.83 4.08
 13 -1 -5 16.33 4.4
 13 1 -5 21.76 4.47
 13 1 -5 16.91 3.23
 13 1 -6 89.01 6.58
 13 -1 -6 90.8 7.25
 -13 1 6 91.65 8.36
 -13 -1 6 82.79 7.98
 -13 1 6 79.08 8.25
 13 1 6 67.97 7.7
 -13 1 6 80.9 8.34
 13 1 6 80 8.21
 13 -1 -6 72.35 8.14
 13 1 -6 93.53 8.46
 -13 1 7 33.23 6.64
 13 1 7 65.25 8.26
 13 -1 -7 45.56 5.72
 13 -1 -7 50.31 7.43
 13 1 -7 43.45 6.59
 -13 1 7 44.79 7.12
 13 1 7 35.1 6.6
 -13 1 8 3.19 4.88
 13 1 8 3.13 4.7
 13 -1 -8 0.65 3.14
 13 -1 -8 8.57 4.95
 13 1 -8 3.5 4.1
 -13 1 8 -3.17 4.66
 13 1 8 12.47 5.4
 -13 1 9 41.9 8.76
 13 1 9 35.05 7.84
 13 -1 -9 42.37 8.03
 13 1 -9 39.52 7.39
 13 1 9 42.51 8.71
 -13 1 9 53.22 9.43
 -13 1 10 33.94 8.46
 13 1 10 23.51 8.18
 13 -1 -10 37.54 8.39
 13 1 -10 38.77 8.12
 -13 1 10 22.72 8.19
 13 1 10 40.3 9.33
 -13 3 0 5.97 1.92
 13 3 0 2.43 1.81
 13 3 0 7.31 2.12
 -13 3 0 6.28 1.98
 13 -3 0 5.37 2.38
 13 3 0 8.04 2.16
 -13 3 0 4.86 2.12
 13 3 1 62.66 5.01
 -13 3 1 51.05 4.27
 -13 3 -1 52.94 5.26
 -13 3 1 45.75 4.48
 13 3 -1 51.94 4.55
 13 3 1 52.14 3.82
 -13 3 1 56.1 4.92
 13 -3 -1 52.24 5.44
 13 -3 1 53.29 6
 -13 3 1 53.02 4.36
 13 3 1 68.89 5.13
 13 3 1 49.29 4.67
 -13 3 2 43.08 4.59
 13 3 -2 50.52 4.96
 -13 3 2 46.54 4.38
 13 3 2 60.16 5.07
 13 3 2 47.59 4.51
 -13 3 2 57.76 4.82
 13 3 2 54.67 4.83
 13 -3 -2 41.17 4.98
 13 3 3 533.05 19.45
 -13 3 3 521.89 19.34
 13 -3 -3 484.61 19.56
 13 3 3 467.22 17.12
 13 -3 -3 478.31 19.4
 13 3 3 500.28 19.07
 -13 3 3 495.97 18.93
 13 -3 -4 46.23 5.52
 -13 3 4 37.65 4.79
 13 3 -4 41.88 5.31
 -13 3 4 57.41 7.1
 13 -3 -4 43.46 5.45
 -13 3 5 293.92 15.12
 13 3 5 254.06 14.33
 -13 -3 5 319.33 14.75
 13 3 -5 252.23 14.07
 13 -3 -5 273.61 13.9
 13 -3 -5 294.75 14.6
 -13 3 5 265.53 14.45
 13 3 5 265.21 14.6
 13 -3 -6 13.39 3.95
 -13 3 6 18.51 5.07
 13 3 6 16.9 4.8
 -13 3 6 13.17 4.52
 13 3 6 12.31 4.32
 -13 -3 6 16.34 4.35
 13 3 -6 14.21 4.3
 13 -3 -6 18.34 5.39
 13 3 -7 9.7 4.64
 -13 3 7 2.75 4.3
 13 3 7 7.25 4.64
 -13 3 7 12.04 4.96
 13 3 7 10.08 4.61
 13 -3 -7 9.86 4.1
 13 -3 -7 -0.97 4.44
 -13 3 8 2.18 5.02
 13 3 8 3.25 4.77
 -13 3 8 10.88 5.47
 13 3 8 6.45 4.84
 13 3 -8 -2.74 4.96
 13 -3 -8 1.57 3.81
 13 3 -9 2.05 4.79
 -13 3 9 1.27 5.2
 13 3 9 10.03 6.41
 -13 3 9 7.63 6.07
 13 3 9 -1.26 5.89
 13 -3 -9 1.16 5.2
 13 -3 -9 3.49 4.6
 -13 3 10 5.81 6.12
 13 3 10 -1.44 6.46
 13 3 10 1.43 6.43
 -13 3 10 1.45 6.24
 13 -3 -10 9.66 5.82
 13 3 -10 -2.3 6.24
 13 -3 -10 -1.24 6.35
 -13 5 0 0.64 2.61
 13 -5 0 2.28 2.72
 -13 5 0 1.41 1.51
 13 5 0 3.06 2.23
 -13 5 1 21.68 4.38
 -13 5 -1 24.75 4.54
 -13 5 -1 17.74 2.67
 -13 -5 -1 17.38 2.27
 13 -5 -1 18.33 4.09
 13 5 -1 15.3 3.24
 13 5 1 17.09 2.65
 -13 5 1 19.55 3
 13 5 2 55.34 3.51
 -13 5 2 41.75 6.26
 -13 5 2 55.6 5.09
 13 5 -3 288.84 14.19
 -13 -5 3 274.51 13.2
 13 -5 -3 291.96 15.12
 -13 5 3 297.56 16.61
 13 5 3 302.58 15.56
 -13 5 3 281.73 14.61
 13 5 3 300.78 15.56
 13 5 3 278.17 11.73
 -13 5 3 267.28 14.58
 -13 5 4 71.44 8.42
 13 -5 -4 87.68 8.24
 13 5 -4 93.66 8.2
 13 5 4 68.37 7.73
 -13 5 4 77.66 7.88
 -13 5 4 89.39 8.19
 13 5 4 67.12 7.72
 13 5 -5 58.09 7.08
 13 -5 -5 50.48 6.73
 -13 -5 5 53.59 5.93
 -13 5 5 56.8 7.24
 -13 5 5 43.58 7.52
 -13 5 5 61.29 7.66
 13 5 5 62.85 8.19
 13 5 5 56.99 7.68
 -13 -5 6 2.43 3.26
 13 5 -6 5.67 4.14
 -13 5 6 2.71 3.9
 13 5 6 3.77 3.97
 13 -5 -6 7.84 4.38
 -13 5 6 1.05 4.55
 13 5 6 16.01 5.33
 -13 5 6 5.44 4.63
 13 5 -7 68.87 8.8
 -13 5 7 61.76 8.92
 13 5 7 49.59 8.86
 13 -5 -7 48.43 7.65
 -13 5 7 48.08 8.8
 13 5 7 51.67 8.84
 -13 5 7 56.29 8.62
 13 5 -8 7.26 5.55
 -13 5 8 8.31 5.77
 13 5 8 -1.22 5.24
 -13 5 8 -1.29 6.05
 -13 5 8 1.19 5.02
 13 5 8 6.1 5.71
 13 -5 -8 -0.93 4.17
 13 -5 -9 50.86 8.42
 -13 5 9 71.76 11.21
 -13 5 9 57.93 10
 13 5 9 60.15 10.6
 13 5 -9 48.77 8.97
 -13 5 9 39.47 8.95
 13 5 9 67.71 11.01
 -13 7 0 4.1 3.45
 13 -7 0 0.73 3.07
 -13 7 0 -0.83 4.16
 13 7 0 2.65 4.05
 13 7 0 -0.88 4.79
 -13 7 0 6.62 4.37
 -13 7 1 40.57 6.65
 -13 7 -1 55.13 7.57
 -13 7 1 39.8 6.69
 13 7 -1 61.55 8.36
 13 7 1 43.97 7.05
 13 7 1 56.07 7.65
 -13 7 1 46.05 7.6
 13 7 1 38.9 6.85
 -13 7 1 52.32 7.14
 -13 7 -1 49.14 7.19
 13 7 -1 30.73 6.22
 13 -7 1 48.09 6.54
 13 -7 -1 52.87 7.1
 -13 7 2 99.42 9.67
 13 7 2 95.8 9.91
 -13 7 -2 86.79 9.55
 -13 7 2 86.74 9.43
 13 -7 -2 89.7 9.47
 13 -7 2 97.33 9.02
 -13 7 2 94.82 9.5
 13 7 2 102.55 10.16
 -13 7 2 85.97 9.85
 13 7 2 97.42 9.81
 -13 7 -2 102.22 10.12
 13 -7 -3 8.35 3.91
 -13 7 3 8.62 4.76
 13 7 3 11.28 4.73
 -13 7 3 4.4 4.72
 -13 7 3 4.06 4.57
 13 7 3 8.71 4.79
 -13 7 3 6.05 4.2
 13 7 3 14.14 5.55
 13 7 4 145.62 12.63
 -13 7 4 143.02 12.1
 -13 7 4 132.33 11.71
 13 7 4 129.41 12.05
 13 -7 -4 109.03 10.66
 -13 7 4 103.24 10.87
 -13 7 4 134.32 12.72
 13 7 4 119.43 12.06
 13 -7 -5 65.77 8.61
 -13 7 5 50.7 8.42
 -13 7 5 61.85 8.92
 13 7 5 67.85 9.76
 13 7 5 57.66 8.91
 -13 7 5 61.27 8.89
 -13 7 6 21.21 6.76
 13 7 -6 40.44 7.82
 13 -7 -6 22.22 6.06
 -13 7 6 23.34 6.73
 -13 7 6 40.79 8.02
 13 7 6 26.98 7.67
 13 7 6 25.04 6.96
 13 -7 -7 5.12 4.21
 -13 7 7 8.38 5.61
 13 7 -7 2.22 5.41
 13 7 7 10.56 6.75
 -13 7 7 9.89 6.12
 13 7 7 1.32 5.68
 -13 7 7 2.47 5.2
 -13 9 0 -3.47 6.1
 13 9 0 -3.69 6.09
 13 9 0 1.23 5.66
 -13 9 0 1.16 5.23
 13 -9 0 2.73 4.26
 -13 9 -1 51.87 8.99
 -13 9 1 27.57 7.47
 13 9 -1 61 10.22
 13 9 1 45.04 8.66
 13 9 -1 39.81 8.54
 13 9 1 46.48 8.63
 -13 9 -1 54.22 9.19
 -13 9 1 49.86 8.91
 13 -9 1 32.13 6.47
 13 -9 -1 40.47 7.16
 13 -9 -2 32.28 7.23
 -13 9 -2 37.51 8.29
 -13 9 2 36.76 8.22
 13 9 2 40.63 8.51
 13 9 -2 44.99 8.72
 13 9 -2 34.66 7.96
 -13 9 -2 42.3 8.43
 13 9 2 36.44 8.09
 -13 9 2 27.99 8.06
 -13 9 2 25.6 6.64
 -13 9 2 23.04 7.15
 13 9 2 35.88 8.24
 13 -9 -3 1.05 4.63
 -13 9 3 3.54 4.97
 13 9 3 12.63 6.46
 -13 9 -3 -1.25 5.38
 13 9 -3 -4.02 6.16
 -13 9 -3 3.75 5.63
 13 9 -3 5.38 6.17
 -13 9 3 5.21 4.79
 -13 9 3 7.09 5.75
 13 9 3 3.8 5.07
 -13 9 3 7.95 5.96
 13 9 3 3.79 5.32
 13 -9 -4 71.76 10.16
 -13 9 4 61.08 10.95
 13 9 4 64.78 10.34
 -13 9 4 49.88 9.36
 13 9 4 52.1 9.78
 13 9 4 53.02 9.86
 -13 9 4 74.26 10.78
 -13 9 4 61.78 9.26
 -13 9 5 60.11 10.35
 -13 9 5 63.89 9.7
 13 9 5 72.96 11.25
 13 -9 -5 41.71 8.71
 -13 9 5 60.89 11.01
 13 9 5 34.93 9.56
 -13 9 5 55.92 10.09
 13 9 5 56.09 10.79
 -14 0 0 204.33 9.91
 14 0 1 -0.42 1.91
 14 0 -1 2.27 0.87
 14 0 -1 0.79 0.71
 -14 0 -1 3 1.72
 14 0 -1 1.76 2.02
 14 0 2 683.96 23.14
 14 0 -2 690.33 24
 -14 0 -2 689.08 21.3
 14 0 -2 643.44 20.57
 -14 0 -2 650.17 19.65
 -14 0 2 655.7 20.71
 14 0 2 652.67 19.99
 14 0 -2 693 20.82
 -14 0 2 659.35 20.72
 14 0 2 638.98 19.96
 14 0 -2 703.79 24.45
 -14 0 -2 642.77 19.65
 -14 0 3 -0.36 1.79
 14 0 3 -0.32 1.63
 14 0 3 -2.57 1.64
 14 0 -3 -0.44 2.24
 14 0 -4 23.04 3.62
 -14 0 4 28.23 4.25
 14 0 4 30.13 4.13
 -14 0 4 25.1 4.31
 14 0 -4 34.03 5.05
 -14 0 4 26.72 4.22
 14 0 4 29.52 4.09
 14 0 5 0.57 2.53
 14 0 5 1.15 2.59
 14 0 -5 2.72 2.32
 14 0 -5 -3.99 2.93
 -14 0 6 175.46 12.52
 14 0 6 198.32 12.84
 -14 0 6 215.93 13.11
 14 0 6 190.65 12.69
 14 0 -6 204.36 13.2
 14 0 -7 3.75 3.03
 14 0 -7 0.84 3.54
 -14 0 7 0.9 3.87
 14 0 7 -0.87 3.66
 -14 0 7 1.79 3.85
 14 0 7 1.73 4.28
 14 0 -8 62.07 8.59
 -14 0 8 58.46 8.8
 14 0 8 58.75 8.75
 -14 0 8 47.54 8.48
 14 0 8 63.46 8.89
 14 0 -9 -8.38 5.44
 -14 0 9 4.95 6.01
 14 0 9 2.4 5.28
 -14 0 9 -1.23 5.75
 14 0 9 -1.19 5.01
 14 0 -10 62.79 9.73
 -14 0 10 70.71 11.35
 14 0 10 42.43 9.36
 -14 0 10 58.95 10.58
 14 0 10 61.04 10.82
 -14 2 0 668.27 20.51
 14 2 0 721.28 21.47
 14 -2 0 728.25 25.6
 -14 2 0 680.46 20.54
 14 2 0 704.78 21.39
 14 2 0 689.03 22.69
 -14 2 0 670.42 24.46
 -14 2 1 282.34 10.3
 -14 2 1 283.39 10.29
 14 2 1 269.77 10.37
 14 2 -1 304.76 12.44
 14 2 1 262.98 11
 -14 2 1 278.3 10.7
 14 -2 1 264.05 10.36
 14 2 1 279.68 10.46
 14 -2 -1 285.89 13.52
 14 2 1 271.09 10.63
 -14 -2 -1 287.89 10.22
 -14 2 -1 280.97 12.6
 -14 2 1 289.36 12.91
 14 -2 -1 316.76 13.83
 14 -2 -1 282.59 10.63
 14 -2 -1 259.25 10.43
 14 2 -2 29.27 3.96
 14 -2 -2 32.24 4.39
 14 2 2 33.68 4.04
 14 -2 -2 39.5 4.9
 -14 -2 -2 28.49 2.06
 -14 2 -2 28.95 4.01
 -14 2 2 31.63 3.32
 -14 2 2 34.91 3.53
 14 2 2 30.07 3.24
 -14 2 2 32.14 4.22
 -14 -2 -2 30.76 2.92
 14 2 2 31.89 3.32
 -14 2 3 21.75 3.26
 14 2 3 20.71 3.25
 14 -2 -3 30.45 4.71
 14 2 3 21.14 3.1
 -14 2 3 21.42 3.28
 14 2 3 18.48 3.03
 -14 -2 -3 20.38 2.12
 -14 -2 -4 5.94 1.27
 14 2 -4 10.45 3.35
 14 -2 -4 9.74 3.84
 14 -2 -4 7.59 2.76
 -14 2 4 7.07 2.83
 14 2 4 10.41 2.89
 -14 2 4 3.87 2.56
 14 2 4 4.68 1.11
 -14 2 4 12.12 3.12
 14 2 4 10.87 3.1
 14 -2 -5 40.46 5.28
 -14 -2 5 40.66 5.48
 14 2 5 35.84 2.92
 -14 -2 -5 31.12 2.33
 14 -2 -5 33.48 6.1
 14 2 -5 43.81 5.76
 -14 -2 6 38.74 5.79
 14 -2 -6 43.13 5.69
 14 2 6 33.02 5.67
 -14 2 6 38.71 6.07
 -14 2 6 29.13 5.57
 14 2 6 33.3 5.52
 14 -2 -6 33.84 6.78
 14 2 -6 42.63 6.09
 14 2 -7 85.21 8.92
 14 -2 -7 100.81 10.63
 -14 2 7 100.68 10.15
 14 2 7 81.31 9.25
 14 -2 -7 80.23 8.08
 14 2 7 74.66 9
 -14 2 7 89.26 9.55
 14 2 8 104.34 11.3
 -14 2 8 124.27 12.27
 14 2 8 106.99 11.48
 -14 2 8 126.93 12.48
 14 2 -8 121.54 11.45
 14 -2 -8 144.01 12.99
 14 -2 -8 129.21 10.64
 -14 2 9 28.4 7.89
 14 2 9 26.39 7.34
 14 2 -9 19.39 6.04
 14 -2 -9 27.87 7.87
 -14 2 9 27.25 7.99
 14 2 9 24.1 6.77
 14 -2 -9 32.89 6.4
 -14 2 10 -2.82 6.08
 14 2 10 1.37 6.17
 14 -2 -10 6.33 6.15
 14 2 -10 -2.27 6.09
 -14 2 10 5.67 6.88
 14 2 10 1.38 6.33
 -14 4 0 22.42 3.74
 -14 4 0 30.39 4.86
 -14 4 0 26.2 3.58
 -14 4 0 24.04 3.76
 14 4 0 38.39 4.59
 14 4 0 32.61 3.67
 14 4 0 30.05 4.14
 14 4 -1 379.15 15.04
 14 4 1 370.29 13.3
 14 4 1 403.59 16.15
 -14 4 1 351.25 14.93
 -14 4 1 358.68 15.86
 -14 4 1 377.01 17.53
 -14 4 1 341.34 14.38
 14 -4 -1 350.4 16.37
 -14 4 -1 378.32 15.52
 -14 4 -1 387.27 17.16
 14 4 1 388.19 15.9
 -14 4 1 348.01 14.86
 -14 4 -1 403.66 15.82
 -14 4 2 9.69 3.66
 14 -4 -2 9.14 3.2
 14 4 2 8.87 1.71
 -14 4 2 14.62 2.97
 14 4 2 13.63 3.26
 -14 4 2 4.01 2.25
 14 4 2 8.78 2.77
 -14 4 2 7.12 2.44
 14 -4 -3 43.5 5.62
 14 4 3 39.37 4.2
 -14 4 3 36.36 5.7
 14 4 -3 38.31 5.04
 -14 4 4 5.31 2.87
 14 -4 -4 16.39 4.14
 -14 4 4 9.39 3.22
 14 4 -4 4.16 3.04
 14 4 4 8.14 2.03
 -14 4 4 9.25 4.44
 14 4 4 7.4 3.26
 -14 4 4 8.38 3.21
 14 4 4 4.85 3.2
 14 4 5 52.74 6.72
 -14 4 5 48.85 6.62
 14 4 5 39.83 6
 -14 4 5 50.3 6.65
 14 4 -5 43.44 6.26
 -14 -4 5 49.28 5.98
 -14 4 5 44.15 7.16
 14 -4 -5 49.2 6.52
 -14 4 6 7.46 4.57
 14 4 6 3.33 4.26
 -14 -4 6 8.59 3.79
 -14 4 6 -3.14 4.51
 14 4 6 3.33 3.97
 -14 4 6 4.95 3.87
 14 4 -6 8.46 4.12
 14 -4 -6 3.64 3.48
 14 -4 -7 116.02 10.33
 -14 4 7 125.45 11.73
 14 4 7 108.1 10.86
 14 4 -7 107.16 10.63
 -14 4 7 122.01 11.48
 14 4 7 113.67 11.23
 -14 4 8 26.72 7.53
 14 4 8 30.96 7.05
 14 -4 -8 11.34 4.96
 -14 4 8 19.11 6.38
 14 4 8 17.88 6.17
 14 4 -8 12.75 5.35
 -14 4 9 59.38 10
 14 4 9 47.38 9.34
 14 4 -9 46.16 8.71
 14 -4 -9 48.1 8.14
 -14 4 9 45.36 9.15
 14 4 9 42.52 8.78
 14 -6 0 236.34 13.75
 -14 6 0 213.52 13.76
 14 6 0 226.76 13.95
 -14 6 0 230.84 13.56
 -14 6 0 229.56 13.58
 14 6 0 219.32 13.69
 -14 6 1 89.33 8.79
 14 6 1 92.43 8.72
 14 6 1 85.47 8.53
 -14 6 1 91.89 8.38
 -14 6 1 98.91 9.22
 -14 6 1 79.63 5.79
 14 6 -1 80.29 8.63
 14 6 -1 93.76 8.83
 -14 6 -1 83.97 8.34
 14 -6 -1 100.12 8.76
 14 -6 1 80.78 8.16
 -14 6 1 87.94 8.05
 -14 6 -1 86.61 8.29
 14 6 1 95.1 8.84
 14 -6 2 44.27 6.33
 14 -6 -2 27.12 5.3
 -14 6 2 38.74 5.83
 14 6 2 36.32 5.89
 14 6 -2 32.13 4.81
 -14 6 2 40.31 6.4
 -14 6 2 40.47 6.34
 14 6 2 39.54 5.97
 -14 6 2 39.46 5.94
 14 6 2 40.97 6.12
 14 -6 -3 15.27 4.72
 14 6 -3 11.55 3.89
 -14 6 3 15.11 4.25
 14 6 3 14.95 4.81
 -14 6 3 16.45 5.23
 -14 6 3 8.36 4.08
 14 6 3 16.99 5.16
 -14 6 3 18.13 4.91
 14 6 3 22.87 5.38
 -14 -6 4 1.5 2.68
 14 -6 -4 2.39 3.95
 14 6 -4 4.87 4
 -14 6 4 5.54 3.78
 14 6 4 8.58 4.53
 -14 6 4 14.26 5.24
 -14 6 4 7.87 4.22
 14 6 4 10.31 4.39
 14 -6 -5 11.75 4.63
 -14 -6 5 8.6 3.24
 -14 6 5 6.15 4.12
 14 6 5 3.74 4.47
 -14 6 5 4.52 4.39
 14 6 5 4.74 4.45
 -14 6 5 17.55 6
 14 6 -5 7.16 4.39
 -14 6 6 127.13 11.99
 14 6 6 133.47 12.75
 14 6 6 115.17 12.05
 -14 6 6 116.52 11.63
 -14 6 6 125.21 12.89
 14 -6 -6 144.18 11.93
 14 -6 -7 28.54 6.68
 -14 6 7 28.05 7.53
 14 6 7 21.05 6.91
 14 6 -7 29.35 6.92
 -14 6 7 19.6 6.59
 -14 6 7 16.84 6.3
 14 6 7 29.32 7.72
 14 -6 -8 11.27 6.1
 -14 6 8 6.31 5.68
 14 6 8 13.15 6.73
 14 6 -8 12.5 6.18
 -14 6 8 5.05 6.13
 14 6 8 13.1 6.81
 -14 6 8 4 6.12
 14 8 0 53.21 8.47
 -14 8 0 80.98 9.72
 -14 8 0 65.08 9.13
 14 8 0 61.53 8.79
 14 -8 0 73.6 8.81
 -14 8 1 5.77 4.76
 14 -8 1 0.83 4.02
 14 -8 -1 7.18 4.59
 14 8 1 2.08 4.77
 -14 8 1 5.81 4.54
 -14 8 -1 6.93 5.06
 14 8 -1 5.3 4.96
 14 8 -1 6.37 5.16
 -14 8 -1 -1.98 4.73
 -14 8 1 5.76 4.32
 14 8 1 4.13 5.53
 -14 8 2 119.09 11.69
 14 8 -2 145.24 13.34
 14 -8 -2 120.48 11.55
 14 -8 2 133.6 11.23
 -14 8 2 150.1 13.49
 14 8 2 121.5 12.12
 -14 8 -2 152.71 13.17
 -14 8 2 120.68 11.61
 14 8 2 124.03 12.37
 -14 8 2 137.46 12.46
 14 8 2 132 12.61
 -14 8 -2 128.06 12.37
 14 8 -2 134.37 12.96
 -14 8 -3 1.07 4.72
 14 -8 -3 7.76 5.27
 -14 8 3 -4.62 5.2
 14 8 3 -4.39 4.73
 -14 8 3 -2.01 4.12
 14 8 3 2.18 4.69
 -14 8 3 2 4.87
 14 8 3 -2.17 4.68
 -14 8 -3 -2.14 4.61
 -14 8 3 1.01 4.24
 14 -8 -4 29.07 6.73
 -14 8 4 24.5 6.81
 14 8 4 25.62 7.44
 -14 8 4 25.97 7.3
 14 8 4 17.81 6.93
 -14 8 4 16.61 5.68
 14 8 4 36.96 7.96
 -14 8 4 24.42 7.06
 14 8 5 7.39 5.54
 14 -8 -5 3.12 5.24
 14 8 -5 9.71 5.35
 -14 8 5 12.43 6.05
 14 8 5 3.68 5.28
 -14 8 5 9.19 6.15
 14 8 5 -3.81 5.34
 -14 8 5 7.97 5.83
 -14 8 5 5.47 4.71
 14 -8 -6 8.69 5.65
 14 8 -6 5.47 5.13
 -14 8 6 3.69 5.3
 14 8 6 6.59 5.93
 14 8 6 -2.7 6.32
 -14 8 6 1.26 5.42
 14 8 6 9.47 6.46
 -14 8 6 -1.16 5.44
 14 10 0 73.61 11.31
 -14 10 0 103.72 12.7
 -14 10 0 71.29 10.77
 14 10 0 97.71 12.98
 14 -10 0 68.18 9.66
 -14 10 -1 34.8 8.47
 14 10 -1 29.71 8.27
 -14 10 1 44.65 9.31
 14 10 1 41.48 9.02
 -14 10 -1 38.89 9.09
 14 10 -1 18.39 8.67
 -14 10 1 47.48 9.58
 14 10 1 16.74 7.52
 14 -10 1 42.74 7.8
 14 -10 -1 41.53 8.39
 -14 10 2 6.57 6.61
 14 10 2 4.19 6.16
 14 -10 -2 8.03 5.96
 -14 10 -2 5.41 6.69
 14 10 -2 1.45 5.95
 14 10 -2 7.25 6.25
 -14 10 2 2.62 6.48
 14 10 2 -1.39 6.12
 -14 10 -2 2.7 6.09
 -14 10 3 2.68 6.15
 14 10 3 4.26 6.26
 -14 10 -3 -4.16 5.97
 14 10 -3 6 6.61
 -14 10 3 10.74 6.29
 14 10 3 5.7 5.99
 14 -10 -3 -2.38 5.46
 -14 10 3 1.17 5.14
 14 10 3 1.42 6.24
 -14 10 3 2.95 6.21
 -14 10 -3 -2.77 6.24
 14 10 -3 7.5 6.88
 15 1 0 0.48 0.67
 15 1 0 0.38 1.72
 15 1 0 -0.08 0.64
 -15 1 0 -1.33 1.95
 15 1 -1 14.57 1.85
 15 1 -1 12.95 1.83
 15 1 -1 12.23 2.92
 15 -1 1 9.47 1.28
 15 1 1 12.54 1.57
 -15 -1 1 11.02 1.73
 15 1 1 13.05 1.52
 -15 1 -1 15.67 2.94
 -15 -1 -1 11.9 2.28
 -15 1 1 14.78 3.38
 15 1 1 11.35 1.43
 15 -1 -1 13.5 3.32
 -15 1 1 27.41 2.09
 -15 1 -1 14.82 1.43
 15 -1 -1 10.88 1.48
 -15 1 1 26.04 2.08
 -15 1 -1 16.68 1.51
 15 -1 -1 13.2 1.62
 15 -1 -2 318.77 14.85
 15 1 2 298.79 13.61
 -15 -1 -2 293.27 10.81
 -15 -1 -2 301.7 11.1
 -15 1 -2 326.1 13.21
 -15 1 2 323.38 14.57
 -15 1 2 325.53 11.77
 15 1 -2 329.06 14.37
 15 -1 -2 303.69 14.97
 15 -1 -2 310.24 14.42
 -15 -1 -2 300.36 10.86
 -15 1 2 311.89 11.62
 15 1 2 321.5 11.35
 -15 1 -2 315.55 10.99
 15 1 2 339.42 11.54
 -15 1 -2 319.46 11.05
 -15 1 3 337.71 13.33
 15 1 3 311.23 12.67
 15 1 3 306.17 12.64
 -15 1 3 343.76 13.37
 15 1 3 299.39 11.32
 15 1 4 293.41 13.59
 -15 1 4 312.27 14.06
 15 1 -4 291.95 13.74
 -15 -1 4 308.29 14.87
 -15 1 4 310.69 15.02
 15 -1 -4 309.47 16
 15 1 -4 315.42 15.17
 -15 1 4 286.09 13.71
 15 1 4 294.63 13.55
 -15 1 5 9.07 3.47
 -15 -1 5 3.86 2.9
 15 1 -5 11.89 4.03
 15 -1 -5 9.75 3.78
 15 -1 -5 8.91 3.24
 15 1 -5 10.67 3.2
 -15 -1 6 92.19 8.83
 -15 1 6 94.62 8.91
 15 1 6 97.76 8.86
 -15 1 6 102.33 9.22
 -15 1 6 90.93 8.96
 15 1 6 116.16 9.52
 15 -1 -6 96.56 9.73
 15 1 -6 83.33 8.79
 15 -1 -6 98.82 8.2
 15 1 -6 107.17 7.81
 -15 1 7 44.29 7.2
 15 1 7 40.78 6.78
 15 -1 -7 50.71 7.82
 15 1 -7 45.9 7.1
 -15 -1 7 59.31 7.67
 -15 1 7 43.62 7.28
 15 1 7 42.61 6.98
 15 -1 -7 66.07 7
 15 -1 -8 18.11 5.08
 -15 1 8 9.46 5.63
 15 1 8 11.09 5.41
 15 -1 -8 10.21 5.71
 15 1 -8 7.48 4.86
 -15 1 8 10.47 5.53
 15 1 8 5.01 4.97
 15 1 9 70.27 10.36
 15 1 -9 95.42 10.96
 15 -1 -9 88.19 10.94
 -15 1 9 77.93 10.98
 15 1 9 72.3 10.31
 -15 1 10 26.56 8.17
 15 1 10 44.19 9.17
 15 1 -10 45.69 8.79
 15 -1 -10 34.84 8.37
 -15 1 10 40.33 9.43
 15 1 10 27.95 8.43
 15 3 0 1.33 1.91
 15 3 0 1.35 1.81
 -15 3 0 -1.12 1.74
 15 3 0 3.37 1.91
 -15 3 0 -0.28 1.76
 15 3 1 338.82 13.3
 -15 3 -1 340.15 12.99
 -15 3 1 324.61 14.24
 -15 3 -1 318.18 12.77
 -15 3 1 339.44 13.65
 15 3 1 340.93 13.43
 -15 3 1 317.34 12.51
 15 3 1 320.56 12.44
 15 3 -1 328.53 13.81
 15 3 1 337.19 13.28
 -15 3 1 308.65 12.48
 15 3 2 8.57 2.72
 -15 3 2 11.97 2.54
 -15 3 2 10.52 2.49
 15 3 2 14.6 2.83
 15 -3 -2 13.01 3.5
 15 3 2 14.86 2.87
 -15 3 2 12.76 3.12
 15 3 3 41.22 4.56
 -15 3 3 51.79 6.54
 15 3 3 47.49 4.68
 15 -3 -3 47.24 5.77
 -15 3 3 50.35 5.21
 15 3 -3 50.89 5.5
 15 3 3 52.89 5.1
 -15 3 3 42.99 4.91
 -15 -3 4 54.11 5.95
 15 -3 -4 43.78 5.75
 -15 3 4 61.67 7.77
 -15 3 4 43.61 5.56
 15 3 -4 38.81 5.58
 15 -3 -5 419.93 19.1
 15 3 5 432.28 19.14
 -15 3 5 436.45 19.39
 -15 3 5 387.22 18.67
 15 3 5 409.52 18.88
 15 3 -5 414.61 19.33
 -15 3 5 482.35 20.32
 -15 -3 5 437.46 19.34
 15 -3 -6 28.89 5.15
 15 -3 -6 17.9 5.44
 -15 3 6 26.68 5.63
 15 3 6 23.04 5.05
 15 -3 -6 19.88 4.84
 -15 -3 6 26.05 5.13
 15 3 -6 24.9 5.58
 -15 3 6 23.81 5.36
 15 3 6 29.15 5.7
 15 -3 -7 14.47 5.79
 15 -3 -7 17.26 4.69
 -15 -3 7 13.52 4.75
 -15 3 7 22.83 6.23
 15 3 7 11.46 5
 15 3 -7 5.09 4.35
 15 3 7 15.15 4.99
 -15 3 7 20.24 5.86
 -15 3 8 9.77 5.9
 15 3 8 3.14 4.91
 15 3 8 -1.04 4.69
 -15 3 8 2.16 4.77
 15 -3 -8 12.41 5.04
 15 -3 -8 2.26 5.68
 15 3 -8 0.95 4.36
 -15 3 9 6.28 6.32
 15 3 9 8.54 6.24
 15 -3 -9 3.66 4.83
 15 3 -9 6.39 5.36
 -15 3 9 10 6.08
 15 3 9 7.29 5.69
 15 -3 -9 2.44 6.05
 15 5 0 6.69 2.59
 15 -5 0 11.07 3.93
 -15 5 0 12.69 4.1
 -15 5 0 12.34 2.68
 -15 5 1 12.38 4.02
 -15 5 -1 7.02 2.35
 -15 5 -1 2.09 3.08
 15 5 1 7.35 2.22
 15 -5 -1 8.53 3.47
 15 -5 1 6.65 3.67
 -15 5 1 6.12 2.51
 15 -5 -2 46.09 6.33
 15 5 -2 32.95 4.96
 -15 5 2 33.67 5.87
 -15 5 3 458.64 21.77
 15 5 3 402.13 18.97
 15 5 3 432.2 19.27
 -15 5 3 415.53 18.51
 -15 5 3 410.64 17.45
 -15 5 3 399.03 18.24
 15 5 3 433.04 19.38
 15 5 3 406.8 16.01
 15 5 -3 411.67 18.32
 15 -5 -3 424.25 19.71
 -15 -5 4 42.51 5.43
 15 -5 -4 33.86 5.93
 15 5 -4 33.24 5.76
 -15 5 4 40.09 7.02
 15 5 4 45.08 6.38
 -15 5 4 37.49 5.85
 15 5 4 35.57 5.85
 -15 5 4 32.79 5.37
 -15 -5 5 25.84 4.75
 -15 5 5 18.62 4.86
 15 -5 -5 21.73 5.27
 15 5 -5 18.55 4.99
 -15 5 5 20.34 5.71
 -15 5 5 24.93 5.48
 15 5 5 23.7 5.54
 15 5 5 18.53 4.94
 -15 5 6 11.62 4.94
 15 5 6 18.29 5.89
 15 -5 -6 18.2 5.34
 -15 -5 6 19.97 4.75
 15 5 -6 12.61 5.36
 -15 5 6 28.1 7.01
 -15 5 6 6.25 4.51
 15 5 6 21.03 5.71
 15 -5 -7 83.68 9.46
 15 5 -7 87.98 9.95
 -15 5 7 77.07 9.83
 15 5 7 80.7 9.97
 -15 5 7 69.47 11.11
 -15 5 7 69.73 9.53
 15 5 7 71.01 9.65
 15 -5 -8 12.55 5.68
 -15 5 8 6.99 5.46
 15 5 8 2.36 5.19
 -15 5 8 4.69 5.5
 15 5 8 11.84 6.16
 15 5 -8 5.31 5.52
 -15 5 8 2.72 6.25
 15 -5 -9 55.8 9.44
 -15 5 9 84.19 12.48
 -15 5 9 81.61 11.53
 15 5 9 65.85 10.97
 15 5 -9 63.99 10.25
 -15 5 9 61 10.69
 15 5 9 81.08 11.46
 -15 7 0 4.79 3.89
 15 7 0 5.2 4.51
 -15 7 0 11.63 4.72
 15 -7 0 2.4 4.16
 -15 7 0 8.81 4.48
 15 7 0 9.54 4.72
 15 7 1 49.51 7.23
 -15 7 1 38.96 6.52
 15 7 -1 46.11 7.38
 -15 7 1 48.86 6.97
 -15 7 -1 41.71 6.82
 15 7 1 64.81 8.18
 -15 7 1 30.77 6.39
 15 -7 1 46.22 7.16
 15 -7 -1 44.9 7.3
 15 7 -1 48.8 5.67
 -15 7 1 43.11 7.24
 -15 7 -1 49.89 7.15
 15 7 -1 61.98 7.89
 -15 7 -2 105.23 10.35
 15 7 -2 116.37 11.1
 -15 7 2 113.5 10.86
 -15 7 2 94.28 9.43
 15 7 2 114.51 10.57
 15 -7 -2 96.67 9.91
 15 -7 2 106.23 9.88
 15 7 -2 89.71 8.12
 -15 7 -2 111.06 10.36
 15 7 -2 112.41 10.92
 -15 7 2 82.73 9.77
 15 7 2 109.27 10.47
 -15 7 2 100.92 9.73
 15 7 2 114.2 10.75
 -15 7 3 19.5 5.24
 15 7 3 22.17 6.01
 -15 7 3 14.5 5.56
 -15 7 3 18.56 5.33
 15 7 3 10.14 4.58
 15 7 -3 14.31 4.53
 -15 7 3 13.83 5.53
 15 7 3 16.99 5.43
 15 -7 -3 24.05 5.86
 15 7 4 106.46 11.2
 -15 7 4 109.06 10.74
 -15 7 4 130.98 11.56
 15 7 4 131.5 12.13
 15 7 -4 122.68 10.69
 -15 7 4 112.91 11.57
 15 -7 -4 135.7 11.91
 -15 7 4 131.63 12.48
 15 7 4 105.55 11.07
 15 7 5 88.11 10.64
 -15 7 5 67.87 9.34
 -15 7 5 69.13 9.23
 15 7 5 72.72 10.12
 15 7 -5 89.22 9.94
 15 7 5 72.9 9.89
 -15 7 5 77.82 10.35
 15 -7 -5 88.31 9.9
 -15 7 6 27.42 7.1
 15 -7 -6 34.21 7.55
 -15 7 6 25.27 7.12
 -15 7 6 27.58 7.14
 15 7 6 45.23 8.78
 15 7 6 29.14 7.23
 15 -7 -7 21.24 6.84
 -15 7 7 21.99 7.24
 15 7 -7 35.67 7.81
 -15 7 7 12.12 6.11
 15 7 7 14.12 6.99
 15 7 7 10.26 6.78
 -15 7 7 15.77 6.88
 15 -9 0 4.93 4.88
 15 9 0 7.24 6.17
 -15 9 0 9 5.93
 15 9 0 2.41 5.85
 -15 9 0 5.59 5.34
 15 9 -1 78.95 11.08
 -15 9 -1 80.06 10.77
 15 9 -1 97.29 11.85
 -15 9 1 87.09 10.96
 15 9 1 83.43 11.04
 15 -9 1 63.11 9.16
 15 -9 -1 95.04 10.94
 -15 9 1 70.64 10.05
 -15 9 -1 92.73 11.38
 15 9 1 90.06 11.44
 -15 9 2 38.95 7.63
 -15 9 -2 21.02 6.92
 15 9 -2 41.39 8.43
 15 9 -2 30.38 5.85
 -15 9 2 45.81 8.32
 15 9 -2 33.9 7.7
 15 9 2 27.67 7.29
 -15 9 -2 30.35 7.7
 -15 9 2 37.05 8.14
 15 9 2 29.81 7.56
 15 -9 -2 42 7.77
 15 -9 2 24.14 6.32
 -15 9 2 45.92 8.46
 15 9 2 32.63 7.89
 -15 9 3 5.67 5.61
 15 9 -3 -1.31 5.4
 -15 9 -3 7.22 5.95
 15 9 -3 5.82 4.58
 -15 9 -3 4.81 5.06
 -15 9 3 11.52 6.35
 15 9 3 8.66 6.12
 15 9 -3 6.55 6.02
 -15 9 3 9 6.25
 15 9 3 2.48 5.09
 15 -9 -3 -3.33 4.68
 -15 9 3 9.24 5.81
 15 9 3 6.2 5.46
 -15 9 4 42.97 8.56
 15 -9 -4 52.64 9.49
 15 9 -4 48.43 8.28
 -15 9 -4 62.63 9.84
 -15 9 4 51.82 9.35
 15 9 4 63.79 10.01
 -15 9 4 39.76 9.17
 15 9 4 52.68 9.53
 -15 9 4 31.44 8.33
 15 9 4 55.12 9.8
 -15 9 -4 51.51 9.6
 15 -9 -5 50.64 9.7
 -15 9 5 71.35 11.11
 -15 9 5 60.13 10.08
 -15 9 5 69.55 10.59
 15 9 5 65.78 10.96
 15 9 -5 77.22 10.33
 -15 9 5 61.93 11.29
 15 9 5 69.84 11.46
 15 9 5 72.88 11.49
 -16 0 0 2837.63 79.74
 16 0 -1 -0.49 2.38
 16 0 -1 0.53 0.65
 16 0 -1 1.22 0.66
 -16 0 -1 0.7 1.64
 -16 0 -2 63.81 3.56
 16 0 -2 64.26 4.12
 -16 0 -2 74.17 5.14
 -16 0 -2 62.85 3.55
 16 0 -2 67.68 4.2
 16 0 -3 2.57 2.5
 -16 0 3 9.37 2.59
 16 0 3 4.98 1.98
 -16 0 3 8.37 2.45
 16 0 3 7.38 2.14
 -16 0 4 348.49 14.96
 16 0 4 302.24 13.89
 -16 0 4 334.28 14.83
 16 0 4 313.26 14.03
 16 0 -4 349.61 16.75
 -16 0 4 354.62 16.47
 16 0 5 14.82 3.8
 16 0 -5 15.98 4.54
 16 0 5 19.66 4
 -16 0 5 15.6 4.25
 -16 0 6 829.33 31.24
 -16 0 6 782.29 30.55
 16 0 6 729.47 29.28
 16 0 -6 817.88 28.41
 -16 0 6 761.36 30.29
 16 0 6 789.29 29.84
 16 0 -6 765.09 31.2
 -16 0 7 19.82 5.55
 -16 0 7 10.66 4.97
 16 0 7 10 4.73
 16 0 -7 10.66 3.58
 16 0 -7 20.76 5.99
 -16 0 7 1.77 4.15
 16 0 7 20.7 5.7
 16 0 -8 6.02 4.79
 -16 0 8 6.26 5.68
 16 0 8 8.84 5.03
 -16 0 8 5.26 5.29
 16 0 8 5.95 5.15
 16 0 -9 5.54 5.94
 -16 0 9 3.66 5.6
 16 0 9 2.3 4.96
 -16 0 9 8.47 6.48
 16 0 9 5.71 5.55
 16 0 -10 124.61 13.52
 -16 2 0 66.76 3.76
 16 2 0 69.43 4.27
 16 2 0 68.04 4.25
 16 2 0 78.49 5.88
 -16 2 0 72.74 3.89
 -16 2 0 79.41 6.74
 16 2 1 253.36 10.27
 -16 -2 -1 261.53 10.49
 -16 2 1 277.64 10.63
 -16 2 1 295.63 13.76
 16 2 1 285.79 10.39
 -16 2 1 292.09 10.23
 -16 2 -1 289.13 13.22
 -16 2 -1 275.17 9.91
 16 2 -1 305.29 13.02
 -16 2 -1 263.44 9.84
 16 2 1 273.52 10.25
 -16 2 1 300.39 10.35
 -16 2 2 908.79 26.62
 16 2 2 843.42 26.11
 -16 2 2 883.21 26.49
 16 2 2 847.19 26.19
 -16 2 -2 909.38 29.33
 -16 -2 -2 797.98 24.17
 16 2 -3 9.61 3.23
 -16 -2 -3 9.14 1.84
 16 -2 -3 11.96 3.54
 -16 2 3 12.83 2.87
 16 2 3 13.53 2.81
 16 2 3 14.62 2.68
 -16 2 3 10.56 2.7
 -16 2 4 330.9 15.59
 -16 -2 4 305.39 14.94
 -16 2 4 315.45 14.02
 16 -2 -4 305.42 14.77
 16 2 -4 304.41 14.99
 16 -2 -4 323.88 17.06
 16 2 4 286.05 13.24
 -16 2 4 303.32 13.87
 16 2 4 287.4 13.29
 16 -2 -5 31.03 6.07
 16 -2 -5 32.76 5.17
 16 -2 -5 31.59 5.4
 16 2 -5 26.64 5.08
 -16 -2 5 33.17 5.48
 -16 2 5 28.02 5.04
 -16 -2 6 58.84 7.21
 -16 2 6 52.11 7.44
 -16 2 6 64.91 7.63
 16 2 6 57.58 7.02
 16 -2 -6 60.69 7.38
 16 -2 -6 82.81 9.82
 16 -2 -6 56.41 6.69
 16 2 -6 59.79 7.51
 16 2 6 56.61 6.96
 -16 2 6 55.75 7.13
 16 -2 -7 90.4 8.79
 16 -2 -7 101.83 11.18
 16 2 -7 73.95 8.8
 -16 2 7 91.43 9.76
 16 2 7 88.49 9.45
 -16 -2 7 69.87 8.55
 -16 2 7 75.87 9.11
 16 2 7 72.83 8.6
 -16 2 8 256.01 18.06
 16 2 8 251.63 17.42
 16 -2 -8 313.31 20.11
 16 2 -8 262.55 17.23
 -16 2 8 264.48 18.11
 16 2 8 266.3 17.87
 16 -2 -8 333 17.6
 16 2 -9 25.65 6.91
 16 -2 -9 33.2 8.25
 16 -2 -9 38.41 7.07
 -16 2 9 21.95 7.38
 16 2 9 25.52 7.41
 -16 2 9 28.18 7.83
 16 2 9 18.61 6.96
 -16 2 10 27.84 8.4
 16 2 10 18.48 7.19
 16 2 10 14.59 7.33
 -16 2 10 13.97 7.5
 16 2 -10 19.05 7.1
 16 -2 -10 25.29 8.03
 -16 4 0 308.02 14.09
 16 4 0 368.2 14.99
 -16 4 0 330.58 13.86
 -16 4 0 325.73 13.86
 16 4 0 356.99 14.87
 16 -4 0 296.43 15.86
 16 4 0 354.68 13.88
 -16 4 0 318.16 16.32
 16 4 -1 271.68 12.63
 16 4 1 276.94 11.21
 -16 4 1 253.94 11.93
 16 4 1 310.44 13.37
 16 -4 -1 264.08 14.38
 16 -4 1 295.66 15.32
 -16 4 1 243.75 12.57
 -16 4 1 272.74 14.89
 -16 4 -1 283.98 14.76
 -16 4 1 260.62 12.59
 16 4 -1 294.27 13.41
 16 4 1 289.29 13.07
 -16 4 -1 271.25 12.51
 -16 4 1 257.63 11.99
 16 4 -1 246.61 12.67
 -16 4 -1 290.8 12.74
 -16 4 2 314.37 13.69
 -16 4 2 298.45 14.2
 16 -4 -2 306.6 15.63
 16 4 2 290.21 13.64
 -16 4 2 296.51 13.37
 -16 4 2 310.68 16.8
 16 4 2 282.84 10.68
 16 4 2 310.65 13.95
 16 -4 -3 59.29 6.55
 -16 4 3 70.49 8.26
 16 4 -3 83.11 7.46
 16 4 3 53.8 5.2
 16 -4 -3 84.97 7.8
 -16 -4 3 73.26 7.08
 -16 4 3 68.2 6.49
 16 4 4 211.38 12.21
 16 -4 -4 225.63 12.68
 16 4 4 175.16 9.15
 -16 4 4 250.38 15.65
 16 4 -4 205.1 12.55
 -16 4 4 214.29 12.17
 -16 4 4 202.85 11.86
 16 4 4 187.06 11.62
 16 -4 -4 186.34 12.3
 -16 4 4 238.59 12.84
 -16 -4 4 202.73 12.02
 16 -4 -5 38.49 5.73
 -16 4 5 67.89 9.01
 -16 4 5 41.54 6.07
 16 4 5 55.67 6.72
 16 -4 -5 48.79 6.72
 16 4 -5 48.04 6.59
 -16 4 5 46.95 6.35
 -16 -4 5 45.47 6.22
 -16 4 5 37.31 5.83
 16 4 5 36.42 5.83
 -16 -4 6 100.33 9.16
 16 4 -6 92.25 9.5
 16 4 6 101.08 9.75
 -16 4 6 105.26 9.94
 -16 4 6 99.49 11.51
 16 -4 -6 101.25 9.68
 -16 4 6 104.36 9.88
 16 4 6 107.13 10.02
 -16 -4 7 130.74 10.79
 16 -4 -7 92.68 9.85
 16 4 -7 96.87 10.46
 -16 4 7 107.46 12.45
 -16 4 7 113.84 11.13
 16 4 7 109.87 11.01
 -16 4 7 110.87 11.18
 16 4 7 112.31 11.09
 16 -4 -8 90.06 9.88
 16 4 -8 76.03 10.06
 16 4 8 71.93 9.78
 -16 4 8 77.5 10.27
 16 4 8 88.98 10.97
 -16 4 8 75.85 10.25
 16 4 9 18.6 6.87
 -16 4 9 51.27 9.73
 16 -4 -9 42.3 7.72
 16 4 -9 33.89 7.8
 -16 4 9 30.88 8.55
 16 4 9 9.97 6.61
 16 -6 0 809.58 32.09
 16 6 0 813.56 31.55
 -16 6 0 846.45 30.89
 -16 6 0 810.48 32.74
 16 6 0 872.63 32
 -16 6 0 821.82 30.7
 16 6 0 873.98 28.32
 16 6 -1 102.54 9.48
 -16 6 -1 94.4 9.56
 -16 6 1 95.55 9.83
 16 6 -1 103.12 7.82
 16 -6 -1 96.1 9.27
 16 -6 1 95.37 9.26
 16 6 1 114.44 9.52
 16 6 -1 109.15 9.58
 -16 6 -1 84.24 8.37
 -16 6 1 113.22 9.2
 16 6 1 101.51 8.99
 -16 6 1 104.79 8.79
 16 6 1 103.81 9.11
 -16 6 1 99.82 9.16
 -16 6 -1 73.71 8.01
 -16 6 2 54.47 7.03
 16 6 2 57.5 7.11
 -16 6 2 63.27 7.04
 16 6 2 59.64 7.13
 -16 6 2 59.33 8.11
 -16 -6 2 54.53 6.24
 16 -6 -2 62.29 7.87
 16 -6 2 60.75 7.69
 -16 6 2 52.04 6.47
 16 6 2 55.81 6.99
 -16 6 -2 64.2 7.35
 16 6 -2 60.18 6.47
 -16 6 -2 61.59 7.08
 -16 6 3 26.99 5.28
 16 6 3 30.13 5.69
 -16 6 3 24.58 6.01
 16 6 -3 31.07 5.49
 16 6 3 33.13 5.85
 -16 6 3 39.48 6.06
 16 -6 -3 32.13 6.15
 -16 6 3 41.07 6.84
 16 6 3 35.79 6.42
 -16 -6 3 27.71 4.66
 -16 6 4 116.4 10.13
 16 6 4 107.05 10.16
 -16 -6 4 106.29 8.5
 16 6 4 113.02 10.54
 16 6 4 112.01 10.32
 -16 6 4 106.22 9.77
 -16 6 4 106.24 11.26
 16 -6 -4 106.69 10.47
 16 6 -4 92.88 9.05
 -16 6 5 5.56 5.23
 -16 -6 5 18.83 4.2
 16 6 5 18.66 5.83
 -16 6 5 17.61 5.9
 16 6 -5 17.09 5.25
 16 -6 -5 22.25 5.74
 -16 6 5 21.68 5.98
 16 6 5 17.33 5.51
 -16 6 6 230.68 18.25
 16 6 -6 241.65 16.14
 -16 6 6 244.18 16.46
 16 6 6 246.88 16.96
 -16 6 6 230.43 16.25
 16 6 6 234.73 16.59
 16 -6 -6 290.36 17.31
 -16 -6 6 233.92 13.89
 -16 6 7 34.33 7.85
 16 6 7 20.44 6.64
 16 -6 -7 15.92 6.31
 -16 6 7 37.57 8.09
 16 6 7 35.31 7.93
 16 6 -7 33.12 8.1
 -16 6 7 41.78 9.08
 16 6 8 8.88 6.05
 -16 6 8 -1.24 6.02
 -16 6 8 -1.41 6.61
 16 -6 -8 5.33 4.9
 -16 6 8 9.91 6.54
 16 6 8 2.54 5.59
 16 6 -8 6.93 6.19
 16 8 0 9.21 5.4
 -16 8 0 6.58 5.03
 16 8 0 4.09 5.14
 -16 8 0 3.74 4.62
 16 -8 0 6.57 4.8
 -16 8 -1 12.46 5.37
 -16 8 1 16.81 5.7
 16 8 1 22.3 6.19
 16 8 -1 19.67 6.1
 -16 8 1 30.35 6.6
 16 -8 -1 15.5 5.57
 16 -8 1 13.84 5.24
 16 8 1 16.32 6.01
 -16 8 -1 14.39 5.52
 -16 8 1 21.56 5.92
 16 8 -1 11.38 5.39
 -16 8 2 326.59 19.07
 16 8 2 309.74 19.46
 16 8 -2 330.15 20.23
 -16 8 -2 360.18 19.98
 -16 8 2 334.77 20.27
 16 8 -2 312.71 19.7
 -16 8 -2 346.32 19.94
 16 8 2 310.24 19.26
 16 8 -2 302.87 16.14
 16 8 2 298.41 18.96
 -16 8 2 296.9 19.43
 -16 8 2 293.24 18.39
 16 -8 -2 315.07 19.56
 16 -8 2 275.67 18
 -16 8 3 8.76 5.87
 -16 8 -3 16.51 6.07
 -16 8 3 3.34 4.69
 16 8 3 12.84 5.65
 -16 8 3 5.88 4.32
 16 8 3 6.39 5.27
 -16 8 -3 10.29 5.67
 -16 8 3 4.92 4.34
 16 8 3 4.27 5.19
 16 -8 -3 14.45 6
 16 8 -3 17.44 5.35
 -16 8 4 83.1 10.37
 16 8 4 96.03 11.57
 16 8 -4 97.46 10
 -16 8 4 70.73 10.5
 16 8 4 80 10.76
 16 8 4 63.75 9.71
 16 -8 -4 86.87 10.48
 -16 8 4 95.77 10.74
 -16 8 4 92.8 11.07
 16 8 5 21.53 6.69
 -16 8 5 17.68 6.67
 -16 8 5 6.39 6.22
 16 8 5 12.54 6.21
 -16 8 5 10.73 6.01
 16 -8 -5 32.82 7.92
 16 8 5 13.24 6.16
 -16 8 5 11.2 6.01
 -16 8 6 2.44 5.61
 16 8 6 1.33 5.84
 16 8 -6 12.02 6.27
 -16 8 6 4.12 6.18
 16 8 6 1.34 5.77
 -16 8 6 2.42 5.1
 -16 8 6 6.31 6.02
 16 -8 -6 -2.27 5.2
 16 8 6 1.29 5.43
 16 10 0 139.95 15.1
 -16 10 0 154.47 15.18
 -16 10 0 171.19 15.79
 16 10 0 154.08 15.38
 16 -10 0 130.64 13.51
 -16 10 1 40.64 8.94
 16 10 1 47.66 9.66
 16 10 -1 44.24 9.64
 -16 10 -1 40.09 8.95
 16 -10 -1 39.72 8.44
 16 -10 1 37.96 7.72
 -16 10 -1 33.4 8.24
 16 10 -1 38.7 9.3
 -16 10 1 29.07 8.43
 16 10 1 59.44 10.58
 -16 10 2 24.14 7.67
 16 10 2 16.24 7.69
 -16 10 -2 27.37 8.05
 16 10 -2 19.75 7.35
 16 -10 -2 17.04 7.18
 16 10 -2 39.49 8.99
 16 10 2 25.79 7.91
 -16 10 -2 27.38 7.78
 -16 10 2 15.28 7.23
 -17 -1 0 1.52 1.85
 -17 1 0 3.92 2.51
 17 1 0 0.43 1.99
 -17 -1 1 880.43 26.7
 -17 1 1 945.14 26.2
 17 1 -1 997.07 26.73
 17 1 1 927.18 25.76
 17 1 -1 1007 32.07
 -17 1 1 879.87 26.08
 17 1 1 931.56 25.75
 17 1 -1 1013.77 26.74
 -17 1 1 948.36 26.21
 -17 -1 -1 993.55 29.56
 -17 1 -1 1011.54 31.25
 -17 1 1 1069.23 33.24
 17 1 2 203.95 7.86
 -17 1 2 190.3 8.14
 17 1 2 195.23 7.75
 -17 1 -2 195.55 7.38
 -17 1 2 193.44 8.15
 -17 -1 -2 171.61 7.23
 17 -1 -2 176.8 7.74
 -17 -1 -2 181.27 7.3
 17 -1 -2 174.18 7.71
 -17 1 -2 189.75 7.31
 -17 1 -2 195.1 9.96
 -17 -1 -2 185.37 8.31
 -17 1 3 1313.56 39.1
 17 1 3 1283.86 38.39
 17 -1 -3 1268.01 43.21
 17 1 -3 1335.67 42.5
 -17 1 3 1315.99 39.09
 17 1 3 1242.64 38.2
 -17 -1 3 1334.89 42.85
 -17 1 3 1332.5 42.6
 -17 1 4 269 14.43
 -17 -1 4 264.38 14.38
 17 -1 -4 274.72 13.86
 17 -1 -4 274.23 15.38
 17 1 -4 286.39 14.95
 17 1 4 260.84 12.45
 -17 1 4 272.87 12.97
 -17 1 4 249.33 12.58
 17 1 4 264.1 12.46
 17 -1 -5 331.21 15.99
 17 -1 -5 339.8 18.28
 17 1 -5 324.55 17.16
 -17 1 5 325.42 17.01
 -17 -1 5 330.14 17.09
 -17 1 6 63.53 7.51
 17 1 6 58.72 7.13
 17 -1 -6 63.45 7.05
 17 1 6 65.86 7.32
 17 1 -6 65.78 8.38
 17 -1 -6 74.13 9.1
 -17 -1 6 58.92 7.38
 -17 1 6 62.69 7.64
 -17 1 6 90.62 8.91
 17 -1 -7 340.6 17.28
 -17 -1 7 348.85 19.05
 -17 1 7 350.61 19.22
 17 1 7 309.01 17.77
 17 -1 -7 319.53 19.44
 17 1 -7 346.89 19.45
 -17 1 7 338.75 18.91
 17 1 7 295.12 17.48
 17 -1 -8 9.05 4.6
 -17 1 8 12.46 5.96
 17 1 8 8.69 5.39
 17 1 -8 9.04 5.38
 17 -1 -8 4.38 5.32
 -17 1 8 -2.08 4.88
 17 1 8 2.91 4.8
 -17 1 9 195.1 16.26
 17 1 9 140.18 13.88
 17 -1 -9 193.59 16.16
 17 1 -9 205.4 16.14
 -17 1 9 168.1 15.39
 17 1 9 153.29 14.4
 -17 1 10 31.54 8.76
 17 1 10 31.92 8.65
 -17 1 10 40.01 9.17
 17 1 10 23.14 7.6
 17 1 -10 24.62 7.95
 17 -1 -10 32.78 8.8
 17 3 0 12.61 2.86
 17 3 0 8.81 2.37
 -17 3 0 7.88 2.03
 17 -3 0 1.96 2.82
 17 3 0 7.18 2.27
 -17 3 0 9.01 2.14
 17 3 1 1315.81 38.12
 -17 3 1 1299.89 37.55
 -17 3 1 1257.85 38.22
 17 3 1 1229.23 38.06
 -17 3 1 1262.91 37.43
 -17 -3 -1 1211.59 36.31
 -17 3 1 1307.2 42.98
 -17 3 -1 1285.78 37.49
 17 3 1 1309.7 38.09
 17 3 1 1298.2 38.2
 17 3 -1 1332.56 40.04
 17 -3 -1 1309.56 42.57
 -17 3 -1 1280.68 37.45
 -17 3 1 1243.6 40.49
 17 3 2 14.26 2.95
 17 3 2 16.28 2.91
 -17 3 2 20.82 3.09
 -17 3 2 14.3 4.01
 -17 -3 -2 11.43 1.21
 17 3 2 13.78 2.78
 17 -3 -2 14.85 3.83
 -17 3 2 17.74 3.03
 17 -3 -3 72.38 7.35
 17 -3 -3 78.07 7.52
 -17 3 3 61.86 7.66
 -17 -3 3 73.85 7.24
 -17 3 3 69.43 6.9
 -17 3 3 84.74 6.35
 17 3 3 75.73 5.94
 17 3 3 71.39 5.96
 -17 3 3 65.4 5.72
 17 3 -3 65.31 6.73
 17 -3 -4 37.63 5.76
 -17 -3 4 61.78 6.65
 -17 3 4 48.94 6.08
 17 -3 -4 47.89 6.24
 -17 3 4 47.59 7.3
 17 3 -4 51.12 6.31
 17 3 -5 1101.27 39.02
 17 -3 -5 1173.3 39.12
 -17 3 5 1101.12 38.84
 -17 -3 5 1171.54 39.17
 17 -3 -5 1139.2 39.02
 17 3 5 1040.89 37
 -17 3 5 1097.23 37.74
 -17 3 5 1142.37 38.12
 17 3 5 1011.97 36.87
 17 3 6 23.65 5.25
 17 -3 -6 22.67 5.14
 -17 3 6 15.36 5.11
 17 3 6 20.24 4.9
 -17 -3 6 19.91 5.15
 17 3 -6 16.82 4.91
 17 -3 -6 20.1 5.32
 -17 3 6 19.76 5.06
 17 3 -7 168.26 13.17
 17 -3 -7 188.46 15.53
 -17 -3 7 219.19 14.33
 17 3 7 168.57 12.95
 -17 3 7 196.12 14.11
 17 -3 -7 195.27 13.34
 -17 3 7 178.1 13.89
 17 3 7 159.43 12.73
 17 3 -8 6.99 5.43
 -17 3 8 -2.15 5.5
 17 3 8 3.04 5.35
 -17 3 8 1.08 5.69
 17 -3 -8 2.65 4.13
 17 -3 -8 7.18 5.92
 17 3 8 -1.02 4.77
 17 -3 -9 43.9 9.63
 17 -3 -9 50.42 8.24
 -17 3 9 39.71 8.9
 17 3 9 35.27 7.94
 17 3 9 53.76 9.24
 -17 3 9 46.96 9.01
 17 3 -9 41.34 8.16
 17 -5 0 17.79 4.83
 -17 5 0 12.46 4.48
 17 5 0 12.16 3.04
 -17 5 0 13.13 2.98
 17 5 1 349.64 13.45
 -17 5 -1 299.3 13.91
 -17 5 1 324.2 14.47
 -17 5 1 354.17 18.41
 -17 5 -1 351.1 18.05
 17 -5 -1 347.58 17.58
 17 -5 1 322.48 17.52
 -17 -5 2 30.14 5.21
 17 5 -2 31.38 4.8
 17 -5 -2 45.45 6.52
 -17 5 2 40.18 6.49
 -17 5 3 1093.05 37.14
 17 5 3 1129.95 38.02
 -17 5 3 1090.41 36.69
 -17 -5 3 1079.15 37.47
 17 5 3 1104.94 38.15
 -17 5 3 1091.51 37.1
 17 5 3 1132.46 38.05
 17 5 -3 1125.88 37.87
 17 -5 -3 1119.01 39.71
 -17 5 3 1115.96 41.88
 -17 5 4 54.31 6.73
 17 5 -4 48.41 6.66
 17 5 4 63.93 7.2
 17 5 4 63.11 7.29
 -17 5 4 62.01 7.11
 -17 5 4 50.55 6.35
 -17 -5 4 52.03 6.31
 17 -5 -4 51.76 7.23
 -17 5 4 50.16 8.16
 -17 -5 5 78.76 7.91
 17 -5 -5 74.88 8.72
 -17 5 5 72.67 8.3
 17 5 5 93.1 9.12
 -17 5 5 78.95 8.6
 17 5 5 89.94 9.05
 -17 5 5 84.54 10.26
 17 5 -5 69.28 8.16
 -17 5 6 2.38 4.89
 -17 5 6 9.73 4.81
 17 5 6 14.19 5.15
 17 5 -6 8.73 4.95
 -17 -5 6 11.62 4.12
 17 -5 -6 9.7 4.58
 -17 5 6 2.66 4.08
 17 5 6 2.65 4.22
 -17 5 7 254.2 19.96
 17 5 -7 265.34 17.29
 17 5 7 268.59 17.63
 -17 5 7 260.21 17.5
 17 -5 -7 259.99 17.13
 -17 5 7 253.36 17.26
 17 5 7 266.16 17.53
 -17 -5 7 274.93 16.2
 -17 5 8 4.64 5.74
 17 5 8 6.87 5.57
 17 -5 -8 3.05 5.03
 17 5 -8 10.91 5.76
 -17 5 8 13.79 6.59
 17 5 8 5.69 5.63
 -17 5 8 5.69 6.13
 17 -7 0 8.93 4.57
 17 7 0 0.85 4.71
 -17 7 0 9.17 4.66
 17 7 0 4.27 4.29
 -17 7 0 -3.84 5.23
 -17 7 0 1.95 4
 17 7 -1 387.34 20.41
 -17 7 1 377.21 21.15
 17 -7 -1 368.18 20.18
 17 -7 1 350.31 19.97
 17 7 -1 357.34 16.68
 -17 7 1 347.61 18.51
 -17 7 -1 366.14 19.13
 17 7 1 385.97 19.88
 17 7 -1 369.81 19.8
 17 7 1 393.66 20.14
 -17 7 -1 370.76 19.11
 -17 7 1 375.18 19.09
 17 7 -2 61.71 6.84
 -17 7 2 62.4 8.29
 17 7 2 54.06 7.68
 17 7 2 73.49 8.77
 -17 7 2 70.97 8.1
 -17 7 2 70.83 9.19
 -17 -7 2 53.89 6.43
 17 -7 -2 59.61 8.35
 17 -7 2 53.81 7.97
 17 7 -2 73.61 8.89
 -17 7 -2 47.64 7.13
 -17 7 2 61.45 7.72
 17 7 2 62.89 8.41
 17 7 -2 58.05 8.01
 -17 7 -2 63.26 8.03
 17 7 -3 183.1 12.55
 -17 7 3 211.09 14.12
 17 7 3 241.01 15.48
 17 -7 -3 203.95 14.94
 -17 7 3 191.06 13.72
 -17 7 3 189.36 15.08
 17 7 3 217.02 14.85
 -17 7 3 191.18 14.51
 17 7 3 194.94 14.37
 17 -7 -4 113.06 11.39
 17 7 4 103.44 10.63
 -17 7 4 110.02 10.63
 17 7 -4 116.74 10.41
 -17 7 4 89.05 11.25
 -17 7 4 104.33 10.36
 17 7 4 107.2 10.98
 17 7 4 105.46 11.28
 -17 7 4 97.84 11.05
 17 7 5 268.56 18.39
 17 7 -5 302.49 17.72
 -17 7 5 291.4 18.47
 17 7 5 287.93 18.62
 -17 7 5 266.78 17.41
 17 7 5 282.03 18.33
 17 -7 -5 258.22 17.57
 -17 7 5 240.11 18.55
 17 7 6 15.94 6.47
 -17 7 6 12.92 6.04
 17 -7 -6 31.74 7.48
 -17 7 6 23.35 7.55
 17 7 -6 21.15 6.56
 -17 7 6 17.27 6.37
 17 7 6 20.67 6.77
 -17 7 7 81.25 11.21
 17 7 7 79.73 11.04
 17 -7 -7 73.25 10.24
 -17 7 7 77.54 11.41
 -17 7 7 91.81 11.61
 17 7 7 73.35 10.59
 17 7 -7 73.19 10.43
 17 9 0 -2.33 6.16
 -17 9 0 -2.16 5.34
 -17 9 0 -4.34 6.06
 17 9 0 -1.17 6.19
 17 -9 0 5.41 5.62
 17 9 1 215.57 16.67
 17 9 -1 205.56 16.55
 -17 9 1 187.15 15.2
 -17 9 -1 220.67 16.51
 -17 9 -1 206.72 16.03
 -17 9 1 179.41 15
 17 9 -1 225.64 17.41
 17 9 1 212.74 16.91
 17 -9 -1 193.07 16.02
 17 -9 1 163.08 14.46
 -17 9 2 27.14 7.31
 17 9 -2 25.74 7.6
 17 9 2 29.32 7.74
 -17 9 -2 28.02 7.75
 17 9 2 41.15 8.88
 -17 9 2 40.25 8.34
 -17 9 -2 40.34 8.21
 17 9 -2 46.48 9.03
 -17 9 2 26.46 7.46
 -17 9 2 36.2 8.41
 17 -9 -2 47.1 8.99
 17 -9 2 21.4 6.47
 -17 9 3 55.03 9.24
 17 9 3 55.68 9.5
 17 9 -3 45.98 9.08
 -17 9 -3 40.4 8.43
 -17 9 3 32.75 7.84
 17 9 3 54.58 9.59
 17 9 -3 42.19 8.86
 -17 9 -3 49.61 9.13
 -17 9 3 37.27 8.54
 17 9 3 40 8.34
 17 -9 -3 49.63 9.09
 -17 9 3 39.3 8.81
 -17 9 -4 27.6 7.84
 -17 9 4 34.17 8.28
 17 9 4 38.15 8.62
 17 -9 -4 32.61 7.96
 -17 9 4 30.66 7.55
 17 9 4 39.74 9.01
 -17 9 -4 25.28 7.46
 -17 9 4 42.06 9.15
 17 9 4 25.68 7.87
 -17 9 4 34.08 8.4
 -18 0 0 3400.27 94.85
 -18 0 -1 -0.4 1.96
 -18 0 1 -2.02 2.54
 18 0 -2 581.4 17.82
 -18 0 -2 557.19 16.66
 -18 0 -2 627.35 20.48
 18 0 -2 591.75 17.88
 -18 0 -2 561.85 16.69
 -18 0 3 -0.65 2.52
 18 0 -3 -1.31 2.75
 -18 0 4 1062.16 33.87
 18 0 4 984.09 32.43
 -18 0 4 1071.98 34
 18 0 4 1000.78 32.62
 -18 0 4 1014.25 36.41
 18 0 5 -0.51 2.44
 18 0 -5 0.6 2.82
 -18 0 5 -0.75 2.94
 18 0 5 1.03 2.8
 18 0 -5 0.79 3.86
 -18 0 6 1264.21 42.54
 18 0 6 1117.03 39.27
 -18 0 6 1145.02 40.5
 18 0 -6 1145.52 42.54
 -18 0 6 1148.09 40.45
 18 0 6 1089.72 39.02
 18 0 -6 1203.39 39.47
 -18 0 7 -4.4 4.71
 18 0 7 0.79 3.72
 -18 0 7 -0.87 4.68
 18 0 7 0.79 3.69
 18 0 -7 0.67 3.31
 -18 0 7 -1.85 3.51
 18 0 -7 4.84 4.45
 18 0 -8 59.78 9.28
 -18 0 8 77.4 10.06
 18 0 8 57.16 8.4
 -18 0 8 57.2 8.84
 18 0 8 54.83 8.34
 18 0 -9 7.04 5.61
 -18 2 0 629.2 18.31
 18 2 0 618.01 22.35
 -18 2 0 608.67 18.25
 18 2 0 632.64 19.12
 18 2 0 638.65 19.15
 -18 2 1 136.88 6.44
 18 2 1 143.19 6.27
 -18 -2 -1 132.45 7.07
 -18 2 -1 137.96 5.8
 -18 2 -1 126.23 5.9
 -18 2 1 146.52 6.28
 18 2 -1 134.66 6.67
 -18 2 -1 130.36 5.94
 18 -2 -1 152.26 10.45
 18 2 1 135.94 6.18
 -18 2 1 145.57 6.27
 -18 2 -1 134.59 5.76
 18 2 -1 159.76 9.34
 18 -2 -2 2362.38 69.63
 -18 -2 -2 2143.53 62.22
 -18 -2 2 2332.63 69.56
 -18 2 2 2397.56 63.94
 18 2 2 2274.34 63.34
 18 -2 -2 2420.32 69.58
 -18 2 2 2402.53 70.28
 18 2 2 2281.62 63.36
 -18 2 2 2389.63 63.95
 -18 2 3 26.19 3.56
 18 2 3 19.99 3.16
 18 -2 -3 28.19 5.05
 18 -2 -3 26.08 4.99
 -18 2 3 29.75 5.45
 18 2 -3 26.93 4.64
 18 2 3 17.97 2.97
 -18 2 3 23.41 3.47
 -18 -2 3 26.95 4.91
 -18 2 3 23.99 4.49
 18 2 4 1115.41 35.38
 -18 -2 4 1145.34 38.87
 -18 2 4 1209.32 39.31
 -18 2 4 1146.52 36.14
 18 2 4 1123.76 35.38
 -18 2 4 1163.85 36.28
 18 -2 -4 1183.03 39.47
 18 -2 -4 1143.44 38.24
 18 2 -4 1129.27 38.54
 18 -2 -4 1197.12 41.32
 18 -2 -5 26.97 5.94
 18 2 -5 31.92 5.63
 -18 -2 5 30.49 5.72
 18 -2 -5 29 5.31
 18 -2 -5 25.51 5.32
 18 -2 -6 282.47 18.15
 18 2 -6 258.95 15.94
 -18 2 6 308.53 17.3
 -18 2 6 263.82 15.54
 18 2 6 265.62 14.99
 18 -2 -6 311.55 16.73
 18 -2 -6 265.44 15.4
 -18 2 6 297.83 16.23
 18 2 6 264.33 15.01
 18 2 7 38.3 6.88
 -18 2 7 51.49 7.78
 18 -2 -7 48.47 7.17
 -18 -2 7 54.3 7.75
 18 -2 -7 46.07 7.06
 -18 2 7 44.57 7.55
 18 2 7 36.07 6.75
 18 2 -7 42.14 7.23
 18 -2 -7 51.14 8.85
 18 2 8 458.01 24.56
 -18 2 8 523 26.61
 18 -2 -8 499.63 27.22
 18 2 -8 523.56 26.02
 -18 2 8 506.27 26.08
 18 2 8 528.8 25.7
 18 2 -9 25.93 7.13
 18 -2 -9 18.06 7.8
 18 -2 -9 43.93 7.75
 -18 2 9 21.74 7.22
 18 2 9 16.72 6.18
 -18 2 9 33.97 8.14
 18 2 9 22.41 6.7
 18 4 0 1204.24 36.18
 -18 4 0 1089.35 34.59
 -18 4 0 1064.99 36.34
 18 -4 0 1069.64 39.32
 18 4 0 1207.01 36.21
 -18 4 0 1117.17 34.7
 18 4 0 1121.43 35.43
 -18 4 0 1121.28 39.51
 18 4 1 256.62 11.29
 -18 4 1 246.74 11.59
 18 4 1 254.96 12.21
 -18 4 1 266.77 11.81
 -18 4 1 262.67 12.55
 -18 4 1 259.05 15.14
 -18 4 -1 244.97 14.45
 18 -4 -1 268.43 15.13
 -18 4 -1 263.72 11.95
 18 4 1 259.58 12.33
 18 4 -1 276.62 12.89
 18 4 -1 249.68 12.41
 -18 4 -1 271.9 12.03
 -18 4 2 1208.81 42.22
 -18 4 -2 1209.16 40.51
 -18 4 2 1038.77 37.35
 -18 -4 2 1086.3 39.21
 18 4 2 1192.33 37.11
 -18 4 2 1148.95 36.42
 -18 4 2 1154.6 36.47
 18 4 2 1196.95 37.14
 18 -4 -2 1149.92 40.15
 -18 4 2 1186.38 37.78
 18 4 -2 1236.57 38.59
 -18 4 3 22.92 5.71
 -18 -4 3 21.25 4.7
 18 4 -3 32.86 5.29
 18 -4 -3 27.36 5.1
 18 -4 -3 32.74 5.55
 -18 4 3 25.77 4.82
 18 -4 -4 773.89 30.6
 -18 4 4 850.56 34.71
 18 4 -4 849.22 31.26
 -18 4 4 840.53 29.91
 18 4 4 820.04 29.68
 18 -4 -4 867.88 32.46
 -18 4 4 853.87 29.99
 18 4 4 802.49 29.43
 -18 4 4 804.27 30.58
 -18 -4 4 840.77 31.12
 18 -4 -5 40.42 6.1
 -18 4 5 50.6 8.45
 18 4 -5 36.48 6.25
 -18 -4 5 34.26 5.81
 -18 4 5 42.19 6.28
 18 4 5 33.87 5.69
 -18 4 5 50.94 6.47
 18 -4 -5 45.11 6.82
 -18 4 5 37.35 6.02
 18 4 5 45.68 6.14
 18 -4 -6 350.17 18.76
 18 -4 -6 309.9 17.26
 18 4 -6 325.05 18.39
 -18 4 6 349.42 18.43
 18 4 6 341.45 18.32
 -18 4 6 349.73 21.77
 18 4 6 317.07 17.75
 -18 4 6 348.69 18.47
 -18 -4 7 85.35 9.51
 -18 4 7 90.33 10.08
 18 4 7 96.92 10.32
 -18 4 7 97.91 10.37
 18 -4 -7 95.47 10.22
 -18 4 7 94.65 12.14
 18 4 7 80.55 9.68
 18 4 -7 80.43 9.52
 18 -4 -8 212.75 15.48
 -18 4 8 180.38 15.18
 18 4 8 175.25 14.67
 18 4 8 178.82 14.96
 -18 4 8 203.51 16.04
 -18 4 8 187.45 17.55
 18 4 -8 205.89 15.84
 -18 4 9 35.6 8.69
 -18 4 9 33.46 9.6
 -18 4 9 34.32 8.53
 18 4 9 19.25 6.85
 18 4 -9 23.43 7.26
 18 -4 -9 35.08 7.85
 18 4 9 27.81 7.73
 -18 6 0 1330.56 42.41
 18 6 0 1265.02 43.15
 18 6 0 1298.59 43.43
 -18 6 0 1298.57 42.15
 18 -6 0 1162.66 44.39
 -18 6 0 1259.75 45.91
 -18 6 1 46.76 6.61
 18 6 -1 43.25 6.52
 -18 6 -1 39.01 6.2
 -18 6 1 38.46 5.67
 18 6 1 48.71 6.5
 -18 6 1 54.78 7.76
 -18 6 -1 53.21 7.77
 18 6 -1 49.66 6.84
 -18 6 1 49.21 6.17
 -18 6 -1 28.33 5.84
 18 6 1 55.25 6.78
 18 6 -1 45.53 5.66
 18 -6 -1 54.5 7.75
 18 -6 1 43.1 7.09
 18 6 2 308.99 16.08
 -18 6 2 285.67 14.98
 -18 6 2 275.77 15.77
 18 6 2 270.09 15.48
 -18 6 2 285.89 14.98
 18 6 2 275.35 15.45
 -18 6 -2 299.61 15.67
 -18 6 2 272.18 13.47
 -18 -6 2 256.76 14.74
 -18 6 -2 290.4 15.37
 18 6 -2 285.76 14.64
 18 -6 -2 237.49 15.94
 -18 6 2 276.35 17.61
 -18 6 3 13.67 4.44
 18 6 3 6.25 4.31
 18 6 3 13.51 4.98
 -18 6 3 16.58 4.54
 -18 6 3 7.16 4.61
 -18 -6 3 5.22 3.18
 18 -6 -3 11.59 4.85
 -18 6 3 9.13 3.6
 -18 6 3 11.75 4.17
 18 6 3 12.86 4.62
 18 6 -3 3.35 3.65
 -18 6 4 318.19 20.38
 -18 6 4 340.84 17.94
 18 6 4 316.75 17.78
 -18 -6 4 347.34 17.08
 18 -6 -4 338.71 19.32
 18 6 -4 339.79 18.04
 18 6 4 354.07 18.99
 18 6 4 344.17 18.35
 -18 6 4 316.45 17.51
 18 6 5 7.09 4.68
 -18 6 5 7.13 5.35
 -18 6 5 2.57 3.94
 18 6 -5 -0.84 4.18
 -18 -6 5 1.38 3.3
 18 -6 -5 1.9 4.18
 -18 6 5 6.91 4.82
 18 6 5 7.29 4.88
 -18 6 6 451.52 26.21
 18 6 -6 424.54 22.5
 18 6 6 421.85 22.91
 -18 6 6 428.17 22.89
 -18 6 6 415.58 22.56
 18 6 6 420.33 22.72
 18 -6 -6 429.67 22.99
 -18 -6 6 460.38 20.92
 -18 6 7 24.09 7.12
 18 6 7 21 6.51
 -18 6 7 6.91 6.23
 18 -6 -7 6.3 5.2
 18 6 7 13.24 6.09
 -18 6 7 19.62 6.73
 18 6 -7 12.69 5.84
 -18 8 0 58.94 8.31
 18 8 0 60.88 8.79
 18 8 0 71.57 9.44
 -18 8 0 58.64 8.39
 18 -8 0 56.75 8.67
 -18 8 -1 1.86 4.35
 -18 8 1 2.7 4.29
 18 8 -1 1.01 4.72
 18 8 1 -0.99 4.9
 -18 8 1 7.94 5.71
 18 -8 -1 -2.09 4.9
 18 -8 1 -2.03 4.47
 -18 8 -1 -4.64 4.9
 -18 8 1 1.81 4.32
 18 8 1 -4 4.94
 18 8 -1 -1.01 5.15
 -18 8 2 552.71 26.92
 18 8 2 518.51 26.15
 18 8 2 539.53 26.59
 -18 8 2 558.03 25.93
 -18 8 -2 493.19 25.27
 18 8 -2 606.67 28.03
 -18 8 2 541.14 28.06
 18 8 -2 582.36 27.9
 18 8 2 566.14 26.92
 -18 8 -2 570.09 26.49
 -18 8 2 561.14 26.02
 18 8 -2 527.04 23
 18 -8 -2 527.9 27.18
 18 -8 2 483.14 25.71
 -18 8 3 5.8 4.95
 18 8 3 6.26 5.42
 -18 8 3 -2.37 5.23
 18 8 -3 3.31 5.17
 18 8 3 -1.04 4.78
 -18 8 -3 -0.99 4.53
 -18 8 3 -0.96 4.41
 -18 8 -3 -0.99 4.44
 18 8 -3 2.21 5.28
 -18 8 3 1.07 4.62
 18 8 3 -1.05 4.62
 18 8 -3 5.4 4.31
 18 -8 -3 2.2 5.06
 -18 8 4 197.77 16.8
 -18 8 4 215.18 15.89
 18 8 4 222.1 16.59
 18 -8 -4 179.22 15.57
 -18 8 4 209.12 16.85
 18 8 4 222.59 16.63
 -18 8 4 248.04 16.81
 18 8 4 208.07 16.35
 18 8 -4 195.18 14.28
 18 -8 -5 -1.15 5.08
 18 8 5 2.33 5.24
 -18 8 5 4.34 4.57
 -18 8 5 -1.29 5.67
 18 8 -5 0.98 5.62
 -18 8 5 4.99 5.49
 18 8 5 1.24 5.2
 -18 8 5 3.33 5.3
 18 8 5 4.69 5.5
 -19 1 0 -1.07 2.56
 -19 -1 0 1.7 2.02
 -19 1 -1 1099.89 34.59
 -19 -1 -1 1080.53 32.84
 19 1 -1 1030.92 28.79
 19 1 -1 1046.76 28.7
 19 1 -1 1033.68 28.79
 19 1 -1 1054.25 28.72
 19 -1 -1 1118.66 36.92
 -19 -1 -2 124.26 5.5
 19 -1 -2 131.47 6.06
 19 -1 -2 153.87 10.61
 19 -1 -2 126.69 6.02
 19 -1 -2 156.71 10.56
 19 -1 2 117.52 5.42
 19 1 2 130.97 5.76
 -19 1 2 124.64 6.23
 -19 1 2 131.96 9.73
 -19 -1 -2 135.5 7.21
 -19 1 -2 150 8.88
 -19 -1 2 148.4 10.52
 -19 1 2 152.67 10.42
 -19 1 -2 135.88 5.43
 -19 -1 -2 118.48 5.46
 19 1 -2 168.57 10.38
 -19 1 -2 130.69 5.33
 19 1 -2 138.94 6.44
 19 1 -2 139.53 6.45
 -19 1 2 139.01 6.42
 19 1 2 130.52 5.75
 19 1 -3 1497 47.28
 19 -1 -3 1527.15 48.58
 -19 -1 3 1442.36 47.54
 -19 1 3 1427.81 47.2
 19 -1 -3 1484.59 47.3
 19 1 3 1383.22 41.56
 -19 1 3 1450.27 42.62
 -19 1 3 1457.11 42.6
 19 1 3 1379.03 41.53
 19 -1 -3 1523.02 47.84
 19 -1 -4 217.51 14.13
 19 1 -4 225.28 13.77
 -19 -1 4 208.76 13.39
 -19 1 4 229.4 13.88
 19 -1 -4 226.98 13.25
 19 1 4 218.72 10.8
 -19 1 4 232.27 11.63
 -19 1 4 211.87 11.28
 19 1 4 201.91 10.49
 19 -1 -4 242.47 14
 19 -1 -5 379.87 18.37
 -19 1 5 362.72 19.03
 -19 -1 5 394.83 19.61
 19 1 5 367.35 16.54
 19 -1 -5 394.64 20.61
 19 1 -5 373.3 19.36
 19 1 5 380.98 16.72
 19 1 -6 51.1 7.67
 19 -1 -6 53.54 8.4
 -19 1 6 51.97 7.42
 -19 1 6 53.64 7.21
 19 1 6 54.04 6.64
 -19 1 6 50.58 6.97
 19 1 6 50.52 6.45
 19 -1 -6 61.89 7.52
 19 1 -6 54.02 6.6
 19 -1 -7 413.28 19.46
 -19 -1 7 377.75 20.46
 -19 1 7 376.97 20.66
 -19 1 7 346.88 19.64
 19 1 7 335.81 18.34
 19 -1 -7 293.65 19.79
 19 1 -7 376 20.54
 -19 1 7 339.62 19.18
 19 1 7 311.51 17.87
 -19 1 8 -4.12 4.64
 19 1 8 3.7 4.33
 19 1 -8 6.42 5.3
 19 -1 -8 4.67 5.67
 19 -1 -8 3.28 4.45
 -19 1 8 2.07 5.29
 -19 1 9 207.33 16.59
 19 1 9 187.71 15.41
 -19 1 9 187.04 15.94
 19 1 9 191.76 15.72
 19 -1 -9 208.43 17.23
 19 1 -9 175.18 15.49
 -19 3 0 3.33 3.24
 -19 3 0 3.37 1.58
 19 3 0 0.92 1.84
 19 -3 0 1.48 3.27
 19 3 0 2.62 2.37
 -19 3 0 2.42 1.39
 19 3 0 3.07 2.02
 -19 3 1 1506.16 42.33
 19 3 1 1497.03 43.94
 -19 3 -1 1478.81 42.1
 19 3 1 1493.88 42.71
 19 -3 -1 1522.05 49.25
 -19 3 1 1426.09 42.81
 19 -3 -1 1384.57 47.59
 -19 3 1 1499.4 48.86
 -19 -3 -1 1370.72 41.76
 -19 3 -1 1466.7 47.63
 -19 3 -1 1505.75 42.14
 19 3 -1 1431.9 43.2
 19 3 1 1513.78 42.77
 -19 3 1 1468.76 42.25
 19 3 -1 1509.44 43.51
 -19 3 2 17.67 4.15
 19 3 -2 14.53 3.77
 -19 3 2 20.72 3.46
 19 3 2 22.38 3.32
 -19 3 2 26.56 3.44
 19 3 2 17.6 2.99
 19 -3 -2 17.19 4.36
 -19 3 2 27.8 5.43
 -19 -3 2 20.32 4.58
 -19 3 -2 15.12 3.83
 19 -3 -2 16.3 4.35
 -19 3 2 29.68 3.61
 19 3 2 18.83 2.96
 19 -3 -3 185.16 12.33
 -19 3 3 196.45 13.44
 19 3 -3 183.33 11.51
 -19 3 3 180.04 9.75
 19 3 3 163.81 9.15
 19 -3 -3 172.54 11.92
 19 3 3 184.61 9.56
 -19 3 3 170.66 9.62
 -19 -3 3 171.67 11.78
 -19 3 3 189.02 11.8
 19 -3 -4 25.83 5.37
 -19 3 4 22.05 5.81
 19 3 4 20.07 3.82
 19 3 4 15.75 3.69
 19 3 -4 23.02 5.12
 19 -3 -4 29.15 5.55
 -19 3 4 27.69 5.25
 -19 -3 4 22.61 4.91
 19 3 -5 1105.42 39.2
 19 -3 -5 1074.97 39
 -19 3 5 1066.27 41.82
 19 -3 -5 1161.6 39.43
 -19 -3 5 1150.14 39.53
 -19 3 5 1073.1 38.97
 -19 3 5 1033.03 36.8
 -19 3 5 1052.51 36.9
 19 3 5 1065.22 36.21
 19 3 5 1012.95 35.97
 -19 -3 6 17.59 5.17
 -19 3 6 12.29 4.85
 19 3 6 13.94 4.16
 -19 3 6 13.05 4.69
 19 3 -6 18.08 5.26
 19 -3 -6 16.12 5.35
 19 -3 -6 12.99 5.12
 19 3 6 19.98 4.71
 -19 3 6 6.1 4.1
 19 3 -7 184.15 14.28
 19 -3 -7 194.53 13.73
 -19 -3 7 210.97 14.63
 19 -3 -7 201.95 14.22
 19 3 7 163.86 12.72
 -19 3 7 185.66 13.97
 19 3 7 173.83 13.27
 -19 3 7 188.19 14.24
 19 -3 -8 8.54 5.44
 19 3 -8 11.56 5.63
 -19 3 8 -5.37 6.46
 19 3 8 2.95 4.6
 -19 3 8 3.21 5.55
 19 3 8 -1.96 5.08
 19 -3 -9 55.88 8.86
 19 3 -9 62.89 10.07
 19 3 9 46.45 8.68
 -19 3 9 62.88 10.21
 -19 3 9 46.67 9.26
 19 3 9 40.57 9
 -19 5 0 6.59 3.18
 19 5 0 4.01 2.62
 -19 5 0 -0.47 2.72
 -19 5 0 2.55 3.75
 19 -5 0 2.5 3.67
 19 -5 1 374.66 20.4
 19 -5 -1 408.56 20.54
 -19 5 1 410.84 20.94
 -19 5 -1 423.16 20.79
 19 5 -1 431.64 17.72
 -19 5 -1 362.67 16.66
 -19 5 2 25.88 6.1
 -19 -5 2 31.28 5.43
 -19 5 2 20.14 4.35
 19 -5 -2 32.01 6.52
 19 5 -2 25.83 4.96
 19 5 3 1056.54 37.16
 -19 5 3 1090.31 41.62
 -19 5 3 1040.87 37.13
 19 -5 -3 1112.63 39.97
 -19 -5 3 1020.99 37.56
 19 5 3 1086.47 36.72
 -19 5 3 1074.79 36.24
 -19 5 3 1092.12 36.36
 19 5 3 1096.1 36.8
 19 5 -3 1073.96 37.37
 19 5 4 21.21 4.65
 -19 5 4 29.91 6.84
 -19 5 4 30.99 5.23
 19 -5 -4 37.17 6.82
 19 5 -4 37.58 6.25
 19 5 4 35.76 5.69
 -19 5 4 34.61 5.65
 -19 5 4 18.75 4.7
 -19 -5 4 23.59 4.92
 19 5 5 96.38 8.94
 -19 -5 5 82.09 8.51
 -19 5 5 84.96 8.84
 19 5 5 84.51 8.69
 19 -5 -5 77.34 9.32
 19 5 -5 83.65 9.25
 -19 5 5 72.28 10.38
 -19 5 5 71.46 8.17
 19 5 6 6 4.02
 -19 5 6 0.88 4.27
 -19 5 6 3.53 4.29
 19 5 6 1.71 4.01
 19 -5 -6 9.44 5.05
 -19 5 6 7.5 6.18
 19 5 -6 6.36 4.57
 -19 5 7 282.08 20.75
 19 5 -7 257.44 17.28
 -19 -5 7 254.68 16.37
 -19 5 7 248.8 17.01
 19 5 7 224.45 16.19
 -19 5 7 263.98 17.57
 19 5 7 218.03 15.94
 19 -5 -7 258.58 17.37
 19 5 8 -1.1 5.42
 19 -5 -8 -1.07 4.83
 -19 5 8 4.62 5.31
 19 5 8 3.32 5.29
 -19 5 8 3.43 5.46
 19 5 -8 7.86 5.36
 19 7 0 4.17 4.53
 -19 7 0 -0.74 4.46
 19 7 0 8.32 4.71
 -19 7 0 11.8 4.74
 -19 7 0 4.23 4.35
 19 -7 0 9.9 5.07
 -19 7 1 345.82 21.27
 19 -7 -1 366.69 21.24
 19 -7 1 361.77 21.06
 -19 7 1 391.12 19.22
 19 7 1 394.56 20.21
 -19 7 -1 398.47 19.62
 19 7 -1 403.81 20.5
 19 7 1 400.25 20.28
 -19 7 -1 364.69 18.99
 19 7 -1 400.62 20.45
 -19 7 1 369.21 18.83
 19 7 2 54.73 7.61
 -19 7 2 49.33 7.44
 19 7 -2 60.07 8.02
 -19 7 -2 48.83 7.13
 19 7 2 57.26 7.84
 -19 7 2 59.28 7.6
 -19 7 2 48.21 8.52
 -19 -7 2 50.64 6.78
 19 -7 -2 39.35 7.86
 19 7 -2 41.1 6.01
 -19 7 2 50.83 7.16
 -19 7 -2 55.19 7.5
 19 7 2 42.84 6.85
 19 7 -2 63.56 8.45
 -19 7 3 172.26 14.01
 19 7 3 189.7 14.13
 19 7 3 213.38 14.46
 -19 7 3 196.41 13.63
 -19 7 3 214.62 16.37
 -19 7 -3 189.03 13.66
 19 -7 -3 196.47 15.43
 -19 7 -3 183.86 13.4
 19 7 3 221.63 15
 -19 7 3 194.62 13.47
 19 7 -3 202.34 13.4
 -19 7 4 60.93 9.11
 19 7 4 80.98 9.75
 -19 7 4 80.7 9.12
 19 7 4 80.6 9.59
 19 7 4 83.68 9.93
 -19 7 4 78.84 9.17
 -19 7 4 69.42 10.38
 19 7 -4 69.75 8.28
 19 -7 -4 81.09 10.05
 -19 7 5 234.97 18.59
 -19 7 5 202.65 16.25
 19 7 5 225.29 16.85
 19 -7 -5 265.9 17.97
 -19 7 5 225.64 15.89
 19 7 5 241.99 16.77
 19 7 -5 251.99 16.29
 -19 7 5 229.03 16.19
 19 7 5 238.18 16.82
 19 7 6 15.09 6.32
 19 -7 -6 11.18 5.64
 -19 7 6 27.57 7.1
 19 7 6 16.55 5.93
 19 7 6 17.72 6.45
 -19 7 6 14.86 6.18
 -19 7 6 24.87 8.14
 19 7 -6 16.44 5.91
 19 9 0 -1.14 6.2
 -19 9 0 13.64 6.68
 19 -9 0 2.37 5.65
 -19 9 0 3.12 5.49
 19 9 0 3.4 5.52
 19 9 -1 219.36 17.04
 -19 9 -1 185.94 15.51
 -19 9 1 246.35 17.03
 19 9 1 239.13 17.59
 19 -9 -1 199.85 17.36
 19 -9 1 184.86 16.21
 19 9 -1 245 17.83
 -19 9 1 232.76 16.52
 19 9 1 244.67 17.77
 -19 9 -1 250.45 17.58
 -19 9 1 210.2 17.56
 -19 9 2 16.94 7.1
 -19 9 2 24.24 7.14
 19 9 2 20.61 6.92
 -19 9 -2 29.03 7.73
 19 9 -2 16.68 6.94
 19 -9 -2 27.02 7.59
 19 9 2 22.96 7.17
 -19 9 -2 23.66 6.79
 -19 9 2 21.12 6.53
 19 9 -2 19.06 6.77
 -19 9 3 58.33 10.51
 19 9 -3 63.28 10.11
 19 9 3 72.26 10.37
 -19 9 -3 60.85 9.86
 -19 9 3 77.93 10.04
 -19 9 3 40.93 8.26
 19 9 3 54.65 9.31
 19 9 3 57.16 9.83
 -19 9 3 51.82 9.63
 -19 9 -3 50.86 9.26
 19 9 -3 55.8 9.51
 19 9 -3 56.31 8.12
 19 -9 -3 56.47 10.22
 -20 0 0 2606.56 74.87
 20 0 0 2593.63 76.95
 20 0 1 -1.24 3.06
 20 0 -1 -0.64 3.01
 -20 0 -1 2.21 2.19
 -20 0 -2 125.74 4.58
 -20 0 -2 158.9 8.67
 -20 0 2 178.05 11.55
 -20 0 -2 127.62 4.61
 20 0 -2 163.87 10.9
 20 0 2 162.01 10.46
 20 0 -2 145.99 5.99
 20 0 -2 158.25 6.15
 20 0 -2 177.31 11.21
 20 0 -3 2.88 3.8
 -20 0 3 1.46 3
 20 0 -4 375.33 18.81
 -20 0 4 334.92 17.66
 20 0 -4 318.35 16.75
 20 0 -5 1.38 3.52
 20 0 -5 -0.87 3.75
 -20 0 5 -1.66 3.73
 20 0 -6 681.44 27.16
 -20 0 6 635.6 26.69
 20 0 -6 661.82 29.52
 20 0 -7 7.52 4.15
 -20 0 7 10.96 5.49
 20 0 -7 5.21 5.25
 20 0 -8 12.54 5.93
 20 0 -9 1.25 5.84
 20 2 0 169.74 6.48
 -20 2 0 153.83 5.67
 20 2 0 181.18 9.94
 -20 2 0 144.85 5.56
 20 2 0 162.99 6.41
 20 -2 0 145.52 10.72
 -20 2 0 171.4 10.99
 20 2 1 144.22 6
 -20 2 1 133.14 5.92
 20 2 1 140.47 6.03
 20 -2 -1 133.57 10.53
 -20 2 -1 136.1 5.4
 20 -2 -1 149.28 10.79
 -20 2 1 154.36 10.74
 -20 -2 -1 154.11 7.91
 20 2 -1 134.1 6.49
 -20 2 1 163.05 10.91
 20 2 -1 133.14 6.34
 -20 2 -1 141.68 5.61
 -20 2 1 142.47 6.06
 20 2 -1 143.39 6.52
 -20 2 -1 145.06 5.66
 -20 2 -1 137.56 5.4
 20 2 -1 139.46 6.56
 20 2 2 800.71 23.73
 20 2 -2 801.81 28.72
 20 -2 2 751.17 23.49
 20 -2 -2 850.92 30.72
 20 2 2 720.95 23.74
 -20 2 2 818.63 30.66
 -20 -2 -2 715.37 23.48
 -20 -2 2 793.46 30.36
 -20 2 2 799.14 29.68
 -20 2 2 786.54 24.21
 20 2 2 778.17 23.65
 -20 2 2 810.42 24.27
 20 -2 -2 869.03 31.1
 20 2 -3 26.55 4.82
 -20 2 3 19.48 3.25
 20 -2 -3 18.48 4.77
 -20 2 3 14.33 4.35
 20 2 3 13.58 2.73
 20 -2 -3 12.26 3.94
 20 2 3 18.78 2.9
 -20 2 3 18.87 3.29
 -20 2 3 21.71 4.52
 -20 -2 3 13.36 4.28
 20 2 -4 313.57 16.56
 20 -2 -4 300.44 16.41
 -20 -2 4 304.12 16.77
 -20 2 4 268.84 15.87
 20 2 4 309.05 13.42
 -20 2 4 261.27 13.41
 20 2 4 327.62 13.68
 -20 2 4 302.09 14.07
 20 -2 -4 291.2 16.52
 -20 -2 5 30.47 6.09
 -20 2 5 32 6.07
 -20 2 5 25.22 4.86
 20 -2 -5 25.02 6.29
 -20 2 5 31.33 5.21
 20 -2 -5 28.04 5.98
 20 -2 -5 22.52 5.34
 20 2 -5 30.11 5.88
 20 -2 -6 59.94 9.37
 20 2 -6 78.72 9.34
 20 -2 -6 88.95 9.02
 -20 -2 6 105.5 10.18
 -20 2 6 72.38 8.29
 20 2 6 93.39 8.31
 -20 2 6 105.29 9.42
 20 2 6 84.77 8.07
 -20 2 6 82.88 9.42
 20 -2 -6 87.18 9.27
 -20 -2 7 71.74 9.18
 -20 2 7 66.4 9.01
 -20 2 7 66.56 8.89
 20 2 7 64.11 8.03
 20 -2 -7 73.52 10.25
 20 2 7 67.58 8.2
 -20 2 7 60.5 8.21
 20 -2 -7 69.36 8.73
 20 -2 -7 59.8 8.05
 20 2 -7 45.37 7.96
 20 -2 -8 275.36 17.28
 -20 -2 8 270.7 18.33
 20 -2 -8 252.31 19.08
 20 2 -8 242.27 17.37
 20 2 8 236.87 16.41
 -20 2 8 221.71 16.76
 20 -2 -8 265.57 16.83
 -20 2 8 266.57 17.89
 20 2 8 267.65 16.99
 20 -2 -9 10.02 5.46
 -20 2 9 14.41 6.53
 20 2 9 22.45 6.74
 20 2 9 11.82 5.59
 -20 2 9 16.87 7.01
 20 2 -9 26.36 7.39
 20 -2 -9 1.35 6.67
 20 4 0 326.95 14.59
 20 -4 0 323.13 17.98
 20 4 0 319.53 14.07
 -20 4 0 313.79 13.19
 -20 4 0 325.86 13.36
 20 4 0 358.77 14.64
 -20 4 0 348.62 18.03
 20 4 1 192.29 10.02
 -20 4 -1 182.62 9.52
 -20 4 1 203.62 9.86
 -20 4 1 203.31 10.44
 -20 4 1 207.26 9.89
 -20 4 1 189.49 13.27
 -20 4 -1 174.4 12.38
 -20 4 1 187 11.59
 -20 4 -1 170.79 9.34
 20 4 -1 200.9 10.55
 20 4 1 184.41 9.94
 20 -4 -1 203.75 13.73
 20 4 1 178.78 9.66
 20 4 -1 224.57 11
 20 4 -2 301.34 15.17
 -20 4 2 315.18 13.42
 20 4 2 311.65 13.53
 -20 4 2 302.67 14.04
 -20 4 2 314.9 17.84
 -20 4 -2 323.02 17.04
 -20 -4 2 253.87 15.47
 -20 4 2 260.87 14.47
 20 -4 -2 303.33 17.16
 -20 4 -2 274.1 12.89
 -20 4 -2 284.68 13.04
 20 4 2 301.08 13.45
 -20 4 2 292.07 13.03
 -20 4 3 22.63 5.64
 -20 -4 3 20.3 5.05
 20 4 -3 16.73 4.71
 20 -4 -3 20.39 5.03
 20 -4 -3 32.2 5.98
 -20 4 3 16.84 4.49
 20 -4 -4 218.57 14.33
 -20 4 4 281.44 17.81
 20 4 -4 238.6 14.48
 20 4 4 227.28 12.58
 -20 4 4 235.17 12.98
 20 -4 -4 240.21 15.23
 20 4 4 243.79 12.85
 -20 4 4 241.33 13.11
 -20 -4 4 253.22 15.13
 20 -4 -5 27.11 5.79
 -20 4 5 34.33 7.36
 -20 4 5 20.55 4.99
 20 4 5 15.37 4.32
 20 4 5 28.14 5.08
 -20 4 5 19.17 4.98
 20 4 -5 27.8 5.94
 20 -4 -5 20.67 5.68
 -20 -4 5 17.83 5.19
 -20 4 5 25.46 5.62
 20 -4 -6 107.46 10.59
 -20 4 6 142.37 14
 20 4 -6 139.69 12.08
 -20 -4 6 142.27 11.76
 -20 4 6 122.47 10.87
 20 4 6 130.16 10.67
 20 -4 -6 145.3 12.14
 -20 4 6 136.85 11.22
 20 4 6 114.85 10.31
 20 4 -7 60.89 8.98
 -20 -4 7 68.43 9.2
 -20 4 7 74.63 11.12
 20 -4 -7 47.5 8.21
 -20 4 7 65.63 9
 20 4 7 51.54 7.77
 -20 4 7 62.26 8.72
 20 4 7 64.76 8.35
 20 4 8 95.11 10.89
 -20 4 8 105.16 11.83
 20 -4 -8 102.25 11.62
 -20 4 8 94.46 13.29
 -20 4 8 80 10.72
 20 4 8 72.2 9.59
 20 4 -8 107.4 12.13
 20 -6 0 686.61 30.97
 20 6 0 716.77 28.17
 -20 6 0 727.25 27.25
 -20 6 0 735.78 27.3
 20 6 0 727.43 28.45
 -20 6 0 751.8 32.1
 20 -6 -1 62.72 8.7
 20 -6 1 56.47 8.3
 20 6 -1 60.58 6.71
 20 6 1 78.35 8.01
 -20 6 1 50.58 6.29
 -20 6 1 69.38 9.19
 -20 6 -1 76.32 9.13
 20 6 1 75.34 7.66
 20 6 -1 41.54 6.46
 -20 6 1 61.03 6.68
 20 6 -1 69.29 7.72
 20 6 2 109.18 9.17
 -20 6 2 94.95 9
 20 6 2 97.58 9
 -20 6 2 92.75 8.21
 20 6 2 95.86 8.74
 20 6 -2 80.7 8.62
 -20 6 2 86.18 10.04
 -20 -6 2 84.94 8.84
 20 6 -2 84.9 8.11
 20 6 -2 87.12 8.89
 -20 6 2 81.53 7.85
 20 -6 -2 78.84 9.63
 20 6 -3 12.17 4.67
 -20 6 3 23.96 4.65
 -20 6 3 20.32 5.24
 20 6 3 19.71 5.14
 -20 6 3 18.23 4.49
 20 6 3 15.35 4.42
 -20 6 3 14.25 5.8
 -20 -6 3 11.11 4.22
 20 6 3 15.25 4.74
 20 -6 -3 25.13 6.6
 -20 6 3 19.69 4.69
 20 6 4 134.12 11.05
 -20 6 4 152.11 11.44
 -20 6 4 134.74 13.41
 20 6 -4 138.04 11.45
 -20 -6 4 114.53 10.1
 -20 6 4 146.34 11.15
 20 6 4 167.4 12.02
 -20 6 4 120.79 11.13
 20 6 4 132.36 11.36
 20 -6 -4 159.11 13.26
 20 6 5 13.1 5.14
 -20 6 5 5.1 4.57
 -20 6 5 5.03 5.55
 20 6 5 11 4.99
 20 6 5 12.05 5.49
 -20 6 5 16.12 5.12
 20 6 -5 21.16 6.38
 20 -6 -5 15.29 5.93
 -20 -6 5 10.03 4.82
 -20 6 6 268.5 20.63
 20 6 -6 265.85 17.55
 20 6 6 271.5 17.34
 -20 6 6 229.24 16.38
 20 6 6 276.77 17.54
 -20 6 6 276.37 17.58
 20 -6 -6 278.62 18.65
 -20 -6 6 250.45 15.75
 -20 -6 7 9.53 5.18
 20 -6 -7 22.24 7.09
 -20 6 7 24.67 8.65
 -20 6 7 15.12 6.45
 20 6 7 21.38 6.67
 -20 6 7 18.35 6.37
 20 6 7 20.24 6.72
 20 6 -7 18.48 6.56
 -20 8 0 6.04 5.98
 -20 8 0 9.56 5.18
 20 8 0 15.42 5.6
 20 8 0 6.78 4.96
 -20 8 0 7.02 4.77
 20 -8 0 11.36 6.09
 -20 8 1 7.35 6.16
 20 8 -1 9.85 5.12
 -20 8 1 6.08 4.44
 20 8 1 14.59 5.72
 -20 8 -1 5.35 4.56
 20 -8 -1 6.9 5.5
 20 -8 1 8.92 5.42
 -20 8 -1 5.34 4.91
 -20 8 1 12.12 5.16
 20 8 -1 5.91 4.96
 20 8 1 26.15 6.6
 20 8 -2 293.76 18.9
 -20 8 2 315.45 21.27
 20 8 -2 310.3 19.19
 -20 8 -2 316.57 18.35
 20 -8 -2 289.41 19.98
 -20 8 2 308.86 18.18
 20 8 2 285.64 18.35
 20 8 2 322.31 19.21
 -20 8 -2 291 17.86
 -20 8 2 301.32 17.94
 -20 8 2 262.57 17.88
 -20 8 3 13.18 5.05
 20 8 3 3.07 4.98
 -20 8 3 3.83 5.63
 20 8 3 9.16 5.29
 20 8 -3 9.65 5.91
 -20 8 3 7.49 4.39
 20 8 -3 13.53 5.07
 -20 8 3 5.19 4.96
 20 8 3 7.22 5.02
 20 -8 -3 20.05 6.94
 20 8 -3 10.74 5.67
 -20 8 -3 7.54 5.27
 20 -8 -4 77.87 10.86
 -20 8 4 90.65 10.73
 -20 8 4 83.68 10.9
 20 8 4 80.72 10.71
 20 8 4 109.41 11.72
 -20 8 4 113.39 13.19
 20 8 -4 73.28 9.25
 20 8 4 105.07 11.67
 -20 8 4 99.82 10.72
 20 -8 -5 8.56 5.83
 20 8 -5 6.98 5.1
 -20 8 5 12.06 6.26
 20 8 5 6.08 6.61
 -20 8 5 4.29 5.21
 20 8 5 2.26 5.5
 -20 8 5 1.38 5.52
 20 8 5 3.44 5.67
 -20 8 5 1.09 5.32
 21 -1 0 0.69 2.99
 21 1 0 1.93 3.3
 -21 -1 0 -0.46 2.22
 21 1 1 27.74 5.05
 21 -1 -1 21.85 4.87
 21 -1 1 21.02 4.48
 21 1 -1 21.2 4.55
 -21 -1 -1 18.49 3.39
 -21 1 1 21.31 4.57
 21 1 2 115.69 9.1
 21 -1 -2 127.56 10.09
 21 -1 -2 108.59 5.15
 -21 1 2 139.96 10.18
 -21 -1 -2 107.4 6.61
 -21 -1 2 123.19 10.4
 -21 1 2 134.4 10.32
 21 1 -2 111.6 5.36
 21 1 -2 128.84 9.59
 21 1 -2 114.28 5.4
 21 -1 2 87.37 3.95
 21 1 2 85.27 4.34
 21 -1 -2 105.05 5.13
 21 -1 -3 291.14 15.78
 -21 1 3 248.63 11.18
 21 1 3 248.46 10.27
 21 -1 -3 251.14 15.11
 21 1 3 275.27 14.17
 -21 1 3 271.87 11.42
 21 1 3 267.23 10.45
 21 1 -3 286.62 15.6
 21 -1 -3 294.63 16.41
 -21 -1 3 266.8 15.65
 -21 1 3 295.94 16.12
 21 -1 -4 167.1 12.73
 21 1 -4 189.36 12.83
 -21 -1 4 179.01 12.69
 -21 1 4 161.38 12.16
 -21 1 4 154.73 9.45
 21 1 4 162 8.81
 -21 1 4 161.43 9.56
 21 1 4 169.19 8.99
 21 -1 -4 192.51 12.8
 21 -1 -4 175.52 12.27
 21 1 5 30.42 4.46
 21 -1 -5 22.3 5.48
 21 -1 -5 32.79 6.21
 21 1 -5 32.01 6.26
 21 -1 -5 29.46 6.64
 -21 -1 5 38.16 6.62
 -21 1 5 33.18 6.26
 21 1 5 32.65 4.61
 -21 -1 6 48.53 7.78
 -21 1 6 59.12 8.28
 21 1 -6 45.51 7.76
 21 -1 -6 44.9 8.36
 -21 1 6 52.22 6.86
 21 -1 -6 59.35 7.7
 -21 1 7 83.08 9.3
 21 1 7 74.56 8.13
 21 -1 -7 72.05 8.84
 21 1 -7 76.88 9.92
 21 -1 -7 66.04 9.83
 -21 1 7 77.29 9.88
 -21 1 7 81.73 9.37
 21 1 7 70.52 8.18
 -21 -1 7 69.28 9.13
 -21 1 8 6.13 5.79
 21 1 8 14.03 5.29
 -21 1 8 7.19 5.17
 21 1 8 12.37 5.01
 21 -1 -8 7.26 4.87
 -21 -1 8 4.47 5.04
 21 1 -8 11.35 6.17
 21 -1 -8 4.94 5.79
 -21 1 9 85.08 11.47
 21 1 9 69.35 9.54
 21 1 -9 64.45 10.46
 21 -1 -9 69.62 11.01
 -21 1 9 65.48 10.3
 21 1 9 66.87 9.48
 21 3 0 1.47 2.54
 21 3 0 1.96 2.16
 -21 3 0 -5.07 4.36
 21 3 1 283.52 11.29
 21 3 1 308.95 15.2
 21 -3 -1 276.24 15.98
 21 3 1 288.91 11.37
 -21 3 -1 290.06 15.67
 -21 3 1 286.16 15.31
 21 3 -1 311.85 12.18
 21 -3 -1 254.88 16.03
 -21 3 1 297.37 16.45
 -21 -3 -1 258.2 11.24
 21 3 -1 293.03 11.97
 -21 3 2 8.33 3.57
 21 3 2 18.86 4.31
 21 -3 -2 18.43 4.64
 -21 3 2 11.62 4.26
 -21 3 -2 12.42 3.82
 -21 -3 2 21.93 5.05
 21 -3 -2 12.07 4.57
 21 3 -2 23.12 4.64
 21 3 2 12.33 2.62
 21 3 2 16.89 2.74
 21 3 2 14.07 2.59
 21 3 3 6.7 2.4
 21 -3 -3 1.6 3.37
 -21 -3 3 7.93 3.86
 -21 3 3 15.24 4.32
 -21 3 3 9.77 4.17
 21 3 -3 4.17 3.39
 21 3 3 7.06 2.39
 21 -3 -3 8.76 4.51
 21 -3 -4 11.46 4.65
 -21 3 4 15.55 4.99
 21 3 4 11.34 3.12
 21 3 4 16.34 3.44
 21 3 -4 19.08 5.07
 21 -3 -4 19.52 5.03
 -21 3 4 23.02 5.32
 -21 -3 4 22.9 5.11
 21 3 -5 331.18 18.64
 21 -3 -5 384.33 19.79
 -21 3 5 314.74 20.13
 21 -3 -5 352.07 19.05
 -21 3 5 346.24 17.02
 21 3 5 332.05 15.89
 21 3 5 363.28 16.38
 -21 3 5 345.31 17.05
 -21 3 5 367.69 19.44
 -21 -3 5 344.23 18.98
 -21 3 6 10.56 5.71
 21 -3 -6 11.54 4.97
 -21 -3 6 9.2 4.71
 -21 3 6 11.46 4.81
 21 3 -6 4.6 4.48
 -21 3 6 15.39 4.8
 21 3 6 10.68 3.89
 -21 3 6 16.21 5.17
 21 3 6 10.1 4.06
 21 -3 -6 12.32 4.99
 21 -3 -7 33.16 7.12
 -21 -3 7 28.74 6.8
 -21 3 7 26.66 6.38
 21 3 -7 33.37 7.12
 -21 3 7 39.39 7.53
 21 3 7 40.25 6.46
 21 3 7 32.34 6.44
 21 -3 -7 30.98 6.85
 21 3 -8 -2.22 5.1
 21 3 8 -0.94 4.88
 -21 3 8 3.2 5.54
 -21 -3 8 9.74 5.71
 -21 3 8 -1.07 5.47
 21 3 8 7.55 5.06
 21 -3 -8 8.17 5.7
 -21 5 0 0.92 3.78
 -21 5 0 4.02 2.89
 21 -5 0 1.86 4.19
 21 -5 -1 32.3 6.78
 -21 5 1 33.03 5.18
 -21 5 1 33.9 6.58
 21 5 -1 31.91 5.09
 -21 5 -1 28.16 6.19
 21 5 -2 23.14 4.88
 21 5 -2 34.3 5.08
 21 5 2 25.72 4.71
 -21 5 2 27.66 6.32
 21 5 -2 36.17 5.21
 -21 5 2 21.56 4.85
 21 -5 -2 22.95 5.88
 -21 -5 2 20.63 5.04
 -21 5 3 389.15 21.77
 21 5 3 348.88 16.41
 -21 5 3 353.15 17.6
 -21 -5 3 332.82 18.33
 21 5 3 356.55 16.55
 21 5 3 330.72 16.78
 21 5 -3 339.56 17.57
 21 -5 -3 361.36 20.03
 -21 5 4 41.84 8.07
 -21 5 4 25.08 5.49
 -21 -5 4 24.18 5.43
 21 -5 -4 23.52 5.96
 21 5 -4 25.96 5.82
 21 5 4 17.27 4.48
 21 5 4 25.87 5.26
 21 5 4 27.42 5.13
 -21 5 5 10.61 4.62
 21 5 5 10.13 4.41
 21 -5 -5 3.88 4.37
 21 5 -5 3.47 4.37
 -21 -5 5 4.19 4.22
 -21 5 5 8.47 4.4
 -21 5 5 1.52 3.69
 21 5 5 7.95 3.93
 -21 5 5 2.42 5.09
 -21 5 6 6.99 4.33
 21 5 6 6.61 4.43
 21 -5 -6 9.12 5.51
 -21 -5 6 5.29 4.51
 21 5 -6 7.66 5.71
 21 5 6 9.95 4.88
 -21 5 6 7.86 4.61
 -21 5 6 14.36 6.46
 -21 5 7 72.39 11.82
 21 -5 -7 103.89 11.42
 -21 5 7 73.52 9.58
 21 5 7 71.4 9.25
 -21 -5 7 71.87 9.19
 21 5 -7 63.44 9.26
 -21 5 7 72.81 9.49
 21 5 7 76.64 9.44
 21 7 0 8.86 4.38
 21 7 0 13.76 4.77
 21 -7 0 6.54 4.91
 -21 7 0 10.28 5.65
 -21 7 1 81.99 10.49
 21 7 1 74.86 8.61
 21 7 -1 84.66 8.98
 21 7 1 76.79 8.81
 21 7 -1 92.03 9.35
 21 -7 -1 80.09 10.53
 21 -7 1 69.2 10.04
 21 7 2 67.13 8.18
 -21 7 2 73 10.27
 -21 -7 2 54.55 7.54
 21 7 -2 84.13 9.33
 21 7 2 71.84 8.3
 21 7 -2 59.98 8.03
 21 -7 -2 47.28 8.23
 21 7 -2 51.12 6.96
 -21 7 3 32.82 7.71
 21 7 -3 33.23 6.29
 21 7 -3 40.18 7.07
 21 7 3 31.77 6.42
 -21 -7 3 29.14 5.66
 21 -7 -3 29.89 7.66
 21 7 -3 42.12 7.39
 21 7 3 41.35 7.05
 21 7 3 37.23 7.04
 -21 7 4 53.58 10.01
 21 -7 -4 54.04 8.99
 21 7 -4 68.47 8.59
 21 7 4 72.44 9.45
 -21 7 4 60.11 8.13
 21 7 4 67.3 8.64
 21 7 4 66.92 8.55
 -21 7 4 75.25 8.76
 -21 7 5 77.28 11.85
 21 -7 -5 89.73 11.31
 21 7 -5 69.35 9.12
 -21 7 5 78.94 9.66
 -21 7 5 83.13 10.3
 21 7 5 63.95 9.3
 -21 7 5 69.85 9.27
 21 7 5 92.32 10.46
 21 7 5 85.93 10.03
 21 7 6 16.17 6.39
 21 -7 -6 27.26 7.56
 -21 7 6 25.19 6.56
 21 7 6 18.14 6.3
 21 7 6 23.44 6.73
 -21 7 6 31.55 7.12
 21 7 -6 30.63 7.84
 -21 7 6 8.76 6.99
 21 9 0 1.11 5.58
 21 9 0 -4.41 6.33
 21 -9 0 3.86 5.91
 21 9 -1 81.35 10.49
 21 9 1 66.47 9.88
 21 9 -1 68.82 10.11
 21 9 1 82.69 10.54
 -21 9 1 79.9 11.47
 21 -9 -1 77.09 11.6
 21 -9 1 58.64 9.97
 21 -9 -2 14.57 6.9
 21 9 2 13.41 6.51
 21 9 2 7.81 6.16
 21 9 -2 18.45 6.88
 21 9 -2 18.43 6.62
 -21 9 2 29.37 8.24
 22 0 0 135.79 10.37
 -22 0 -1 -0.97 2.17
 22 0 -1 2.14 2.79
 22 0 1 1.38 2.84
 22 0 -2 187.28 12.18
 22 0 2 151.16 10.97
 22 0 -2 201.47 12.53
 -22 0 2 183.04 12.48
 22 0 -2 145.7 5.92
 22 0 -2 144.13 5.89
 -22 0 -2 157.7 9.2
 22 0 -3 0.77 3.45
 -22 0 3 0.82 3.19
 22 0 -3 -0.78 3.72
 -22 0 4 3.39 3.57
 22 0 -4 10.35 4.19
 -22 0 5 -1.82 3.93
 22 0 -5 -0.78 3.64
 22 0 -5 -1.89 5.13
 22 0 -6 85.15 9.23
 22 0 -6 81.37 10.12
 -22 0 7 -1.07 4.62
 22 0 -7 -1.12 5.05
 22 0 -7 -1.67 4.28
 -22 0 8 29.21 7.33
 22 0 -8 38.95 8.7
 22 0 -9 2.64 5.56
 -22 2 0 200.23 12.09
 -22 -2 0 159.1 9.31
 22 2 0 139.29 5.58
 22 2 0 148.69 5.52
 22 2 0 153.24 5.55
 22 2 0 186.52 11.63
 22 -2 0 186.9 12.39
 22 2 0 139.58 5.57
 22 2 -1 85.69 4.52
 22 -2 -1 94.53 8.89
 22 2 1 87.22 8.08
 22 2 -1 73.32 4.28
 -22 2 1 79.45 8.23
 -22 2 -1 86.27 7.86
 -22 -2 -1 73.31 5.84
 22 2 1 78.95 3.82
 22 2 -1 82.11 4.49
 22 2 1 72.1 3.69
 22 2 -1 75.19 4.29
 22 2 -1 98.87 8.05
 -22 2 1 91.96 8.73
 -22 2 2 33.42 5.88
 -22 2 2 36.48 5.88
 -22 2 -2 47.63 5.93
 -22 -2 2 39.18 6.39
 22 2 2 40.25 3.18
 22 2 2 30.79 5.22
 22 -2 -2 34.47 6.31
 22 -2 -2 44.9 7.18
 22 2 -2 51.12 6.47
 22 2 2 33.04 3.16
 22 2 2 39.87 3.22
 22 -2 -3 17.91 4.98
 -22 2 3 15.28 4.63
 22 2 -3 21.21 5.05
 -22 -2 3 16.63 5.14
 -22 2 3 15.79 4.25
 22 -2 -3 17.84 5.13
 22 2 3 18.07 4.16
 22 -2 -4 5.91 4.25
 22 2 -4 4.83 3.99
 22 -2 -4 3.31 3.88
 -22 2 4 10.25 4.84
 -22 -2 4 12.06 4.48
 -22 2 4 8.39 4.36
 22 2 -5 23.93 5.78
 22 -2 -5 25.41 5.74
 22 -2 -5 17.54 5.31
 -22 -2 5 19.86 5.77
 -22 2 5 17.2 5.35
 22 -2 -6 12.28 6.08
 22 2 -6 13.55 5.28
 22 -2 -6 23.06 6.11
 22 -2 -6 25.5 6.05
 -22 -2 6 15.57 5.88
 -22 2 6 18.69 5.87
 22 -2 -7 26.62 7.51
 22 -2 -7 42.31 7.44
 22 2 -7 24.37 7.21
 22 -2 -7 41.73 7.5
 -22 -2 7 39.79 7.81
 -22 2 7 46.64 8.5
 22 2 -8 83.12 10.62
 22 -2 -8 69.62 9.65
 -22 2 8 83.23 10.39
 -22 2 8 71.51 9.81
 22 -2 -8 68.92 9.47
 22 -2 -8 56.23 10.51
 22 4 0 6.35 2.9
 22 4 0 4.34 2.81
 -22 4 0 5.94 3.82
 -22 4 0 6.66 3.57
 22 4 1 179.47 9.31
 -22 4 1 158.85 12.66
 -22 4 -1 154.92 12.13
 -22 4 1 151.03 11.07
 22 4 -1 191.51 9.98
 22 4 -1 165.87 10.88
 22 4 1 156.82 8.95
 22 4 -1 190.11 9.98
 22 -4 -1 161.18 13.25
 -22 -4 2 3.32 3.58
 -22 4 -2 8.25 4.16
 22 4 -2 9.32 4.01
 22 -4 -2 2.71 4.15
 22 4 2 6.18 3.36
 -22 4 2 7.01 3.53
 -22 4 2 5.65 4.24
 -22 -4 3 7.55 4.16
 22 -4 -3 11.72 4.97
 22 -4 -3 8.44 4.66
 22 4 3 10.84 3.86
 -22 4 3 14.34 4.39
 22 4 -3 11.69 4.8
 -22 4 3 11.03 5.22
 22 -4 -4 16.37 5.42
 22 -4 -4 9.47 4.76
 -22 4 4 21.93 5.13
 -22 -4 4 9.46 4.41
 22 4 -4 15.24 4.95
 -22 4 4 10.68 5.2
 22 -4 -5 26.3 6.25
 22 -4 -5 23.76 5.97
 -22 -4 5 25.85 5.99
 -22 4 5 28.52 6.05
 22 4 -5 27.2 6.22
 -22 4 5 15.08 5.87
 22 -4 -6 4.93 4.25
 22 -4 -6 6.35 4.86
 22 4 -6 3.84 4.59
 -22 -4 6 3.8 4.09
 -22 4 6 9.84 4.52
 -22 4 6 10.15 6.38
 -22 -4 7 57.63 8.69
 22 -4 -7 30.27 7.46
 22 4 -7 50.59 8.52
 -22 4 7 49.84 9.92
 -22 -4 8 12.01 5.51
 22 4 -8 17.36 7.14
 22 -4 -8 14.5 6.49
 -22 4 8 27.07 8.63
 22 -6 0 101.24 11.44
 22 6 0 90.34 8.46
 -22 6 0 70.5 9.78
 22 6 0 96.06 8.63
 -22 6 -1 46.51 8.06
 22 6 1 31.59 5.45
 22 6 -1 34.86 5.79
 22 -6 -1 35.83 7.37
 22 6 1 36.28 5.6
 22 6 -1 40.18 6.07
 -22 6 1 44.3 7.68
 22 6 2 17.87 4.49
 -22 6 2 17.77 6.05
 -22 -6 2 15.87 5.05
 22 6 -2 32.64 5.77
 22 6 2 17.18 4.48
 22 6 -2 14.89 4.34
 22 -6 -2 12.6 5.88
 22 6 2 17.79 4.51
 22 6 -2 13.19 4.49
 -22 6 2 13.3 4.09
 -22 6 3 4.65 4.78
 -22 -6 3 7.47 4.11
 22 6 -3 4.59 4.04
 22 -6 -3 11.54 5.37
 -22 6 3 7.67 3.79
 22 6 3 10.32 4.34
 22 6 3 11.92 4.32
 22 6 3 9.1 4.27
 22 6 4 8.98 4.35
 -22 6 4 4.98 5.49
 22 6 4 2.29 3.77
 22 6 4 10.79 4.76
 22 -6 -4 6.41 4.91
 -22 6 4 6.24 3.93
 -22 -6 4 5.83 4.05
 22 6 -4 7.57 4.89
 -22 6 5 1.32 6.08
 22 6 5 4.16 4.05
 -22 -6 5 7.74 4.68
 22 -6 -5 1.09 5.02
 22 6 5 2.49 3.81
 22 6 5 0.92 4.45
 22 6 -5 4.62 4.88
 -22 -6 6 83.63 9.54
 -22 6 6 86.72 12.83
 22 6 -6 80.51 10.25
 22 -6 -6 72.28 10.47
 22 -8 0 19.8 7.73
 22 8 0 22.61 6.39
 -22 8 0 15.57 6.87
 22 8 0 34.68 6.7
 22 -8 -1 -2.51 5.77
 22 -8 1 1.21 5.46
 22 8 -1 7.7 5.23
 22 8 1 -1.87 4.64
 22 8 1 3.77 4.49
 22 8 -1 1.92 4.24
 -22 8 1 5.25 5.26
 -22 8 2 77.26 11.34
 22 8 -2 90 10.29
 22 -8 -2 84.48 11.77
 22 8 2 83.89 9.82
 22 8 2 92.22 10.18
 22 8 -2 67.22 9.23
 22 8 -3 6.62 4.3
 22 8 -3 -1.04 4.95
 22 8 -3 -1.04 4.47
 22 8 3 -1.98 4.65
 22 -8 -3 2.52 5.43
 22 8 3 1.01 4.56
 -22 8 3 -4.09 5.88
 22 8 3 5 4.86
 22 8 -4 17.52 6.18
 -22 8 4 11.23 6.84
 22 -8 -4 14.05 7.43
 22 8 4 12.99 5.9
 22 8 4 18.73 6.35
 22 8 4 14.5 5.88
 -23 1 0 -0.63 2.83
 -23 -1 0 0.5 2.35
 23 1 0 4.3 3.78
 23 -1 0 1.54 3.23
 -23 -1 -1 11.1 3.04
 -23 1 1 8.8 3.69
 23 1 -1 10.9 4.09
 23 1 -1 6.6 3.94
 23 1 1 11.17 4.16
 23 -1 -1 6.19 3.83
 23 -1 1 18.11 4.81
 -23 1 2 76.41 8.1
 23 1 -2 81.21 8.12
 23 1 2 76.04 7.84
 23 -1 -2 87.63 8.97
 -23 -1 -2 58.7 5.33
 -23 -1 2 68.9 8.29
 -23 1 2 73.98 8.51
 -23 -1 3 12.15 4.31
 -23 1 3 16.2 4.72
 -23 1 3 17.96 4.99
 23 1 3 18.74 4.58
 23 -1 -3 27.04 5.6
 23 1 -3 11.85 4.72
 23 -1 -4 137.3 11.57
 23 1 -4 139.59 11.84
 23 -1 -4 153.34 12.6
 23 -1 -4 149.83 12.01
 -23 -1 4 142.56 12.13
 -23 1 4 180.05 13.16
 23 -1 -5 13.13 5.17
 23 1 -5 9.44 4.99
 -23 -1 5 8.59 4.89
 -23 1 5 10.54 4.91
 23 -1 -5 6.24 4.71
 23 -1 -5 6.91 4.42
 23 1 -6 25.63 6.89
 23 -1 -6 24.31 7.21
 -23 -1 6 29.62 6.6
 23 -1 -6 33.67 6.64
 23 -1 -6 24.25 6.05
 23 1 -7 15.57 6.14
 23 -1 -7 16.84 6.82
 -23 -1 7 17.59 6.16
 -23 1 7 4.49 4.96
 23 -1 -7 21.54 6.11
 23 -1 -7 18.89 5.77
 23 -1 -8 5.11 5.22
 -23 -1 8 -4.79 5.61
 23 1 -8 -1.21 6.07
 23 -1 -8 -3.9 6.09
 -23 3 0 2.35 3.67
 -23 3 1 20.45 4.88
 23 3 -1 14.21 4.03
 23 -3 -1 8.39 4.44
 23 3 1 12.95 4.35
 23 -3 -1 10.92 5.09
 -23 3 -1 12.19 4.03
 -23 3 1 11.75 4.23
 -23 3 2 24.81 5.77
 -23 3 -2 23.27 5.09
 -23 -3 2 15.59 4.45
 -23 3 2 16.44 4.74
 23 3 -2 17.22 4.45
 23 -3 -2 10.83 4.78
 23 3 2 18.98 4.68
 23 -3 -2 16.14 4.7
 -23 -3 3 177.75 13.41
 -23 3 3 199.87 13.59
 -23 3 3 217.13 14.91
 23 3 -3 203.44 13.26
 23 -3 -3 206.96 14.26
 23 3 3 173.72 11.69
 23 -3 -3 195.02 14.15
 23 -3 -4 8.97 4.44
 -23 3 4 8.75 4.33
 -23 -3 4 12.74 4.73
 23 3 -4 4.21 3.95
 -23 3 4 11.24 5.06
 23 -3 -4 13.69 4.97
 -23 -3 5 96.35 10.38
 23 -3 -5 78.31 9.29
 -23 3 5 75.89 9.28
 23 3 -5 82.52 9.59
 -23 3 5 84 10.61
 23 -3 -5 90.16 10.03
 23 -3 -6 14.3 5.68
 -23 -3 6 3.04 4.56
 -23 3 6 3.08 4.22
 23 3 -6 5.98 5.01
 -23 3 6 4.91 5.64
 23 -3 -6 4.89 4.4
 23 -3 -7 7.87 5.57
 23 3 -7 5.42 5.18
 -23 -3 7 -2.14 4.82
 -23 3 7 -1.12 4.49
 -23 3 7 6.71 6.04
 23 -3 -7 -3.09 4.73
 23 3 -8 2.37 5.34
 23 -3 -8 -3.3 5.89
 -23 -3 8 6.98 5.85
 23 -5 0 -2.06 5
 -23 5 0 2.97 4.45
 -23 5 0 1.97 3.01
 -23 5 -1 5.22 3.29
 -23 5 -1 11.76 5.48
 -23 5 1 12.16 4.02
 23 5 -1 12.64 4.19
 -23 5 1 2.01 4.24
 23 -5 -1 6.14 4.51
 -23 -5 2 21.01 5.29
 -23 5 2 18.57 4.84
 23 5 2 19.86 4.81
 23 5 -2 21.23 5.18
 23 -5 -2 12.27 5.49
 -23 5 2 11.57 5.4
 23 5 -3 73.75 8.27
 23 -5 -3 63.21 9.24
 -23 5 3 76.31 10.24
 -23 -5 3 86.43 9.48
 -23 5 3 82.38 8.71
 23 -5 -4 20.47 6.47
 -23 5 4 19 6.29
 -23 5 4 29.16 6.05
 -23 -5 4 17.98 5.31
 23 5 -4 16.93 5.12
 23 -5 -5 20.99 6.71
 -23 5 5 30.51 8.2
 -23 -5 5 22.28 6
 -23 5 5 28.69 6.5
 23 5 -5 24.04 6.39
 23 -5 -6 1.09 5.31
 -23 5 6 10.89 6.25
 -23 -5 6 1.94 4.28
 23 5 -6 -1.01 5.08
 23 -5 -7 17.18 6.92
 -23 5 7 22.08 8.13
 -23 -5 7 20.45 6.11
 23 5 -7 27.7 7.36
 -23 7 0 1.22 5.39
 23 -7 0 4.78 5.26
 -23 7 1 3.71 5.79
 23 -7 -1 13.24 6.73
 23 7 -2 37.38 6.61
 -23 -7 2 25.9 5.94
 23 7 -2 34.12 6.4
 -23 7 2 27.62 7.43
 23 -7 -2 37.22 8.29
 -23 -7 3 7.73 4.17
 23 7 -3 7.08 4.53
 23 7 -3 0.82 4.25
 23 -7 -3 -1.2 4.81
 -23 7 3 9.04 6.28
 23 7 -3 2.65 4.06
 -23 7 4 55.35 9.76
 23 7 -4 64.64 8.66
 23 -7 -5 13.51 6.79
 23 7 -5 23.68 6.49
 -23 7 5 24.28 8.52
 24 0 0 325.3 17.41
 -24 0 1 1.93 3.18
 24 0 -1 -2.37 3.32
 24 0 1 0.77 3.14
 -24 0 2 23.74 5.52
 -24 0 -2 30.97 4.61
 -24 0 2 23.65 4.75
 24 0 2 24.81 5.26
 24 0 -2 29.06 5.74
 24 0 -3 1.68 3.62
 24 0 -3 4.2 4.16
 -24 0 3 3.64 3.64
 24 0 -4 33.46 6.49
 24 0 -4 19.43 5.86
 -24 0 4 16.93 5.49
 24 0 -5 2.03 4.48
 -24 0 5 1 4.51
 -24 0 6 159.18 13.68
 24 0 -6 136.27 12.06
 24 0 -6 125.91 13.01
 24 0 -7 1.2 5.15
 -24 0 7 9.2 5.49
 24 0 -8 2.58 5.69
 -24 0 8 10.01 6.5
 24 2 0 25.21 5.36
 24 -2 0 21.7 5.46
 -24 -2 0 25.84 4.33
 -24 2 0 26.24 5.1
 24 2 -1 88.74 8.14
 -24 2 1 72.57 8.23
 24 2 -1 98.15 9.11
 24 -2 -1 84.69 9.22
 24 2 1 95.38 8.75
 -24 2 1 93.92 9.37
 -24 2 -1 87.65 8.4
 24 2 -2 134.28 10.45
 24 2 2 135.68 10.34
 24 -2 -2 137.8 11.64
 -24 2 2 137.51 11.21
 -24 -2 2 138.69 11.84
 -24 2 2 107.71 10.22
 -24 2 -2 140.93 10.24
 -24 2 3 12.36 4.44
 24 2 -3 8.9 4.4
 -24 -2 3 9.2 4.4
 24 -2 -3 7.05 4.65
 24 2 3 11.47 4.16
 24 -2 -3 10.05 4.52
 -24 2 3 0.9 3.71
 24 2 -4 38.73 6.95
 -24 2 4 32.57 6.89
 24 -2 -4 35.65 6.87
 24 -2 -4 24.99 5.94
 -24 2 4 24.05 6.18
 -24 -2 4 33.42 6.55
 24 2 -5 19.14 5.84
 -24 2 5 7.59 5.28
 24 -2 -5 19.06 5.81
 -24 -2 5 21.81 5.91
 -24 2 5 6.98 4.85
 24 -2 -5 5.71 4.63
 24 -2 -6 -0.99 4.8
 24 -2 -6 5.94 4.64
 -24 -2 6 2.14 5
 -24 2 6 3.19 4.48
 24 2 -6 9.34 5.72
 24 2 -7 45.05 8.52
 24 -2 -7 31.84 8.16
 24 -2 -7 29.6 6.95
 -24 -2 7 27.04 7.45
 -24 2 7 48.04 8.86
 24 -2 -7 40.61 7.77
 24 2 -8 75.58 10.8
 24 -2 -8 104.16 13.29
 24 -2 -8 69.62 9.98
 24 -2 -8 76.16 10.67
 -24 -2 8 71.26 10.53
 24 4 0 24.24 4.74
 -24 4 0 13.67 5.32
 -24 4 0 18.74 4.69
 -24 4 1 110.47 9.9
 24 -4 -1 91.9 10.9
 24 4 1 130.6 10.49
 -24 4 1 117.83 11.24
 -24 4 -1 136.54 11.72
 24 4 -1 108.45 9.17
 -24 4 2 26.87 5.45
 24 4 -2 22.61 5.5
 -24 -4 2 33.79 6.33
 -24 4 -2 40.98 6.94
 24 4 2 33.03 5.64
 24 -4 -2 45.09 7.91
 -24 4 2 37.1 7
 -24 4 3 18.49 5.2
 24 4 -3 25.04 5.72
 -24 -4 3 25.93 6.03
 24 4 3 14.62 4.32
 24 -4 -3 13.07 5.31
 24 -4 -3 21.14 6.29
 -24 4 3 18 6.32
 24 4 -4 22.82 6.06
 -24 4 4 22.49 5.63
 -24 -4 4 19.07 6.09
 24 -4 -4 24.66 6.6
 24 -4 -4 26.34 6.54
 -24 4 4 15.71 6.29
 24 4 -5 21.84 6.12
 -24 -4 5 17.65 5.57
 -24 4 5 24.22 5.86
 24 -4 -5 19.32 6.54
 24 -4 -5 16.61 6.05
 -24 4 5 13.33 6.32
 24 4 -6 15.42 5.91
 -24 -4 6 19.86 5.93
 -24 4 6 25.61 6.66
 24 -4 -6 11.85 5.38
 -24 4 6 10.54 6.52
 24 -4 -6 6.42 5.82
 24 -4 -7 48.35 8.85
 -24 4 7 47.31 10.02
 24 4 -7 60.53 9.79
 -24 -4 7 39.41 7.75
 24 -6 0 146.9 14.16
 -24 6 0 146.32 14.08
 24 -6 -1 33.52 7.71
 -24 6 1 39.18 7.62
 -24 6 -1 39.68 7.99
 24 6 -2 13.54 4.58
 -24 6 2 3.54 5.52
 24 6 2 0.71 3.77
 -24 -6 2 2.75 4.46
 24 -6 -2 1.16 5.64
 24 6 -3 13.18 5.19
 -24 6 3 6.16 3.75
 24 -6 -3 6.92 5.61
 -24 -6 3 11 4.69
 -24 6 3 7.37 5.97
 24 -6 -4 12.76 5.94
 -24 6 4 13.65 5.2
 -24 -6 4 8.35 4.9
 -24 6 4 14.31 6.55
 24 6 -4 5.38 5.09
 24 -6 -5 7.04 6.19
 -24 -6 5 5.7 5.01
 -24 6 5 -1.39 5.55
 24 6 -5 6.87 5.56
 24 -6 -6 51.88 9.47
 -24 -6 6 55.92 8.79
 -24 6 6 68 11.31
 24 6 -6 75.1 10.31
 -24 8 0 5.54 5.83
 24 -8 0 14.8 6.88
 -24 8 1 1.4 6.04
 24 -8 -1 12.28 6.86
 -24 8 2 93.41 12.86
 24 -8 -2 77.94 12.11
 -24 8 3 5.78 6.37
 24 -8 -3 5.47 6.4
 -25 1 0 0.68 3
 25 1 0 0.79 3.54
 25 -1 0 0.84 3.63
 25 -1 1 43.28 7.27
 25 1 1 51.37 6.98
 25 -1 -1 59.08 7.73
 -25 -1 -1 60.66 5.99
 25 1 -1 69.47 8.12
 -25 1 1 63.61 8.43
 -25 -1 1 58.33 6.7
 -25 1 -1 51.28 6.27
 -25 1 1 50.32 6.68
 25 1 -2 92.64 9.16
 -25 1 2 101.39 9.66
 25 -1 -2 103.08 10.17
 25 1 -2 81.6 9.04
 25 1 2 102.59 9.37
 -25 -1 2 94.38 10.15
 -25 1 2 81.07 9.55
 -25 1 -2 99.69 8.28
 25 -1 -3 253.22 16.26
 25 1 -3 281.23 16.5
 -25 -1 3 270.04 17.1
 -25 1 3 242.17 16.17
 -25 1 3 234.54 15.57
 25 1 3 225.77 14.56
 25 -1 -4 98.39 10.18
 -25 -1 4 88.74 10.21
 -25 1 4 104.28 10.66
 25 1 -4 96.97 10.64
 25 1 -5 33.79 6.9
 25 -1 -5 34.38 7.37
 25 -1 -5 39.53 7.25
 -25 -1 5 34.38 7.21
 -25 1 5 38.84 7.46
 25 -1 -5 27.83 6.48
 25 1 -6 33.2 7.72
 25 -1 -6 31.52 7.99
 25 -1 -6 41.31 7.78
 -25 -1 6 20.15 6.47
 -25 1 6 40.07 8.03
 25 -1 -6 28.86 7.41
 25 1 -7 54.99 9.57
 25 -1 -7 69.54 10.81
 25 -1 -7 55.6 8.86
 -25 -1 7 56.9 9.61
 -25 1 7 62.44 9.8
 25 -1 -7 61.38 9.19
 25 -1 -8 10.89 6
 -25 -1 8 1.29 5.42
 -25 1 8 13.02 6.66
 25 1 -8 7.73 6.15
 25 -1 -8 -2.72 6.37
 25 3 0 4.11 3.15
 25 3 0 -0.8 3.65
 -25 3 0 4.17 3.51
 -25 3 0 -0.84 3.62
 25 3 -1 264.67 14.75
 25 3 1 267.69 15.39
 25 -3 -1 218.47 15.68
 -25 3 1 275.51 16.62
 -25 3 -1 253.02 15.59
 -25 3 1 237.24 15.51
 -25 3 -2 4.86 4.01
 -25 -3 2 9.48 4.77
 25 3 -2 10.69 4.44
 -25 3 2 6.99 4.47
 25 3 2 0.72 3.44
 25 -3 -2 5.58 4.1
 25 -3 -2 4.01 4.42
 -25 3 2 7.53 4.41
 -25 -3 3 9.68 4.54
 -25 3 3 12.58 4.6
 25 3 3 9.01 4.28
 25 -3 -3 10.52 5.13
 25 -3 -3 10.06 5.07
 25 3 -3 8.37 4.68
 -25 3 3 13.92 5.09
 -25 3 4 17.36 5.69
 -25 -3 4 15.02 5.53
 25 3 -4 15.48 5.44
 25 -3 -4 22.46 6.29
 25 -3 -4 8.14 5.05
 -25 3 4 19.33 6.33
 25 -3 -5 277.31 18.51
 25 -3 -5 325.86 19.27
 -25 3 5 257.81 18.7
 25 3 -5 294.72 18.31
 -25 3 5 279.38 18.33
 -25 -3 5 256.61 17.8
 25 3 -6 9.64 6.07
 -25 3 6 3.84 5.77
 25 -3 -6 13.34 6.46
 25 -3 -6 7.57 5.26
 -25 -3 6 9.91 5.55
 -25 3 6 14.45 6.21
 25 3 -7 17.36 6.51
 25 -3 -7 34.76 7.83
 -25 -3 7 32.43 7.63
 -25 3 7 29.01 7.4
 25 -3 -7 26.12 7.34
 -25 3 7 37.68 9.18
 -25 5 0 10.6 5.25
 -25 5 0 12.58 4.31
 -25 5 1 28.23 5.58
 25 5 -1 35.17 6.03
 -25 5 1 33.19 7.21
 25 5 1 33.58 6.2
 25 -5 -1 24.79 7.14
 -25 5 -1 32.82 6.01
 -25 5 -1 33.59 7.32
 -25 5 2 11.94 4.46
 25 5 -2 10.88 4.47
 25 5 2 16.05 4.71
 25 -5 -2 14.62 6.29
 -25 -5 2 19.14 5.43
 -25 5 2 14.42 5.95
 25 -5 -3 264.02 18.65
 -25 5 3 274.16 19.22
 25 5 -3 313.14 17.62
 -25 -5 3 225.7 16.4
 -25 5 3 268.23 16.56
 25 -5 -4 15.83 6.41
 25 5 -4 11.94 5.73
 -25 5 4 12.43 6.05
 -25 5 4 13.73 5.39
 -25 -5 4 17.86 5.99
 25 -5 -5 9.21 5.8
 25 5 -5 9.9 5.31
 -25 5 5 7.98 5.74
 -25 -5 5 16.25 5.83
 -25 5 5 12.05 5.3
 25 -5 -6 8.23 5.82
 25 5 -6 16.11 6.16
 -25 5 6 9.91 6.76
 -25 -5 6 4.26 5.28
 25 -7 0 7.8 5.97
 -25 7 0 18.25 7.29
 25 -7 -1 64.14 10.73
 -25 7 1 56.41 9.91
 -25 -7 2 28.37 6.44
 -25 7 2 30.57 8.05
 25 7 -3 24.41 6.41
 -25 -7 3 31.26 6.56
 -25 7 3 50.41 9.57
 25 -7 -3 35.26 8.35
 25 7 -4 37.95 7.53
 25 -7 -4 40.6 9.07
 -25 7 4 53.72 10.2
 -25 -7 4 47.01 7.85
 -26 0 0 1336.95 44.02
 26 0 0 1328.93 46.65
 -26 0 1 -4.15 3.54
 -26 0 -1 -0.57 3.03
 26 0 -1 -0.86 3.78
 26 0 1 -2.52 4.08
 -26 0 2 145.14 12.72
 26 0 -2 168.85 12.89
 26 0 2 160.52 12.55
 -26 0 2 158.55 12.04
 -26 0 3 3 4.31
 26 0 -3 -0.9 4.07
 26 0 -3 5.49 4.2
 26 0 -4 297.06 18.3
 -26 0 4 306.33 19.09
 26 0 -4 315.55 18.99
 26 0 -5 3 4.95
 -26 0 5 6.57 5.32
 26 0 -5 7.57 5.62
 -26 0 6 485.79 26.34
 26 0 -6 492.53 26.79
 26 0 -7 2.54 6.17
 -26 0 7 7.42 6.23
 26 0 -8 4.09 6.14
 -26 0 8 16.1 6.52
 -26 2 0 170.83 12.21
 26 -2 0 151.85 12.94
 26 2 0 168.38 12.46
 -26 2 -1 84.69 8.46
 -26 -2 1 61.31 7
 26 2 1 68.75 8.14
 -26 2 1 84.85 9.01
 26 2 -1 72.53 8.65
 26 -2 -1 91.81 9.87
 26 2 -1 68.92 7.82
 -26 2 1 72.44 8.92
 -26 2 -2 601.73 24.88
 26 2 2 576.4 25.06
 26 -2 -2 571.96 26.73
 -26 2 2 560.36 25.85
 26 2 -2 593.74 25.69
 -26 -2 2 555.68 26.89
 -26 2 2 523.59 25.77
 -26 2 3 -0.98 3.91
 26 2 -3 4.42 4.37
 26 2 3 0.75 3.76
 26 -2 -3 0.95 4.19
 -26 2 3 1.9 4.19
 -26 -2 3 -1.01 4.04
 26 -2 -4 245.27 17.22
 26 -2 -4 292.91 18.12
 -26 2 4 285.36 18.39
 26 2 -4 255.1 17
 -26 -2 4 269.32 18.03
 -26 2 4 231.86 16.91
 26 2 -5 16.65 5.74
 -26 2 5 11.42 5.75
 26 -2 -5 22.5 6.45
 26 -2 -5 6.33 5.14
 -26 -2 5 6.51 4.99
 -26 2 5 13.15 5.79
 26 -2 -6 104.92 11.91
 -26 -2 6 103.07 11.94
 26 -2 -6 98.76 11.42
 26 2 -6 111.87 12.22
 -26 2 6 86.14 12.09
 26 -2 -7 38.3 8.19
 26 -2 -7 26.38 7.56
 -26 2 7 23.89 7.78
 26 2 -7 22.83 7.44
 -26 4 0 327.62 18.95
 -26 4 0 250.62 16.2
 26 4 1 84.38 9.24
 26 4 -1 88.92 8.73
 -26 4 1 82.83 9.77
 -26 4 -1 87.5 10.03
 -26 4 1 78.66 9.08
 -26 -4 2 268.39 17.55
 -26 4 2 242.79 16.3
 26 -4 -2 255.8 18.42
 26 4 2 283.57 16.03
 -26 4 2 280.67 18.51
 -26 4 -2 273.36 17.47
 26 4 -2 294.53 16.7
 -26 -4 3 9.12 5.27
 -26 4 3 16.75 5.61
 26 4 -3 11.39 5.17
 26 -4 -3 19.43 6.31
 26 4 3 16.92 4.9
 26 -4 -3 13.3 6.12
 -26 4 3 12.22 6.05
 26 -4 -4 193.27 15.91
 26 -4 -4 209.87 16.01
 -26 4 4 202.15 16.55
 -26 -4 4 196.42 15.34
 -26 4 4 185.61 14.66
 26 4 -4 214.15 15.25
 -26 4 5 15.83 5.41
 -26 -4 5 18.26 5.76
 26 4 -5 8.24 5.84
 26 -4 -5 12.59 6.25
 26 -4 -5 10.27 5.45
 -26 4 5 11.36 6.36
 26 -4 -6 108.39 12.69
 26 -4 -6 125.63 12.66
 -26 4 6 121.71 14.4
 26 4 -6 111.91 12.28
 -26 4 6 137 13.37
 -26 -4 6 138.48 13.07
 26 -4 -7 41.9 8.96
 -26 4 7 25.16 8.65
 26 4 -7 32.27 8.27
 -26 -4 7 48.51 8.81
 -26 6 0 494.29 26.97
 26 -6 -1 29.06 8.07
 -26 6 -1 19.31 6.31
 -26 6 1 34.16 8.26
 -26 6 2 99.38 12.02
 26 6 -2 116.13 10.65
 26 -6 -2 117.59 13.12
 26 -6 -3 1.27 5.93
 -26 -6 3 3.01 4.22
 -26 6 3 6.43 5.42
 26 6 -3 14.33 5.46
 -26 6 4 106.96 10.93
 -26 -6 4 93.79 11.08
 26 -6 -4 104.81 12.67
 -26 6 4 96.67 12.41
 26 6 -4 116.43 11.63
 26 -6 -5 7.66 6.73
 -26 -6 5 -2.09 4.8
 -26 6 5 7.1 4.93
 -26 6 5 2.89 6.51
 26 6 -5 4.16 5.4
 26 -8 0 4.35 6.67
 -26 8 0 10.27 7.13
 26 -8 -1 7.37 6.91
 -26 8 1 5.92 6.52
 -27 1 0 -2.19 3.49
 -27 -1 0 -1.18 3.01
 27 1 0 -0.86 3.94
 27 -1 0 -2.74 4.19
 -27 1 1 678.93 28.18
 -27 -1 1 674.16 26.85
 -27 1 -1 669.04 26.87
 27 -1 1 649.4 29.19
 27 1 1 660.76 28.63
 27 -1 -1 698.25 29.83
 27 1 -1 711.7 29.69
 -27 1 1 687.57 30.41
 27 1 -2 53.48 7.57
 27 -1 -2 51.52 7.96
 27 1 2 63.8 8.17
 27 1 -2 65.09 8.62
 -27 -1 2 65.23 7.94
 -27 1 2 48.11 7.24
 -27 -1 2 54.11 8.24
 -27 1 -2 54.03 6.51
 -27 1 2 39.01 7.59
 27 -1 -3 829.85 33.67
 27 1 -3 803.71 33.15
 -27 1 3 731.61 32.05
 27 1 -3 766.62 32.28
 -27 -1 3 765.15 33.6
 -27 1 3 745.61 33.38
 27 1 -4 72.87 9.56
 27 -1 -4 86.47 10.07
 -27 1 4 57.17 8.58
 -27 -1 4 81.86 10.33
 -27 1 4 62.04 9.24
 27 -1 -5 235.52 16.75
 27 1 -5 217.9 16.89
 -27 -1 5 225.79 17.19
 -27 1 5 242.51 17.66
 -27 -1 6 23.12 7.08
 -27 1 6 10.88 6.29
 27 1 -6 22.55 6.9
 27 -1 -6 18.36 6.67
 27 -1 -6 17.49 6.44
 27 -1 -6 3.69 5.44
 27 -1 -7 212.66 16.4
 27 -1 -7 179.94 15.65
 27 1 -7 168.12 15.65
 27 -1 -7 200.05 17.24
 -27 -1 7 169.72 15.68
 -27 1 7 166.57 15.76
 27 3 0 -0.87 4.15
 -27 3 0 -0.89 4.02
 -27 3 0 -0.92 4.12
 -27 3 -1 778.6 31.75
 27 3 -1 776 32.1
 27 3 1 783.85 31.25
 -27 3 1 739.94 31.9
 27 -3 -1 735.52 32.71
 27 3 -1 781.13 30.16
 -27 3 1 699.23 31.2
 -27 3 2 12.55 5.17
 27 3 -2 2.51 4.27
 27 3 2 -0.79 3.76
 27 -3 -2 -1.01 4.74
 -27 3 2 0.99 4.37
 -27 -3 2 1.03 4.64
 -27 3 -2 7.82 4.66
 27 -3 -3 120.86 12.53
 27 3 3 124.53 10.54
 27 -3 -3 120.57 12.19
 -27 3 3 150.04 13.2
 -27 -3 3 108.71 11.89
 -27 3 3 123.26 11.65
 27 3 -3 112.86 11.02
 -27 3 4 1.06 4.86
 -27 -3 4 14.21 6.27
 27 3 -4 12.89 5.54
 27 -3 -4 15.84 6.29
 27 -3 -4 6.74 5.46
 -27 3 4 7.88 5.67
 27 -3 -5 521.62 27.42
 27 -3 -5 522.46 26.76
 -27 3 5 478.08 27.12
 -27 3 5 507.63 26.69
 -27 -3 5 501.61 26.63
 27 3 -5 538.81 26.66
 -27 -3 6 -1.2 5.16
 -27 3 6 3.6 5.18
 27 3 -6 6.86 5.94
 27 -3 -6 7.69 5.8
 -27 3 6 9.33 6.12
 27 -3 -6 9.52 6.74
 27 -3 -7 120.11 12.93
 27 -3 -7 95.89 12.36
 -27 3 7 104.06 13.82
 -27 3 7 107.95 13.05
 27 3 -7 111.53 12.79
 -27 5 0 -1.12 4.73
 -27 5 0 5.76 4
 27 5 1 273.45 16.48
 -27 5 1 243.18 17.65
 -27 5 -1 252.36 17.95
 -27 5 -1 232.53 15.05
 -27 5 1 215.08 14.96
 -27 5 2 8.82 4.73
 27 5 -2 14.32 5.19
 27 5 2 1.59 3.95
 27 -5 -2 8.62 6.5
 -27 -5 2 9.34 5.22
 -27 5 2 11.64 5.66
 27 -5 -3 500.48 27.77
 -27 5 3 551.42 28.7
 -27 -5 3 501.82 26.18
 -27 5 3 497.71 25.08
 27 5 -3 565.76 25.95
 27 -5 -4 19.86 7.04
 -27 5 4 10.01 5.21
 -27 -5 4 14.08 5.9
 -27 5 4 11.68 6.96
 27 5 -4 16.97 6.09
 27 -5 -5 72.82 11.09
 -27 -5 5 73.04 10.12
 -27 5 5 73.91 9.95
 -27 5 5 77.49 11.65
 27 5 -5 61.09 9.41
 27 -5 -6 12.86 6.68
 -27 5 6 1.47 6.64
 -27 -5 6 -3.5 5.02
 -27 5 6 2.35 4.94
 27 5 -6 5.75 6.16
 -27 7 0 -4.13 6.2
 27 -7 -1 170.1 17.08
 -27 7 1 228.73 18.7
 -27 -7 2 15.37 5.81
 -27 7 2 7 6.56
 27 -7 -2 4.26 6.26
 -27 -7 3 91.99 11.09
 27 -7 -3 132 14.9
 -27 7 3 114.14 13.77
 28 0 0 922.66 36.79
 -28 0 0 960.51 34.41
 -28 0 -1 1.83 3.27
 -28 0 1 -0.74 3.53
 28 0 -1 4.65 4.35
 28 0 1 8.12 4.83
 -28 0 2 203.06 14.06
 28 0 2 218.2 15.23
 -28 0 2 221.68 16.17
 28 0 -2 204.86 15.14
 28 0 -3 -1.99 4.28
 -28 0 3 0.91 4.28
 -28 0 3 2.19 4.26
 28 0 -4 330.91 20.02
 -28 0 4 292.55 20.11
 28 0 -5 -2.15 5.32
 28 0 -5 -1.15 4.71
 -28 0 5 -2.39 4.9
 28 0 -6 395.45 23.09
 -28 0 6 418.39 24.6
 28 0 -6 370.6 23.44
 28 0 -7 4.65 5.75
 28 0 -7 -2.67 6.36
 -28 0 7 3.99 5.98
 -28 2 0 186.7 13.61
 28 -2 0 187.64 14.91
 28 2 0 226.16 14.98
 28 2 1 44.74 7.01
 28 -2 -1 35.75 7.37
 28 2 -1 43.66 7.36
 -28 -2 1 49.66 6.63
 -28 2 1 30.98 6.48
 -28 2 -1 35.06 6.34
 -28 2 1 42.95 7.47
 28 2 -2 729.66 30.45
 28 -2 -2 684.72 31.54
 28 2 -2 753.13 32.05
 28 2 2 742.12 30.52
 -28 2 2 738.35 31.33
 -28 2 -2 735.04 29.59
 -28 -2 2 736.49 32.64
 -28 2 2 692.47 31.73
 -28 2 3 10.71 5.11
 28 2 -3 8.62 5.13
 28 -2 -3 9.27 5.43
 28 2 3 4.92 4.88
 -28 -2 3 -2.2 4.51
 -28 2 3 1 4.52
 28 -2 -4 414.97 22.85
 -28 2 4 379.6 22.57
 -28 -2 4 377.72 22.71
 -28 2 4 407.58 23.12
 28 2 -4 383.82 22.09
 -28 2 5 13.09 5.99
 -28 -2 5 8.25 5.53
 28 -2 -5 10.92 6.11
 28 -2 -5 6.95 5.93
 28 2 -5 10.12 6.12
 -28 2 5 13.16 6.32
 -28 -2 6 104.22 12.5
 28 -2 -6 103.95 12.22
 28 -2 -6 99.43 12.35
 28 2 -6 91.63 11.66
 -28 2 6 79.64 11.82
 -28 2 7 30.98 8.23
 28 2 -7 23.16 7.31
 28 -2 -7 25.62 7.66
 -28 2 7 15.57 7.93
 28 -2 -7 22.52 7.73
 28 4 0 407.53 21.46
 -28 4 0 341.12 20.09
 -28 4 0 399.1 21.93
 28 4 -1 74.44 8.33
 28 4 1 57.95 8.04
 -28 4 1 58.43 8.3
 -28 4 -1 67.64 9.52
 -28 4 1 77.78 9.99
 28 4 -2 375.95 20.13
 28 4 2 367.18 19.47
 -28 4 2 344.22 21.39
 -28 4 -2 368.95 20.97
 -28 -4 2 355.01 21.33
 -28 4 2 338.85 20.1
 -28 -4 3 15.38 5.71
 -28 4 3 11.19 5.21
 28 4 -3 14.36 6.1
 28 -4 -3 5.54 5.49
 28 4 3 23.27 5.57
 28 -4 -3 14.61 6.53
 -28 4 3 4.65 5.13
 28 -4 -4 250.74 18.88
 28 -4 -4 246.92 18.21
 -28 4 4 284.85 20.03
 -28 -4 4 272.4 18.72
 -28 4 4 220.44 16.91
 28 4 -4 267.2 17.66
 -28 -4 5 11.66 5.57
 28 4 -5 29.7 7.7
 28 -4 -5 7.92 5.89
 28 -4 -5 18.8 6.82
 -28 4 5 11.84 6.29
 -28 -4 6 92.36 11.81
 28 -4 -6 128.12 13.37
 28 -4 -6 109.63 12.95
 -28 4 6 133.76 13.65
 28 4 -6 92.99 11.57
 -28 4 6 100.41 13.28
 -28 6 0 421.59 25.17
 -28 6 -1 26.8 7.42
 28 -6 -1 19.17 7.66
 -28 6 1 5.15 5.8
 28 6 1 9.38 5.72
 28 -6 -2 96.19 12.88
 -28 6 2 88.55 11.81
 -28 -6 2 79.14 10.26
 28 6 -3 6.75 5.24
 28 -6 -3 5.49 6.55
 -28 6 3 4.68 4.78
 -28 6 3 -1.34 5.78
 -28 -6 3 3.26 4.57
 -28 6 4 107.04 11.34
 28 -6 -4 89.38 12.79
 -28 -6 4 105.57 11.86
 28 6 -4 119.62 12.24
 -28 6 4 105.77 13.73
 -29 -1 0 -1.9 3.49
 -29 1 0 -6.95 4.25
 29 1 0 0.93 3.91
 29 -1 0 -2.95 4.6
 -29 1 1 212.06 14.26
 -29 -1 1 187.78 12.71
 -29 1 -1 172.86 12.11
 -29 1 1 163.92 14.14
 29 -1 1 157.54 13.66
 29 1 1 207.77 14.69
 29 -1 -1 167.37 13.98
 29 1 -1 211.06 15.03
 29 -1 -2 34.27 7.3
 29 1 2 54.06 8.12
 29 1 -2 45.75 7.7
 -29 -1 2 39.78 6.74
 -29 1 2 44.78 7.37
 -29 1 2 37.1 7.56
 -29 -1 2 27.59 6.79
 -29 1 -2 29.3 5.67
 -29 1 3 286.17 18.24
 29 1 -3 284 18.07
 -29 -1 3 261.9 18.56
 -29 1 3 259.72 18.64
 29 -1 -3 295.55 18.81
 29 1 -3 304.38 19.02
 -29 -1 4 51 8.92
 -29 1 4 71.3 10.08
 29 -1 -4 63.8 9.39
 29 1 -4 56.53 9.06
 -29 1 4 58.21 9.1
 29 1 -4 64.71 9.47
 29 -1 -5 83.98 10.68
 -29 -1 5 78.81 11.03
 -29 1 5 100.47 11.9
 -29 1 5 60.21 9.85
 29 1 -5 76.21 10.9
 29 1 -6 20.23 6.99
 -29 -1 6 11.8 6.83
 -29 1 6 23.57 7.43
 29 -1 -6 28.86 7.66
 29 -1 -7 97.57 12.06
 -29 1 7 68.09 11.19
 29 1 -7 91.84 12.59
 29 -1 -7 80.58 12.09
 29 3 0 10.39 4.99
 -29 3 0 3.79 4.77
 -29 3 0 -1 4.39
 29 3 -1 315.11 17.38
 29 3 1 292.84 17.8
 29 3 -1 313.44 19.23
 -29 3 1 292.68 18.27
 29 -3 -1 283.59 19.16
 -29 3 1 296.42 18.77
 -29 3 -1 317.04 18.66
 29 3 -2 4.5 4.82
 -29 3 2 7.4 4.85
 29 3 2 1.72 4.67
 29 -3 -2 -1.09 5.4
 -29 -3 2 6.69 5.02
 -29 3 -2 0.93 4.08
 -29 3 2 6.27 4.98
 29 3 -3 18.91 5.95
 -29 3 3 18.5 5.86
 29 -3 -3 28.68 7.4
 29 3 3 23.07 5.64
 -29 3 3 17.76 6.39
 -29 -3 3 43.4 8.35
 -29 3 4 15.02 6.1
 -29 -3 4 20.13 6.35
 29 3 -4 9.7 5.95
 29 -3 -4 12.47 6.17
 29 -3 -4 7.37 5.98
 -29 3 4 15.32 6.59
 29 -3 -5 262.78 19.66
 29 -3 -5 278.28 19.31
 -29 3 5 243.43 19.34
 -29 3 5 299.59 20.43
 -29 -3 5 260.06 19.1
 29 3 -5 275.73 19.03
 29 3 -6 4.91 5.75
 29 -3 -6 4.71 6.3
 29 -3 -6 2.6 5.47
 -29 3 6 15.19 7.82
 -29 -3 6 6.45 5.93
 -29 3 6 5.17 5.57
 29 5 0 -1.02 4.98
 -29 5 0 1.81 4.07
 -29 5 0 -3.54 5.42
 -29 5 1 64.65 8.92
 -29 5 1 79.7 10.95
 -29 5 -1 65.44 8.75
 -29 5 -1 84.92 10.86
 -29 5 2 8.74 4.81
 29 5 -2 9.17 5.59
 29 5 2 5.19 4.9
 29 -5 -2 4.01 6.26
 -29 -5 2 -1.11 4.8
 -29 5 2 6.08 6.32
 29 -5 -3 238.9 19.59
 -29 5 3 268.67 19.87
 29 5 -3 279.67 17.99
 -29 -5 3 219.61 17.44
 -29 5 3 256.6 17.48
 29 -5 -4 9.43 6.9
 29 5 -4 21.35 6.66
 -29 5 4 21.64 7.96
 -29 5 4 25.12 6.66
 -29 -5 4 3.52 5.29
 29 -5 -5 21.89 7.67
 -29 5 5 20.05 7.8
 -29 5 5 23.44 6.48
 -29 -5 5 19.17 6.9
 29 5 -5 25.07 7.35
 -29 7 0 2.89 5.79
 -29 7 1 103.05 13.59
 -30 0 0 298.68 16.48
 30 0 0 307.63 18.75
 -30 0 1 -1.12 5.14
 30 0 -1 1 4.41
 30 0 1 2.93 4.39
 -30 0 1 0.79 3.79
 -30 0 2 9.13 5.45
 30 0 2 3.93 4.77
 30 0 -2 6.21 4.94
 -30 0 2 6.98 4.75
 30 0 -3 -4.29 5.12
 -30 0 3 -5.93 4.99
 -30 0 3 0.97 4.55
 30 0 -4 25.59 7.03
 -30 0 4 19.68 6.52
 -30 0 4 30.03 7.2
 30 0 -5 -2.43 5.58
 30 0 -5 2.31 5.9
 -30 0 5 -2.57 5.27
 30 0 -6 122.55 13.79
 30 0 -6 94.29 11.69
 -30 0 6 121.83 14.01
 30 -2 0 1.07 4.61
 30 2 0 -0.97 4.63
 -30 2 0 -2.63 4.41
 30 2 1 53.02 8.04
 30 -2 -1 47.04 8.58
 30 2 -1 40.41 7.5
 -30 2 1 39.51 7.26
 -30 2 -1 36.5 6.88
 -30 2 1 45.53 8.04
 30 2 2 96.32 10.19
 30 2 -2 98.39 11.18
 -30 -2 2 82.6 9.03
 -30 2 2 91.63 10.52
 30 -2 -2 77.49 10.47
 30 2 -2 96.94 10.15
 -30 2 -2 98.54 9.82
 -30 -2 2 65.72 10.14
 -30 2 2 94.12 11.13
 -30 2 3 3.5 4.29
 -30 2 3 1.06 4.56
 30 -2 -3 8.84 6.18
 30 2 -3 10.01 5.87
 30 2 3 7.14 5.05
 30 2 -3 7.14 4.87
 -30 -2 3 16.57 6.25
 30 2 -4 39.06 8.11
 -30 2 4 40.17 7.86
 -30 -2 4 29.61 7.73
 -30 2 4 14.53 6.25
 30 -2 -4 54.16 9.13
 30 2 -5 8.43 6.07
 -30 2 5 7.5 5.75
 -30 2 5 11.58 6.69
 -30 -2 5 5.1 5.62
 30 -2 -5 11.62 6.14
 30 2 -6 10.28 6.37
 -30 2 6 13.59 6.96
 -30 -2 6 14.84 7.02
 -30 2 6 16.21 6.57
 30 -2 -6 15.58 6.8
 30 4 0 25.4 6.89
 -30 4 0 31.8 6.92
 -30 4 0 21.7 6.49
 30 4 1 49.54 8.02
 30 4 -1 53.41 8.87
 -30 4 1 45.3 8.4
 -30 4 -1 55.05 9.06
 -30 4 -1 44.97 7.82
 -30 4 1 43.2 7.72
 30 4 -2 25.53 6.43
 -30 -4 2 31.17 7.76
 -30 4 -2 33.29 7.29
 30 4 2 41.73 7.47
 -30 4 2 31.09 7.67
 -30 4 2 29.8 7.29
 -30 4 3 3.33 4.57
 30 4 -3 7.26 5.39
 -30 -4 3 1.18 5.1
 30 4 3 16.05 5.32
 -30 4 3 7.31 5.37
 30 -4 -3 6.61 5.95
 -30 4 4 39.04 7.81
 -30 -4 4 52.64 9.38
 -30 4 4 37.47 8.69
 30 4 -4 23.42 7.3
 30 -4 -4 33.57 8.36
 30 -4 -4 33.42 8.73
 -30 -4 5 3.77 5.42
 30 -4 -5 9.7 6.4
 -30 4 5 5.5 6.56
 30 4 -5 4.73 5.54
 30 -4 -5 17.72 7.72
 30 6 0 168.43 14.81
 -30 6 0 144.62 15.05
 30 6 1 22.07 6.6
 -30 6 1 14.85 6.92
 -30 6 -1 13.39 7.29
 -30 6 2 4.08 5.59
 -30 -6 2 9.17 5.87
 30 -6 -2 1.48 6.23
 -30 6 3 12.55 7.24
 30 6 -3 5.17 5.37
 30 -6 -3 -5.93 6.24
 -30 -6 3 3.51 5.04
 31 1 0 3 5.12
 31 -1 0 -1.06 4.55
 -31 1 0 -1.64 3.91
 31 -1 1 11.67 5.6
 31 1 -1 10.37 5.87
 31 1 1 10.9 5.15
 31 -1 -1 5.37 5.4
 -31 1 1 4.6 4.95
 -31 1 1 8.85 4.81
 -31 1 -1 -1.54 4
 -31 -1 1 0.76 4.01
 31 1 -2 35.63 7.32
 31 -1 -2 30.41 7.16
 31 1 2 28.23 6.42
 -31 1 2 27.14 7.46
 -31 -1 2 34.53 7.99
 -31 -1 2 15.52 5.3
 -31 1 2 27.59 6.4
 -31 -1 3 26.21 6.46
 -31 1 3 20.68 6.04
 -31 -1 3 33.22 8.01
 31 -1 -3 10.02 5.63
 31 1 -3 34.73 7.65
 -31 1 3 24.55 7.5
 31 -1 -4 43.8 8.48
 31 1 -4 47.78 8.9
 31 1 -4 50.4 9
 -31 -1 4 40.96 8.8
 -31 1 4 37.95 8.46
 -31 1 4 56.76 9.05
 31 -1 -5 2.39 5.38
 31 1 -5 -1.21 5.56
 31 1 -5 -1.24 5.45
 -31 -1 5 7.97 5.97
 -31 1 5 2.68 5.64
 -31 1 5 4.96 5.58
 31 -1 -6 7.38 6.59
 31 1 -6 17.54 7.1
 -31 1 6 16.15 7.32
 31 1 -6 3.99 6.69
 -31 -1 6 8.46 6.35
 -31 1 6 16.92 6.86
 -31 3 0 -1 4.21
 -31 3 0 2.15 4.53
 31 3 0 2.06 4.53
 -31 3 -1 21.74 6.31
 -31 3 1 13.46 5.88
 -31 3 1 16.56 5.93
 31 3 1 23.35 6.4
 31 3 -1 23.75 6.96
 31 3 2 3.72 4.61
 31 3 -2 -3.43 5.25
 31 -3 -2 2.34 5.37
 -31 3 2 1.1 4.75
 31 3 -2 -3.83 5.77
 -31 -3 2 -1.2 5.15
 -31 3 -2 2.93 4.12
 -31 3 2 8.03 5.16
 31 -3 -3 9.43 5.84
 31 3 3 16.11 5.94
 -31 3 3 23.24 7.32
 31 3 -3 8.52 5.8
 -31 -3 3 15.97 6.08
 -31 3 3 9.46 5.33
 31 -3 -4 2.41 5.19
 -31 3 4 1.24 5.79
 31 3 -4 -3.47 6.38
 -31 3 4 -3.76 5.15
 -31 -3 4 5.1 5.73
 31 -3 -5 43.09 9.26
 -31 3 5 66.21 10.67
 31 3 -5 55.65 9.91
 -31 3 5 26.44 8.23
 -31 -3 5 39.39 8.78
 31 -3 -5 61.33 10.54
 31 5 0 3.29 4.94
 -31 5 0 0.99 4.44
 -31 5 0 -6.19 6.02
 -31 5 1 3.73 5.23
 -31 5 -1 2.47 5.45
 31 5 1 -1.01 4.93
 -31 5 1 2.04 4.4
 -31 5 2 11.43 6.28
 -31 -5 2 13.08 5.99
 31 5 2 16.72 5.72
 -31 5 2 -1.06 4.77
 31 5 -3 56.01 9.06
 -31 -5 3 25.53 7.95
 -31 5 3 34.38 8.47
 31 -5 -3 43.45 10
 -31 5 3 30.41 7.15
 -31 5 4 -2.81 6.04
 31 5 -4 3.45 5.98
 -31 5 4 3.55 5.1
 -31 -5 4 5.03 5.42
 31 -5 -4 1.46 6.28
 32 0 0 31.99 7.18
 -32 0 0 30.68 5.99
 32 0 -1 4.3 4.73
 32 0 1 -1.05 4.92
 -32 0 1 -1.2 4.94
 -32 0 1 -0.85 4.26
 32 0 -2 49.92 8.67
 -32 0 2 40.55 8.3
 -32 0 2 47.99 7.63
 32 0 -3 -1.15 5.29
 -32 0 3 -2.05 4.41
 -32 0 3 -5.11 5.25
 32 0 -4 2.39 5.69
 -32 0 4 2.26 4.99
 -32 0 4 -1.32 5.83
 32 0 -5 -3.69 5.65
 -32 0 5 1.38 5.38
 -32 0 5 6.19 5.91
 32 0 -6 25.39 7.84
 -32 0 6 13.22 7.16
 32 0 -6 28.83 8.84
 32 -2 0 42.63 8.38
 32 2 0 35.47 7.78
 -32 2 0 32.02 7.91
 -32 2 0 35.23 6.82
 32 2 -1 19.66 7.2
 32 2 1 35.25 7.55
 32 -2 -1 30.93 7.69
 -32 2 1 30.39 7.23
 -32 2 -1 24.35 6.29
 -32 2 1 25.56 6.79
 32 2 2 12.74 5.77
 32 -2 -2 8.08 6.46
 32 2 -2 10.27 5.74
 -32 2 2 7.26 5.1
 -32 -2 2 6.17 5.2
 -32 2 -2 11.47 5.07
 -32 2 2 14.65 5.77
 -32 -2 2 6.85 4.79
 -32 2 3 6.7 5.71
 -32 -2 3 3.81 5.47
 32 2 3 1.93 4.86
 32 -2 -3 2.37 6.16
 32 2 -3 2.38 5.9
 32 2 -3 8.68 5.81
 -32 2 3 -10.07 5.78
 32 -2 -4 2.41 5.97
 32 2 -4 -1.24 5.82
 32 2 -4 5.9 5.74
 -32 2 4 -1.2 5.73
 -32 -2 4 2.65 5.71
 -32 2 4 -2.62 5.37
 -32 2 5 -1.3 5.98
 32 -2 -5 1.23 5.99
 32 2 -5 -2.57 6.25
 32 2 -5 2.55 6.08
 -32 2 5 11.09 6.24
 -32 -2 5 -1.37 6.28
 32 4 0 -2.19 5.23
 -32 4 0 6.43 5.12
 -32 4 0 -2.28 5.23
 32 4 1 36.95 7.6
 32 4 -1 44.42 8.77
 -32 4 -1 40.95 7.95
 -32 4 -1 31.75 7.35
 -32 4 1 24.49 6.61
 -32 4 1 41.66 8.49
 -32 4 2 -1.2 5.71
 -32 -4 2 -2.47 5.32
 -32 4 -2 -3.38 5.18
 32 4 2 2.87 4.73
 32 4 -2 3.72 5.58
 32 4 -2 -4 5.03
 -32 4 2 1.15 5.29
 -32 4 3 5.1 6.53
 32 4 3 7.22 5.12
 -32 -4 3 8.83 6.24
 32 4 -3 11.12 6.04
 -32 4 3 4.81 5.3
 -32 4 4 1.34 5.9
 32 -4 -4 -3.84 6.65
 32 4 -4 1.2 5.6
 -32 4 4 -1.28 5.25
 -32 -4 4 6.55 5.51
 32 6 0 25.89 7.97
 -32 6 0 30.72 8.63
 33 1 0 4.32 5.34
 33 -1 0 -1.13 5.09
 -33 1 0 -0.86 4.04
 33 -1 1 9.13 5.93
 33 1 -1 6.68 5.87
 33 1 1 3.18 5.34
 33 -1 -1 -1.14 5.15
 -33 1 1 1.23 4.66
 -33 -1 1 5.02 5.15
 -33 1 1 8.46 5.18
 -33 1 -1 7.35 4.57
 33 1 -2 8.12 6.13
 33 -1 -2 20.93 7.09
 33 1 2 11.53 5.78
 -33 1 2 6.34 5.95
 -33 -1 2 19.15 6.95
 -33 -1 2 11.82 5.22
 -33 1 2 20.22 6.64
 33 1 -3 18.07 7.18
 33 -1 -3 10.68 6.27
 -33 -1 3 15.83 6.75
 -33 -1 3 12.29 5.65
 -33 1 3 22.84 6.79
 -33 1 3 9.23 6.19
 33 -1 -4 25.73 7.68
 33 1 -4 29.93 8.14
 -33 -1 4 42.52 8.95
 -33 1 4 50.3 9.63
 -33 -1 4 30.67 7.78
 -33 1 4 26.13 7.6
 33 -1 -5 7.59 7.16
 33 1 -5 -1.29 5.8
 33 1 -5 9.15 6.68
 -33 -1 5 4.26 5.84
 -33 1 5 -7.19 5.76
 -33 1 5 2.59 5.84
 33 3 0 1.11 5.18
 -33 3 0 -2.3 4.61
 -33 3 0 -2.1 4.42
 33 3 1 16.69 6.23
 33 3 -1 16.29 6.69
 -33 3 1 17.8 6.74
 -33 3 -1 18.69 6.27
 -33 3 1 24.97 6.32
 33 3 2 7.05 5.07
 33 3 -2 6.12 6.16
 33 -3 -2 6.24 5.38
 -33 -3 2 6.37 5.37
 -33 3 -2 8.22 5.08
 -33 3 2 7.41 5.56
 -33 3 2 2.31 4.97
 -33 3 3 19.44 7.08
 -33 -3 3 20.94 7.33
 33 3 -3 29.51 7.92
 33 -3 -3 23.84 7.58
 33 3 3 21.26 6.61
 33 3 -3 16.89 6.8
 -33 3 3 24.19 7.42
 -33 3 4 2.6 5.46
 33 -3 -4 -6.35 6.6
 33 3 -4 -1.22 5.74
 -33 3 4 -1.35 6.31
 -33 -3 4 6.81 6.5
 -33 5 0 6.39 5.36
 -33 5 0 1.29 5.68
 33 5 0 -1.17 5.71
 -33 5 1 9.07 6.74
 -33 5 1 2.21 4.86
 -33 5 -1 -3.87 5.3
 33 5 1 4.35 5.47
 33 5 -1 8.83 7.14
 -33 5 2 2.64 5.43
 -33 5 2 9.16 5.46
 33 5 2 0.99 4.9
 -33 -5 2 8.87 6.79
 34 0 0 166.16 14.81
 -34 0 1 1.78 4.26
 -34 0 1 -1.29 5.01
 34 0 -1 -1.16 5.52
 34 0 1 -2.25 4.96
 -34 0 2 9.78 5.39
 34 0 -2 8.28 6.15
 -34 0 2 3.95 5.67
 -34 0 3 -1.08 4.84
 -34 0 3 -1.37 5.33
 34 0 -3 3.68 6.06
 -34 0 4 34.46 8.29
 34 0 -4 41.96 9.24
 -34 0 4 29.66 8.35
 -34 2 0 14.62 5.52
 -34 2 0 -1.22 4.49
 34 2 0 2.24 5.13
 -34 2 1 21.55 6.2
 -34 2 -1 5.72 5.05
 -34 -2 1 28.63 7.67
 -34 2 1 18.73 6.5
 34 2 -1 26.98 7.78
 34 2 1 14.12 6
 34 -2 -1 21.99 7.11
 -34 2 2 92.49 11.12
 34 2 -2 111.56 13.02
 34 -2 -2 97.14 12.36
 34 2 2 92.68 11.13
 -34 2 2 93.51 12.12
 -34 -2 2 87.05 12.18
 -34 -2 3 4.1 5.49
 -34 2 3 4.71 5.41
 34 -2 -3 1.26 5.8
 34 2 -3 7.66 6.42
 -34 2 3 4.05 5.81
 -34 -2 3 -6.79 6.24
 -34 2 4 36.45 8.22
 34 -2 -4 43.65 8.95
 34 2 -4 34.38 8.81
 -34 2 4 23.82 7.88
 -34 -2 4 36.73 9.49
 34 2 -4 48.68 9.5
 -34 4 0 34.74 8.51
 34 4 0 41.13 8.82
 -34 4 0 40.25 8.04
 -34 4 1 14.5 6.78
 34 4 1 35.11 8.15
 34 4 -1 21.2 7.36
 -34 4 1 27.47 7.38
 -34 4 -1 24.61 6.99
 -34 4 -1 20.16 7.08
 -34 -4 2 41.97 9.07
 -34 4 -2 32.9 7.77
 -34 4 2 44.89 8.93
 34 4 2 31.95 7.58
 34 4 -2 27.7 8.46
 -34 4 2 45.8 9.01
 34 4 -2 61.09 9.48
 -35 1 0 9.06 4.78
 35 1 0 -1.16 5.23
 35 -1 0 3.62 5.76
 -35 1 1 81.34 10.13
 35 1 -1 96.19 12.06
 35 1 1 101.88 11.89
 35 -1 -1 100.83 11.97
 -35 1 1 104.64 13.01
 -35 -1 1 112.27 13.4
 -35 1 2 14.87 6.04
 -35 -1 2 26.72 7.03
 35 1 -2 24.71 7.46
 35 -1 -2 17.43 7.34
 35 1 2 15.73 6.47
 -35 1 2 22.94 7.66
 -35 -1 2 33.99 8.85
 35 -1 -3 191.52 16.81
 35 1 -3 186.83 16.72
 -35 -1 3 177.52 16.88
 -35 1 3 166.1 16.16
 -35 -1 3 176.9 15.13
 -35 1 3 162.66 15.12
 35 1 -4 23.96 8.83
 35 -1 -4 22.02 7.99
 -35 -1 4 13.12 8.26
 -35 1 4 14.47 7.41
 -35 -1 4 13.1 6.49
 -35 1 4 19.86 7.22
 -35 3 0 -3.31 5.26
 35 3 0 -1.18 5.93
 -35 3 0 1.22 5.15
 -35 3 -1 207.04 15.89
 35 3 1 181.6 15.48
 35 3 -1 194.16 16.95
 -35 3 1 166.6 14.93
 -35 3 1 135.2 14.58
 -35 3 -1 197.82 16.32
 -35 -3 1 189.86 17.13
 -35 3 2 -1.19 5.25
 35 -3 -2 5.3 6.55
 35 3 2 -2.15 5.41
 35 3 -2 1.31 6.57
 -35 3 2 -1.32 5.42
 -35 -3 2 1.36 5.58
 -35 3 -2 -4.28 5.82
 -35 -3 3 33.43 8.72
 -35 3 3 26.67 7.87
 35 3 -3 32.75 9.08
 35 -3 -3 19.95 7.77
 35 3 3 43.5 8.12
 -35 3 3 39.46 8.96
 35 3 -3 38.02 8.77
 36 0 0 552.87 28.89
 -36 0 1 1.37 5.61
 36 0 -1 2.48 5.81
 36 0 1 -2.4 6.14
 -36 0 2 126.18 14.65
 36 0 -2 136.54 14.36
 -36 0 2 121.98 12.77
 36 0 -3 -6.5 6.64
 -36 0 3 -2.25 5.76
 -36 0 3 7.28 6.12
 -36 2 0 157.05 15.22
 -36 2 0 152.54 13.64
 36 2 0 151.11 14.73
 -36 2 1 12.86 6.24
 -36 2 1 27.91 7.73
 -36 2 -1 18.88 6.33
 -36 -2 1 16.61 7.85
 36 -2 -1 2.6 6.97
 36 2 -1 27.51 7.88
 36 2 1 5.83 5.68
 -36 -2 2 284.21 21.21
 -36 2 2 264.2 20.51
 -36 2 2 260.75 18.74
 36 -2 -2 261.24 19.98
 36 2 2 254.65 18.85
 36 2 -2 302.86 21.34
 -37 1 0 -2.73 5.46
 37 -1 0 -2.57 6.57
 -37 -1 1 143.43 15.48
 -37 1 1 163.63 16.17
 -37 1 1 141.88 13.09
 37 -1 -1 185.72 16.45
 37 1 1 152.09 14.86
 37 1 -1 181.66 16.47
 37 1 2 8.4 6.34
 37 1 -2 13.12 7.53
 37 -1 -2 10.53 6.84
 -37 1 2 6.68 5.78
 -37 -1 2 8.66 6.76
 -37 1 2 5.74 6.04

_iucr_refine_instructions_details
;
TITL exp_thma2pbi4_5_200_a.res in Cmca
    exp_thma2pbi4_5_200.res
    created by SHELXL-2019/3 at 11:30:59 on 07-Mar-2024
REM Old TITL exp_ThMA2PbI4_5_200 in Cmce
REM SHELXT solution in Cmca: R1 0.117, Rweak 0.007, Alpha 0.052
REM <I/s> 3.368 for 152 systematic absences, Orientation as input
REM Formula found by SHELXT: C4 I4 Pb
CELL 0.71073 29.1176 8.7065 8.7173 90 90 90
ZERR 2 0.0009 0.0002 0.0002 0 0 0
LATT 7
SYMM -X,0.5-Y,0.5+Z
SYMM -X,0.5+Y,0.5-Z
SYMM +X,-Y,-Z
SFAC C H I N Pb S
UNIT 40 128 16 8 4 8
FLAT C6A C5A S1A C2A C3A C4A
FLAT C6 C5 C4 C3 C2 S1
RIGU
SIMU
SADI N7A C6A N7 C6
SADI C6A C5A C6 C5
EADP C6A C6
EADP N7A N7
SIMU 0.02 0.04 2 C6A C6 C5A C5
SIMU 0.02 0.04 2 N7 N7A C5A C5 C6A C6
DFIX 1.54 C6A C5A C6 C5
DFIX 1.48 N7 C6 N7A C6A
SADI 0.002 S1 C2 S1 C5 S1A C2A S1A C5A
SADI 0.002 C5A C4A C4A C3A C3A C2A C3 C2 C4 C3 C5 C4

L.S. 10
PLAN  5
TEMP -173
CONF
LIST 4
MORE -1
BOND $H
fmap 2
acta
REM <olex2.extras>
REM <HklSrc "%.\\exp_ThMA2PbI4_5_200.hkl">
REM </olex2.extras>

WGHT    0.011100   63.862000
FVAR       0.10629   0.50436
PB01  5    0.500000    0.500000   -0.500000    10.25000    0.03165    0.02178 =
         0.02447    0.00002    0.00000    0.00000
I002  3    0.500000    0.684350   -0.184600    10.50000    0.04438    0.02609 =
         0.02899   -0.00800    0.00000    0.00000
I003  3    0.609820    0.500000   -0.500000    10.50000    0.03135    0.05410 =
         0.05656   -0.00005    0.00000    0.00000
PART -1
N7    4    0.590470    0.580521    0.069501    20.50000    0.03145    0.04947 =
         0.04553    0.00384   -0.00723   -0.00833
AFIX 137
H7A   2    0.611152    0.642008    0.118012    21.00000   -1.20000
H7B   2    0.571789    0.535668    0.140191    21.00000   -1.20000
H7C   2    0.573289    0.637911    0.003786    21.00000   -1.20000
AFIX   0
C5    1    0.666166    0.500904   -0.020633    20.50000    0.03514    0.06965 =
         0.06010    0.00347   -0.00678    0.00202
C2    1    0.748640    0.434808   -0.001074    20.50000    0.02227    0.06527 =
         0.05757    0.00440   -0.00140   -0.00907
AFIX  43
H2    2    0.778543    0.391520    0.004447    21.00000   -1.20000
AFIX   0

PART -2
C6A   1    0.618684    0.508221   -0.038535   -20.50000    0.03846    0.06108 =
         0.05327   -0.00007   -0.00511   -0.00138
AFIX  23
H6AA  2    0.614216    0.568185   -0.133866   -21.00000   -1.20000
H6AB  2    0.607699    0.401962   -0.055511   -21.00000   -1.20000
AFIX   0

PART -1
C4    1    0.693784    0.623031   -0.044301    20.50000    0.03896    0.07110 =
         0.06853   -0.00075   -0.00031    0.00087
AFIX  43
H4    2    0.683333    0.723073   -0.070263    21.00000   -1.20000
AFIX   0
C3    1    0.738267    0.583730   -0.026075    20.50000    0.03849    0.06808 =
         0.06565    0.00907    0.00287   -0.00295
AFIX  43
H3    2    0.761769    0.659266   -0.030745    21.00000   -1.20000
AFIX   0
S1    6    0.697478    0.338163    0.018910    20.50000    0.04126    0.05003 =
         0.11203    0.00050    0.00537    0.00031

PART -2
C5A   1    0.669150    0.509251    0.010468   -20.50000    0.03576    0.07009 =
         0.06116    0.00452   -0.00173    0.00103
C2A   1    0.747507    0.526227   -0.062973   -20.50000    0.02939    0.06806 =
         0.05666    0.00086   -0.00958   -0.00899
AFIX  43
H2A   2    0.777006    0.533010   -0.109031   -21.00000   -1.20000
AFIX   0
C4A   1    0.696138    0.500114    0.135923   -20.50000    0.03912    0.07806 =
         0.06432    0.00492   -0.00468   -0.00354
AFIX  43
H4A   2    0.685947    0.489882    0.238944   -21.00000   -1.20000
AFIX   0
C3A   1    0.740201    0.508120    0.088769   -20.50000    0.03917    0.06063 =
         0.05489   -0.00289   -0.00925   -0.00553
AFIX  43
H3A   2    0.764989    0.501308    0.159302   -21.00000   -1.20000
AFIX   0
S1A   6    0.696554    0.535451   -0.162329   -20.50000    0.04907    0.10838 =
         0.05676    0.00909   -0.00036    0.00128

PART -1
C6    1    0.615060    0.460594   -0.017151    20.50000    0.03846    0.06108 =
         0.05327   -0.00007   -0.00511   -0.00138
AFIX  23
H6A   2    0.602909    0.454643   -0.123052    21.00000   -1.20000
H6B   2    0.610571    0.359480    0.032586    21.00000   -1.20000
AFIX   0

PART -2
N7A   4    0.594433    0.580223    0.091330   -20.50000    0.03145    0.04947 =
         0.04553    0.00384   -0.00723   -0.00833
AFIX 137
H7AA  2    0.603491    0.535073    0.180484   -21.00000   -1.20000
H7AB  2    0.563611    0.567844    0.079271   -21.00000   -1.20000
H7AC  2    0.601227    0.682196    0.094399   -21.00000   -1.20000
AFIX   0
HKLF 4


REM  exp_thma2pbi4_5_200_a.res in Cmca
REM wR2 = 0.0807, GooF = S = 1.265, Restrained GooF = 1.128 for all data
REM R1 = 0.0370 for 1203 Fo > 4sig(Fo) and 0.0400 for all 1291 data
REM 133 parameters refined using 324 restraints

END  
     
WGHT      0.0111     63.8433 

REM Highest difference peak  1.710,  deepest hole -1.688,  1-sigma level  0.195
Q1    1   0.5000  0.5429 -0.3080  10.50000  0.05    1.71
Q2    1   0.7201  0.6840  0.1812  11.00000  0.05    1.29
Q3    1   0.5000  0.6882  0.0961  10.50000  0.05    1.21
Q4    1   0.5000  0.8092 -0.0493  10.50000  0.05    1.12
Q5    1   0.5000  0.9048 -0.2936  10.50000  0.05    1.10

  REM The information below was added by Olex2.
  REM
  REM R1 = 0.0370 for 1203 Fo > 4sig(Fo) and 0.0400 for all 9990 data
  REM 133 parameters refined using n/a restraints
  REM Highest difference peak 1.71, deepest hole -1.69
  REM Mean Shift 0, Max Shift 0.000.

  REM +++ Tabular Listing of Refinement Information +++
  REM R1_all = 0.0400
  REM R1_gt = 0.0370
  REM wR_ref = 0.0807
  REM GOOF = 1.265
  REM Shift_max = 0.000
  REM Shift_mean = 0
  REM Reflections_all = 9990
  REM Reflections_gt = 1203
  REM Parameters = 133
  REM Hole = -1.69
  REM Peak = 1.71
  REM Flack = n/a

  
;
_olex2_submission_special_instructions  'No special instructions were received'
_oxdiff_exptl_absorpt_empirical_details
;
Empirical correction (ABSPACK) includes:
- Absorption correction using spherical harmonics
- Frame scaling
;
_oxdiff_exptl_absorpt_empirical_full_max  1.244
_oxdiff_exptl_absorpt_empirical_full_min  0.695
