# Supplementary material for: Temperature-Dependent Structural and Optoelectronic Properties of the Layered Perovskite 2-Thiophenemethylammonium Lead Iodide
Source: J Phys Chem C Nanomater Interfaces. 2024 Jul 25;128(31):13108–20. doi: 10.1021/acs.jpcc.4c03221 (PMC11317984; doi:10.1021/acs.jpcc.4c03221)
Supplement: Supplementary file 1 — jp4c03221_si_001.zip [file jp4c03221_si_001.zip › ThMA2PbI4_Temp-depSCXRD/exp_ThMA2PbI4_6_225.cif]

data_exp_thma2pbi4_6_225-c
_audit_creation_date               2024-03-07
_audit_creation_method
;
Olex2 1.5
(compiled 2024.02.16 svn.r378c4104 for OlexSys, GUI svn.r6928)
;
_shelx_SHELXL_version_number       '2019/3'
_audit_contact_author_address      ?
_audit_contact_author_email        ?
_audit_contact_author_name         ''
_audit_contact_author_phone        ?
_publ_contact_author_id_orcid      ?
_publ_section_references
;
Dolomanov, O.V., Bourhis, L.J., Gildea, R.J, Howard, J.A.K. & Puschmann, H.
 (2009), J. Appl. Cryst. 42, 339-341.

Sheldrick, G.M. (2015). Acta Cryst. A71, 3-8.

Sheldrick, G.M. (2015). Acta Cryst. C71, 3-8.
;
_chemical_name_common              ?
_chemical_name_systematic          ?
_chemical_formula_moiety           'I8 Pb2, 15.751(C1.27 H4.063 N0.254 S0.254)'
_chemical_formula_sum              'C20 H64 I8 N4 Pb2 S4'
_chemical_formula_weight           1918.57
_chemical_melting_point            ?
_chemical_oxdiff_formula           C20PbI4N2S1H30
loop_
  _atom_type_symbol
  _atom_type_description
  _atom_type_scat_dispersion_real
  _atom_type_scat_dispersion_imag
  _atom_type_scat_source
 'C' 'C' 0.0033 0.0016 'International Tables Vol C Tables 4.2.6.8 and 6.1.1.4'
 'H' 'H' 0.0000 0.0000 'International Tables Vol C Tables 4.2.6.8 and 6.1.1.4'
 'I' 'I' -0.4742 1.8119 'International Tables Vol C Tables 4.2.6.8 and 6.1.1.4'
 'N' 'N' 0.0061 0.0033 'International Tables Vol C Tables 4.2.6.8 and 6.1.1.4'
 'Pb' 'Pb' -3.3944 10.1111
 'International Tables Vol C Tables 4.2.6.8 and 6.1.1.4'
 'S' 'S' 0.1246 0.1234 'International Tables Vol C Tables 4.2.6.8 and 6.1.1.4'

_shelx_space_group_comment
;
The symmetry employed for this shelxl refinement is uniquely defined
by the following loop, which should always be used as a source of
symmetry information in preference to the above space-group names.
They are only intended as comments.
;
_space_group_crystal_system        'orthorhombic'
_space_group_IT_number             64
_space_group_name_H-M_alt          'C m c e'
_space_group_name_Hall             '-C 2bc 2'
loop_
  _space_group_symop_operation_xyz
 'x, y, z'
 '-x, -y+1/2, z+1/2'
 '-x, y+1/2, -z+1/2'
 'x, -y, -z'
 'x+1/2, y+1/2, z'
 '-x+1/2, -y+1, z+1/2'
 '-x+1/2, y+1, -z+1/2'
 'x+1/2, -y+1/2, -z'
 '-x, -y, -z'
 'x, y-1/2, -z-1/2'
 'x, -y-1/2, z-1/2'
 '-x, y, z'
 '-x+1/2, -y+1/2, -z'
 'x+1/2, y, -z-1/2'
 'x+1/2, -y, z-1/2'
 '-x+1/2, y+1/2, z'

_cell_length_a                     29.1372(10)
_cell_length_b                     8.7145(2)
_cell_length_c                     8.7249(3)
_cell_angle_alpha                  90
_cell_angle_beta                   90
_cell_angle_gamma                  90
_cell_volume                       2215.39(12)
_cell_formula_units_Z              2
_cell_measurement_reflns_used      5563
_cell_measurement_temperature      225.00(10)
_cell_measurement_theta_max        32.1770
_cell_measurement_theta_min        2.7260
_shelx_estimated_absorpt_T_max     ?
_shelx_estimated_absorpt_T_min     ?
_exptl_absorpt_coefficient_mu      13.372
_exptl_absorpt_correction_T_max    1.00000
_exptl_absorpt_correction_T_min    1.00000
_exptl_absorpt_correction_type     sphere
_exptl_absorpt_process_details
;
CrysAlisPro 1.171.43.106a (Rigaku Oxford Diffraction, 2024)
Spherical absorption correction
using equivalent radius and absorption coefficient.
Empirical absorption correction using spherical harmonics,
implemented in SCALE3 ABSPACK scaling algorithm.
;
_exptl_absorpt_special_details     ?
_exptl_crystal_colour              orange
_exptl_crystal_colour_primary      orange
_exptl_crystal_density_diffrn      2.876
_exptl_crystal_density_meas        ?
_exptl_crystal_density_method      ?
_exptl_crystal_description         plate
_exptl_crystal_F_000               1728
_exptl_crystal_size_max            1.0
_exptl_crystal_size_mid            0.08
_exptl_crystal_size_min            0.02
_exptl_crystal_size_rad            0.400
_exptl_transmission_factor_max     ?
_exptl_transmission_factor_min     ?
_diffrn_reflns_av_R_equivalents    0.0398
_diffrn_reflns_av_unetI/netI       0.0231
_diffrn_reflns_Laue_measured_fraction_full  0.999
_diffrn_reflns_Laue_measured_fraction_max  0.999
_diffrn_reflns_limit_h_max         37
_diffrn_reflns_limit_h_min         -37
_diffrn_reflns_limit_k_max         11
_diffrn_reflns_limit_k_min         -11
_diffrn_reflns_limit_l_max         11
_diffrn_reflns_limit_l_min         -11
_diffrn_reflns_number              9299
_diffrn_reflns_point_group_measured_fraction_full  0.999
_diffrn_reflns_point_group_measured_fraction_max  0.999
_diffrn_reflns_theta_full          25.242
_diffrn_reflns_theta_max           27.471
_diffrn_reflns_theta_min           2.796
_diffrn_ambient_environment        N~2~
_diffrn_ambient_temperature        225.00(10)
_diffrn_detector                   'Hybrid Pixel Array Detector'
_diffrn_detector_area_resol_mean   10.0000
_diffrn_detector_type              'HyPix-Arc 100'
_diffrn_measured_fraction_theta_full  0.999
_diffrn_measured_fraction_theta_max  0.999
_diffrn_measurement_details
;
List of Runs (angles in degrees, time in seconds):

  # Type    Start    End  Width  t~exp~   \w     \q     \k     \f   Frames
--------------------------------------------------------------------------
  1  \w    -54.00  61.00   0.50    5.00    --   25.56  28.00 -96.00  230
  2  \w    -54.00  61.00   0.50    5.00    --   25.56  28.00 -96.00  230
  3  \w    -19.00  29.00   0.50    5.00    --  -25.24 -99.00-120.00   96
  4  \w    -20.00  32.00   0.50    5.00    --  -25.24 -99.00 120.00  104
  5  \w   -122.00 -89.00   0.50    5.00    --  -25.24-178.00-180.00   66
  6  \w    -57.00 -31.00   0.50    5.00    --  -25.24 -28.00 101.00   52
  7  \w     42.00  98.00   0.50    5.00    --   25.56 178.00   0.00  112
  8  \w     43.00 110.00   0.50    5.00    --   25.56 178.00 -90.00  134
;
_diffrn_measurement_device         'four-circle diffractometer'
_diffrn_measurement_device_type    'XtaLAB Synergy, Dualflex, HyPix-Arc 100'
_diffrn_measurement_method         '\w scans'
_diffrn_orient_matrix_type        
 'CrysAlisPro convention (1999,Acta A55,543-557)'
_diffrn_orient_matrix_UB_11        -0.0085658000
_diffrn_orient_matrix_UB_12        0.0500467000
_diffrn_orient_matrix_UB_13        -0.0573686000
_diffrn_orient_matrix_UB_21        0.0007978000
_diffrn_orient_matrix_UB_22        -0.0606312000
_diffrn_orient_matrix_UB_23        -0.0541517000
_diffrn_orient_matrix_UB_31        -0.0227770000
_diffrn_orient_matrix_UB_32        -0.0209823000
_diffrn_orient_matrix_UB_33        0.0196815000
_diffrn_radiation_monochromator    mirror
_diffrn_radiation_probe            x-ray
_diffrn_radiation_type             'Mo K\a'
_diffrn_radiation_wavelength       0.71073
_diffrn_source                     'micro-focus sealed X-ray tube'
_diffrn_source_type                'PhotonJet (Mo) X-ray Source'
_reflns_Friedel_coverage           0.000
_reflns_Friedel_fraction_full      .
_reflns_Friedel_fraction_max       .
_reflns_number_gt                  1189
_reflns_number_total               1293
_reflns_special_details
;
 Reflections were merged by SHELXL according to the crystal
 class for the calculation of statistics and refinement.
 
 _reflns_Friedel_fraction is defined as the number of unique
 Friedel pairs measured divided by the number that would be
 possible theoretically, ignoring centric projections and
 systematic absences.
;
_reflns_threshold_expression       'I > 2\s(I)'
_computing_cell_refinement         'CrysAlisPro 1.171.43.106a (Rigaku OD, 2024)'
_computing_data_collection        
 'CrysAlisPro system (CCD 43.106a 64-bit (release 01-02-2024))'
_computing_data_reduction          'CrysAlisPro 1.171.43.106a (Rigaku OD, 2024)'
_computing_molecular_graphics      'Olex2 1.5 (Dolomanov et al., 2009)'
_computing_publication_material    'Olex2 1.5 (Dolomanov et al., 2009)'
_computing_structure_refinement    'SHELXL 2019/3 (Sheldrick, 2015)'
_computing_structure_solution      'SHELXT  (Sheldrick, 2015)'
_refine_diff_density_max           1.240
_refine_diff_density_min           -1.472
_refine_diff_density_rms           0.181
_refine_ls_extinction_coef         .
_refine_ls_extinction_method       none
_refine_ls_goodness_of_fit_ref     1.218
_refine_ls_hydrogen_treatment      constr
_refine_ls_matrix_type             full
_refine_ls_number_parameters       133
_refine_ls_number_reflns           1293
_refine_ls_number_restraints       324
_refine_ls_R_factor_all            0.0402
_refine_ls_R_factor_gt             0.0369
_refine_ls_restrained_S_all        1.087
_refine_ls_shift/su_max            0.001
_refine_ls_shift/su_mean           0.000
_refine_ls_structure_factor_coef   Fsqd
_refine_ls_weighting_details      
 'w=1/[\s^2^(Fo^2^)+(0.0174P)^2^+56.4489P] where P=(Fo^2^+2Fc^2^)/3'
_refine_ls_weighting_scheme        calc
_refine_ls_wR_factor_gt            0.0819
_refine_ls_wR_factor_ref           0.0830
_refine_special_details            ?
_olex2_refinement_description
;
1. Fixed Uiso
 At 1.2 times of:
  All C(H) groups, All C(H,H) groups, All N(H,H,H) groups
2. Restrained distances
 C6A-C5A = C6-C5
 1.54 with sigma of 0.02
 N7-C6 = N7A-C6A
 1.48 with sigma of 0.02
 N7A-C6A \\sim N7-C6
 with sigma of 0.02
 C6A-C5A \\sim C6-C5
 with sigma of 0.02
 S1-C2 \\sim S1-C5 \\sim S1A-C2A \\sim S1A-C5A
 with sigma of 0.002
 C5A-C4A \\sim C4A-C3A \\sim C3A-C2A \\sim C3-C2 \\sim C4-C3 \\sim C5-C4
 with sigma of 0.002
3. Restrained planarity
 C6A, C5A, S1A, C2A, C3A, C4A
 with sigma of 0.1
 C6, C5, C4, C3, C2, S1
 with sigma of 0.1
4. Uiso/Uaniso restraints and constraints
All non-hydrogen atoms have similar U: within 2A with sigma of 0.04 and sigma
for terminal atoms of 0.08 within 2A
C6A \\sim C6 \\sim C5A \\sim C5: within 2A with sigma of 0.02 and sigma for
terminal atoms of 0.04 within 2A
N7 \\sim N7A \\sim C5A \\sim C5 \\sim C6A \\sim C6: within 2A with sigma of
0.02 and sigma for terminal atoms of 0.04 within 2A
Uanis(C6A) = Uanis(C6)
Uanis(N7A) = Uanis(N7)
5. Rigid body (RIGU) restrains
 All non-hydrogen atoms
 with sigma for 1-2 distances of 0.004 and sigma for 1-3 distances of 0.004
6. Others
 Sof(H6AA)=Sof(H6AB)=Sof(H2A)=Sof(H4A)=Sof(H3A)=Sof(H7AA)=Sof(H7AB)=Sof(H7AC)=
 1-FVAR(1)
 Sof(C6A)=Sof(C5A)=Sof(C2A)=Sof(C4A)=Sof(C3A)=Sof(S1A)=Sof(N7A)=0.5*(1-FVAR(2))
 Sof(N7)=Sof(C5)=Sof(C2)=Sof(C4)=Sof(C3)=Sof(S1)=Sof(C6)=0.5*FVAR(2)
 Sof(H7A)=Sof(H7B)=Sof(H7C)=Sof(H2)=Sof(H4)=Sof(H3)=Sof(H6A)=Sof(H6B)=FVAR(1)
7.a Secondary CH2 refined with riding coordinates:
 C6A(H6AA,H6AB), C6(H6A,H6B)
7.b Aromatic/amide H refined with riding coordinates:
 C2(H2), C4(H4), C3(H3), C2A(H2A), C4A(H4A), C3A(H3A)
7.c Idealised Me refined as rotating group:
 N7(H7A,H7B,H7C), N7A(H7AA,H7AB,H7AC)
;
_atom_sites_solution_hydrogens     geom
_atom_sites_solution_primary       dual
_atom_sites_solution_secondary     ?
loop_
  _atom_site_label
  _atom_site_type_symbol
  _atom_site_fract_x
  _atom_site_fract_y
  _atom_site_fract_z
  _atom_site_U_iso_or_equiv
  _atom_site_adp_type
  _atom_site_occupancy
  _atom_site_site_symmetry_order
  _atom_site_calc_flag
  _atom_site_refinement_flags_posn
  _atom_site_refinement_flags_adp
  _atom_site_refinement_flags_occupancy
  _atom_site_disorder_assembly
  _atom_site_disorder_group
 Pb01 Pb 0.500000 0.500000 -0.500000 0.02944(17) Uani 1 4 d S T P . .
 I002 I 0.500000 0.68484(9) -0.18516(9) 0.0381(2) Uani 1 2 d S T P . .
 I003 I 0.60972(3) 0.500000 -0.500000 0.0529(3) Uani 1 2 d S T P . .
 N7 N 0.592(3) 0.582(9) 0.069(7) 0.045(5) Uani 0.254(6) 1 d D U P A -1
 H7A H 0.602757 0.582340 0.166872 0.054 Uiso 0.508(13) 1 calc R U P A -1
 H7B H 0.561744 0.560018 0.068116 0.054 Uiso 0.508(13) 1 calc R U P A -1
 H7C H 0.597062 0.675359 0.025396 0.054 Uiso 0.508(13) 1 calc R U P A -1
 C5 C 0.6680(9) 0.507(3) -0.028(4) 0.057(6) Uani 0.254(6) 1 d D U P A -1
 C2 C 0.7479(9) 0.435(4) -0.007(6) 0.056(9) Uani 0.254(6) 1 d D U P A -1
 H2 H 0.777564 0.390348 0.000943 0.067 Uiso 0.508(13) 1 calc R U P A -1
 C6A C 0.6165(11) 0.516(7) -0.044(5) 0.053(5) Uani 0.246(6) 1 d D U P A -2
 H6AA H 0.612050 0.580653 -0.135460 0.064 Uiso 0.492(13) 1 calc R U P A -2
 H6AB H 0.605714 0.410320 -0.066731 0.064 Uiso 0.492(13) 1 calc R U P A -2
 C4 C 0.6953(10) 0.628(5) -0.058(7) 0.065(8) Uani 0.254(6) 1 d D U P A -1
 H4 H 0.685552 0.726583 -0.090014 0.078 Uiso 0.508(13) 1 calc R U P A -1
 C3 C 0.7389(12) 0.583(4) -0.036(6) 0.067(8) Uani 0.254(6) 1 d D U P A -1
 H3 H 0.763124 0.656218 -0.040045 0.080 Uiso 0.508(13) 1 calc R U P A -1
 S1 S 0.6967(5) 0.3410(18) 0.014(2) 0.075(5) Uani 0.254(6) 1 d D U P A -1
 C5A C 0.6670(9) 0.515(4) 0.006(3) 0.056(6) Uani 0.246(6) 1 d D U P A -2
 C2A C 0.7466(9) 0.528(6) -0.060(4) 0.060(9) Uani 0.246(6) 1 d D U P A -2
 H2A H 0.776018 0.535062 -0.106697 0.072 Uiso 0.492(13) 1 calc R U P A -2
 C4A C 0.6959(10) 0.506(6) 0.125(5) 0.063(8) Uani 0.246(6) 1 d D U P A -2
 H4A H 0.685188 0.496675 0.227727 0.076 Uiso 0.492(13) 1 calc R U P A -2
 C3A C 0.7408(11) 0.510(6) 0.091(4) 0.063(9) Uani 0.246(6) 1 d D U P A -2
 H3A H 0.764906 0.502150 0.163986 0.076 Uiso 0.492(13) 1 calc R U P A -2
 S1A S 0.6965(5) 0.537(2) -0.1627(17) 0.076(5) Uani 0.246(6) 1 d D U P A -2
 C6 C 0.6172(11) 0.464(5) -0.020(7) 0.053(5) Uani 0.254(6) 1 d D U P A -1
 H6A H 0.604247 0.456543 -0.124671 0.064 Uiso 0.508(13) 1 calc R U P A -1
 H6B H 0.613749 0.362409 0.030209 0.064 Uiso 0.508(13) 1 calc R U P A -1
 N7A N 0.592(3) 0.580(10) 0.090(7) 0.045(5) Uani 0.246(6) 1 d D U P A -2
 H7AA H 0.593836 0.512816 0.169710 0.054 Uiso 0.492(13) 1 calc R U P A -2
 H7AB H 0.562053 0.595390 0.065111 0.054 Uiso 0.492(13) 1 calc R U P A -2
 H7AC H 0.605103 0.670564 0.117098 0.054 Uiso 0.492(13) 1 calc R U P A -2

loop_
  _atom_site_aniso_label
  _atom_site_aniso_U_11
  _atom_site_aniso_U_22
  _atom_site_aniso_U_33
  _atom_site_aniso_U_23
  _atom_site_aniso_U_13
  _atom_site_aniso_U_12
 Pb01 0.0357(3) 0.0262(3) 0.0264(3) -0.0001(2) 0.000 0.000
 I002 0.0506(5) 0.0314(4) 0.0322(4) -0.0100(3) 0.000 0.000
 I003 0.0348(5) 0.0616(6) 0.0622(6) -0.0007(5) 0.000 0.000
 N7 0.036(7) 0.054(9) 0.047(13) 0.012(9) -0.001(10) -0.001(7)
 C5 0.040(6) 0.076(11) 0.055(13) 0.010(10) 0.001(10) 0.009(9)
 C2 0.024(10) 0.080(15) 0.06(2) 0.010(15) 0.001(15) -0.006(12)
 C6A 0.043(6) 0.066(10) 0.051(11) 0.008(9) 0.000(7) 0.006(8)
 C4 0.045(10) 0.082(14) 0.067(18) 0.007(14) 0.002(13) 0.003(10)
 C3 0.045(10) 0.084(15) 0.07(2) 0.014(15) 0.002(14) 0.000(11)
 S1 0.046(6) 0.070(8) 0.108(13) 0.001(8) 0.006(7) -0.003(6)
 C5A 0.040(6) 0.073(12) 0.054(12) 0.012(10) 0.003(9) 0.008(10)
 C2A 0.032(11) 0.09(2) 0.064(16) 0.010(15) -0.006(11) -0.005(15)
 C4A 0.044(10) 0.083(19) 0.062(14) 0.015(15) -0.002(9) 0.004(14)
 C3A 0.043(10) 0.08(2) 0.063(16) 0.005(16) -0.006(11) 0.002(15)
 S1A 0.055(7) 0.120(13) 0.053(8) 0.013(7) -0.002(6) 0.001(7)
 C6 0.043(6) 0.066(10) 0.051(11) 0.008(9) 0.000(7) 0.006(8)
 N7A 0.036(7) 0.054(9) 0.047(13) 0.012(9) -0.001(10) -0.001(7)

_geom_special_details
;
 All esds (except the esd in the dihedral angle between two l.s. planes)
 are estimated using the full covariance matrix.  The cell esds are taken
 into account individually in the estimation of esds in distances, angles
 and torsion angles; correlations between esds in cell parameters are only
 used when they are defined by crystal symmetry.  An approximate (isotropic)
 treatment of cell esds is used for estimating esds involving l.s. planes.
;
loop_
  _geom_bond_atom_site_label_1
  _geom_bond_atom_site_label_2
  _geom_bond_distance
  _geom_bond_site_symmetry_2
  _geom_bond_publ_flag
 Pb01 I002 3.1844(8) . ?
 Pb01 I002 3.1844(8) 9_664 ?
 Pb01 I002 3.1864(8) 10 ?
 Pb01 I002 3.1864(8) 2_664 ?
 Pb01 I003 3.1968(9) 9_664 ?
 Pb01 I003 3.1968(9) . ?
 N7 H7A 0.9100 . ?
 N7 H7B 0.9100 . ?
 N7 H7C 0.9100 . ?
 N7 C6 1.476(16) . ?
 C5 C4 1.342(19) . ?
 C5 S1 1.71(2) . ?
 C5 C6 1.530(16) . ?
 C2 H2 0.9500 . ?
 C2 C3 1.342(19) . ?
 C2 S1 1.71(2) . ?
 C6A H6AA 0.9900 . ?
 C6A H6AB 0.9900 . ?
 C6A C5A 1.533(16) . ?
 C6A N7A 1.477(16) . ?
 C4 H4 0.9500 . ?
 C4 C3 1.342(19) . ?
 C3 H3 0.9500 . ?
 C5A C4A 1.342(19) . ?
 C5A S1A 1.71(2) . ?
 C2A H2A 0.9500 . ?
 C2A C3A 1.342(19) . ?
 C2A S1A 1.71(2) . ?
 C4A H4A 0.9500 . ?
 C4A C3A 1.342(19) . ?
 C3A H3A 0.9500 . ?
 C6 H6A 0.9900 . ?
 C6 H6B 0.9900 . ?
 N7A H7AA 0.9100 . ?
 N7A H7AB 0.9100 . ?
 N7A H7AC 0.9100 . ?

loop_
  _geom_angle_atom_site_label_1
  _geom_angle_atom_site_label_2
  _geom_angle_atom_site_label_3
  _geom_angle
  _geom_angle_site_symmetry_1
  _geom_angle_site_symmetry_3
  _geom_angle_publ_flag
 I002 Pb01 I002 180.0 . 9_664 ?
 I002 Pb01 I002 90.078(7) 9_664 10 ?
 I002 Pb01 I002 89.923(7) . 10 ?
 I002 Pb01 I002 89.923(7) 9_664 2_664 ?
 I002 Pb01 I002 90.077(7) . 2_664 ?
 I002 Pb01 I002 180.000(14) 10 2_664 ?
 I002 Pb01 I003 90.0 . 9_664 ?
 I002 Pb01 I003 90.0 10 9_664 ?
 I002 Pb01 I003 90.0 9_664 . ?
 I002 Pb01 I003 90.0 2_664 9_664 ?
 I002 Pb01 I003 90.0 2_664 . ?
 I002 Pb01 I003 90.0 9_664 9_664 ?
 I002 Pb01 I003 90.0 10 . ?
 I002 Pb01 I003 90.0 . . ?
 I003 Pb01 I003 180.0 9_664 . ?
 Pb01 I002 Pb01 150.85(3) . 2_665 ?
 H7A N7 H7B 109.5 . . ?
 H7A N7 H7C 109.5 . . ?
 H7B N7 H7C 109.5 . . ?
 C6 N7 H7A 109.5 . . ?
 C6 N7 H7B 109.5 . . ?
 C6 N7 H7C 109.5 . . ?
 C4 C5 S1 114(2) . . ?
 C4 C5 C6 141(3) . . ?
 C6 C5 S1 105(3) . . ?
 C3 C2 H2 126.0 . . ?
 C3 C2 S1 108(3) . . ?
 S1 C2 H2 126.0 . . ?
 H6AA C6A H6AB 109.0 . . ?
 C5A C6A H6AA 110.9 . . ?
 C5A C6A H6AB 110.9 . . ?
 N7A C6A H6AA 110.9 . . ?
 N7A C6A H6AB 110.9 . . ?
 N7A C6A C5A 104(4) . . ?
 C5 C4 H4 126.0 . . ?
 C5 C4 C3 108(4) . . ?
 C3 C4 H4 126.0 . . ?
 C2 C3 H3 120.3 . . ?
 C4 C3 C2 119(4) . . ?
 C4 C3 H3 120.3 . . ?
 C5 S1 C2 89.8(18) . . ?
 C6A C5A S1A 104(3) . . ?
 C4A C5A C6A 145(3) . . ?
 C4A C5A S1A 111(2) . . ?
 C3A C2A H2A 122.9 . . ?
 C3A C2A S1A 114(3) . . ?
 S1A C2A H2A 122.9 . . ?
 C5A C4A H4A 122.0 . . ?
 C5A C4A C3A 116(4) . . ?
 C3A C4A H4A 122.0 . . ?
 C2A C3A C4A 110(4) . . ?
 C2A C3A H3A 124.9 . . ?
 C4A C3A H3A 124.9 . . ?
 C2A S1A C5A 88.6(18) . . ?
 N7 C6 C5 109(4) . . ?
 N7 C6 H6A 109.9 . . ?
 N7 C6 H6B 109.9 . . ?
 C5 C6 H6A 109.9 . . ?
 C5 C6 H6B 109.9 . . ?
 H6A C6 H6B 108.3 . . ?
 C6A N7A H7AA 109.5 . . ?
 C6A N7A H7AB 109.5 . . ?
 C6A N7A H7AC 109.5 . . ?
 H7AA N7A H7AB 109.5 . . ?
 H7AA N7A H7AC 109.5 . . ?
 H7AB N7A H7AC 109.5 . . ?

loop_
  _geom_torsion_atom_site_label_1
  _geom_torsion_atom_site_label_2
  _geom_torsion_atom_site_label_3
  _geom_torsion_atom_site_label_4
  _geom_torsion
  _geom_torsion_site_symmetry_1
  _geom_torsion_site_symmetry_2
  _geom_torsion_site_symmetry_3
  _geom_torsion_site_symmetry_4
  _geom_torsion_publ_flag
 C5 C4 C3 C2 7(5) . . . . ?
 C6A C5A C4A C3A 179.3(18) . . . . ?
 C6A C5A S1A C2A -179.5(12) . . . . ?
 C4 C5 S1 C2 1(3) . . . . ?
 C4 C5 C6 N7 -47(5) . . . . ?
 C3 C2 S1 C5 3(3) . . . . ?
 S1 C5 C4 C3 -4(4) . . . . ?
 S1 C5 C6 N7 134(5) . . . . ?
 S1 C2 C3 C4 -7(5) . . . . ?
 C5A C4A C3A C2A 2(4) . . . . ?
 C4A C5A S1A C2A 1(2) . . . . ?
 C3A C2A S1A C5A 0(3) . . . . ?
 S1A C5A C4A C3A -2(4) . . . . ?
 S1A C2A C3A C4A -1(4) . . . . ?
 C6 C5 C4 C3 177(3) . . . . ?
 C6 C5 S1 C2 179.9(19) . . . . ?
 N7A C6A C5A C4A 28(6) . . . . ?
 N7A C6A C5A S1A -150(5) . . . . ?

loop_
  _diffrn_refln_index_h
  _diffrn_refln_index_k
  _diffrn_refln_index_l
  _diffrn_refln_intensity_net
  _diffrn_refln_intensity_u
 0 0 -2 4060.56 105.2
 0 0 -2 4047.66 105.2
 0 0 -3 -0.4 1.6
 0 0 -3 1.19 1.81
 0 0 -4 2942.76 81.37
 0 0 -4 2913.95 81.23
 0 0 5 2.18 1.95
 0 0 -5 -0.69 3.21
 0 0 -5 -0.69 3.02
 0 0 -6 3024.87 89.56
 0 0 -6 2998.08 89.58
 0 0 6 3157.08 83.88
 0 0 -7 1.04 4.21
 0 0 -7 2.11 4.46
 0 0 8 55 6.41
 0 0 -8 61.28 9.39
 0 0 -8 59.57 9.18
 0 0 9 0.74 3.49
 0 0 -9 -4.47 6.16
 0 0 -9 2.94 5.79
 0 0 -10 369.07 25.29
 0 0 10 368.31 19.02
 0 0 -10 343.65 24.8
 0 0 -11 -3.84 7.55
 0 0 -11 -3.9 7.68
 0 -2 0 4450.46 116.09
 0 -2 0 4522.87 114.43
 0 -2 -1 711.31 19.33
 0 -2 1 755.39 20.66
 0 2 -1 747.25 20.36
 0 2 -1 715.43 22.07
 0 2 -1 731.24 22.11
 0 2 -2 6936.07 183.05
 0 2 -2 6992.63 180.51
 0 2 2 7421.4 179.92
 0 2 -2 6897.2 183.04
 0 -2 3 57.41 3.84
 0 2 -3 61.47 3.59
 0 2 -3 58.14 5.12
 0 2 -3 59.44 5.24
 0 2 -4 2212.67 62.41
 0 2 -4 2130.16 62.14
 0 -2 4 2149.72 58.58
 0 -2 5 96.62 6.12
 0 2 -6 566.15 24.96
 0 2 -6 621.51 25.67
 0 -2 6 597.16 20.99
 0 -2 7 182.5 10.17
 0 2 -7 166.91 13.46
 0 2 -7 164.18 13.2
 0 2 -8 887.92 37.24
 0 2 -8 847.36 36.78
 0 2 -9 40.46 8.94
 0 2 9 27.78 5.89
 0 2 -9 31.87 8.21
 0 2 -10 50.24 10.88
 0 -2 10 74.78 8.26
 0 2 10 80.93 9.33
 0 2 -10 62.23 11.41
 0 2 11 10.87 5.58
 0 2 -11 1.91 7.52
 0 2 -11 -1.93 7.6
 0 4 0 2744.51 77.26
 0 4 0 2718.12 77.2
 0 -4 0 2867.62 73.83
 0 4 -1 758.02 25.92
 0 4 -1 788.57 23.13
 0 -4 -1 762.92 22.18
 0 4 -1 724.39 25.69
 0 -4 -2 2221.26 57.41
 0 4 -2 2256.92 59.36
 0 4 -2 2134.13 62.92
 0 4 -2 2141.62 62.98
 0 4 -3 40.25 5.11
 0 4 3 43.29 2.94
 0 4 -3 44.74 2.49
 0 4 -3 50.91 5.59
 0 4 -3 47.07 3.95
 0 4 -4 1469.15 42.27
 0 4 -5 38.32 5.83
 0 4 -5 34.05 5.61
 0 4 -6 644.87 27.66
 0 4 -6 647.93 27.72
 0 4 -7 170.59 14.06
 0 4 -7 184.77 14.59
 0 4 -8 292.08 20.21
 0 4 -8 310.89 20.54
 0 4 -9 80.03 12.24
 0 -4 9 72.33 8.67
 0 4 -9 64.06 10.81
 0 4 10 174.82 14.24
 0 -4 10 151.99 12.62
 0 4 -10 120.29 15
 0 4 -10 156.47 16.95
 0 6 0 2959.87 79.87
 0 6 0 2939.38 79.86
 0 6 0 2893.73 80.09
 0 6 -1 168.23 11.67
 0 6 -1 176.33 11.95
 0 -6 -1 180.19 8.53
 0 6 -1 169.92 11.69
 0 6 -2 576.19 24.54
 0 6 -2 599.77 24.65
 0 -6 2 604.96 21.54
 0 -6 -2 614.19 18.94
 0 6 -2 530.18 24.18
 0 -6 -3 27.38 2.78
 0 6 -3 37.43 6
 0 6 -3 37.19 6.01
 0 6 -4 671.77 28.46
 0 6 -4 702.08 28.73
 0 6 -5 17.27 5.53
 0 6 -5 11.13 4.81
 0 6 -6 882.08 36.39
 0 6 -6 861.61 36.15
 0 6 -7 39.94 8.15
 0 -6 7 32.23 6.37
 0 6 -7 38.73 8.25
 0 6 -8 38.14 8.91
 0 -6 8 39.41 7.06
 0 6 -8 37.99 9.06
 0 6 -9 23.17 8.65
 0 6 -9 24.82 8.4
 0 -6 9 31.48 6.85
 0 8 0 50.53 7.96
 0 8 0 64.72 8.58
 0 -8 0 66.64 6.49
 0 -8 1 4.89 3.41
 0 8 -1 8.73 5.09
 0 8 1 3.33 4.69
 0 8 -1 6.54 4.5
 0 8 1 7.78 5.09
 0 8 -1 7.78 4.8
 0 -8 2 985.83 33.22
 0 8 -2 966.35 37.92
 0 8 -2 891.81 37.7
 0 8 -2 913.81 37.34
 0 -8 3 2.92 3.91
 0 8 -3 2.41 4.51
 0 8 -3 6.83 4.49
 0 8 -3 2.27 4.35
 0 8 -4 302.59 20
 0 8 -4 288.65 19.25
 0 8 -4 314.87 19.96
 0 8 -5 7.8 5.25
 0 -8 5 2.58 4.01
 0 8 -5 5.2 5.61
 0 8 -6 53.41 9.49
 0 -8 6 41.14 7.12
 0 8 -6 36.78 8.61
 0 8 -7 13.89 7.06
 0 8 -7 -1.55 5.97
 0 -8 7 -1.02 4.49
 0 8 -8 264.24 22.14
 0 -8 8 300.46 18.89
 0 8 -8 319.05 23.59
 0 10 0 393.43 24.35
 0 10 0 372.95 24.05
 0 10 -1 31.86 8.01
 0 10 1 42.35 9.49
 0 10 1 17.58 7.46
 0 -10 1 45.23 6.64
 0 10 -1 26.07 7.8
 0 10 -2 75.7 11.19
 0 10 -2 74.39 11.14
 0 10 2 83 11.67
 0 -10 2 72.34 8.59
 0 10 2 89.12 12.41
 0 10 -2 68.01 10.98
 0 10 -3 4.48 5.58
 0 10 -3 4.45 5.84
 0 10 3 7.88 6.36
 0 10 -3 -3.11 6.72
 0 -10 3 1.86 4.1
 0 10 3 1.57 5.72
 0 -10 4 161.18 13.01
 0 10 -4 146.66 15.5
 0 10 -4 118.47 14.28
 0 10 -4 146.25 15.89
 0 10 -5 9.8 8.02
 0 10 -5 17.22 8.03
 0 10 -5 6.54 6.61
 0 -10 5 17.16 5.98
 -1 1 -1 1938.35 51.28
 1 1 -1 1926.99 50.51
 1 1 -1 1939.71 51.22
 1 -1 -1 1995.95 49.87
 -1 1 1 1972.88 49.86
 -1 1 -1 1917.88 51.25
 1 1 -1 1923.32 51.2
 1 1 -2 627.57 17.87
 1 -1 2 646.43 17.37
 -1 -1 2 638.27 18.21
 -1 1 -2 618.63 17.12
 1 1 -2 645.73 19.65
 -1 1 -2 598.54 19.41
 -1 1 2 621.27 17.79
 1 1 -2 629.45 19.56
 -1 1 -2 574.07 19.29
 1 1 -3 3841.37 102.14
 -1 -1 3 4124.87 102.61
 1 -1 3 4272.31 101.88
 -1 -1 -3 3919.59 105.39
 1 -1 -3 3935.9 105.46
 -1 1 -3 3857.52 104.98
 1 1 -3 3971.13 105.13
 1 -1 -3 3813.27 105.1
 -1 -1 -3 3825.72 105.12
 -1 1 -3 3793.83 104.98
 1 1 -3 3893.33 105.02
 1 -1 4 852.51 24.83
 -1 -1 4 867.24 25.44
 -1 -1 -4 829.96 28.69
 1 -1 -4 830.3 28.62
 -1 1 -4 809.87 28.05
 1 1 -4 823.97 28.09
 1 1 -4 818.62 28.13
 -1 1 -4 834.36 28.23
 -1 -1 -4 822.17 28.44
 1 -1 -4 832.97 28.55
 1 -1 5 886.95 26.77
 -1 -1 5 848.03 27.04
 -1 -1 -6 189.55 13.03
 1 1 -6 167.57 12.16
 1 -1 -6 168.23 12.35
 -1 1 -6 168.09 12.03
 -1 1 -6 186.53 12.71
 -1 -1 -6 173.73 12.6
 1 -1 -6 169.88 12.41
 1 1 -6 177.63 12.47
 -1 -1 6 216.73 10.34
 1 -1 6 181.54 9.34
 1 -1 -7 671.41 30.33
 -1 1 -7 688.8 30.16
 1 1 -7 650.74 29.56
 -1 -1 -7 680.45 30.48
 -1 1 7 731.54 25.76
 1 -1 7 749.44 24.98
 1 -1 -7 742.94 31.5
 -1 1 -7 726.57 30.74
 -1 -1 -7 700.34 30.85
 1 1 -7 665.72 29.82
 1 -1 -8 19.3 6.32
 1 1 -8 11.09 5.85
 -1 1 -8 13.59 5.77
 -1 -1 -8 15.48 6.44
 -1 1 8 13.76 4.21
 1 1 8 19.14 4.74
 -1 -1 8 14.53 3.99
 -1 1 -8 14.78 6.15
 1 -1 -8 12.71 5.83
 1 1 -8 3.68 5.31
 -1 -1 -8 20.38 6.92
 1 1 9 392.7 18.9
 -1 -1 9 377.87 18.04
 1 -1 9 378.85 17.58
 -1 1 9 342.92 18.12
 -1 -1 -9 330.11 23.13
 1 1 -9 346.72 23.18
 -1 1 -9 347.76 23.38
 1 -1 -9 350.58 23.62
 -1 -1 9 389.89 17.27
 -1 -1 -9 380.28 24.46
 -1 1 -9 334.66 22.65
 1 -1 -9 378 24.35
 1 1 -9 356.74 23.12
 -1 1 10 56.5 7.94
 1 1 10 55.87 7.77
 1 -1 -10 33.19 10.03
 -1 -1 -10 36.74 9.31
 1 1 -10 28.82 9.15
 -1 1 -10 56.1 10.96
 -1 1 -10 35.26 9.06
 1 1 -10 53.57 11.09
 1 1 11 50.78 8.1
 -1 1 11 28.8 6.97
 -1 1 -11 45.89 10.96
 1 1 -11 30.51 10.27
 1 1 -11 42.65 11.11
 -1 1 -11 44.7 10.87
 -1 -3 0 0.2 1.11
 1 3 0 0.37 1.77
 -1 3 0 -0.37 1.9
 -1 -3 0 0.72 0.49
 1 3 0 2.2 1.91
 -1 3 0 -0.37 1.85
 1 -3 -1 4087.26 101.28
 -1 3 -1 3800.3 106.21
 1 3 -1 4085.18 106.49
 -1 3 -1 4040.5 103.32
 1 3 -1 4011.35 103.79
 -1 -3 -1 3943.74 102.7
 1 -3 -1 4053.37 102.47
 1 -3 1 4043.37 103.59
 1 3 -1 4073.02 106.43
 -1 3 -1 3836.73 106.22
 1 3 2 92.31 3.71
 -1 3 2 97.46 3.95
 -1 -3 -2 94.93 4.06
 1 3 2 84.78 3.61
 1 -3 -2 85 3.27
 1 3 -2 86.86 6.23
 -1 3 -2 104.73 6.77
 -1 3 -2 94.41 6.49
 1 3 -2 94.6 6.46
 1 3 -2 88.29 5.03
 -1 3 -2 107.9 4.89
 1 3 -2 85.91 3.76
 1 3 3 316.34 9.33
 1 3 -3 363.02 14.77
 -1 3 -3 325.73 14.33
 1 3 -3 333.74 14.39
 -1 3 -3 329.08 14.37
 -1 3 -3 331.36 11.12
 1 3 -3 323.68 12.48
 -1 3 -3 339.03 11.94
 1 3 3 332.92 10.92
 -1 3 -4 51.05 3.56
 1 3 -4 54.2 5.91
 1 3 -4 43.93 5.39
 -1 3 -4 47.52 5.67
 1 3 4 47.6 2.44
 -1 3 -4 54.48 5.86
 -1 3 -5 2410.25 68.33
 1 3 -5 2430.26 68.37
 1 -3 5 2448.52 62.39
 -1 -3 5 2435.83 63.58
 -1 3 -5 2390.41 68.36
 1 3 -5 2407.07 68.24
 -1 -3 5 2182.16 58.19
 -1 -3 6 29.29 4.05
 1 -3 6 32.86 3.92
 -1 3 -6 43.91 6.79
 1 3 -6 34.03 6.01
 -1 3 -6 29.12 5.77
 1 3 -6 36.83 6.38
 1 -3 7 283.53 13.34
 -1 -3 7 299.27 14.22
 1 3 -7 311.22 18.53
 -1 3 -7 338.22 19.05
 -1 3 -7 352.73 19.39
 1 3 -7 286.97 18.11
 1 3 -8 7.39 5.54
 -1 3 -8 3.72 5.46
 1 3 -8 3.68 5.4
 -1 3 -8 2.47 5.64
 1 3 -9 81.24 11.66
 -1 3 -9 67.08 10.68
 -1 3 9 84.67 9.54
 1 3 -9 71.04 10.85
 -1 3 -9 68.5 11.35
 -1 -3 9 78.77 8.24
 -1 3 10 11.51 5.76
 1 3 10 12.43 5.55
 -1 -3 10 13.05 4.85
 1 -3 10 3.51 4.17
 -1 3 -10 1.69 6.15
 1 3 -10 15.15 7.71
 -1 3 -10 13.57 6.69
 1 3 -10 1.69 6.13
 -1 5 0 5.56 2.93
 1 5 0 1.23 2.75
 1 -5 0 4.48 1.74
 -1 -5 0 3.2 0.77
 -1 -5 0 5.32 1.88
 1 5 0 0.61 2.76
 1 5 -1 901.66 26.18
 -1 -5 1 878.18 26.29
 -1 -5 -1 861.63 24.99
 1 -5 -1 890.6 24.85
 -1 5 -2 118.59 6.35
 1 5 -2 97.93 6.21
 -1 -5 -2 106.02 5.32
 1 -5 -2 94.37 4.9
 -1 5 -3 2580.68 65.4
 1 5 -3 2525.21 65.92
 -1 5 -3 2460.27 73.37
 1 5 -3 2530.29 73.5
 -1 5 -3 2537.38 73.55
 1 5 -3 2429.36 73.18
 1 -5 -3 2546.41 65.26
 -1 -5 -3 2469.26 66.31
 -1 5 -3 2534.83 68.04
 1 5 -3 2534.6 68.82
 -1 5 -4 82.16 8.29
 1 5 -4 68.86 7.58
 -1 5 -4 74.96 7.7
 1 5 -4 74.26 7.88
 -1 5 -4 69.36 5.18
 -1 5 -5 88.18 9.07
 1 5 -5 84.7 8.85
 -1 5 -5 84 8.91
 1 5 -5 78.81 8.55
 1 5 -6 10.27 4.97
 -1 5 -6 22.8 6.14
 -1 5 -6 20.67 5.77
 1 5 -6 15.37 5.12
 1 5 -7 405.75 18.34
 -1 -5 7 413.06 19.31
 1 5 -7 437.22 23.64
 -1 5 -7 402.79 22.96
 1 5 -7 437.23 23.82
 -1 5 -7 446.77 23.89
 -1 -5 8 7.45 4.44
 -1 5 -8 5.5 5.56
 1 5 -8 4.1 5.38
 1 5 -8 8.2 6.14
 -1 5 -8 20.65 7.07
 1 5 -9 212.68 18.2
 -1 5 -9 220.49 18.68
 1 -5 9 239.86 15.42
 -1 -5 9 223.15 14.87
 1 5 -9 198.23 18.06
 -1 5 -9 218.42 18.79
 -1 5 -10 15.95 7.66
 1 5 -10 15.88 8.52
 -1 5 -10 19.4 8.93
 1 5 -10 8.76 7.88
 1 -5 10 15.57 5.87
 -1 -5 10 17.47 5.67
 1 7 0 -1.81 5.35
 -1 7 0 2.74 4.11
 -1 7 0 -0.91 4.89
 1 7 0 0.91 4.72
 1 -7 1 724.53 25.17
 -1 -7 1 806.33 26.04
 -1 -7 -1 780.77 24.42
 1 -7 -1 754.46 24.08
 1 7 -1 677.08 29.2
 -1 7 -1 747.04 29.83
 1 7 1 677.88 29.31
 -1 7 1 717.12 29.9
 -1 7 1 680.57 29.53
 1 7 -1 677.32 29.22
 1 7 1 669.95 29.25
 -1 7 -1 678.24 29.15
 -1 7 -1 681.82 29.3
 1 7 -1 685.41 29.25
 1 7 -2 122.83 11.56
 -1 7 -2 153.68 12.3
 -1 7 -2 163.46 12.52
 1 7 -2 155.9 12.23
 1 -7 2 167.46 10.27
 1 -7 -2 182.03 8.37
 -1 -7 2 180.16 10.53
 -1 -7 -2 163.78 8.29
 1 7 -2 159.27 12.33
 -1 7 -2 163.12 12.43
 -1 7 -3 340.65 18.78
 1 7 -3 334.39 18.79
 -1 7 -3 318.93 18.5
 1 7 -3 335.2 18.71
 1 -7 3 363.36 16.28
 -1 -7 3 333.04 15.87
 1 7 -3 333.32 19.23
 -1 7 -3 321.97 19.08
 -1 -7 4 194.74 12
 -1 7 -4 230.93 15.3
 1 7 -4 192.76 14.4
 1 7 -4 167.19 13.68
 -1 7 -4 200.02 14.91
 1 7 -5 439.08 17.85
 1 7 -5 443.17 23.62
 -1 7 -5 443.14 23.89
 -1 7 -5 422.76 23.58
 1 7 -5 405.78 22.93
 -1 -7 5 454.36 20.35
 -1 7 -6 29.15 7.45
 1 7 -6 22.64 7.31
 1 -7 6 26.88 6.02
 -1 -7 6 50.07 7.02
 1 7 -6 35.46 8.39
 -1 7 -6 42.12 8.15
 -1 -7 7 81.36 9.36
 -1 7 -7 99.45 12.47
 1 7 -7 76.12 11.2
 1 7 -7 95.61 11.84
 -1 7 -7 87.86 11.86
 1 -7 7 110.84 10.41
 -1 -7 8 4.02 4.42
 1 -7 8 6.09 4.73
 1 7 -8 6.26 5.51
 -1 7 -8 1.57 6.35
 1 7 -8 -4.69 6.16
 -1 7 -8 4.73 6.65
 1 9 0 -3.74 6.6
 -1 9 0 -6.29 6.56
 1 -9 0 6.2 3.5
 -1 -9 0 3.22 3.36
 1 9 0 -5.02 6.36
 -1 9 0 -7.59 6.3
 1 9 1 349.93 21.94
 -1 9 1 349.61 21.74
 -1 -9 1 367.9 17.75
 1 -9 1 406.86 18.23
 1 9 -1 363.96 22
 -1 9 -1 348.74 21.67
 -1 9 -1 368.64 22.23
 1 9 -1 319.39 21.01
 -1 9 -1 359.06 21.94
 -1 9 1 344.54 21.84
 1 9 1 371.35 22.21
 1 9 -1 337.7 21.3
 -1 9 2 38.86 8.49
 1 9 2 45.04 8.8
 -1 9 -2 48.61 8.94
 1 9 -2 44.51 8.88
 -1 9 2 46.91 8.9
 1 9 2 38.43 8.24
 1 9 -2 33.1 7.54
 -1 9 -2 52.79 8.84
 1 9 -2 30.4 7.56
 -1 9 -2 29.31 7.77
 -1 -9 2 46.49 6.73
 1 -9 2 54.32 6.73
 1 9 -3 76.64 10.85
 -1 9 -3 83.59 10.91
 1 -9 3 88.72 8.84
 -1 -9 3 86.1 8.93
 -1 9 -3 77.48 10.65
 1 9 -3 63.99 10.02
 1 9 -3 78.41 10.74
 -1 9 -3 65.88 10.01
 1 9 -4 72.7 10.8
 -1 9 -4 68.22 10.78
 1 -9 4 67.85 8.56
 -1 -9 4 75.36 8.71
 1 9 -4 92.71 11.36
 -1 9 -4 80.88 11.16
 -1 9 -4 76.51 10.86
 1 9 -4 70.66 10.53
 1 9 -5 200.04 17.41
 -1 9 -5 242.26 18.87
 -1 9 -5 195.03 17.48
 1 9 -5 215.84 18.09
 -1 9 -5 197.99 17.72
 1 9 -5 215.44 18.48
 1 -9 5 258.71 16.1
 -1 -9 5 227.83 15.31
 1 9 -6 26.43 7.9
 -1 9 -6 37.81 9.07
 1 9 -6 21.44 7.72
 -1 9 -6 33.05 9.33
 1 9 -6 32.87 9.07
 -1 -9 6 25.85 6.55
 -1 9 -6 26.57 8.29
 1 -9 6 38.6 7.5
 1 11 0 -1.64 6.48
 -1 11 0 6.64 7.45
 1 11 0 -3.28 6.78
 -1 11 0 -3.31 7.15
 -1 -11 1 51.75 7.76
 -1 11 -1 59.15 11.46
 1 11 1 50.87 10.19
 1 11 -1 57.06 11.01
 -1 11 1 36.48 9.54
 1 11 1 49.56 10.26
 1 11 -1 48.82 10.11
 -1 11 -1 47.56 10.29
 -1 11 1 43.4 9.83
 1 11 2 -3.36 7.09
 -1 11 2 -11.88 7.77
 -1 11 -2 -1.65 6.5
 1 11 -2 -4.9 6.9
 -1 11 2 -1.7 6.52
 1 11 2 8.4 7.1
 1 11 -2 -1.64 6.28
 -1 11 -2 -1.65 6.5
 -1 -11 2 4.87 4.93
 1 -11 2 3.8 4.73
 -2 0 1 1.31 0.73
 2 0 -1 1.54 0.82
 -2 0 -1 1.61 0.85
 -2 0 1 0.96 0.65
 2 0 -1 2.04 0.53
 2 0 -1 3.47 0.91
 -2 0 -1 2.09 0.86
 -2 0 2 13 1.63
 -2 0 -2 109.54 5
 2 0 -2 25.39 2.68
 2 0 2 0.47 1.2
 -2 0 -2 106.7 4.96
 2 0 -2 20.21 2.6
 2 0 2 -0.47 0.99
 -2 0 2 16.46 1.89
 2 0 -3 11.49 2.74
 -2 0 -3 14.65 3.05
 -2 0 -3 10.26 2.69
 2 0 -3 15.03 3.01
 -2 0 3 11.34 2.13
 2 0 -4 682.42 24.49
 -2 0 -4 692.33 24.86
 -2 0 4 697.17 21.96
 -2 0 -4 731.24 25.19
 2 0 -4 656.93 24.33
 -2 0 -5 18.52 4.2
 -2 0 -5 12.38 3.95
 -2 0 5 14.82 2.89
 -2 0 -6 1289.51 44.19
 2 0 -6 1319.87 44.5
 -2 0 6 1286.28 39.44
 2 0 6 1350.32 39.02
 -2 0 -6 1281.09 44.23
 2 0 -6 1246.34 44.03
 -2 0 -7 7.3 4.95
 2 0 -7 5.19 4.49
 -2 0 7 10.73 3.38
 -2 0 -7 3.16 4.65
 2 0 -8 16.16 6.21
 -2 0 -8 13.75 6.34
 2 0 8 15.11 4.15
 -2 0 8 17.31 4.33
 -2 0 -8 25.33 7.41
 2 0 -8 17.64 6.2
 -2 0 -9 1.47 5.63
 2 0 -9 1.46 6.03
 2 0 -9 16.29 7.15
 -2 0 -9 2.97 5.56
 -2 0 9 5.43 3.93
 2 0 9 8.44 3.92
 -2 0 10 290.14 16.63
 2 0 -10 260.92 21.5
 -2 0 -10 223.13 20.25
 -2 0 -10 305.38 23.24
 2 0 -10 251.16 21.32
 2 0 -11 9.53 8.23
 -2 0 -11 3.83 6.95
 -2 0 -11 3.89 7.47
 2 0 -11 -1.94 7.45
 2 2 0 10.77 1.4
 -2 -2 0 15.5 1.64
 2 2 0 19 1.92
 -2 -2 0 12.57 1.74
 2 2 0 18.33 2.28
 2 -2 0 19.53 2.4
 -2 -2 0 13.64 2.11
 2 -2 1 533.98 14.27
 -2 -2 1 506.43 15.63
 2 2 -1 493.94 15.3
 -2 2 -1 516.29 14.03
 2 2 1 495.79 14.16
 -2 -2 -1 510.51 14.36
 -2 -2 1 450.6 15
 2 2 -1 501.31 16.21
 -2 2 -1 524.32 16.47
 -2 2 -1 520.45 16.47
 2 2 -1 512.28 16.32
 -2 -2 1 453.44 14.15
 2 -2 -1 506.22 13.92
 -2 2 2 2578.58 66.44
 2 -2 -2 2595.79 66.44
 2 2 -2 2503.85 69.19
 -2 2 -2 2521.27 69.27
 2 2 -2 2477.56 69.08
 -2 2 -2 2486.61 69.24
 2 2 2 2617.33 65.88
 -2 2 -2 2582.96 65.63
 2 2 -2 2474.45 67.6
 -2 -2 2 2615.28 65.65
 -2 2 -2 2577.77 66.44
 2 2 -3 148.94 8.37
 -2 2 -3 144.37 8.34
 -2 2 -3 130.12 5.26
 -2 -2 3 145.05 7.11
 2 -2 3 139.62 5.76
 -2 -2 3 158.23 5.62
 2 2 -3 152.22 8.4
 -2 2 -3 139.78 8.16
 -2 2 4 858.68 23.02
 -2 -2 4 903.73 27.11
 2 -2 4 868.17 25.26
 2 2 -4 869.76 29.27
 -2 2 -4 856.29 29.18
 2 2 -4 864.83 29.22
 -2 2 -4 866.03 29.32
 -2 2 5 124.27 5.16
 2 -2 5 121.53 6.57
 -2 -2 5 116.34 7.39
 -2 2 6 95.52 4.97
 2 -2 6 101.01 6.48
 -2 -2 6 94.37 7.06
 -2 2 -6 107.76 9.53
 2 2 -6 91.82 9.1
 -2 2 -6 82.07 8.68
 2 2 -6 102.03 9.26
 -2 2 -7 128.38 11.72
 2 2 -7 143.79 12.35
 2 -2 7 146.05 8.61
 -2 2 -7 151.17 12.4
 2 2 -7 134.83 11.92
 2 2 -8 533.88 27.6
 -2 2 -8 562.82 28.35
 -2 -2 8 598.36 23.29
 -2 2 8 584.55 24.08
 -2 -2 8 609.51 22.82
 2 2 -8 591.67 28.82
 -2 2 -8 546.19 28.07
 2 2 -9 53.2 9.9
 -2 2 -9 31.88 8.18
 2 2 -9 60.22 10.27
 -2 2 -9 52.03 9.53
 -2 -2 9 46.25 6.46
 2 2 9 64.51 7.96
 -2 2 9 59.45 7.81
 -2 -2 9 57.6 7.1
 -2 2 -10 60.56 11.03
 2 2 -10 33.39 9.24
 -2 2 -10 35.17 9.27
 2 2 -10 33.25 9.08
 -2 -2 10 44.39 6.81
 -2 2 10 32.61 6.92
 2 2 10 45.4 7.7
 -2 2 11 3.32 5.93
 2 2 11 8.57 5.5
 2 2 -11 1.89 7.65
 -2 2 -11 -1.91 6.93
 -2 2 -11 -5.79 8.15
 2 2 -11 3.83 7.73
 2 4 0 690.93 24.02
 -2 4 0 673.05 23.99
 -2 -4 0 673.88 18.28
 -2 -4 0 741.03 21.48
 2 4 0 737.48 24.37
 -2 4 0 707.83 24.29
 2 4 -1 933.9 29.37
 -2 4 -1 854.23 28.91
 2 4 -1 927.31 26.68
 2 -4 -1 876.98 23.39
 -2 -4 1 840.85 24.19
 -2 -4 1 920.93 26.81
 -2 -4 -1 884.25 25.49
 -2 4 -1 849.33 28.9
 2 4 -1 930.65 29.38
 2 4 -2 878.33 26.64
 -2 4 -2 903.5 25.5
 2 -4 -2 856.98 23.77
 -2 4 -2 922.56 29.82
 2 4 -2 879.84 29.29
 2 4 -2 929.34 25.06
 -2 4 -2 883.77 29.52
 2 4 -2 888.14 29.45
 2 -4 -2 858.3 23.89
 -2 -4 2 853.73 26.95
 -2 -4 -2 872.85 24.93
 2 4 3 88.91 4.25
 -2 4 3 74.05 4.28
 2 4 -3 74.34 4.03
 -2 4 -3 82.48 3.02
 -2 4 -3 94.39 5
 2 4 -3 78.42 5.62
 2 4 3 82.45 3.76
 -2 4 -3 81.77 4.72
 -2 4 -3 79.75 6.96
 2 4 -3 63.33 6.37
 2 4 -3 88.33 7.33
 -2 4 -3 76.48 6.84
 -2 4 -4 723.95 20.86
 -2 4 -4 763.91 22.34
 -2 4 -5 119.46 9.91
 2 4 -5 112.86 9.44
 2 4 -5 89.22 8.57
 -2 4 -5 122.87 9.84
 2 4 5 90.24 3.58
 -2 4 -5 104.38 6.64
 -2 4 -6 274.48 16.19
 2 4 -6 236.61 15.18
 2 4 -6 232.41 15.07
 -2 4 -6 235.72 15.21
 -2 -4 7 200.33 11.92
 2 4 -7 217.81 15.6
 -2 4 -7 181.07 14.55
 -2 4 -7 184.66 14.59
 2 4 -7 217.44 15.52
 -2 -4 8 172.14 11.86
 -2 4 -8 182.55 15.55
 2 4 -8 194.15 15.8
 -2 4 -8 173.05 15.39
 2 4 -8 166.9 15.03
 2 4 -9 55.77 10.42
 -2 4 -9 78.79 11.49
 -2 -4 9 92.87 9.32
 2 4 -9 79.67 11.77
 -2 4 -9 56.78 10.02
 -2 4 10 121.61 12.24
 2 4 -10 73.19 12.49
 -2 4 -10 91.31 13.52
 -2 -4 10 93.3 10.13
 -2 4 -10 98.26 14.11
 2 4 -10 86.86 13.29
 2 6 0 1275.63 42.53
 -2 6 0 1269.64 42.66
 -2 6 0 1208.26 42.34
 2 6 0 1263.91 42.72
 2 -6 0 1327.57 38.09
 -2 -6 0 1339.91 38.55
 2 6 0 1274.39 42.57
 -2 6 0 1267.09 42.68
 -2 6 -1 178.22 11.75
 2 6 -1 186.96 11.99
 -2 6 -1 190.26 12.18
 2 6 -1 162.08 11.28
 2 6 -1 154.07 11.29
 -2 6 -1 172.13 11.78
 2 -6 -1 161.84 8.21
 -2 -6 1 158.53 6.68
 -2 -6 -2 104.27 5.94
 2 -6 -2 86.99 5.31
 -2 -6 2 89.28 7.06
 2 6 -2 96.82 9.01
 -2 6 -2 87.7 8.54
 -2 6 -2 113.48 9.4
 2 6 -2 118.63 9.63
 -2 6 -2 89.54 8.64
 2 6 -2 91.24 8.7
 -2 6 -3 47.35 6.57
 2 6 -3 50.67 6.97
 -2 -6 3 51.05 5.57
 -2 6 -3 49.76 4.6
 -2 6 -3 35.96 5.97
 2 6 -3 54.22 6.97
 2 -6 -3 48.63 3.23
 -2 -6 -3 45.44 3.95
 -2 -6 4 227.68 12.52
 2 6 -4 250.6 15.36
 -2 6 -4 239.38 15.21
 2 6 -4 237.06 15.12
 -2 6 -4 262.39 15.85
 2 6 -5 21.99 6.11
 -2 6 -5 17.31 5.55
 2 6 -5 12.05 4.53
 -2 6 -5 19.42 5.78
 -2 -6 5 18.79 4.52
 -2 6 -6 493.91 25.37
 2 6 -6 551.86 26.36
 -2 -6 6 507.95 21.86
 2 6 -6 515.98 20.48
 2 6 -6 488.19 25.37
 -2 6 -6 472.42 25.13
 -2 -6 7 41.92 6.89
 -2 6 -7 42.74 8.36
 2 6 -7 24.14 7.31
 -2 6 -7 46.73 8.83
 2 6 -7 33.09 7.66
 -2 -6 8 17.3 5.27
 2 6 -8 11.56 6.5
 -2 6 -8 5.87 6.07
 2 6 -8 8.71 5.73
 -2 6 -8 23.59 7.91
 -2 -6 9 38.13 7.11
 2 -6 9 28.9 6.9
 2 6 -9 27.8 9.25
 -2 6 -9 26.6 8.44
 2 6 -9 21.25 8.67
 -2 6 -9 28.26 8.94
 2 -8 0 10.03 3.46
 -2 -8 0 11.53 3.64
 -2 8 0 9.72 4.77
 2 8 0 15.95 5.39
 -2 8 0 17.34 5.81
 2 8 0 2.13 4.41
 -2 8 1 22.34 5.93
 -2 8 -1 19.71 5.81
 2 8 -1 31.21 6.66
 2 8 1 23 6.27
 -2 8 -1 24.3 6.18
 2 8 -1 13.36 5.4
 -2 8 -1 18.59 5.88
 2 8 -1 23.65 6.37
 -2 8 1 20.13 5.68
 2 8 1 25.21 6.35
 2 -8 1 26.24 4.55
 2 8 -2 578.72 27.33
 -2 8 -2 557.03 27.05
 2 8 2 642.98 28.68
 -2 8 -2 552.82 27
 2 8 -2 604.81 27.84
 -2 -8 2 597.62 23.71
 2 -8 2 576.99 23.18
 2 8 2 590.78 28
 -2 8 -2 596.65 27.93
 2 8 -2 521.64 26.81
 2 8 -3 17.96 5.94
 -2 8 -3 7.95 5.01
 -2 -8 3 13.34 4.44
 -2 8 -3 9.14 4.73
 2 8 -3 14.67 5.63
 2 8 -3 18.1 5.93
 -2 8 -3 15.6 5.5
 2 -8 3 11.6 4.25
 -2 8 -4 177.28 14.78
 2 8 -4 182.11 15.39
 -2 8 -4 181.35 15.5
 2 -8 4 173.59 12.13
 -2 -8 4 198.3 12.69
 2 8 -4 181.02 15.06
 2 8 -4 185.04 11.11
 -2 8 -4 147.83 13.59
 2 8 -4 182.79 14.94
 -2 -8 5 16.25 4.72
 -2 8 -5 14.39 5.88
 2 8 -5 11.6 5.33
 2 -8 5 9.53 4.59
 2 8 -5 16.75 6.33
 -2 8 -5 10.44 5.64
 2 8 -6 19.49 7.16
 -2 8 -6 5.64 6.35
 -2 -8 6 13.87 5.04
 2 8 -6 11.21 6.66
 -2 8 -6 21.3 7.52
 2 -8 6 19.85 5.41
 -2 8 -7 6.2 6.55
 2 8 -7 6.11 6.46
 -2 -8 7 11.03 5.44
 2 8 -7 1.54 5.92
 -2 8 -7 7.8 6.6
 2 -8 7 6.19 4.45
 2 10 0 235.26 19.13
 -2 10 0 243.76 19.39
 -2 10 0 256.34 19.79
 2 10 0 267.74 19.85
 -2 -10 0 264.44 14.89
 2 10 1 50.43 10
 2 10 -1 55.89 10.34
 -2 10 -1 55.25 10.01
 -2 10 1 48.64 10.06
 -2 -10 1 60.92 8.02
 2 -10 1 52.88 7.3
 2 10 1 47.7 9.71
 -2 10 1 70.83 11.34
 2 10 -1 50.17 9.63
 -2 10 -1 47.99 9.85
 -2 10 -2 37.96 8.78
 2 10 -2 46.16 9.3
 2 -10 2 46.47 6.93
 -2 -10 2 45.48 7.44
 -2 10 2 42.59 9.81
 2 10 2 25.24 8.02
 -2 10 -2 32.18 8.51
 2 10 -2 34.69 8.6
 2 10 2 44.55 9.12
 -2 10 2 42.64 9.44
 -2 10 -2 43.62 9.23
 2 10 -2 37.8 8.79
 2 10 -3 4.44 6.52
 -2 10 -3 2.99 5.27
 2 -10 3 4.59 4.5
 -2 -10 3 7.61 4.67
 -2 10 -3 10.4 5.86
 2 10 3 12.42 6.27
 -2 10 3 7.93 6.7
 2 10 -3 14.71 6.86
 -2 10 3 -1.59 6.09
 2 10 3 4.65 5.96
 2 10 -3 1.56 5.31
 -2 10 -3 1.55 5.29
 2 10 -4 91.59 12.37
 -2 10 -4 103.28 13.2
 2 -10 4 90.1 10.14
 -2 -10 4 83.1 10.02
 -2 10 -4 71.15 11.44
 2 10 -4 81.18 12.19
 -2 10 -4 89.06 13.02
 2 10 -4 95.83 13.06
 -2 10 -5 21.28 8.54
 2 10 -5 16.22 7.57
 -2 -10 5 12.97 5.73
 2 -10 5 21.46 6.49
 2 10 -5 17.86 7.44
 -2 10 -5 29.5 9.25
 2 10 -5 17.22 7.44
 -2 10 -5 8.56 6.23
 -3 -1 0 14.05 1.44
 3 1 0 13.59 1.35
 -3 1 0 13.19 1.4
 3 1 0 7.39 1.16
 3 -1 0 10.49 1.31
 -3 -1 0 12.51 1.41
 -3 -1 0 10.15 1.18
 3 1 0 9.84 1.23
 3 -1 -1 460.53 13.27
 3 1 -1 459.29 13.3
 -3 -1 1 449.16 13.31
 -3 1 1 441.06 13.23
 -3 -1 1 447.79 13.85
 3 -1 1 485.52 13.91
 -3 -1 1 469.26 13.94
 -3 1 -1 468.06 13.96
 3 1 -1 459.93 13.93
 3 -1 1 482.59 13.88
 -3 -1 1 456.57 13.52
 3 1 1 462.76 13.7
 3 1 -1 439.03 13.96
 -3 1 -1 476.71 14
 3 1 -1 444.57 13.84
 -3 -1 1 471.7 13.38
 3 -1 2 549.59 14.66
 -3 1 2 557.34 16.28
 3 -1 -2 562.63 16.35
 3 1 2 541.9 17.52
 -3 1 2 518.32 17.61
 3 -1 2 536.96 17.27
 -3 -1 2 543.14 17.5
 -3 -1 2 533.48 16.28
 -3 1 2 557.62 14.78
 3 -1 2 563.74 14.78
 3 1 -2 548.56 16.86
 -3 -1 2 553.12 17.09
 3 1 -2 544.92 17.58
 3 1 2 542.67 17.47
 -3 1 -2 537.53 17.52
 -3 1 2 520.86 17.58
 -3 1 -2 527.78 17.47
 3 -1 2 541.57 17.3
 -3 -1 2 550.98 17.57
 3 1 -2 553.96 17.68
 3 -1 -3 715.92 23.98
 -3 -1 -3 744.64 24.24
 -3 -1 3 675.37 21.25
 -3 1 3 692.3 19.74
 -3 -1 3 769.73 22.54
 3 -1 3 774.05 20.48
 3 1 -3 725.7 23.83
 -3 1 -3 757.21 24.18
 3 -1 -3 690.2 23.76
 -3 -1 -3 767.3 24.3
 -3 1 -3 747.25 24.04
 3 1 -3 696.78 23.6
 3 -1 -4 804.56 27.42
 -3 -1 -4 761.19 27.16
 -3 1 4 765.51 21.95
 -3 -1 4 794.77 24.69
 3 -1 4 810.37 23.07
 3 1 -4 778.97 26.77
 -3 -1 -4 803.36 27.42
 3 -1 -4 782.13 27.11
 -3 1 -4 812.2 27.15
 3 1 -4 756.36 26.63
 -3 1 -4 744.32 26.6
 -3 -1 5 44.3 4.46
 -3 1 5 49.13 4.71
 3 -1 5 52.77 4.19
 -3 1 5 39.18 3.23
 3 -1 -6 172.27 12.41
 -3 -1 -6 187.04 12.86
 3 1 -6 162.91 11.76
 -3 1 -6 147.56 11.52
 -3 -1 -6 169.53 12.29
 3 1 -6 148.07 11.42
 3 -1 -6 166.08 12.29
 -3 1 -6 144.26 11.43
 3 -1 6 168.57 8.74
 -3 -1 6 176.18 9.8
 -3 1 6 164.88 7.74
 3 -1 -7 194.29 14.41
 -3 1 -7 191.63 14.12
 -3 -1 -7 178.48 14.09
 3 1 -7 150.35 12.75
 -3 1 7 176.84 8.77
 3 1 -7 182.3 13.72
 -3 1 -7 194.12 14.12
 -3 -1 -7 195.91 14.69
 3 -1 -7 172.29 13.8
 3 -1 7 199.02 10.14
 -3 1 7 183.74 11.16
 3 -1 -8 20.42 6.47
 -3 1 -8 12.31 6.42
 3 1 -8 10.98 5.16
 -3 -1 -8 24.4 6.79
 -3 1 -8 12.27 6.22
 3 -1 -8 8.78 5.42
 3 1 -8 4.87 5.58
 -3 -1 -8 12.63 5.89
 -3 -1 8 13.7 3.92
 -3 1 8 16.43 4.55
 3 1 8 9.6 3.54
 -3 -1 8 9.79 3.4
 -3 -1 9 104.15 8.82
 -3 1 9 114.56 9.89
 3 1 9 123.71 9.94
 -3 -1 9 117.64 9.76
 -3 1 -9 82.94 11.63
 3 -1 -9 100.4 13.14
 3 1 -9 105.38 12.93
 -3 -1 -9 114.51 13.48
 -3 -1 -9 112.34 13.79
 3 -1 -9 107.3 13.22
 -3 1 -9 102.43 12.86
 3 1 -9 95.86 12.32
 3 1 -10 38.64 9.65
 -3 1 -10 40.63 9.95
 -3 1 10 39.55 7.17
 3 1 10 46.86 7.45
 -3 -1 10 50.15 7.4
 -3 1 -10 43.43 10.04
 3 1 -10 48.07 10.38
 -3 1 -11 23.16 9.77
 3 1 -11 24.91 9.25
 -3 1 11 13.86 5.88
 -3 1 -11 7.61 8.87
 3 1 -11 11.33 8.81
 -3 3 0 40.89 4.06
 3 3 0 51.05 4.33
 -3 3 0 45.89 4.12
 -3 3 0 40.15 4.13
 3 3 0 45.43 4.2
 3 3 0 38.48 3.38
 -3 -3 0 44.44 3.26
 3 3 0 44.75 4.16
 -3 3 -1 725.55 23.63
 3 3 -1 769.29 23.7
 3 3 -1 754.12 23.57
 -3 3 -1 743.63 23.66
 3 3 -1 695.44 21.79
 3 -3 1 752.4 20.53
 -3 -3 -1 700.98 20.8
 -3 -3 1 696.75 21.62
 3 3 1 714.21 20.67
 -3 -3 1 706.68 20.11
 3 -3 -1 702.39 19.88
 3 -3 -2 99.84 4.49
 -3 3 -2 98.9 6.64
 3 3 -2 102.48 6.63
 3 3 -2 86.07 5.53
 -3 3 -2 98.34 4.32
 3 3 -2 89.65 4.4
 3 3 -2 87.69 6.26
 -3 3 -2 100.79 6.75
 -3 -3 -2 101.43 5.1
 3 3 2 96.35 4.35
 -3 -3 2 94.44 5.56
 -3 -3 3 277.88 11.02
 3 3 3 245.71 8.57
 3 3 -3 267.46 12.52
 -3 3 -3 268.23 12.62
 -3 3 -3 272.95 9.35
 3 3 -3 245.1 11.08
 -3 3 -3 256.57 8.33
 -3 3 -3 259.34 12.4
 3 3 -3 284.46 12.73
 3 3 4 93.51 4.66
 -3 -3 4 107.36 4.53
 -3 3 -4 97.03 7.77
 -3 3 -4 100.79 7.84
 3 3 -5 878.44 30.83
 -3 3 -5 852.79 30.81
 -3 -3 5 811.63 27.42
 3 3 -5 869.35 30.72
 -3 3 -5 890.83 31.16
 -3 -3 5 819.23 23.56
 3 -3 6 38.26 3.82
 -3 -3 6 42.14 5.09
 -3 -3 6 33.64 4.98
 3 3 -6 49.34 6.93
 -3 3 -6 34.25 6.12
 3 3 -6 39.75 6.35
 -3 -3 6 36.47 3.13
 -3 3 -7 58.6 8.42
 3 3 -7 34.99 6.51
 -3 -3 7 42.58 5.53
 3 3 -7 56.75 8.11
 -3 3 -7 47.21 7.59
 -3 3 -8 3.69 5.21
 3 3 -8 14.54 5.76
 -3 3 -8 22.28 6.9
 3 3 -8 14.62 6.26
 -3 -3 8 7.46 3.65
 -3 -3 8 11.13 4.12
 -3 -3 9 1.54 3.54
 -3 3 9 10.27 4.66
 3 3 -9 11.49 6.2
 -3 3 -9 14.56 7.03
 -3 3 -9 16 7.02
 3 3 -9 10.06 6.7
 3 3 -10 3.33 6.72
 -3 3 -10 13.51 8.15
 -3 -3 10 3.46 4.17
 -3 3 10 4.27 5.06
 -3 3 -10 1.69 6.33
 3 3 -10 1.67 6.9
 -3 -5 0 28.91 3.42
 3 5 0 31.35 4.87
 3 5 0 35.05 4.8
 3 5 0 26.51 4.34
 -3 -5 1 43.22 4.41
 -3 -5 -1 42.1 3.76
 3 -5 -1 36.79 2.34
 -3 -5 1 33.59 2.85
 -3 -5 -2 95.93 5.4
 3 -5 -2 86.44 4.67
 3 -5 -2 90.9 3.93
 -3 5 -3 880.16 31.47
 3 5 -3 870.94 31.1
 3 -5 -3 852.71 23.17
 -3 -5 3 852.28 28.43
 3 5 3 913.26 23.44
 3 5 -3 881.19 31.24
 -3 5 -3 809.38 30.8
 -3 5 -3 901.38 26.16
 -3 5 -4 104.58 9.59
 3 5 -4 118.6 9.59
 -3 5 -4 107.02 6.11
 -3 -5 4 124.9 8.28
 3 5 -4 121.04 9.74
 -3 5 -4 120.54 9.72
 -3 -5 5 19.5 4.12
 3 5 -5 14.94 4.79
 -3 5 -5 18.96 5.17
 -3 5 -5 13.45 4.95
 3 5 -5 20.95 5
 -3 5 -5 16.3 2.68
 -3 -5 6 10.57 3.96
 3 5 -6 16.21 5.21
 -3 5 -6 11.43 4.85
 3 5 -6 12.42 3.76
 3 5 -6 13.14 5.64
 -3 5 -6 13.47 5.33
 3 5 -7 169.09 11.44
 3 5 -7 186.02 14.91
 -3 5 -7 170.27 14.27
 -3 5 -7 176.21 14.8
 3 5 -7 152.3 13.58
 -3 -5 7 166.76 11.37
 3 5 -8 12.13 6.4
 -3 5 -8 4.13 5.57
 3 5 -8 16.65 4.87
 -3 5 -8 12.41 6.55
 3 5 -8 17.52 6.4
 -3 -5 8 9.09 4.44
 3 5 -9 85.58 12.4
 -3 5 -9 101.46 13.66
 3 5 -9 102.64 13.14
 -3 5 -9 98.57 13.12
 -3 -5 9 132.9 11.24
 -3 -5 10 14.23 5.89
 -3 5 10 19.81 7.16
 3 5 -10 31.19 9.17
 -3 5 -10 8.82 7.93
 3 5 -10 15.66 8.27
 -3 5 -10 15.98 8.72
 -3 7 0 12.81 4.64
 3 7 0 16.97 5.05
 3 7 0 9.82 4.52
 -3 7 0 4.58 3.88
 3 7 1 165.69 12.68
 -3 7 -1 141.65 11.86
 3 7 -1 185.43 13.14
 3 7 -1 156.35 12.27
 -3 7 -1 170.01 12.69
 -3 7 1 160.24 12.66
 -3 7 1 172.53 13.04
 3 7 1 177.56 12.98
 -3 7 -1 186 13.03
 3 7 -1 189.66 13.22
 -3 -7 1 172.36 10.34
 -3 -7 -1 190.33 9.68
 3 -7 -1 171.09 8.95
 -3 7 -2 134.17 11.37
 3 7 -2 140.67 11.48
 -3 7 -2 133.69 11.39
 3 7 -2 156.63 12.08
 -3 7 -2 142.54 11.87
 3 7 -2 141.46 11.79
 3 7 -2 164.35 9.64
 -3 -7 -2 135.64 7.82
 3 -7 -2 148.78 7.54
 -3 -7 2 154.85 9.97
 3 7 -3 51.27 5.65
 -3 -7 3 49.48 6.2
 -3 7 -3 53.06 7.65
 3 7 -3 47.19 7.31
 3 7 -3 60.28 7.96
 -3 7 -3 58.64 7.9
 3 7 -3 37.46 7.1
 -3 7 -3 58.81 8.18
 -3 7 -4 190.36 14.26
 3 7 -4 175.49 13.76
 3 7 -4 192.19 10.93
 3 7 -4 187.78 14.2
 -3 7 -4 183.54 14
 -3 -7 4 167.64 11.36
 -3 -7 5 168.05 11.74
 3 7 -5 160.84 10.46
 3 7 -5 179.27 14.39
 -3 7 -5 168.53 14.31
 3 7 -5 182.13 14.54
 -3 7 -5 166.54 14.12
 -3 7 -6 35.56 7.85
 3 7 -6 58.34 9.29
 3 7 -6 62.5 9.67
 -3 7 -6 40.93 8.44
 -3 -7 6 52.38 7.24
 3 7 -6 48.6 6.16
 -3 7 -7 25.56 7.31
 3 7 -7 19.43 7.15
 3 7 -7 13.91 6.73
 -3 -7 7 18.16 5.51
 -3 7 -7 29.89 7.85
 3 7 -8 1.54 5.77
 -3 7 -8 4.72 6.36
 -3 -7 8 0.99 4.36
 -3 7 -8 6.31 6.06
 3 7 -8 10.81 6.23
 -3 -9 0 8.8 3.78
 3 -9 0 16.16 3.88
 3 9 0 4.92 5.84
 -3 9 0 2.52 5.44
 -3 9 0 3.8 5.36
 3 9 0 2.48 5.67
 3 9 -1 104.29 11.73
 3 9 1 102.94 11.65
 -3 9 1 108.75 12.42
 3 9 1 96.54 11.42
 3 9 -1 102.52 11.91
 -3 9 -1 106.54 12
 -3 9 -1 112.98 12.34
 -3 9 1 115.25 12.73
 3 9 -1 115.4 12.27
 3 -9 1 112.11 9.19
 -3 -9 1 109 9.55
 -3 9 -1 107.87 11.98
 -3 9 2 56.56 9.28
 3 9 2 54.65 8.83
 3 -9 2 57.13 7.22
 3 9 -2 50.06 9.12
 -3 9 -2 43.34 8.28
 -3 9 -2 72.01 10.07
 3 9 -2 54.21 9.41
 -3 9 -2 44.77 8.68
 3 9 2 66.39 10.02
 -3 9 2 45.8 8.74
 3 9 -2 46.5 8.74
 -3 -9 2 49.14 7.04
 3 -9 3 4.94 4.17
 3 9 -3 9.04 6.02
 -3 9 -3 11.81 5.55
 3 9 -3 4.12 5.28
 -3 9 -3 12.25 6.46
 -3 9 -3 14.36 6.09
 3 9 -3 7.7 5.43
 -3 -9 3 7.71 4.4
 3 -9 4 70.07 8.65
 -3 9 -4 59.18 10.34
 3 9 -4 85.62 11.65
 -3 9 -4 65.69 9.82
 3 9 -4 78.21 10.78
 -3 9 -4 80.57 10.91
 3 9 -4 80.63 11.19
 -3 -9 4 77.56 8.92
 -3 9 -5 85.13 11.75
 3 9 -5 103.97 12.7
 -3 9 -5 89.23 12.44
 3 9 -5 99.06 13.09
 3 -9 5 98.51 10.59
 -3 -9 5 103.22 10.58
 -3 9 -5 93.82 12.15
 3 9 -5 109.62 13.18
 -3 9 -6 39.33 9.42
 3 9 -6 27.86 8.64
 3 9 -6 23.06 8.26
 -3 9 -6 15.63 7.18
 3 9 -6 19.79 7.43
 -3 9 -6 21.34 7.54
 3 -9 6 32.86 6.95
 -3 -9 6 22.91 6.25
 3 11 0 -1.62 6.68
 -3 11 0 6.64 6.38
 3 11 0 1.62 6.38
 -3 11 0 6.65 7.03
 -3 11 1 15.08 7.38
 3 11 -1 27.27 8
 -3 11 -1 8.21 6.79
 3 11 1 4.87 6.4
 -3 -11 1 16.64 5.65
 3 11 1 1.61 6.36
 -3 11 1 21.63 8.17
 -3 11 -1 16.45 7.81
 3 11 -1 1.61 6.34
 -3 -11 2 2.01 4.6
 3 -11 2 2.79 4.33
 3 11 -2 1.62 5.87
 -3 11 -2 1.65 6.16
 3 11 2 11.54 7.55
 -3 11 2 11.94 7.36
 -3 11 -2 4.95 6.5
 3 11 2 -1.65 6.17
 3 11 -2 3.22 6.81
 -3 11 2 1.71 6.55
 -4 0 0 1332.13 35.15
 4 0 1 3.85 0.93
 -4 0 -1 5.11 0.81
 -4 0 1 6.18 1.14
 -4 0 1 6.64 1.33
 -4 0 -1 6.26 1.18
 4 0 -1 7.98 1.27
 4 0 1 5.68 1
 4 0 -1 6.43 1.18
 -4 0 -1 4.45 1.06
 -4 0 1 5.67 1.15
 4 0 1 6.13 1.06
 -4 0 1 6.59 1.22
 4 0 -1 4.2 0.96
 -4 0 1 5.51 1.05
 -4 0 2 973.46 10.71
 4 0 -2 1008.54 10.82
 4 0 2 994.76 13.66
 -4 0 2 994.28 14.27
 4 0 -2 1003.67 14.9
 -4 0 -2 972.8 14.52
 -4 0 2 1001.7 14.35
 4 0 2 1000.07 13.73
 4 0 -2 1004.79 14.9
 -4 0 -2 1000.57 14.7
 -4 0 2 1006.48 13.57
 -4 0 3 14.8 1.9
 4 0 -3 18.5 3.22
 -4 0 -3 16.46 3.14
 4 0 -3 19.73 3.21
 -4 0 -3 20.05 3.37
 -4 0 3 17.72 2.65
 4 0 -4 15.44 3.52
 -4 0 -4 11.76 3.03
 4 0 -4 14.41 3.24
 -4 0 -4 14.47 3.25
 -4 0 4 10.91 2.02
 -4 0 4 11.43 2.46
 -4 0 5 9.61 2.26
 -4 0 -5 7.52 3.2
 -4 0 -5 11.59 3.85
 -4 0 5 15.52 3.07
 4 0 -6 435.8 20.55
 -4 0 -6 426.5 20.41
 -4 0 -6 429.86 20.58
 4 0 -6 397.25 19.84
 -4 0 6 412.88 15.12
 4 0 -7 5.19 4.48
 -4 0 -7 1.05 3.69
 -4 0 7 5.41 3.26
 -4 0 7 5.67 2.7
 4 0 -7 15.41 6.07
 -4 0 -7 5.18 4.56
 4 0 -8 104.47 11.45
 4 0 -8 87.25 10.8
 -4 0 -8 90.48 11
 -4 0 -8 80.6 10.41
 4 0 8 85.64 7.37
 -4 0 8 77.79 7.92
 4 0 -9 -1.46 5.16
 -4 0 -9 1.47 5.66
 -4 0 9 -2.45 4.73
 4 0 9 -0.67 3.31
 4 0 -9 10.09 6.84
 -4 0 -9 4.36 5.43
 -4 0 -10 83.29 13.17
 4 0 -10 121.54 14.83
 4 0 -10 134.71 15.4
 -4 0 -10 105.51 14.27
 -4 0 10 115.99 10.91
 -4 0 11 3.17 4.66
 4 0 -11 -1.92 7.54
 -4 0 -11 -3.85 7.59
 -4 0 -11 1.89 6.67
 4 0 -11 -13.18 7.78
 4 2 0 985.64 26.85
 -4 -2 0 1003.4 28.22
 4 2 0 947.46 28.13
 4 2 0 1038.88 29.19
 4 2 0 1019.35 29.17
 4 -2 0 1037.06 29.6
 -4 -2 0 1126.7 29.64
 4 2 0 1032.04 29.2
 -4 2 0 1100.38 29.51
 4 2 -1 766.57 21.26
 -4 -2 1 771.21 21.36
 -4 -2 1 757.63 22.25
 4 2 1 730.14 21.53
 -4 -2 -1 758.29 21.92
 4 -2 1 780.26 22.91
 -4 2 -1 744.03 22.98
 4 2 -1 772.22 22.86
 -4 -2 1 796.98 23.17
 4 2 -1 798.65 21.63
 4 -2 1 741.84 20.07
 4 2 -1 740.32 22.75
 4 -2 1 786.58 22.93
 4 2 -1 786.6 22.94
 -4 2 -1 757.46 23.04
 -4 -2 1 786.33 23.1
 -4 2 2 145.97 6.22
 4 -2 -2 162.32 6.42
 -4 2 -2 161.55 4.94
 -4 -2 2 146.48 6.01
 -4 2 -2 144.65 5.04
 4 2 -2 157.14 7.67
 -4 2 -2 187.48 8.33
 -4 -2 2 162.31 6.98
 4 2 2 140.57 6.19
 -4 2 -2 172.09 8.05
 4 2 -2 159.87 7.72
 4 -2 -3 21.6 2.51
 -4 -2 3 17.46 2.15
 -4 -2 3 18.94 3.06
 -4 -2 3 16.91 2.55
 -4 2 -3 17.84 3.12
 4 2 -3 21.6 3.27
 4 2 -3 19.27 3.25
 -4 2 -3 17.55 3.14
 4 2 -4 12.78 3.32
 -4 2 -4 7.57 2.94
 4 2 -4 8.52 2.86
 -4 2 -4 7.59 2.79
 4 -2 4 7.21 0.97
 -4 -2 4 6.43 2.14
 -4 2 4 8.38 1.2
 -4 -2 4 5.5 2.28
 4 -2 4 10.27 1.68
 4 -2 5 48.39 3.83
 -4 -2 5 55.28 5.33
 -4 2 5 51.49 3.13
 -4 -2 5 47.67 4.52
 4 2 -6 50.7 6.66
 -4 2 -6 55.61 6.99
 -4 2 6 46.37 3.4
 -4 2 -6 34.96 5.97
 4 2 -6 41 6.15
 -4 -2 6 53.66 5.69
 4 -2 6 42.36 4.11
 -4 2 -7 142.28 12.23
 4 2 -7 140.62 12.17
 4 2 -7 149.05 12.42
 -4 2 -7 140.14 12.07
 4 -2 7 156.2 8.52
 -4 2 7 163.52 10.5
 -4 -2 7 141.13 9.15
 4 2 -8 191.36 15.34
 -4 2 -8 218.62 16.37
 -4 2 8 212.19 13.18
 -4 -2 8 204.79 12.65
 4 2 -8 193.53 15.5
 -4 2 -8 231.78 16.94
 -4 -2 8 196.33 11.79
 -4 2 -9 48.8 9.18
 4 2 -9 50.94 9.88
 4 2 -9 48.25 9.25
 -4 2 -9 46.06 9.21
 -4 2 9 45.35 7.14
 -4 -2 9 36.68 6.23
 -4 -2 9 44.07 6.32
 4 2 -10 1.64 6.12
 -4 2 -10 9.97 6.71
 -4 2 -10 1.67 5.88
 4 2 -10 -1.65 5.99
 4 2 10 12.13 5.13
 -4 2 10 -1.01 4.61
 -4 -2 10 10.31 4.58
 -4 2 -11 1.89 7.82
 4 2 -11 9.34 8.06
 4 2 -11 -1.89 7.25
 -4 2 -11 -5.74 7.72
 -4 2 11 6.78 5.45
 4 2 11 4.24 4.67
 4 4 0 11.8 2.57
 -4 4 0 20.35 3.49
 4 4 0 20.51 3.49
 -4 -4 0 12.95 2.33
 4 4 0 15.94 3.16
 -4 4 0 15.82 3.11
 -4 4 0 20.83 3.52
 4 4 0 20.03 3.59
 -4 -4 1 610.69 17.91
 4 4 -1 602.3 21.81
 -4 4 -1 616.21 22.06
 4 4 -1 621.55 22.26
 -4 -4 -1 596.32 19.07
 -4 -4 1 609.86 19.95
 4 4 -1 611.49 20.14
 4 4 -1 616.33 21.98
 -4 4 -1 619.36 22.14
 -4 -4 2 9.68 2.28
 -4 -4 -2 8.5 1.91
 4 -4 -2 7.94 1.49
 4 4 -2 11.2 3.12
 -4 4 -2 13.26 3.18
 4 4 -2 13.46 2.67
 4 -4 2 8.29 1.76
 -4 4 -2 10.6 2.96
 4 4 -2 12.68 3.26
 4 4 3 110.96 5.23
 4 -4 -3 117.35 5.64
 -4 4 -3 111.95 5.01
 -4 4 -3 120.83 5.39
 -4 4 -3 108.88 8.17
 -4 4 -3 115.68 8.48
 -4 -4 4 11.99 2.89
 -4 4 -4 15.61 2.3
 4 4 4 11.18 1.81
 -4 4 -4 13.67 1.65
 4 4 -5 76.38 7.93
 -4 4 -5 87.82 5.47
 -4 4 -5 87.56 8.61
 4 4 -5 84.72 8.19
 -4 4 -5 71.44 7.79
 4 4 5 72.12 4
 -4 -4 5 75.97 6.56
 -4 -4 6 7.64 3.24
 4 4 -6 5.46 4.17
 -4 4 -6 10.29 4.36
 4 4 -6 9.12 4.4
 -4 4 -6 6.57 3.61
 -4 4 -7 148.07 13.2
 4 4 -7 189.63 14.22
 -4 -4 7 165.44 10.82
 4 4 -7 168.77 13.48
 -4 4 -7 144.28 12.9
 4 4 -8 36.39 7.77
 -4 4 -8 33.47 7.72
 -4 4 -8 47.75 8.69
 4 4 -8 17.62 6.69
 -4 -4 8 23.99 5.41
 -4 -4 9 68.72 8.21
 -4 4 9 80.58 9.59
 -4 4 -9 51.82 10.09
 4 4 -9 88.18 11.67
 -4 4 -9 64 10.56
 4 4 -9 81.37 11.51
 -4 -4 10 39.61 7.29
 -4 4 10 50.44 8.73
 4 4 -10 33.6 9.52
 -4 4 -10 37.74 10.5
 4 4 -10 20.17 9.05
 -4 4 -10 24 8.85
 -4 6 0 426.93 19.7
 4 6 0 383.41 19.04
 4 6 0 433.76 19.61
 -4 6 0 424.51 19.66
 -4 -6 0 460.75 16.84
 4 6 0 390.7 18.86
 -4 6 0 436.42 19.76
 -4 -6 1 165.22 6.68
 4 -6 -1 144.44 5.74
 4 6 -1 184.03 11.7
 -4 6 -1 152.21 10.9
 4 6 1 153.4 10.99
 4 -6 -1 152.72 7.78
 -4 -6 -1 167 8.6
 4 6 1 159.55 11.24
 -4 6 -1 158.83 11.1
 4 6 -1 159.05 11
 4 6 -1 155.46 11.03
 -4 6 -1 162.48 11.26
 4 -6 -2 42.45 3.67
 -4 -6 2 51.05 5.42
 -4 -6 -2 47.94 4.33
 4 6 -2 52.86 6.8
 -4 6 -2 48.7 6.57
 4 6 -2 52.35 6.61
 -4 6 -2 46.14 6.37
 -4 6 -2 47.08 6.28
 4 6 -2 48.74 6.6
 4 -6 -2 39.25 2.54
 -4 6 -3 25.08 5.19
 4 6 -3 27.49 5.59
 -4 6 -3 31.57 5.56
 4 6 -3 21.71 4.89
 -4 -6 -3 23.96 3.22
 -4 -6 3 22.2 4.09
 4 -6 -3 22.62 2.15
 4 6 -4 7.13 4.78
 -4 6 -4 3.68 4.22
 -4 -6 4 3.1 2.94
 4 6 -4 12.43 4.63
 -4 6 -4 11.93 4.64
 -4 6 -4 4.48 2
 -4 6 -5 5.09 3.91
 4 6 -5 6.88 4.67
 -4 6 -5 2.04 4.03
 4 6 -5 4.94 3.99
 -4 -6 5 5.42 3.27
 4 6 -5 10.09 3.66
 4 6 -6 157.04 13.5
 -4 6 -6 170.32 14.24
 4 6 -6 155.92 10.75
 -4 -6 6 142.07 10.64
 -4 6 -6 160.14 13.72
 4 6 -6 169.5 13.89
 4 6 -7 35.08 7.94
 -4 6 -7 54.47 9.4
 -4 -6 7 37.7 6.69
 4 6 -7 62.52 9.53
 -4 6 -7 32.35 8.04
 4 6 -7 35.3 5.95
 4 6 -8 14.24 6.52
 -4 6 -8 4.4 5.63
 -4 -6 8 8.11 4.77
 4 6 -8 14.32 6.79
 -4 6 -8 2.94 5.95
 -4 6 -9 11.61 7.18
 4 6 -9 22.52 8.28
 -4 -6 9 28.03 6.8
 -4 6 -9 21.53 8.01
 4 6 -9 27.36 8.64
 -4 8 0 93.87 10.23
 4 -8 0 87.41 7.31
 -4 -8 0 100.23 8.02
 -4 8 0 90.94 10.04
 4 8 0 98.57 10.38
 4 8 0 83.42 9.6
 4 8 -1 -2.12 4.27
 -4 8 -1 4.36 4.71
 4 8 -1 6.67 4.8
 -4 8 -1 6.56 4.82
 -4 -8 1 3.35 3.28
 -4 -8 -1 2.15 2.51
 -4 8 -1 1.09 4.41
 4 8 -1 7.42 4.85
 4 8 1 -1.07 4.9
 -4 8 1 -2.23 4.82
 4 -8 1 7.09 3.64
 4 8 1 1.07 4.01
 -4 8 1 1.12 4.18
 -4 -8 2 203.52 12.75
 -4 8 -2 198.03 14.82
 4 8 -2 210.52 15.14
 4 8 -2 201.09 14.79
 -4 8 -2 198.42 14.93
 -4 8 -2 209.4 15.44
 4 8 -2 228.27 16.2
 4 8 2 222.21 15.77
 4 8 2 213.32 15.52
 -4 -8 3 4.59 3.81
 4 8 -3 3.88 3.42
 -4 8 -3 2.38 4.57
 4 8 -3 8.42 5.19
 -4 8 -3 -1.14 4.14
 4 8 -3 -2.23 4.6
 4 8 -3 3.32 4.13
 -4 8 -3 1.13 4.35
 -4 -8 4 24.47 5.23
 4 8 -4 32.14 5.55
 4 8 -4 34.12 7.21
 -4 8 -4 44.52 7.89
 4 8 -4 35.2 7.48
 -4 8 -4 13.19 5.33
 4 8 -4 23.01 6.5
 -4 8 -4 29.16 7.27
 -4 8 -5 9.44 5.82
 -4 8 -5 3.91 5.26
 4 8 -5 1.27 5.6
 4 8 -5 13.97 5.92
 -4 8 -5 6.51 4.73
 -4 -8 5 4.37 3.69
 4 8 -5 7.44 3.77
 4 8 -6 2.76 5.31
 -4 8 -6 9.92 5.99
 -4 -8 6 4.69 4.22
 -4 8 -6 8.45 5.55
 4 8 -6 2.74 5.8
 4 8 -7 7.59 6.95
 -4 8 -7 1.56 5.82
 -4 8 -7 3.09 6.09
 4 8 -7 -1.51 5.47
 -4 -8 7 11.14 5.57
 -4 -10 0 110.24 9.69
 -4 10 0 110.81 13.64
 4 10 0 127.35 13.61
 4 10 0 130.06 13.77
 -4 10 0 98.04 12.68
 4 10 1 49.6 9.74
 -4 10 1 53.15 9.72
 -4 -10 1 48.85 7.34
 4 -10 1 45.92 6.64
 4 10 -1 51.99 9.66
 -4 10 -1 36.27 8.46
 -4 10 1 39.71 9.14
 4 10 -1 45 9.18
 4 10 1 62.15 9.95
 -4 10 -1 42.06 9.46
 4 10 2 5.82 5.43
 -4 10 2 1.53 6.01
 4 -10 2 7.49 4.4
 -4 -10 2 5.55 4.24
 4 10 -2 2.84 5.45
 -4 10 -2 2.91 6.01
 4 10 -2 2.84 6
 -4 10 -2 -1.46 5.6
 -4 10 2 1.52 5.69
 4 10 2 7.27 6.01
 -4 10 -2 -2.98 6.29
 4 10 -2 -3.01 5.31
 -4 10 3 -6.36 5.24
 4 10 3 3.04 6.27
 -4 -10 3 8.87 5.21
 4 -10 3 0.92 4.44
 -4 10 -3 -2.98 5.87
 4 10 -3 -2.91 6.16
 4 10 -3 11.6 6.88
 -4 10 3 3.18 6.27
 4 10 3 1.52 5.84
 -4 10 -3 2.96 5.68
 -4 10 -3 -3.07 6.2
 4 10 -3 1.55 5.1
 4 10 -4 40.76 9.25
 -4 10 -4 23.03 7.81
 -4 -10 4 43.81 8
 -4 10 -4 27.73 8.07
 4 10 -4 24.17 7.8
 4 -10 4 40.27 7.72
 4 10 -4 42.05 9.7
 -4 10 -4 30.49 8.16
 -4 10 -5 17.93 7.47
 4 10 -5 14.4 7.33
 -4 -10 5 12.13 5.83
 -4 10 -5 10.2 6.87
 4 10 -5 34.31 9.44
 4 -10 5 16.37 5.93
 4 10 -5 3.2 6.16
 -4 10 -5 1.63 6.44
 -5 1 0 2.61 1.02
 5 -1 0 0.66 0.91
 5 1 0 1.33 0.77
 5 1 0 0.48 0.74
 -5 -1 0 1.38 1.1
 -5 -1 0 -0.18 0.93
 5 1 0 0.78 0.79
 5 -1 0 1.08 0.77
 -5 1 0 -0.23 0.77
 5 1 0 0.56 0.67
 5 -1 1 265.87 8.83
 5 1 1 266.71 9
 -5 -1 -1 279.74 9.17
 -5 -1 1 277.2 9.1
 5 1 -1 253.19 8.87
 5 -1 -1 259.49 9.16
 5 -1 1 264.8 8.83
 -5 -1 1 264.7 9
 -5 1 -1 267.69 8.99
 5 1 -1 279.7 9.08
 -5 1 -1 261.3 8.64
 -5 -1 1 262.11 9.38
 5 1 1 249.6 9.6
 -5 -1 1 275.14 9.25
 5 -1 -1 275.07 8.91
 -5 1 1 271.59 9.21
 -5 -1 1 273.38 9.06
 5 1 -1 266.18 9
 -5 1 -1 260.84 8.98
 -5 -1 2 801.9 22.69
 5 -1 2 837.39 22.48
 5 -1 2 836.36 20.48
 5 1 2 816.18 22.65
 -5 -1 2 842.95 21.93
 -5 1 2 842.47 20.64
 5 -1 -2 805.62 20.15
 5 1 -2 821.59 22.77
 5 -1 2 810.53 22.39
 -5 1 -2 846.05 22.85
 -5 -1 2 810.01 22.73
 -5 -1 2 795.52 23.04
 -5 1 2 859.52 22.53
 5 -1 -2 831.87 21.99
 -5 1 -2 782.68 22.56
 5 1 -2 847.99 22.9
 5 1 2 815.97 22.55
 5 -1 3 164.23 5.96
 5 1 -3 171.04 8.54
 -5 1 -3 152.72 8.27
 5 -1 -3 172.35 7.55
 -5 -1 3 167.14 7.13
 -5 1 3 150.13 5.89
 5 -1 -3 153.38 8.5
 -5 -1 -3 177.85 8.86
 -5 -1 3 157.17 7.95
 -5 1 3 161.12 7.67
 -5 -1 -3 155.6 8.46
 5 1 -3 142.38 8.03
 5 -1 -3 158.97 8.59
 -5 1 -3 163.13 8.58
 5 -1 -4 569.65 21.45
 -5 -1 -4 528.17 20.92
 5 1 -4 571.69 21.09
 -5 1 -4 583.35 21.21
 -5 1 4 563.19 16.83
 -5 -1 4 518.34 17.98
 -5 1 -4 575.15 21.11
 -5 -1 4 595.68 19.93
 -5 1 4 583.57 19.53
 5 -1 -4 586.75 21.65
 5 1 -4 583.85 21.21
 -5 -1 -4 588.65 21.62
 -5 -1 5 96.79 6.95
 5 -1 5 96.9 5.57
 -5 1 5 96.95 5.12
 -5 -1 5 91.79 5.92
 5 -1 -6 173.2 12.45
 -5 1 -6 183.33 12.33
 -5 -1 -6 170.71 12.27
 5 1 -6 202.39 12.95
 -5 1 6 165.27 10.01
 5 -1 6 162.08 8.7
 5 1 -6 160.4 11.71
 -5 -1 -6 159.02 12.04
 5 -1 -6 175.17 12.41
 -5 1 -6 181.64 12.48
 -5 1 6 184.88 8.06
 -5 -1 6 153.32 8.59
 -5 1 -7 14.24 5.16
 5 1 -7 19.04 5.31
 -5 1 -7 15.22 5.45
 -5 -1 -7 12.58 5.07
 5 -1 -7 9.36 5.11
 -5 1 7 13.08 2.8
 -5 -1 7 15.43 3.46
 -5 -1 7 12.75 3.87
 5 -1 7 15.04 3.07
 -5 1 7 12.11 3.66
 5 1 -7 13.07 5.1
 -5 -1 -7 19.11 5.62
 5 -1 -7 13.7 5.34
 5 1 -8 -1.2 4.61
 5 -1 -8 6.19 5.23
 -5 1 -8 3.64 4.67
 -5 -1 -8 11.24 5.82
 -5 -1 8 2.74 2.89
 -5 -1 8 2.95 3.79
 -5 1 8 3.71 4.14
 5 -1 -8 2.52 4.71
 -5 -1 -8 6.35 5.25
 -5 1 -8 3.65 4.68
 5 1 -8 6.03 5.2
 5 -1 -9 73.72 11.5
 5 1 -9 54.98 9.83
 -5 1 -9 49.92 9.78
 -5 -1 -9 65.52 11.07
 -5 -1 9 69.1 7.18
 5 1 -9 66.85 10.45
 -5 -1 -9 53.47 10.42
 -5 1 -9 69.06 10.8
 5 -1 -9 67.85 10.83
 -5 1 9 70.1 8.09
 5 1 9 56.44 7.02
 -5 -1 9 70.19 8.08
 5 1 -10 34.74 9.28
 -5 1 -10 43.48 10.26
 -5 -1 10 47.71 7.45
 5 1 10 53.26 7.45
 -5 1 10 44.03 7.39
 -5 1 -10 34.65 9.14
 5 1 -10 37.54 9.38
 -5 1 -11 13.33 8.22
 5 1 -11 9.43 7.24
 5 1 -11 3.72 6.95
 -5 1 -11 1.88 7.21
 -5 1 11 4.42 5.51
 5 3 0 -0.3 1.38
 -5 -3 0 1.28 1.33
 5 3 0 0.22 0.69
 -5 3 0 0.74 1.57
 5 3 0 -0.35 1.67
 -5 3 0 -0.37 1.43
 5 3 0 -0.37 1.63
 5 3 0 -0.35 1.72
 -5 3 0 -0.74 1.57
 -5 -3 1 159.69 6.43
 5 3 -1 163.49 6.32
 -5 3 -1 164.02 8.38
 -5 3 -1 180.16 8.74
 5 3 -1 160.89 8.21
 5 3 -1 164.01 7.82
 5 -3 1 156.67 5.86
 -5 3 -1 167.03 8.48
 5 3 -1 161.54 8.18
 -5 -3 1 168.56 7.61
 -5 -3 -1 148.6 6.96
 -5 3 -2 6.78 2.53
 5 3 -2 3.6 2.06
 -5 -3 2 6.45 1.97
 5 3 2 4.24 1.5
 5 -3 -2 3.96 1.38
 5 3 -2 4.05 2.05
 -5 -3 -2 2.3 1.59
 -5 3 -2 3.79 2.03
 5 3 -2 4.79 2.33
 5 3 -3 368.49 15.07
 -5 3 -3 364.84 11.21
 -5 3 -3 385.14 15.73
 5 3 -3 373.18 15.41
 5 -3 -3 389.28 13.01
 -5 -3 3 370.65 13.93
 5 3 3 347.35 12.3
 5 3 -3 381.09 15.46
 -5 3 -3 387.33 15.78
 -5 -3 3 363.45 12.23
 -5 3 -4 96.62 7.66
 -5 3 -4 96.77 7.81
 -5 -3 4 85.31 4.84
 -5 -3 5 431.77 17.75
 -5 -3 5 446.72 16.87
 5 3 -5 449.65 19.46
 -5 3 -5 451.58 19.74
 5 3 -5 426.51 19.11
 -5 3 -5 414.81 19.16
 -5 -3 5 409.09 14.38
 -5 3 -6 30.59 5.85
 5 3 -6 27.24 5.34
 -5 -3 6 26.57 3.18
 5 -3 6 26.37 2.84
 -5 -3 6 21.49 4
 -5 3 -6 32.39 6.11
 5 3 -6 32.36 5.75
 5 3 -7 1.01 3.68
 -5 3 -7 1.04 3.88
 -5 -3 7 1.8 3.03
 5 3 -7 1.01 3.79
 -5 3 -7 5.21 4.3
 -5 -3 8 0.78 3.28
 -5 -3 8 2.04 3.05
 -5 3 -8 -1.23 4.84
 -5 3 8 5.8 4.26
 -5 3 -8 -2.44 4.81
 5 3 -8 9.57 4.94
 5 3 -8 2.4 5.18
 -5 -3 9 6.96 4.03
 -5 3 9 2.86 4.36
 -5 3 -9 2.89 5.84
 5 3 -9 2.83 5.71
 5 3 -9 14.13 6.93
 -5 3 -9 10.12 6.62
 -5 -3 10 -0.87 4.29
 -5 3 -10 3.34 6.42
 5 3 -10 6.55 6.91
 -5 3 10 7.59 5.4
 5 3 -10 -1.64 6.46
 -5 3 -10 -1.68 6.43
 -5 -5 0 0.39 1.8
 5 5 0 5.89 2.98
 5 5 0 2.95 2.89
 -5 5 0 -0.62 2.48
 5 5 0 4.37 2.8
 -5 -5 -1 80.81 5.56
 -5 -5 1 95.66 6.42
 -5 -5 1 87.31 4.67
 -5 -5 -2 46.19 4.05
 5 -5 -2 45.83 3.18
 -5 5 -3 429.81 18.95
 5 5 -3 422.5 18.52
 5 -5 -3 385.67 11.19
 -5 -5 3 477.25 17.27
 5 5 -3 442.76 18.82
 -5 5 -3 416.18 18.67
 5 5 3 408.37 11.91
 5 -5 -3 431.78 13.73
 -5 5 -4 52.17 6.78
 5 5 -4 67.94 7.35
 -5 5 -4 64.9 7.31
 -5 -5 4 61.29 6.01
 -5 5 -4 60.3 4.08
 5 5 -4 67.22 7.27
 -5 -5 5 85.31 7.34
 -5 5 -5 90.98 5.32
 5 5 -5 82.02 8.65
 -5 5 -5 92.75 9.21
 5 5 -5 84.02 8.73
 -5 5 -5 98.37 9.42
 5 5 -6 6.94 4.1
 -5 5 -6 9.3 4.46
 5 5 -6 10.93 4.96
 -5 -5 6 4 3.27
 -5 5 -6 4.14 3.98
 5 5 -6 11.88 3.8
 -5 -5 7 81.2 8.15
 5 5 -7 80.16 10.05
 -5 5 -7 97.2 11.05
 -5 5 -7 71.12 9.91
 5 5 -7 69.74 9.57
 5 5 -7 57.45 7.46
 -5 -5 8 9.91 4.83
 5 5 -8 9.24 4.75
 5 5 -8 6.62 5.47
 -5 5 -8 2.74 5.67
 5 5 -8 11.91 5.95
 -5 5 -8 12.33 5.92
 -5 -5 9 50.75 7.91
 -5 5 9 74.8 9.86
 5 5 -9 60.48 8.57
 -5 5 -9 62.18 11.24
 5 5 -9 70.64 11.27
 5 5 -9 64.53 10.86
 -5 5 -9 79.1 11.86
 -5 5 -10 5.29 6.77
 5 5 -10 10.25 7.82
 -5 5 10 6.22 5.8
 -5 -5 10 8.2 4.78
 -5 5 -10 3.51 7.57
 5 5 -10 13.61 8.07
 -5 7 0 0.91 3.5
 5 7 0 -0.87 3.61
 -5 -7 0 1.07 2.5
 5 7 0 1.75 3.44
 -5 7 0 0.91 3.59
 5 -7 -1 14.51 3.07
 -5 7 -1 14.65 4.79
 5 7 -1 20.44 5.21
 5 7 1 15.35 4.85
 -5 7 1 17.12 4.83
 -5 7 -1 18.36 4.8
 5 7 -1 13.13 4.69
 5 7 -1 16.86 4.44
 -5 7 -1 18.33 4.86
 -5 -7 1 11.25 3.48
 -5 7 1 23.76 5.69
 5 7 1 23.46 5.35
 5 7 -2 157.5 11.81
 -5 7 -2 134.93 11.32
 -5 7 -2 127.51 11.39
 5 7 -2 134.04 11.54
 5 7 -2 136.47 11.23
 -5 7 -2 141.95 11.57
 -5 -7 -2 138.98 8.24
 5 -7 -2 148.52 7.51
 -5 -7 2 133.78 9.6
 5 7 -2 130.16 9.21
 -5 -7 -3 5.09 2.51
 -5 -7 3 8.81 3.87
 5 7 -3 9.32 4.38
 -5 7 -3 5.11 4.13
 -5 7 -3 11.68 5
 5 7 -3 5.64 4.54
 5 7 -3 1.79 2.98
 5 7 -3 1.89 3.63
 -5 7 -3 3.91 4.22
 5 7 -4 173.1 10.98
 5 7 -4 170.47 13.63
 -5 7 -4 165.55 13.46
 -5 7 -4 190.22 14.15
 5 7 -4 213.74 14.66
 -5 -7 4 182.09 11.81
 -5 7 -5 102.37 10.94
 5 7 -5 70.93 9.41
 -5 7 -5 82.97 10.28
 5 7 -5 81.17 10.08
 5 7 -5 72 7.43
 -5 -7 5 69.48 7.99
 -5 -7 6 52.36 7.12
 -5 7 -6 43.33 8.48
 5 7 -6 47.94 8.61
 5 7 -6 51.26 8.82
 -5 7 -6 51.88 9.07
 5 7 -6 44.14 6.04
 -5 7 -7 5.67 5.44
 5 7 -7 1.37 5.38
 -5 -7 7 11.01 4.58
 5 7 -7 1.36 5.88
 -5 7 -7 14.14 6.71
 -5 7 -8 -4.71 5.87
 5 7 -8 10.62 6.81
 -5 -7 8 2 4.32
 -5 7 -8 10.99 7.19
 5 7 -8 10.62 6.41
 -5 9 0 -3.77 5.53
 5 9 0 -3.62 5.82
 5 9 0 -2.43 5.86
 -5 9 0 -1.26 6.49
 -5 -9 0 0.72 3.28
 5 -9 0 1.17 3.14
 -5 -9 1 68.93 7.88
 -5 9 1 69.72 10.44
 5 9 1 69.72 9.79
 5 9 -1 71.06 10.01
 5 9 1 66.11 9.68
 5 9 -1 81.61 10.6
 -5 9 1 69.65 10.06
 -5 9 -1 73.24 10.52
 -5 -9 -1 76.8 7.32
 5 -9 1 68.61 7.3
 5 9 -1 70.68 9.93
 -5 9 -1 54.28 9.27
 5 9 2 60.9 9.74
 5 9 -2 45.56 8.19
 -5 9 -2 40.68 8.07
 -5 9 2 55.15 9.61
 -5 9 2 48.42 9.46
 5 9 2 41.86 8.13
 -5 9 -2 44.03 8.6
 5 9 -2 27.61 7.31
 -5 9 -2 27.86 7.39
 5 9 -2 45.47 8.24
 -5 -9 2 57.08 7.4
 5 -9 2 36.8 5.97
 5 9 -3 -1.26 5.1
 -5 9 -3 1.3 4.85
 5 9 -3 13.65 5.89
 -5 9 -3 2.7 4.75
 5 9 -3 3.81 5.71
 -5 9 -3 10.44 5.63
 -5 -9 3 8.02 5.03
 5 -9 3 -0.83 3.65
 -5 9 -4 51.58 9.68
 5 9 -4 76.9 10.62
 5 9 -4 60.61 10.28
 -5 9 -4 58.65 9.95
 5 9 -4 75.79 10.84
 -5 9 -4 54.49 9.26
 -5 -9 4 51.83 7.93
 5 9 -4 59.24 7.36
 -5 -9 5 69.58 9.28
 5 9 -5 65.23 10.35
 -5 9 -5 51 9.65
 -5 9 -5 49.61 9.22
 5 9 -5 73.78 10.94
 -5 9 -5 63.97 10.93
 5 9 -5 78.56 11.62
 5 9 -6 28.92 8.81
 -5 9 -6 10.95 6.77
 -5 -9 6 25.3 6.59
 5 -9 6 22.72 6.89
 5 9 -6 34.78 8.85
 -5 9 -6 23.3 8.34
 -5 9 -6 13.03 6.9
 5 9 -6 23.01 7.95
 -5 11 0 -3.31 6.83
 5 11 0 11.05 7.23
 5 11 0 3.16 6.22
 -5 11 0 -1.66 6.36
 -5 11 -1 3.27 6.75
 5 11 -1 4.71 6.18
 5 11 1 4.77 5.94
 -5 11 1 10.03 7.51
 -5 -11 1 10.66 4.91
 -5 11 -1 9.81 7.21
 5 11 1 9.47 7.09
 -5 11 1 1.66 6.2
 5 11 -1 -1.57 6.36
 -5 11 2 1.7 6.71
 5 11 2 -4.82 6.33
 5 11 -2 6.34 6.84
 -5 11 -2 6.55 6.61
 5 11 2 -1.61 6.64
 -5 11 -2 -1.63 6.1
 5 11 -2 3.16 6.83
 -5 11 2 -6.81 7.5
 -5 -11 2 1.04 4.76
 5 -11 2 -0.92 4.3
 6 0 0 1880.49 49.07
 -6 0 0 1822.96 49.01
 -6 0 -1 2.91 1.05
 6 0 1 3.12 0.91
 -6 0 1 5.01 1.25
 -6 0 -1 4.22 1.3
 6 0 1 4.6 1.3
 6 0 1 1.91 0.94
 -6 0 -1 3.24 0.92
 -6 0 1 3.07 1.27
 6 0 -1 2.31 1.16
 -6 0 1 3.9 1.32
 -6 0 1 4.09 1.18
 6 0 1 2.81 0.96
 6 0 -1 3.03 1.16
 -6 0 -1 4.42 1.14
 6 0 -1 3.44 1.16
 -6 0 2 405.54 13.92
 6 0 2 394.67 13.18
 -6 0 2 402.86 13.64
 6 0 -2 406.38 13.81
 -6 0 -2 444.51 13.91
 -6 0 -2 424.61 13.75
 6 0 -2 398.45 13.77
 6 0 2 411.48 12.99
 -6 0 2 402.21 12.81
 6 0 -2 392.23 12.58
 6 0 2 399.96 13.24
 -6 0 2 388.09 13.54
 -6 0 3 12.91 1.9
 -6 0 3 16.19 2.83
 -6 0 -3 18.2 3.13
 6 0 -3 17.94 3.1
 -6 0 -3 11.98 3.05
 6 0 -3 20.74 3.18
 -6 0 -4 112.15 7.93
 6 0 -4 127.22 8.33
 -6 0 4 107.61 5.73
 6 0 -4 123.66 8.26
 -6 0 -4 119.84 8.04
 -6 0 4 103.71 6.88
 -6 0 -5 31.78 5.12
 -6 0 5 23.95 3.79
 -6 0 -5 27.61 4.89
 -6 0 5 18.56 2.91
 6 0 -6 784.86 31.3
 -6 0 -6 829.11 31.77
 6 0 -6 838.79 31.91
 -6 0 -6 821.05 31.75
 -6 0 6 860.68 26.13
 -6 0 7 9.99 3.06
 -6 0 7 14.87 4.2
 6 0 -7 18.45 5.79
 -6 0 -7 12.39 5.15
 6 0 -7 10.12 5.21
 -6 0 -7 12.26 5.25
 -6 0 8 30.04 5.6
 6 0 -8 35.6 7.46
 -6 0 -8 34.67 7.53
 -6 0 -8 42.75 8.1
 6 0 -8 33.89 7.59
 -6 0 9 -0.86 4.37
 6 0 -9 5.67 6.12
 -6 0 -9 1.43 5.78
 -6 0 -9 4.36 6.4
 6 0 -9 7.2 5.67
 -6 0 -10 115.03 15.01
 6 0 -10 154.97 16.17
 -6 0 10 166.83 13.22
 6 0 -10 145.49 16.12
 -6 0 -10 159.85 16.56
 -6 0 -11 1.86 7.33
 6 0 -11 1.85 7.28
 -6 0 11 -2.22 5.35
 -6 0 -11 9.46 7.82
 6 0 -11 9.41 7.22
 6 2 0 388.74 12.31
 -6 -2 0 390.62 13.29
 6 2 0 397.83 13.45
 -6 2 0 420.06 13.71
 6 2 0 401.22 13.31
 6 -2 0 429.91 14.1
 6 2 0 394.05 13.26
 6 -2 1 705.8 20.9
 -6 -2 1 717.46 20.11
 6 2 -1 681.95 19.86
 6 2 1 629.06 20.44
 -6 -2 1 671.06 20.8
 -6 -2 -1 698.57 21.09
 -6 2 -1 684.83 18.39
 6 -2 1 666.45 20.76
 -6 2 -1 653.07 20.81
 6 2 -1 677.85 20.7
 -6 -2 1 703.95 21.1
 -6 -2 1 688.55 20.31
 6 2 -1 711.04 20.87
 -6 2 -1 670.69 20.89
 -6 -2 1 714.72 21.17
 -6 -2 2 492.33 16.4
 6 -2 -2 499.34 14.46
 6 2 -2 520.14 17.03
 -6 2 -2 511.43 17.15
 -6 2 -2 470.05 14.46
 -6 -2 2 513.48 16.12
 6 2 -2 501.69 16.91
 -6 2 -2 512.47 17.16
 6 -2 -2 510.15 15.96
 6 2 -2 503.41 16.04
 -6 -2 3 26.05 3.01
 6 2 -3 34.69 3.89
 -6 2 -3 28.85 3.84
 -6 -2 3 23.27 2.95
 6 -2 -3 25.88 1.8
 -6 -2 3 30.39 3.92
 6 -2 -3 31.12 3.16
 -6 2 -3 31.98 3.82
 6 2 -3 25.87 3.54
 -6 -2 4 115.44 7.63
 6 -2 4 105.2 4.52
 6 -2 -4 128.75 7.06
 -6 2 -4 124 8.22
 6 2 -4 116.83 7.98
 -6 2 -4 120.24 8.08
 6 2 -4 123.48 8.12
 6 -2 4 105.91 4.49
 -6 -2 4 116.88 6.67
 -6 2 4 119.23 4.82
 6 -2 5 64.71 3.48
 -6 2 5 63.2 3.74
 -6 -2 5 67.42 6.16
 6 -2 5 67.62 4
 6 2 -6 20.13 5.17
 -6 2 -6 14.77 4.47
 -6 2 6 14.21 2.24
 -6 -2 6 13 3.21
 6 -2 6 11.12 1.83
 6 2 -6 16.96 4.89
 -6 2 -6 17.28 4.76
 6 -2 6 11.78 2.2
 -6 2 6 14.47 3.66
 -6 2 -7 124 11.44
 6 2 -7 147.74 12.24
 -6 2 -7 117.37 11.05
 6 2 -7 142.07 11.85
 -6 -2 7 147.79 10.29
 -6 2 7 115.8 9.55
 6 -2 7 139.96 7.62
 -6 -2 7 140.92 9.07
 -6 2 -8 313.35 20
 6 2 -8 300.11 19.43
 -6 -2 8 312.58 16.67
 -6 2 8 327.33 17.01
 -6 2 -8 272.09 18.86
 6 2 -8 319.4 20.02
 -6 -2 8 331 15.53
 -6 2 -9 52.37 9.96
 6 2 -9 45.91 8.99
 -6 -2 9 52.26 7.65
 -6 2 9 46.36 7.51
 6 2 -9 33.47 8.13
 -6 2 -9 61.02 9.91
 -6 -2 9 38.5 6.22
 6 2 -10 20.91 8.02
 -6 2 -10 11.45 6.92
 -6 2 10 16.5 5.68
 6 2 10 4.61 4.23
 -6 -2 10 11.8 5.42
 6 2 -10 11.34 7.14
 -6 2 -10 8.24 7.4
 -6 -2 10 15.3 5.12
 -6 2 11 -1.16 5.5
 6 2 -11 3.71 7.84
 -6 2 -11 1.88 7.03
 6 2 -11 -3.66 7.39
 -6 2 -11 9.31 7.69
 6 4 0 95.17 4.08
 -6 4 0 101.29 7.19
 6 4 0 117.23 7.44
 -6 4 0 97.69 7.06
 6 4 0 93.05 6.93
 -6 4 0 103.73 7.22
 6 4 0 94.13 6.83
 -6 -4 0 101.15 6.08
 6 4 -1 550.51 21.16
 6 4 1 573.44 15.91
 -6 4 -1 619.57 21.69
 6 4 -1 621.4 21.29
 -6 4 -1 612.93 21.6
 6 4 -1 571.46 20.84
 -6 -4 1 583.75 19.78
 -6 -4 -1 569.72 19.03
 6 -4 1 622.44 17.86
 6 -4 -2 122.04 5.77
 -6 4 -2 128.34 8.32
 -6 4 -2 115.57 8
 6 4 -2 140.27 8.39
 -6 -4 -2 109.33 6.48
 -6 -4 2 112.52 7.01
 6 -4 2 105.51 5.16
 6 4 -2 105.55 7.5
 -6 4 -3 93.38 3.7
 -6 4 -3 102.44 4.46
 -6 4 -4 129.47 5.57
 6 4 -4 145.04 9.29
 6 -4 -4 151.6 7.6
 -6 -4 4 115.06 7.8
 6 4 -5 77.38 7.84
 -6 -4 5 78.37 6.6
 -6 4 -5 60.6 7.23
 -6 4 -5 58.56 7.08
 6 4 -5 69.45 7.56
 -6 4 -5 68.76 4.4
 6 4 -6 63.62 7.69
 -6 4 -6 53.94 7.54
 6 4 -6 66.31 8.2
 -6 4 -6 70.82 8.32
 -6 4 -6 45.31 4.36
 -6 -4 6 51.39 5.99
 6 4 -7 178.54 14.05
 -6 4 -7 178.77 14.34
 -6 -4 7 180.82 11.35
 6 4 -7 158.31 13.34
 -6 4 -7 188.39 14.51
 -6 -4 8 59.21 7.38
 6 4 -8 87.53 10.93
 -6 4 -8 53.66 9.28
 6 4 -8 79.95 10.46
 -6 4 -8 73.91 10.35
 -6 4 8 54.48 7.84
 -6 -4 9 70.93 8.23
 -6 4 -9 47.09 9.92
 -6 4 -9 58.56 10.44
 6 4 -9 61.14 10.6
 6 4 -9 68.54 10.72
 -6 4 9 77.37 9.62
 6 4 -10 54.34 10.91
 -6 4 -10 49.22 10.73
 -6 -4 10 43.93 7.7
 6 4 -10 37.89 9.47
 -6 4 -10 50.93 10.94
 -6 4 10 41.12 8.42
 6 6 0 817.09 29.93
 -6 6 0 814.7 30.33
 6 6 0 826.06 30.04
 -6 6 0 849.54 30.68
 6 6 0 797.61 30.38
 -6 6 0 791.31 30.27
 6 6 1 161.42 11.24
 -6 6 -1 148.14 10.9
 6 6 -1 195.49 11.9
 6 6 -1 169.57 11.64
 -6 6 -1 152.63 11.07
 -6 -6 -1 153.16 8.73
 -6 6 -1 166.79 11.37
 6 6 -1 185.04 11.59
 6 6 1 156.27 11.07
 6 6 -2 10.42 3.54
 -6 6 -2 22.59 4.86
 6 -6 -2 7.44 1.98
 -6 -6 -2 6.4 2.4
 -6 -6 2 8.39 3.42
 -6 6 -2 8.8 3.67
 6 6 -2 15.58 4.28
 -6 6 -2 10.87 3.87
 6 6 -2 8.92 3.83
 6 -6 -2 8.98 1.82
 6 6 -3 43.36 6.28
 -6 6 -3 59.46 7.43
 6 6 -3 56.75 6.11
 6 6 -3 60.96 7.24
 -6 6 -3 60.6 7.26
 6 -6 -3 40.56 2.75
 -6 -6 -3 42.73 4.66
 6 -6 -3 45.22 3.48
 -6 -6 3 47.19 5.73
 6 6 -4 67.34 6.65
 6 6 -4 66.37 7.98
 -6 6 -4 63.2 7.91
 6 6 -4 71.44 8.22
 -6 6 -4 72.08 8.36
 -6 -6 4 62.4 6.62
 6 6 -5 11.56 4.74
 -6 -6 5 14.64 4.19
 -6 6 -5 17.19 5.36
 6 6 -5 23.27 5.75
 -6 6 -5 17.28 5.39
 6 6 -5 19.38 4.43
 6 6 -6 248.36 14.47
 6 6 -6 239.58 16.82
 -6 6 -6 243.92 17.17
 6 6 -6 261.69 17.11
 -6 6 -6 272.53 17.9
 -6 -6 6 281.24 15.2
 -6 -6 7 45.83 6.84
 -6 6 -7 39.72 8.35
 6 6 -7 34.24 7.75
 -6 6 -7 39.8 8.59
 6 6 -7 30.65 7.39
 6 6 -7 41.85 6.7
 -6 -6 8 4.58 4.2
 6 6 -8 4.55 4.09
 6 6 -8 6.98 5.9
 -6 6 -8 11.63 6.66
 6 6 -8 5.61 6.18
 -6 6 -8 7.32 6.18
 -6 6 -9 24.61 8.93
 6 6 -9 23.64 8.91
 -6 -6 9 21.21 5.86
 -6 6 9 19.62 6.94
 6 6 -9 36.27 9.44
 -6 6 -9 24.61 8.45
 -6 -8 0 36.28 5.47
 6 -8 0 27.96 4.44
 6 8 0 21.54 6.04
 -6 8 0 39.77 7.19
 6 8 0 29.56 6.46
 -6 8 0 41.78 7.29
 -6 8 -1 16.17 5.63
 6 8 -1 12.42 4.92
 -6 -8 1 21.17 4.62
 -6 -8 -1 15.11 3.85
 -6 8 -1 6.47 4.95
 6 8 -1 7.74 4.26
 -6 8 1 16.66 5.96
 6 8 1 18.77 5.67
 -6 8 -1 11.87 5.47
 6 8 -1 13.47 5.49
 6 8 1 11.47 5.37
 -6 8 1 20.02 6.05
 6 8 2 320.64 19.35
 -6 8 2 353.98 20.44
 6 8 -2 326.64 19.11
 -6 8 -2 304.47 19.07
 -6 8 2 355.1 20.74
 6 8 -2 358.85 19.92
 -6 8 -2 292.53 18.58
 -6 8 -2 305.14 19.06
 6 8 -2 315.32 19.49
 6 8 2 337.95 19.6
 -6 -8 2 334.46 16.91
 -6 -8 3 7.2 4.18
 6 8 -3 10.56 4.26
 -6 8 -3 13.57 5.81
 6 8 -3 4.36 4.3
 -6 8 -3 10.12 5.34
 6 8 -3 4.34 4.88
 6 8 -3 14.33 5.37
 -6 8 -3 7.04 4.96
 6 8 -4 66.03 9.7
 -6 8 -4 64 9.78
 -6 -8 4 64.03 7.92
 -6 8 -4 62.1 9.55
 6 8 -4 60.06 8.97
 -6 8 -4 73.79 9.92
 6 8 -4 69.11 9.44
 6 8 -4 71.17 7.62
 -6 8 -5 8.03 5.28
 6 8 -5 11.99 4.44
 -6 8 -5 19.39 6.35
 6 8 -5 6.22 5.27
 -6 -8 5 14.3 4.8
 6 8 -5 13.71 6.12
 -6 8 -5 27.17 7.22
 -6 8 -6 8.44 6.2
 6 8 -6 6.78 6.65
 -6 -8 6 -0.95 4.45
 6 8 -6 2.69 5.93
 -6 8 -6 5.59 5.64
 6 8 -6 -0.78 3.71
 -6 8 -7 9.27 6.53
 6 8 -7 8.94 6.43
 -6 8 -7 13.8 7.28
 6 8 -7 4.44 6.53
 -6 -8 7 2.05 4.42
 6 10 0 145.43 14.71
 -6 10 0 127.37 14.29
 -6 -10 0 145.64 11.65
 6 10 0 152.13 14.84
 -6 10 0 133.65 14.28
 6 10 1 39.85 8.4
 -6 10 -1 46.03 9.9
 -6 10 1 43.87 9.55
 6 10 -1 53.65 9.78
 6 10 -1 54.98 9.69
 -6 10 -1 56.12 10.14
 6 10 1 55.27 10.04
 -6 10 1 49.89 9.67
 -6 -10 1 53.93 8.02
 6 -10 1 57.6 7.15
 6 10 -2 15.3 6.93
 -6 10 2 4.54 5.97
 -6 10 -2 8.67 7.2
 6 10 2 9.92 5.72
 6 10 -2 8.34 6.37
 -6 10 -2 12.98 6.23
 6 -10 2 5.89 4.26
 6 10 -2 4.48 5.59
 -6 10 -2 17.65 6.86
 6 10 2 8.5 6.6
 -6 10 2 3.03 5.66
 -6 -10 2 11.56 5.57
 6 10 -3 9.95 6.26
 -6 10 -3 2.93 5.48
 6 10 3 11.81 6.63
 -6 10 3 -1.59 5.93
 -6 10 -3 1.48 5.82
 6 10 -3 4.29 6.42
 6 -10 3 5.59 4.5
 -6 10 -3 6.07 6.13
 6 10 -3 3.07 5.41
 6 10 3 4.43 5.96
 -6 10 3 1.59 5.93
 -6 -10 3 2.04 4.31
 6 10 -4 43.1 9.63
 -6 10 -4 38.14 8.91
 6 10 -4 60.77 10.53
 -6 10 -4 48.64 10.11
 6 -10 4 58.12 8.76
 6 10 -4 72.19 11.47
 -6 10 -4 47.64 9.88
 -6 -10 4 69.64 9.63
 -7 1 0 8.42 1.49
 7 -1 0 8.08 1.5
 -7 -1 0 5.42 1.63
 7 1 0 7.84 1.46
 -7 -1 0 9.26 1.96
 7 1 0 8.07 1.07
 -7 1 0 8.67 1.29
 -7 1 0 7.04 1.23
 7 1 0 6.22 0.99
 7 1 0 6.31 1.12
 7 -1 0 8.4 1.33
 -7 -1 1 1063.31 30.9
 -7 1 -1 1083.31 30.1
 -7 1 -1 1055.5 29.34
 -7 -1 1 1090.81 29.47
 7 1 -1 1091.62 29.32
 -7 1 1 1110.17 30.38
 7 -1 1 1071.73 28.79
 -7 1 -1 1066.97 29.37
 7 1 -1 1067.51 29.28
 -7 -1 -1 1081.89 29.97
 7 -1 1 1042.74 27.95
 7 1 1 1072.58 29.97
 7 1 -1 1091.95 30.25
 -7 -1 1 1063.93 29.42
 7 -1 1 1079.45 29.19
 7 -1 -1 1149.41 30.58
 -7 -1 1 1125.35 30.6
 7 -1 1 1083.19 29.21
 7 -1 2 488.58 15.7
 -7 1 2 507.96 15.41
 -7 -1 2 496.01 15.88
 7 -1 -2 469.64 14.69
 7 -1 -2 523.42 16.22
 7 1 -2 513.38 16.15
 -7 1 -2 500.14 16.06
 7 1 -2 487.02 16
 7 1 2 499.33 15.93
 7 1 -2 483.26 15.98
 7 -1 2 511.64 15.83
 -7 1 -2 480.37 15.94
 7 -1 2 468.1 14.99
 -7 1 -2 491.24 14.73
 -7 1 -2 487.73 13.43
 -7 1 2 499.39 16.35
 -7 -1 2 492.92 17.24
 7 1 2 496.35 16.01
 7 -1 3 1366.03 37.88
 -7 -1 -3 1445.46 41.32
 7 -1 -3 1457.86 41.6
 -7 -1 3 1391.77 39.35
 -7 1 3 1418.85 38.15
 7 -1 -3 1354.32 37.69
 -7 -1 3 1450.48 41.29
 -7 1 3 1439.07 40.59
 -7 1 -3 1366.83 40.86
 7 1 -3 1437.5 41.08
 7 -1 -3 1441.28 40.06
 -7 -1 -3 1441.21 41.19
 -7 1 -3 1340.01 40.74
 7 -1 -3 1471.04 41.48
 7 1 -3 1451.86 41.1
 -7 1 -4 637.95 22.87
 -7 1 4 611.46 21.55
 -7 -1 4 609.21 22.02
 7 -1 -4 620.37 23.13
 7 1 -4 641.54 22.88
 -7 1 -4 622.97 22.75
 -7 -1 -4 662.92 23.37
 -7 -1 4 628.7 20.45
 -7 1 4 649 19.23
 7 1 -4 643.06 22.89
 7 -1 -4 649.11 23.45
 -7 -1 -4 643.61 23.36
 7 -1 4 662.04 19.26
 -7 -1 5 187.64 9.3
 -7 1 5 213.17 8.6
 -7 -1 5 213.59 11.02
 7 -1 -6 145.61 11.32
 -7 1 -6 161.39 11.42
 -7 -1 -6 154.19 11.68
 7 1 -6 139.96 10.69
 -7 -1 -6 141.19 11.22
 7 -1 -6 119.38 10.51
 -7 1 -6 123.76 10.39
 7 1 -6 143.61 10.9
 -7 1 6 149.47 7.38
 7 -1 6 131.79 7.45
 -7 1 6 142.41 9.33
 7 -1 -7 353.94 19.76
 7 1 -7 312.53 18.31
 -7 1 -7 312.01 18.33
 -7 -1 -7 285.92 18.29
 -7 1 7 302.66 15.51
 7 -1 7 324.23 13.43
 -7 -1 7 328.92 16.26
 -7 -1 7 333.11 14.34
 -7 1 7 364.25 13.36
 7 1 -7 317.54 18.51
 -7 1 -7 307.16 18.22
 7 -1 -7 300.26 18.56
 -7 -1 -7 315.35 18.85
 7 -1 -8 19.8 6.37
 -7 -1 -8 23.65 6.86
 7 1 -8 11.87 5.93
 -7 1 -8 16.78 6.43
 -7 -1 8 18.09 4.06
 7 1 -8 5.89 5.51
 -7 -1 -8 15.88 6.1
 -7 1 -8 11.94 6.32
 7 -1 -8 16.99 6.15
 -7 1 8 10.87 4.34
 -7 -1 8 14.31 4.44
 -7 -1 -9 147.12 15.42
 7 -1 -9 173.29 16.04
 7 1 -9 135.55 14.51
 -7 1 -9 154 15.33
 -7 -1 -9 198.11 17.49
 7 -1 -9 166.68 15.83
 -7 1 -9 170.86 16.09
 7 1 -9 184.61 16.51
 -7 -1 9 176.53 11.36
 -7 1 9 175.43 12.84
 -7 -1 9 172.5 12.85
 7 1 -10 51.19 10.69
 -7 1 -10 37.2 9.62
 -7 -1 10 38.45 7.15
 -7 1 10 36.66 7.36
 7 1 -10 61.64 10.84
 -7 1 -10 40.98 9.96
 -7 1 -11 20.21 9.32
 7 1 -11 30.86 10.01
 -7 -1 11 25.72 6.64
 -7 1 11 35.58 7.53
 -7 1 -11 24.24 9.17
 7 1 -11 20.27 8.77
 -7 3 0 41.92 4.07
 7 3 0 35.28 3.61
 7 3 0 32.96 2.5
 7 3 0 43.05 3.96
 7 3 0 34.88 3.74
 -7 3 0 36.64 3.77
 -7 -3 0 34.92 3.42
 -7 3 0 34.6 3.82
 7 3 -1 1388.31 37.77
 7 3 -1 1414.48 39.94
 -7 3 -1 1398.82 40.34
 -7 -3 1 1401.22 39.54
 -7 -3 -1 1339.57 39.09
 7 -3 1 1370.07 36.34
 -7 3 -1 1418.37 40.38
 -7 3 -1 1411.76 40.37
 7 3 -1 1430.12 40.02
 7 3 -1 1324.7 40.21
 -7 -3 2 60.26 4.83
 7 3 -2 70.92 5.4
 -7 3 -2 62.09 5.28
 7 3 -2 59.32 5.27
 7 3 -2 67.97 5.24
 -7 3 -2 54.26 4.96
 7 3 -2 59.11 4.28
 7 -3 -2 70.31 4.5
 -7 3 -3 24.26 1.79
 7 3 -3 36.01 4.34
 -7 3 -3 28.64 4.05
 7 -3 -3 19.98 1.49
 7 -3 -3 24.17 3.14
 -7 -3 3 28.29 3.52
 -7 3 -3 27.11 4.02
 7 3 -3 37.22 4.28
 -7 -3 3 24.54 2.89
 -7 3 -4 109.94 8.19
 -7 3 -4 95.74 4.53
 -7 3 -4 121.92 8.45
 -7 -3 4 99.95 5.94
 -7 3 -5 1189.34 40.41
 7 3 -5 1247.42 40.42
 -7 -3 5 1225.53 37.54
 -7 -3 5 1231.24 39.58
 -7 -3 5 1221.31 35.77
 -7 3 -5 1189.06 40.35
 7 3 -5 1282.83 40.76
 7 3 -6 56.91 7.16
 -7 3 -6 40.62 6.47
 -7 3 6 49.37 5.9
 -7 3 -6 36.24 6.19
 7 3 -6 52.71 7.05
 -7 -3 6 44.35 5.4
 -7 -3 6 44.55 4.51
 7 3 -7 103.49 10.56
 -7 3 -7 123.06 11.4
 -7 3 -7 132.99 11.86
 7 3 -7 136.95 11.7
 -7 3 7 130.45 10.07
 -7 -3 7 124.06 10.2
 -7 -3 7 138.31 9.51
 7 3 -8 4.69 5.27
 -7 3 -8 12.06 5.82
 7 3 -8 4.71 4.98
 -7 3 -8 9.69 5.45
 -7 -3 8 7.7 4.2
 -7 3 8 11.07 4.69
 -7 -3 8 11.18 4.04
 7 3 -9 38.9 8.69
 -7 3 -9 31.29 8.34
 7 3 -9 19.43 7.27
 -7 3 -9 25.59 8.25
 -7 -3 9 28.16 6.4
 -7 3 9 34.26 6.99
 -7 -3 9 35.64 6.21
 7 3 -10 11.25 7.49
 -7 3 10 6.6 5.65
 -7 3 -10 11.53 7.95
 7 3 -10 8.01 7.2
 -7 3 -10 4.93 6.47
 -7 -3 10 3.57 4.16
 7 5 0 40.24 5.16
 -7 -5 0 37.29 4.21
 7 5 0 39.03 5.04
 7 5 0 43.71 5.28
 -7 -5 -1 170.11 8.77
 -7 -5 -2 72.69 5.59
 7 -5 2 77.54 4.6
 7 -5 -2 85.63 4.87
 7 5 2 58.97 2.64
 7 5 -3 1303.65 40.32
 -7 5 -3 1265.09 40.59
 -7 -5 3 1296.8 38.52
 7 -5 -3 1168.36 31.98
 -7 5 -3 1239.07 40.39
 7 5 -3 1239.34 39.86
 7 -5 -3 1279.6 35.09
 -7 -5 4 101 7.8
 -7 5 -4 122.47 9.9
 7 5 -4 102.68 8.87
 7 -5 -4 95.29 6.24
 7 5 -4 107.03 8.33
 7 5 -4 98.81 8.83
 -7 5 -4 119.96 9.87
 -7 -5 5 11.85 3.53
 7 5 -5 9.31 4.16
 -7 5 -5 18.74 5.17
 -7 5 -5 12.41 4.82
 7 5 -5 15.96 4.86
 7 5 -5 12.96 3.72
 7 5 -6 9.32 4.17
 7 5 -6 10.69 4.85
 -7 5 -6 8.2 4.53
 -7 -5 6 15.09 4.15
 7 5 -6 16.49 5.21
 -7 5 -6 19.44 6.05
 -7 5 -7 248.07 17.81
 7 5 -7 256.63 17.5
 7 5 -7 272.37 17.93
 -7 5 -7 237.11 17.36
 7 5 -7 252.76 15.93
 -7 -5 7 296.76 15.5
 -7 5 -8 4.06 6.09
 7 5 -8 12.93 6.04
 7 5 -8 24.58 7.74
 -7 5 -8 21.67 7.26
 -7 5 8 22.01 6.12
 -7 -5 8 10.12 4.22
 7 5 -8 14.21 5.45
 -7 5 9 145.2 13.3
 -7 5 -9 121.18 14.35
 7 5 -9 129.47 14.57
 -7 -5 9 149.92 12.4
 7 5 -9 132.04 14.3
 -7 5 -9 128.54 14.39
 7 5 -9 111.81 12.29
 7 7 0 11.94 4.82
 -7 7 0 4.51 4.5
 -7 -7 0 17.98 3.83
 -7 7 0 1.8 4.36
 7 7 0 9.35 4.68
 7 7 -1 312.05 15.13
 7 7 -1 321.28 17.22
 -7 7 -1 290.06 16.96
 -7 7 1 307.34 17.51
 7 7 1 279.65 16.47
 7 7 -1 322.54 17.28
 -7 7 -1 280.39 16.71
 7 -7 -1 271.33 10.61
 7 7 -1 313.11 17.5
 -7 7 -1 309.28 17.21
 -7 -7 1 335.23 15.43
 -7 7 1 310.01 17.54
 7 7 1 287.49 16.69
 7 -7 -2 113.5 6.62
 -7 -7 2 138.59 9.84
 7 7 -2 108.29 10.08
 -7 7 -2 138.13 11.26
 7 7 -2 112.49 10.58
 -7 7 -2 129.18 11.05
 7 7 -2 118.5 8.95
 -7 7 -2 129.37 11.06
 7 7 -2 113.8 10.45
 -7 -7 3 148.56 10.53
 -7 -7 -3 116.97 8.17
 -7 7 -3 125.15 11.2
 7 7 -3 127.62 11.23
 -7 7 -3 122.39 11
 7 7 -3 138.12 11.42
 -7 7 -3 138.88 11.95
 7 7 -3 142.82 12.04
 7 7 -3 134.91 9.62
 -7 7 -4 174.97 13.71
 7 7 -4 187.22 13.93
 7 7 -4 178.28 11.65
 -7 7 -4 182.75 14.07
 7 7 -4 181.54 13.71
 -7 -7 4 181.01 12.02
 -7 7 -4 188.27 14.27
 -7 -7 5 269.12 15.41
 7 7 -5 258.43 17.23
 -7 7 -5 265.41 17.82
 7 7 -5 237.25 14.24
 7 7 -5 268.02 17.57
 -7 7 -5 248.04 17.42
 -7 -7 6 44.86 6.99
 7 7 -6 35.67 6.28
 -7 7 -6 30.09 7.63
 7 7 -6 39.47 7.94
 -7 7 -6 41.67 8.45
 7 7 -6 37.34 7.78
 7 7 -7 50.04 7.42
 7 7 -7 42.7 8.56
 -7 7 -7 54.59 9.78
 -7 -7 7 48.54 7.35
 7 7 -7 50.83 9.05
 -7 7 -7 33.68 8.37
 7 7 -8 10.43 6.43
 -7 7 -8 7.77 7.49
 -7 -7 8 -1.01 4.55
 7 7 -8 -1.49 5.86
 -7 7 -8 -3.11 6.42
 7 9 0 -3.56 6.27
 -7 9 0 10.01 6.24
 7 -9 0 10.63 4.1
 7 9 0 9.45 5.7
 -7 9 0 -1.24 6
 -7 -9 0 15.26 4.61
 7 9 1 159.43 14.24
 -7 9 -1 212.29 16.39
 7 9 -1 169.65 14.66
 -7 9 1 180.13 15.31
 -7 -9 -1 201.96 12.24
 -7 -9 1 211.26 13.48
 7 -9 1 176.66 11.62
 7 9 1 178.63 15.04
 7 9 -1 148.29 13.93
 -7 9 1 162.39 14.74
 -7 9 -1 201.84 16.09
 7 9 2 59.05 9.42
 -7 9 2 58.76 9.86
 7 9 -2 50.47 8.76
 -7 9 -2 38.97 8.17
 7 9 2 59 9.59
 -7 9 2 60.1 9.72
 -7 9 -2 67.59 9.62
 7 9 -2 71.68 10.6
 -7 -9 2 58.1 7.83
 -7 9 -2 40.07 7.83
 7 9 -2 39.65 7.74
 -7 9 -3 23.23 6.84
 7 9 -3 28.58 7.03
 7 9 -3 25.21 5.8
 7 9 3 34.73 7.95
 -7 9 -3 28.21 7.51
 7 9 -3 13.6 5.89
 -7 9 -3 9.3 5.51
 7 9 -3 18.91 7.16
 -7 -9 3 25.08 5.98
 7 9 3 14.14 6.33
 -7 9 -4 53.68 9.49
 7 9 -4 61.07 9.75
 7 9 -4 57.94 7.71
 7 9 -4 50.06 9.28
 -7 9 -4 56.42 9.89
 -7 9 -4 61.96 9.96
 7 9 -4 57.33 9.29
 -7 -9 4 58.55 8.1
 -7 9 -5 116.71 13.64
 -7 9 -5 147.65 15.36
 7 9 -5 102.39 13.38
 -7 9 -5 144.29 14.74
 7 9 -5 112.57 12.95
 7 9 -5 132.04 11.16
 7 9 -5 156.75 14.71
 -7 -9 5 135.51 12.39
 7 9 -6 41.02 9.83
 -7 9 -6 17.74 8.19
 -7 -9 6 29.22 7.11
 7 9 -6 19.27 7.76
 -7 9 -6 32.25 8.26
 -7 9 -6 29.38 8.96
 7 9 -6 41.78 9.41
 7 11 0 -4.61 6.2
 -7 11 0 6.55 7.21
 7 11 0 6.15 6.63
 -7 11 0 -1.64 6.62
 -7 -11 1 35.65 7.32
 7 11 1 30.89 8.63
 7 11 -1 30.55 8.53
 -7 11 -1 6.46 7.14
 -7 11 1 24.84 8.9
 7 11 1 27.61 8.13
 -7 11 1 24.67 7.96
 7 11 -1 39.86 9.48
 -7 11 -1 29.1 9.14
 8 0 0 7613.66 194.39
 8 0 0 7669.69 194.88
 -8 0 0 7714.18 195.08
 -8 0 1 3.82 1.1
 -8 0 -1 4.47 1.55
 -8 0 -1 3.41 1.15
 8 0 1 2.31 1.04
 8 0 -1 1.84 1.01
 -8 0 -1 2.07 0.87
 8 0 -1 2.39 1.03
 -8 0 -1 3.39 0.95
 -8 0 1 1.85 1.36
 8 0 1 1.9 0.83
 -8 0 1 3.57 1.07
 8 0 1 2.36 0.86
 -8 0 1 2.78 1.47
 -8 0 -2 970.86 26.19
 -8 0 2 932.73 27.38
 -8 0 -2 988.17 27.44
 8 0 -2 940.96 27.47
 8 0 2 929.2 26.78
 -8 0 -2 990.46 27.43
 8 0 -2 963.81 27.62
 -8 0 2 927.85 27.22
 8 0 2 908.61 26.69
 -8 0 2 903.18 27.27
 -8 0 2 948.93 28.47
 -8 0 -3 12.48 2.78
 8 0 -3 10.04 2.67
 -8 0 -3 12.12 2.72
 8 0 -3 10.46 2.63
 -8 0 3 7.45 1.84
 -8 0 3 11.37 2.6
 8 0 -4 1734.18 49.56
 -8 0 -4 1705.72 49.39
 -8 0 4 1581.23 45.62
 8 0 -4 1707.59 49.47
 -8 0 -4 1732.76 49.49
 -8 0 4 1599.1 47.9
 -8 0 -5 14.52 3.91
 -8 0 -5 9.97 3.67
 -8 0 5 12.94 2.65
 8 0 -6 1742.61 55.71
 -8 0 -6 1776.75 55.92
 8 0 -6 1736.3 55.5
 -8 0 -6 1776.03 55.84
 -8 0 6 1789.59 49.64
 -8 0 6 1687.28 52.37
 8 0 -7 5.97 5.04
 -8 0 -7 -1 4.41
 -8 0 7 5.57 3.73
 8 0 -7 3.03 4.95
 -8 0 -7 4.05 4.46
 8 0 -8 22.56 6.58
 -8 0 -8 33.45 7.63
 -8 0 8 31.23 5.78
 8 0 -8 48.17 8.45
 -8 0 -8 23.01 6.96
 -8 0 -9 1.4 5.36
 8 0 -9 5.55 6.47
 8 0 -9 2.82 6.21
 -8 0 -9 1.42 5.58
 -8 0 9 4.59 4.58
 -8 0 10 304.17 18.63
 -8 0 -10 313.78 23.03
 8 0 -10 284.07 21.6
 8 0 -10 299.61 22.36
 -8 0 -10 277.59 21.68
 -8 0 -11 -1.81 7.12
 8 0 -11 -5.41 8.09
 -8 0 11 2.33 5.22
 8 0 -11 -1.84 7.05
 -8 0 -11 1.84 7.07
 -8 2 0 963.93 27.68
 8 2 0 944.09 27.15
 8 2 0 940.16 27.14
 -8 -2 0 924.66 28.19
 -8 2 0 945.7 27.58
 -8 2 0 991.86 27.81
 8 2 0 968.46 27.56
 -8 2 0 962.39 26.81
 8 -2 0 982.3 28.04
 -8 -2 -1 429.36 14.52
 -8 -2 1 436.46 14.47
 8 2 -1 392.34 13.46
 -8 2 -1 388.45 11.98
 -8 2 1 425.84 13.89
 8 -2 1 390.45 13.65
 8 2 1 403.97 14.23
 -8 -2 1 419.26 14.39
 -8 -2 -1 430.17 15.11
 8 2 -1 401.28 13.5
 -8 2 -1 411.55 13.89
 -8 -2 1 408.92 13.96
 8 -2 1 413.25 13.77
 -8 -2 1 414.31 13.94
 -8 2 -1 406.75 13.87
 8 2 -1 412.78 13.59
 -8 -2 2 4536.46 117.08
 -8 2 -2 4369.46 115.16
 -8 2 2 4527.16 116.93
 -8 2 -2 4501.43 117.07
 8 2 -2 4499.67 116.81
 -8 -2 2 4567.51 117.05
 8 -2 -2 4457.53 115.27
 -8 2 -2 4492.82 117.05
 8 2 -2 4486.89 116.77
 8 -2 -2 4504.93 116.62
 8 2 -2 4533.99 116.51
 8 2 -3 65.4 4.97
 8 -2 -3 65.65 4.79
 -8 2 -3 65.57 5.35
 8 2 -3 57.54 5.03
 8 -2 -3 55.59 3.16
 -8 -2 3 64.75 4.86
 -8 -2 3 52.98 5.32
 -8 2 3 54.9 4.82
 8 2 -3 61.85 5.21
 -8 -2 3 65.54 4.99
 -8 2 -3 60.95 5.19
 -8 -2 4 1585.3 45.55
 -8 2 4 1552.09 43
 -8 2 -4 1588.51 47.6
 8 2 -4 1631.34 47.64
 8 2 -4 1666.92 47.82
 -8 2 -4 1556.25 47.5
 -8 -2 4 1645.24 48.11
 8 -2 5 64.48 3.83
 8 -2 5 60.3 3.65
 -8 2 5 62.91 5.9
 -8 2 5 70.49 4.16
 -8 2 -6 239.27 14.65
 8 2 -6 290.38 15.43
 8 2 -6 272.26 15.15
 -8 2 -6 245.67 14.72
 -8 -2 6 250.83 13.8
 -8 2 6 266.17 13.59
 8 -2 6 241.52 9.77
 -8 2 6 289.4 10.2
 -8 -2 6 244.46 12.11
 8 2 -7 120.32 11.1
 -8 2 -7 106.33 10.6
 8 2 -7 103.88 10.25
 -8 2 -7 92.71 10.07
 -8 -2 7 123.49 9.83
 -8 2 7 112.86 9.22
 -8 -2 7 118.03 8.55
 8 2 -8 659.8 30.79
 -8 2 -8 704.62 31.63
 -8 2 8 704.72 28.02
 -8 -2 8 654.31 27.82
 -8 -2 8 753.85 26.51
 8 2 -8 669.31 31
 -8 2 -8 661.43 31.04
 8 2 -9 58.63 9.75
 -8 2 -9 47.15 9.29
 -8 -2 9 45.04 6.6
 -8 2 -9 54.2 9.93
 8 2 -9 42.36 8.84
 -8 -2 9 36.36 7.24
 -8 2 9 43.11 7.33
 8 2 -10 56.61 10.65
 -8 2 -10 63.99 11.19
 -8 2 -10 49.94 10.24
 8 2 -10 69.8 11.18
 -8 2 10 72.33 9.2
 -8 -2 10 42.38 7.72
 -8 -2 10 60.86 7.84
 8 4 0 1619.48 46.95
 -8 4 0 1616.14 47.48
 -8 -4 0 1654.8 46.09
 -8 4 0 1667.98 47.72
 8 4 0 1644.57 47.7
 8 4 0 1533.92 42.79
 8 4 0 1619.89 46.98
 -8 4 0 1689.33 47.75
 8 -4 1 625.34 18.18
 8 4 -1 598.92 18.62
 8 4 1 604.61 17.75
 8 4 -1 626.63 21.71
 -8 4 -1 662.86 22.48
 8 4 -1 610 21.61
 -8 4 -1 637.08 22.21
 8 4 -1 600.56 22.1
 -8 -4 1 606.49 20.92
 -8 -4 -1 608.53 20.41
 -8 4 -2 1647.25 48.31
 8 4 -2 1578.19 47.52
 -8 4 -2 1636.2 48.31
 8 4 -2 1629.38 47.68
 -8 -4 -2 1645.61 46.76
 -8 -4 2 1571.87 46.81
 8 -4 -2 1639.49 45.1
 -8 4 -3 72.83 3.9
 8 4 -3 100.55 7.33
 8 -4 -3 98.77 5.82
 8 -4 -3 72.38 3.58
 8 4 -4 1024.5 33.1
 -8 -4 4 1053.57 31.67
 8 4 -4 1042.24 33.3
 -8 -4 5 110.36 7.83
 -8 -4 5 89.52 5.58
 8 4 -5 89.21 8.29
 -8 4 -5 94.68 8.91
 8 4 -5 94.16 8.3
 -8 4 -5 77.82 4.13
 -8 4 -5 99.95 9.04
 8 4 -5 91.05 8.4
 8 4 -6 344.45 18.3
 -8 4 -6 354.83 18.77
 -8 -4 6 343.52 16
 8 4 -6 350.07 18.42
 -8 4 -6 306.86 17.92
 8 4 -7 154.8 13.02
 -8 4 -7 169.32 13.52
 -8 -4 7 153.67 10.81
 -8 4 -7 156.21 13.27
 8 4 -7 174.54 13.5
 -8 4 7 168.24 11.88
 -8 4 -8 228.34 17.22
 8 4 -8 208.71 16.25
 -8 -4 8 218.34 13.77
 -8 4 8 234.67 15
 -8 4 -8 208.98 16.49
 8 4 -8 222.56 16.51
 -8 4 9 61.14 8.79
 8 4 -9 68.17 10.29
 -8 4 -9 50.46 9.95
 -8 -4 9 64.78 8.37
 -8 4 -9 53.57 9.91
 8 4 -9 65.8 10.28
 8 4 -10 80.63 12.5
 -8 4 -10 106.51 14.38
 8 4 -10 125.94 14.94
 -8 4 -10 111.53 14.31
 -8 4 10 101.55 11.74
 -8 -4 10 113.68 11.17
 -8 6 0 1740.61 54.49
 8 6 0 1709.6 54.79
 8 6 0 1783.64 54.08
 8 6 0 1788.9 52.46
 8 6 0 1728.01 53.78
 -8 6 0 1760.78 54.63
 8 6 -1 132.22 8.92
 -8 6 -1 125.82 9.87
 8 6 -1 131.01 10.18
 8 6 -1 128.5 9.89
 -8 6 -1 115.81 9.68
 8 6 -1 137.88 10.21
 -8 6 -1 134.32 10.29
 -8 6 1 122.95 10.22
 8 6 1 115.83 9.61
 -8 -6 1 131.83 8.82
 8 6 1 130.85 9.93
 -8 6 1 118.27 10.11
 8 6 -2 254.35 13.1
 8 -6 -2 239.38 9.87
 8 6 -2 253.44 14.79
 8 6 -2 248.73 14.02
 -8 6 -2 245.02 14.21
 -8 -6 2 290.49 13.68
 -8 -6 -2 235.75 11.83
 -8 6 -2 258.05 14.72
 -8 6 -2 263.62 14.6
 8 6 -2 242.97 13.87
 8 6 -3 29.56 4.9
 -8 6 -3 36.24 6.2
 -8 6 -3 31.05 5.47
 8 6 -3 23.82 4.92
 -8 6 -3 23 5.2
 8 6 -3 19.28 4.65
 8 -6 -3 25.41 3.04
 8 -6 -3 20 2.13
 -8 -6 3 28.66 4.83
 8 6 -4 356.08 18.43
 -8 6 -4 363.99 18.93
 -8 -6 4 361.85 16.94
 -8 6 -4 352.12 18.93
 8 6 -4 350.51 18.31
 8 -6 -4 353.77 13.54
 8 6 -4 353.32 16.86
 8 6 -5 2.83 4.15
 -8 -6 5 5.8 3.44
 8 6 -5 11.18 4.41
 -8 6 -5 7 4.66
 -8 6 -5 2.01 3.96
 8 6 -5 12.33 4.8
 -8 6 -6 566.63 27.09
 8 6 -6 527.04 25.89
 -8 -6 6 529.7 23.18
 8 6 -6 539.26 23.79
 8 6 -6 575.06 26.64
 -8 6 -6 527.3 26.43
 -8 -6 7 30.7 6.06
 -8 6 -7 35.49 7.85
 8 6 -7 26.44 6.9
 -8 6 -7 32.89 7.43
 8 6 -7 34.78 7.43
 8 6 -7 27.24 5.98
 -8 -6 8 29.03 6.36
 8 6 -8 18.06 5.75
 8 6 -8 30.1 7.92
 -8 6 -8 22.97 7.61
 8 6 -8 20.62 7.39
 -8 6 -8 12.99 6.75
 -8 -6 9 22.73 6.46
 8 6 -9 19.86 6.55
 -8 6 9 18.5 6.98
 -8 6 -9 33.93 9.46
 8 6 -9 18.49 8.6
 -8 6 -9 22.61 8.44
 8 6 -9 30.77 8.48
 -8 8 0 28.68 6.52
 -8 -8 0 26.37 5.09
 8 8 0 35.01 6.75
 8 8 0 22.86 6.04
 -8 8 0 32.73 6.61
 -8 8 1 14.25 5.3
 8 8 1 13.16 5.28
 -8 8 -1 11.68 5.13
 8 8 -1 16.44 5.72
 -8 8 -1 15.97 5.71
 8 8 -1 8.07 4.87
 -8 -8 1 11.97 4.48
 -8 -8 -1 7.56 3.48
 8 8 1 5.07 4.19
 -8 8 -1 7.46 4.61
 8 8 -1 12.1 5.03
 -8 8 1 5.48 5.02
 -8 -8 -2 622.74 24.59
 -8 -8 2 731.01 27.88
 8 8 -2 683.7 29.87
 -8 8 -2 699.12 30.53
 8 8 -2 673.41 26.93
 8 8 2 701.05 30.24
 -8 8 2 750.68 31.89
 8 8 -2 705.82 31.16
 -8 8 -2 659.72 30.01
 8 8 -2 729.48 30.49
 -8 8 -2 644.15 29.68
 8 8 2 707.9 30.44
 -8 8 2 689.73 31.04
 8 8 -3 4.24 4.86
 -8 8 -3 -1.11 4.15
 8 8 -3 6.89 3.99
 8 8 -3 5.9 4.53
 -8 8 -3 6.93 5.19
 -8 -8 3 1.68 3.84
 -8 8 -3 6.7 5.21
 8 8 -3 7.47 4.61
 8 8 -4 214.89 15.95
 -8 8 -4 242.76 16.93
 8 8 -4 207.6 15.77
 -8 8 -4 191.5 15.47
 -8 -8 4 242.51 14.86
 -8 8 -4 223.82 16.81
 8 8 -4 211.34 16.75
 8 8 -4 223.68 13.94
 8 8 -5 1.65 3.64
 8 8 -5 6.71 5.16
 -8 8 -5 17.28 6.93
 -8 8 -5 14.06 5.96
 8 8 -5 21.98 6.55
 8 8 -5 6.09 5.58
 -8 8 -5 15.33 5.96
 -8 -8 5 6.51 4.42
 -8 -8 6 20.68 5.65
 -8 8 -6 24.84 7.9
 8 8 -6 25.06 7.18
 8 8 -6 22.46 5.77
 -8 8 -6 18.06 7.16
 8 8 -6 29.22 7.96
 -8 8 -7 1.53 6.3
 8 8 -7 1.46 6.01
 8 8 -7 1.45 5.72
 -8 8 -7 -3.03 6.81
 -8 -8 7 1.05 4.63
 -8 -10 0 283.45 16.72
 8 10 0 283.97 20.21
 -8 10 0 283.96 20.77
 -8 10 0 301.56 21.25
 8 10 0 291.59 20.08
 8 10 1 42.64 9.14
 -8 10 1 44.81 9.74
 8 10 -1 33.46 8.05
 -8 10 -1 41.04 9.29
 -8 -10 1 38.08 7.13
 -8 10 1 30.46 8.99
 8 10 1 37.54 8.4
 8 10 -1 52.09 9.53
 -8 10 -1 31.12 8.03
 8 -10 1 36.39 6.19
 -8 10 2 55.45 10.14
 8 10 -2 50.01 9.24
 -8 10 -2 65.32 10.77
 8 10 2 34.26 8.11
 -8 -10 2 46.38 7.85
 8 10 -2 48.75 9.65
 -8 10 -2 71.02 11.13
 -8 10 2 58.48 10.48
 8 10 2 52.01 9.58
 8 10 -2 48.74 9.41
 -8 10 -2 52.55 9.54
 8 -10 2 64.86 8.3
 8 10 -3 2.78 6.11
 8 10 3 7.13 6.28
 -8 10 -3 8.67 6.23
 -8 10 3 15.72 7.59
 8 10 3 1.43 5.62
 -8 10 3 6.29 6.78
 -8 -10 3 -1.06 4.76
 -8 10 -3 11.62 6.52
 8 10 -3 -1.39 5.63
 8 -10 3 -0.95 4.58
 8 10 -3 1.52 6.13
 -8 10 -3 -1.5 6.04
 8 10 -4 126.46 13.97
 8 10 -4 123.54 14.65
 -8 10 -4 118.86 14.54
 -8 -10 4 127.52 12.5
 -8 10 -4 103.6 13.01
 8 10 4 110.79 13.56
 8 10 4 133.15 14.54
 8 10 -4 107.89 12.97
 -8 10 -4 97.69 12.89
 9 1 0 1.43 0.62
 9 1 0 -0.28 1.12
 -9 1 0 1.83 0.96
 9 1 0 1.05 0.63
 -9 -1 0 0.68 1.5
 -9 1 0 0.24 0.77
 -9 1 0 0.22 1.17
 9 -1 0 0.71 1.35
 9 1 0 0.67 0.69
 -9 1 -1 2661.26 69.93
 -9 -1 1 2709.37 70.98
 -9 1 -1 2597.26 68.03
 9 1 -1 2624.59 68.03
 -9 1 1 2711.38 70.01
 9 -1 1 2578.93 68.49
 9 1 -1 2620.62 68.05
 -9 1 -1 2636.43 68.06
 9 -1 1 2562.93 67.55
 9 1 1 2598.29 69.47
 9 1 -1 2735.02 70.26
 9 -1 1 2645.91 67.93
 -9 -1 1 2646.48 68.23
 -9 -1 1 2731.36 70.46
 -9 -1 1 2580.5 68.16
 9 -1 1 2651.09 67.92
 -9 1 -2 374.87 13.07
 -9 1 -2 394.67 11.42
 -9 1 -2 394.68 13.45
 9 1 -2 411.96 13.68
 9 -1 -2 390.21 14.21
 9 1 -2 403.96 14.19
 9 1 2 397.29 13.35
 9 -1 2 391.26 13.08
 -9 -1 2 411.08 14.16
 9 -1 2 400.26 13.14
 -9 -1 2 378.66 15.2
 9 -1 2 398.75 11.95
 -9 1 2 389.33 14.29
 -9 1 -2 404.6 13.55
 9 1 -2 408.01 13.67
 9 1 2 386.76 13.25
 9 1 -3 3942.45 102.81
 -9 1 -3 3824.03 102.59
 -9 1 -3 3870.01 98.95
 -9 1 -3 3825.09 102.6
 9 1 -3 3922.12 102.79
 -9 1 3 3871.86 100.86
 -9 -1 3 3828.9 101.77
 -9 1 3 3913.26 102.92
 -9 -1 3 3889.33 103.9
 9 -1 -3 3958.98 102.57
 9 1 -4 567.14 20.6
 9 -1 -4 550.77 20.92
 -9 -1 -4 546.14 20.72
 -9 1 -4 532.74 20.27
 -9 -1 -4 561.24 20.73
 9 1 -4 574.44 20.65
 -9 1 -4 576.66 20.72
 9 -1 -4 559.13 20.87
 -9 1 4 528.29 19.7
 -9 -1 4 563.77 20.59
 -9 1 4 549.63 17.56
 -9 -1 4 508.79 18.41
 -9 1 5 994.82 29.54
 -9 -1 5 1022.12 31.06
 -9 1 -6 119.09 10.08
 -9 -1 -6 120.15 10.4
 9 -1 -6 132.53 10.88
 9 1 -6 145.16 10.77
 9 -1 -6 125.32 10.41
 -9 -1 -6 127.18 10.59
 9 1 -6 121.62 10.15
 -9 1 -6 127.56 10.22
 -9 1 6 123.83 8.87
 -9 -1 6 111.66 8.89
 -9 1 6 130.96 7.12
 9 1 -7 742.47 30.99
 -9 1 -7 708.98 30.74
 -9 -1 -7 733.96 31.48
 9 -1 -7 750.17 31.7
 -9 -1 7 801.33 26.34
 9 -1 -7 783.56 31.83
 -9 -1 -7 776.02 31.68
 9 1 -7 772.69 31.24
 -9 1 -7 685.97 30.2
 -9 1 7 701.84 27.73
 -9 -1 7 737.87 28.51
 9 -1 7 761.27 24.54
 -9 -1 -8 2.38 4.68
 9 1 -8 3.47 4.99
 9 -1 -8 4.75 4.68
 -9 1 -8 -3.49 5.52
 -9 -1 8 1.71 3.53
 -9 1 8 -1.64 3.89
 -9 -1 8 1.19 3.1
 9 1 -8 -3.49 4.81
 -9 1 -8 1.17 4.95
 9 -1 -8 8.49 5.65
 -9 -1 -8 2.43 4.54
 -9 -1 9 413.62 18.13
 9 1 -9 344.06 22.53
 -9 1 -9 346.6 22.61
 9 1 -9 349.38 22.72
 -9 1 -9 337.91 22.45
 -9 -1 9 324.82 18.86
 -9 1 9 357.88 19.37
 -9 1 10 29.8 6.85
 -9 -1 10 26.8 6.77
 9 1 -10 15.87 7.55
 -9 1 -10 35.12 8.91
 9 1 -10 21.91 8.06
 -9 1 -10 22.05 8.23
 9 3 0 -0.7 1.34
 -9 3 0 -0.72 2.16
 9 3 0 1.63 1.6
 9 3 0 -0.72 1.72
 -9 -3 0 -0.71 1.6
 -9 3 0 0.9 1.24
 9 3 0 0.65 1.58
 -9 3 0 -0.36 2.11
 9 3 -1 3922.57 102.61
 -9 3 -1 3906.62 103.13
 9 3 -1 3836.59 101.2
 -9 3 -1 3962.23 103.22
 9 3 -1 3894.61 103.27
 -9 -3 1 3928.87 103.11
 -9 -3 -1 3862.54 103.24
 -9 3 -1 3925.47 99.84
 -9 3 -1 3859.97 103.11
 9 3 -1 3908.2 102.56
 9 3 -2 47.98 3.94
 9 -3 -2 54.19 4.31
 9 3 -2 44.16 4.24
 -9 -3 2 48.32 4.21
 9 3 -2 52.76 4.56
 -9 3 -2 44.34 4.36
 -9 -3 2 50.02 4.59
 -9 3 -2 39.47 2.01
 -9 3 -2 41.64 4.39
 9 3 -3 512.41 18.49
 -9 3 -3 461.54 18.33
 9 -3 -3 446.64 14.41
 -9 -3 3 504.88 17.97
 -9 3 -3 485.44 14.79
 -9 -3 3 516.44 17.32
 9 3 -3 501.52 17.42
 9 -3 -3 480.11 17.04
 -9 3 -3 507.44 18.83
 9 3 -3 509.1 18.41
 -9 3 -4 49.02 5.51
 -9 -3 4 52.2 4.76
 -9 3 -4 53.45 5.82
 9 -3 -4 38.7 2.47
 9 3 -5 2477.59 70.26
 -9 3 -5 2435.95 70.44
 -9 3 -5 2321.12 69.92
 9 3 -5 2358.7 69.84
 -9 -3 5 2434.99 67.63
 -9 -3 5 2351.4 66.22
 -9 3 5 2421.01 68.47
 -9 -3 6 21.15 3.75
 -9 -3 6 17.17 3.87
 9 3 -6 18.83 4.86
 -9 3 -6 27.1 5.5
 -9 -3 6 19.11 4.69
 -9 3 -6 16.1 4.74
 9 3 -6 18.01 4.81
 -9 3 6 18.45 4.13
 9 3 -7 371.78 19.96
 -9 3 -7 389.61 20.63
 9 3 -7 353.24 19.57
 -9 3 -7 356.97 19.87
 -9 3 7 367.55 18.12
 -9 -3 7 392.28 19.27
 -9 -3 7 357.89 16.86
 -9 3 8 -2.64 4.52
 -9 3 -8 3.56 5.43
 9 3 -8 -4.63 4.56
 -9 -3 8 0.93 3.94
 -9 3 -8 3.54 5.4
 9 3 -8 3.46 4.87
 -9 -3 8 0.73 3.51
 -9 -3 9 90.84 10.4
 -9 3 9 82.73 9.74
 9 3 -9 91.04 11.77
 -9 3 -9 94.7 12.24
 -9 -3 9 96.23 9.4
 9 3 -9 96.74 12.23
 -9 3 -9 107.34 12.68
 -9 3 -10 1.61 6.64
 9 3 -10 -4.71 6.49
 9 3 -10 1.57 6.17
 -9 3 -10 3.21 6.77
 -9 3 10 1.12 4.74
 -9 -3 10 4.61 4.67
 -9 -5 0 -0.47 1.93
 9 5 0 -0.18 1.08
 9 5 0 -1.84 3.2
 9 5 0 -2.23 3.14
 9 5 0 -2.22 3.25
 9 5 1 908.04 24.96
 -9 -5 -1 942.31 29.43
 9 -5 -2 59.85 4.68
 9 -5 2 53.69 3.63
 -9 -5 2 60.98 5.82
 -9 -5 -2 59.61 5.5
 9 5 -3 2332.19 64.04
 9 5 -3 2288.61 64.16
 -9 5 -3 2430.24 65.42
 9 -5 -3 2406.53 60.1
 -9 5 -3 2432.39 65.5
 -9 5 -3 2077.67 55.24
 -9 5 -3 2083.29 55.41
 -9 -5 3 2475.13 63.74
 9 5 -3 2366.03 64.5
 -9 -5 4 45.61 5.69
 9 5 -4 45.38 6.09
 -9 5 -4 56.4 6.93
 9 5 -4 49.15 6.31
 -9 5 -4 61.84 7.03
 9 5 -4 57.15 6.53
 9 5 -5 162.05 11.63
 -9 5 -5 162.53 12.01
 -9 -5 5 151.16 10.24
 9 5 -5 140.11 11.1
 -9 5 -5 145.2 11.6
 9 5 -5 156.31 11.22
 -9 5 -6 -1.01 4.16
 9 5 -6 4.74 4.42
 9 5 -6 3.41 3.68
 -9 -5 6 2.14 3.08
 9 5 -6 3.8 4.42
 -9 5 -6 5.04 4.94
 9 5 -7 474.76 24.37
 -9 5 -7 489.4 25
 -9 5 7 490.29 22.55
 9 5 -7 404.31 22.1
 -9 5 -7 445.08 24.18
 9 5 -7 464.96 24.15
 -9 -5 7 475.57 21.25
 9 5 -8 1.26 5.22
 -9 5 -8 -1.33 5.6
 9 5 -8 1.26 5.68
 -9 5 -8 7.96 6.18
 -9 5 8 8.1 5.12
 -9 -5 8 2.61 3.99
 9 5 -8 -1.11 4.87
 9 5 -9 215.56 18.02
 -9 5 -9 220.88 18.58
 9 5 -9 206.35 17.79
 9 5 -9 190.62 16.03
 -9 -5 9 231.94 15.49
 -9 5 9 253.17 17.18
 -9 5 -9 215.77 18.62
 -9 7 0 -0.89 5.18
 9 7 0 -10.79 5.01
 -9 -7 0 2.5 2.76
 9 7 1 739.11 29.35
 9 7 -1 723.61 29.17
 -9 7 1 718.82 30.14
 -9 7 -1 774.38 30.27
 -9 7 -1 739.41 29.77
 9 7 -1 695.91 29.53
 -9 -7 -1 723.98 26.21
 -9 -7 1 782.31 27.83
 9 7 -1 718.53 27.39
 9 7 -1 708.81 29
 -9 7 -1 749.47 30.06
 -9 7 1 783.73 30.83
 9 7 1 714.27 29.09
 -9 -7 2 127.14 9.7
 9 7 -2 109.92 10.06
 -9 7 -2 128.95 10.92
 9 7 -2 111.66 10.09
 -9 7 -2 129.38 10.93
 9 7 -2 104.42 10.41
 -9 7 -2 114.7 10.46
 9 7 -2 116.36 9.31
 9 7 -3 394.65 19.81
 -9 7 -3 375.38 19.88
 -9 7 -3 403.73 20.75
 9 7 -3 371.33 20.56
 -9 -7 3 386.75 18.5
 9 7 -3 351.82 17.69
 -9 7 -3 359.8 19.69
 9 7 -3 373.65 19.54
 -9 7 -4 156.24 12.76
 9 7 -4 160.01 12.67
 -9 7 -4 140.25 12.34
 9 7 -4 150.95 12.25
 9 7 -4 124 10.34
 -9 7 -4 134.97 12.37
 -9 -7 4 150.97 11.16
 9 7 -5 434.88 23.05
 -9 7 -5 481.32 24.56
 -9 -7 5 479.76 21.89
 -9 7 -5 439.21 23.64
 9 7 -5 439.08 23.19
 9 7 -5 469 21.53
 -9 -7 6 29.58 6.06
 9 7 -6 30.43 6.88
 -9 7 -6 30.91 7.27
 9 7 -6 25.95 6.78
 -9 7 -6 46.07 8.6
 9 7 -6 33.38 6.14
 9 7 -7 129.03 13.22
 -9 -7 7 106 10.44
 -9 7 -7 97.97 12.46
 9 7 -7 107.11 12.26
 -9 7 -7 104.61 12.48
 9 7 -7 112.37 10.69
 9 7 -8 10.22 7.05
 -9 7 -8 4.6 6.03
 9 7 -8 -2.06 4.89
 9 7 -8 -2.91 6.53
 -9 7 -8 -1.53 6.46
 -9 -7 8 3.13 4.78
 -9 -9 0 -3.26 3.93
 9 9 0 -4.61 6.42
 -9 9 0 -4.94 7.46
 9 9 0 -3.45 5.91
 -9 9 0 -2.45 7.56
 -9 -9 -1 359.39 18.06
 -9 -9 1 386.19 19.61
 9 9 1 408.28 22.33
 -9 9 -1 361.82 21.97
 -9 9 1 371.96 22.5
 9 9 -1 408.93 22.36
 9 9 1 368.34 21.45
 -9 9 -1 360.99 21.98
 -9 9 1 375.43 22.65
 9 9 -1 372.95 21.78
 -9 9 2 18.43 6.7
 9 9 -2 24.52 6.78
 -9 9 -2 33.31 8.09
 9 9 2 42.65 8.38
 -9 -9 2 41.68 7.24
 9 9 -2 29.24 7.47
 -9 9 -2 25.86 7.15
 9 9 -2 24.47 7.03
 -9 9 -2 33.86 7.61
 -9 9 2 31.6 8.32
 9 9 2 30.83 7.35
 9 9 3 89.39 11
 9 9 -3 70.77 10.23
 -9 9 -3 100.5 11.6
 9 9 -3 97.78 9.55
 -9 9 -3 99.08 11.63
 9 9 -3 92.09 11.01
 9 9 3 105.58 11.95
 9 9 -3 85.66 10.6
 -9 9 -3 88.32 11.01
 -9 -9 3 80.44 9.46
 -9 9 -4 60.93 9.8
 9 9 -4 56.05 9.36
 9 9 -4 64.55 8.1
 -9 9 -4 59.7 9.96
 9 9 -4 43.74 9.16
 9 9 -4 46 8.76
 -9 9 -4 67.77 10.1
 -9 -9 4 59.8 8.73
 9 9 -5 211.97 17.4
 -9 9 -5 207 17.47
 9 9 -5 183.11 16.35
 -9 9 -5 235.19 18.29
 9 9 -5 211.03 14.67
 9 9 -5 211.32 18.41
 -9 9 -5 204.98 18.09
 -9 -9 5 226.58 15.88
 -9 -9 6 18.9 6.44
 -9 9 -6 15.98 7.98
 9 9 -6 19.51 7.73
 9 9 -6 29.19 8.54
 -9 9 -6 12.16 7.1
 9 9 -6 23.19 7.68
 -9 9 -6 25.68 8.43
 9 9 -6 16.15 5.57
 10 0 0 9999 253.58
 -10 0 1 -0.34 1.69
 -10 0 1 -0.13 0.86
 -10 0 -1 -0.31 1.26
 10 0 1 0.81 1.17
 -10 0 -1 0.21 1.2
 -10 0 1 -1.05 1.77
 -10 0 1 0.76 0.88
 -10 0 -1 0.29 0.71
 10 0 -1 0.38 0.87
 10 0 1 0.69 1.18
 10 0 1 1.79 0.68
 10 0 -1 0.65 0.9
 -10 0 -1 0.58 0.73
 10 0 1 1.06 0.65
 -10 0 2 958.25 27.81
 10 0 2 886.71 25.9
 -10 0 2 879.71 26.69
 10 0 -2 925.17 26.85
 -10 0 -2 956.15 26.66
 10 0 2 901.86 25.99
 -10 0 2 898.2 26.74
 -10 0 -2 944.06 26.02
 -10 0 2 903.45 28.52
 -10 0 -2 948.7 26.64
 10 0 -2 930.37 26.9
 -10 0 3 2.59 2.02
 10 0 -3 4.61 2.25
 -10 0 -3 4.79 2.18
 -10 0 3 2.48 1.75
 10 0 -3 1.52 1.81
 -10 0 -3 2.57 1.77
 -10 0 4 1286.96 37.81
 -10 0 4 1241.25 39.81
 10 0 -4 1329.51 40.48
 -10 0 -4 1332.33 40.48
 10 0 -4 1379.03 40.63
 -10 0 -4 1353.12 40.56
 10 0 -5 4.25 2.3
 -10 0 -5 7.13 3.08
 -10 0 5 7.07 2.27
 -10 0 -5 0.64 3.1
 10 0 -6 1947.48 60.87
 -10 0 -6 2041.18 61.42
 -10 0 6 2034.7 55.8
 -10 0 6 1912.85 58.65
 10 0 -6 1925.56 61
 -10 0 -6 1964.2 61.13
 -10 0 7 7.51 3.62
 10 0 -7 -1.95 4.31
 -10 0 -7 7.8 5.15
 10 0 -7 7.93 4.54
 -10 0 -7 4.94 4.77
 -10 0 8 30 5.81
 10 0 -8 27.89 6.84
 -10 0 -8 33.63 7.41
 10 0 -8 40.11 7.82
 -10 0 -8 42.37 8.01
 -10 0 9 8.74 4.99
 10 0 -9 5.51 6.06
 -10 0 -9 5.49 6.05
 10 0 -9 4.07 5.6
 -10 0 -9 -1.35 5.46
 -10 0 -10 259.43 20.65
 10 0 -10 285.72 21.09
 -10 0 10 249.11 17.03
 10 0 -10 241.58 19.83
 -10 0 -10 251.63 20.28
 10 2 0 908.03 27.86
 -10 2 0 884.26 26.18
 10 2 0 923.39 25.75
 -10 2 0 908.32 26.05
 -10 -2 0 919.04 28.11
 10 2 0 886.99 25.64
 10 2 0 913.01 26.16
 -10 2 0 897.85 26.21
 -10 2 1 406.24 14.12
 -10 2 -1 392.92 12.58
 10 2 -1 379.25 13.11
 -10 2 -1 419.09 13.72
 -10 2 -1 410.92 13.7
 10 2 -1 389.89 13.19
 -10 -2 1 418.32 15.08
 -10 -2 -1 427.45 14.22
 10 -2 1 390.58 13.46
 -10 -2 1 392.91 13.67
 10 2 1 415.55 14.72
 10 2 -1 402.62 14.18
 -10 -2 1 389.93 13.65
 -10 2 -1 423.61 13.81
 -10 -2 1 398.81 14.77
 10 -2 1 401.42 13.54
 -10 2 -2 3015.08 79.81
 10 2 -2 2983.84 79.52
 -10 -2 2 3035.2 80.67
 -10 2 -2 2938.7 79.13
 -10 -2 2 3034.57 81.04
 10 2 -2 2959 80
 10 -2 -2 3047.01 80.62
 -10 2 2 3078.23 80.57
 10 -2 2 2985.44 76.43
 10 2 -2 2972.67 79.54
 -10 2 -2 3056.96 79.95
 -10 2 -3 48.38 4.68
 10 2 -3 53.01 4.73
 10 -2 -3 51.45 3.56
 -10 -2 3 52.07 4.72
 -10 2 -3 38.17 3.13
 -10 -2 3 60.28 5.09
 10 2 -3 48.08 4.49
 -10 2 3 55.71 4.92
 -10 -2 3 49.81 5.45
 10 2 -3 51.57 4.7
 -10 2 -3 44.42 4.42
 10 2 -4 1182.88 35.89
 -10 2 -4 1144.42 35.79
 -10 -2 4 1124.05 36.83
 -10 -2 4 1107.16 34.62
 -10 -2 4 1079.43 34.15
 -10 2 -4 1188.68 36.02
 10 2 -4 1106.8 35.45
 -10 2 5 67.14 4.63
 10 -2 5 64.55 3.39
 -10 2 5 67.44 6.4
 -10 2 6 345.64 12.67
 -10 -2 6 352.52 15.19
 10 2 -6 318.75 17.07
 -10 2 -6 338.52 17.46
 10 2 -6 359.57 17.56
 -10 2 -6 341.32 17.51
 -10 -2 6 371.51 17.62
 -10 2 6 338.48 16.11
 10 -2 6 330.32 11.5
 -10 -2 7 126.14 8.96
 10 2 -7 104.12 10.19
 -10 2 -7 128.23 11.41
 10 2 -7 128.06 11.19
 -10 2 -7 105.99 10.34
 -10 2 7 118.57 9.68
 -10 -2 7 99.03 9.54
 -10 -2 8 681.6 25.38
 -10 2 -8 585.14 28.84
 10 2 -8 652.88 29.87
 10 2 -8 634.08 29.56
 -10 2 -8 627.16 29.63
 -10 2 8 612.83 26.36
 -10 -2 8 659.86 27.99
 -10 -2 9 27.81 6.51
 -10 2 9 16.53 5.59
 -10 -2 9 39.24 6.36
 10 2 -9 33.47 7.94
 -10 2 -9 16.25 6.98
 10 2 -9 24.02 7.37
 -10 2 -9 31.05 7.73
 10 2 -10 60.49 10.67
 -10 2 -10 34.47 9.46
 10 2 -10 58.42 10.66
 -10 2 -10 55.93 10.77
 -10 -2 10 67.84 9.54
 -10 2 10 50.61 8.55
 10 4 0 1260.46 35.41
 10 4 0 1250.34 38.15
 -10 4 0 1298.97 39.01
 10 4 0 1222.36 38.71
 10 4 0 1329.3 38.52
 -10 4 0 1296.78 38.99
 -10 -4 0 1297.06 38.32
 10 4 -1 559.25 19.24
 -10 4 -1 493.34 19.16
 10 4 -1 533.43 16.96
 -10 4 -1 492.49 15.88
 -10 4 -1 485.51 19.04
 10 4 -1 518.72 18.85
 -10 -4 1 556.21 19.34
 -10 -4 -1 497.52 18.63
 10 4 -1 559.55 20.08
 -10 -4 -2 1106.98 35.64
 -10 4 -2 1203.63 36.45
 10 4 -2 1148.49 35.54
 10 4 -2 1135.57 35.44
 -10 4 -2 1120.14 35.99
 10 -4 -2 1136.34 34.21
 10 4 -2 1149 33.63
 -10 4 -2 1161.47 30.6
 10 -4 -3 32.95 2.9
 -10 4 -3 38 3.14
 -10 -4 3 30.56 4.43
 -10 -4 4 880.08 24.98
 10 4 -4 908.75 28.34
 10 4 -4 899.9 29.12
 10 4 -4 881.96 28.03
 -10 -4 4 892.74 27.2
 -10 -4 5 34.42 4.11
 10 4 -5 40.94 6.27
 10 4 -5 35.02 5.63
 -10 -4 5 34.17 4.95
 10 4 -5 31.3 5.32
 -10 4 -5 38.43 6.04
 -10 4 -5 35.45 5.67
 -10 4 5 37.41 5.28
 10 4 -6 432.38 21.02
 -10 4 -6 490.21 22.35
 -10 4 6 438.44 19.72
 10 4 -6 454.01 21.26
 -10 4 -6 402.84 20.84
 -10 -4 6 433.4 19.13
 10 4 -6 434.16 21.56
 -10 4 -7 136.04 12.5
 10 4 -7 119.99 11.45
 -10 4 7 142.32 11.17
 -10 -4 7 164.92 11.15
 10 4 -7 127.1 11.56
 -10 4 -7 125.37 12.21
 -10 -4 8 218.37 13.96
 10 4 -8 223.13 16.58
 -10 4 -8 238.96 17.14
 -10 4 8 245.57 15.53
 -10 4 -8 226.07 16.93
 10 4 -8 204.85 16.08
 -10 -4 9 56.37 7.81
 -10 4 9 53.63 8.41
 10 4 -9 55.96 9.8
 -10 4 -9 53.49 9.47
 -10 4 -9 67.84 10.73
 10 4 -9 60.24 9.97
 -10 4 10 106.58 11.81
 -10 4 -10 99.26 13.85
 10 4 -10 99.53 13.18
 10 4 -10 122.89 14.73
 -10 4 -10 108.89 14.06
 -10 -4 10 105.83 11.19
 10 6 0 1942.78 58.27
 -10 6 0 1890.57 58.82
 10 6 0 1936.14 57.65
 -10 -6 0 1923.66 56.76
 10 6 0 1998.53 58.61
 -10 6 0 1927.36 59.06
 10 6 1 127 9.86
 -10 6 1 124.77 10.3
 10 6 -1 122.38 8.99
 -10 -6 1 139.9 9.33
 10 6 1 114.58 9.41
 10 6 -1 113.1 9.19
 -10 6 -1 118.71 9.81
 10 6 -1 122.07 9.45
 -10 6 -1 131.83 10.22
 -10 6 -1 117.17 9.45
 10 6 -1 105.91 9.46
 -10 6 1 138.51 10.52
 -10 6 -2 341.02 17.62
 10 6 -2 350.98 17.01
 -10 6 -2 379.64 17.98
 10 6 -2 388.55 17.27
 -10 -6 2 377.96 16.87
 10 -6 -2 324.21 13.4
 10 6 -2 377.84 17.48
 10 6 -2 359.75 18.08
 -10 6 -2 358.34 17.8
 10 6 -3 22.33 4.7
 10 -6 -3 29.5 3.7
 10 6 -3 34.09 5.95
 -10 6 -3 38.35 6.1
 10 6 -3 31.52 5.34
 -10 6 -3 19.31 4.96
 10 6 -3 24.85 4.84
 -10 6 -3 30.71 5.83
 -10 -6 3 31.84 5.11
 10 6 -4 415.09 19.75
 -10 -6 4 462.72 20.18
 10 6 -4 467.26 21.36
 -10 6 -4 464.74 21.88
 10 6 -4 464.17 21.24
 -10 6 -4 433.77 21.44
 -10 -6 5 6.11 3.7
 10 6 -5 13.17 4.6
 -10 6 -5 13.76 5.06
 10 6 -5 20.26 5.2
 10 6 -5 14.84 5.49
 -10 6 -5 10.89 5.24
 10 6 -6 630.42 28.64
 -10 6 -6 624.21 29.16
 -10 6 -6 676.93 29.94
 -10 -6 6 695.53 27.02
 10 6 -6 594 26.77
 10 6 -6 624.64 28.52
 -10 -6 7 25.77 6.05
 10 6 -7 29.79 6.64
 -10 6 7 16.87 6.09
 10 6 -7 37.65 7.71
 -10 6 -7 27.32 7.45
 -10 6 -7 27.25 7.27
 10 6 -7 23.53 6.75
 -10 -6 8 24.21 6.09
 10 6 -8 31.81 7.09
 -10 6 8 41.25 7.78
 -10 6 -8 52.16 9.5
 10 6 -8 41.54 8.56
 10 6 -8 32.21 8.32
 -10 6 -8 35.41 8.69
 -10 -6 9 30.74 7.06
 10 6 -9 16.85 6.47
 -10 6 9 17.44 6.95
 -10 6 -9 17.38 7.64
 10 6 -9 18.04 7.96
 10 6 -9 19.49 8.37
 -10 6 -9 7.89 7.37
 -10 8 0 39.7 7.06
 -10 -8 0 41.86 6.27
 10 8 0 50.57 7.66
 -10 8 0 19.72 5.77
 10 8 0 29.94 6.25
 10 8 1 1.96 4.48
 -10 8 1 4.3 4.35
 10 8 -1 14.08 5.73
 -10 8 -1 1.05 3.91
 10 8 -1 5.87 4.31
 -10 8 -1 -1.05 4.22
 -10 -8 1 6.41 4.06
 -10 -8 -1 6.87 3.78
 -10 8 1 8.6 4.92
 10 8 -1 5.87 4.4
 -10 8 -1 5.23 5.05
 10 8 1 6.85 4.96
 -10 -8 2 712.22 27.94
 -10 -8 -2 625.48 25.04
 10 8 2 653.93 28.92
 -10 8 -2 665.2 29.44
 10 8 -2 725.04 29.62
 10 8 -2 611.28 26.47
 -10 8 2 751.83 31.62
 -10 8 -2 643.59 29.35
 10 8 -2 594.66 28.86
 10 8 -2 653.61 28.81
 -10 8 -2 658.43 29.32
 10 8 2 698.53 29.61
 -10 8 2 713.48 30.94
 10 8 -3 1.04 4.38
 -10 8 -3 9.82 5.18
 10 8 -3 10.01 4.59
 10 8 -3 7 4.82
 -10 8 -3 10.2 5.09
 -10 -8 3 8.81 4.39
 -10 8 -3 10.99 5.3
 10 8 -3 -1.04 4.49
 -10 8 -4 234.2 16.93
 10 8 -4 250.75 16.95
 10 8 -4 208.12 15.74
 -10 8 -4 253.53 17.22
 10 8 -4 247.58 15.4
 -10 -8 4 261.64 15.71
 -10 8 -4 220.24 16.8
 10 8 -4 229.98 17.26
 -10 -8 5 10.61 5.03
 10 8 -5 7.98 5.97
 -10 8 -5 1.31 5.04
 10 8 -5 2.39 5.15
 -10 8 -5 1.26 4.69
 10 8 -5 14.28 5.74
 -10 8 -5 -2.51 5.41
 10 8 -5 1.8 4.13
 -10 8 -6 45.08 9.29
 10 8 -6 38.99 8.38
 -10 -8 6 24.42 6.65
 10 8 -6 34.12 6.84
 -10 8 -6 52.9 9.38
 10 8 -6 40 8.33
 -10 8 -7 -1.5 6.05
 10 8 -7 8.52 6.62
 -10 -8 7 1.08 5.02
 10 8 -7 -5.01 5.85
 10 8 -7 -4.25 6.72
 -10 8 -7 4.47 6.43
 -10 -10 0 254.41 16.36
 10 10 0 280.02 19.4
 -10 10 0 279.33 20.01
 10 10 0 288.24 19.59
 -10 10 0 235.28 18.8
 10 10 1 32.23 8.38
 -10 10 1 28.37 7.84
 10 10 -1 33.77 8.05
 -10 10 -1 31.95 8.16
 10 -10 1 35.53 6.17
 -10 10 -1 34.72 8.51
 10 10 1 20.75 7.53
 10 10 -1 36.23 8.41
 -10 -10 1 39.29 7.36
 -10 10 1 25.7 8.19
 10 10 -2 67.11 10.59
 10 10 2 30.3 8.05
 -10 10 2 51.7 9.73
 10 10 -2 59.27 9.86
 -10 10 -2 44.6 9.59
 -10 -10 2 66.04 9.37
 10 10 2 50.1 9.23
 -10 10 2 48.75 9.9
 10 10 -2 48.55 8.97
 -10 10 -2 48.77 9.35
 10 10 -3 10.47 6.85
 -10 10 -3 -1.47 6.34
 10 10 3 5.49 6.28
 -10 10 3 10.83 6.39
 -10 10 -3 1.43 5.61
 10 10 -3 4.07 5.97
 10 10 -3 2.7 5.45
 -10 10 -3 7.09 6.12
 10 10 3 1.37 6.16
 -10 10 3 1.55 6.25
 -10 -10 3 4.45 5.63
 -10 -10 4 124.21 12.53
 10 10 4 134.11 14.39
 10 10 -4 97.06 12.48
 -10 10 -4 88.67 12.23
 -10 10 -4 116.38 13.62
 10 10 4 125.55 13.83
 10 10 -4 100.97 13.17
 10 10 -4 107.6 13.37
 -10 10 -4 104.56 13.33
 10 10 -4 92.16 10.26
 11 1 0 1.81 0.73
 11 1 0 2.02 1.54
 -11 -1 0 -0.42 1.97
 -11 1 0 1.04 0.79
 -11 1 0 1.13 1.45
 11 1 0 0.98 0.67
 -11 1 0 2.08 0.89
 11 1 -1 504.99 14.48
 -11 1 -1 474.27 14.3
 -11 1 -1 514.51 17.12
 -11 -1 1 503.97 17.8
 -11 -1 -1 505.8 17.1
 -11 1 -1 485.37 14.34
 11 -1 1 471.91 14.2
 -11 -1 1 478.72 14.51
 11 -1 1 468.46 14.69
 11 1 1 465.67 16.19
 11 1 -1 523.41 17.94
 -11 -1 1 477.24 14.49
 11 -1 1 481.49 14.24
 -11 -1 1 514.41 17.47
 11 1 -1 489.22 17.11
 -11 1 1 489.31 14.93
 11 1 -1 478.88 14.36
 11 1 1 478.06 14.16
 11 -1 1 507.73 15.82
 -11 1 1 503.97 16.91
 -11 1 1 490.07 14.97
 11 1 1 477.28 14.18
 -11 -1 2 358.92 14.71
 11 -1 2 348.87 11.32
 -11 1 2 367.08 13.68
 -11 1 -2 327.22 10.59
 -11 -1 2 354.97 13.39
 11 1 -2 348.85 13.42
 11 -1 -2 362.2 13.77
 11 1 -2 367.22 12.35
 -11 1 -2 329.61 11.82
 11 -1 2 307.92 11.33
 11 -1 2 326.61 11.43
 -11 -1 2 347.88 13.96
 -11 1 -2 339.68 12.62
 -11 1 -2 335.32 11.89
 11 1 -2 368.95 12.33
 11 1 2 332.71 11.61
 11 1 2 316.03 11.53
 11 1 -3 1625.04 46.13
 -11 -1 3 1611.54 46.14
 -11 1 3 1615.81 45.56
 -11 -1 3 1598.47 48.05
 -11 1 3 1572.44 46.86
 11 1 -3 1620.12 46.12
 -11 1 -3 1633.78 46.06
 -11 1 -3 1662.41 46.16
 -11 1 -3 1633.26 42.89
 11 1 -4 464.52 18.65
 -11 1 -4 495.5 18.88
 -11 -1 4 484.78 17.79
 -11 1 4 528.26 17.28
 11 1 -4 491.55 18.9
 -11 1 -4 504.08 19.01
 11 1 -5 264.35 13.04
 11 -1 -5 275.71 13.04
 -11 -1 -5 253.05 13.78
 -11 -1 -5 269.39 13.95
 -11 -1 5 248.39 13.4
 -11 1 5 254.02 12.88
 -11 1 5 251.98 10.86
 11 1 -6 120.95 10
 -11 1 -6 126.26 10.02
 11 -1 -6 114.62 10.2
 -11 -1 -6 122.17 10.4
 11 -1 -6 131.81 10.54
 -11 -1 -6 136.55 10.62
 11 1 -6 125.28 10.09
 -11 1 -6 108.86 9.57
 -11 -1 6 113.69 9.28
 -11 1 6 132.97 9.52
 -11 1 6 129.33 7.47
 -11 1 -7 309.15 17.86
 -11 -1 -7 308.62 18.19
 11 -1 -7 324.77 18.69
 11 1 -7 286.24 17.27
 -11 -1 7 325.05 14.6
 -11 -1 7 295.52 16.38
 -11 1 7 285.06 15.81
 11 -1 -7 246.78 16.79
 -11 -1 -7 318.06 18.22
 11 1 -7 312.6 17.81
 -11 1 -7 306.37 17.7
 -11 -1 8 13.83 3.97
 -11 -1 -8 12.68 5.75
 11 -1 -8 12.82 6.08
 11 1 -8 10.2 5.29
 -11 1 -8 9.04 5.46
 -11 -1 8 11.86 5.28
 -11 1 8 13.87 5.57
 -11 1 -8 11.4 5.69
 11 1 -8 10.3 5.34
 -11 -1 -8 8.23 5.59
 11 -1 -8 11.9 5.84
 11 1 -9 200.29 16.59
 -11 1 -9 199.79 16.51
 11 1 -9 168.07 15.68
 -11 1 -9 226.37 17.4
 -11 -1 9 170.37 13.84
 -11 1 9 199.02 14.42
 -11 1 10 43.47 7.89
 -11 -1 10 29.46 7.31
 11 1 -10 29.45 9.09
 -11 1 -10 37.08 9.16
 11 1 -10 25.99 8.12
 -11 1 -10 21.33 8.31
 11 3 0 6.12 1.93
 11 3 0 8.44 2.06
 -11 3 0 4.6 2.1
 11 3 0 5.35 2.09
 11 3 0 4.67 1.78
 -11 3 0 6.01 1.97
 -11 3 0 4.17 1.63
 -11 -3 0 9.71 2.53
 -11 3 -1 1606.66 46.11
 11 3 -1 1608.53 45.5
 11 3 -1 1658.02 45.47
 11 3 -1 1655.23 46.48
 -11 -3 1 1604.24 46.88
 -11 -3 -1 1687.87 47.7
 -11 3 1 1611.84 45.56
 -11 3 -1 1610.03 43.61
 -11 3 -1 1655.38 46.27
 11 3 -1 1638.31 45.58
 -11 3 -1 1602.71 46.1
 -11 3 2 51.48 4.61
 -11 3 -2 57.77 2.9
 -11 -3 2 57.46 5.27
 11 -3 -2 48.49 4.61
 11 3 -2 58.32 4.77
 -11 -3 2 58.71 5.12
 -11 3 -2 60.52 5.06
 11 3 -2 43.92 4.26
 11 3 -2 43.76 4.33
 -11 3 -2 67.14 5.24
 -11 3 -3 56.87 4.02
 -11 -3 3 56.82 5.17
 11 3 -3 52.99 5.1
 -11 3 -3 63.76 5.65
 11 3 -3 58.3 5.28
 -11 3 -3 58.86 5.49
 11 3 -3 48.91 4.73
 11 -3 -4 31.03 2.66
 -11 -3 4 44.19 4.85
 -11 3 4 45.79 5.07
 -11 -3 4 46.91 4.91
 11 3 -5 1162.55 39.1
 -11 3 -5 1228.06 39.8
 -11 -3 5 1205.75 37.86
 -11 -3 5 1134.52 36.98
 -11 3 5 1211.9 38.58
 11 3 -5 1224.8 39.6
 -11 3 -5 1249.11 39.96
 -11 -3 6 18.97 5.28
 11 -3 -6 36.11 5.25
 -11 3 6 27.85 4.95
 11 3 -6 36.95 6
 -11 3 -6 23.92 5.23
 -11 -3 6 28.15 4.31
 -11 -3 6 21.97 4.39
 11 3 -6 22.51 5
 -11 3 -6 37.94 6.12
 11 3 -7 125.05 11.34
 -11 3 -7 131.71 11.47
 -11 3 7 118.34 10.09
 -11 -3 7 139.49 11.71
 -11 -3 7 137.94 10.02
 11 3 -7 131.19 11.53
 -11 3 -7 167.32 12.67
 11 3 -8 10.22 5.66
 -11 3 -8 5.77 5.48
 11 3 -8 14.8 6.19
 -11 3 -8 12.73 6.03
 -11 3 8 3.62 4.51
 -11 -3 8 6.07 4.72
 -11 -3 8 6.11 3.81
 11 3 -9 48.1 8.86
 -11 3 -9 38.04 8.6
 -11 3 -9 36.58 8.24
 11 3 -9 38.62 8.18
 -11 -3 9 43.74 7.07
 -11 -3 9 26.43 6.64
 -11 3 9 36.84 7.38
 11 3 -10 13.78 7.14
 -11 3 -10 9.35 7.13
 -11 3 -10 10.92 7.4
 11 3 -10 1.53 6.05
 -11 3 10 3.46 5.08
 -11 -3 10 9.49 6.01
 -11 -3 10 -0.95 4.6
 11 5 0 9.69 3.12
 11 5 0 12.07 2.12
 11 5 0 10.94 3.35
 11 5 0 5.9 3
 11 5 0 8.03 3.2
 11 5 -1 235.93 12.7
 11 5 1 269.15 13.17
 -11 -5 1 278.93 13.04
 11 5 1 242.44 9.25
 11 5 -1 259.79 10.23
 -11 5 -2 96.08 4.6
 -11 -5 2 74.57 6.82
 -11 -5 -2 79.31 7.09
 11 5 -2 69.05 6.95
 11 -5 2 75.45 3.82
 11 5 -2 80.3 5.59
 11 5 -3 1174.66 38.33
 -11 5 -3 1266.17 39.51
 -11 5 -3 1291.57 39.75
 11 5 -3 1227.85 38.67
 11 5 -3 1205.19 39.2
 -11 -5 3 1230.61 38.3
 11 5 -4 64.35 6.89
 -11 5 -4 53.84 6.64
 -11 -5 4 50.71 5.99
 11 5 -4 55.52 6.86
 11 5 -4 64.03 7
 -11 5 -4 62.82 7.2
 -11 5 -5 24 5.63
 11 5 -5 25 5.44
 -11 -5 5 14.63 4.15
 11 5 -5 23.56 5.34
 -11 5 -5 30.22 5.92
 11 5 -5 22.34 5.28
 -11 5 -6 19.67 5.83
 11 5 -6 13.88 4.91
 11 5 -6 19.49 5.62
 -11 5 -6 23.66 5.97
 11 5 -6 10.23 4.43
 -11 5 6 15.96 4.73
 -11 -5 6 20.32 4.75
 -11 5 7 196.97 14.23
 11 5 -7 230.69 16.01
 -11 5 -7 224.87 16.24
 11 5 -7 223.12 16.07
 -11 5 -7 206.51 15.83
 11 5 -7 211.41 15.54
 -11 -5 7 243.25 14.53
 -11 -5 8 7.22 4.97
 -11 5 8 5.17 5
 11 5 -8 4.94 5.44
 -11 5 -8 5.18 5.35
 11 5 -8 1.19 4.94
 11 5 -8 7.4 5.75
 -11 5 -8 11.64 6.24
 11 5 -9 160.06 15.3
 -11 5 -9 140.62 14.79
 11 5 -9 121.75 13.79
 -11 5 -9 121.24 14.18
 -11 -5 9 149.65 12.64
 11 5 -9 101.15 12.62
 -11 5 9 136.1 13.17
 11 7 0 8.01 4.7
 -11 7 0 14.76 5.09
 -11 -7 0 22.43 4.73
 11 7 0 9.68 4.67
 -11 7 0 20.91 5.55
 -11 -7 -1 294.92 15.12
 -11 -7 1 318.21 16.2
 -11 7 -1 330.42 17.76
 11 7 -1 333.5 17.29
 11 7 -1 322.28 16.55
 -11 7 -1 249.33 15.88
 11 7 -1 314.77 17.76
 -11 7 1 319.06 17.75
 11 7 1 291.85 16.46
 11 7 1 323.62 17.12
 11 7 -1 331.05 17.27
 -11 7 -1 321.12 17.8
 -11 7 1 333.47 18.12
 11 7 2 120.79 10.37
 11 7 -2 138.73 10.47
 -11 7 -2 114.62 10.49
 -11 -7 2 115.6 9.89
 -11 -7 -2 98.67 8.49
 11 7 -2 148.76 11.21
 -11 7 -2 117.75 10.33
 11 7 -2 140.15 10.85
 11 7 -2 139.78 11.6
 -11 7 -2 98.72 10.01
 11 7 2 131.09 10.72
 -11 -7 3 130.83 10.38
 11 7 -3 132.46 11.85
 11 7 -3 114.23 10.26
 -11 7 -3 145.57 11.83
 11 7 -3 122.56 10.65
 -11 7 -3 128.91 11.18
 11 7 -3 134.53 10.7
 -11 7 -3 111.74 10.88
 -11 -7 4 132.89 10.85
 -11 7 -4 153.67 12.95
 11 7 -4 133.84 12.25
 11 7 -4 139.31 11.71
 -11 7 -4 158.09 12.73
 -11 7 -4 131.25 11.83
 11 7 -4 131.07 11.56
 11 7 -4 144.68 11.43
 -11 -7 5 244.71 15.04
 11 7 -5 220.56 14.51
 -11 7 -5 220.68 15.91
 11 7 -5 206.13 15.35
 11 7 -5 195.01 14.95
 -11 7 -5 238.08 16.49
 11 7 -6 25.1 6.12
 -11 -7 6 34.48 6.77
 -11 7 -6 25.49 7.29
 11 7 -6 42.4 7.86
 11 7 -6 39.26 7.65
 -11 7 -6 26.92 7.35
 -11 -7 7 30.88 6.59
 -11 7 7 45.29 8.15
 11 7 -7 50.06 8.02
 11 7 -7 49.58 9.23
 -11 7 -7 53.91 9.41
 11 7 -7 33.12 7.6
 -11 7 -7 44.56 9.04
 -11 -7 8 3.21 5.08
 11 7 -8 6.77 4.66
 11 7 -8 -5.7 6.87
 -11 7 -8 3 6.19
 11 7 -8 2.86 5.64
 -11 7 -8 3 6.34
 -11 7 8 8.61 6.13
 11 9 0 2.23 4.92
 -11 9 0 -4.85 5.94
 -11 -9 0 8.72 4.8
 11 9 0 7.83 5.75
 -11 9 0 -1.2 6.7
 -11 9 -1 182.41 15.29
 11 9 1 184.55 14.72
 11 9 -1 185.12 14.8
 -11 9 1 212.27 16.49
 -11 -9 -1 185.72 12.96
 -11 -9 1 199 14.15
 11 9 1 215.58 15.68
 11 9 -1 244.74 16.7
 -11 9 -1 206.27 16.1
 -11 9 1 211.11 16.57
 -11 9 -2 35.7 7.85
 11 9 -2 21.6 6.85
 -11 -9 2 20.65 5.73
 -11 9 2 47.76 8.46
 11 9 -2 30.62 7.24
 11 9 2 41 7.87
 -11 9 -2 25.4 7.11
 11 9 -2 28.46 7.13
 -11 9 -2 26.57 6.85
 -11 9 2 33.65 8.01
 11 9 2 29.62 7.2
 11 9 3 46.6 8.41
 -11 9 3 28.59 7.74
 11 9 -3 54.33 7.89
 11 9 -3 41.12 8.08
 -11 9 3 36.75 8.62
 -11 9 -3 29.69 7.38
 11 9 3 47.84 8.62
 11 9 -3 30.25 7.92
 -11 9 -3 32.07 7.56
 -11 -9 3 42.8 7.52
 -11 9 -3 38.56 7.96
 11 9 -3 54.25 9.05
 11 9 -4 62.11 8.56
 11 9 -4 58.37 9.99
 -11 9 -4 61.37 9.96
 -11 9 -4 68.85 10.22
 11 9 -4 56.17 9.13
 11 9 -4 70.11 9.92
 -11 9 -4 46.91 8.58
 -11 -9 4 84.44 10.13
 11 9 -5 146.91 14.52
 -11 9 -5 153.88 14.92
 11 9 -5 122.17 13.91
 -11 9 -5 112.63 13.67
 11 9 -5 143.75 12.35
 11 9 -5 138.12 13.89
 -11 9 -5 127.81 13.76
 -11 -9 5 123.85 12.28
 -11 9 -6 23.85 8.11
 11 9 -6 18.54 7.01
 -11 9 -6 22.2 8.16
 11 9 -6 17 7.29
 11 9 -6 27.34 8.16
 -11 9 -6 18.93 7.63
 -11 -9 6 25.19 7.22
 11 9 -6 19.69 6.28
 12 0 0 1924.38 53
 -12 0 -1 -0.38 1.69
 12 0 1 1.77 1.39
 -12 0 1 0.8 2.02
 12 0 1 1.02 0.6
 -12 0 1 1.06 0.82
 -12 0 1 2.14 1
 12 0 1 1.34 0.64
 12 0 2 18.04 2.09
 -12 0 2 18.06 2.35
 -12 0 2 22.49 3.26
 -12 0 2 25.08 3.61
 12 0 -2 21.46 2.63
 -12 0 -2 18.05 2.34
 -12 0 2 19.08 2.38
 -12 0 -2 24.14 3.23
 12 0 2 13.38 2.13
 -12 0 -2 20.92 2.45
 12 0 2 21.09 2.22
 12 0 -2 22.28 2.66
 -12 0 3 9.76 2.59
 12 0 -3 6.75 2.2
 -12 0 -3 4.92 2.06
 12 0 -3 3.42 2.07
 -12 0 -3 4.96 2.08
 -12 0 3 10.16 2.73
 12 0 -4 130.84 8.29
 -12 0 -4 113.84 7.83
 12 0 -4 120.81 8.04
 -12 0 -4 114.32 7.85
 -12 0 4 113.4 6.98
 -12 0 5 4.2 2.35
 -12 0 5 13.68 3.72
 12 0 -5 9.75 3.2
 -12 0 -5 6.23 3.16
 -12 0 -5 6.92 3.24
 12 0 -6 484.49 21.37
 -12 0 -6 465.96 21.02
 12 0 -6 495.17 20.4
 -12 0 6 448.18 20.11
 -12 0 -6 446.32 20.8
 12 0 -6 417.78 20.47
 -12 0 7 10.49 4.09
 12 0 -7 9.59 4.93
 -12 0 -7 6.6 4.16
 12 0 -7 8.76 4.78
 -12 0 -7 7.65 5.06
 -12 0 8 19.16 5.47
 12 0 -8 19.34 6.35
 -12 0 -8 10.08 5.33
 12 0 -8 16.17 6.2
 -12 0 -8 25.01 6.66
 -12 0 9 3.09 4.44
 12 0 -9 2.69 5.92
 -12 0 -9 1.32 6.05
 12 0 -9 5.3 5.6
 -12 0 -9 6.53 6.09
 -12 0 -10 140.35 14.85
 12 0 -10 124.43 14.35
 -12 0 10 153.87 13.87
 12 0 -10 128.12 14.65
 -12 0 -10 122.99 14.54
 12 2 0 20.58 2.17
 12 2 0 24.71 3.44
 -12 -2 0 18.42 3.23
 -12 2 0 20.18 2.62
 -12 2 0 20.67 2.45
 -12 2 0 19.51 2.39
 12 2 0 20.42 2.18
 -12 2 -1 264.83 9.99
 -12 -2 1 248.31 11.66
 -12 -2 -1 297.58 10.31
 12 2 -1 250.25 9.51
 -12 2 -1 269.95 9.94
 12 2 -1 265.78 9.61
 -12 2 -1 266.63 9.81
 12 -2 1 270.86 9.93
 -12 2 1 266.64 10.98
 -12 -2 1 240.13 9.8
 12 2 1 267.28 11.41
 12 2 -1 257.05 11.15
 -12 -2 1 256.78 11.54
 -12 2 -1 282.09 10.09
 -12 -2 1 249.8 9.88
 12 2 -2 785.29 24.35
 -12 2 -2 802.19 24.54
 12 2 -2 803.87 24.38
 -12 2 -2 800.96 24.53
 -12 2 2 795.2 25.75
 12 -2 2 813.91 22.65
 12 2 -2 798.35 25.62
 -12 -2 2 801.43 26.07
 -12 -2 2 831.6 26.85
 -12 2 -2 799.54 25.05
 -12 2 -3 54.37 4.91
 12 2 -3 80.25 5.63
 -12 2 -3 62.83 4.49
 -12 -2 3 61.23 5.77
 12 2 -3 62.17 5.35
 -12 -2 3 58.3 6.14
 -12 2 3 75.54 5.92
 12 -2 3 49.88 2.76
 -12 -2 3 72.48 5.78
 -12 2 -3 61.98 5.07
 12 2 -3 65.15 5.22
 12 2 -4 181.83 10.09
 -12 2 -4 210.15 10.69
 -12 2 -4 185.1 6.22
 -12 2 -4 196.47 10.45
 12 2 -4 190.88 10.31
 -12 2 4 177.85 10.12
 -12 -2 4 169.55 9.94
 12 -2 -5 75.83 6.62
 12 2 -5 57.36 6.04
 -12 2 5 54.95 6.22
 -12 -2 5 67.19 7.26
 12 -2 5 48.49 2.88
 -12 2 -5 52.26 3.52
 -12 -2 5 62.46 5.85
 -12 2 5 59.62 4.81
 -12 2 6 9.6 3.7
 -12 -2 6 18.62 4.96
 -12 2 -6 23.09 5.09
 12 2 -6 16.24 4.64
 12 2 -6 24.68 5.1
 -12 2 -6 19.86 5.05
 12 -2 -6 14.53 3.93
 -12 -2 6 21.05 4.06
 -12 -2 7 100.68 8.41
 12 2 -7 104.48 10.21
 -12 2 -7 94.77 9.8
 12 2 -7 98.02 9.95
 -12 2 -7 101.36 10.04
 -12 2 7 90.11 8.87
 -12 -2 7 91.78 9.69
 -12 -2 8 283.86 14.92
 12 2 -8 250.33 17.23
 -12 2 -8 234.54 16.85
 -12 -2 8 234.43 16.02
 -12 2 8 256.13 15.73
 12 2 -8 247.35 17.16
 -12 2 -8 254.13 17.27
 -12 2 9 27.34 7
 -12 -2 9 23.1 6.47
 12 2 -9 35.48 8.21
 -12 2 -9 27.6 7.53
 12 2 -9 23.55 7.41
 -12 2 -9 27.48 7.59
 -12 -2 9 32.98 6.22
 12 2 -10 7.6 6.7
 -12 2 -10 24.26 8.66
 12 2 -10 16.53 7.49
 -12 2 -10 27.06 8.79
 -12 2 10 10.3 5.8
 -12 -2 10 9.64 5.42
 12 4 0 119.59 7.82
 -12 4 0 124.96 6.56
 -12 4 0 122.95 7.82
 12 4 0 112.71 6.32
 -12 4 0 113.14 7.65
 12 4 0 125.19 7.48
 12 4 0 104.97 7.04
 -12 -4 -1 461.32 18.43
 12 4 -1 496.56 18.73
 -12 4 -1 472.5 18.24
 12 4 -1 475.69 17.66
 -12 4 -1 466.7 15.3
 -12 4 1 482.37 16.98
 -12 4 -1 480.02 18.3
 12 4 -1 494.58 17.83
 12 4 -1 482.16 16.52
 12 4 -2 191.22 9.16
 -12 4 -2 173.49 6.56
 -12 -4 2 174.52 10.08
 12 4 -2 181.52 9.68
 -12 4 -2 190.57 10.24
 -12 4 -2 213.89 10.76
 12 4 -2 189.92 9.87
 -12 -4 3 37.81 4.94
 -12 4 3 41.18 4.8
 12 4 -3 49.04 5.99
 -12 4 -3 46.07 3.88
 12 4 -3 41.14 4.5
 12 4 -4 176.2 10.61
 12 -4 -4 138.12 6.02
 -12 -4 4 183.83 10.55
 12 4 -4 170.71 11.43
 -12 4 4 173.53 10.18
 12 4 -4 172.8 10.59
 -12 -4 4 187.42 9.77
 -12 -4 5 53.7 5.61
 12 4 -5 81.12 8.67
 -12 -4 5 66 6.86
 12 -4 -5 74.55 6.61
 -12 4 -5 73.63 7.53
 12 4 -5 59.92 6.86
 -12 4 5 74.8 7.24
 12 4 -5 66.14 7.28
 -12 4 -5 72.71 7.66
 12 4 -6 46.12 7.48
 12 4 -6 49.33 6.85
 -12 4 -6 46.66 7.12
 12 -4 -6 46.81 5.88
 -12 -4 6 48.24 6.15
 -12 4 6 39.12 6.23
 12 4 -6 49.56 7.08
 -12 4 -6 68.07 8.14
 12 4 -7 127.7 11.46
 -12 4 -7 118.78 11.48
 -12 -4 7 123.07 10.02
 -12 4 7 117.05 10.39
 -12 4 -7 105.35 10.81
 12 4 -7 111.6 10.86
 12 4 -8 73.8 9.98
 -12 4 -8 51.11 8.72
 -12 -4 8 62.15 8.03
 12 4 -8 69.41 9.74
 -12 4 -8 64.37 9.41
 -12 4 8 67.9 8.98
 12 4 -9 52.45 9.87
 -12 4 -9 45.43 9.18
 -12 4 9 63.29 9.42
 -12 -4 9 64.18 8.39
 -12 4 -9 60.37 9.99
 12 4 -9 47.06 9.43
 12 6 0 454.41 15
 -12 6 0 462.58 20.55
 12 6 0 505.82 20.38
 -12 -6 0 474.03 19.66
 12 6 0 457.36 20.18
 -12 6 0 472.49 20.68
 12 6 0 478.22 20.01
 12 6 -1 104.12 8.48
 12 6 1 94.79 8.3
 -12 6 -1 103.15 8.98
 -12 -6 1 95.56 8.31
 -12 -6 -1 109.22 8.35
 -12 6 1 98.33 8.88
 12 6 1 106.22 8.78
 -12 6 1 102.84 9.01
 12 6 -1 99.07 8.5
 -12 6 -1 113.13 9.28
 12 6 -1 97.42 8.23
 -12 6 -1 104.38 8.94
 12 6 -1 91.85 8.81
 12 6 -2 7.3 3.23
 -12 -6 2 8.33 3.52
 12 6 -2 13.07 3.84
 -12 6 -2 10.39 3.88
 12 6 -2 12.7 4.02
 -12 6 -2 10.57 3.94
 12 6 -2 8.91 3.58
 -12 6 -2 15.57 4.34
 12 6 -3 21.55 4.92
 -12 -6 3 23.86 4.8
 12 6 -3 25.08 5.03
 -12 6 -3 32.49 5.7
 12 6 -3 21.92 5.07
 -12 6 -3 27.92 5.4
 12 6 -3 20.6 4.93
 -12 6 -3 19.73 4.85
 -12 -6 4 56.95 7.13
 12 6 -4 46.21 6.9
 -12 6 -4 54.13 7.37
 12 6 -4 43.96 6.5
 12 6 -4 51.25 6.92
 -12 6 -4 60.32 7.65
 12 -6 -5 14.75 3.62
 -12 -6 5 20.1 4.96
 12 6 -5 4.5 4.21
 12 6 -5 7.22 4.29
 -12 6 -5 2.89 4.07
 -12 6 -5 9.69 4.98
 12 6 -5 14.54 5.13
 -12 6 6 237.76 14.89
 12 6 -6 186.2 14.52
 -12 6 -6 239.66 16.38
 -12 -6 6 224.09 14.28
 12 6 -6 203.46 14.8
 12 6 -6 240.85 16.03
 -12 6 -6 232.85 16.32
 12 6 -7 30.05 7.16
 -12 6 -7 31.55 7.44
 -12 6 7 32.07 7.21
 -12 6 -7 27.96 7.14
 12 6 -7 35.77 7.5
 -12 -6 7 24.04 6.08
 12 6 -7 25.98 6.78
 12 6 -8 -2.63 5.3
 -12 6 -8 6.9 6.2
 -12 6 8 -4.51 5.26
 12 6 -8 2.38 5.13
 -12 6 -8 4.13 6.31
 12 6 -8 7.87 6.44
 -12 -6 8 10.02 5.22
 -12 -8 0 19.3 5.13
 12 8 0 14.16 4.94
 -12 8 0 17.43 5.66
 -12 8 0 20.36 6.16
 12 8 0 16.03 5.27
 -12 8 1 11.6 5.26
 12 8 -1 9.48 4.88
 12 8 1 12.22 5.24
 -12 8 -1 14.31 5.33
 12 8 -1 6.99 4.75
 12 8 1 10.34 4.62
 -12 8 1 9.49 5.09
 12 8 -1 7.57 4.87
 -12 8 -1 14.32 5.34
 12 8 -1 13.93 5.35
 -12 -8 1 6.87 4.54
 -12 -8 -1 4.55 3.9
 12 8 -2 239.85 16.8
 -12 8 -2 271.64 17.32
 12 8 -2 228.16 15.53
 -12 8 -2 263.6 16.83
 -12 8 -2 265.01 16.87
 12 8 2 267.12 16.39
 -12 8 2 261.03 17.37
 12 8 -2 250.07 15.7
 12 8 2 228.06 15.56
 -12 8 2 272.16 17.67
 -12 -8 2 284.63 16.47
 -12 -8 -2 231.84 14.14
 12 8 -2 266.94 16.48
 -12 8 -3 12.91 5.28
 12 8 -3 2.02 4.08
 12 8 -3 10.34 5.16
 -12 8 -3 5.56 4.49
 12 8 -3 10.07 5.61
 -12 8 -3 9.63 4.71
 12 8 -3 -0.91 4.18
 -12 -8 3 10.29 4.59
 12 8 -4 66.33 9.09
 -12 8 -4 64.09 9.17
 12 8 -4 83.28 10.59
 -12 8 -4 78.95 9.91
 12 8 -4 48.82 8.22
 -12 8 -4 74.14 9.78
 12 8 -4 55.81 7.99
 -12 -8 4 77.19 9.5
 12 8 -5 2.33 5.04
 -12 8 -5 17.25 6.33
 12 8 -5 6.6 6.04
 -12 8 -5 9.09 5.61
 12 8 -5 5.81 5.02
 -12 8 -5 20.87 6.4
 -12 -8 5 10.05 5.39
 12 8 -5 2.95 4.67
 12 8 -6 2.52 5.33
 -12 8 -6 6.65 6.52
 12 8 -6 5.09 5.6
 -12 8 -6 5.35 5.9
 -12 8 -6 5.6 5.79
 12 8 -6 1.03 4.74
 -12 -8 6 6.32 4.73
 -12 8 7 -2.45 5.82
 -12 -8 7 -1.11 4.8
 12 8 -7 6.92 7
 -12 8 -7 1.46 5.89
 12 8 -7 -2.19 6.02
 12 8 -7 4.16 5.73
 -12 8 -7 10.24 6.31
 -12 -10 0 139.66 12.45
 12 10 0 136.05 13.59
 12 10 0 171.06 14.91
 -12 10 0 160.3 15.09
 -12 10 0 125.85 13.61
 -12 -10 1 49.08 8.54
 -12 10 -1 29.82 7.77
 12 10 -1 28.79 7.43
 12 10 1 28.81 7.84
 12 10 1 23.64 7.39
 -12 10 1 36.11 8.51
 12 10 -1 20.1 6.68
 -12 10 -1 28.51 7.79
 -12 10 1 33.56 8.65
 12 10 2 22.76 7.06
 -12 10 2 18.83 7.56
 -12 -10 2 13.5 5.71
 12 10 -2 20.44 7.04
 -12 10 -2 9.53 6.58
 -12 10 2 26.07 7.45
 12 10 -2 11.45 6.26
 -12 10 -2 28.51 7.38
 12 10 2 12.64 6.21
 12 10 -2 17.26 7.07
 -12 10 3 4.55 6.27
 12 10 3 -3.94 5.78
 12 10 -3 -1.31 5.29
 -12 10 -3 -2.77 6.1
 -12 10 3 3.03 5.97
 12 10 3 10.5 6.84
 12 10 -3 9.21 6.24
 -12 10 -3 6.96 6.01
 -12 10 -3 7.21 6.09
 12 10 -3 -1.47 5.8
 -12 -10 3 1.17 5.25
 13 1 0 3.87 2.13
 13 1 0 2.83 0.71
 -13 1 0 2.63 0.88
 -13 1 0 0.34 1.65
 13 1 0 2.18 0.65
 -13 1 0 2.11 0.83
 -13 -1 1 18.54 3.3
 -13 1 1 13.42 1.78
 13 1 1 11.94 1.48
 -13 1 1 17.19 2.79
 -13 1 -1 12.86 1.56
 -13 -1 -1 11.66 1.54
 -13 -1 1 14.34 1.71
 -13 1 -1 17.83 3.15
 -13 -1 1 13.46 1.65
 -13 1 -1 14.27 1.6
 13 1 -1 11.68 2.6
 13 1 -1 14.52 1.62
 -13 1 1 12.53 1.82
 13 1 1 11.61 1.42
 13 1 -1 13.93 1.63
 -13 1 -1 11.34 1.46
 13 -1 1 12.54 2.03
 13 1 -1 23.14 3.25
 13 1 1 12.85 2.5
 13 -1 2 226.67 8.48
 13 -1 2 198.83 7.83
 13 1 2 238.58 9.94
 -13 1 -2 225.61 8.77
 13 1 2 220.71 8.45
 13 1 -2 234.58 9.08
 13 1 -2 233.31 9.07
 13 1 2 217.57 8.4
 -13 1 -2 219.43 8.67
 -13 -1 2 249.51 11.63
 -13 1 -2 231.83 10.35
 -13 1 2 229.23 10.78
 -13 -1 2 237.47 11.9
 -13 -1 2 247.94 11.1
 13 -1 2 214.24 8.32
 -13 1 -3 66.64 4.91
 13 1 -3 52.39 4.63
 -13 -1 3 51.78 4.94
 -13 1 3 51.82 4.91
 -13 1 -3 48.69 3.29
 -13 -1 3 51.7 5.76
 -13 1 3 53.12 5.23
 13 1 -3 55.85 4.8
 -13 1 -3 63.71 4.83
 13 1 -4 408.74 16.62
 -13 1 -4 400.32 16.29
 -13 -1 4 429.89 16.41
 -13 1 4 416.65 15.64
 -13 1 -4 407.16 16.35
 13 1 -4 396.53 16.46
 13 -1 -5 21.17 3.97
 13 1 -5 14.56 3.61
 -13 -1 5 18.04 4.03
 -13 1 5 13.77 3.81
 -13 1 5 24.29 3.54
 -13 1 6 84.76 6.37
 -13 -1 6 76.57 6.8
 13 -1 -6 95.74 8.22
 13 1 -6 76.44 7.94
 -13 1 -6 81.33 8
 -13 1 -6 78.52 8
 13 1 -6 80.57 8.13
 -13 -1 6 84.68 8.41
 -13 1 6 85.64 8.12
 13 1 -7 50.03 7.57
 -13 1 -7 52.58 7.49
 -13 -1 7 49.43 5.98
 -13 1 7 38.96 6.26
 -13 -1 7 44.44 7.09
 13 1 -7 48.73 7.47
 -13 1 -7 46.85 7.33
 13 1 -8 -1.13 5.06
 -13 1 -8 1.1 4.56
 -13 -1 8 6.08 3.9
 -13 1 8 5.51 4.2
 -13 -1 8 1.95 4.03
 13 1 -8 6.68 5.09
 -13 1 -8 3.28 5
 13 1 -9 66.3 10.12
 -13 1 -9 34.49 7.97
 -13 -1 9 42.3 7.73
 -13 1 9 48.91 8.18
 13 1 -9 46.15 8.85
 -13 1 -9 56.97 9.41
 13 1 -10 47.64 9.84
 -13 1 -10 30.79 8
 13 1 -10 15.15 7.1
 -13 1 -10 41.66 9.48
 -13 1 10 25.6 7.07
 -13 -1 10 34.83 8.16
 13 3 0 9.31 2.02
 -13 3 0 7.22 1.99
 13 3 0 8.76 2.31
 -13 3 0 8.25 2.29
 13 3 0 4.77 1.73
 -13 -3 0 1.98 1.91
 -13 3 0 8.09 2.1
 13 3 -1 48.84 4.46
 13 3 1 56.87 5.32
 13 3 -1 52.01 4.61
 -13 -3 1 49.07 5.28
 -13 -3 -1 50.67 5.56
 -13 3 -1 55.19 4.54
 13 3 -1 55.18 4.31
 -13 3 1 51.54 4.46
 -13 3 -1 51.64 3.71
 -13 3 -1 58.52 4.68
 13 3 -1 44.56 3.97
 -13 3 -1 43.3 4.16
 13 3 -2 56.15 4.89
 -13 3 2 39.88 4.43
 -13 3 -2 43.72 4.42
 13 3 -2 46.43 4.32
 -13 3 -2 48.92 4.4
 -13 -3 2 49.58 5.17
 -13 3 -2 50.12 4.49
 13 3 -2 39.56 3.98
 13 3 -3 435.94 16.55
 -13 3 -3 448.05 16.95
 -13 3 -3 404.38 14.99
 -13 -3 3 424.4 17.39
 13 3 -3 445.87 16.7
 -13 3 -3 427.45 16.8
 13 3 -4 50.36 5.25
 -13 3 4 45.99 5.31
 -13 -3 4 33.45 4.72
 13 3 -4 44.52 6.21
 -13 -3 4 36.64 4.93
 -13 -3 5 276.79 13.8
 13 -3 -5 292.44 13.83
 13 3 -5 255.57 13.85
 -13 3 -5 268.19 14.14
 -13 -3 5 261.11 13.36
 13 3 -5 264.39 13.98
 -13 3 -5 282.08 14.51
 -13 3 5 271.17 14.02
 -13 3 6 13.09 4.07
 -13 3 -6 20.8 4.9
 13 3 -6 11.07 4.14
 -13 -3 6 22.2 4.44
 13 -3 -6 18.83 4.29
 -13 -3 6 30.31 6.1
 13 3 -6 10.26 3.95
 -13 3 -6 18.37 4.84
 -13 -3 7 3.61 3.37
 -13 3 -7 10.44 4.58
 13 3 -7 5.67 4
 -13 3 7 3.31 3.79
 -13 -3 7 13.86 5.59
 13 3 -7 9.41 4.54
 -13 3 -7 9.46 4.64
 -13 -3 8 12.85 4.75
 -13 3 -8 3.38 4.65
 13 3 -8 4.48 5.22
 -13 3 8 -2.81 4.29
 -13 -3 8 1.08 5.38
 -13 3 -8 3.38 4.65
 13 3 -8 5.61 5.13
 -13 -3 9 3.58 4.1
 -13 3 9 2.11 5.02
 -13 3 -9 6.57 5.55
 13 3 -9 2.61 5.52
 -13 -3 9 3.51 5.46
 13 3 -9 -1.31 5.16
 -13 3 -9 2.63 5.44
 -13 3 -10 9.03 6.08
 13 3 -10 1.5 6.33
 -13 -3 10 2.97 4.54
 -13 3 -10 1.51 6.09
 13 3 -10 -4.51 6.76
 -13 3 10 -2.38 5.63
 -13 -3 10 1.26 5.75
 13 5 0 3.86 1.74
 13 5 0 1.57 2.39
 13 5 0 5.72 3.17
 -13 -5 0 -0.58 2.59
 13 5 0 4.15 2.59
 -13 5 0 2.77 2.09
 13 5 1 15.06 3.77
 13 5 1 12.05 2.36
 -13 -5 1 10.24 3.38
 13 5 -1 16.16 2.79
 13 5 -1 12.52 3.87
 -13 5 1 18.57 3.26
 -13 5 -1 19.71 2.72
 -13 5 -2 51.26 3.45
 13 5 -2 38.23 5.8
 13 5 -2 49.65 4.7
 -13 -5 2 47.45 5.97
 13 -5 -3 248.07 12.23
 -13 -5 3 285.73 14.54
 -13 5 3 272.63 13.17
 13 5 -3 259.88 14.66
 -13 5 -3 255.92 13.82
 13 5 -3 279.48 13.86
 -13 5 -3 272.48 14.16
 13 5 -3 260.49 13.61
 13 5 -4 50.83 6.92
 -13 5 -4 66.5 7.28
 13 5 -4 66.77 7.02
 -13 -5 4 73.75 7.52
 -13 5 4 66.2 6.72
 13 5 -4 63.05 6.87
 -13 5 -4 61.55 7.09
 13 5 -5 49.46 7.05
 13 -5 -5 57.55 5.88
 -13 5 5 50.13 6.48
 -13 -5 5 45.83 6.46
 -13 5 -5 58.61 7.4
 13 5 -5 41.25 6.4
 13 5 -5 39.9 6.24
 -13 5 -5 43.89 6.63
 -13 -5 6 6.36 4.03
 13 5 -6 3.66 4.63
 -13 5 -6 8.63 4.78
 -13 5 6 7.38 4.33
 13 -5 -6 3.24 3.02
 -13 5 -6 4.78 4.54
 13 5 -6 9.14 4.48
 13 5 -6 10.06 4.86
 -13 -5 7 64.68 8.08
 13 5 -7 72.11 9.13
 -13 5 -7 77.17 9.62
 13 5 -7 72.22 9.24
 -13 5 -7 63.15 9.27
 -13 5 7 71.4 8.85
 13 5 -7 69.22 9.79
 -13 -5 8 2.83 4.84
 13 5 -8 4.83 5.93
 -13 5 -8 5.03 5.75
 -13 5 -8 3.77 5.65
 13 5 -8 6.06 5.84
 -13 5 8 3.16 4.99
 13 5 -8 10.24 6.18
 -13 -5 9 55.79 8.44
 -13 5 -9 48.34 9.62
 13 5 -9 55.07 9.94
 13 5 -9 44.15 9.48
 13 5 -9 46.57 9.66
 -13 5 -9 49.59 9.51
 -13 5 9 61.06 9.28
 13 7 0 0.78 3.37
 -13 7 0 3.39 4.16
 13 7 0 5.66 3.84
 -13 -7 0 1.48 3.51
 -13 7 0 -2.56 3.98
 13 7 0 0.78 3.31
 -13 7 1 51.44 7.36
 13 7 1 38.55 6.17
 13 7 -1 51.39 6.87
 -13 7 -1 36.02 6.09
 13 7 -1 34.56 6.11
 13 7 1 42.42 6.24
 -13 7 1 41.74 6.77
 -13 7 -1 38.75 6.43
 13 7 -1 53.18 7.14
 13 7 -1 39.45 6.23
 -13 7 -1 54.88 7.16
 -13 -7 1 43.98 6.46
 -13 -7 -1 37.01 5.84
 13 7 -2 78.43 8.48
 -13 7 -2 81.16 8.66
 13 7 2 62.25 7.76
 13 7 2 67.09 7.98
 13 7 -2 89.61 8.78
 -13 7 -2 86.41 8.83
 -13 -7 2 87.05 8.76
 -13 -7 -2 70.21 7.59
 13 7 -2 79.53 8.36
 13 7 -2 70.79 8.45
 -13 7 -2 55.96 7.73
 -13 -7 3 3.42 4.13
 13 7 -3 8.57 4.28
 -13 7 -3 18.29 5.29
 13 7 -3 14.87 5.23
 13 7 -3 10.31 4.55
 -13 7 -3 6.43 4.36
 13 7 -3 17.81 5.65
 -13 7 -3 7.62 4.75
 13 7 -4 124.89 10.82
 -13 7 -4 117.22 11.05
 13 7 -4 99.99 9.99
 -13 -7 4 112.95 10.31
 13 7 -4 101.65 10.08
 -13 7 -4 93.83 10.07
 -13 7 -4 114.23 10.96
 13 7 -4 98.72 10.54
 -13 -7 5 62.7 7.98
 13 7 -5 67.36 9.07
 -13 7 -5 63.98 9.09
 13 7 -5 56.64 8.03
 13 7 -5 51.69 7.88
 -13 7 -5 69.04 9.34
 -13 7 6 22.73 5.99
 -13 -7 6 19.42 5.95
 13 7 -6 18.92 5.95
 -13 7 -6 29.68 7.84
 13 7 -6 16.88 6.13
 13 7 -6 30.56 6.86
 -13 7 -6 21.55 6.52
 -13 -7 7 8.26 5.31
 13 7 -7 5.67 5.1
 -13 7 7 7.76 5.61
 -13 7 -7 5.26 5.56
 13 7 -7 19.96 6.6
 -13 7 -7 10.5 6.23
 13 7 -7 3.73 5.26
 -13 -7 8 -1.1 4.96
 13 7 -8 1.23 5.29
 -13 7 8 -1.24 5.46
 13 7 -8 -4.21 6.18
 -13 7 -8 10.27 7.2
 13 7 -8 1.4 5.5
 -13 7 -8 5.84 6.69
 -13 9 0 -1.18 4.77
 13 9 0 4.31 4.75
 -13 -9 0 2.81 4.28
 13 9 0 7.53 5.36
 -13 9 0 1.19 4.67
 -13 -9 1 51.69 8.18
 -13 -9 -1 38.07 7
 -13 9 -1 35.08 7.13
 13 9 -1 55.02 8.45
 13 9 1 36.44 7.14
 -13 9 1 51.83 9.19
 13 9 1 36.22 7.28
 13 9 -1 43.32 7.87
 -13 9 -1 52.63 8.49
 -13 9 1 24.07 6.78
 13 9 2 27.39 6.78
 13 9 -2 28.66 7.03
 -13 9 -2 44.82 8.27
 -13 9 2 34.11 7.97
 -13 9 -2 22.95 6.84
 13 9 -2 27.56 7.01
 -13 -9 2 17.74 5.92
 13 9 -2 22.13 6.2
 -13 9 -2 23.6 6.44
 13 9 -2 19.22 6.01
 13 9 2 20.8 6.21
 -13 9 2 29.1 7.16
 -13 9 3 4 5.76
 13 9 -3 8 5.6
 -13 9 -3 6.05 5.74
 13 9 3 4.58 5.7
 13 9 -3 1.29 4.84
 -13 9 -3 2.52 5.08
 -13 -9 3 1.08 4.76
 13 9 -3 19.49 6.39
 -13 9 -3 2.43 4.91
 13 9 -3 4.12 4.98
 13 9 3 -1.14 4.73
 -13 9 3 -1.34 5.76
 13 9 -4 46.33 8.52
 -13 9 -4 56.1 9.05
 -13 -9 4 53.5 8.68
 13 9 -4 68.43 9.87
 -13 9 -4 37.1 7.8
 13 9 -4 38.86 7.54
 13 9 -4 23.23 7.5
 -13 9 -4 41.46 8.73
 13 9 -5 35.75 7.45
 13 9 -5 46.48 8.86
 -13 9 -5 44.7 8.98
 -13 -9 5 21.71 7.04
 13 9 -5 52.79 10.05
 -13 9 -5 27.37 8.08
 13 9 -5 44.12 8.83
 -13 9 -5 44.83 8.84
 14 0 0 170.54 8.56
 -14 0 -1 -0.45 2.08
 -14 0 1 0.41 0.65
 -14 0 1 0.72 0.75
 14 0 1 -0.3 1.41
 -14 0 1 3.21 2.21
 -14 0 -2 650.79 21.86
 -14 0 2 683.37 22.9
 14 0 2 630.28 19.87
 -14 0 2 658.52 19.59
 14 0 2 623.72 18.45
 14 0 -2 654.99 19.59
 -14 0 -2 632.09 18.9
 -14 0 2 630.16 19.45
 14 0 -2 652.9 19.64
 -14 0 -2 632.32 18.95
 -14 0 2 657.39 22.91
 14 0 2 618.73 18.43
 14 0 -3 3.31 2.12
 -14 0 -3 0.33 1.55
 -14 0 -3 1.01 1.51
 14 0 -3 -0.37 1.64
 -14 0 3 0.9 1.97
 -14 0 4 19 3.46
 14 0 -4 21.1 3.74
 -14 0 -4 23.58 3.73
 14 0 -4 24.49 4.1
 14 0 -4 20.28 3.73
 -14 0 -4 15.37 3.19
 -14 0 4 19.85 4.07
 -14 0 5 0.47 2.08
 14 0 -5 -0.62 2.51
 -14 0 5 1.36 2.94
 -14 0 -5 0.6 2.64
 -14 0 -5 1.21 2.56
 14 0 -6 196.06 12.66
 -14 0 -6 179.26 12.18
 14 0 -6 183.92 11.85
 -14 0 -6 195.24 12.53
 14 0 -6 197.49 12.85
 -14 0 6 191.77 12.39
 -14 0 7 2.8 2.92
 -14 0 7 -0.87 3.74
 14 0 -7 0.94 3.7
 -14 0 -7 -1.81 4.14
 14 0 -7 0.95 4.2
 -14 0 -7 -3.68 4.13
 -14 0 8 46.65 7.46
 14 0 -8 56.75 8.68
 -14 0 -8 40.92 7.68
 14 0 -8 49.62 8.34
 -14 0 -8 45.89 8.08
 -14 0 9 1.09 4.78
 14 0 -9 -1.29 5.34
 -14 0 -9 2.51 5.41
 14 0 -9 2.63 5.43
 -14 0 -9 -1.27 5.36
 -14 0 10 74.62 10.24
 14 0 -10 64.92 10.68
 -14 0 -10 59.89 10.41
 14 0 -10 63.25 10.73
 -14 0 -10 59.63 10.69
 14 2 0 656.53 19.01
 -14 2 0 651.01 19.69
 -14 -2 0 674.01 23.81
 -14 2 0 650.34 19.69
 14 2 0 651.19 19
 -14 2 0 663.28 21.17
 14 2 0 648.89 22.68
 14 2 -1 263.53 9.48
 14 2 -1 261.09 9.47
 -14 2 -1 257.7 9.67
 -14 2 1 279.84 11.53
 -14 2 -1 254.09 10.31
 14 2 -1 268.1 10.08
 -14 -2 -1 278.93 9.88
 -14 2 -1 273.66 9.82
 -14 -2 1 290.15 13.19
 -14 2 -1 242.65 9.67
 14 -2 1 255.38 9.4
 14 2 1 258.74 11.66
 14 2 -1 287.32 12.28
 -14 -2 1 245.62 9.79
 -14 -2 1 294.15 12.88
 -14 -2 1 247.02 9.74
 -14 2 2 34.96 4.19
 -14 -2 2 39.02 4.6
 -14 2 -2 36.49 3.39
 -14 -2 2 39.44 4.95
 -14 2 -2 32.48 3.99
 14 -2 2 29.38 2.07
 14 2 2 29.35 3.76
 14 -2 2 29.9 2.9
 14 2 -2 34.78 3.44
 14 2 -2 32.84 4.16
 14 2 -2 35.46 3.38
 -14 2 -2 34.98 3.38
 14 2 -3 23.5 3.33
 -14 2 -3 20.85 3.12
 14 2 -3 19.89 3.2
 -14 2 -3 16.33 2.84
 14 -2 3 17.48 1.96
 -14 2 -3 18.65 2.95
 -14 -2 3 22.84 4.19
 -14 -2 4 11.06 3.29
 -14 2 -4 9.78 2.8
 14 2 -4 11.95 3.11
 14 2 -4 9.38 3.08
 14 -2 4 4.51 1.11
 -14 2 4 6.22 2.78
 -14 -2 4 8.01 3.57
 -14 2 -4 5.57 1.14
 14 2 -4 6.96 2.74
 -14 2 -4 9.31 2.84
 -14 -2 5 34.12 4.9
 14 2 -5 37.79 5.3
 14 -2 -5 34.94 4.99
 -14 -2 5 42.35 6.35
 14 -2 5 27.95 2.11
 -14 2 5 43.9 5.63
 -14 2 -5 38.32 2.89
 -14 -2 6 21.13 5.53
 -14 2 6 24.19 4.93
 -14 2 -6 39.59 5.78
 14 2 -6 23 4.97
 14 -2 -6 29.61 5.06
 -14 2 -6 37.97 5.76
 14 2 -6 24.52 5.05
 -14 -2 6 29.29 4.9
 14 2 -7 88.33 9.2
 -14 -2 7 73.77 8.79
 -14 2 7 74.82 8.13
 -14 -2 7 53.85 6.68
 14 2 -7 53.18 7.63
 -14 2 -7 70.12 8.5
 -14 2 -7 69.18 8.5
 -14 2 -8 95.44 10.69
 -14 2 8 104.61 10.46
 -14 2 -8 122.23 11.87
 14 2 -8 106.09 11.13
 -14 -2 8 116.08 9.91
 14 2 -8 90.37 10.49
 14 2 -9 37.19 8.16
 -14 2 -9 20.19 6.87
 -14 -2 9 22.28 7.02
 -14 2 9 16.96 5.93
 14 2 -9 16.82 7.04
 -14 2 -9 16.52 6.64
 -14 -2 9 18.8 5.4
 14 2 -10 1.47 6.35
 -14 2 -10 -4.34 5.7
 -14 2 10 3.56 5.43
 -14 -2 10 10.23 5.85
 14 2 -10 -2.98 6.3
 -14 2 -10 5.86 6.18
 14 4 0 16.61 3.31
 14 4 0 26.52 4.41
 14 4 0 25.48 3.31
 14 4 0 17.3 3.21
 -14 4 0 17.16 3.27
 -14 4 0 27.53 3.75
 -14 4 0 21.83 3.05
 -14 4 1 323.5 13.4
 -14 4 -1 350.65 12.19
 14 4 -1 329.01 13.64
 -14 4 -1 360.35 14.44
 14 4 -1 351.14 14.74
 14 4 1 365.26 15.77
 14 4 -1 333.21 13.44
 14 4 -1 348.84 15.93
 -14 -4 1 316.5 14.9
 14 4 1 334.32 13.8
 -14 4 -1 359.56 14.45
 14 4 1 310.76 13.51
 14 4 -1 321.2 13.52
 -14 -4 2 8.2 3.14
 14 4 -2 4.77 2.45
 14 4 -2 8.47 2.61
 -14 4 -2 7.82 2.52
 14 4 -2 5.36 2.89
 -14 4 -2 9.24 2.65
 14 4 -2 9.33 2.72
 -14 4 -2 5.48 1.44
 14 4 -3 39.24 5.66
 -14 -4 3 37.48 5.27
 -14 4 -3 32.26 3.79
 -14 4 3 42.69 5.06
 -14 -4 4 15.59 3.76
 14 4 -4 7.46 2.96
 -14 4 4 12.09 3.58
 -14 4 -4 9.69 2.12
 14 4 -4 8.06 3.96
 -14 4 -4 8.68 3.42
 14 4 -4 8.91 3.23
 14 4 -4 13.14 3.58
 -14 4 -5 38.46 5.73
 14 4 -5 46.5 6.01
 14 4 -5 48.63 6.2
 -14 4 -5 46.67 6.28
 -14 4 5 33.78 5.49
 14 -4 -5 42.18 5.4
 14 4 -5 41.39 7.09
 -14 -4 5 31.72 5.36
 14 4 -6 2.52 3.99
 -14 4 -6 8.61 4.23
 14 -4 -6 4.12 3.48
 -14 -4 6 2.23 3.41
 14 4 -6 2.52 3.47
 -14 4 -6 9.43 4.53
 14 4 -6 7.38 5.17
 -14 4 6 3.9 3.77
 -14 4 -7 77.04 9.44
 14 4 -7 96.13 11.43
 -14 -4 7 105.49 9.46
 14 4 -7 89.98 9.75
 -14 4 7 105.16 10.08
 14 4 -7 103.91 10.18
 -14 4 -7 69.94 9.01
 -14 4 8 10.96 4.66
 -14 -4 8 24.97 6
 14 4 -8 12.47 5.39
 -14 4 -8 26.47 6.81
 -14 4 -8 21.94 6.29
 14 4 -8 14.84 6.05
 -14 4 -9 52.12 9.24
 14 4 -9 19.85 7.06
 -14 -4 9 53.18 7.96
 -14 4 -9 40.12 8.87
 14 4 -9 47.63 9.52
 -14 4 9 31.28 7.49
 -14 6 0 203.5 12.32
 14 6 0 193.71 11.68
 -14 6 0 182.1 9.47
 14 6 0 164.7 11.64
 -14 -6 0 221.68 12.63
 14 6 0 197.53 11.72
 -14 6 0 200.75 12.19
 14 6 -1 69.91 7.67
 -14 6 -1 70.14 7.3
 -14 6 -1 71.8 7.47
 14 6 -1 97.66 8.01
 -14 6 1 76.1 7.85
 14 6 1 78.2 7.49
 14 6 -1 94.94 8.58
 14 6 -1 76.78 5.58
 -14 -6 1 81.24 8.08
 -14 -6 -1 63.8 7.15
 -14 6 -1 81.58 7.89
 -14 6 1 93.65 8.36
 14 6 1 85.25 7.7
 14 6 -1 80.64 7.39
 -14 -6 -2 26.73 5.06
 -14 -6 2 35.31 5.75
 14 6 -2 37.63 5.51
 -14 6 -2 36.26 5.55
 14 6 -2 27.38 4.81
 -14 6 -2 36.18 5.83
 14 6 -2 28 5.47
 -14 6 2 26.89 4.28
 14 6 -2 35.15 5.73
 -14 6 -2 33.95 5.57
 -14 -6 3 18.77 4.78
 14 6 -3 13.81 4.26
 -14 6 -3 14.7 4.38
 -14 6 -3 9.25 4.03
 14 6 -3 12.31 4.19
 14 6 -3 8.41 4.27
 -14 6 3 11.55 3.68
 14 6 -3 7.53 4.05
 -14 6 -3 20.12 4.97
 -14 6 4 2.79 3.01
 14 -6 -4 4.24 3.21
 14 6 -4 9.03 4.29
 -14 -6 4 8.95 4.3
 14 6 -4 8.73 4.02
 -14 6 -4 6.82 3.68
 14 6 -4 10.37 3.85
 -14 6 -4 5.97 3.83
 14 6 -5 0.98 3.66
 -14 6 5 7.14 4.08
 -14 -6 5 5.1 4.24
 14 -6 -5 7.4 3.05
 -14 6 -5 3.76 4.3
 14 6 -5 7.98 4.28
 -14 6 -5 3.79 3.82
 14 6 -5 -0.89 3.78
 14 6 -6 117.62 11.41
 14 6 -6 118.08 11.36
 -14 6 -6 107.09 10.93
 14 6 -6 115.84 11.17
 -14 6 6 110.69 10.35
 -14 -6 6 122.48 10.71
 -14 6 -6 96.24 10.5
 14 6 -7 24.96 6.35
 -14 6 -7 35.55 7.62
 -14 -6 7 26.02 6.33
 14 6 -7 20.5 5.88
 -14 6 -7 13.04 5.94
 14 6 -7 25.71 7.09
 -14 6 7 34.78 7.12
 14 6 -8 6.42 5.42
 -14 6 -8 -1.34 5.54
 -14 -6 8 8.32 5.57
 14 6 -8 -1.28 5.87
 -14 6 8 -1.15 5.35
 14 6 -8 2.57 5.42
 -14 6 -8 1.34 5.79
 14 8 0 43.94 7.05
 -14 8 0 41.15 7.35
 -14 -8 0 51.3 7.69
 -14 8 0 50.8 7.55
 -14 -8 1 0.92 3.89
 -14 -8 -1 3.34 3.61
 14 8 -1 2.84 4.17
 -14 8 -1 -3.99 4.56
 14 8 -1 2.75 4.04
 14 8 1 6.35 4.07
 -14 8 1 -1.03 4.15
 -14 8 1 -3.09 4.35
 14 8 1 1.81 3.82
 14 8 -1 -0.92 4.21
 -14 8 -1 -3.99 4.64
 14 8 -2 127.31 11.34
 14 8 -2 125.78 11.19
 -14 8 -2 128.26 11.73
 -14 -8 2 131.8 11.71
 -14 -8 -2 90.95 9.51
 14 8 -2 130.62 12.09
 -14 8 -2 123.96 11.56
 14 8 2 113.66 10.63
 -14 8 -2 135.31 11.87
 -14 8 2 124.35 11.86
 14 8 -2 101.6 10.27
 -14 8 2 133.03 12.43
 14 8 2 101.61 10.32
 14 8 3 -0.98 4.4
 -14 -8 3 2.98 4.46
 14 8 -3 4.51 4.76
 -14 8 -3 1.09 4.39
 14 8 -3 -0.99 4.27
 -14 8 -3 2.1 4.34
 14 8 -3 1.97 3.88
 -14 8 -3 1.05 4.42
 14 8 3 -1.96 4.4
 14 8 -3 -0.99 4.62
 -14 -8 4 25.62 6.41
 14 8 -4 13.8 5.64
 -14 8 -4 38.21 7.5
 14 8 -4 25.32 6.66
 -14 8 -4 28.18 7.26
 14 8 -4 21.54 5.82
 14 8 -4 22.27 6.08
 -14 8 -4 24.62 6.93
 -14 8 -5 13.2 6.16
 -14 -8 5 5.29 4.84
 -14 8 5 3.9 4.63
 14 8 -5 8 5.51
 -14 8 -5 8.43 5.51
 14 8 -5 1.3 5.13
 -14 8 -5 1.28 5.04
 14 8 -5 9.08 5.75
 14 8 -5 -2.14 4.8
 -14 -8 6 -3.29 5.47
 -14 8 6 -2.2 4.83
 14 8 -6 -1.25 5.38
 -14 8 -6 2.62 5.41
 -14 8 -6 -2.6 5.12
 14 8 -6 -1.24 5.87
 -14 8 -6 8.34 6.36
 14 8 -6 -1.12 5.33
 14 10 0 66.06 9.61
 -14 10 0 55.09 9.83
 -14 10 0 75.17 10.7
 -14 -10 0 53.32 8.41
 14 10 1 19.3 6.58
 -14 10 1 23.07 7.87
 14 10 -1 25.45 7.35
 -14 10 -1 27.8 7.59
 14 10 1 38.62 8.05
 14 10 -1 36.28 7.64
 -14 10 1 25.96 7.45
 -14 10 -1 26.39 7.38
 -14 -10 1 26.06 6.8
 -14 -10 -1 23.39 6.74
 14 10 -2 6.2 5.98
 -14 10 -2 1.33 5.23
 -14 -10 2 8.32 5.92
 14 10 2 7.28 5.45
 -14 10 2 4.24 6.22
 -14 10 2 -2.83 6.35
 14 10 -2 1.23 5.09
 -14 10 -2 5.29 5.7
 14 10 2 1.21 5.22
 14 10 -3 6.38 5.62
 -14 10 -3 1.35 5.83
 14 10 3 -3.76 5.06
 -14 10 3 4.44 5.97
 14 10 -3 5.12 6.18
 -14 10 -3 1.36 5.47
 -14 -10 3 3.69 5.73
 14 10 -3 3.44 4.84
 -14 10 -3 11.32 6.59
 14 10 -3 1.45 5.56
 -14 10 3 1.48 5.69
 14 10 3 8.77 5.74
 -15 1 0 1.08 0.67
 -15 1 0 1.6 1.69
 -15 1 0 -0.17 0.64
 15 1 0 -0.44 1.88
 -15 1 1 15.1 2.89
 -15 -1 -1 10.46 1.23
 -15 1 -1 11.67 1.46
 15 -1 -1 11.67 1.76
 -15 1 1 13 1.75
 15 1 1 13.31 1.3
 -15 1 -1 13.23 1.47
 15 1 1 15.13 2.86
 15 1 -1 19.68 3.56
 15 -1 1 13.11 2.28
 15 1 -1 17.56 1.75
 15 1 1 12.14 1.28
 -15 1 -1 11.41 1.42
 -15 1 1 12.89 1.74
 15 1 -1 21 1.87
 -15 -1 1 13.76 1.62
 -15 -1 1 8.65 2.87
 -15 -1 1 12.66 1.57
 -15 -1 2 305.27 14.02
 -15 1 -2 291.69 12.91
 15 -1 2 276.1 10
 15 -1 2 282.93 10.29
 15 1 2 323.41 12.45
 15 1 -2 295.24 13.43
 15 1 -2 286.38 10.73
 -15 1 -2 306.65 10.53
 -15 1 2 310.93 13.5
 -15 -1 2 294.42 14.21
 -15 -1 2 307.8 13.74
 15 -1 2 273.11 9.98
 15 1 -2 293.29 10.8
 -15 1 -2 309.51 10.54
 15 1 2 295.34 10.1
 15 1 2 300.41 10.12
 -15 1 -3 303.27 11.95
 15 1 -3 315.92 12.43
 -15 1 -3 287.86 11.76
 15 1 -3 330.08 12.63
 -15 1 -3 272.38 10.41
 15 1 -4 275.02 12.83
 -15 1 -4 260.86 12.3
 -15 1 4 269.24 12.71
 15 1 -4 305.47 14.25
 15 -1 -4 281.4 13.81
 -15 -1 4 280.29 14.77
 -15 1 4 288.91 14.02
 15 1 -4 268.35 12.68
 -15 1 -4 277.2 12.63
 15 -1 -5 5.19 3.03
 15 1 -5 7.87 3.18
 -15 1 5 13.03 3.83
 -15 -1 5 9.89 3.74
 -15 -1 5 14.23 3.52
 -15 1 5 14.17 3.34
 -15 -1 6 86.58 7.62
 -15 1 6 90.14 6.99
 15 1 -6 81.18 8.15
 15 -1 -6 88.88 8.46
 -15 1 -6 89.35 8.36
 15 1 -6 102.12 8.94
 15 1 -6 82.94 8.29
 -15 1 -6 91.05 8.35
 -15 -1 6 75.28 8.54
 -15 1 6 85.92 8.38
 -15 -1 7 49.97 6.34
 -15 1 7 45.27 6.91
 -15 -1 7 49.79 7.35
 15 1 -7 45.24 7.36
 -15 1 -7 40.67 6.84
 15 1 -7 53.11 7.83
 -15 1 -7 35.67 6.43
 -15 -1 8 7.28 4.16
 15 1 -8 10 5.45
 -15 1 -8 8.52 5.39
 -15 1 8 2.93 4.64
 -15 -1 8 5.21 5.12
 15 1 -8 5.48 4.63
 -15 1 -8 4.21 4.64
 15 1 -9 93.24 11.67
 -15 1 -9 78.42 10.79
 -15 1 9 88.56 10.17
 -15 -1 9 58.87 9.28
 15 1 -9 75.33 10.53
 -15 1 -9 58.94 9.42
 15 1 -10 23.66 7.95
 -15 1 -10 22.83 7.67
 -15 1 10 30.48 7.84
 -15 -1 10 25.38 7.53
 15 1 -10 29.13 8.72
 -15 1 -10 21.03 7.44
 -15 3 0 3.45 2
 -15 3 0 2.65 1.7
 15 3 0 1.14 1.55
 15 3 0 1.14 1.61
 -15 3 0 0.66 1.46
 15 3 -1 320.09 13.51
 -15 3 -1 317.76 12.26
 15 3 1 295.78 11.7
 15 3 -1 331.29 12.8
 -15 3 -1 303.25 12.23
 15 3 -1 308.55 11.72
 15 3 1 286.56 11.59
 -15 3 -1 308.02 11.58
 -15 3 1 343.82 13.29
 -15 3 -1 315.44 12.24
 15 3 -1 290.97 11.53
 -15 3 -2 8.78 2.77
 -15 3 -2 8.14 2.45
 15 3 -2 12.32 2.93
 -15 -3 2 12.8 3.51
 15 3 -2 17.03 2.86
 -15 3 -2 12.17 2.61
 15 3 -2 8.12 2.32
 -15 3 -2 12.49 2.6
 15 3 -3 41.93 5.79
 -15 3 -3 49.39 4.75
 -15 -3 3 31.31 4.79
 -15 3 3 46.63 5.22
 15 3 -3 40.41 4.41
 -15 3 -3 45.94 4.62
 -15 3 -3 40.64 4.19
 15 3 -3 33.36 4.15
 15 3 -4 48.7 5.72
 15 -3 -4 47.06 5.64
 15 3 -4 60.47 7.37
 -15 3 4 49.54 5.88
 -15 -3 4 41.08 5.4
 15 3 -5 392.39 17.81
 -15 3 -5 404.55 17.95
 15 -3 -5 413 18.12
 15 3 -5 433.73 18.86
 -15 3 5 395.57 18.17
 -15 -3 5 387.2 17.82
 -15 3 -5 383.35 17.65
 15 3 -5 416.36 18.16
 -15 -3 6 29.39 5.43
 15 3 -6 21.1 5.05
 -15 3 -6 23.99 4.81
 15 3 -6 23.38 5.04
 -15 3 -6 25.47 5.39
 15 -3 -6 17.44 4.7
 -15 3 6 35.22 5.87
 -15 -3 6 31.96 5.7
 -15 -3 7 17.13 4.86
 15 3 -7 7.47 4.66
 -15 3 -7 16.46 5.17
 -15 3 -7 11.96 5
 15 3 -7 14.03 5.16
 15 -3 -7 12.56 4.37
 -15 -3 7 11.54 5.32
 -15 3 7 9.51 4.45
 -15 3 8 4.89 4.48
 15 3 -8 8.86 6.01
 -15 3 -8 12 5.6
 15 3 -8 1.11 4.98
 -15 3 -8 5.45 4.71
 -15 -3 8 8.59 4.73
 -15 -3 8 -1.15 5.53
 -15 3 9 9.91 6.21
 15 3 -9 -1.29 5.43
 -15 3 -9 5.08 5.25
 15 3 -9 16.76 6.43
 -15 3 -9 11.45 6.63
 -15 -3 9 11.14 5.97
 -15 -3 9 13.29 5.55
 -15 5 0 10.98 2.7
 15 5 0 13.32 4.1
 15 5 0 11.35 2.61
 -15 -5 0 9.83 3.52
 15 5 0 9.15 3.02
 15 5 -1 11.61 3.89
 15 5 1 10.35 3.39
 15 5 1 5.09 2.13
 -15 5 -1 9.16 2.21
 15 5 -1 7.2 2.45
 -15 -5 1 0.67 2.94
 -15 -5 -1 6 3.72
 -15 5 2 24.89 4.43
 -15 -5 2 30.49 5.31
 15 5 -2 34.46 4.37
 15 5 -2 40.36 5.94
 15 5 -3 375.73 18.82
 -15 5 -3 394.29 17.69
 15 5 -3 389.64 17.04
 -15 5 -3 368.51 17.16
 15 5 -3 362.25 15.95
 -15 -5 3 410.51 18.57
 -15 5 -3 392.13 14.83
 -15 5 3 396.65 16.92
 -15 5 -3 390.06 17.51
 15 5 -3 365.51 16.71
 -15 5 -4 41.16 5.96
 15 5 -4 34.09 5.37
 -15 -5 4 25.67 5.26
 -15 5 -4 31.57 5.46
 15 -5 -4 34.71 4.85
 -15 5 4 32.29 5.32
 15 5 -4 38.22 6.37
 15 5 -4 30.47 5.3
 15 5 -5 15.53 4.93
 -15 -5 5 22.32 4.93
 15 5 -5 17.25 4.7
 15 -5 -5 14.98 3.95
 -15 5 5 10.54 4.27
 15 5 -5 10.16 4.21
 -15 5 -5 26.91 5.44
 -15 5 -5 21.36 5.13
 -15 5 6 2.55 4.44
 15 -5 -6 21.69 5.01
 -15 -5 6 8.44 4.41
 15 5 -6 10.88 5.06
 -15 5 -6 9.3 4.57
 15 5 -6 12.97 5.22
 -15 5 -6 16.77 5.32
 15 5 -6 14.44 5.04
 -15 -5 7 65.47 8.31
 -15 5 7 78.23 9.25
 15 5 -7 84.53 9.99
 -15 5 -7 77.43 9.66
 15 5 -7 80.23 10.92
 -15 5 -7 62.27 9.02
 15 5 -7 90.81 10.16
 -15 -5 8 8.89 4.92
 15 5 -8 7.14 5.55
 -15 5 -8 15.84 6.44
 -15 5 8 7.5 5.17
 15 5 -8 14.99 6.9
 15 5 -8 3.56 5.23
 -15 5 -8 1.22 5.03
 15 5 -9 63.85 10.52
 -15 5 9 50.17 8.84
 15 5 -9 50.12 9.78
 -15 5 -9 43.86 8.97
 -15 5 -9 60.62 10.31
 15 5 -9 49.89 10.14
 -15 -5 9 58.17 9.05
 15 7 0 3.05 3.5
 -15 7 0 -2.49 3.93
 15 7 0 7.04 4.52
 -15 -7 0 9.74 4.8
 15 7 0 1.52 3.68
 -15 7 0 0.84 4.03
 -15 7 -1 56.76 7.31
 15 7 -1 40.6 6.2
 -15 7 1 38.74 6.34
 15 7 -1 46.14 6.58
 15 7 1 54.37 6.8
 -15 7 -1 40.88 6.53
 15 7 -1 28.58 5.97
 -15 7 1 39.08 5.05
 -15 -7 1 28.79 6.05
 -15 -7 -1 30.11 5.89
 15 7 -1 58.75 7.75
 15 7 1 44.59 6.5
 -15 7 1 42.22 6.74
 15 7 -2 90.96 8.64
 -15 7 -2 87.64 9.04
 15 7 -2 70.6 8.37
 -15 7 -2 88.06 9.32
 -15 7 -2 78.45 8.48
 15 7 -2 94.74 9
 -15 7 2 68.32 6.83
 15 7 -2 67.16 8.28
 15 7 2 98.15 9.04
 -15 7 2 83.8 9.05
 15 7 2 85.53 8.35
 -15 -7 2 99.03 9.73
 -15 -7 -2 89.37 8.98
 -15 7 2 75.5 8.64
 15 7 -3 18.61 4.96
 -15 7 -3 17.02 5.19
 15 7 -3 5.71 4.45
 -15 7 -3 23.2 5.62
 15 7 -3 16.86 5
 -15 7 3 14.99 4.26
 15 7 -3 8.78 5.02
 -15 7 -3 16.78 5.33
 -15 -7 3 16.44 5.35
 -15 7 -4 85.68 9.95
 15 7 -4 118.49 10.5
 -15 7 -4 109.81 10.78
 -15 7 4 115.68 9.86
 -15 7 -4 104.27 10.64
 15 7 -4 106.09 10.12
 15 7 -4 115.29 11.28
 -15 -7 4 108.42 10.44
 15 7 -4 96.56 10.19
 -15 7 5 66.09 8.4
 15 7 -5 87.64 9.84
 -15 7 -5 86.26 9.99
 -15 -7 5 88.22 9.69
 -15 7 -5 76.94 9.86
 15 7 -5 74.02 9.51
 -15 7 -5 62.49 8.76
 15 7 -5 78.23 9.25
 15 7 -6 25.5 6.73
 15 7 -6 32.07 7.13
 -15 7 -6 23.18 6.88
 -15 -7 6 33.63 7.05
 15 7 -6 31.82 7.32
 -15 7 6 27.84 6.59
 -15 7 -6 24.53 7.01
 -15 -7 7 26.92 7.04
 15 7 -7 9.8 5.61
 15 7 -7 11.04 5.93
 -15 7 -7 8.93 5.84
 -15 7 7 17.99 6.58
 -15 7 -7 7.67 5.17
 15 7 -7 12.27 6.03
 -15 -9 0 1.01 4.44
 -15 9 0 5.8 5.5
 15 9 0 -1.04 4.57
 -15 9 0 5.79 5.2
 15 9 0 1.04 4.84
 -15 -9 1 71.11 9.46
 -15 -9 -1 61.98 8.62
 -15 9 1 62.26 9.24
 -15 9 -1 61.47 9.3
 15 9 1 80.87 9.65
 15 9 -1 64.88 9.1
 15 9 1 67.96 9.19
 15 9 -1 76.71 9.55
 -15 9 1 73.74 10.09
 -15 9 -1 75.24 9.79
 -15 -9 -2 24.64 6.4
 15 9 -2 32.73 7.48
 15 9 2 28.26 6.75
 -15 9 2 29.46 7.29
 15 9 -2 47.1 8.03
 -15 9 -2 27.49 6.95
 -15 9 2 46.6 8.47
 15 9 2 23.05 6.23
 15 9 -2 17.29 6.65
 -15 -9 2 31.02 7.14
 15 9 -2 22.63 6.47
 -15 9 -2 23 6.52
 15 9 -3 7.78 5.18
 -15 -9 3 6.85 5.33
 -15 9 3 3.36 4.26
 15 9 -3 6.7 5.11
 15 9 3 15.3 5.7
 -15 9 -3 7.08 6.15
 -15 9 3 3.92 5.98
 15 9 -3 6.37 5.27
 -15 9 -3 4.94 5.55
 15 9 -3 8.95 5.49
 -15 9 -3 3.55 5.01
 15 9 3 10.92 5.45
 -15 9 3 1.31 5.52
 15 9 4 35.78 7.87
 -15 9 4 44.07 7.75
 15 9 4 36.96 7.94
 15 9 -4 25 6.86
 -15 9 -4 38.71 8.21
 15 9 -4 40.26 8.97
 -15 9 -4 45.87 8.84
 15 9 -4 45.3 8.39
 -15 9 -4 51.4 8.95
 15 9 -4 27.21 6.98
 -15 -9 4 45.65 8.49
 -15 -9 5 63.63 9.83
 15 9 -5 47.93 9.05
 15 9 -5 57.47 9.21
 15 9 -5 69.85 10.45
 -15 9 -5 53.06 9.36
 -15 9 5 36.85 7.5
 15 9 -5 54.79 9.92
 -15 9 -5 45.23 9.24
 -15 9 -5 47.58 8.96
 16 0 0 2721.52 74.17
 -16 0 1 -0.51 2.38
 -16 0 1 1.62 0.71
 -16 0 1 0.72 0.67
 16 0 1 1.06 1.81
 16 0 2 57.59 3.22
 -16 0 2 61.78 3.91
 16 0 2 64.33 4.64
 16 0 2 58.08 3.23
 -16 0 2 54.82 3.8
 -16 0 3 7.41 2.91
 16 0 -3 7.14 2.29
 -16 0 -3 4.29 1.89
 16 0 -3 4.34 1.97
 -16 0 -3 8.68 2.07
 16 0 -4 309.16 13.72
 -16 0 -4 304.38 13.18
 16 0 -4 308.56 13.77
 -16 0 -4 283.86 13.04
 -16 0 4 345.81 15.9
 16 0 -4 317.7 15.06
 -16 0 -5 16.15 3.72
 -16 0 5 14.84 4.45
 -16 0 -5 15.35 3.6
 16 0 -5 17.76 4.36
 16 0 -6 691.63 27.67
 16 0 -6 701.47 27.66
 -16 0 -6 684.36 27
 -16 0 6 755.98 25.89
 -16 0 6 688.14 28.18
 16 0 -6 726.4 27.87
 -16 0 -6 682.93 26.81
 -16 0 7 2.78 4.09
 -16 0 7 5.56 3.57
 -16 0 -7 15.56 5.11
 16 0 -7 17.52 5.39
 16 0 -7 10.28 5.01
 -16 0 -7 7.03 4.58
 16 0 -8 16.4 6.53
 -16 0 -8 7.2 4.97
 -16 0 8 7.22 4.64
 16 0 -8 1.11 4.68
 -16 0 -8 12.49 5.66
 16 0 -9 1.27 6.1
 -16 0 -9 3.58 5.15
 16 0 -9 2.58 5.57
 -16 0 -9 7.29 5.35
 -16 0 9 3.43 5.23
 -16 0 10 133.5 13.45
 -16 2 0 62.85 5.09
 -16 2 0 66.55 4.03
 16 2 0 65.86 3.52
 -16 2 0 59.47 3.84
 16 2 0 66.47 6.04
 16 2 0 59.63 3.39
 16 -2 1 247.75 9.79
 16 2 1 257.52 12.1
 16 2 1 254.24 9.11
 16 2 -1 287.83 13.13
 -16 2 1 264.4 11.87
 -16 2 -1 268.91 10.97
 16 2 -1 267.06 9.97
 -16 2 -1 251.37 9.62
 16 2 1 255.91 9.1
 16 2 -1 260.78 9.36
 -16 2 -1 259.78 9.5
 16 2 -1 274.61 9.48
 -16 2 -1 269.55 9.61
 16 2 2 866.57 27.18
 16 -2 2 760.96 22.5
 -16 2 -2 815.72 24.4
 16 2 -2 832.46 24.61
 16 2 -2 835.02 24.59
 -16 2 -2 827.91 24.43
 -16 2 -3 13.88 2.71
 16 2 -3 11.18 2.69
 -16 2 3 15.91 3.63
 16 -2 3 8.73 1.85
 16 2 -3 13.49 2.93
 -16 2 -3 10.64 2.5
 -16 -2 3 11.8 3.3
 -16 -2 4 298.41 13.98
 16 2 -4 280.12 12.7
 -16 2 -4 257.7 12.2
 16 -2 -4 284.24 13.98
 16 2 -4 271.25 13.8
 -16 2 -4 258.67 12.13
 16 2 -4 286.32 12.83
 16 -2 4 230.23 8.81
 -16 2 4 268.15 13.62
 -16 -2 4 255.57 14.9
 -16 -2 5 31.24 5.97
 -16 -2 5 22.82 4.68
 16 -2 -5 34.26 5.21
 16 2 -5 29.29 5.16
 -16 -2 5 37.19 5.47
 -16 2 5 34.34 5.61
 16 2 -6 56.5 7.03
 -16 2 -6 56.36 6.79
 16 2 -6 59.45 7.14
 -16 2 -6 51.34 6.67
 -16 -2 6 52.87 6.69
 16 -2 -6 57.78 7
 16 2 -6 72.12 7.95
 -16 2 6 52.81 6.91
 -16 -2 6 48.51 6.38
 -16 -2 6 53.25 7.84
 -16 -2 7 71.76 7.85
 16 -2 -7 81.82 8.71
 16 2 -7 76.62 8.78
 -16 -2 7 57.4 8.35
 -16 2 7 60.11 7.83
 16 2 -7 76.38 9.01
 -16 2 -7 77.36 8.52
 -16 2 -7 62.59 7.92
 -16 -2 7 71.27 7.77
 -16 2 -8 209.14 15.63
 16 2 -8 251.54 17.11
 -16 -2 8 259.53 17.56
 -16 2 8 257.74 16.34
 -16 -2 8 277.31 15.78
 16 2 -8 250.4 16.9
 -16 2 -8 218.99 15.92
 -16 2 9 35.66 7.38
 16 2 -9 22.75 6.63
 -16 2 -9 24.27 6.71
 16 2 -9 28.06 7.74
 -16 2 -9 31.82 7.58
 -16 -2 9 32.43 7.65
 -16 -2 9 29.95 6.73
 16 2 -10 11.57 6.99
 -16 2 -10 11.13 7.04
 -16 -2 10 12.16 7.05
 -16 2 10 12.41 6.29
 16 2 -10 13.2 6.6
 -16 2 -10 11.27 6.92
 -16 4 0 305.74 12.48
 16 4 0 283.84 12.92
 -16 4 0 315.76 13.18
 16 4 0 302.21 12.63
 -16 4 0 293.57 12.99
 16 4 0 304.47 12.67
 -16 -4 0 320.16 15.3
 16 4 0 301.54 14.98
 -16 4 -1 232.19 9.9
 -16 4 1 249.73 11.53
 16 4 -1 242.56 10.98
 -16 4 -1 290.44 12.12
 16 4 -1 219.63 10.6
 16 4 -1 220.68 11.4
 16 4 -1 225.78 13.05
 16 4 1 268.77 13.53
 16 4 -1 255.29 11.74
 -16 -4 -1 211.68 12.84
 -16 -4 1 261.49 13.46
 16 4 1 244.32 11.11
 -16 4 -1 256.39 11.68
 16 4 1 250.36 11.22
 16 4 -2 274.97 12.22
 16 4 -2 281.96 13.17
 -16 -4 2 260.84 14.01
 -16 4 -2 289.63 12.65
 16 4 -2 274.29 12.16
 16 4 -2 276.64 14.76
 -16 4 -2 241.31 9.53
 -16 4 -2 274.77 12.46
 16 4 -3 69.44 7.67
 -16 4 3 61.62 6.26
 -16 -4 3 66.74 6.87
 -16 4 -3 62.63 5.41
 -16 -4 3 67.65 7.02
 16 -4 -3 63.41 6.63
 16 4 -3 76.69 6.67
 -16 4 -4 207 11.63
 -16 4 -4 177.3 8.89
 -16 -4 4 179.06 11.4
 16 4 -4 212.13 13.8
 -16 4 4 210.53 12.01
 16 4 -4 175.5 10.79
 16 4 -4 206.57 11.47
 -16 4 -4 194.23 11.42
 -16 -4 4 196.45 12.18
 16 4 -4 226.05 12.19
 16 -4 -4 204.68 11.72
 -16 -4 5 36.23 5.65
 16 4 -5 33.5 6.73
 -16 4 -5 30.93 5.27
 16 4 -5 38.46 5.82
 -16 -4 5 40.52 6.02
 16 4 -5 37.91 5.75
 -16 4 -5 40.67 5.84
 -16 4 5 43.39 6.25
 16 4 -5 40.78 5.95
 16 -4 -5 37.96 5.46
 16 -4 -6 88.16 8.42
 -16 4 -6 94.22 9.16
 16 4 -6 81.26 8.72
 -16 -4 6 74.68 8.23
 16 4 -6 99.08 10.85
 16 4 -6 93.72 9.14
 -16 4 -6 75.74 8.38
 -16 4 6 93.65 9.16
 -16 4 7 98.11 9.79
 -16 -4 7 94.81 9.47
 16 4 -7 84.39 11.27
 16 -4 -7 108.77 9.79
 16 4 -7 95.91 9.92
 -16 4 -7 97.45 10.02
 -16 4 -7 67.72 8.86
 16 4 -7 83.1 9.78
 16 4 -8 76.36 11.83
 -16 -4 8 76.96 9.22
 -16 4 -8 55.9 8.87
 16 4 -8 81.34 10.39
 16 4 -8 72.1 9.63
 -16 4 -8 66.7 9.25
 -16 4 8 67.84 9.13
 -16 -4 9 36.43 7.43
 16 4 -9 27.47 7.68
 -16 4 -9 27.17 7.59
 -16 4 9 24.23 7.08
 16 4 -9 43.11 8.94
 -16 4 -9 21.99 7.59
 16 6 0 719.24 26.14
 -16 6 0 701.54 26.7
 16 6 0 726.81 28.45
 -16 -6 0 667.32 27.25
 16 6 0 715.37 26.15
 -16 6 0 694.08 26.57
 -16 6 -1 75.51 7.74
 16 6 -1 82.9 8.19
 16 6 -1 84.97 7.56
 -16 6 -1 74.52 7.53
 -16 6 1 85.26 8.22
 16 6 1 90.14 8.82
 16 6 -1 85.34 8.76
 -16 6 -1 80.01 7.82
 16 6 1 87.66 7.88
 -16 6 1 83.71 8.16
 16 6 -1 90.77 7.73
 -16 6 1 84.41 6.77
 16 6 1 62.29 6.98
 -16 -6 1 85.61 8.55
 -16 -6 -1 75 8.06
 -16 6 2 39.84 5.22
 16 6 -2 59.55 6.62
 16 6 -2 51.61 6.77
 -16 6 -2 52.78 6.59
 16 -6 -2 64.18 6.6
 16 6 2 45.15 5.99
 16 6 -2 41.01 6.78
 -16 6 -2 53.85 6.43
 16 6 -2 44.97 5.94
 -16 6 -2 58.57 6.81
 16 6 2 51 6.18
 -16 -6 2 66.69 7.75
 16 6 -3 33.54 5.49
 -16 6 -3 29.55 5.34
 16 6 -3 27.42 6.06
 16 -6 -3 26.99 4.57
 -16 -6 3 42.2 6.52
 -16 6 3 21.1 4.73
 16 6 -3 26.53 5.75
 -16 6 -3 20.5 5.01
 -16 6 -3 30.21 5.45
 16 6 -3 31.32 5.33
 -16 6 -4 89.46 8.94
 16 6 -4 93.57 8.81
 16 -6 -4 89.54 7.78
 -16 6 -4 84.64 8.87
 16 6 -4 91.05 8.81
 -16 6 -4 102.25 9.35
 16 6 -4 103.55 10.12
 -16 -6 4 99.52 9.64
 -16 6 4 96.5 8.68
 16 6 -5 8.44 4.75
 16 -6 -5 14.74 4.05
 -16 6 -5 10.07 4.72
 16 6 -5 11.38 4.77
 -16 6 5 16.52 4.9
 -16 -6 5 20.02 5.39
 16 6 -5 24.69 5.61
 -16 6 -5 21.22 5.7
 16 6 -6 210.5 16.09
 -16 6 6 217.35 14.7
 16 6 -6 222.18 15.18
 -16 6 -6 204.16 15.02
 16 6 -6 231.66 15.36
 -16 6 -6 186.11 14.35
 16 -6 -6 229.02 13.34
 -16 -6 6 195.64 14.36
 -16 -6 7 23.39 6.42
 16 6 -7 28.2 7.05
 -16 6 -7 20.85 6.39
 16 6 -7 19.09 6.2
 -16 6 -7 21.91 6.45
 -16 6 7 27.03 6.69
 16 6 -7 11.29 6.37
 -16 -6 8 -1.09 4.8
 16 6 -8 -2.53 5.56
 -16 6 -8 5.19 5.83
 16 6 -8 1.37 5.93
 -16 6 8 2.32 5
 16 6 -8 8.85 5.68
 -16 6 -8 3.89 5.6
 -16 8 0 12.68 5.3
 16 8 0 3.54 4.34
 16 8 0 9.72 4.67
 -16 8 0 7.83 4.57
 -16 -8 0 0.95 3.93
 -16 8 1 19.99 5.98
 16 8 -1 11.29 5.36
 -16 8 -1 14.55 5.35
 16 8 1 10.52 4.71
 16 8 -1 18.72 5.51
 -16 -8 1 17.78 5.58
 -16 -8 -1 5.52 4.22
 16 8 1 15.68 5.1
 16 8 -1 13.4 4.8
 -16 8 -1 12.6 5.2
 -16 8 1 11 5.37
 16 8 -2 221.56 16.11
 -16 8 -2 261.75 16.61
 -16 8 -2 244.39 16.02
 16 8 -2 255.44 15.9
 -16 8 2 225.46 16.03
 16 8 2 264.49 16.01
 16 8 -2 258.96 17.14
 -16 8 2 263.64 14.12
 16 8 2 250.35 15.61
 -16 8 2 285.65 17.5
 -16 8 -2 263.97 16.45
 16 8 -2 254.12 15.79
 -16 -8 2 257.29 16.74
 -16 -8 -2 233.42 15.87
 16 8 3 8.44 4.96
 16 8 3 6.57 4.3
 -16 8 -3 -1.02 4.49
 16 8 -3 5.82 4.36
 -16 -8 3 4.23 4.57
 16 8 -3 8.89 4.99
 -16 8 -3 1.07 4.8
 16 8 -3 7.78 4.92
 -16 8 -3 9.2 5.1
 -16 8 3 8.35 4.39
 16 8 -3 11.76 5.49
 16 8 -4 67.38 9.11
 -16 8 -4 67.89 9.36
 -16 -8 4 71.54 9.37
 16 8 -4 68.59 9.36
 16 8 -4 61.28 8.85
 -16 8 -4 91.11 10.33
 -16 8 4 68.23 8.51
 16 8 -4 65.31 9.57
 -16 8 -4 70.18 9.66
 16 8 -5 6.91 5.38
 -16 8 -5 11.69 5.92
 -16 -8 5 15.6 5.89
 16 8 -5 10.29 5.67
 -16 8 -5 3.77 5.54
 16 8 -5 20.2 6.18
 -16 8 -5 8.23 5.48
 -16 8 5 5.86 5.24
 16 8 -5 8.92 5.2
 -16 8 -6 7.6 6.01
 16 8 -6 4.88 5.58
 16 8 -6 11.19 6.52
 -16 8 -6 5.49 6.74
 16 8 -6 3.68 5.4
 -16 8 -6 11.49 5.95
 16 8 -6 7.27 5.75
 -16 -8 6 1.15 5.28
 -16 8 6 6.61 5.04
 -16 -10 0 98.31 11.43
 -16 10 0 110.81 12.71
 16 10 0 94.75 11.47
 -16 10 0 121.26 12.97
 16 10 0 117.61 12.1
 16 10 1 16.27 6.89
 -16 10 1 31.97 7.89
 16 10 -1 21.02 7.44
 -16 10 -1 29.49 7.6
 16 10 1 34.92 7.56
 -16 10 1 18.51 7.2
 16 10 -1 22.15 6.99
 -16 10 -1 30.88 7.62
 -16 -10 1 14.46 6.65
 -16 -10 -1 23.18 7.04
 16 10 -2 9.57 5.97
 -16 10 -2 15.43 7.26
 16 10 2 11.56 6.12
 -16 10 2 30.08 8.52
 -16 10 -2 15.5 6.74
 16 10 -2 12.02 5.91
 -16 -10 2 11.3 6.46
 16 10 2 20.94 6.73
 -16 10 2 20.54 6.84
 17 -1 0 3.18 1.98
 17 1 0 -0.49 2.27
 -17 1 0 -0.45 2.01
 17 1 1 924.84 29.26
 17 1 -1 993.03 31.07
 17 -1 1 949.75 27.86
 17 1 -1 904.43 24.79
 -17 1 -1 905.11 24.31
 -17 1 1 925 25.18
 17 1 -1 908.04 24.72
 -17 1 1 986.34 30.37
 17 1 -1 914.34 24.74
 -17 1 -1 893.55 24.29
 -17 1 1 950.16 25.23
 17 -1 -1 931.48 25.49
 17 -1 2 178.07 6.9
 -17 1 -2 189.06 7.29
 17 1 2 180.66 6.75
 17 1 -2 174.95 7.55
 -17 -1 2 163.27 7.22
 17 -1 2 168.55 6.8
 -17 1 -2 188.95 7.26
 17 1 -2 174.77 7.57
 17 -1 2 168.56 7.67
 17 1 2 199.3 9.55
 -17 -1 2 167.53 7.26
 17 1 2 173.53 6.68
 17 1 -3 1266.52 39.72
 17 -1 -3 1256.5 39.94
 -17 1 3 1274.73 39.67
 -17 -1 3 1283.14 41.03
 -17 1 -3 1187.64 35.55
 17 1 -3 1261.51 36.41
 17 1 -3 1232.89 36.3
 -17 1 -3 1205.1 35.63
 -17 -1 4 244.7 12.66
 17 -1 -4 240.76 13.07
 17 1 -4 239.52 13.24
 -17 -1 4 234.26 13.7
 -17 1 4 248.15 13.36
 17 1 -4 244.37 11.79
 -17 1 -4 207.32 10.65
 17 1 -4 232.9 11.55
 -17 1 -4 227.49 11.11
 -17 -1 5 317.96 15.06
 17 1 -5 331.47 16.13
 17 -1 -5 297.29 15.6
 -17 1 -5 298.42 14.21
 -17 -1 5 270.33 15.98
 -17 1 5 278.38 15.49
 -17 1 -5 303.74 14.33
 -17 -1 6 59.37 6.93
 -17 1 6 52.56 7.13
 -17 -1 6 52.23 7.76
 17 -1 -6 70.2 7.87
 17 1 -6 62.81 7.54
 17 1 -6 69.34 7.6
 -17 1 -6 55.68 6.48
 -17 1 -6 53.33 6.65
 17 1 -6 60.86 7.37
 -17 -1 7 309.14 15.99
 17 -1 -7 319.52 17.69
 -17 -1 7 317.66 18.7
 -17 1 7 295.86 17.59
 17 1 -7 304.09 17.58
 -17 1 -7 296.69 16.93
 17 1 -7 305.7 17.56
 -17 1 -7 305.46 17.02
 17 1 -8 16.21 5.55
 -17 1 -8 7.07 5.26
 -17 1 8 2.07 4.38
 -17 -1 8 3.34 4.6
 -17 -1 8 13.33 5.03
 17 1 -8 -1.1 4.93
 -17 1 -8 2.05 4.6
 17 1 -9 162.92 14.75
 -17 1 -9 130.03 12.89
 17 1 -9 159.19 14.5
 -17 1 -9 137.55 13.34
 -17 -1 9 140.88 13.73
 -17 1 9 136.97 13.12
 17 1 -10 20.03 7.48
 -17 1 -10 29.5 8.37
 17 1 -10 30.46 8.68
 -17 1 -10 23.09 7.59
 -17 1 10 22.89 7.54
 -17 -1 10 21.39 7.19
 -17 3 0 9.79 2.7
 -17 3 0 6.38 2.05
 17 3 0 5.33 1.77
 -17 -3 0 8.01 3.48
 -17 3 0 8.04 2.18
 17 3 0 5.31 1.71
 -17 3 -1 1219.18 34.85
 -17 3 -1 1216.81 34.83
 17 3 -1 1187.31 34.24
 17 3 -1 1207.3 35.28
 -17 3 -1 1172.39 34.96
 -17 -3 1 1257.51 39.4
 17 3 -1 1221.07 39.2
 17 3 1 1171.71 34.12
 17 3 -1 1196.7 37.64
 17 3 -1 1190.26 34.27
 -17 3 -1 1202.25 35.04
 -17 3 1 1253.19 36.94
 17 3 1 1160.88 34.11
 17 -3 2 10.31 1.21
 17 3 -2 6.96 3.26
 -17 3 -2 14.4 2.85
 17 3 -2 19.32 2.87
 -17 -3 2 15.86 4.04
 -17 3 -2 14.42 2.75
 -17 3 -2 18.76 2.9
 17 3 -2 18.07 2.89
 17 3 -3 69.91 7.54
 -17 -3 3 75.77 7.29
 17 -3 -3 79.99 7.36
 17 3 -3 72.23 6.76
 -17 3 3 84.86 7.12
 17 3 -3 82.72 6.11
 -17 3 -3 64.1 5.5
 -17 3 -3 67.02 5.59
 17 3 -3 69.73 5.71
 -17 -3 3 73.26 7.48
 17 3 -4 41.34 6.55
 17 -3 -4 47.6 5.95
 -17 -3 4 57.62 6.52
 -17 3 4 42.83 5.79
 -17 -3 4 56.91 6.7
 17 3 -4 54.55 6.26
 -17 3 5 955.36 34.52
 17 3 -5 1001.73 34.88
 17 -3 -5 1045.11 35.17
 17 3 -5 1004.34 33.79
 -17 3 -5 957.83 33.22
 -17 -3 5 963.28 34.38
 -17 -3 5 1075.28 35.25
 -17 3 -5 940.36 33.18
 17 3 -5 987.86 33.75
 -17 -3 6 28.41 5.45
 -17 3 6 15.51 4.57
 17 3 -6 9.28 4.28
 -17 3 -6 22.29 4.88
 17 -3 -6 17.29 4.87
 -17 -3 6 20.06 5.02
 17 3 -6 22.52 5.19
 -17 3 -6 24.57 5.23
 17 -3 -7 161.78 12.24
 -17 3 7 140.19 11.78
 -17 -3 7 175.75 12.47
 -17 3 -7 136.74 11.51
 17 3 -7 157.44 12.24
 17 3 -7 122.07 11.15
 -17 3 -7 155.89 11.93
 -17 -3 8 -1.21 5.44
 -17 -3 8 -3.66 4.27
 17 3 -8 1.1 5.39
 -17 3 -8 -1.05 5.17
 -17 3 8 -1.03 4.14
 17 3 -8 -1.1 5.32
 -17 3 -8 -1.06 5.01
 -17 -3 9 59.95 10
 -17 -3 9 38.18 7.59
 17 3 -9 49.58 9.16
 -17 3 -9 45.22 8.55
 -17 3 9 36.6 7.75
 -17 3 -9 44.08 8.56
 17 3 -9 40.81 8.62
 -17 5 0 9.92 2.95
 17 5 0 15.23 3.78
 17 5 0 9.23 4.13
 17 5 0 6.38 3.47
 17 5 0 10.57 2.81
 -17 -5 0 7.4 3.97
 -17 5 -1 309.65 12.03
 17 5 1 324.12 16.37
 -17 -5 -1 284.71 15.69
 -17 -5 1 284.36 15.3
 17 5 1 262.83 12.46
 17 5 -1 296.77 13.16
 17 5 -1 296.8 16.03
 17 -5 -2 34.03 5.24
 -17 -5 2 23.54 5.1
 17 5 -2 27.42 5.43
 -17 5 2 34.2 4.77
 -17 5 -3 1043.63 34.03
 17 5 -3 967.13 33.05
 17 5 -3 1050.43 33.39
 17 -5 -3 1028.5 34.3
 -17 5 3 947.67 33.23
 17 5 -3 952.97 36.44
 -17 -5 3 1057.04 36.2
 17 5 -3 996.67 33.3
 -17 5 -3 1004.1 33.74
 -17 5 -3 936.07 33.68
 17 5 -3 1011.86 34.55
 -17 -5 4 35.17 6.06
 17 5 -4 47.56 6.16
 -17 5 -4 56.31 6.73
 -17 5 -4 56.01 6.55
 17 5 -4 47.97 6.19
 17 -5 -4 43.95 6.07
 17 5 -4 51.65 6.29
 -17 5 4 45.74 6.16
 17 5 -4 52.81 7.56
 -17 5 -5 49.18 6.85
 17 5 -5 55.39 6.92
 -17 -5 5 54.77 7.48
 17 5 -5 60.47 8.44
 17 -5 -5 75.6 7.52
 -17 5 -5 50.89 6.94
 17 5 -5 58.63 7.11
 -17 5 5 53.77 6.98
 17 5 -6 11.56 5.85
 17 5 -6 7.18 4.41
 -17 5 -6 0.9 3.98
 -17 5 6 6.13 4.16
 17 -5 -6 8.43 4.05
 -17 -5 6 5.43 5.04
 17 5 -6 14.43 5.15
 -17 5 -6 2.72 4.15
 17 5 -7 242.92 18.21
 -17 5 7 237.33 15.77
 -17 5 -7 260.13 16.85
 17 5 -7 247.67 16.46
 -17 -5 7 227.64 15.49
 17 5 -7 261.81 16.74
 -17 5 -7 227.79 15.9
 17 -5 -7 232.31 14.87
 17 5 -8 3.52 5.27
 -17 5 -8 1.17 5.17
 -17 -5 8 6.27 5.37
 -17 5 8 3.29 4.83
 17 5 -8 10.59 6.22
 -17 5 -8 12.94 6.3
 17 5 -8 5.77 6.09
 -17 -7 0 4.48 3.87
 -17 7 0 -1.63 3.92
 17 7 0 -0.74 4.21
 17 7 0 2.21 4.26
 -17 7 0 -0.82 3.87
 17 7 0 3.82 4.2
 -17 7 1 289.35 16.65
 17 7 -1 301.05 17.73
 -17 -7 1 305.38 17.47
 -17 -7 -1 248.81 16.05
 -17 7 -1 296.37 16.21
 -17 7 1 314.11 17.04
 17 7 -1 304.39 16.06
 17 7 1 308.4 15.84
 -17 7 1 289.72 14.08
 17 7 -1 303.61 15.99
 -17 7 -1 277.25 15.82
 17 7 1 305.74 15.81
 -17 7 2 55.41 6.43
 -17 -7 2 41.75 7.45
 -17 7 -2 58.23 7.47
 17 7 -2 38.96 6.71
 -17 7 -2 47.46 6.92
 17 7 -2 60.63 7.14
 17 7 -2 56.84 8.16
 17 -7 -2 44.23 5.93
 -17 7 2 53.78 7.52
 17 7 2 63.73 7.29
 17 7 -2 50.3 6.67
 -17 7 -2 53.9 7.01
 -17 7 2 49.3 7.4
 17 7 2 62.19 7.26
 -17 -7 -2 55.32 7.85
 -17 -7 3 169.19 13.31
 17 7 -3 166.2 12.09
 -17 7 -3 163.76 12.23
 -17 7 -3 185.87 12.88
 17 7 -3 160.42 12
 -17 7 -3 149.57 12.29
 17 7 -3 185.16 13.51
 17 7 -3 157.01 13.09
 -17 7 3 155.57 10.98
 17 7 -4 68.66 9.38
 -17 7 4 95.98 9.11
 -17 7 -4 89.03 9.44
 -17 -7 4 72.39 9.09
 17 7 -4 72.07 8.64
 -17 7 -4 97.49 9.76
 17 7 -4 93.21 9.43
 17 7 -4 68.45 9.18
 -17 7 -4 81.05 9.75
 17 7 -5 215.33 15.14
 -17 7 -5 251.88 16.32
 17 7 -5 260.67 16.31
 -17 7 -5 230.95 15.91
 -17 7 -5 195.54 15.44
 -17 -7 5 238.47 16.3
 -17 7 5 230.62 15.22
 17 7 -5 201.41 15.88
 17 7 -6 13.11 5.79
 17 7 -6 16.35 6.09
 -17 7 -6 23.73 6.76
 -17 -7 6 19.42 6.32
 17 7 -6 10.99 5.71
 -17 7 6 23.4 6.29
 -17 7 -6 19.32 6.35
 -17 -7 7 48.71 8.45
 17 7 -7 57.85 9.85
 17 7 -7 56.05 9.2
 -17 7 -7 50.91 8.92
 -17 7 -7 49.77 8.87
 17 7 -7 61.89 9.59
 -17 7 7 46.5 8.69
 17 9 0 -1 4.74
 -17 9 0 2.25 5.14
 -17 -9 0 -1.1 5.03
 17 9 0 3 5.21
 -17 9 0 -1.12 5.42
 17 9 1 158.16 12.86
 17 9 -1 136.07 12.4
 -17 9 1 171.43 14.27
 -17 9 -1 170.83 13.9
 17 9 -1 153.31 12.75
 -17 9 -1 168.2 14.07
 -17 9 1 149.75 13.49
 17 9 1 132.24 12.09
 -17 -9 1 170.13 14.36
 -17 -9 -1 137.87 13.2
 -17 -9 2 32.96 7.86
 17 9 -2 14.09 5.97
 17 9 2 20.07 6.22
 -17 9 2 32.23 7.61
 -17 -9 -2 15.61 6.45
 -17 9 -2 39.21 7.48
 17 9 -2 28.28 6.81
 17 9 -2 32.93 7.47
 17 9 -2 32.34 7.21
 -17 9 2 25.07 7.08
 -17 9 -2 26.77 6.98
 17 9 2 22.01 6.33
 17 9 -3 34.58 8.05
 -17 9 3 29.18 7.8
 17 9 3 28.07 6.85
 17 9 -3 25.31 6.78
 -17 9 -3 36.87 7.65
 17 9 -3 52.72 9.1
 -17 9 -3 43.7 8.73
 -17 -9 3 50.73 9.01
 -17 9 3 26.87 6.03
 -17 9 -3 39.04 7.62
 17 9 3 53.01 8.24
 -17 9 3 50.72 9.12
 17 9 -3 32.91 7.42
 17 9 4 35.23 7.1
 17 9 -4 34.89 7.56
 -17 9 -4 48.77 8.75
 -17 -9 4 30.87 8.32
 17 9 4 37.4 7.41
 17 9 -4 27.71 7.57
 -17 9 -4 18.02 6.93
 17 9 -4 18.31 6.49
 17 9 -4 24.47 7.07
 -17 9 -4 29.33 7.49
 -17 9 4 26.68 6.43
 18 0 0 3251.62 88.15
 18 0 1 0.8 1.93
 18 0 -1 0.53 2.42
 -18 0 2 553.94 16.62
 18 0 2 528.89 15.4
 -18 0 2 576.1 16.73
 18 0 2 521.02 15.37
 -18 0 3 -0.66 2.68
 18 0 -3 2.67 2.63
 18 0 -4 1015.15 31.65
 -18 0 -4 943.46 30.39
 18 0 -4 1011.61 31.74
 -18 0 -4 946.82 30.54
 -18 0 4 983.46 34.6
 18 0 -4 1064.63 34.86
 -18 0 -5 -0.53 2.44
 -18 0 5 -0.62 2.83
 18 0 -5 -1.53 3.08
 -18 0 -5 -1.08 2.61
 -18 0 5 6.45 4.02
 18 0 -6 1072.33 37.53
 18 0 -6 1100.47 37.01
 -18 0 -6 1024.23 35.45
 -18 0 6 1028.61 38.03
 18 0 -6 999.5 36.02
 -18 0 -6 1025.99 35.4
 -18 0 6 1039.78 35.19
 18 0 -7 0.92 4.21
 -18 0 -7 3.33 4.21
 18 0 -7 -0.9 4.36
 -18 0 -7 -0.82 3.95
 -18 0 7 1.38 3.1
 18 0 -7 0.95 3.74
 -18 0 7 0.99 4.08
 -18 0 8 52.42 8.49
 18 0 -8 57.81 8.7
 -18 0 -8 63.33 8.65
 18 0 -8 55.67 8.54
 -18 0 -8 44.68 7.64
 -18 0 9 2.41 4.98
 -18 2 0 607.13 17.64
 18 2 0 572.4 16.73
 18 2 0 584.25 16.77
 -18 2 0 615.6 21.03
 -18 2 0 593.83 17.59
 18 2 1 127.76 5.33
 18 2 -1 131.52 6.1
 -18 2 -1 124.93 5.68
 18 -2 1 132.18 6.75
 18 2 1 126.77 5.31
 18 2 1 122.63 5.48
 18 2 -1 131.56 5.71
 18 2 1 120.08 5.46
 18 2 -1 119.62 5.54
 -18 2 -1 133.02 5.77
 -18 2 1 137.44 8.39
 -18 -2 1 132.95 9.74
 -18 2 -2 2020.17 57.58
 -18 2 -2 2133.19 57.59
 18 2 -2 2180.33 58
 -18 -2 2 2279.43 64.26
 18 2 -2 2301.28 64.24
 18 -2 2 2040.05 56.59
 18 -2 -2 2237.65 64.17
 18 2 2 2149.13 57.36
 -18 2 -2 2149.37 57.63
 18 2 -2 2235.37 58.1
 -18 -2 2 2285.02 63.66
 18 2 -3 18.93 3.09
 -18 2 -3 13.25 2.72
 -18 -2 3 23.65 4.77
 18 2 -3 23.88 5.23
 18 -2 -3 24.06 4.6
 18 2 -3 17.26 4.09
 -18 2 3 20.17 4.09
 -18 2 -3 17.8 2.94
 18 2 -3 21.62 3.32
 -18 -2 3 15.5 4.05
 18 -2 -4 1052.38 35.32
 18 2 -4 1042.48 35.05
 18 2 -4 1035.65 32.5
 -18 2 -4 995.5 31.65
 -18 2 -4 1000.32 31.67
 18 2 -4 1032.04 32.42
 -18 -2 4 1109.43 36.02
 -18 -2 4 1078.64 34.98
 18 -2 4 909.71 28.29
 -18 2 4 1052.94 35.06
 -18 -2 4 1061.21 37.17
 -18 -2 5 25.99 6.37
 -18 2 5 23.6 5.1
 18 -2 -5 30.18 5.45
 18 2 -5 25.85 5.27
 -18 -2 5 20.96 4.61
 -18 -2 5 35.08 5.69
 -18 2 6 226.47 14.46
 -18 -2 6 239.92 16.18
 -18 -2 6 258.94 14.58
 18 2 -6 273.99 15.53
 18 -2 -6 240.67 14.68
 -18 -2 6 257.1 14.74
 18 2 -6 238.5 14.22
 -18 2 -6 240.64 13.66
 18 2 -6 255.29 14.56
 -18 2 -6 242.16 13.75
 18 2 -7 42.05 7.14
 -18 2 -7 36.35 6.57
 -18 -2 7 34.85 6.3
 18 -2 -7 39.89 6.71
 -18 -2 7 32.66 6.19
 -18 -2 7 54.6 9.05
 18 2 -7 44.96 7.47
 -18 2 -7 45.76 7.19
 -18 2 7 41.61 7.04
 -18 2 -8 385.19 21.21
 18 2 -8 427.37 22.67
 -18 -2 8 389.81 23.15
 -18 2 8 420.27 22.36
 -18 -2 8 480.29 21.89
 18 2 -8 418.18 22.49
 -18 2 -8 373.58 21.1
 -18 2 9 16.35 6.11
 18 2 -9 25.32 7.5
 -18 2 -9 21.18 6.82
 -18 -2 9 30.9 6.88
 -18 -2 9 14.5 7.08
 18 2 -9 21.25 7.16
 -18 2 -9 23.29 7.13
 18 4 0 987.43 32.95
 18 4 0 1075.9 31.45
 -18 4 0 1065.58 32.12
 -18 4 0 1058.14 32.08
 18 4 0 992.69 35.24
 -18 4 0 975.83 31.7
 18 4 0 1044.02 31.27
 -18 -4 0 1009.24 35.84
 18 4 1 226.24 10.36
 -18 4 -1 235 10.87
 18 4 -1 225.43 10.4
 18 4 -1 220.96 11.1
 18 4 1 216.36 12.82
 -18 -4 1 193.04 12.51
 18 4 1 216.19 10.22
 -18 4 1 219.42 10.9
 -18 4 -1 239.66 10.99
 -18 4 -1 217.61 9.83
 18 4 -1 225.63 13.29
 18 4 -1 215.22 10.19
 -18 4 1 235.62 11.19
 18 4 -2 1054.51 37.43
 18 4 2 1094.43 36.41
 18 -4 -2 1097.09 36.87
 18 4 -2 1038.74 32.81
 -18 4 -2 1067.71 33.32
 -18 4 -2 1087.55 33.42
 18 4 -2 1078.94 33.01
 -18 -4 2 1033.14 36.48
 18 4 -2 1068.71 34.16
 -18 4 2 1080.76 34.66
 18 4 -3 31.58 5.96
 18 -4 -3 23.87 4.79
 -18 4 3 33.84 5.18
 -18 -4 3 19.24 4.78
 -18 -4 3 22.36 5
 18 4 -3 30.14 4.77
 -18 -4 4 713.16 28.28
 18 4 -4 786.33 31.2
 -18 4 4 784.64 28.35
 -18 4 -4 736.87 26.7
 18 4 -4 748.55 26.84
 -18 -4 4 792.94 29.49
 18 4 -4 774.55 27.03
 -18 4 -4 720.01 26.59
 18 4 -4 797.08 28.42
 18 -4 -4 730.87 28.12
 -18 -4 5 29.35 5.57
 18 4 -5 44.06 7.5
 18 4 -5 32.18 5.08
 -18 4 -5 27.9 5.16
 -18 -4 5 34.28 5.99
 -18 4 5 42.24 6.22
 18 4 -5 41.44 6.22
 18 -4 -5 31.56 5.61
 18 4 -5 29.42 5.34
 -18 4 -5 39.54 5.88
 -18 -4 6 235.18 14.71
 -18 4 6 275.24 16.22
 -18 4 -6 270.37 15.6
 18 4 -6 279.46 15.98
 18 4 -6 277.2 15.73
 -18 4 -6 287.98 15.93
 18 -4 -6 295.69 16.23
 -18 -4 6 288.82 16.44
 18 -4 -7 91.73 9.46
 -18 -4 7 77.31 9.16
 -18 4 7 78.72 9.27
 18 4 -7 89.38 11.82
 18 4 -7 95.46 10.09
 -18 4 -7 74.55 9.01
 18 4 -7 86.36 9.57
 -18 4 -7 88.27 9.53
 -18 -4 8 174.53 13.91
 18 4 -8 180.14 14.4
 -18 4 -8 163.46 13.73
 18 4 -8 176.77 14.51
 -18 4 -8 137.04 12.87
 18 4 -8 177.88 16.96
 -18 4 8 151.03 13.17
 -18 -4 9 35.2 7.4
 -18 4 -9 17.49 6.44
 18 4 -9 19.46 7.51
 18 4 -9 23.57 9.04
 -18 4 9 21.51 6.6
 18 4 -9 23.43 7.45
 -18 4 -9 21.28 7
 -18 -6 0 1097.74 39.12
 18 6 0 1106.29 36
 -18 6 0 1123.99 36.88
 18 6 0 1097.29 35.91
 -18 6 0 1053.19 36.39
 18 6 0 1081.97 39.35
 -18 -6 1 44.21 6.98
 18 6 -1 50.65 6.81
 -18 -6 -1 37.11 6.7
 18 6 -1 25.6 4.75
 -18 6 -1 43.2 5.73
 18 6 -1 49.58 7.3
 18 6 1 49.42 7.15
 18 6 1 36.39 5.55
 -18 6 1 35.71 5.73
 -18 6 1 47.17 5.41
 -18 6 1 37.06 5.94
 18 6 -1 44.94 5.67
 18 6 1 33.22 5.37
 -18 6 -1 30.67 5.34
 -18 6 2 248.42 12.96
 -18 6 -2 256.35 13.88
 18 6 -2 254.02 14.41
 -18 6 -2 228.61 13.49
 18 6 -2 246.16 13.31
 -18 6 -2 236.78 13.45
 18 6 -2 227.26 15.11
 18 6 -2 251.97 12.35
 18 -6 -2 229.13 13.63
 18 6 2 237.34 13.01
 18 6 -2 245.09 13.3
 18 6 2 231.09 12.89
 -18 -6 2 258.99 15.52
 18 6 -3 10.61 4.38
 -18 6 -3 10.02 4.03
 18 6 -3 8.39 3.65
 -18 6 -3 7.4 3.75
 18 6 -3 8.86 4.91
 18 -6 -3 8.38 3.85
 -18 -6 3 11.83 4.82
 18 6 -3 11.94 3.84
 18 6 -3 9.8 4.01
 -18 6 -3 11.14 4.14
 -18 6 3 12.08 4.23
 18 6 -4 302.44 18.38
 18 6 -4 302.17 16.15
 -18 6 -4 289.28 15.96
 18 -6 -4 281.36 15.03
 -18 -6 4 275.24 16.91
 -18 6 4 268.16 15.25
 -18 6 -4 264.14 16.08
 18 6 -4 283.49 16.68
 18 6 -4 302.3 15.96
 -18 6 -4 309.5 16.46
 -18 6 -5 8.07 4.54
 18 6 -5 1.13 5.17
 18 6 -5 6.1 4.13
 -18 6 5 3.38 4.22
 18 -6 -5 0.73 3.26
 -18 -6 5 3.89 4.11
 -18 6 -5 2.67 3.76
 18 6 -5 3.48 3.9
 18 6 -6 359.03 21.89
 -18 6 6 351.7 19.34
 18 6 -6 337.06 19.33
 -18 6 -6 353.48 19.82
 -18 6 -6 365.1 20.02
 18 6 -6 330.52 19.22
 -18 -6 6 362.28 20.12
 18 -6 -6 371.35 18.5
 18 6 -7 10.05 6.23
 -18 6 -7 18.01 6.2
 18 6 -7 10.74 6.48
 -18 -6 7 9.67 5.11
 -18 6 -7 17.92 5.85
 18 6 -7 17.86 6.15
 -18 6 7 12.7 5.76
 18 8 0 59.66 7.72
 -18 8 0 48.71 7.49
 -18 8 0 42.07 7.21
 18 8 0 54.59 7.58
 -18 -8 0 46.74 8.23
 18 8 1 -0.85 4.16
 18 8 -1 0.87 4.04
 -18 8 1 -0.97 4.34
 -18 8 -1 -3.78 4.71
 18 8 -1 6.62 5.14
 -18 -8 1 3.2 4.97
 -18 -8 -1 1.02 4.47
 18 8 -1 -4.34 4.71
 18 8 1 1.7 4.04
 -18 8 -1 0.94 4.39
 -18 8 1 -1.94 4.19
 18 8 -2 432.22 22.98
 -18 8 -2 426.56 21.94
 18 8 2 444.25 21.2
 18 8 -2 427.08 21.44
 -18 8 2 420.75 22.42
 18 8 -2 431.06 23.54
 18 8 2 439.55 21.35
 -18 8 2 440.58 22.88
 -18 8 -2 457.67 22.36
 18 8 -2 434.46 21.5
 -18 -8 2 445.57 23.66
 -18 8 2 473.97 20.23
 18 8 -3 1.92 4.71
 -18 8 -3 -3 4.22
 18 8 -3 -3.46 5.08
 -18 8 -3 -2.99 4.38
 18 8 3 -1.79 4.24
 -18 8 3 5.49 5.3
 18 8 -3 6.7 4.77
 18 8 3 -2.68 4.45
 -18 8 3 -1.1 4.64
 -18 8 3 -0.78 4.08
 -18 -8 3 1.13 4.96
 18 8 -3 -4.37 5.18
 -18 8 -3 -2.1 4.52
 18 8 -4 165.93 14.54
 -18 8 -4 167.96 14.28
 18 8 -4 164.25 13.43
 -18 8 -4 156.86 13.45
 -18 8 -4 169.89 13.88
 18 8 -4 144.36 12.83
 18 8 -4 160.26 14.53
 -18 8 4 153.13 12.4
 -18 -8 4 195.57 15.2
 -18 -8 5 2.35 5.48
 -18 8 -5 4.58 5.14
 18 8 -5 5.54 5.35
 -18 8 -5 4.55 5.3
 18 8 -5 4.4 4.75
 18 8 -5 1.26 5.23
 -18 8 -5 9.89 6.35
 18 8 -5 1.24 5
 -18 8 5 3.98 4.55
 19 -1 0 0.44 2.16
 19 1 0 -0.53 2.48
 -19 1 1 1031.51 27.45
 -19 1 1 1015.57 27.43
 -19 -1 1 1046.62 35.18
 19 -1 1 1061.86 31.38
 19 1 1 1054.68 32.88
 -19 -1 2 122.1 5.61
 19 -1 2 112.41 5.08
 -19 -1 2 139.06 9.8
 -19 -1 2 117.96 5.53
 -19 -1 2 140.18 9.82
 -19 -1 -2 104.87 4.94
 19 1 -2 120.77 5.81
 -19 1 -2 117.26 5.24
 19 1 -2 131.58 9.43
 19 -1 2 120.94 6.55
 19 1 2 126.7 7.81
 19 -1 -2 136.73 9.87
 19 1 -2 127.98 9.37
 19 1 2 119.13 4.76
 19 -1 2 115.06 5.08
 -19 1 2 129.25 8.9
 19 1 2 113.75 4.72
 19 1 -2 125.62 5.87
 -19 1 -2 116.95 5.22
 -19 1 3 1401.17 43.17
 -19 -1 3 1381.85 44.38
 19 -1 -3 1379.31 43.87
 19 1 -3 1373.21 43.48
 -19 -1 3 1407.92 43.38
 19 1 -3 1342.05 38.71
 -19 1 -3 1298.22 37.76
 19 1 -3 1308.48 38.58
 -19 1 -3 1267.24 37.64
 -19 -1 3 1386.36 43.64
 -19 -1 4 186.4 12.75
 -19 1 4 201.08 12.45
 19 -1 -4 209.42 12.69
 19 1 -4 211.21 12.74
 -19 -1 4 220.48 12.5
 -19 1 -4 184.79 9.7
 19 1 -4 221.7 10.84
 19 1 -4 196.89 10.48
 -19 1 -4 184.93 9.71
 -19 -1 4 198.2 12.32
 -19 -1 5 362.89 17.41
 19 -1 -5 350.22 18.25
 19 1 -5 373.42 18.41
 -19 -1 5 368.27 19.26
 -19 1 5 374.47 18.55
 -19 1 -5 367.42 15.9
 -19 1 -5 362.35 15.82
 -19 1 6 41.26 6.9
 -19 -1 6 45.35 7.31
 19 -1 -6 59.95 7.6
 19 1 -6 58.39 7.37
 -19 1 6 47.55 6.29
 19 1 -6 50.67 6.9
 -19 1 -6 40.18 5.88
 19 1 -6 47.74 6.58
 -19 1 -6 55.69 6.64
 -19 -1 6 45.51 6.35
 -19 -1 7 330.88 17.13
 19 -1 -7 310.58 17.92
 19 1 -7 352.47 19.05
 -19 -1 7 291.63 18.34
 -19 1 7 271.86 17.33
 19 1 -7 320.73 17.9
 -19 1 -7 301.93 16.75
 19 1 -7 273.72 16.68
 -19 1 -7 281.8 16.15
 -19 1 8 -1.1 4.63
 -19 -1 8 1.18 4.54
 19 1 -8 -5.41 5.48
 -19 1 -8 -0.98 4.38
 19 1 -8 -3.2 4.97
 -19 1 -8 2.89 4.32
 -19 -1 8 -1.7 4.09
 19 1 -9 151.5 14.32
 -19 1 -9 147.49 13.65
 -19 -1 9 184.72 15.55
 -19 1 9 165.34 14.56
 19 1 -9 181.57 15.5
 -19 1 -9 158.84 13.94
 19 3 0 -0.66 2.98
 19 3 0 1.96 1.45
 -19 3 0 -0.3 1.97
 -19 3 0 3.1 2.47
 19 3 0 1.72 1.52
 -19 3 0 1.22 1.82
 -19 -3 0 0.76 3.36
 -19 3 -1 1374.83 40.08
 19 3 1 1375.11 38.2
 -19 3 -1 1360.48 38.75
 -19 3 -1 1397.26 38.83
 19 3 -1 1368.42 38.36
 -19 -3 1 1370.86 44.58
 19 3 -1 1353.9 39.2
 19 3 -1 1310.76 43.86
 19 -3 1 1333.71 38.32
 19 3 1 1478.97 44.03
 -19 -3 1 1415.39 44.96
 -19 3 1 1344.68 39.19
 19 3 1 1385.32 38.23
 19 3 -1 1381.01 38.4
 -19 3 1 1337.68 39.17
 19 3 -2 13.23 3.91
 -19 3 2 17.66 3.84
 19 3 -2 17.55 3.15
 -19 3 -2 14.17 2.78
 19 3 -2 16.29 2.8
 -19 3 -2 19.6 2.97
 -19 -3 2 20.89 5.02
 19 3 -2 15.89 4.49
 19 3 2 18.74 4.14
 19 -3 -2 8.13 3.59
 -19 -3 2 15.18 4.38
 19 3 -2 20.09 3.04
 -19 3 -2 15.31 2.74
 -19 -3 3 179.28 11.96
 19 3 -3 161.36 11.96
 -19 3 3 178.18 11.02
 -19 3 -3 173.93 9.05
 19 3 -3 188.3 9.57
 -19 -3 3 184.9 11.91
 -19 3 -3 161.75 8.82
 19 3 -3 155.41 8.92
 19 -3 -3 187.04 11.87
 19 3 -3 184.06 11.38
 -19 -3 4 24.08 5.16
 19 3 -4 22.54 5.58
 -19 3 -4 26.6 4.12
 -19 3 -4 25.48 3.96
 -19 3 4 31.12 5.39
 -19 -3 4 27.74 5.28
 19 3 -4 15.22 4.47
 19 -3 -4 28.23 5.24
 -19 3 5 956.31 34.57
 -19 -3 5 931.81 34.45
 -19 -3 5 966.9 34.68
 19 3 -5 946.59 32.7
 19 3 -5 1071.05 35.76
 19 -3 -5 1051.15 35.64
 19 3 -5 937.07 37.78
 -19 3 -5 908.75 31.79
 19 3 -5 918.46 32.51
 -19 3 -5 910.68 31.88
 -19 -3 6 7.43 4.38
 -19 3 -6 7.88 3.85
 -19 -3 6 27.7 5.83
 19 3 -6 14.8 4.71
 -19 3 -6 14.25 4.32
 19 -3 -6 16.37 5.04
 19 3 -6 12.72 4.68
 -19 3 6 13.07 5.1
 19 3 -6 12.48 4.52
 -19 3 7 176.35 13.32
 -19 -3 7 198.64 13.74
 19 -3 -7 162.05 12.77
 -19 3 -7 167.18 12.45
 19 3 -7 167.98 12.91
 -19 -3 7 171.14 12.59
 -19 3 -7 155.55 12.26
 19 3 -7 166.63 12.73
 -19 -3 8 0.98 4.73
 19 3 -8 -3.28 5.62
 -19 3 -8 2.03 4.56
 -19 3 -8 1.02 4.83
 -19 3 8 5.38 4.93
 19 3 -8 -1.1 5.8
 19 3 -9 39.14 8.54
 -19 3 -9 48.16 9.03
 19 3 -9 34.34 8.08
 -19 3 -9 45.98 8.57
 -19 3 9 55.1 9.33
 -19 -3 9 53.4 8.49
 19 5 0 0.47 2.57
 -19 -5 0 -0.83 3.81
 19 5 0 0.47 2.66
 -19 5 0 1.36 2.34
 19 5 0 -0.84 3.75
 19 5 1 385.63 18.72
 19 5 1 357.02 15.37
 19 5 1 339.66 14.85
 19 5 1 358.2 15.08
 19 5 -1 335.44 18.12
 -19 5 1 359.86 15.56
 -19 -5 -1 358.1 18.85
 -19 -5 1 362.11 18.58
 19 -5 -2 26.63 5.31
 19 5 -2 22.31 4.36
 -19 -5 2 14.17 4.85
 19 5 -2 24.13 5.6
 -19 5 2 28.37 4.78
 -19 5 -3 1017.45 32.91
 19 5 -3 917.88 32.03
 19 5 -3 932.59 36.31
 19 5 -3 980.81 32.54
 -19 5 -3 973.64 32.64
 19 -5 -3 981.56 34.53
 19 5 -3 967.44 33
 -19 5 3 963.83 33.31
 -19 5 -3 940.44 32.87
 19 5 -3 947.65 33.47
 -19 -5 3 990.24 35.91
 -19 5 -4 37.92 5.42
 19 5 -4 29.84 6.19
 -19 -5 4 24.79 5.61
 19 -5 -4 19.01 4.6
 19 5 -4 28.1 5.28
 19 5 -4 28.75 5.41
 -19 5 -4 26.9 5.11
 19 5 -4 32.19 5.2
 -19 5 -4 25.33 5.03
 -19 5 4 41.05 6.3
 19 -5 -5 93.41 8.94
 -19 5 -5 61.31 7.32
 19 5 -5 65.52 7.48
 -19 5 5 75.15 8.23
 -19 -5 5 62.69 8.26
 -19 5 -5 60.41 7.21
 19 5 -5 73.97 7.98
 19 5 -5 68.07 9.48
 19 5 -6 1.23 5.09
 -19 5 -6 4.38 4.23
 19 5 -6 3.59 3.95
 -19 -5 6 3.88 4.6
 19 -5 -6 5.88 4.19
 19 5 -6 8.98 4.68
 -19 5 -6 2.64 4.11
 -19 5 6 2.73 4.32
 19 5 -7 219.18 17.9
 -19 5 7 230.97 15.59
 19 -5 -7 222.99 14.76
 19 5 -7 228.85 15.77
 -19 5 -7 189.36 14.47
 19 5 -7 193.63 14.64
 -19 5 -7 205.31 14.84
 -19 -5 7 215.4 15.51
 -19 5 -8 -1.13 5.19
 -19 -5 8 7.74 5.34
 19 5 -8 -3.51 5.55
 -19 5 -8 -1.13 5.27
 19 5 -8 5.87 6.03
 -19 5 8 -3.4 5.65
 19 5 -8 6.08 6.83
 -19 -7 0 1.97 3.98
 -19 7 0 5.58 3.97
 19 7 0 2.14 3.88
 19 7 0 -1.43 3.93
 -19 7 0 3.18 4.15
 19 7 0 3.09 4.45
 19 7 -1 315.81 18.92
 -19 -7 -1 292.21 17.97
 -19 -7 1 345.74 19.55
 19 7 -1 328.06 16.48
 19 7 -1 300.89 16.06
 -19 7 1 321.68 17.23
 19 7 1 303.55 16.02
 -19 7 -1 302.74 16.56
 -19 7 1 332.52 17.4
 19 7 1 329.74 16.37
 -19 7 -1 316.43 16.93
 -19 7 -2 43.8 6.74
 19 7 -2 61.64 8.03
 -19 7 2 43.4 6.85
 19 7 2 46.14 6.45
 -19 7 -2 47.94 6.85
 19 7 -2 44.17 6.54
 19 7 -2 52.53 8.09
 19 -7 -2 40.55 6.21
 -19 -7 2 31.71 7.07
 -19 7 2 51.48 6.29
 19 7 -2 59.2 7.23
 19 7 2 38.95 5.97
 -19 7 -2 49.21 6.91
 -19 7 2 44.26 6.76
 19 7 -3 178.27 13.14
 -19 7 -3 174.38 12.92
 -19 7 -3 182.08 12.59
 19 7 -3 150.86 11.7
 19 7 -3 177.28 14.21
 -19 -7 3 161.19 13.57
 19 7 3 165.79 11.65
 19 7 3 162.6 11.58
 -19 7 3 153.2 11.12
 19 7 -3 166.04 12.21
 -19 7 -3 182.68 12.63
 19 7 -4 77.59 8.7
 -19 7 -4 72.81 8.68
 -19 7 -4 75.31 8.84
 19 7 -4 54.92 7.87
 -19 7 4 73.9 8.35
 19 7 -4 67.34 8.78
 -19 7 -4 65.8 8.6
 -19 -7 4 67.47 9.2
 19 7 -4 54.03 8.64
 -19 7 -5 210.3 15
 19 7 -5 207.08 16.41
 19 7 -5 234.35 16.64
 -19 7 -5 198.63 15.23
 -19 -7 5 219.58 16.1
 19 7 -5 199.57 14.53
 19 7 -5 198.82 14.71
 -19 7 -5 208.73 15.06
 -19 7 5 227.4 14.78
 -19 7 6 13.38 5.96
 -19 7 -6 16.5 6.37
 19 7 -6 21.6 6.25
 -19 -7 6 20.55 6.29
 -19 7 -6 13.25 6.38
 19 7 -6 10.45 6.1
 -19 7 -6 12.07 5.65
 19 7 -6 19.39 6.16
 -19 -9 0 3.57 5.55
 19 9 0 3.88 4.84
 -19 9 0 5.43 5.24
 -19 9 0 -1.09 5.34
 19 9 0 7.74 5.39
 19 9 1 174.17 13.28
 -19 9 -1 163.94 13.62
 -19 9 1 166.86 14.1
 -19 -9 -1 162.06 14.44
 -19 -9 1 146.46 14.21
 19 9 -1 144.55 13.88
 19 9 -1 122.63 11.75
 19 9 1 172.94 13.2
 -19 9 -1 150.49 13.18
 -19 9 1 161.13 13.8
 19 9 -1 156.63 12.9
 19 9 -2 25.11 7.26
 -19 9 2 26.52 7.05
 19 9 -2 17.3 5.61
 -19 9 -2 24.93 6.76
 19 9 2 19.2 5.99
 19 9 2 9.66 5.05
 -19 9 2 11.53 5.94
 -19 9 -2 15.28 6.09
 19 9 -2 16.35 6.05
 -19 -9 2 12.53 6.81
 19 9 -3 36.93 8.31
 -19 9 -3 55.96 8.6
 -19 9 3 50.33 8.78
 19 9 3 46.66 7.6
 19 9 -3 38.92 7.51
 19 9 -3 46.72 8.46
 -19 9 -3 44.93 8.46
 -19 9 3 34.4 7.88
 19 9 3 35.72 6.91
 -19 9 -3 22.67 7.13
 19 9 -3 55.68 9.05
 -19 9 3 50.36 7.4
 -19 -9 3 46.07 8.8
 -20 0 0 2532.6 72.35
 20 0 0 2465.14 69.72
 -20 0 -1 0.65 2.98
 -20 0 1 2.01 2.76
 20 0 1 3.11 2.32
 20 0 -2 171.93 11.33
 -20 0 2 170.28 10.89
 -20 0 2 145.17 6.07
 20 0 2 171.81 8.78
 -20 0 2 142.73 6.08
 -20 0 2 184.27 11.2
 -20 0 -2 165.96 10.6
 20 0 -3 2.28 3.27
 -20 0 3 5.13 3.66
 -20 0 4 295.58 16.22
 20 0 -4 308.09 16.41
 -20 0 4 304.3 15.74
 -20 0 5 -0.71 3.07
 -20 0 5 -0.88 3.63
 20 0 -5 6.82 3.9
 20 0 -6 574.57 25.54
 -20 0 -6 561.45 22.69
 20 0 -6 590.63 24.19
 -20 0 6 544.31 25.69
 -20 0 -6 554.12 22.39
 20 0 -6 591.6 24.01
 -20 0 6 624.24 24.52
 -20 0 -7 5.49 3.79
 20 0 -7 5.44 4.52
 20 0 -7 6.1 4.65
 -20 0 -7 6.93 3.9
 20 0 -7 0.89 4.14
 -20 0 7 1.06 4.37
 -20 0 7 2.3 3.83
 -20 0 8 15.1 5.89
 -20 0 9 1.27 5.72
 -20 2 0 166.96 6.19
 20 2 0 148.06 5.29
 -20 2 0 171.84 9.52
 20 2 0 144.91 5.27
 -20 2 0 150.01 5.98
 -20 -2 0 155.12 10.93
 20 2 0 156.42 10.15
 -20 2 -1 122.98 5.38
 20 2 -1 129.64 5.45
 20 2 1 124.98 4.82
 -20 -2 1 162.03 10.97
 20 2 1 125.43 4.83
 -20 -2 1 123.57 9.88
 20 -2 1 115.88 6.8
 20 2 -1 146.23 9.9
 -20 2 1 119.21 5.8
 20 2 -1 115.26 9.2
 -20 2 1 124.47 5.94
 20 2 1 131.32 5.06
 20 2 -1 128.38 5.46
 -20 2 -1 118.84 5.33
 -20 2 1 121.44 5.94
 20 2 1 123.68 4.97
 -20 2 1 130.76 5.97
 -20 2 -2 738.96 21.88
 -20 2 2 778.28 27.03
 -20 -2 -2 740.18 21.79
 -20 2 -2 667.17 21.78
 -20 -2 2 800.68 28.92
 20 2 -2 832.01 28.97
 20 -2 2 674.79 21.77
 20 2 -2 750.18 27.68
 20 -2 -2 734.94 28.43
 20 2 -2 740.65 22.29
 -20 2 -2 725.22 21.81
 20 2 -2 766.85 22.44
 -20 -2 2 793.82 28.74
 -20 2 3 22.21 4.57
 -20 -2 3 11.03 4.06
 -20 -2 3 26.16 5.27
 20 -2 -3 21.06 4.97
 -20 2 -3 16.22 2.71
 20 2 -3 17.58 3.2
 -20 2 -3 10.35 2.43
 20 2 -3 19.06 4.91
 20 2 -3 16.1 3.01
 20 2 -3 20.37 4.59
 -20 2 4 260.08 14.64
 -20 -2 4 286.8 15.35
 20 2 -4 267.48 12.73
 -20 2 -4 258.8 11.94
 -20 -2 4 273.59 15.41
 20 2 -4 251.4 12.44
 -20 2 -4 275.36 12.16
 20 -2 -4 280.35 15.6
 20 2 -4 285.54 15.57
 20 -2 -5 23.88 5.5
 20 2 -5 23.45 5.35
 -20 2 5 35.48 6.02
 20 2 -5 19.62 4.29
 -20 -2 5 23.87 5.6
 20 2 -5 20.29 4.7
 -20 -2 5 24.09 5.38
 -20 -2 5 27.5 6.56
 -20 2 6 59.14 8.07
 -20 2 -6 81.04 7.67
 20 -2 -6 68.12 8.14
 20 2 -6 85.6 9.32
 -20 -2 6 81.13 10.08
 20 2 -6 74.44 8.08
 -20 -2 6 67.38 8.05
 -20 -2 6 74.38 8.39
 20 2 -6 82.48 8.35
 -20 2 -6 82.85 7.7
 20 -2 -7 54 8.13
 20 2 -7 57.71 8.37
 -20 2 7 42.25 7.31
 -20 -2 7 59.29 9.37
 20 2 -7 49.57 7.82
 -20 2 -7 47.97 7.03
 -20 -2 7 53 7.49
 20 2 -7 49.13 7.59
 -20 2 -7 49.4 7.11
 -20 -2 7 64.11 8.18
 20 2 -8 224.1 16.1
 -20 2 -8 215.63 15
 20 2 -8 198.54 15.35
 -20 2 -8 216.42 15.01
 -20 -2 8 269.13 16.35
 -20 2 8 190.85 15.06
 -20 -2 8 226.2 17.6
 -20 -2 8 204.8 14.46
 -20 -2 9 13.41 5.83
 20 2 -9 24.85 7.51
 -20 2 -9 13.37 6.37
 -20 2 9 12.24 6.3
 -20 -2 9 13.88 7.64
 20 2 -9 22.68 7.2
 -20 2 -9 7.9 5.55
 -20 -4 0 298.95 16.8
 -20 4 0 311.66 13.05
 -20 4 0 309.82 13.6
 20 4 0 309.07 12.41
 -20 4 0 312.31 13.04
 20 4 0 303.81 12.4
 20 4 0 315.26 16.56
 20 4 -1 174.04 8.8
 20 4 -1 173.54 9.52
 -20 4 -1 166.69 8.95
 20 4 -1 174.84 8.8
 -20 4 -1 148.76 8.59
 20 4 1 161.05 8.46
 20 4 -1 167.07 11.81
 20 4 1 181.92 11.84
 20 4 -1 164.22 10.55
 -20 4 1 173.17 9.23
 20 4 1 175.22 8.72
 -20 -4 1 177.16 12.29
 -20 4 -1 156.56 8.57
 -20 4 1 180.84 9.37
 -20 4 2 267.38 13.74
 -20 4 -2 266.67 12.14
 20 4 -2 278.58 12.18
 20 4 -2 282.8 13.12
 20 4 -2 283.25 16.18
 20 4 2 280.96 15.26
 20 4 -2 272.4 14.05
 20 -4 -2 239.77 14.72
 20 4 2 272.08 11.88
 -20 -4 2 273.75 15.61
 20 4 2 269.38 11.85
 20 4 -2 274.18 12.19
 -20 4 -2 270.4 12.23
 20 4 -3 17.48 5.08
 20 -4 -3 23.16 5.23
 -20 4 3 14.77 4.37
 -20 -4 3 9.69 4.73
 -20 -4 3 16.48 4.72
 20 4 -3 16.26 4.33
 -20 -4 4 200.17 13.76
 20 4 -4 232.83 15.67
 -20 4 4 231.16 13.65
 20 4 -4 235.01 12.53
 -20 -4 4 235.09 14.71
 20 4 -4 223.66 12.25
 20 -4 -4 224.7 14.25
 20 4 -4 249.65 14.29
 -20 -4 5 26.22 5.8
 20 4 -5 23.39 6.61
 20 4 -5 19.54 4.91
 -20 4 -5 20.44 4.5
 -20 4 -5 24.91 4.62
 20 4 -5 19.54 4.68
 -20 4 5 22.99 5.39
 -20 -4 5 16.81 5.26
 20 -4 -5 29.79 5.74
 20 4 -5 28.8 5.71
 -20 4 6 102.06 10.14
 -20 -4 6 111.81 10.35
 20 4 -6 135 13.15
 -20 4 -6 123.13 10.1
 20 -4 -6 131.95 11.16
 20 4 -6 110.03 9.99
 -20 -4 6 127.24 11.51
 20 4 -6 118.52 10.27
 -20 4 -6 122.55 10.07
 -20 4 7 58.51 8.63
 20 4 -7 52.31 7.89
 20 -4 -7 67.72 8.79
 -20 4 -7 59.21 7.98
 -20 -4 7 55.86 8.44
 20 4 -7 72.76 11.18
 20 4 -7 39.61 7.1
 -20 4 -7 46.44 7.38
 -20 -4 8 70.98 9.86
 20 4 -8 80.18 10.57
 -20 4 -8 81.54 9.94
 20 4 -8 75.78 10.01
 -20 4 -8 81.48 9.98
 -20 4 8 83.93 10.24
 20 4 -8 79.87 12.66
 -20 -6 0 593.81 26.87
 -20 6 0 622.57 24
 20 6 0 611.35 23.16
 -20 6 0 623.85 24.08
 20 6 0 611.27 23.19
 20 6 0 603.66 26.97
 -20 -6 -1 68.58 8.83
 -20 -6 1 49.68 7.84
 -20 6 1 59.01 6.23
 20 6 -1 57.41 6.44
 -20 6 -1 58.1 6.44
 20 6 -1 66.25 8.52
 20 6 1 72.45 8.52
 -20 6 -1 62.86 6.61
 20 6 -1 51.09 5.95
 -20 6 1 54.41 6.59
 -20 6 1 45.88 6.31
 -20 6 -2 90.34 8.09
 20 6 -2 81.18 8.22
 -20 6 -2 83.67 8
 20 6 -2 78.86 7.47
 -20 6 -2 97.86 8.35
 20 6 -2 71.93 9.12
 20 6 -2 76.94 7.11
 20 -6 -2 79.96 8.35
 -20 6 2 76.29 7.89
 20 6 -2 101.52 8.19
 -20 6 2 91.41 8.43
 -20 -6 2 76.13 9.3
 -20 6 2 84.25 7.68
 20 6 -3 17.72 5.13
 -20 6 -3 16.54 4.84
 -20 -6 3 17.7 5.63
 20 6 -3 15.28 4.43
 -20 6 -3 14.41 4.5
 20 -6 -3 11.19 4.24
 20 6 -3 19.35 4.73
 -20 6 -3 12.22 4.17
 -20 6 3 14.19 4.39
 20 6 -3 26.95 4.86
 20 6 -3 17.95 5.75
 20 6 -4 137.45 10.48
 -20 6 -4 124.4 10.19
 20 6 -4 115.33 11.93
 20 6 -4 123.98 10.27
 -20 6 -4 146.35 10.92
 20 -6 -4 127.6 10.4
 -20 -6 4 122.89 11.76
 -20 6 4 112.94 9.78
 20 6 -4 130.34 11.18
 -20 6 -4 130.54 10.83
 -20 6 -5 9.5 5.16
 -20 6 -5 8.69 4.72
 20 6 -5 16.88 6.29
 20 6 -5 5.19 4.18
 -20 6 5 12.3 4.96
 20 -6 -5 4.14 4.19
 20 6 -5 13.82 4.88
 -20 6 -5 5.18 4.44
 -20 -6 5 10.39 5.57
 20 6 -6 226.72 17.69
 -20 6 6 239.21 15.81
 -20 6 -6 228.67 15.43
 20 6 -6 207.35 15.17
 -20 -6 6 228.76 16.21
 20 6 -6 229.99 15.64
 -20 6 -6 225.27 15.39
 20 -6 -6 228.3 14.67
 -20 6 -7 17.38 6.14
 20 6 -7 11.11 6.04
 -20 -6 7 15.96 6.36
 -20 6 7 16.28 6.28
 20 6 -7 7.78 5.55
 -20 6 -7 7.62 5.35
 20 -6 -7 14.03 5.28
 20 6 -7 31.47 8.46
 20 8 0 2.5 4.09
 -20 8 0 15.71 5.53
 -20 -8 0 12.46 5.74
 -20 8 0 15.71 5.28
 20 8 0 11.61 4.85
 20 8 0 13.99 5.72
 20 8 1 6.63 4.26
 20 8 -1 5.96 4.17
 -20 8 -1 3.66 3.95
 20 8 1 -1.66 4.2
 20 8 -1 3.39 4.35
 -20 8 1 7.48 4.95
 -20 8 -1 8.27 4.93
 -20 8 1 2.83 4.31
 -20 -8 -1 1.12 4.75
 -20 -8 1 9.28 5.87
 20 8 -1 2.37 5.22
 -20 8 2 237.5 15.78
 20 8 -2 198.8 16.14
 20 8 2 226.1 14.27
 -20 8 2 242.15 15.86
 20 8 2 218.53 13.97
 20 8 -2 212.37 14.26
 -20 8 -2 210.7 14.69
 -20 8 -2 227.89 15.26
 20 8 -2 227.49 14.65
 20 8 -2 205.93 15.46
 -20 -8 2 214.89 16.72
 -20 8 3 12.78 5.31
 -20 8 3 17.53 5.3
 -20 8 3 8.53 5.64
 20 8 -3 7.56 4.71
 -20 8 -3 7.8 5.3
 20 8 -3 5.68 4.72
 -20 8 -3 7.8 4.86
 20 8 -3 3.69 5.09
 20 8 -3 7.56 5.38
 -20 8 -3 9.28 5.14
 -20 -8 3 1.2 5.69
 -20 -8 4 60.88 9.75
 20 8 -4 82.61 9.66
 20 8 -4 87.25 10.04
 -20 8 -4 91.25 10.22
 -20 8 -4 95.21 10.48
 -20 8 4 75.98 8.97
 20 8 -4 99.02 11.7
 20 8 -4 80.4 10.28
 -20 8 -4 81.83 10.24
 -20 -8 5 11.16 6.37
 -20 8 5 4 5.06
 20 8 -5 2.49 5.14
 -20 8 -5 2.43 5.02
 20 8 -5 7.71 5.49
 -20 8 -5 1.11 4.91
 20 8 -5 1.32 5.34
 20 8 -5 8.74 5.77
 -20 8 -5 2.21 4.97
 -21 -1 0 5.12 3.09
 -21 1 0 4.67 3
 21 -1 0 1.44 2.16
 -21 1 -1 19.03 4.12
 -21 -1 1 28.75 5.26
 -21 -1 -1 21.08 4.61
 -21 1 1 21.02 4.34
 21 -1 1 21.65 3.53
 21 1 -1 24.05 4.53
 -21 -1 -2 74.07 3.37
 -21 1 -2 77.87 3.89
 -21 -1 2 116.55 9.38
 -21 1 -2 110.08 8.75
 -21 1 2 109.54 5.03
 21 1 -2 121.67 9.32
 21 -1 2 103.99 6.34
 21 -1 -2 108.45 9.43
 21 1 -2 120.12 9.57
 -21 1 -2 80.88 3.75
 21 1 -2 100.84 4.82
 -21 1 2 100.26 4.88
 -21 1 -2 84.27 3.8
 21 1 -2 94.52 4.79
 -21 -1 2 96.39 4.67
 -21 1 2 117.91 8.79
 -21 -1 2 99.56 4.74
 -21 1 3 292.6 15.02
 -21 -1 3 259.2 15.09
 21 -1 -3 278.25 15.43
 21 1 -3 254.3 14.91
 -21 -1 3 286.9 15.41
 21 1 -3 244.75 10.67
 -21 1 -3 246.11 9.87
 21 1 -3 274.42 11
 -21 1 -3 243.04 9.78
 -21 1 -3 246.16 13.31
 -21 -1 3 270.28 14.91
 -21 1 4 146.64 10.99
 -21 -1 4 135.92 11.46
 -21 -1 4 156.36 11.27
 21 1 -4 158.79 9.01
 -21 1 -4 142.38 7.99
 -21 -1 4 155.25 11.25
 21 1 -4 152.72 8.9
 -21 1 -4 130.37 7.78
 21 -1 -4 159.1 11.81
 21 1 -4 151.45 11.42
 -21 -1 5 27.63 5.52
 -21 1 -5 22.68 4.06
 -21 -1 5 23.32 6.03
 -21 1 -5 27.37 4.29
 21 -1 -5 24.23 5.74
 21 1 -5 29.38 6.06
 -21 -1 5 43.97 6.57
 -21 1 5 38.43 6.47
 -21 -1 6 60.99 7.61
 21 1 -6 41.85 6.26
 -21 -1 6 45.54 7.95
 21 -1 -6 64.89 8.24
 21 1 -6 41.29 7.03
 -21 1 6 44.13 7.32
 21 1 -6 49.31 6.75
 21 1 -7 75.86 8.72
 -21 1 -7 69.66 7.8
 21 -1 -7 78.8 9.6
 21 1 -7 80.03 9.83
 -21 -1 7 69 8.47
 -21 1 7 57.91 8.48
 -21 -1 7 68.05 9.58
 21 1 -7 67.1 8.37
 -21 1 -7 69.89 7.78
 -21 1 -8 3.64 4.25
 21 1 -8 5.27 5.09
 21 -1 -8 7.02 5.26
 21 1 -8 3.21 5.33
 -21 1 -8 4.62 4.53
 -21 -1 8 11.19 5.2
 -21 1 8 10.39 5.38
 -21 -1 8 5.02 6.06
 21 1 -9 76.9 10.57
 -21 1 -9 51.48 8.51
 21 1 -9 67.02 9.99
 -21 1 -9 45.37 8.06
 -21 -1 9 47.7 9.85
 -21 1 9 59.43 9.87
 -21 3 0 -0.28 2.29
 -21 3 0 0.28 2.17
 21 3 0 -1.44 3.87
 -21 3 -1 261.14 10.23
 -21 3 -1 287.99 14.06
 -21 -3 1 223.5 14.33
 -21 3 -1 270.34 10.32
 21 3 -1 277.69 15.03
 21 -3 1 237.66 10.36
 21 3 1 256.49 14.06
 21 3 -1 223.05 13.35
 -21 3 1 258.8 10.61
 -21 -3 1 273.86 15.71
 -21 3 1 266.3 10.69
 -21 3 2 20.79 4.31
 -21 3 -2 16.27 4.09
 -21 -3 2 13.37 4.67
 21 3 -2 22.93 5.11
 21 -3 -2 14.9 4.45
 21 3 2 21.2 4.4
 -21 3 -2 15.36 2.65
 -21 -3 2 10.6 4.08
 21 3 -2 14.96 3.1
 -21 3 -2 9.26 2.31
 21 3 -2 10.81 3.77
 -21 3 -2 10.11 2.3
 -21 3 -3 4.94 2.3
 -21 -3 3 5.73 3.89
 21 -3 -3 5.87 3.47
 21 3 -3 2.26 3.12
 21 3 -3 7.1 3.83
 -21 3 3 1.4 3.03
 -21 3 -3 6.85 2.49
 -21 -3 3 3.37 3.99
 -21 -3 4 17.15 5.08
 21 3 -4 8 4.92
 -21 3 -4 13.06 3.18
 -21 3 4 14.67 4.32
 21 3 -4 24.42 5.23
 21 -3 -4 12.92 4.37
 -21 -3 4 20.08 5.48
 -21 3 -4 14.94 3.36
 -21 -3 5 329.97 17.91
 -21 -3 5 321.73 17.63
 21 -3 -5 303.36 17.5
 21 3 -5 331.66 17.92
 -21 3 5 305.94 16.94
 -21 3 -5 296.17 14.48
 21 3 -5 310.94 15.42
 21 3 -5 311.08 15.34
 -21 3 -5 298.24 14.49
 21 3 -5 355.12 20.54
 -21 -3 6 21.67 5.74
 21 -3 -6 13.31 4.96
 21 3 -6 14.69 5.19
 -21 3 6 10.29 4.74
 21 3 -6 14.13 4.7
 -21 3 -6 14.5 4.22
 -21 3 -6 8.95 3.6
 21 3 -6 10.22 4.34
 21 3 -6 5.2 5.84
 -21 -3 6 14.63 5.1
 21 -3 -7 26.91 6.16
 -21 3 7 25.75 6.33
 21 3 -7 33.7 6.59
 -21 3 -7 23.18 5.46
 21 3 -7 43.19 7.1
 -21 3 -7 27.38 5.85
 -21 -3 7 36.2 6.93
 -21 -3 7 23.44 6.31
 -21 3 -8 6.81 5.49
 21 3 -8 8.76 5.63
 -21 -3 8 9.46 5.4
 -21 3 8 13.62 5.83
 -21 3 -8 4.88 4.79
 21 3 -8 -1.1 5.4
 21 -3 -8 10.31 5.62
 21 5 0 2.37 2.72
 21 5 0 3.63 3.83
 -21 -5 0 -1.88 4.23
 21 5 1 32.92 6.12
 21 5 -1 20.38 5.53
 -21 -5 1 29.52 6.29
 21 5 -1 34.48 5.12
 -21 5 1 37.47 5.21
 -21 5 -2 22.16 4.45
 21 5 -2 28.79 6.35
 21 -5 -2 20.45 5.23
 21 5 -2 21.11 4.64
 -21 -5 2 20.41 5.57
 -21 5 2 18.73 4.48
 21 5 -3 290.54 17.97
 -21 5 -3 287.15 14.29
 21 -5 -3 318.61 17.54
 21 5 -3 303.54 15.82
 -21 5 -3 326.36 14.9
 -21 5 -3 266.58 14.34
 -21 5 3 330.16 16.18
 -21 -5 3 317.74 17.85
 -21 5 -4 15.66 4.4
 21 5 -4 18.62 5.89
 21 -5 -4 32.77 6.05
 21 5 -4 22.98 5.11
 -21 -5 4 28.79 6.29
 -21 5 4 14.92 5.01
 -21 5 -4 20.07 4.18
 -21 5 -4 15.69 4.2
 -21 5 -5 7.35 3.67
 21 5 -5 3.1 3.68
 -21 -5 5 7.95 5.25
 -21 5 5 2.6 4.19
 21 -5 -5 7.14 4.52
 21 5 -5 2.67 3.51
 21 5 -5 7.14 5.55
 21 5 -5 6.23 4.23
 -21 5 -5 5.14 3.72
 -21 5 -6 5.08 4.22
 21 5 -6 6.29 4.68
 -21 -5 6 4.16 5.02
 -21 5 6 0.96 5.34
 21 -5 -6 2.78 4.25
 21 5 -6 -1.31 5.64
 21 5 -6 0.9 4.11
 -21 5 -6 12.73 4.9
 21 5 -7 91.33 10.05
 -21 5 -7 74.97 9.01
 21 -5 -7 62.27 8.84
 21 5 -7 80.24 9.78
 -21 5 -7 63.61 8.66
 -21 -5 7 70.23 9.72
 21 5 -7 62.18 10.64
 -21 5 7 54.18 8.6
 -21 -7 0 1.09 4.6
 21 7 0 4.42 5.15
 -21 7 0 3.85 3.53
 -21 7 0 2.31 3.53
 -21 -7 -1 54.51 8.76
 21 7 -1 74.79 9.74
 -21 7 1 55.46 7.19
 -21 -7 1 80.36 10.04
 -21 7 -1 72.77 7.91
 -21 7 1 80.96 8.43
 -21 7 -1 74.43 7.87
 21 7 -2 49.28 8.23
 21 -7 -2 34.74 6.36
 -21 7 2 46.2 6.43
 -21 -7 2 30.04 7.17
 -21 7 -2 70.13 7.73
 -21 7 -2 53.33 6.88
 -21 7 2 56.82 7.32
 -21 7 2 64.47 7.9
 21 -7 -3 32.57 5.98
 -21 7 3 42.11 6.55
 -21 7 -3 29.19 5.7
 -21 -7 3 21.33 7.24
 -21 7 -3 27.23 5.99
 21 7 -3 24.69 6.76
 -21 7 -3 38.55 6.48
 21 7 -4 41.67 8.39
 -21 7 -4 50.85 7.85
 -21 7 -4 51.65 7.46
 -21 -7 4 44.61 8.22
 -21 7 -4 75.19 8.58
 21 7 -4 50.7 7.54
 21 7 -4 52.97 7.52
 -21 7 4 40.04 6.83
 21 7 -5 73.96 10.36
 -21 7 5 53 8.21
 21 7 -5 66.61 8.79
 -21 -7 5 70.24 9.97
 21 7 -5 70.64 9.52
 -21 7 -5 60.98 8.84
 -21 7 -5 71.55 8.96
 21 7 -5 60.57 8.5
 -21 7 -5 76.06 9.12
 -21 7 -6 20.36 7.24
 -21 7 6 19.97 6.49
 -21 -7 6 20.48 6.55
 -21 7 -6 20.13 6.2
 21 7 -6 13.02 5.66
 21 7 -6 5.54 6.46
 -21 7 -6 16.98 6.14
 21 7 -6 -1.08 5.24
 -21 -9 0 6.46 6.24
 -21 9 0 11.53 5.62
 -21 9 0 -3.15 5.06
 -21 -9 -1 48.34 9.63
 -21 9 -1 57.29 8.7
 -21 9 1 69.04 9.2
 -21 9 1 58.02 8.55
 -21 9 -1 87.48 9.87
 21 9 -1 76.41 10.87
 -21 -9 1 46.45 9.11
 -21 9 -2 9.47 4.91
 -21 9 2 15.53 5.87
 -21 9 -2 11.65 5.37
 -21 9 2 7.8 5.73
 -21 -9 2 6.73 5.7
 21 9 -2 28.12 7.74
 -22 0 0 131.18 10.01
 -22 0 1 1.48 3.33
 -22 0 -1 -1.45 3.38
 22 0 1 0.49 2.16
 -22 0 2 143.57 5.64
 -22 0 2 136.59 5.57
 -22 0 2 194.16 11.77
 -22 0 2 172.77 11.38
 -22 0 -2 169.31 11.19
 22 0 2 157.24 8.87
 22 0 -2 165.68 11.8
 -22 0 3 0.78 3.43
 -22 0 3 -2.41 3.81
 22 0 -3 -0.85 3.45
 22 0 -4 6.2 3.9
 -22 0 4 2.62 3.61
 -22 0 5 -0.81 3.64
 22 0 -5 -1.9 4.18
 -22 0 5 -1.9 4.88
 -22 0 6 73 8.31
 22 0 -6 57.03 8.06
 -22 0 6 74.8 9.53
 -22 0 7 4.28 4.33
 22 0 -7 1.1 4.64
 -22 0 7 -1.13 4.68
 22 0 -8 19.57 6.47
 -22 0 8 9.88 6.07
 -22 0 9 -2.69 6.15
 -22 2 0 137.66 5.13
 -22 2 0 139.09 5.33
 -22 2 0 131.31 5.23
 22 -2 0 155.83 8.96
 22 2 0 165.51 10.62
 -22 2 0 174.4 11
 -22 -2 0 150.01 11.12
 -22 2 0 134.01 5.09
 -22 2 -1 85.98 7.67
 -22 -2 1 73.97 8.14
 -22 2 1 70.7 3.96
 22 2 1 82.34 7.37
 22 -2 1 73.59 5.53
 22 2 -1 73.37 7.4
 -22 2 1 70.28 3.91
 22 2 -1 66.29 7.36
 -22 2 -1 58.04 3.26
 -22 2 1 67.5 3.93
 -22 2 1 66.08 3.89
 -22 2 1 69.68 6.73
 -22 2 -1 62.84 3.32
 22 2 -2 35.32 5.84
 22 2 -2 26.82 5.49
 22 -2 -2 40.3 6.33
 22 2 2 42.55 5.41
 -22 2 -2 29.96 2.78
 -22 2 2 32.81 5.34
 -22 -2 2 28.02 5.9
 -22 2 -2 31.37 5.15
 -22 -2 2 36.46 5.94
 -22 2 -2 31.33 2.92
 -22 2 -2 36.88 2.96
 22 2 -3 12.32 4.17
 22 2 -3 13.29 4.83
 -22 -2 3 15.99 4.71
 -22 2 -3 23.12 4.47
 22 -2 -3 16.65 4.96
 -22 2 3 16.93 4.37
 -22 -2 3 14.2 4.49
 -22 -2 4 5.08 3.95
 22 2 -4 1.02 4.48
 -22 2 4 9.73 3.85
 22 2 -4 1.73 3.59
 22 -2 -4 8.15 4.07
 -22 -2 5 25.3 5.98
 -22 -2 5 26.07 6.11
 -22 2 5 22.27 5.52
 22 -2 -5 18.9 5.3
 22 2 -5 27.81 6.14
 -22 2 6 15.61 5.23
 -22 -2 6 12.81 4.97
 -22 -2 6 2.27 4.69
 -22 -2 6 7.48 4.74
 22 -2 -6 15 5.29
 22 2 -6 20.27 5.99
 -22 2 7 16.02 6
 22 -2 -7 33.62 7.25
 22 2 -7 34.8 7.44
 -22 -2 7 32.02 6.88
 -22 -2 7 32.9 6.86
 -22 -2 7 32.11 7.65
 22 2 -8 79.21 9.78
 -22 -2 8 66.15 9.01
 22 -2 -8 60.96 9.43
 22 2 -8 52.12 8.64
 -22 2 8 56.15 9.17
 -22 -2 8 65.04 8.77
 -22 -2 8 53.74 9.81
 -22 4 0 1.16 2.66
 -22 4 0 -0.77 2.66
 22 4 0 9.26 4.32
 22 4 0 4.08 3.33
 -22 4 1 149.93 8.32
 -22 4 -1 145.01 7.99
 22 4 -1 142.31 11.26
 22 4 1 128.95 10.54
 22 4 -1 140.81 10.24
 -22 4 1 138.88 8.07
 -22 4 1 142.79 9.53
 -22 -4 1 135.87 11.61
 -22 4 -1 132.53 7.74
 22 4 -2 6.43 3.8
 22 -4 -2 8.86 4.42
 22 4 2 8.1 3.78
 22 4 -2 0.73 2.96
 -22 4 2 7.99 3.62
 -22 4 -2 10.07 3.6
 -22 -4 2 5.46 3.77
 22 4 -3 15.78 5.22
 22 -4 -3 11.65 4.68
 -22 4 -3 12.9 3.73
 -22 -4 3 0.9 4.14
 -22 -4 3 10.08 4.28
 -22 4 3 6.63 4.16
 22 4 -3 12.63 4.29
 22 4 -4 15.11 4.74
 22 -4 -4 15.57 4.72
 -22 -4 4 16.64 5.16
 -22 4 4 14.53 4.45
 -22 -4 4 7.45 4.2
 22 4 -4 12.79 5.48
 22 -4 -5 11.35 4.73
 22 4 -5 21.32 5.49
 -22 -4 5 22.55 5.69
 -22 4 5 14.08 4.98
 -22 -4 5 11.55 4.81
 22 4 -5 22.44 6.67
 22 -4 -6 4.96 4.46
 22 4 -6 9.3 5.15
 -22 -4 6 6.61 5.13
 -22 -4 6 3.03 4.45
 -22 4 6 9.66 4.82
 22 4 -6 3.98 5.73
 -22 4 7 28.67 6.77
 22 4 -7 44.94 9.76
 -22 -4 7 60 8.77
 22 -4 -7 54.41 8.21
 -22 4 8 19.96 7.02
 22 4 -8 3.34 7.21
 22 4 -8 22.75 6.81
 -22 -4 8 9.17 6.07
 22 -4 -8 24.54 7.07
 22 4 -8 17.12 6.6
 -22 6 0 83.28 7.4
 -22 6 0 64.43 6.75
 22 6 0 87.07 9.93
 22 6 1 36.96 7.27
 -22 6 -1 30.48 4.95
 -22 6 1 28.1 4.93
 -22 6 1 25.64 4.85
 22 6 -1 39.18 7.38
 -22 -6 1 37.81 7.32
 -22 6 1 26.04 4.63
 -22 6 -1 26.18 4.68
 -22 6 -2 17.41 4.3
 22 6 -2 10.82 5.32
 22 -6 -2 10.8 4.35
 -22 6 2 11.76 3.96
 -22 6 -2 16.06 4.09
 -22 6 2 15.21 4.28
 22 6 -2 12.45 4.29
 -22 6 2 14.52 4.4
 -22 -6 2 10.58 5.9
 22 6 -3 6.74 5.42
 22 -6 -3 6.31 4.2
 -22 6 -3 2.76 3.28
 -22 -6 3 4.26 4.79
 -22 6 3 0.76 3.86
 -22 6 -3 8.08 3.72
 -22 6 -3 6.23 3.56
 22 6 -3 4.36 3.84
 -22 6 -4 6.8 3.88
 22 6 -4 2.38 5.36
 22 6 -4 4.91 3.82
 22 -6 -4 15.35 5.22
 -22 -6 4 1.08 5.06
 -22 6 4 9.21 4.37
 -22 6 -4 15.76 4.58
 -22 6 -4 1.65 3.84
 22 6 -5 3.84 5.17
 22 -6 -5 6.51 4.78
 -22 -6 5 7.79 5.37
 -22 6 5 -4.61 5
 -22 6 -5 0.84 3.75
 -22 6 -5 1.67 4.16
 -22 6 -5 -0.94 4.12
 -22 -6 6 78.35 10.29
 -22 6 6 58.11 8.69
 22 6 -6 70.86 10.74
 22 -6 -6 72.29 9.03
 -22 8 0 13.38 5.17
 22 8 0 31.11 7.45
 -22 8 0 17.86 5.12
 -22 -8 0 14.85 6.99
 -22 -8 1 8.8 6.07
 -22 8 1 0.91 4.08
 -22 8 -1 -1.78 4.21
 -22 -8 -1 1.23 5.07
 22 8 -1 1.26 5.56
 -22 8 -1 -0.89 3.91
 -22 8 1 -1.83 3.95
 -22 8 -2 75.84 8.62
 -22 8 2 73.32 8.73
 -22 -8 2 48.4 9.37
 -22 8 -2 60.75 8.13
 -22 8 2 44.75 7.42
 22 8 -2 66.26 9.71
 -22 8 3 6.59 4.82
 -22 8 3 2.05 4.6
 -22 8 3 -1.02 4.6
 -22 8 -3 0.95 4.11
 -22 -8 3 -1.28 5.39
 -22 8 -3 2.03 4.19
 22 8 -3 2.62 5.65
 -22 8 -3 -0.96 4.04
 -22 8 4 12.82 5.43
 22 8 -4 17.53 7.43
 -22 -8 4 24.57 7.57
 -22 8 -4 17.4 5.92
 -22 8 -4 11.09 5.27
 -22 8 -4 20.09 6.08
 -23 1 0 0.74 2.99
 -23 -1 0 -0.81 3.19
 23 1 0 0.63 2.55
 23 -1 0 -0.52 2.52
 -23 1 1 6.57 3.28
 23 -1 1 6.32 2.7
 23 1 -1 11.03 3.65
 -23 1 -1 3.63 3.62
 -23 -1 1 5.68 3.79
 -23 -1 -1 13.67 4.43
 -23 1 1 4.52 3.45
 23 1 -2 61.23 7.43
 23 -1 -2 68.25 8.22
 -23 1 2 68.1 7.32
 23 1 -2 67.81 7.52
 23 -1 2 53.85 5.02
 -23 -1 2 62.78 7.68
 -23 1 -2 65.13 7.12
 -23 1 3 8.77 4.16
 -23 1 -3 11.92 3.87
 -23 -1 3 23.77 5.3
 23 1 -3 17.1 4.96
 23 -1 -3 13.7 4.77
 23 1 -3 3.55 3.51
 -23 -1 4 128.73 11.1
 -23 1 4 127.22 10.64
 -23 -1 4 132.67 11.25
 -23 -1 4 124.59 10.7
 23 -1 -4 129.79 11.34
 23 1 -4 126.93 11.17
 -23 1 5 10.43 4.72
 -23 -1 5 1.04 4.41
 -23 -1 5 12.42 4.95
 -23 -1 5 9.97 4.86
 23 -1 -5 -0.99 4.37
 23 1 -5 5.95 4.46
 -23 1 6 20.63 6.26
 -23 -1 6 33.93 7.41
 -23 -1 6 27.59 6.3
 -23 -1 6 12.29 4.96
 23 -1 -6 25.19 6.37
 23 1 -6 34.63 7.13
 -23 1 7 11.22 5.6
 -23 -1 7 11.03 5.62
 -23 -1 7 20.29 6.14
 -23 -1 7 16.8 5.38
 23 -1 -7 6.82 5.21
 23 1 -7 11.5 5.46
 -23 -1 8 5.31 6.72
 23 -1 -8 8.74 6.22
 -23 1 8 -7.33 5.59
 -23 -1 8 6.19 5.06
 23 3 0 0.78 3.58
 23 3 -1 6.58 3.77
 23 3 1 10.63 3.85
 23 3 -1 4.66 3.56
 -23 3 -1 16.02 4.21
 -23 -3 1 10.76 4.48
 -23 -3 1 10.31 4.6
 -23 3 1 9.95 3.64
 23 3 -2 17.64 4.94
 23 -3 -2 21.05 5.31
 23 3 -2 22.79 5.29
 23 3 2 15.6 4.46
 -23 3 2 13.12 3.92
 -23 -3 2 21.27 5.72
 -23 3 -2 28.87 5.08
 -23 -3 2 18.47 5.29
 23 -3 -3 180.6 13.17
 23 3 -3 150.24 11.5
 23 3 -3 159.68 12.66
 -23 3 3 149.86 11.16
 -23 3 -3 163.35 10.72
 -23 -3 3 181.48 13.33
 -23 -3 3 171.75 13
 -23 3 4 8.39 4.31
 -23 -3 4 11.21 5.01
 23 3 -4 5.29 4.48
 -23 3 -4 10.8 3.51
 -23 -3 4 4.69 4.45
 23 3 -4 4.6 3.8
 23 -3 -4 6.76 4.5
 23 -3 -5 67.75 8.83
 -23 -3 5 72.08 9.1
 -23 3 5 64.16 8.43
 23 3 -5 84.17 9.39
 -23 -3 5 61.26 8.41
 23 3 -5 98.83 11.13
 -23 3 6 3 4.98
 -23 -3 6 3.02 5.09
 23 3 -6 -1.37 5.92
 -23 -3 6 7.84 4.88
 23 -3 -6 5.25 4.24
 23 3 -6 8.5 4.87
 -23 3 7 -1.09 4.71
 -23 -3 7 7.42 6.05
 23 3 -7 1.54 5.92
 -23 -3 7 -1 4.59
 23 -3 -7 -6.72 5.22
 23 3 -7 -1.18 5
 -23 -3 8 -2.26 4.98
 -23 3 8 3.58 5.57
 23 -3 -8 -4.9 5.71
 23 5 0 1.35 3.27
 23 5 0 2.92 3.93
 -23 -5 0 -3.13 5.04
 -23 5 1 8.82 3.81
 -23 -5 1 5.16 4.07
 23 5 -1 11.94 3.87
 23 5 -1 8.91 4.53
 23 5 1 4.78 4.13
 23 5 1 7.25 3.29
 23 -5 -2 16.01 5.45
 23 5 -2 17.81 4.45
 -23 -5 2 17.45 5.8
 -23 5 2 16.94 4.67
 -23 5 -2 7.98 3.72
 23 5 -2 17.43 5.72
 -23 -5 3 89.81 10.3
 -23 5 3 88.51 8.66
 23 5 -3 69.37 9.15
 23 5 -3 77.28 8.34
 23 -5 -3 56.11 8.16
 -23 5 4 14.35 4.72
 23 5 -4 13.87 5.02
 23 -5 -4 23.22 5.85
 23 5 -4 24.42 6.81
 -23 -5 4 9.39 5.13
 -23 5 5 16.63 5.54
 23 -5 -5 17.84 5.33
 23 5 -5 21.22 5.72
 23 5 -5 34.18 7.82
 -23 -5 5 18.21 5.99
 -23 5 6 6.08 5.2
 23 -5 -6 -1.03 4.88
 23 5 -6 -4.14 5.96
 -23 -5 6 3.35 5.11
 -23 5 7 17.78 6.28
 -23 -5 7 17.59 6.46
 23 5 -7 12.18 7.71
 23 -5 -7 9.86 6.04
 23 7 0 5.91 5.1
 -23 -7 0 -4.79 5.77
 -23 7 1 18.33 4.86
 -23 7 1 9.09 4.34
 -23 -7 1 14.4 6.61
 23 7 -1 9.53 5.36
 23 -7 -2 30.11 6.6
 -23 7 2 19.93 4.99
 -23 7 2 29.71 5.65
 23 7 -2 23.16 6.64
 -23 7 2 25.68 5.51
 -23 -7 2 14.5 6.14
 23 -7 -3 1.88 4.3
 -23 7 3 11.37 4.49
 -23 7 3 4.88 3.79
 -23 -7 3 -1.22 4.67
 23 7 -3 5 5.39
 -23 7 3 1.75 3.85
 -23 -7 4 29.34 7.58
 23 7 -4 35.09 8.37
 -23 7 4 29.51 6.54
 -23 -7 5 24.91 7.61
 -23 7 5 11.8 5.57
 23 7 -5 24.67 7.74
 -24 0 0 287.92 15.85
 24 0 -1 -0.67 2.78
 -24 0 -1 -2.41 3.39
 -24 0 1 0.81 3.29
 24 0 -2 18.17 4.7
 24 0 2 28.56 4.15
 24 0 -2 21.01 5.37
 -24 0 -2 19.86 5.12
 -24 0 2 22.48 5.22
 -24 0 3 -2.57 3.62
 -24 0 3 2.6 3.33
 24 0 -3 2.86 3.84
 24 0 -4 25.7 5.88
 -24 0 4 26.5 5.75
 -24 0 4 25.78 5.79
 -24 0 5 -2.05 4.61
 24 0 -5 -5.22 4.87
 24 0 -6 124.11 11.86
 -24 0 6 102.27 11.26
 -24 0 6 94.59 10.05
 -24 0 7 2.41 5.71
 24 0 -7 2.38 5.03
 -24 0 8 3.91 5.63
 24 0 -8 3.92 5.15
 24 -2 0 16.38 3.72
 24 2 0 19.7 4.7
 -24 2 0 15.98 4.47
 -24 -2 0 22.41 5.26
 -24 2 -1 71.97 7.54
 24 2 -1 88.38 8.51
 24 2 1 73.03 7.36
 -24 -2 1 75.08 8.49
 -24 2 1 71.91 7.32
 24 2 -1 75 8.15
 24 2 2 108.76 8.97
 -24 2 -2 122.7 9.61
 24 2 -2 100.52 9.5
 -24 2 2 104.91 9.17
 24 2 -2 99.25 9.6
 24 -2 -2 113.49 10.54
 24 2 -3 5.51 3.88
 -24 2 3 8.9 4.34
 24 2 -3 18.89 5.13
 -24 2 -3 8.63 3.91
 -24 -2 3 11.93 5.12
 -24 -2 3 5.71 4.75
 24 -2 -3 1.95 3.93
 -24 2 4 24.63 5.83
 24 2 -4 18.4 6.06
 -24 -2 4 28.28 6.4
 -24 -2 4 18.03 5.51
 24 -2 -4 29.23 6.24
 24 2 -4 22.14 5.65
 -24 2 5 9.56 4.47
 24 2 -5 13.59 6.35
 -24 -2 5 15.55 5
 24 2 -5 12.3 4.96
 24 -2 -5 11.51 5.3
 -24 -2 5 11.69 4.86
 -24 -2 6 7.05 4.94
 -24 -2 6 3.04 4.37
 24 -2 -6 1.11 4.88
 24 2 -6 7.71 5.04
 -24 2 6 4.16 4.84
 -24 2 7 30.53 7.23
 -24 -2 7 37.54 8.34
 -24 -2 7 45.99 8.12
 24 -2 -7 23.49 6.91
 24 2 -7 26.57 7.34
 -24 -2 7 29.92 7.21
 -24 2 8 47.88 9.14
 -24 -2 8 80.69 11.62
 -24 -2 8 76.55 9.93
 -24 -2 8 59.96 9.5
 24 -2 -8 92.21 11.47
 -24 4 0 11.32 3.51
 24 4 0 23.53 5.48
 24 4 0 19 4.66
 24 4 -1 90.21 8.79
 -24 -4 1 87.89 10
 -24 4 -1 105.8 9.12
 24 4 -1 106.06 10.22
 24 4 1 108.82 10.02
 -24 4 1 107.06 8.67
 24 4 -2 37.14 6.08
 -24 4 2 26.87 5.28
 24 -4 -2 39.9 7.1
 24 4 2 23.6 5.38
 -24 4 -2 32.84 5.48
 -24 -4 2 19.39 6.2
 24 4 -2 26.45 6.26
 24 4 -3 16.65 5.02
 -24 4 3 14.42 4.8
 24 -4 -3 20.87 5.62
 -24 4 -3 11.13 3.84
 -24 -4 3 19.92 6.22
 -24 -4 3 13.23 5.82
 24 4 -3 19.93 6
 -24 4 4 37.52 6.46
 24 4 -4 18.59 5.22
 24 -4 -4 28.62 6.4
 -24 -4 4 24.41 6.31
 -24 -4 4 30.98 6.9
 24 4 -4 24.95 6.66
 -24 4 5 18.01 5.56
 24 4 -5 16.14 5.2
 24 -4 -5 14.68 5.48
 -24 -4 5 22.68 6.37
 -24 -4 5 15.92 5.63
 24 4 -5 26.25 7.64
 -24 4 6 18.55 6.16
 24 -4 -6 13.15 5.38
 24 4 -6 24.49 6.36
 -24 -4 6 7.25 5.32
 24 4 -6 11.16 6.96
 -24 -4 6 1.1 4.74
 -24 -4 7 43.79 8.3
 24 4 -7 37.46 9.96
 -24 4 7 38.25 7.86
 24 -4 -7 35.88 7.34
 -24 -6 0 97.06 11.41
 24 6 0 117.25 11.83
 -24 -6 1 34.89 7.82
 24 6 1 16.46 5.75
 24 6 -1 23.69 6.31
 -24 6 2 -0.75 3.49
 24 -6 -2 -0.99 4.44
 -24 6 -2 10.62 4.18
 24 6 -2 3.45 4.54
 -24 -6 2 -3.48 5.31
 -24 6 3 7.35 4.38
 24 -6 -3 13.03 5.23
 24 6 -3 1.19 4.82
 24 6 -3 11.21 4.24
 -24 -6 3 8.18 5.54
 -24 6 4 11.6 4.85
 24 6 -4 16.37 6.66
 24 6 -4 4.45 4.31
 24 -6 -4 10.1 4.8
 -24 -6 4 18.84 6.88
 -24 6 5 -0.97 4.62
 24 6 -5 13.55 7.26
 24 -6 -5 3.1 4.72
 -24 -6 5 9.54 6.3
 -24 6 6 38.38 7.55
 -24 -6 6 50.36 9.45
 24 -6 -6 48.44 8.34
 -24 -8 0 -2.71 6.43
 24 8 0 2.64 5.46
 24 8 -1 5.35 5.4
 -24 -8 1 -4.09 5.76
 24 8 -2 59.35 9.82
 -24 -8 2 52.21 10.22
 24 8 -3 4.15 6.1
 -24 -8 3 -4.14 6.77
 -25 1 0 -1.62 3.36
 -25 -1 0 2.67 4.07
 25 1 0 0.69 2.9
 -25 -1 -1 50.55 7.14
 -25 1 -1 43.98 6.5
 -25 -1 1 51.5 7.11
 -25 1 1 58.12 7.49
 25 1 1 47.69 5.98
 25 -1 -1 48.11 6.25
 25 -1 1 49.11 5.41
 25 1 -1 64.24 7.44
 25 1 -1 52.22 7.29
 25 1 2 72.9 7.04
 -25 1 2 88.2 8.98
 -25 -1 2 86.2 9.3
 -25 1 2 88.22 8.68
 25 -1 -2 93.29 9.85
 25 1 -2 76.15 8.91
 25 1 -2 75.86 8.28
 -25 1 -2 66.52 7.98
 -25 1 -3 193.95 12.94
 -25 -1 3 232.94 14.92
 25 1 -3 223.49 15.01
 25 -1 -3 200.03 14.52
 25 1 -3 248.23 15.72
 -25 1 3 191.83 13.6
 25 -1 -4 60.97 9.05
 25 1 -4 81.25 9.44
 -25 -1 4 75.33 8.74
 -25 1 4 62.34 8.38
 25 1 -5 32.02 6.7
 25 -1 -5 18.61 5.82
 -25 -1 5 22.6 6.33
 -25 1 5 31.71 6.65
 -25 -1 5 26.11 6.65
 -25 -1 5 23.02 6.21
 25 -1 -6 35.83 7.66
 25 1 -6 21.82 6.45
 -25 1 6 43.15 7.9
 -25 -1 6 29.62 6.96
 -25 -1 6 43.26 7.85
 -25 -1 6 26.48 7.23
 -25 1 7 53.86 9.06
 -25 -1 7 50.6 9.46
 -25 -1 7 57.45 8.81
 25 -1 -7 55.36 9.11
 25 1 -7 62.48 9.7
 -25 -1 7 65.33 9.59
 -25 -1 8 -4.42 5.42
 25 -1 -8 4.02 6.24
 25 1 -8 -1.37 5.91
 -25 1 8 9.06 6.45
 -25 -1 8 1.4 6.27
 -25 3 0 0.6 2.81
 -25 3 0 0.8 3.82
 25 3 0 6.72 3.85
 25 3 0 -0.83 3.08
 -25 3 1 212.31 12.62
 -25 3 -1 224.58 13.57
 -25 -3 1 221.97 15.31
 25 3 -1 191.24 13.48
 25 3 1 202.35 13.42
 25 3 -1 210.84 14.05
 -25 3 2 12.18 4.3
 25 3 -2 0.91 3.48
 25 -3 -2 11.03 4.92
 25 3 2 1.6 3.74
 -25 3 -2 6.65 3.74
 -25 -3 2 7 4.99
 25 3 -2 8.47 4.15
 -25 -3 2 3.11 4.38
 25 -3 -3 6.19 4.55
 25 3 -3 9.45 4.64
 -25 3 -3 0.72 3.79
 -25 -3 3 13.12 5.34
 -25 -3 3 15.5 5.9
 -25 3 3 5.82 4.08
 25 3 -3 16.27 5.52
 25 3 -4 5.06 4.29
 25 -3 -4 19.25 5.97
 -25 3 4 19.91 5.3
 -25 3 -4 19.62 4.59
 -25 -3 4 19.36 6.23
 -25 -3 4 15.59 5.51
 25 3 -4 13.47 5.61
 -25 -3 5 281.39 17.67
 -25 -3 5 240.77 16.35
 25 3 -5 227.84 17.66
 -25 3 5 257.2 16.47
 25 -3 -5 259.38 17.4
 25 3 -5 276.38 17.58
 -25 3 6 8.52 5.22
 25 3 -6 5.75 6.33
 -25 -3 6 8.46 5.35
 -25 -3 6 -2.21 4.96
 25 -3 -6 1.16 5.01
 25 3 -6 4.63 4.99
 -25 3 7 17.31 6.55
 -25 -3 7 39.91 7.81
 25 3 -7 22.6 9.77
 25 -3 -7 24.34 7.22
 25 3 -7 33 7.7
 -25 -3 7 33.63 7.68
 25 5 0 4.55 3.84
 25 5 0 2.07 4.37
 25 5 -1 29.24 5.56
 -25 5 1 25.25 5.17
 25 5 -1 24.27 6.13
 -25 -5 1 12.64 5.85
 25 5 1 37.86 7.35
 25 5 1 23.52 5.09
 25 5 -2 6.63 4.01
 -25 5 2 13.04 4.44
 -25 5 -2 16.14 4.8
 -25 -5 2 10.2 5.66
 25 -5 -2 20.54 5.66
 25 5 -2 16.33 5.68
 -25 -5 3 228.2 16.81
 25 5 -3 230.78 16.83
 25 -5 -3 241.25 16.49
 25 5 -3 233.01 15.12
 -25 5 3 244.31 14.78
 25 5 -4 3.8 4.11
 25 -5 -4 12.87 5.18
 25 5 -4 9.85 5.85
 -25 5 4 15.47 5.38
 -25 -5 5 10.55 5.84
 25 5 -5 10.45 4.87
 25 -5 -5 5.48 5.02
 25 5 -5 -5.37 5.79
 -25 5 5 4.93 5.14
 -25 -5 6 8.41 5.9
 25 5 -6 1.46 6.18
 -25 5 6 11.8 5.59
 25 -5 -6 5.68 5.2
 -25 -7 0 2.62 5.42
 25 7 0 11.29 6.25
 -25 -7 1 51.17 9.53
 25 7 -1 40.41 8.4
 -25 -7 2 26.2 7.94
 25 -7 -2 22.68 6.06
 25 7 -2 29.68 7.82
 -25 -7 3 24.99 7.98
 -25 7 3 34.52 6.41
 25 -7 -3 39.53 7.48
 25 7 -3 23.78 7.4
 -25 7 4 33 6.88
 -25 -7 4 26.46 7.76
 25 7 -4 27.48 7.78
 25 -7 -4 23.87 6.5
 -26 0 0 1181.07 41.7
 26 0 0 1188.92 38.94
 26 0 -1 -0.73 3.14
 -26 0 -1 -0.88 3.72
 -26 0 1 1.78 4.06
 26 0 -2 165.03 12.91
 26 0 -2 143.27 11.34
 -26 0 -2 143.59 11.6
 -26 0 2 146.51 11.95
 -26 0 3 4.68 4.12
 -26 0 3 -2.77 4.07
 26 0 -3 5.25 4.62
 -26 0 4 251.87 16.26
 26 0 -4 265.48 17.3
 -26 0 4 254.04 16.59
 -26 0 5 5.51 4.75
 26 0 -5 1.15 4.84
 -26 0 5 1.01 4.44
 -26 0 6 388.54 22.47
 26 0 -6 372.24 22.18
 -26 0 7 -2.56 5.04
 26 0 -7 2.58 5.44
 -26 0 8 16.51 7.29
 26 0 -8 16.8 7.51
 26 2 0 153.8 11.24
 -26 -2 0 141.44 12.12
 -26 2 0 155.33 11.64
 26 2 -1 67.25 7.87
 26 -2 -1 75.03 7.8
 -26 2 -1 57.82 7.33
 -26 2 1 69.46 8.4
 26 2 1 66.15 7.56
 -26 -2 1 80.97 9.4
 -26 2 1 55.88 6.97
 26 2 -1 73.04 8.47
 26 2 2 463.77 21.06
 -26 2 -2 492.36 22.07
 -26 -2 2 477.75 23.7
 26 2 -2 514.92 23.53
 -26 2 2 525.85 22.74
 26 2 -2 480.6 23.47
 26 -2 -2 527.6 25.02
 26 2 -3 -1.02 4.1
 -26 2 3 -0.88 4.19
 -26 2 -3 2.37 3.47
 -26 -2 3 0.99 4.47
 26 2 -3 3.01 4.15
 26 -2 -3 -2.14 4.32
 -26 -2 4 227.13 16.1
 -26 -2 4 240.51 15.93
 26 2 -4 260.99 17.6
 26 -2 -4 251.84 16.93
 26 2 -4 223.48 15.95
 -26 2 4 197.11 14.69
 -26 2 5 13.43 5.24
 26 2 -5 6.8 5
 26 -2 -5 16.16 6.36
 -26 -2 5 20.93 6.12
 -26 -2 5 14.08 5.57
 26 2 -5 9.14 5.98
 -26 2 6 70.12 9.61
 26 -2 -6 80.24 10.35
 26 2 -6 95.87 11.44
 -26 -2 6 71.28 9.67
 -26 -2 6 84.91 10.55
 26 2 -6 76.76 12.08
 -26 -2 7 28.96 7.09
 26 -2 -7 22.95 7.03
 26 2 -7 20.85 7.54
 -26 -2 7 19.87 6.53
 -26 2 7 14.38 6.44
 26 4 0 247.06 15.22
 26 4 0 270.52 16.67
 -26 4 1 59.83 7.04
 -26 4 -1 71.53 8.06
 26 4 -1 53.54 7.77
 26 4 1 76.73 8.89
 26 4 -1 54.43 7.54
 26 4 -2 210.29 14.48
 26 -4 -2 223.77 15.94
 -26 -4 2 208.47 16.12
 -26 4 -2 244.36 14.35
 26 4 -2 225.89 15.87
 26 4 2 238.57 15.3
 -26 4 2 243.22 14.35
 26 -4 -3 13.08 5.27
 26 4 -3 12.58 4.83
 -26 4 3 12.1 4.83
 -26 4 -3 10.11 4.13
 -26 -4 3 23.9 6.64
 -26 -4 3 11.26 5.62
 26 4 -3 24.49 6.73
 -26 -4 4 192.49 15.37
 -26 -4 4 173.85 14.47
 26 4 -4 176.54 15.31
 -26 4 4 160.65 12.93
 26 -4 -4 155.54 13.97
 26 4 -4 165.37 13.44
 -26 4 5 2.03 4.64
 26 4 -5 11.9 6.38
 -26 -4 5 1.12 4.85
 -26 -4 5 13.95 6.48
 26 4 -5 3.3 4.54
 26 -4 -5 11.58 5.68
 -26 4 6 67.92 9.45
 26 4 -6 82.03 11.95
 -26 -4 6 82.14 10.47
 -26 -4 6 96.21 11.46
 26 -4 -6 96.7 11.32
 26 4 -6 94.99 11.16
 -26 -4 7 23.89 7.29
 26 4 -7 32.57 9.54
 -26 4 7 22.52 6.8
 26 -4 -7 31.44 7.78
 26 6 0 386.22 22.1
 26 6 -1 23.92 7.16
 -26 -6 1 19.27 6.9
 26 6 1 10.49 5.82
 26 6 -2 81.51 10.8
 -26 -6 2 68.55 10.5
 -26 6 2 91.93 9.1
 26 -6 -2 78.63 9.93
 -26 6 3 14.96 5.26
 26 -6 -3 16.5 6.06
 26 6 -3 10.08 6.09
 26 6 -3 4.42 4.34
 -26 -6 3 11.42 6.8
 -26 6 4 82.97 9.51
 26 6 -4 107.84 12.42
 26 6 -4 89.32 9.97
 26 -6 -4 93.77 10.83
 -26 6 5 -1.03 5.15
 -26 -6 5 3.88 5.34
 26 6 -5 11.41 6.88
 26 -6 -5 1.14 5.1
 26 6 -5 3.23 4.65
 -26 -8 0 14.66 7.2
 26 8 0 11.15 6.39
 -26 -8 1 -4.45 6.4
 26 8 -1 4.23 6.08
 27 1 0 -1.48 3.45
 27 -1 0 3.71 3.41
 -27 1 0 -1.77 4.06
 -27 -1 0 -1.94 4.27
 27 1 1 607.02 24.3
 27 -1 -1 613.72 24.88
 27 1 -1 632.33 25.95
 27 1 -1 575.54 26.87
 -27 1 -1 633.38 26.57
 -27 -1 1 610.9 27.23
 -27 1 1 635.17 26.83
 -27 -1 -1 595.37 27.1
 27 -1 -2 38.22 6.93
 27 1 -2 40.18 6.81
 -27 -1 2 52.47 7.64
 -27 1 -2 44.89 7.02
 -27 1 2 56.12 7.98
 -27 1 2 50.24 7.04
 27 1 -2 45.24 7.76
 27 1 2 34.6 5.56
 27 -1 -2 44.46 7.77
 27 1 -3 668.28 29.42
 -27 1 3 630.39 27.91
 27 -1 -3 643.7 29.61
 27 1 -3 676.05 29.83
 -27 1 3 636.27 28.03
 -27 -1 3 697.16 29.43
 -27 1 -3 656.82 27.45
 27 -1 -4 49.69 8.32
 27 1 -4 60.01 8.75
 -27 -1 4 53.36 8.15
 27 1 -4 67.06 9.54
 -27 1 4 51.1 7.97
 -27 -1 5 212.12 15.35
 -27 1 5 197.91 14.96
 27 -1 -5 202.05 15.98
 27 1 -5 163.86 14.8
 27 -1 -6 19.06 6.73
 27 1 -6 10.04 5.96
 -27 1 6 24.82 6.92
 -27 -1 6 12.09 5.82
 -27 -1 6 11.28 6.16
 -27 -1 6 14.82 6.67
 -27 -1 7 173.99 14.64
 -27 -1 7 151.52 14.12
 -27 1 7 170.26 15.12
 -27 -1 7 146.53 14.64
 27 1 -7 180.94 16.09
 27 -1 -7 137.36 14.21
 -27 3 0 -3.53 4.11
 27 3 0 -3.6 4.27
 27 3 0 0.9 3.97
 27 3 1 646.12 27.16
 -27 -3 1 639.18 29.08
 -27 3 -1 663.62 27.02
 27 3 -1 628.62 27.49
 -27 3 1 631.34 25.58
 27 3 -1 608.38 27.27
 -27 3 2 -0.83 3.95
 -27 3 -2 1.62 3.7
 -27 -3 2 5.43 5.24
 27 3 -2 1 4.59
 27 3 -2 3.99 4.57
 27 -3 -2 3.26 5.07
 27 3 2 4.3 4.15
 -27 -3 3 91.91 11.26
 -27 3 -3 135.09 10.61
 -27 -3 3 125.83 12.29
 27 3 -3 116.01 11.88
 27 -3 -3 114.97 11.71
 27 3 -3 119.94 11.68
 -27 3 3 97.97 9.94
 27 3 -4 12.17 5.69
 27 -3 -4 7.04 5.38
 -27 3 4 5.87 4.65
 -27 -3 4 13.21 5.98
 27 3 -4 9.52 5.75
 -27 -3 4 8.09 5.67
 -27 -3 5 381.97 23
 -27 -3 5 443.26 23.88
 27 3 -5 483.24 26.49
 27 -3 -5 440.9 24.53
 27 3 -5 448.71 23.91
 -27 3 5 428.43 22.7
 -27 3 6 3.39 5.07
 27 -3 -6 -6.39 5.63
 27 3 -6 3.76 4.69
 -27 -3 6 7.96 5.76
 -27 -3 6 4.85 5.44
 27 3 -6 6.01 6.48
 -27 3 7 85.03 10.71
 -27 -3 7 83.28 10.66
 27 3 -7 84.06 13.58
 27 -3 -7 101.86 12.19
 27 3 -7 92.72 12.03
 -27 -3 7 78.5 11.2
 27 5 0 3.3 5.31
 27 5 0 4.2 4.12
 -27 5 -1 181.32 13.13
 27 5 -1 206.96 15.28
 27 5 1 181.52 12.66
 27 5 -1 169.29 12.8
 27 5 1 214.3 15.59
 27 5 -2 11.97 4.8
 -27 5 2 9.91 4.66
 -27 5 -2 5.61 4.18
 27 5 -2 11.53 5.84
 27 -5 -2 8.91 5.55
 -27 -5 2 7.52 5.63
 -27 -5 3 435.92 24.73
 27 5 -3 444.78 24.48
 27 -5 -3 468.54 24.44
 27 5 -3 431.84 22.47
 -27 5 3 446.95 21.75
 -27 -5 4 -1.25 5.73
 27 5 -4 14.6 5.52
 27 -5 -4 10.59 5.78
 -27 5 4 6.83 4.56
 -27 -5 5 50.92 9.27
 27 5 -5 48.8 8.22
 27 -5 -5 68.73 10.49
 27 5 -5 60.66 10.7
 -27 5 5 42.07 7.69
 -27 -5 6 -1.31 5.76
 27 5 -6 1.54 6.37
 27 -5 -6 -2.5 5.4
 27 5 -6 7.49 5.04
 -27 5 6 1.13 5.1
 27 7 0 -3.97 5.83
 27 7 -1 166.05 15.35
 -27 -7 1 120.74 14.37
 27 7 -2 10.85 6.86
 27 -7 -2 7.8 5.64
 -27 -7 2 4.27 6.14
 -27 7 3 82.8 9.35
 -27 -7 3 90.73 12.2
 27 7 -3 94.55 12.16
 27 -7 -3 105.73 11.52
 -28 0 0 874.32 33.8
 28 0 0 812.59 30.31
 28 0 -1 3.92 3.84
 28 0 1 1.89 2.89
 -28 0 1 2.88 4.93
 -28 0 -1 -2.88 4.32
 -28 0 -2 197.91 14.41
 -28 0 2 207.92 14.51
 28 0 -2 208.83 14.2
 28 0 -2 178.23 14.41
 -28 0 3 5.1 4.67
 28 0 -3 -2.11 4.82
 28 0 -3 -3.44 4.51
 -28 0 4 303.42 18.67
 28 0 -4 299.11 19.56
 -28 0 4 315.33 19.03
 -28 0 5 4.35 4.88
 -28 0 5 -1.18 4.86
 28 0 -5 -2.51 5.06
 -28 0 6 284.09 19.95
 28 0 -6 328.16 21.34
 -28 0 6 306.4 19.28
 -28 0 7 4.67 5.91
 28 0 -7 1.39 5.63
 -28 0 7 -2.71 6.31
 -28 -2 0 190.66 14.74
 -28 2 0 194.06 13.7
 28 2 0 188.58 13
 -28 2 -1 37.18 6.63
 -28 -2 1 36.41 7.24
 -28 2 1 39.8 6.94
 28 2 1 41.21 6.39
 28 2 -1 37.82 6.6
 28 -2 -1 30.13 5.68
 28 2 -1 36.07 6.84
 -28 2 2 648.09 28.34
 -28 2 -2 624.06 26.91
 -28 -2 2 650.42 28.99
 28 2 -2 622.08 27.97
 -28 2 2 688.48 27.94
 28 2 2 612.54 25.91
 28 -2 -2 652.54 29.74
 28 2 -2 652.5 29.16
 28 -2 -3 5.82 5.23
 28 2 -3 15.59 5.55
 -28 -2 3 5.36 5.35
 -28 2 -3 5.15 4.54
 -28 2 3 4.8 4.79
 28 2 -3 4.28 4.62
 -28 -2 4 315.43 19.38
 28 2 -4 324.49 20.52
 28 -2 -4 277.63 19.32
 28 2 -4 296.72 19.52
 -28 2 4 345.28 19.4
 28 2 -5 9.98 5.6
 28 -2 -5 7.58 5.68
 -28 -2 5 1.12 5.13
 -28 2 5 7.77 5.54
 28 2 -5 10.95 6.72
 -28 -2 5 4.83 6.02
 28 -2 -6 89.53 12.02
 28 2 -6 89.95 11.62
 -28 -2 6 89.98 10.87
 -28 2 6 77.47 10.24
 28 2 -6 95.96 13.53
 -28 -2 6 78.2 10.92
 28 -2 -7 9.69 6.68
 28 2 -7 12.66 6.32
 -28 2 7 11.47 6.35
 -28 -2 7 13.05 6.53
 28 2 -7 13.77 8.72
 -28 -2 7 7.73 5.45
 -28 4 0 300 17.82
 28 4 0 303.2 18.32
 28 4 0 317.27 17.92
 28 4 -1 47.44 8.11
 -28 4 -1 60.47 7.95
 -28 4 1 59.01 7.34
 28 4 1 58.37 8.24
 28 4 -1 51.96 7.66
 28 4 2 355.75 19.4
 -28 4 -2 330.03 17.65
 28 4 -2 326.3 19.75
 28 -4 -2 304.23 19.47
 28 4 -2 279.7 17.89
 -28 4 2 342.73 18.05
 28 -4 -3 10.65 5.99
 28 4 -3 8.49 4.77
 -28 4 3 14.99 5.42
 -28 -4 3 5.89 6.31
 -28 4 -3 13.43 4.88
 28 4 -3 3.54 5.3
 -28 -4 3 12.47 6.31
 -28 -4 4 191.8 16.47
 -28 -4 4 213.99 16.52
 28 4 -4 221.73 17.47
 -28 4 4 209.17 15.02
 28 -4 -4 225 17
 28 4 -4 232.96 16.55
 -28 4 5 14.02 6.01
 28 4 -5 4.18 5.77
 -28 -4 5 8.4 6.08
 -28 -4 5 17.82 6.92
 28 4 -5 7.18 5.17
 28 -4 -5 21.57 6.98
 28 -4 -6 102.34 12.4
 -28 4 6 78.71 10.57
 -28 -4 6 87.37 11.31
 -28 -4 6 83.63 11.35
 28 4 -6 115.34 14.15
 28 4 -6 126.02 13.11
 28 6 0 329.23 20.88
 28 6 1 9.85 5.64
 -28 -6 1 13.88 6.59
 28 6 -1 10.07 5.98
 -28 6 -1 3.7 4.68
 28 -6 -2 74.14 10.21
 28 6 -2 100.03 11.54
 -28 -6 2 79.36 11.36
 -28 6 3 -2.82 4.14
 28 6 -3 6.79 4.76
 -28 -6 3 -2.76 7.2
 28 -6 -3 5.96 5.36
 28 6 -3 1.33 5.49
 -28 -6 4 82.75 11.64
 -28 6 4 84.25 9.85
 28 6 -4 89.89 10.16
 28 -6 -4 84.12 11.2
 28 6 -4 70.11 11.03
 29 1 0 2.38 3.77
 29 -1 0 1.34 3.53
 -29 1 0 4.8 4.47
 -29 -1 0 -1.05 4.24
 -29 -1 -1 159.02 13.42
 -29 1 -1 173.88 13.2
 -29 -1 1 185.23 14.16
 -29 1 1 173.58 13.46
 29 1 -1 171.28 12.67
 29 -1 -1 167.14 12.07
 29 1 1 153.65 11.3
 29 1 -1 161.99 13.45
 -29 -1 2 39.87 7.44
 -29 1 -2 24.96 6.44
 -29 1 2 32.61 7
 29 -1 -2 46.21 7.28
 29 1 -2 23.88 6.29
 29 -1 -2 23.96 6.94
 29 1 -2 33.4 7.18
 29 1 2 37.3 5.74
 29 1 -3 244.94 16.96
 -29 1 3 256.48 16.6
 29 -1 -3 248.89 17.88
 29 1 -3 250.71 17.65
 -29 1 3 291.29 17.69
 -29 -1 3 237.79 16.75
 29 -1 -4 42.78 8.36
 29 1 -4 32.12 7.77
 -29 1 4 29.65 7.25
 29 1 -4 55.87 9.14
 -29 -1 4 60.71 9.02
 -29 1 4 41.41 7.98
 29 1 -5 70.55 10.64
 29 -1 -5 72.2 10.37
 -29 1 5 69.54 9.79
 29 1 -5 72.07 11.07
 -29 -1 5 77.39 9.99
 -29 -1 6 21.25 6.67
 29 1 -6 20.5 7.14
 -29 1 6 6.31 6
 -29 -1 7 71.84 10.24
 29 -1 -7 66.44 10.83
 29 1 -7 84.5 11.73
 -29 -1 7 73.04 11.04
 -29 3 0 3.85 4.95
 29 3 0 0.96 4.23
 29 3 0 2.92 4.02
 29 3 1 261.59 16.19
 29 3 -1 253.48 16.47
 -29 -3 1 291.07 18.74
 -29 3 1 250.06 16.42
 -29 3 -1 228 15.41
 29 3 -1 243.41 16.4
 -29 3 1 263.4 15.34
 29 3 -2 7.61 5.33
 29 -3 -2 7.04 5.17
 29 3 2 10.99 5.17
 -29 3 -2 0.88 4.12
 -29 -3 2 -2.33 5.61
 -29 3 2 5.43 4.91
 29 3 -2 1.07 4.79
 -29 3 3 26.55 6.03
 29 3 -3 34.18 7.26
 -29 3 -3 24.21 5.78
 -29 -3 3 23.59 7.15
 29 3 -3 24.32 7.1
 29 -3 -3 19.51 6.2
 29 3 -4 20.55 6.48
 29 -3 -4 11.48 5.73
 -29 3 4 13.76 5.83
 -29 -3 4 5.92 5.62
 29 3 -4 -3.78 5.98
 -29 -3 4 14.03 6.65
 -29 -3 5 214.24 17.36
 -29 -3 5 268.93 18.41
 29 3 -5 184.68 17.08
 29 -3 -5 231.53 17.73
 29 3 -5 252.42 18.24
 -29 3 5 198.67 15.56
 29 -3 -6 -5.61 6.18
 29 3 -6 5.41 5.72
 -29 3 6 13.24 6.7
 -29 -3 6 -1.21 5.13
 29 3 -6 4.69 6.88
 -29 -3 6 3.99 5.97
 -29 5 0 8.1 4.96
 29 5 0 -1.16 5.02
 29 5 0 6.43 4.21
 -29 5 -1 82.7 9.25
 29 5 1 77.25 8.73
 29 5 -1 89.47 9.75
 29 5 1 69.03 9.66
 29 5 -1 80.52 10.46
 29 5 -2 8.08 5.27
 -29 5 2 9.83 4.98
 -29 5 -2 10.41 5.3
 29 5 -2 6.09 5.98
 29 -5 -2 8.37 5.67
 -29 -5 2 10.93 7.12
 -29 -5 3 193.02 16.93
 29 5 -3 189.39 16.37
 -29 5 3 215.89 15
 29 -5 -3 217.19 16.82
 29 5 -3 242.27 16.68
 -29 -5 4 -1.36 6.01
 -29 5 4 25.97 6.41
 29 5 -4 1.37 5.67
 29 5 -4 21.57 6.33
 29 -5 -4 1.28 5.51
 -29 -5 5 20.68 7.79
 -29 5 5 6.67 5.56
 29 5 -5 16.3 7.39
 29 5 -5 17.22 6.24
 29 -5 -5 24.95 7.42
 29 7 0 5.55 6.23
 29 -7 -1 74.18 10.29
 29 7 -1 79.49 11.35
 -30 0 0 253.53 16.82
 30 0 0 266.03 14.96
 -30 0 1 3.12 4.39
 -30 0 -1 -1.04 4.3
 30 0 -1 -3.33 4.99
 30 0 -1 3.38 4
 -30 0 -2 7.21 5.21
 -30 0 2 1.06 4.59
 30 0 -2 2.34 4.72
 30 0 -2 11.48 5.33
 -30 0 3 1.09 5.28
 30 0 -3 1.24 4.5
 30 0 -3 -3.34 4.8
 -30 0 4 35.17 7.44
 30 0 -4 28.58 7.79
 30 0 -4 15.4 6.52
 -30 0 5 1.17 5.04
 30 0 -5 -6.79 5.99
 -30 0 5 -9.77 5.9
 -30 0 6 104.71 11.81
 30 0 -6 100.57 12.98
 -30 0 6 108.64 12.68
 30 2 0 -0.9 3.88
 -30 2 0 0.99 4.01
 -30 -2 0 -1.13 4.35
 30 2 1 25.93 5.84
 30 2 -1 33.62 6.59
 30 2 -1 20.49 5.9
 -30 2 -1 28.85 5.97
 -30 -2 1 33.11 7.56
 -30 2 1 31.05 6.92
 30 -2 -2 77.91 9.44
 30 2 -2 81.23 9.9
 -30 2 2 86.56 9.44
 30 2 -2 69.88 9.39
 30 2 2 63.36 7.91
 30 -2 -2 79.13 10.31
 -30 2 -2 74.98 9.06
 -30 -2 2 85.77 10.65
 -30 2 2 90.85 10.11
 -30 -2 3 2.3 4.96
 -30 2 3 -1.11 4.58
 -30 2 -3 1.86 4.18
 30 2 -3 2.27 5.21
 -30 2 3 5.17 5.32
 30 -2 -3 3.76 4.94
 30 2 -3 6.04 5.63
 30 2 -4 19.02 6.63
 -30 2 4 20.05 6.67
 30 -2 -4 11.87 5.83
 30 2 -4 26.67 7.6
 -30 -2 4 30.44 7.59
 30 2 -5 1.43 6.78
 -30 2 5 7.14 5.45
 30 2 -5 6.77 5.97
 30 -2 -5 9.62 5.93
 -30 -2 5 2.39 6.05
 -30 -2 6 19.56 7.07
 30 2 -6 9.68 7.92
 -30 2 6 8.86 6.41
 -30 -2 6 8.12 6.64
 30 -2 -6 14.61 7.29
 30 2 -6 8.47 6.22
 30 4 0 25.08 6.41
 -30 4 0 27.58 6.83
 30 4 0 28.58 6.42
 -30 4 -1 45.22 7.7
 -30 4 1 52.96 8.47
 30 4 -1 51.36 8.69
 -30 4 1 32.65 6.34
 30 4 -1 41.75 7.37
 30 4 1 42.38 7.21
 30 4 1 33.06 7.04
 -30 4 -2 27.97 6.15
 30 4 -2 32.71 7.66
 -30 4 2 34.49 6.71
 30 -4 -2 26.96 7.44
 30 4 2 28.38 6.59
 30 4 -2 25.26 6.53
 30 4 -3 3.47 4.55
 -30 4 -3 12.92 5.03
 30 4 -3 7.48 6.22
 -30 4 3 2.02 4.72
 30 -4 -3 3.82 6.04
 -30 -4 3 6.81 6.35
 -30 -4 4 29.03 7.9
 30 4 -4 33.74 8.36
 -30 4 4 36.83 7.61
 -30 -4 4 34.53 8.46
 30 4 -4 22.29 6.86
 30 -4 -4 34.54 8.23
 -30 -4 5 2.55 6.05
 30 4 -5 1.48 6.37
 -30 -4 5 -2.79 5.63
 30 4 -5 15.55 6.35
 30 -4 -5 -4.12 6.18
 -30 4 5 -1.15 4.97
 30 6 0 120.99 13.21
 30 6 -1 6.59 6.15
 30 6 1 10.35 6.35
 -30 6 -1 14.88 5.6
 -30 -6 2 12.05 7.74
 30 -6 -2 9.91 6.08
 30 6 -2 10.8 6.41
 30 -6 -3 -1.28 4.92
 30 6 -3 4.19 6.15
 -30 -6 3 6.02 6.08
 -30 6 3 3.99 4.65
 31 1 0 0.85 4.09
 -31 1 0 -1.04 4.57
 -31 -1 0 4.53 5.09
 31 1 -1 3.71 4.33
 31 -1 -1 4.14 4.19
 31 1 1 2.38 3.5
 31 1 -1 1.13 4.58
 -31 -1 -1 3.36 5.31
 -31 1 1 3.19 4.88
 -31 1 -1 5.15 4.8
 -31 -1 1 8.97 5.59
 31 -1 -2 17.5 5.9
 31 1 -2 24.57 6.27
 31 -1 -2 19.58 6.31
 31 1 -2 34.7 7.25
 -31 -1 2 21.45 6.23
 -31 1 -2 20.58 6.11
 -31 1 2 23.12 6.53
 31 -1 -3 18.4 6.66
 31 1 -3 18.28 6.61
 31 -1 -3 9.05 5.71
 31 1 -3 10.2 5.74
 -31 -1 3 13.77 6.16
 -31 1 3 29.57 6.66
 -31 -1 4 31.85 7.73
 -31 1 4 33.99 7.75
 -31 1 4 24.24 6.92
 31 -1 -4 23.08 7
 31 1 -4 28.05 7.47
 31 1 -4 14.34 6.32
 -31 -1 5 -1.21 5.56
 -31 1 5 -2.42 5.33
 -31 1 5 -1.26 5.85
 31 1 -5 -4.24 5.84
 31 -1 -5 -11.36 6.5
 31 1 -5 1.48 6.66
 -31 -1 6 14.99 6.96
 -31 1 6 -1.25 5.71
 31 1 -6 4.97 6.85
 -31 1 6 -1.34 6.23
 31 -1 -6 16.55 7.5
 31 1 -6 5.9 5.96
 31 3 0 2.04 4.12
 31 3 0 4.18 4.69
 -31 3 0 -2.09 4.6
 31 3 1 15.83 5.6
 31 3 -1 15.9 5.77
 31 3 -1 27.51 6.66
 -31 3 -1 13.89 5.81
 -31 3 1 21.8 6.31
 31 3 -2 9.05 5.55
 -31 3 2 -3.9 5.76
 31 3 -2 4.69 4.96
 31 3 2 -3.88 4.6
 31 -3 -2 3.76 5.18
 -31 3 -2 0.96 4.45
 -31 3 2 1.14 4.81
 -31 -3 2 -1.24 5.24
 -31 3 -3 8.46 4.69
 -31 -3 3 11.27 6.53
 31 3 -3 15.92 6.65
 -31 3 3 2.12 4.67
 31 -3 -3 11.77 5.99
 31 3 -3 8.63 5.32
 31 3 -4 4.01 5.89
 -31 3 4 1.13 5
 31 3 -4 3.93 5.53
 31 -3 -4 2.75 4.99
 -31 -3 4 5.06 6.01
 -31 -3 5 30.63 7.99
 31 3 -5 38.24 9.47
 -31 3 5 33.78 7.63
 31 3 -5 34.4 8.43
 31 -3 -5 28.56 8.48
 -31 -3 5 28.27 8.01
 -31 5 0 -1.09 4.99
 31 5 0 -0.99 4.2
 31 5 0 1.22 5.16
 31 5 -1 11.23 6.5
 31 5 1 1.21 4.77
 -31 5 -1 7.12 5.45
 31 5 -1 1.04 4.21
 31 5 -2 8.98 5.77
 31 -5 -2 7.65 6.05
 -31 5 -2 5.59 5.06
 31 5 -2 2.2 4.54
 -31 5 3 35.43 7.44
 31 -5 -3 22.47 7.4
 31 5 -3 34.96 8.24
 -31 -5 3 37.09 9.72
 31 5 -3 23.69 6.88
 31 5 -4 -1.44 6.07
 -31 5 4 7.77 5.95
 -31 -5 4 1.5 6.05
 31 5 -4 8.61 5.73
 31 -5 -4 -1.37 5.54
 -32 0 0 32.22 7.1
 32 0 0 32.93 6.06
 -32 0 1 4.48 5.4
 -32 0 -1 -1.11 4.7
 32 0 -1 -5.94 5.13
 32 0 -1 0.9 4.29
 -32 0 -2 21.12 6.68
 -32 0 2 30.74 7.47
 32 0 -2 32.44 7.4
 32 0 -2 29.5 6.68
 -32 0 3 -1.17 4.96
 32 0 -3 3.98 5.85
 32 0 -3 2.34 5.14
 -32 0 4 6.04 5.43
 32 0 -4 5.39 5.81
 32 0 -4 5.58 5.64
 -32 0 5 -6.26 5.62
 32 0 -5 -1.46 5.91
 32 0 -5 -6.11 6.99
 -32 0 6 10.27 6.09
 32 0 -6 4.64 6.82
 -32 0 6 12.38 6.41
 -32 -2 0 35.31 8.07
 -32 2 0 35.29 7.29
 32 2 0 30.6 6.52
 32 2 0 38.32 7.01
 -32 2 1 14.45 5.8
 -32 2 -1 11.44 5.66
 -32 -2 1 23.08 6.78
 32 2 -1 9.24 5.58
 32 2 -1 20.36 6.16
 32 2 1 11.03 4.87
 -32 2 -2 4.11 4.71
 -32 -2 2 12.29 6.31
 -32 2 2 5.78 5.48
 32 -2 -2 5.12 5.75
 32 2 2 7.08 4.55
 32 2 -2 7.37 4.96
 32 2 -2 6.63 4.97
 32 -2 -2 5.97 5.26
 32 2 -3 2.42 5.11
 32 -2 -3 1.34 5.02
 -32 -2 3 2.46 5.31
 -32 2 3 8.35 5.76
 -32 2 -3 1 4.32
 32 2 -3 -1.3 4.57
 -32 2 3 -3.27 4.71
 -32 -2 4 6.24 5.71
 -32 2 4 4.93 5.53
 -32 2 4 -2.38 5.35
 32 -2 -4 -2.83 6.48
 32 2 -4 1.37 4.97
 32 2 -4 -1.34 6.24
 -32 -2 5 -2.54 6.14
 -32 2 5 -2.54 6.42
 32 2 -5 1.49 6.31
 32 2 -5 14.72 6.74
 32 -2 -5 11.82 6.89
 -32 4 0 5.52 4.66
 32 4 0 4.22 4.65
 32 4 0 8.06 5.47
 -32 4 -1 20.74 6.61
 -32 4 1 24.44 6.59
 32 4 -1 29.14 6.94
 32 4 1 18.16 5.93
 32 4 1 23.6 6.59
 32 4 -1 33.03 7.59
 32 4 -2 -2.36 5.1
 32 4 -2 3.69 4.97
 32 4 2 3.32 4.36
 32 -4 -2 6.53 5.52
 -32 4 -2 1.95 4.55
 -32 4 2 3.65 5.87
 -32 4 2 5 4.82
 32 4 -3 1.31 5.55
 -32 4 -3 3.73 4.72
 32 -4 -3 -2.72 5.35
 -32 4 3 1.09 5.32
 32 4 -3 -3.74 4.78
 32 4 -4 -1.42 6.25
 -32 -4 4 8.06 6.7
 -32 4 4 -3.48 5.5
 32 4 -4 -1.34 5.26
 32 -4 -4 8.53 6.75
 32 6 0 17.72 6.91
 -32 6 0 16.15 6.52
 33 1 0 3.61 4.13
 -33 1 0 1.12 4.73
 -33 -1 0 2.41 4.97
 33 1 1 2.55 3.81
 33 1 -1 11.86 5.51
 33 -1 -1 1.25 4.79
 33 1 -1 2.41 4.51
 -33 -1 -1 7.21 5.79
 -33 1 1 6.85 5.78
 -33 1 -1 7.77 5.44
 -33 -1 1 1.21 5.31
 33 -1 -2 20.45 6.32
 33 1 -2 8.75 5.71
 33 -1 -2 10.42 5.51
 33 1 -2 21.68 7.02
 -33 1 2 10.63 5.9
 -33 -1 2 19.32 7.07
 -33 1 -2 17.61 6.44
 33 -1 -3 16.85 7.43
 33 1 -3 10.89 6.22
 -33 -1 3 4.91 5.2
 -33 1 3 21.97 7.46
 33 1 -3 12.23 6.23
 33 -1 -3 16.56 7.3
 33 -1 -4 37.56 8.86
 33 1 -4 35.41 8.25
 -33 -1 4 30.07 7.6
 -33 1 4 25.15 7.78
 33 -1 -4 18.88 7.49
 33 1 -4 20.04 7.7
 33 1 -5 6.16 7.68
 -33 -1 5 -1.29 6.7
 -33 1 5 3.87 5.68
 33 1 -5 13.65 6.94
 33 -1 -5 -1.52 6.56
 -33 1 5 -2.62 5.99
 33 3 0 1.08 4.35
 33 3 0 1.11 4.59
 -33 3 0 3.36 5.04
 33 3 1 2.09 4.41
 33 3 -1 6.74 4.85
 -33 3 -1 16 5.87
 -33 3 1 16.52 6.41
 33 3 -1 9.38 5.57
 33 3 -2 2.39 5.16
 -33 3 -2 -2.06 4.98
 -33 3 2 6.11 5.6
 -33 -3 2 5.26 6.13
 -33 3 2 5.08 5.66
 33 -3 -2 5.34 5.64
 33 3 -2 6.26 4.68
 33 3 2 2.04 4.75
 33 -3 -3 16.74 7.28
 33 3 -3 11.63 5.82
 -33 3 3 22.78 7.41
 -33 -3 3 13.24 6.3
 -33 3 -3 19.96 6.04
 33 3 -3 17.16 6.8
 -33 3 3 28.32 7.14
 33 3 -4 14.16 6.83
 -33 -3 4 1.35 5.95
 33 3 -4 4.21 6.55
 33 -3 -4 5.86 6.45
 -33 3 4 2.42 5.55
 33 5 0 -1.07 4.88
 -33 5 0 2.33 5.72
 33 5 0 -3.84 6.17
 33 5 -1 3.93 5.89
 33 5 -1 -1.12 4.93
 33 5 1 8.88 5.7
 -33 5 -1 2.17 5.23
 -33 5 1 7.43 6.07
 33 5 -2 -2.7 5.7
 33 5 -2 2.36 5.09
 -33 5 -2 1.99 4.97
 33 -5 -2 -2.71 5.72
 -34 0 0 114.8 12.35
 34 0 -1 0.96 4.71
 34 0 -1 -5.05 4.98
 -34 0 1 3.6 5.59
 -34 0 -1 -1.19 5.43
 34 0 -2 2.16 4.76
 34 0 -2 11.94 6.4
 -34 0 2 6.1 6.08
 34 0 -3 -3.68 5.61
 -34 0 3 -5 5.93
 34 0 -3 5.65 5.42
 34 0 -4 9.83 7.75
 -34 0 4 34.79 8.51
 34 0 -4 25.29 8.1
 34 2 0 4.07 4.83
 34 2 0 10.47 5.43
 -34 2 0 -1.15 4.95
 34 2 -1 18.32 6.09
 34 2 1 22.33 6
 34 2 -1 20.82 6.75
 34 -2 -1 10.48 6.01
 -34 2 1 20.3 6.83
 -34 2 -1 19.01 6.4
 -34 -2 1 9.02 6.34
 34 2 -2 79.65 10.33
 -34 2 -2 67.71 9.66
 -34 -2 2 72.19 10.88
 -34 2 2 84.34 10.81
 34 2 -2 74.39 10.58
 34 -2 -2 73.48 10.75
 34 -2 -3 2.47 6.35
 34 2 -3 6.44 6.21
 -34 2 -3 1.08 5.28
 -34 -2 3 -2.62 5.42
 -34 2 3 6.4 6.37
 34 2 -3 2.77 5.84
 34 -2 -3 4.29 5.78
 34 2 -4 36.71 8.91
 -34 -2 4 23.84 7.95
 -34 2 4 26.29 8.06
 34 -2 -4 43.58 9.66
 34 2 -4 26.27 8.16
 -34 2 4 23.64 7.14
 34 4 0 35.12 7.95
 34 4 0 28.05 6.96
 -34 4 0 35.4 8.22
 34 4 -1 22.38 7.12
 -34 4 -1 26.54 6.98
 -34 4 1 26.16 7.86
 34 4 1 21.28 7.09
 34 4 1 19.25 5.84
 34 4 -1 27.46 7.23
 34 -4 -2 19.41 7.47
 34 4 2 31.21 7.24
 34 4 -2 32.39 8.11
 -34 4 -2 36.61 7.3
 -34 4 2 27.32 7.81
 34 4 -2 46.65 8.85
 -34 4 2 33.4 7.4
 35 1 0 -4.8 5.42
 -35 1 0 -3.6 5.39
 -35 -1 0 -1.27 5.81
 35 1 -1 103.57 10.84
 -35 1 1 93.01 11.44
 -35 1 -1 87.24 11.03
 -35 -1 1 95.41 11.97
 35 1 -1 83.08 11.1
 35 -1 -1 96.89 12.15
 35 -1 -2 12.92 6.44
 35 1 -2 12.71 6.36
 -35 1 2 12.59 7.02
 -35 -1 2 7.74 5.69
 -35 1 -2 14.01 6.09
 35 1 -2 8.11 6.08
 35 -1 -2 15.18 6.88
 -35 -1 3 151.65 14.78
 -35 1 3 133.87 13.83
 35 -1 -3 149.22 15.45
 35 1 -3 148.46 15.29
 35 -1 -3 156 15.06
 35 1 -3 133.37 14.07
 -35 -1 4 15.97 7.34
 -35 1 4 25.45 7.93
 35 -1 -4 9.24 6.8
 35 1 -4 15.19 7.7
 35 -1 -4 26.04 9.02
 35 1 -4 22.84 8.35
 35 3 0 -11.4 5.5
 -35 3 0 -1.2 5.58
 35 3 0 -3.52 5.48
 35 3 1 151.51 13.41
 -35 3 -1 129.48 12.89
 -35 3 1 150.75 14.14
 35 3 -1 141.18 13.4
 35 3 -1 110.6 12.6
 35 3 1 134.75 12.69
 35 -3 -1 137.6 14.38
 35 3 -2 5.04 5.98
 -35 -3 2 -1.39 6.5
 -35 3 -2 2.22 5.45
 -35 3 2 1.31 6.53
 35 3 -2 -1.33 5.72
 35 -3 -2 4.25 5.58
 35 3 2 -6.4 5.79
 35 -3 -3 31.1 9.25
 35 3 -3 28.61 7.99
 -35 3 3 33.74 8.85
 -35 -3 3 12.57 6.89
 -35 3 -3 33.03 7.48
 35 3 -3 36.44 8.49
 -35 3 3 34.05 7.7
 -36 0 0 404.76 23.99
 36 0 -1 -2.67 5.53
 -36 0 1 -5.13 5.87
 -36 0 -1 -5.04 6.18
 36 0 -2 120.69 13.96
 -36 0 2 108.14 13.16
 36 0 -2 121.78 12.57
 36 0 -3 -3.86 6.1
 36 0 -3 -5.98 6.84
 -36 0 3 5.32 6.72
 36 2 0 131.75 13.22
 -36 2 0 116.94 12.9
 36 2 0 110.69 11.66
 36 2 -1 18.25 6.89
 36 2 1 8.18 5.41
 36 2 -1 7.75 6.03
 36 -2 -1 19.51 7.47
 -36 2 1 7.63 6.34
 -36 2 -1 9.6 6.34
 -36 -2 1 4.09 6.01
 36 -2 -2 225.77 18.54
 36 2 -2 227.39 18.16
 36 2 -2 217.75 17.02
 -36 2 -2 208.54 16.75
 -36 -2 2 234.82 18.48
 -36 2 2 225.71 17.89
 37 1 0 1.29 5.09
 -37 1 0 -2.57 5.99
 -37 -1 0 -1.34 6.04
 37 1 -1 131.82 13.88
 37 -1 -1 117.97 13.7
 37 1 -1 149.02 13.46
 -37 1 -1 114.07 12.93
 -37 1 1 121.64 13.76
 -37 -1 1 130.72 14.24
 -37 1 -2 8.71 6.49
 -37 1 2 5.36 6.35
 -37 -1 2 13.76 8.04
 37 1 -2 10.96 6.7
 37 1 -2 7.13 6.41
 37 -1 -2 1.46 5.88
 0 0 0 0 0
 -2 -8 1 16.47 4.17

_iucr_refine_instructions_details
;
TITL exp_thma2pbi4_6_225-c_a.res in Cmca
    exp_thma2pbi4_6_225-c.res
    created by SHELXL-2019/3 at 11:32:21 on 07-Mar-2024
REM Old TITL exp_ThMA2PbI4_6_225-C in Cmce
REM SHELXT solution in Cmca: R1 0.121, Rweak 0.008, Alpha 0.024
REM <I/s> 3.253 for 153 systematic absences, Orientation as input
REM Formula found by SHELXT: N1 I4 Pb
CELL 0.71073 29.1372 8.7145 8.7249 90 90 90
ZERR 2 0.001 0.0002 0.0003 0 0 0
LATT 7
SYMM -X,0.5-Y,0.5+Z
SYMM -X,0.5+Y,0.5-Z
SYMM +X,-Y,-Z
SFAC C H I N Pb S
UNIT 40 128 16 8 4 8
FLAT C6A C5A S1A C2A C3A C4A
FLAT C6 C5 C4 C3 C2 S1
RIGU
SIMU
SADI N7A C6A N7 C6
SADI C6A C5A C6 C5
EADP C6A C6
EADP N7A N7
SIMU 0.02 0.04 2 C6A C6 C5A C5
SIMU 0.02 0.04 2 N7 N7A C5A C5 C6A C6
DFIX 1.54 C6A C5A C6 C5
DFIX 1.48 N7 C6 N7A C6A
SADI 0.002 S1 C2 S1 C5 S1A C2A S1A C5A
SADI 0.002 C5A C4A C4A C3A C3A C2A C3 C2 C4 C3 C5 C4

L.S. 10
PLAN  30
TEMP -173
CONF
LIST 4
MORE -1
BOND $H
fmap 2
acta
REM <olex2.extras>
REM <HklSrc "%.\\exp_ThMA2PbI4_6_225-C.hkl">
REM </olex2.extras>

WGHT    0.017400   56.448902
FVAR       0.10767   0.50789
PB01  5    0.500000    0.500000   -0.500000    10.25000    0.03574    0.02617 =
         0.02641   -0.00008    0.00000    0.00000
I002  3    0.500000    0.684841   -0.185160    10.50000    0.05056    0.03144 =
         0.03218   -0.01001    0.00000    0.00000
I003  3    0.609716    0.500000   -0.500000    10.50000    0.03481    0.06160 =
         0.06224   -0.00066    0.00000    0.00000
PART -1
N7    4    0.592297    0.581660    0.068598    20.50000    0.03556    0.05351 =
         0.04670    0.01151   -0.00086   -0.00062
AFIX 137
H7A   2    0.602757    0.582340    0.166872    21.00000   -1.20000
H7B   2    0.561744    0.560018    0.068116    21.00000   -1.20000
H7C   2    0.597062    0.675359    0.025396    21.00000   -1.20000
AFIX   0
C5    1    0.667968    0.507469   -0.028161    20.50000    0.04014    0.07555 =
         0.05497    0.01028    0.00051    0.00881
C2    1    0.747937    0.435217   -0.006672    20.50000    0.02377    0.08022 =
         0.06466    0.00981    0.00088   -0.00585
AFIX  43
H2    2    0.777564    0.390348    0.000943    21.00000   -1.20000
AFIX   0
PART -2
C6A   1    0.616520    0.515526   -0.043694   -20.50000    0.04342    0.06571 =
         0.05068    0.00757   -0.00044    0.00568
AFIX  23
H6AA  2    0.612050    0.580653   -0.135460   -21.00000   -1.20000
H6AB  2    0.605714    0.410320   -0.066731   -21.00000   -1.20000
AFIX   0
PART -1
C4    1    0.695327    0.627567   -0.058246    20.50000    0.04519    0.08156 =
         0.06736    0.00710    0.00196    0.00283
AFIX  43
H4    2    0.685552    0.726583   -0.090014    21.00000   -1.20000
AFIX   0
C3    1    0.738907    0.583361   -0.035617    20.50000    0.04489    0.08373 =
         0.07256    0.01383    0.00213    0.00003
AFIX  43
H3    2    0.763124    0.656218   -0.040045    21.00000   -1.20000
AFIX   0
S1    6    0.696661    0.341040    0.014168    20.50000    0.04648    0.07041 =
         0.10819    0.00128    0.00588   -0.00300
PART -2
C5A   1    0.666980    0.514585    0.005865   -20.50000    0.04038    0.07347 =
         0.05376    0.01208    0.00317    0.00844
C2A   1    0.746612    0.528059   -0.060193   -20.50000    0.03176    0.08537 =
         0.06392    0.00956   -0.00649   -0.00498
AFIX  43
H2A   2    0.776018    0.535062   -0.106697   -21.00000   -1.20000
AFIX   0
C4A   1    0.695874    0.505693    0.125252   -20.50000    0.04413    0.08336 =
         0.06227    0.01523   -0.00224    0.00443
AFIX  43
H4A   2    0.685188    0.496675    0.227727   -21.00000   -1.20000
AFIX   0
C3A   1    0.740758    0.510294    0.091282   -20.50000    0.04348    0.08308 =
         0.06323    0.00469   -0.00595    0.00155
AFIX  43
H3A   2    0.764906    0.502150    0.163986   -21.00000   -1.20000
AFIX   0
S1A   6    0.696480    0.537039   -0.162654   -20.50000    0.05463    0.12020 =
         0.05322    0.01254   -0.00152    0.00141
PART -1
C6    1    0.617162    0.463664   -0.019960    20.50000    0.04342    0.06571 =
         0.05068    0.00757   -0.00044    0.00568
AFIX  23
H6A   2    0.604247    0.456543   -0.124671    21.00000   -1.20000
H6B   2    0.613749    0.362409    0.030209    21.00000   -1.20000
AFIX   0
PART -2
N7A   4    0.592028    0.579733    0.089869   -20.50000    0.03556    0.05351 =
         0.04670    0.01151   -0.00086   -0.00062
AFIX 137
H7AA  2    0.593836    0.512816    0.169710   -21.00000   -1.20000
H7AB  2    0.562053    0.595390    0.065111   -21.00000   -1.20000
H7AC  2    0.605103    0.670564    0.117098   -21.00000   -1.20000
AFIX   0
HKLF 4


REM  exp_thma2pbi4_6_225-c_a.res in Cmca
REM wR2 = 0.0830, GooF = S = 1.218, Restrained GooF = 1.087 for all data
REM R1 = 0.0369 for 1189 Fo > 4sig(Fo) and 0.0402 for all 1293 data
REM 133 parameters refined using 324 restraints

END  
     
WGHT      0.0174     56.4345 

REM Highest difference peak  1.240,  deepest hole -1.472,  1-sigma level  0.181
Q1    1   0.5000  0.5472 -0.3105  10.50000  0.05    1.24
Q2    1   0.7218  0.6833  0.1836  11.00000  0.05    1.12
Q3    1   0.5308  0.5000 -0.5000  10.50000  0.05    1.11
Q4    1   0.5000  0.8078 -0.0486  10.50000  0.05    1.09
Q5    1   0.5000  0.6860  0.0906  10.50000  0.05    0.94
Q6    1   0.5000  0.9080 -0.2957  10.50000  0.05    0.93
Q7    1   0.5000  0.6045 -0.4959  10.50000  0.05    0.83
Q8    1   0.5000  0.4981 -0.4042  10.50000  0.05    0.73
Q9    1   0.6406  0.5179 -0.4632  11.00000  0.05    0.71
Q10   1   0.5000  0.5405  0.0619  10.50000  0.05    0.71
Q11   1   0.5841  0.5000 -0.5000  10.50000  0.05    0.64
Q12   1   0.5232  0.6898 -0.2681  11.00000  0.05    0.57
Q13   1   0.7815  0.5511  0.1920  11.00000  0.05    0.55
Q14   1   0.7121  0.6175 -0.2392  11.00000  0.05    0.50
Q15   1   0.4719  0.7483 -0.1790  11.00000  0.05    0.50
Q16   1   0.5000  0.7772 -0.1896  10.50000  0.05    0.47
Q17   1   0.7245  0.5952 -0.1637  11.00000  0.05    0.45
Q18   1   0.5000  0.6801 -0.2707  10.50000  0.05    0.45
Q19   1   0.6485  0.5275  0.0451  11.00000  0.05    0.43
Q20   1   0.4688  0.6366 -0.1789  11.00000  0.05    0.42
Q21   1   0.7108  0.5467 -0.0464  11.00000  0.05    0.42
Q22   1   0.8281  0.4968 -0.0653  11.00000  0.05    0.40
Q23   1   0.5802  0.6001 -0.3709  11.00000  0.05    0.40
Q24   1   0.6029  0.5094  0.3315  11.00000  0.05    0.39
Q25   1   0.4568  0.8189 -0.0609  11.00000  0.05    0.38
Q26   1   0.5619  0.4880 -0.4207  11.00000  0.05    0.37
Q27   1   0.5433  0.5793 -0.3462  11.00000  0.05    0.36
Q28   1   0.5711  0.6183 -0.0609  11.00000  0.05    0.35
Q29   1   0.7822  0.6931 -0.0566  11.00000  0.05    0.35
Q30   1   0.5542  0.4428  0.3103  11.00000  0.05    0.35

  REM The information below was added by Olex2.
  REM
  REM R1 = 0.0369 for 1189 Fo > 4sig(Fo) and 0.0402 for all 10072 data
  REM 133 parameters refined using n/a restraints
  REM Highest difference peak 1.24, deepest hole -1.47
  REM Mean Shift 0, Max Shift 0.001.

  REM +++ Tabular Listing of Refinement Information +++
  REM R1_all = 0.0402
  REM R1_gt = 0.0369
  REM wR_ref = 0.0830
  REM GOOF = 1.218
  REM Shift_max = 0.001
  REM Shift_mean = 0
  REM Reflections_all = 10072
  REM Reflections_gt = 1189
  REM Parameters = 133
  REM Hole = -1.47
  REM Peak = 1.24
  REM Flack = n/a

  
;
_olex2_submission_special_instructions  'No special instructions were received'
_oxdiff_exptl_absorpt_empirical_details
;
Empirical correction (ABSPACK) includes:
- Absorption correction using spherical harmonics
- Frame scaling
;
_oxdiff_exptl_absorpt_empirical_full_max  1.323
_oxdiff_exptl_absorpt_empirical_full_min  0.692
