# Supplementary material for: Temperature-Dependent Structural and Optoelectronic Properties of the Layered Perovskite 2-Thiophenemethylammonium Lead Iodide
Source: J Phys Chem C Nanomater Interfaces. 2024 Jul 25;128(31):13108–20. doi: 10.1021/acs.jpcc.4c03221 (PMC11317984; doi:10.1021/acs.jpcc.4c03221)
Supplement: Supplementary file 1 — jp4c03221_si_001.zip [file jp4c03221_si_001.zip › ThMA2PbI4_Temp-depSCXRD/exp_ThMA2PbI4_7_250.cif]

data_exp_thma2pbi4_7_250
_audit_creation_date               2024-03-07
_audit_creation_method
;
Olex2 1.5
(compiled 2024.02.16 svn.r378c4104 for OlexSys, GUI svn.r6928)
;
_shelx_SHELXL_version_number       '2019/3'
_audit_contact_author_address      ?
_audit_contact_author_email        ?
_audit_contact_author_name         ''
_audit_contact_author_phone        ?
_publ_contact_author_id_orcid      ?
_publ_section_references
;
Dolomanov, O.V., Bourhis, L.J., Gildea, R.J, Howard, J.A.K. & Puschmann, H.
 (2009), J. Appl. Cryst. 42, 339-341.

Sheldrick, G.M. (2015). Acta Cryst. A71, 3-8.

Sheldrick, G.M. (2015). Acta Cryst. C71, 3-8.
;
_chemical_name_common              ?
_chemical_name_systematic          ?
_chemical_formula_moiety           'I8 Pb2, 4(C5 H8 N S)'
_chemical_formula_sum              'C20 H32 I8 N4 Pb2 S4'
_chemical_formula_weight           1886.31
_chemical_melting_point            ?
_chemical_oxdiff_formula           C20PbI4N2S1H30
loop_
  _atom_type_symbol
  _atom_type_description
  _atom_type_scat_dispersion_real
  _atom_type_scat_dispersion_imag
  _atom_type_scat_source
 'C' 'C' 0.0033 0.0016 'International Tables Vol C Tables 4.2.6.8 and 6.1.1.4'
 'H' 'H' 0.0000 0.0000 'International Tables Vol C Tables 4.2.6.8 and 6.1.1.4'
 'I' 'I' -0.4742 1.8119 'International Tables Vol C Tables 4.2.6.8 and 6.1.1.4'
 'N' 'N' 0.0061 0.0033 'International Tables Vol C Tables 4.2.6.8 and 6.1.1.4'
 'Pb' 'Pb' -3.3944 10.1111
 'International Tables Vol C Tables 4.2.6.8 and 6.1.1.4'
 'S' 'S' 0.1246 0.1234 'International Tables Vol C Tables 4.2.6.8 and 6.1.1.4'

_shelx_space_group_comment
;
The symmetry employed for this shelxl refinement is uniquely defined
by the following loop, which should always be used as a source of
symmetry information in preference to the above space-group names.
They are only intended as comments.
;
_space_group_crystal_system        'orthorhombic'
_space_group_IT_number             61
_space_group_name_H-M_alt          'P b c a'
_space_group_name_Hall             '-P 2ac 2ab'
loop_
  _space_group_symop_operation_xyz
 'x, y, z'
 '-x+1/2, -y, z+1/2'
 '-x, y+1/2, -z+1/2'
 'x+1/2, -y+1/2, -z'
 '-x, -y, -z'
 'x-1/2, y, -z-1/2'
 'x, -y-1/2, z-1/2'
 '-x-1/2, y-1/2, z'

_cell_length_a                     8.8222(3)
_cell_length_b                     8.6798(3)
_cell_length_c                     28.9878(11)
_cell_angle_alpha                  90
_cell_angle_beta                   90
_cell_angle_gamma                  90
_cell_volume                       2219.74(14)
_cell_formula_units_Z              2
_cell_measurement_reflns_used      7125
_cell_measurement_temperature      250.00(10)
_cell_measurement_theta_max        31.2480
_cell_measurement_theta_min        2.6930
_shelx_estimated_absorpt_T_max     0.776
_shelx_estimated_absorpt_T_min     0.026
_exptl_absorpt_coefficient_mu      13.344
_exptl_absorpt_correction_T_max    1.00000
_exptl_absorpt_correction_T_min    1.00000
_exptl_absorpt_correction_type     sphere
_exptl_absorpt_process_details
;
CrysAlisPro 1.171.43.106a (Rigaku Oxford Diffraction, 2024)
Spherical absorption correction
using equivalent radius and absorption coefficient.
Empirical absorption correction using spherical harmonics,
implemented in SCALE3 ABSPACK scaling algorithm.
;
_exptl_absorpt_special_details     ?
_exptl_crystal_colour              orange
_exptl_crystal_colour_primary      orange
_exptl_crystal_density_diffrn      2.822
_exptl_crystal_density_meas        ?
_exptl_crystal_density_method      ?
_exptl_crystal_description         plate
_exptl_crystal_F_000               1664
_exptl_crystal_size_max            1
_exptl_crystal_size_mid            0.08
_exptl_crystal_size_min            0.02
_exptl_crystal_size_rad            0.400
_exptl_transmission_factor_max     ?
_exptl_transmission_factor_min     ?
_diffrn_reflns_av_R_equivalents    0.0522
_diffrn_reflns_av_unetI/netI       0.0322
_diffrn_reflns_Laue_measured_fraction_full  0.998
_diffrn_reflns_Laue_measured_fraction_max  0.998
_diffrn_reflns_limit_h_max         11
_diffrn_reflns_limit_h_min         -11
_diffrn_reflns_limit_k_max         11
_diffrn_reflns_limit_k_min         -11
_diffrn_reflns_limit_l_max         37
_diffrn_reflns_limit_l_min         -37
_diffrn_reflns_number              18363
_diffrn_reflns_point_group_measured_fraction_full  0.998
_diffrn_reflns_point_group_measured_fraction_max  0.998
_diffrn_reflns_theta_full          25.242
_diffrn_reflns_theta_max           27.477
_diffrn_reflns_theta_min           2.703
_diffrn_ambient_environment        N~2~
_diffrn_ambient_temperature        250.00(10)
_diffrn_detector                   'Hybrid Pixel Array Detector'
_diffrn_detector_area_resol_mean   10.0000
_diffrn_detector_type              'HyPix-Arc 100'
_diffrn_measured_fraction_theta_full  0.998
_diffrn_measured_fraction_theta_max  0.998
_diffrn_measurement_details
;
List of Runs (angles in degrees, time in seconds):

  # Type    Start    End  Width  t~exp~   \w     \q     \k     \f   Frames
--------------------------------------------------------------------------
  1  \w    -54.00  61.00   0.50    5.00    --   25.56  28.00 -96.00  230
  2  \w    -54.00  61.00   0.50    5.00    --   25.56  28.00 -96.00  230
  3  \w    -19.00  29.00   0.50    5.00    --  -25.24 -99.00-120.00   96
  4  \w    -20.00  32.00   0.50    5.00    --  -25.24 -99.00 120.00  104
  5  \w   -122.00 -89.00   0.50    5.00    --  -25.24-178.00-180.00   66
  6  \w    -57.00 -31.00   0.50    5.00    --  -25.24 -28.00 101.00   52
  7  \w     42.00  98.00   0.50    5.00    --   25.56 178.00   0.00  112
  8  \w     43.00 110.00   0.50    5.00    --   25.56 178.00 -90.00  134
;
_diffrn_measurement_device         'four-circle diffractometer'
_diffrn_measurement_device_type    'XtaLAB Synergy, Dualflex, HyPix-Arc 100'
_diffrn_measurement_method         '\w scans'
_diffrn_orient_matrix_type        
 'CrysAlisPro convention (1999,Acta A55,543-557)'
_diffrn_orient_matrix_UB_11        0.0483225000
_diffrn_orient_matrix_UB_12        -0.0586553000
_diffrn_orient_matrix_UB_13        -0.0086134000
_diffrn_orient_matrix_UB_21        -0.0607885000
_diffrn_orient_matrix_UB_22        -0.0533068000
_diffrn_orient_matrix_UB_23        0.0009710000
_diffrn_orient_matrix_UB_31        -0.0207673000
_diffrn_orient_matrix_UB_32        0.0197880000
_diffrn_orient_matrix_UB_33        -0.0228955000
_diffrn_radiation_monochromator    mirror
_diffrn_radiation_probe            x-ray
_diffrn_radiation_type             'Mo K\a'
_diffrn_radiation_wavelength       0.71073
_diffrn_source                     'micro-focus sealed X-ray tube'
_diffrn_source_type                'PhotonJet (Mo) X-ray Source'
_reflns_Friedel_coverage           0.000
_reflns_Friedel_fraction_full      .
_reflns_Friedel_fraction_max       .
_reflns_number_gt                  1908
_reflns_number_total               2548
_reflns_special_details
;
 Reflections were merged by SHELXL according to the crystal
 class for the calculation of statistics and refinement.
 
 _reflns_Friedel_fraction is defined as the number of unique
 Friedel pairs measured divided by the number that would be
 possible theoretically, ignoring centric projections and
 systematic absences.
;
_reflns_threshold_expression       'I > 2\s(I)'
_computing_cell_refinement         'CrysAlisPro 1.171.43.106a (Rigaku OD, 2024)'
_computing_data_collection        
 'CrysAlisPro system (CCD 43.106a 64-bit (release 01-02-2024))'
_computing_data_reduction          'CrysAlisPro 1.171.43.106a (Rigaku OD, 2024)'
_computing_molecular_graphics      'Olex2 1.5 (Dolomanov et al., 2009)'
_computing_publication_material    'Olex2 1.5 (Dolomanov et al., 2009)'
_computing_structure_refinement    'SHELXL 2019/3 (Sheldrick, 2015)'
_computing_structure_solution      'SHELXT 2018/2 (Sheldrick, 2018)'
_refine_diff_density_max           1.286
_refine_diff_density_min           -0.775
_refine_diff_density_rms           0.169
_refine_ls_extinction_coef         .
_refine_ls_extinction_method       none
_refine_ls_goodness_of_fit_ref     1.029
_refine_ls_hydrogen_treatment      constr
_refine_ls_matrix_type             full
_refine_ls_number_parameters       135
_refine_ls_number_reflns           2548
_refine_ls_number_restraints       103
_refine_ls_R_factor_all            0.0543
_refine_ls_R_factor_gt             0.0350
_refine_ls_restrained_S_all        1.016
_refine_ls_shift/su_max            0.002
_refine_ls_shift/su_mean           0.000
_refine_ls_structure_factor_coef   Fsqd
_refine_ls_weighting_details      
 'w=1/[\s^2^(Fo^2^)+(0.0375P)^2^+6.4774P] where P=(Fo^2^+2Fc^2^)/3'
_refine_ls_weighting_scheme        calc
_refine_ls_wR_factor_gt            0.0779
_refine_ls_wR_factor_ref           0.0854
_refine_special_details            ?
_olex2_refinement_description
;
1. Fixed Uiso
 At 1.2 times of:
  All C(H) groups, All C(H,H,H,H) groups, All N(H,H,H) groups
2. Restrained distances
 C2-C3 \\sim C2-C3A
 with sigma of 0.02
 C3-S4 \\sim C3A-S4A
 with sigma of 0.02
 C3-C7 \\sim C3A-C7A
 with sigma of 0.02
 S4-C5 \\sim S4A-C5A
 with sigma of 0.02
 C7-C6 \\sim C7A-C6A
 with sigma of 0.02
 C6-C5 \\sim C6A-C5A
 with sigma of 0.02
 C2-S4 \\sim C2-S4A
 with sigma of 0.04
 C2-C7 \\sim C2-C7A
 with sigma of 0.04
 C3-C6 \\sim C3A-C6A
 with sigma of 0.04
 C3-C5 \\sim C3A-C5A
 with sigma of 0.04
 S4-C7 \\sim S4A-C7A
 with sigma of 0.04
 S4-C6 \\sim S4A-C6A
 with sigma of 0.04
 C7-C5 \\sim C7A-C5A
 with sigma of 0.04
3. Restrained planarity
 C3, S4, C7, C6, C5, C2
 with sigma of 0.1
 C3A, C6A, S4A, C5A, C7A, C2
 with sigma of 0.1
4. Rigid body (RIGU) restrains
 All non-hydrogen atoms
 with sigma for 1-2 distances of 0.004 and sigma for 1-3 distances of 0.004
 All non-hydrogen atoms
 with sigma for 1-2 distances of 0.002 and sigma for 1-3 distances of 0.002
5. Others
 Sof(H2BC)=Sof(H2BD)=Sof(C3A)=Sof(S4A)=Sof(C7A)=Sof(H7A)=Sof(C6A)=Sof(H6A)=
 Sof(C5A)=Sof(H5A)=1-FVAR(1)
 Sof(H2AA)=Sof(H2AB)=Sof(C3)=Sof(S4)=Sof(C7)=Sof(H7)=Sof(C6)=Sof(H6)=Sof(C5)=
 Sof(H5)=FVAR(1)
6.a Secondary CH2 refined with riding coordinates:
 C2(H2AA,H2AB), C2(H2BC,H2BD)
6.b Aromatic/amide H refined with riding coordinates:
 C7(H7), C6(H6), C5(H5), C7A(H7A), C6A(H6A), C5A(H5A)
6.c Idealised Me refined as rotating group:
 N1(H1A,H1B,H1C)
;
_atom_sites_solution_hydrogens     geom
_atom_sites_solution_primary       dual
_atom_sites_solution_secondary     ?
loop_
  _atom_site_label
  _atom_site_type_symbol
  _atom_site_fract_x
  _atom_site_fract_y
  _atom_site_fract_z
  _atom_site_U_iso_or_equiv
  _atom_site_adp_type
  _atom_site_occupancy
  _atom_site_site_symmetry_order
  _atom_site_calc_flag
  _atom_site_refinement_flags_posn
  _atom_site_refinement_flags_adp
  _atom_site_refinement_flags_occupancy
  _atom_site_disorder_assembly
  _atom_site_disorder_group
 Pb1 Pb 1.000000 0.500000 0.500000 0.03392(7) Uani 1 2 d S . P . .
 I1 I 0.80833(4) 0.19078(4) 0.50252(2) 0.04576(10) Uani 1 1 d . . . . .
 I2 I 0.96730(5) 0.51617(4) 0.38965(2) 0.04966(10) Uani 1 1 d . . . . .
 N1 N 0.5711(5) 0.4307(6) 0.40763(16) 0.0556(13) Uani 1 1 d . . . . .
 H1A H 0.555510 0.335014 0.397683 0.067 Uiso 1 1 calc R U . . .
 H1B H 0.567306 0.432411 0.438307 0.067 Uiso 1 1 calc R U . . .
 H1C H 0.661777 0.462946 0.398263 0.067 Uiso 1 1 calc R U . . .
 C2 C 0.4520(8) 0.5338(8) 0.3887(2) 0.0673(16) Uani 1 1 d D . . . .
 H2AA H 0.477998 0.639811 0.395767 0.081 Uiso 0.662(5) 1 calc R U P A 1
 H2AB H 0.356339 0.510848 0.403634 0.081 Uiso 0.662(5) 1 calc R U P A 1
 H2BC H 0.473027 0.639096 0.397918 0.081 Uiso 0.338(5) 1 calc R U P A 2
 H2BD H 0.354465 0.504875 0.401420 0.081 Uiso 0.338(5) 1 calc R U P A 2
 C3 C 0.4332(10) 0.5177(10) 0.3379(3) 0.064(2) Uani 0.662(5) 1 d D . P A 1
 S4 S 0.5413(6) 0.6208(6) 0.30212(12) 0.1371(19) Uani 0.662(5) 1 d D . P A 1
 C7 C 0.3234(10) 0.4189(13) 0.3137(3) 0.086(3) Uani 0.662(5) 1 d D . P A 1
 H7 H 0.251130 0.354435 0.326871 0.103 Uiso 0.662(5) 1 calc R U P A 1
 C6 C 0.3505(13) 0.4423(15) 0.2667(4) 0.100(3) Uani 0.662(5) 1 d D . P A 1
 H6 H 0.299409 0.385307 0.244420 0.120 Uiso 0.662(5) 1 calc R U P A 1
 C5 C 0.4487(15) 0.5457(16) 0.2552(4) 0.115(3) Uani 0.662(5) 1 d D . P A 1
 H5 H 0.467067 0.575974 0.224982 0.138 Uiso 0.662(5) 1 calc R U P A 1
 C3A C 0.4449(12) 0.5254(13) 0.3371(3) 0.055(3) Uani 0.338(5) 1 d D . P A 2
 S4A S 0.3491(13) 0.3892(11) 0.3087(3) 0.163(4) Uani 0.338(5) 1 d D . P A 2
 C7A C 0.5196(15) 0.6374(13) 0.3057(4) 0.041(3) Uani 0.338(5) 1 d D . P A 2
 H7A H 0.576499 0.723156 0.313977 0.050 Uiso 0.338(5) 1 calc R U P A 2
 C6A C 0.4867(18) 0.5873(17) 0.2613(5) 0.090(4) Uani 0.338(5) 1 d D . P A 2
 H6A H 0.524988 0.638873 0.235745 0.108 Uiso 0.338(5) 1 calc R U P A 2
 C5A C 0.402(2) 0.4678(17) 0.2564(5) 0.134(4) Uani 0.338(5) 1 d D . P A 2
 H5A H 0.372494 0.428276 0.227960 0.160 Uiso 0.338(5) 1 calc R U P A 2

loop_
  _atom_site_aniso_label
  _atom_site_aniso_U_11
  _atom_site_aniso_U_22
  _atom_site_aniso_U_33
  _atom_site_aniso_U_23
  _atom_site_aniso_U_13
  _atom_site_aniso_U_12
 Pb1 0.02933(12) 0.02852(13) 0.04389(15) -0.00056(12) 0.00093(10) -0.00026(10)
 I1 0.03871(17) 0.03735(18) 0.0612(2) 0.00316(17) -0.00725(16) -0.01314(15)
 I2 0.05478(19) 0.0523(2) 0.0419(2) -0.00358(17) 0.00507(16) -0.0012(2)
 N1 0.047(3) 0.061(3) 0.059(3) 0.001(2) 0.004(2) -0.013(2)
 C2 0.068(3) 0.070(4) 0.064(2) 0.011(3) 0.006(2) -0.001(3)
 C3 0.056(5) 0.068(5) 0.067(2) 0.002(3) 0.004(3) 0.022(4)
 S4 0.183(4) 0.169(4) 0.058(2) 0.014(2) 0.007(2) -0.056(4)
 C7 0.035(4) 0.125(7) 0.097(3) -0.031(4) 0.005(3) 0.021(4)
 C6 0.069(5) 0.141(6) 0.091(3) -0.030(4) -0.006(4) 0.034(4)
 C5 0.111(6) 0.176(7) 0.058(4) -0.017(5) -0.013(5) 0.000(4)
 C3A 0.064(8) 0.037(6) 0.065(2) -0.002(3) -0.005(3) -0.009(5)
 S4A 0.219(10) 0.156(8) 0.112(6) 0.016(6) -0.022(6) -0.075(8)
 C7A 0.046(6) 0.021(5) 0.057(3) -0.001(3) 0.006(3) 0.025(4)
 C6A 0.145(9) 0.065(5) 0.061(3) -0.007(4) -0.004(5) -0.013(4)
 C5A 0.230(9) 0.110(5) 0.061(6) -0.003(6) -0.017(7) -0.074(4)

_geom_special_details
;
 All esds (except the esd in the dihedral angle between two l.s. planes)
 are estimated using the full covariance matrix.  The cell esds are taken
 into account individually in the estimation of esds in distances, angles
 and torsion angles; correlations between esds in cell parameters are only
 used when they are defined by crystal symmetry.  An approximate (isotropic)
 treatment of cell esds is used for estimating esds involving l.s. planes.
;
loop_
  _geom_bond_atom_site_label_1
  _geom_bond_atom_site_label_2
  _geom_bond_distance
  _geom_bond_site_symmetry_2
  _geom_bond_publ_flag
 Pb1 I1 3.1730(4) . ?
 Pb1 I1 3.1731(4) 5_766 ?
 Pb1 I1 3.1853(4) 4_556 ?
 Pb1 I1 3.1853(4) 8_765 ?
 Pb1 I2 3.2150(4) 5_766 ?
 Pb1 I2 3.2150(4) . ?
 N1 H1A 0.8900 . ?
 N1 H1B 0.8900 . ?
 N1 H1C 0.8900 . ?
 N1 C2 1.485(9) . ?
 C2 H2AA 0.9700 . ?
 C2 H2AB 0.9700 . ?
 C2 H2BC 0.9700 . ?
 C2 H2BD 0.9700 . ?
 C2 C3 1.487(10) . ?
 C2 C3A 1.498(12) . ?
 C3 S4 1.670(10) . ?
 C3 C7 1.472(13) . ?
 S4 C5 1.714(11) . ?
 C7 H7 0.9300 . ?
 C7 C6 1.398(13) . ?
 C6 H6 0.9300 . ?
 C6 C5 1.290(16) . ?
 C5 H5 0.9300 . ?
 C3A S4A 1.669(13) . ?
 C3A C7A 1.486(15) . ?
 S4A C5A 1.727(15) . ?
 C7A H7A 0.9300 . ?
 C7A C6A 1.387(16) . ?
 C6A H6A 0.9300 . ?
 C6A C5A 1.286(18) . ?
 C5A H5A 0.9300 . ?

loop_
  _geom_angle_atom_site_label_1
  _geom_angle_atom_site_label_2
  _geom_angle_atom_site_label_3
  _geom_angle
  _geom_angle_site_symmetry_1
  _geom_angle_site_symmetry_3
  _geom_angle_publ_flag
 I1 Pb1 I1 180.0 . 5_766 ?
 I1 Pb1 I1 90.910(4) 5_766 8_765 ?
 I1 Pb1 I1 89.090(4) . 8_765 ?
 I1 Pb1 I1 89.090(4) 5_766 4_556 ?
 I1 Pb1 I1 90.910(4) . 4_556 ?
 I1 Pb1 I1 180.0 8_765 4_556 ?
 I1 Pb1 I2 90.689(9) . . ?
 I1 Pb1 I2 94.387(10) 8_765 5_766 ?
 I1 Pb1 I2 89.313(9) 5_766 . ?
 I1 Pb1 I2 89.312(9) . 5_766 ?
 I1 Pb1 I2 85.612(10) 8_765 . ?
 I1 Pb1 I2 94.388(10) 4_556 . ?
 I1 Pb1 I2 90.687(9) 5_766 5_766 ?
 I1 Pb1 I2 85.613(10) 4_556 5_766 ?
 I2 Pb1 I2 180.0 . 5_766 ?
 Pb1 I1 Pb1 153.417(13) . 4_456 ?
 H1A N1 H1B 109.5 . . ?
 H1A N1 H1C 109.5 . . ?
 H1B N1 H1C 109.5 . . ?
 C2 N1 H1A 109.5 . . ?
 C2 N1 H1B 109.5 . . ?
 C2 N1 H1C 109.5 . . ?
 N1 C2 H2AA 109.0 . . ?
 N1 C2 H2AB 109.0 . . ?
 N1 C2 H2BC 109.3 . . ?
 N1 C2 H2BD 109.3 . . ?
 N1 C2 C3 112.8(6) . . ?
 N1 C2 C3A 111.7(6) . . ?
 H2AA C2 H2AB 107.8 . . ?
 H2BC C2 H2BD 107.9 . . ?
 C3 C2 H2AA 109.0 . . ?
 C3 C2 H2AB 109.0 . . ?
 C3A C2 H2BC 109.3 . . ?
 C3A C2 H2BD 109.3 . . ?
 C2 C3 S4 120.0(7) . . ?
 C7 C3 C2 126.9(8) . . ?
 C7 C3 S4 113.0(6) . . ?
 C3 S4 C5 91.0(6) . . ?
 C3 C7 H7 127.2 . . ?
 C6 C7 C3 105.5(9) . . ?
 C6 C7 H7 127.2 . . ?
 C7 C6 H6 121.1 . . ?
 C5 C6 C7 117.8(11) . . ?
 C5 C6 H6 121.1 . . ?
 S4 C5 H5 123.8 . . ?
 C6 C5 S4 112.4(9) . . ?
 C6 C5 H5 123.8 . . ?
 C2 C3A S4A 123.2(8) . . ?
 C7A C3A C2 124.1(9) . . ?
 C7A C3A S4A 112.7(8) . . ?
 C3A S4A C5A 90.9(8) . . ?
 C3A C7A H7A 127.2 . . ?
 C6A C7A C3A 105.7(11) . . ?
 C6A C7A H7A 127.2 . . ?
 C7A C6A H6A 120.8 . . ?
 C5A C6A C7A 118.5(13) . . ?
 C5A C6A H6A 120.8 . . ?
 S4A C5A H5A 123.9 . . ?
 C6A C5A S4A 112.2(12) . . ?
 C6A C5A H5A 123.9 . . ?

loop_
  _geom_torsion_atom_site_label_1
  _geom_torsion_atom_site_label_2
  _geom_torsion_atom_site_label_3
  _geom_torsion_atom_site_label_4
  _geom_torsion
  _geom_torsion_site_symmetry_1
  _geom_torsion_site_symmetry_2
  _geom_torsion_site_symmetry_3
  _geom_torsion_site_symmetry_4
  _geom_torsion_publ_flag
 N1 C2 C3 S4 -86.8(7) . . . . ?
 N1 C2 C3 C7 94.5(8) . . . . ?
 N1 C2 C3A S4A 83.4(9) . . . . ?
 N1 C2 C3A C7A -97.5(10) . . . . ?
 C2 C3 S4 C5 -177.7(8) . . . . ?
 C2 C3 C7 C6 -179.5(8) . . . . ?
 C2 C3A S4A C5A 179.8(9) . . . . ?
 C2 C3A C7A C6A 179.3(9) . . . . ?
 C3 S4 C5 C6 -4.1(11) . . . . ?
 C3 C7 C6 C5 -5.1(14) . . . . ?
 S4 C3 C7 C6 1.7(9) . . . . ?
 C7 C3 S4 C5 1.2(7) . . . . ?
 C7 C6 C5 S4 6.3(16) . . . . ?
 C3A S4A C5A C6A 0.5(12) . . . . ?
 C3A C7A C6A C5A 2.0(16) . . . . ?
 S4A C3A C7A C6A -1.5(12) . . . . ?
 C7A C3A S4A C5A 0.6(9) . . . . ?
 C7A C6A C5A S4A -1.6(17) . . . . ?

loop_
  _diffrn_refln_index_h
  _diffrn_refln_index_k
  _diffrn_refln_index_l
  _diffrn_refln_intensity_net
  _diffrn_refln_intensity_u
 0 0 -4 1311.5 46.78
 0 0 5 0.67 0.89
 0 0 -5 -0.51 0.89
 0 0 6 2121.51 74.99
 0 0 -6 2088.22 74.97
 0 0 -7 -0.47 1.12
 0 0 7 -0.69 1.05
 0 0 8 8335.68 290.84
 0 0 -8 8421.48 290.96
 0 0 8 8154.65 290.51
 0 0 9 -0.26 1.24
 0 0 10 9999 350.38
 0 0 11 -0.32 1.48
 0 0 12 1916.28 69.73
 0 0 13 -0.74 1.42
 0 0 14 167.23 8.84
 0 0 15 -0.85 1.76
 0 0 16 2450.06 89.11
 0 0 17 0.96 1.91
 0 0 18 3307.53 119.46
 0 0 19 4.82 2.75
 0 0 -20 1996.19 74.45
 0 0 20 1933.76 72.95
 0 0 21 2.36 2.43
 0 0 -21 3.84 3.22
 0 0 -22 84.79 7.71
 0 0 -23 2.54 3.04
 0 0 -24 209.6 13.35
 0 0 25 2.13 2.82
 0 0 -25 3.71 3.83
 0 0 -26 1048.26 43.78
 0 0 26 1005.91 41.71
 0 0 27 5.42 3.93
 0 0 -27 4.05 4.31
 0 0 -28 625.31 30.45
 0 0 28 658.05 29.04
 0 0 29 5.82 3.49
 0 0 -29 -1.1 4.2
 0 0 -30 124.3 11.5
 0 0 30 170.98 11.46
 0 0 -31 -1.18 4.79
 0 0 31 -2.67 4.03
 0 0 -32 12.26 5.06
 0 0 32 7.36 3.99
 0 0 -33 1.27 4.66
 0 0 -34 80.27 10
 0 0 -37 -1.45 5.76
 0 -1 -2 -0.14 0.64
 0 -1 2 0.14 0.65
 0 1 -2 0.11 0.52
 0 -1 -2 0.27 0.66
 0 -1 2 -0.14 0.67
 0 1 2 -0.39 0.45
 0 1 -2 -0.12 0.54
 0 1 2 0.13 0.42
 0 -1 2 0.08 0.4
 0 1 -3 0.41 0.52
 0 -1 3 0.1 0.44
 0 1 3 -0.13 0.58
 0 1 -3 0.14 0.69
 0 1 3 0.76 0.6
 0 -1 -3 -0.14 0.66
 0 -1 3 -0.72 0.71
 0 1 -3 0.51 0.59
 0 -1 3 -0.29 0.69
 0 -1 -3 0.14 0.64
 0 1 -3 -0.14 0.67
 0 1 -3 -0.3 0.76
 0 -1 -4 1.06 0.56
 0 1 -4 1.52 0.76
 0 1 -4 1.85 0.71
 0 -1 4 1.53 0.71
 0 1 4 0.49 0.65
 0 1 -4 1.91 0.84
 0 1 -4 1.02 0.84
 0 1 4 0.49 0.66
 0 -1 -4 0.54 0.72
 0 -1 4 -0.15 0.72
 0 1 -4 -0.18 0.8
 0 -1 4 1.16 0.86
 0 -1 -4 -0.27 0.7
 0 1 5 0.15 0.76
 0 -1 -5 -0.6 0.81
 0 -1 -5 0.31 0.64
 0 1 5 -0.41 0.59
 0 1 -5 0.36 0.72
 0 1 5 0.24 0.67
 0 -1 5 -0.29 0.79
 0 -1 -5 0.53 0.74
 0 1 -5 0.5 0.75
 0 -1 5 -0.16 0.75
 0 -1 -5 0.13 0.76
 0 1 -5 0.15 0.79
 0 -1 5 0.59 0.8
 0 1 5 0.71 0.67
 0 1 -5 -0.15 0.83
 0 1 -5 -0.42 0.92
 0 1 -6 2.25 0.91
 0 1 6 -0.11 0.7
 0 -1 6 1.33 0.89
 0 1 -6 1.49 0.9
 0 -1 -6 1.42 0.9
 0 -1 -6 1.6 0.79
 0 1 6 0.49 0.7
 0 1 -6 3.56 1.17
 0 -1 6 1.79 0.9
 0 -1 -6 0.64 0.85
 0 -1 6 1 1.06
 0 1 6 4.01 1.06
 0 1 -6 1.22 1.28
 0 1 6 0.23 0.69
 0 1 -7 -0.15 0.9
 0 1 7 0.22 0.74
 0 1 -7 0.15 0.87
 0 -1 -7 -0.5 0.79
 0 -1 7 -0.6 0.94
 0 -1 7 0.24 1
 0 -1 -7 -0.22 1.11
 0 1 7 0.86 1.11
 0 -1 -7 0.15 0.81
 0 1 7 0.44 0.85
 0 -1 -7 0.13 0.75
 0 -1 7 0.15 0.85
 0 1 7 -0.11 0.67
 0 1 -7 1.11 1.32
 0 1 -7 0.25 1.23
 0 -1 -8 1.19 0.94
 0 1 8 0.51 0.89
 0 1 -8 1.24 1.45
 0 -1 8 0.61 0.94
 0 -1 -8 0.61 0.74
 0 1 8 1.76 0.67
 0 -1 8 1.8 0.9
 0 1 -8 1.19 0.94
 0 -1 -8 -0.49 0.79
 0 1 -8 2.39 1.39
 0 1 8 1.34 0.68
 0 1 -8 2.41 1.02
 0 -1 -8 -0.26 1.1
 0 1 9 0.39 0.89
 0 -1 -9 0.39 1.01
 0 1 -9 0.34 1.34
 0 -1 -9 -0.47 0.69
 0 1 -9 -0.44 0.78
 0 1 9 0.48 0.56
 0 -1 -9 0.35 0.7
 0 1 -9 0.3 0.8
 0 1 9 -0.1 0.63
 0 1 -9 0.68 1.39
 0 -1 -9 -0.6 1.32
 0 -1 -10 -1.02 1.35
 0 -1 -10 0.22 1.07
 0 1 10 1.31 1.17
 0 -1 10 0.89 0.86
 0 1 10 0.35 0.57
 0 1 -10 0.14 0.88
 0 1 10 -0.26 1.21
 0 1 -10 1.51 1.53
 0 1 -10 -0.15 0.81
 0 -1 10 -0.6 0.82
 0 1 -10 1.93 1.56
 0 1 10 -0.44 0.59
 0 -1 -11 -0.76 1.53
 0 1 11 0.08 0.53
 0 1 -11 0.14 0.83
 0 -1 11 0.15 0.77
 0 -1 -11 0.1 0.6
 0 1 -11 0.41 1.54
 0 -1 -11 -0.49 0.64
 0 -1 11 0.45 0.76
 0 1 -11 0.28 0.71
 0 1 11 0.25 1.19
 0 1 11 -0.24 0.58
 0 1 -12 -0.89 1.89
 0 1 -12 1.89 0.86
 0 1 -12 0.95 0.76
 0 -1 -12 -1.25 1.71
 0 1 12 -0.27 1.2
 0 1 -13 0.48 1.74
 0 1 -13 0.13 0.78
 0 1 -13 0.13 0.72
 0 -1 -13 1.82 1.8
 0 1 13 -0.3 1.24
 0 1 -14 1.01 1.81
 0 1 -14 1.05 0.71
 0 1 -14 0.59 0.7
 0 -1 -14 -1.96 1.99
 0 1 14 0.98 1.37
 0 1 -15 -0.54 1.88
 0 1 -15 0.75 0.66
 0 1 -15 -0.32 0.64
 0 1 15 0.36 1.41
 0 1 -16 0.56 1.98
 0 1 16 -0.77 1.63
 0 1 -16 1.12 0.63
 0 1 -16 0.18 0.62
 0 1 -17 0.59 2.03
 0 1 -17 0.22 0.5
 0 1 17 -0.41 1.56
 0 1 -17 -0.29 0.5
 0 1 18 -1.31 2.03
 0 1 19 -1.38 1.9
 0 -1 19 -1.25 2.53
 0 1 -19 -3.49 2.56
 0 1 20 -0.49 1.86
 0 1 -20 -0.74 2.53
 0 -1 -20 0.71 2.56
 0 1 21 -1.02 1.96
 0 -1 -21 2.27 2.71
 0 1 -21 -2.34 2.73
 0 1 22 0.54 2.14
 0 1 -22 2.46 2.73
 0 -1 -22 -0.8 2.86
 0 -1 23 -2.22 2.66
 0 1 -23 0.86 2.71
 0 -1 -23 0.84 2.87
 0 -1 24 -2.32 2.9
 0 -1 -24 3.52 3.75
 0 1 -24 0.9 3.23
 0 -1 25 -0.81 2.83
 0 -1 -25 0.92 3.16
 0 1 -25 -0.94 3.38
 0 1 26 0.64 2.69
 0 -1 26 -1.69 3.76
 0 1 -26 -1.97 3.54
 0 -1 -26 0.97 3.54
 0 -1 27 -0.88 3.56
 0 1 27 4.04 3.09
 0 1 -27 -1.03 3.85
 0 -1 -27 -3.03 4.01
 0 -1 28 -0.92 3.44
 0 1 28 -0.7 2.85
 0 1 -28 2.14 3.93
 0 -1 29 2.87 3.93
 0 1 29 0.73 2.92
 0 1 -29 -8.9 4.51
 0 -1 30 -1.21 4.14
 0 -1 30 -0.99 3.87
 0 1 -30 -1.16 4.33
 0 -1 31 5.03 4.81
 0 -1 31 2.06 3.77
 0 -1 -31 -4.73 4.87
 0 1 -31 -2.4 4.49
 0 -1 32 -2.61 4.46
 0 -1 32 1.06 4.23
 0 1 -32 4.97 4.55
 0 -1 -32 -1.23 4.5
 0 -1 33 -1.35 4.24
 0 -1 33 -3.31 4.38
 0 -1 -33 3.81 4.66
 0 1 -33 1.29 4.51
 0 -1 34 2.79 4.26
 0 -1 34 -4.53 4.67
 0 -1 -34 -2.62 5.02
 0 1 -34 -3.99 4.88
 0 -1 35 -2.87 5.03
 0 -1 35 -1.16 4.95
 0 -1 -35 1.36 4.87
 0 1 -35 2.75 5.04
 0 1 -36 -4.25 5.84
 0 -1 -36 1.4 5.24
 0 -1 36 1.48 5.32
 0 -1 -37 -7.2 6.24
 0 1 -37 -10.24 6.23
 0 -1 37 -1.53 4.98
 0 -2 0 3875.72 137.52
 0 -2 0 3888.6 137.54
 0 -2 -1 53.17 3.99
 0 -2 1 54.77 3.94
 0 2 -1 55.85 3.18
 0 -2 1 49.12 3.72
 0 -2 -1 52.8 3.84
 0 2 -2 11.45 1.52
 0 -2 2 21.29 2.48
 0 -2 2 22.73 2.53
 0 2 -2 17.71 1.8
 0 2 3 0.51 1.3
 0 2 -3 -0.28 1.4
 0 2 -3 0.39 0.9
 0 2 -3 -0.28 0.73
 0 -2 -3 1.98 1.49
 0 -2 3 1.15 1.58
 0 2 -3 0.28 1.44
 0 -2 3 0.29 1.37
 0 -2 -3 0.57 1.4
 0 2 3 -0.76 1.14
 0 2 -3 0.22 1.06
 0 -2 3 0.86 0.96
 0 2 4 1320.92 47.66
 0 2 -4 1281.68 47.88
 0 -2 4 1308.87 48.06
 0 -2 -4 1277.73 47.98
 0 2 -4 1326.3 47.66
 0 -2 4 1334.07 46.88
 0 2 -4 1298.29 46.89
 0 -2 4 1348.6 48.09
 0 2 4 1339.62 47.7
 0 2 -4 1270.88 47.87
 0 -2 -4 1262.05 47.93
 0 -2 5 26.37 2.73
 0 -2 -5 28.51 2.8
 0 2 5 30.17 2.65
 0 2 -5 31.76 2.88
 0 -2 -5 31.82 2.83
 0 2 -5 30.28 2.82
 0 2 5 22.48 2.43
 0 -2 5 23.55 2.68
 0 2 -5 28.28 2.68
 0 -2 5 27.29 2.18
 0 2 -5 29.68 2.24
 0 2 6 488.89 19.07
 0 -2 6 502.16 19.51
 0 2 -6 475.37 19.39
 0 -2 -6 500.99 19.39
 0 2 -6 476.49 19.58
 0 2 6 512.13 18.77
 0 -2 6 492.24 18.74
 0 2 -6 479.51 18.78
 0 2 6 466.18 19
 0 -2 -6 528.5 19.52
 0 -2 6 488.73 19.46
 0 2 -6 469.33 19.4
 0 2 -7 63.51 4.5
 0 -2 -7 56.64 4
 0 2 -7 62.06 4.08
 0 2 7 57.88 3.81
 0 -2 7 59.15 4.12
 0 -2 7 59.63 3.68
 0 2 -7 52.11 3.68
 0 -2 -7 69.11 3.53
 0 2 -7 59.45 4.07
 0 -2 -7 59.99 4.01
 0 -2 7 56.09 4.01
 0 2 7 71.82 4.02
 0 2 -8 987.96 37.91
 0 2 -8 984.5 37.29
 0 -2 -8 1020.83 37.22
 0 2 8 960.44 36.75
 0 -2 8 983.58 37.33
 0 -2 8 1023.72 37.42
 0 -2 -8 969.1 37.11
 0 2 8 1000.21 36.85
 0 2 -8 992.69 37.31
 0 -2 -8 1056.7 36.51
 0 2 -8 1030.11 37.25
 0 -2 -9 6.79 1.34
 0 2 -9 7.03 2.06
 0 2 -9 6.47 1.61
 0 -2 9 6.93 1.77
 0 -2 -9 6.92 1.62
 0 2 9 4 1.27
 0 2 9 6.7 1.4
 0 2 -9 6 1.51
 0 -2 9 4.88 1.57
 0 -2 -9 6.66 1.62
 0 2 -9 6.51 1.62
 0 2 10 801.92 30.65
 0 -2 -10 826.32 31.08
 0 -2 10 837.14 31.34
 0 2 -10 811.84 31.26
 0 2 -10 857.32 31.9
 0 2 -10 839.79 32.51
 0 -2 -10 832.57 30.67
 0 -2 10 818.22 31.28
 0 -2 -10 843.57 31.12
 0 2 -10 848.29 31.34
 0 2 10 817.59 30.67
 0 -2 11 32.76 3.06
 0 2 11 31.92 2.54
 0 -2 -11 38.15 2.96
 0 2 -11 31.17 2.91
 0 -2 11 30.45 2.9
 0 2 -11 32.66 2.99
 0 -2 -11 29.07 2.74
 0 2 -11 26.78 3.41
 0 -2 -11 30.33 2.64
 0 2 -11 30.17 3.23
 0 2 11 37.54 2.7
 0 2 -12 24.42 2.62
 0 -2 -12 29.42 2.66
 0 2 12 28.71 2.43
 0 2 -12 28.86 2.78
 0 -2 -12 29.55 2.7
 0 -2 -12 30.23 3.28
 0 2 12 32.47 2.72
 0 2 12 26.27 2.31
 0 2 -12 22.36 3.28
 0 2 -12 31.12 3.56
 0 2 -13 20.66 3.1
 0 -2 -13 19.76 3
 0 2 -13 19.71 2.35
 0 2 13 16.83 1.86
 0 2 13 16.82 2.25
 0 -2 13 23.23 2.54
 0 2 -13 16.62 2.2
 0 2 13 19.14 1.93
 0 2 -13 23.79 3.4
 0 -2 13 19.58 2.35
 0 -2 -14 640.81 25.04
 0 2 14 580.62 23.38
 0 2 -14 609.35 23.32
 0 -2 -14 580.91 22.86
 0 -2 14 611.39 23.4
 0 2 14 602.82 22.51
 0 -2 14 602.02 23.33
 0 2 -14 607.15 23.28
 0 -2 -14 589.42 22.86
 0 2 -14 612.32 25.49
 0 2 -14 660.08 25.65
 0 2 14 597.28 22.5
 0 2 15 69.93 4.78
 0 -2 -15 70.24 4.18
 0 -2 15 76.27 4.72
 0 2 15 76.37 3.99
 0 -2 15 74.71 4.69
 0 2 -15 77.49 4.61
 0 -2 -15 69.3 4.19
 0 2 -15 80.26 4.69
 0 2 15 78.26 3.99
 0 2 -15 72.12 6.13
 0 2 -15 83.77 6.39
 0 2 -16 38.19 3.02
 0 2 16 35.89 2.49
 0 2 16 41.01 3.57
 0 2 16 33.82 2.42
 0 2 -16 40.92 3.1
 0 2 17 18.04 1.68
 0 2 17 15.84 1.57
 0 2 -17 16.54 2.02
 0 2 17 15.02 2.46
 0 2 -17 15.97 2
 0 2 18 578.14 21.45
 0 2 -18 597.41 22.37
 0 2 18 569.87 21.43
 0 2 18 601 23.74
 0 2 -18 617.82 22.44
 0 2 19 4.99 1.94
 0 -2 19 3.76 2.58
 0 2 19 1.8 0.78
 0 2 -19 3.56 2.67
 0 2 -19 7.13 3.09
 0 2 -19 3.09 1.2
 0 2 19 2.7 0.87
 0 2 -19 2.28 1.21
 0 2 -20 104.19 5.31
 0 2 -20 105.45 5.33
 0 2 20 113.28 7.07
 0 -2 20 117.56 8.98
 0 2 -20 110.72 8.59
 0 -2 -20 97.73 8.39
 0 2 -20 122.42 8.81
 0 2 21 7.91 2.41
 0 -2 21 8.48 3.32
 0 2 -21 8.71 1.42
 0 2 -21 12.69 3.75
 0 2 -21 9.19 1.36
 0 -2 -21 11.21 3.35
 0 2 -21 9.37 3.29
 0 2 -22 112.22 5.39
 0 2 -22 111.3 5.4
 0 2 -22 157.62 10.18
 0 -2 -22 131.78 9.61
 0 -2 22 129.9 9.89
 0 2 -22 128.63 9.48
 0 2 22 129.3 7.88
 0 2 23 29.8 3.88
 0 -2 23 39.66 5.72
 0 2 -23 35.61 5.37
 0 2 -23 43.12 5.72
 0 -2 -23 31.68 5.28
 0 -2 24 12.91 4.27
 0 -2 24 17.37 4.56
 0 2 -24 12.94 4.16
 0 -2 -24 26.36 4.83
 0 2 24 13.98 3.1
 0 -2 25 38.56 6.36
 0 -2 -25 40.66 6.01
 0 2 -25 31.87 5.77
 0 -2 25 38.64 6.13
 0 -2 26 136.41 11.57
 0 -2 26 168.29 12.2
 0 -2 -26 149.61 11.51
 0 2 -26 155.13 11.76
 0 -2 27 1.14 4.27
 0 -2 -27 1.01 4.02
 0 2 -27 3.15 3.85
 0 -2 27 1.02 4.04
 0 -2 28 159.3 12.97
 0 -2 28 179.51 12.96
 0 -2 -28 151.08 12.36
 0 2 -28 160.77 12.59
 0 -2 29 -1.24 3.9
 0 -2 29 -3.26 4.24
 0 2 -29 -1.14 3.99
 0 -2 -29 2.2 4.12
 0 -2 30 -1.29 4.62
 0 -2 30 -2.25 4.56
 0 -2 -30 -1.15 3.92
 0 2 -30 4.73 4.87
 0 -2 31 2.66 4.2
 0 -2 31 1.17 4.64
 0 2 -31 1.23 4.5
 0 -2 -31 1.19 4.37
 0 -2 32 20.72 5.75
 0 -2 32 33.92 7.04
 0 -2 -32 19.79 5.89
 0 2 -32 21.59 5.96
 0 -2 33 1.43 4.91
 0 -2 33 13.78 5.6
 0 -2 -33 15.4 5.65
 0 2 -33 15.75 6.12
 0 -2 34 1.47 5.04
 0 -2 34 16.84 6.11
 0 2 -34 4.07 5.49
 0 -2 35 12.17 6.05
 0 -2 35 9.36 5.97
 0 2 -35 7 5.47
 0 -2 36 73.57 10.65
 0 -2 36 88.03 10.61
 0 2 -36 73.65 10.43
 0 -2 37 -1.61 5.92
 0 -2 37 -5.66 5.93
 0 2 -37 -7.44 6.44
 0 -3 0 0.88 1.95
 0 -3 0 -0.44 1.7
 0 -3 1 0.44 1.77
 0 -3 -1 2.19 1.8
 0 -3 -1 0.87 1.92
 0 -3 1 -0.44 1.77
 0 3 -1 0.5 1.14
 0 -3 2 -0.44 1.95
 0 -3 -2 0.44 1.77
 0 3 -2 0.27 1.22
 0 -3 2 0.44 1.6
 0 -3 -2 0.87 1.6
 0 -3 3 -0.44 1.83
 0 -3 -3 -0.44 1.8
 0 3 -3 0.19 0.84
 0 -3 3 0.87 1.66
 0 -3 -3 0.43 1.7
 0 3 -3 0.89 1.32
 0 -3 -4 -1.3 1.63
 0 -3 4 -0.43 1.82
 0 3 -4 -0.64 1.29
 0 -3 4 -0.44 1.79
 0 -3 -4 0.44 1.82
 0 3 -4 0.62 0.98
 0 -3 -5 2.59 1.71
 0 -3 5 -0.86 1.72
 0 3 -5 -0.34 1.31
 0 -3 5 1.74 1.63
 0 -3 -5 2.59 1.87
 0 3 -5 0.22 0.95
 0 -3 6 2.16 1.95
 0 -3 -6 0.86 1.85
 0 3 -6 1.48 1.5
 0 -3 -6 -0.43 1.68
 0 -3 6 0.43 1.71
 0 3 -6 0.24 1
 0 -3 7 -1.29 1.86
 0 -3 -7 -0.85 1.81
 0 3 -7 1.99 1.64
 0 -3 7 -0.43 1.92
 0 -3 -7 -0.43 1.87
 0 3 -7 0.53 1.14
 0 -3 -8 -1.68 1.9
 0 -3 8 1.29 2.06
 0 3 -8 -0.42 1.45
 0 -3 -8 2.11 1.94
 0 -3 8 0.43 1.64
 0 3 -8 0.58 1.21
 0 -3 -9 0.42 1.66
 0 -3 9 -1.72 2.2
 0 3 -9 0.45 1.77
 0 -3 -9 -2.51 1.72
 0 -3 9 -5.56 2.31
 0 3 -9 0.32 1.34
 0 -3 -10 -1.65 1.81
 0 -3 10 -1.71 1.79
 0 3 -10 -0.97 1.69
 0 -3 -10 2.06 1.81
 0 -3 10 -0.85 1.75
 0 3 -10 -0.7 1.39
 0 -3 -11 3.65 2.03
 0 -3 11 -0.43 1.67
 0 3 -11 -0.51 1.92
 0 3 -11 0.38 1.52
 0 -3 11 -0.42 1.75
 0 -3 -11 0.41 1.7
 0 3 -12 4.88 2.35
 0 -3 -12 0.4 1.56
 0 -3 12 1.27 1.78
 0 -3 12 2.52 2.11
 0 -3 -12 2.38 1.75
 0 3 -12 2.94 1.9
 0 -3 13 0.42 1.5
 0 3 -13 -1.15 1.81
 0 3 -13 1.84 1.8
 0 -3 -13 -0.39 1.52
 0 -3 13 0.42 1.51
 0 -3 -13 0.77 1.54
 0 -3 -14 -0.38 1.65
 0 -3 -14 0.75 1.61
 0 3 -14 -0.5 1.85
 0 -3 -15 1.8 1.49
 0 -3 15 0.41 1.82
 0 3 -15 2.19 2.22
 0 -3 16 0.4 1.8
 0 -3 -16 2.07 1.56
 0 3 -16 -1.18 2.07
 0 -3 -16 0.35 1.58
 0 -3 16 -0.41 1.83
 0 3 -17 -2.83 2.59
 0 -3 17 1.39 2.43
 0 -3 -17 -1.32 1.68
 0 -3 -17 -0.33 1.64
 0 -3 18 2.96 2.59
 0 3 -18 -1.49 2.68
 0 -3 19 -1.58 2.7
 0 3 -19 0.78 2.93
 0 -3 20 -0.84 2.64
 0 3 -20 0.82 2.88
 0 -3 21 -1.78 2.81
 0 3 -21 -6.01 4.74
 0 -3 22 4.7 3.3
 0 3 -22 -1.79 2.9
 0 3 -22 -1.73 3.11
 0 -3 23 -2.98 3.22
 0 3 -23 -1.86 4.09
 0 3 -23 -0.91 3.18
 0 -3 24 3.14 3.49
 0 3 -24 -0.96 3.22
 0 3 -24 0.95 3.08
 0 -3 25 -2.2 3.47
 0 3 -25 -1 3.82
 0 3 -25 -0.99 3.79
 0 3 -26 2.08 3.98
 0 3 -26 -2.07 3.45
 0 -3 26 1.15 3.74
 0 -3 27 -1.19 4.35
 0 3 -27 1.09 4.07
 0 -3 27 -1.2 3.68
 0 -3 28 -1.22 4.94
 0 3 -28 9.03 4.73
 0 -3 28 -2.51 4.19
 0 3 -29 -1.17 4.39
 0 -3 29 -3.93 4.25
 0 -3 29 -1.26 5
 0 3 -30 -1.22 4.46
 0 -3 30 2.72 4.65
 0 -3 30 -7.79 5.35
 0 3 -31 -3.78 4.52
 0 -3 31 1.41 4.58
 0 -3 31 -2.68 5.22
 0 3 -32 7.83 5.38
 0 -3 32 1.46 5.01
 0 -3 32 9.65 5.78
 0 3 -33 1.35 5.06
 0 -3 33 1.51 4.33
 0 -3 33 2.84 5.1
 0 3 -34 2.79 5.33
 0 -3 34 4.68 5.2
 0 -3 34 -1.47 5.38
 0 3 -35 5.75 5.71
 0 -3 35 -3.22 5.91
 0 -3 35 -6.04 6.11
 0 3 -36 5.92 6.7
 0 -3 36 4.98 5.95
 0 -3 36 -3.11 6.07
 0 -4 0 2740.38 102.58
 0 -4 0 2739.42 102.62
 0 4 0 2876.44 100.36
 0 -4 -1 44.54 5.06
 0 4 -1 60.91 4.31
 0 -4 1 57.15 5.52
 0 -4 -1 57.13 5.44
 0 -4 1 56.55 5.41
 0 4 -2 1348.91 49.58
 0 -4 2 1297.57 51.39
 0 -4 -2 1409.8 51.77
 0 -4 -2 1318.35 51.45
 0 -4 2 1310.39 51.45
 0 4 -3 102.68 6.33
 0 -4 3 110.44 7.74
 0 -4 -3 107.16 7.6
 0 -4 3 99.2 7.39
 0 -4 -3 119.68 7.97
 0 -4 4 7.67 2.77
 0 4 -4 10 1.81
 0 -4 4 10.01 3.02
 0 4 -4 6.78 2.13
 0 4 -5 8.55 1.75
 0 4 -5 5.05 1.85
 0 -4 -5 14.74 3.04
 0 -4 5 7.03 2.35
 0 -4 5 10.53 2.95
 0 -4 -5 11.21 2.87
 0 4 -6 147.35 8.48
 0 -4 -6 147.46 9.47
 0 -4 6 179.56 9.88
 0 4 -6 146.03 7.55
 0 -4 6 177.51 9.99
 0 -4 -6 156.38 9.59
 0 -4 7 62.81 5.66
 0 -4 -7 43.69 4.94
 0 4 -7 54.68 4.01
 0 -4 -7 61.73 5.58
 0 -4 7 53.98 5.36
 0 4 -7 51.54 4.72
 0 -4 8 2390.08 87.73
 0 -4 -8 2410.41 87.75
 0 -4 8 2355.66 87.63
 0 -4 -8 2419.43 87.76
 0 4 -8 2328.98 85.49
 0 4 -8 2403.07 87.08
 0 -4 9 52.21 5.32
 0 -4 -9 55.55 5.31
 0 -4 9 65.5 5.59
 0 -4 -9 60.19 5.55
 0 4 -9 48.54 4.2
 0 4 -9 46.77 4.8
 0 -4 -10 1382.22 52.15
 0 -4 10 1384.46 52.14
 0 -4 -10 1364.44 52.11
 0 -4 10 1375.97 52.13
 0 4 -10 1319.2 50.36
 0 4 -10 1342.14 51.87
 0 -4 11 170.66 9.98
 0 -4 -11 157.95 9.68
 0 4 -11 155.48 8.74
 0 -4 -11 174.69 10.03
 0 -4 11 191.22 10.37
 0 -4 -12 224.21 12.22
 0 -4 12 240.4 12.54
 0 4 -12 233.24 11.57
 0 -4 -12 239.33 12.37
 0 -4 12 249.6 12.69
 0 4 -13 42.74 4.21
 0 -4 13 43.78 4.61
 0 -4 -13 47.68 4.77
 0 -4 13 30.64 4.25
 0 -4 -13 37.72 4.23
 0 -4 14 4.96 2.61
 0 4 -14 5.41 2.6
 0 -4 -14 5.79 2.36
 0 -4 14 5.52 2.84
 0 -4 -14 6.88 2.37
 0 -4 14 3.9 2.3
 0 4 -14 5.56 2.39
 0 -4 15 7.89 2.98
 0 4 -15 9.27 2.74
 0 4 -15 4.99 2.62
 0 -4 15 4.37 2.65
 0 -4 -15 6.65 2.46
 0 -4 -15 5.67 2.27
 0 4 -16 274.38 15.44
 0 -4 16 296.03 14.54
 0 -4 -16 316.78 14.43
 0 -4 -16 279.52 14.11
 0 -4 16 313.35 14.77
 0 -4 16 287.51 15.34
 0 -4 -17 0.97 2.06
 0 -4 17 0.54 2.49
 0 -4 17 2.98 2.67
 0 -4 -17 0.48 2.13
 0 -4 17 -0.54 2.53
 0 4 -17 3.15 2.95
 0 -4 -18 1077.31 43.67
 0 -4 18 1150.73 44.5
 0 -4 18 1224.79 46.7
 0 -4 18 1198.58 44.63
 0 -4 -18 1121.7 43.76
 0 4 -18 1154.5 46.73
 0 -4 -19 79.46 6.04
 0 -4 19 77.98 6.5
 0 4 -19 98.85 8.01
 0 -4 19 96.64 8.37
 0 -4 19 79.67 6.56
 0 -4 -19 84.47 6.08
 0 4 -19 103.39 8.65
 0 -4 20 287.05 16.13
 0 4 -20 283.81 16.14
 0 4 -20 261.83 15.22
 0 -4 21 91.28 8.62
 0 4 -21 100.7 8.94
 0 4 -21 89.11 8.36
 0 -4 22 7.94 3.4
 0 4 -22 3.92 3.6
 0 4 -23 -1.02 3.4
 0 -4 23 -1.05 3.58
 0 4 -24 31.71 5.81
 0 -4 24 30.8 5.92
 0 4 -24 25.76 5.29
 0 4 -25 -3.28 4.27
 0 -4 25 2.32 3.96
 0 4 -25 2.07 4.03
 0 4 -26 207.98 14.82
 0 -4 26 205.26 15.07
 0 4 -26 208.77 14.42
 0 4 -27 7 4.48
 0 -4 27 7.62 4.87
 0 4 -27 17.9 5.49
 0 4 -28 252.02 16.93
 0 -4 28 242.7 17.72
 0 4 -28 263.33 16.95
 0 4 -29 48.64 7.47
 0 -4 29 35.93 7.16
 0 4 -30 12.59 5.88
 0 -4 30 16.47 6.6
 0 -4 30 15.81 6.14
 0 4 -31 7.81 4.89
 0 -4 31 15.36 6.96
 0 -4 31 14.92 6.57
 0 -4 32 -6.19 6.03
 0 -4 32 3.15 5.77
 0 4 -32 5.38 4.94
 0 -4 33 -1.6 5.47
 0 -4 33 -4.85 6.66
 0 4 -33 2.78 5.32
 0 -4 34 21.47 7.61
 0 -4 34 6.64 7.21
 0 4 -34 27.25 7.05
 0 -4 35 -1.7 6.51
 0 4 -35 1.48 5.88
 0 -4 35 -5.11 6.64
 0 5 0 1.2 1.43
 0 -5 -1 -0.76 2.8
 0 -5 -1 -1.52 3.02
 0 5 -1 0.42 1.69
 0 5 1 -1.15 1.49
 0 -5 -2 -0.76 2.85
 0 -5 -2 -0.76 2.73
 0 5 -2 0.88 1.61
 0 -5 -3 -1.52 2.85
 0 -5 -3 -1.52 2.66
 0 -5 -4 -0.76 2.89
 0 5 -4 0.48 1.8
 0 5 -4 0.65 1.43
 0 -5 -4 -0.76 2.59
 0 5 -5 2.01 2
 0 -5 -5 0.75 2.31
 0 -5 -5 1.51 2.71
 0 5 -5 1.68 1.46
 0 5 -6 0.53 1.84
 0 -5 -6 2.25 2.98
 0 5 -6 1.74 1.62
 0 -5 -6 -1.5 2.51
 0 -5 -7 -0.75 2.61
 0 5 -7 -1.45 1.52
 0 -5 -7 3.73 2.73
 0 -5 -8 0.74 2.59
 0 5 -8 -0.38 1.51
 0 -5 -8 0.74 2.78
 0 -5 -9 1.46 3.27
 0 5 -9 0.8 1.56
 0 -5 -9 -0.73 2.87
 0 -5 10 -1.75 1.94
 0 -5 -10 -1.45 2.93
 0 5 -10 -0.42 1.67
 0 -5 -10 0.72 2.6
 0 -5 11 4.87 2.47
 0 5 -11 -0.67 2.28
 0 -5 -11 -0.72 2.8
 0 5 -11 0.45 1.74
 0 -5 -11 -2.14 2.99
 0 -5 12 1.91 2.18
 0 5 -12 -1.4 2.39
 0 -5 -12 -0.71 2.59
 0 5 -12 3.31 2.14
 0 -5 -12 2.11 2.8
 0 -5 13 2.67 2.61
 0 5 -13 5.13 3.17
 0 -5 -13 -2.08 2.71
 0 5 -13 -1 1.91
 0 -5 -13 -1.38 2.48
 0 -5 -14 0.68 2.38
 0 -5 14 -2.81 2.79
 0 -5 -14 0.68 2.59
 0 5 -14 2.3 2.69
 0 -5 -15 1.33 2.39
 0 -5 15 -2.96 2.66
 0 -5 -15 -1.32 2.42
 0 5 -15 3.21 3.01
 0 -5 -16 -0.64 2.6
 0 5 -16 -1.68 2.87
 0 -5 -17 -0.63 2.78
 0 -5 17 -3.28 2.94
 0 -5 -17 -0.63 2.75
 0 5 -17 -2.63 3.61
 0 5 -18 4.15 3.09
 0 -5 -18 0.61 2.48
 0 -5 -18 -0.61 2.74
 0 5 -18 6.41 3.64
 0 -5 18 -2.59 3.09
 0 5 -19 -1.49 2.67
 0 -5 -19 -1.78 2.68
 0 -5 19 1.82 3.33
 0 -5 -19 -4.1 2.9
 0 5 -19 -0.95 3.42
 0 -5 -20 -5.09 2.63
 0 -5 -20 -0.57 2.39
 0 -5 20 -5.75 3.67
 0 5 -20 -1.58 3.15
 0 5 -20 -3.97 3.48
 0 -5 21 -3.03 3.78
 0 5 -21 -1.68 3.21
 0 5 -21 7.24 4.26
 0 -5 22 -3.18 3.44
 0 5 -22 0.89 3.27
 0 5 -22 2.15 3.67
 0 -5 23 -1.12 3.82
 0 5 -23 -5.64 3.81
 0 5 -23 -1.11 3.51
 0 5 -24 -1.16 4.34
 0 -5 24 -1.17 4
 0 5 -25 -3.58 4.29
 0 -5 25 1.23 4.51
 0 5 -26 -1.23 4.72
 0 5 -26 -3.37 4.63
 0 -5 26 -3.86 4.82
 0 5 -27 2.54 4.66
 0 5 -27 -4.67 4.97
 0 -5 27 5.38 4.71
 0 5 -28 6.53 4.47
 0 5 -28 2.42 4.72
 0 -5 28 -2.81 5.05
 0 5 -29 -6.7 5.62
 0 -5 29 -1.47 4.76
 0 5 -29 7.54 5.35
 0 5 -30 -1.3 4.98
 0 5 -30 1.38 4.82
 0 -5 30 -4.57 5.22
 0 5 -31 1.35 4.96
 0 -5 31 -9.5 6.18
 0 5 -32 -5.57 5
 0 -5 32 -12.49 7.1
 0 -5 32 -4.92 6.02
 0 5 -33 4.3 6.11
 0 -5 33 -5.47 6.69
 0 -5 33 -6.78 5.51
 0 -6 0 2214.68 86.89
 0 -6 0 2215.03 86.9
 0 6 0 2333.17 83.32
 0 6 1 43.65 4.64
 0 6 -1 44.52 4.7
 0 -6 1 52.17 6.76
 0 -6 -1 33.31 6.03
 0 -6 1 44.42 6.58
 0 6 -2 1260.67 48.52
 0 6 2 1260.76 48
 0 -6 2 1282.44 52.02
 0 -6 -2 1293.51 52.13
 0 -6 -2 1241.95 51.78
 0 -6 2 1284.55 52.02
 0 -6 3 84.95 8.28
 0 -6 -3 89.18 8.44
 0 6 -3 75.97 5.56
 0 -6 -3 80.37 8.32
 0 -6 3 88.35 8.59
 0 -6 4 302.17 17
 0 -6 -4 287.4 16.76
 0 6 -4 292 13.39
 0 -6 4 288.73 16.79
 0 -6 -4 294.77 16.86
 0 6 -5 33.79 3.99
 0 -6 5 46.61 6.28
 0 -6 -5 31.14 5.52
 0 -6 -5 54.51 6.8
 0 -6 5 41.77 5.97
 0 -6 6 612.84 28.49
 0 -6 -6 589.33 28.39
 0 -6 -6 595.46 28.45
 0 -6 6 603.3 28.39
 0 6 -6 630.3 24.77
 0 -6 7 140 10.78
 0 -6 -7 130.49 10.58
 0 -6 7 133.8 10.53
 0 -6 -7 141.07 10.8
 0 6 -7 128.25 7.93
 0 6 -7 148.32 9.42
 0 -6 -8 1620.66 64.75
 0 -6 8 1599.38 64.57
 0 6 -8 1614.99 62.69
 0 6 -8 1684.77 60.9
 0 -6 8 1624.65 64.64
 0 -6 -8 1659.52 64.85
 0 6 -9 5 2.56
 0 6 -9 4.93 3.15
 0 -6 9 3.63 3.74
 0 -6 -9 10.98 4.95
 0 -6 -9 3.64 4.18
 0 -6 9 2.71 3.91
 0 -6 10 1449.44 57.77
 0 -6 -10 1452.99 57.83
 0 6 -10 1416.89 56.34
 0 6 -10 1454.35 54.34
 0 -6 10 1484.12 57.96
 0 -6 -10 1410.49 57.61
 0 6 -11 27.11 3.86
 0 -6 -11 45.15 6.16
 0 -6 11 40.75 6.01
 0 -6 -11 43.62 6.19
 0 -6 11 28.56 5.23
 0 6 -11 26.03 4.68
 0 6 -12 368.71 18.94
 0 -6 12 375.89 19.61
 0 -6 -12 366.08 19.48
 0 -6 12 361.66 19.38
 0 -6 -12 379.8 19.66
 0 -6 -13 3.44 3.78
 0 -6 13 -4.38 3.97
 0 6 -13 -0.83 2.78
 0 -6 13 3.83 2.75
 0 -6 13 0.87 3.33
 0 -6 -13 -0.86 3.4
 0 6 -14 133.68 10.33
 0 -6 14 148.28 10.2
 0 -6 -14 155.42 10.96
 0 -6 -14 130.86 10.06
 0 6 -15 87.55 8.42
 0 -6 15 94.9 8.89
 0 -6 15 102.37 8.85
 0 -6 16 485.33 23.54
 0 -6 -16 453.21 22.81
 0 -6 16 472.27 23.27
 0 6 -16 486.61 24.08
 0 6 -16 504.66 22.14
 0 -6 16 494.83 23.58
 0 -6 -16 482.07 23.21
 0 6 -17 58.67 7.38
 0 6 -17 70.59 6.55
 0 -6 17 73.35 7.61
 0 -6 17 72.18 7.8
 0 -6 -17 73.41 7.33
 0 -6 -17 60.82 6.95
 0 -6 17 51.86 6.89
 0 6 -18 805.81 36.88
 0 -6 -18 799.62 35.24
 0 -6 18 841.88 35.97
 0 6 -18 876.22 35.25
 0 -6 18 812.66 35.62
 0 -6 -18 814.31 35.24
 0 -6 18 893.63 37.01
 0 -6 -19 5.23 3.5
 0 -6 19 0.84 3.64
 0 -6 -19 12.54 3.72
 0 -6 19 21.47 4.91
 0 6 -19 10.56 4.79
 0 6 -19 16.12 4.29
 0 -6 19 15.88 4.93
 0 -6 -20 326.41 18.3
 0 -6 20 365.99 19.45
 0 -6 20 392.64 21.03
 0 6 -20 399.87 19.77
 0 -6 -20 384.13 18.92
 0 -6 20 417.45 19.9
 0 6 -20 377.84 21.12
 0 6 -21 5.68 4.26
 0 6 -21 6.07 3.7
 0 6 -22 57.71 8
 0 6 -22 73.15 7.68
 0 -6 22 56.14 7.7
 0 6 -23 13.4 5.21
 0 6 -23 16.4 4.64
 0 -6 23 15.59 5.38
 0 6 -24 86.84 9.54
 0 6 -24 60.87 7.77
 0 -6 24 84.26 9.73
 0 -6 25 55.24 8.69
 0 6 -25 40.42 7.57
 0 6 -26 223.95 17.06
 0 -6 26 276.25 18.36
 0 -6 27 -1.43 4.91
 0 6 -27 11.03 6.24
 0 6 -27 13.4 5.36
 0 6 -28 194.02 15.76
 0 6 -28 187.87 14.83
 0 -6 28 218.51 16.8
 0 6 -29 7.82 5.64
 0 6 -29 -2.9 5.21
 0 -6 29 6.23 5.96
 0 -6 30 29.14 7.77
 0 6 -30 38.68 7.85
 0 -6 31 11.76 6.29
 0 6 -31 -1.52 5.57
 0 6 -31 -4.18 5.33
 0 -7 0 -1.17 4.09
 0 -7 0 1.17 4.21
 0 -7 1 -1.16 5.55
 0 -7 1 -2.34 5.37
 0 -7 -1 -2.35 4.75
 0 7 -2 0.62 2.78
 0 -7 -2 -11.66 5.04
 0 -7 2 -3.48 4.34
 0 -7 -2 -2.34 4.21
 0 -7 2 -2.33 5.12
 0 7 -3 -8.37 3.42
 0 -7 3 -1.15 4.32
 0 -7 -3 -4.65 4.88
 0 -7 3 -1.16 4.07
 0 -7 -3 -2.34 4.98
 0 7 4 -1.54 2.36
 0 -7 -4 1.16 3.65
 0 -7 4 3.44 3.72
 0 -7 4 1.15 3.74
 0 -7 -4 3.5 4.08
 0 7 -5 -4.17 2.96
 0 7 5 -1 2.4
 0 -7 -5 -3.46 4.75
 0 -7 5 6.82 4.35
 0 -7 -5 2.32 3.96
 0 -7 5 1.14 3.71
 0 7 -6 -5.79 3.33
 0 -7 -6 1.14 4.19
 0 -7 6 -5.64 4.4
 0 -7 -6 -2.3 4.13
 0 -7 6 -5.68 4.35
 0 7 -7 -2.26 2.82
 0 -7 7 -4.47 4.76
 0 -7 -7 1.13 4.67
 0 -7 7 -2.25 4.64
 0 -7 -7 -5.7 5.98
 0 7 -8 -2.35 3.23
 0 -7 8 -3.32 4.15
 0 -7 -8 -1.12 4.02
 0 -7 8 -1.12 3.72
 0 -7 -8 -2.26 5.03
 0 -7 9 -4.39 5.44
 0 7 -9 -0.81 2.85
 0 -7 -9 -7.76 6
 0 -7 -9 -5.57 5.72
 0 -7 9 -6.64 5.68
 0 -7 -10 -1.09 4.35
 0 -7 10 1.09 3.99
 0 7 -10 0.84 3.15
 0 -7 -10 -4.4 4.46
 0 -7 10 -3.29 4.35
 0 -7 -11 -4.31 5.53
 0 -7 11 -5.38 4.94
 0 7 -11 0.87 3.14
 0 -7 -11 -5.42 5.51
 0 -7 11 -2.17 4.91
 0 -7 -12 -1.06 4.29
 0 7 -12 1.81 3.25
 0 -7 -12 -4.27 4.69
 0 7 -13 -0.6 2.76
 0 7 -13 0.94 3.46
 0 -7 14 -1.06 3.61
 0 7 -14 -0.98 3.59
 0 -7 -14 -1.02 3.58
 0 -7 14 -4.18 3.75
 0 7 -14 -1.89 2.55
 0 -7 -15 -3.03 4.31
 0 -7 15 -1.05 4.16
 0 7 -15 1.01 3.95
 0 -7 15 -1.03 4.33
 0 -7 -15 6 3.75
 0 7 -15 -1.97 2.66
 0 -7 -16 -3.96 3.86
 0 -7 16 -1.04 4.05
 0 7 -16 -1.05 3.86
 0 7 -16 2.76 3.08
 0 -7 -16 0.98 3.67
 0 -7 16 -2.05 3.84
 0 -7 -17 -0.96 4.57
 0 -7 17 -6.1 5.16
 0 -7 17 -5.15 4.92
 0 -7 -17 -2.9 4.31
 0 -7 17 1.01 3.7
 0 7 -17 -2.18 3.91
 0 7 -17 -2.9 3.04
 0 -7 18 1.05 3.85
 0 -7 18 -1.01 3.54
 0 7 -18 4.58 3.25
 0 -7 18 -8.19 4.29
 0 -7 -18 -2.83 3.75
 0 7 -18 -1.13 3.85
 0 7 -19 -3.23 3.09
 0 7 -19 9.35 4.64
 0 -7 19 4.37 4.09
 0 -7 -19 -9.08 4.5
 0 -7 19 -3 4.26
 0 -7 19 -6.08 4.96
 0 -7 -19 -2.76 4.04
 0 7 -20 4.83 4.33
 0 -7 20 -5.04 4.56
 0 -7 20 -3.41 3.69
 0 -7 -20 3.57 3.55
 0 -7 -20 2.65 3.83
 0 -7 20 2.99 3.89
 0 7 -20 9.4 3.92
 0 -7 21 -2.37 4.44
 0 7 -21 -4.98 4.37
 0 7 -21 -2.71 3.46
 0 -7 22 -1.23 4.12
 0 7 -22 -1.29 4.51
 0 7 -22 -0.95 3.78
 0 -7 23 7.72 4.92
 0 7 -23 -2.66 5.08
 0 7 -23 -3.99 4.32
 0 -7 24 -1.34 4.71
 0 7 -24 -1.37 4.81
 0 -7 25 -4.2 5.67
 0 7 -25 -8.48 5.41
 0 -7 26 1.46 4.86
 0 7 -26 -1.46 4.98
 0 7 -27 -1.49 6.15
 0 -7 27 -6.09 5.08
 0 7 -27 -7.62 5.5
 0 7 -28 -4.58 6.08
 0 -7 28 -6.33 6.41
 0 7 -28 -3.93 5.22
 0 7 -29 -6.26 5.36
 0 -7 29 -3.29 5.63
 0 7 -29 -8.11 5.67
 0 8 0 50.17 5.63
 0 -8 0 50.07 8.08
 0 -8 0 49.01 7.69
 0 8 -1 37.51 5.05
 0 8 1 36.7 4.76
 0 -8 1 36.09 7.01
 0 -8 -1 33.4 7.49
 0 -8 -1 44.83 7.77
 0 -8 1 46.11 7.67
 0 8 -2 0.73 2.9
 0 8 2 1.3 2.48
 0 -8 2 -1.38 4.49
 0 -8 -2 11.12 5.42
 0 8 -2 0.55 2.7
 0 -8 -2 5.6 4.54
 0 -8 2 4.18 4.64
 0 8 -3 58.83 6.35
 0 8 3 65.25 6.05
 0 8 -3 58.94 5.61
 0 -8 -3 54.45 8.24
 0 -8 3 47.11 7.83
 0 -8 3 53.64 8.33
 0 -8 -3 62.41 8.79
 0 -8 4 39.93 7.01
 0 -8 -4 38.93 7.31
 0 -8 4 45.11 7.99
 0 8 -4 43.95 4.97
 0 -8 -4 53.87 8.34
 0 8 -4 58.68 6.29
 0 8 4 46.35 5.13
 0 -8 -5 13.72 5.57
 0 -8 5 10.86 5.2
 0 -8 5 9.57 5.24
 0 -8 -5 13.82 5.9
 0 8 -5 8.91 3.63
 0 8 -5 8.87 3.11
 0 -8 -6 6.81 5.01
 0 -8 6 12.12 5.26
 0 -8 -6 10.97 5.46
 0 -8 6 10.85 5.2
 0 8 -6 5.03 3.41
 0 8 -6 10.08 3.07
 0 -8 -7 43.21 7.63
 0 -8 7 39.99 7.74
 0 -8 -7 40.78 7.46
 0 -8 7 41.67 7.38
 0 8 -7 32.12 5.74
 0 8 -7 32.97 4.47
 0 -8 8 15.85 5.29
 0 -8 -8 12.01 5.63
 0 -8 -8 22.85 6.03
 0 -8 8 18.65 6.23
 0 8 -8 13.93 3.39
 0 -8 -9 1.32 4.62
 0 -8 -9 -1.33 4.19
 0 8 -9 5.55 3.61
 0 8 -9 1.78 2.4
 0 8 -10 45 6.41
 0 -8 11 57.54 8.17
 0 8 -11 50.49 6.96
 0 -8 11 59.45 8.66
 0 -8 -12 3.78 5.01
 0 -8 12 3.8 4.95
 0 8 -12 18.45 5.21
 0 -8 -12 6.35 4.87
 0 -8 12 17.92 5.8
 0 -8 -13 9.89 5.1
 0 -8 13 13.77 5.43
 0 8 -13 11.65 4.6
 0 -8 -13 8.74 4.6
 0 -8 13 12.66 4.86
 0 -8 14 30.97 6.7
 0 -8 -14 40.07 7.02
 0 8 -14 20.8 5.32
 0 -8 -14 22.07 6.37
 0 -8 14 31.36 6.72
 0 -8 -15 14.28 5.34
 0 -8 15 23.3 6.03
 0 8 -15 18.1 5.5
 0 -8 -15 24.06 5.92
 0 -8 15 8.7 4.97
 0 -8 16 7.29 5.01
 0 -8 -16 13.98 5.42
 0 8 -16 7.01 4.56
 0 -8 16 6.16 4.9
 0 -8 -16 2.36 4.04
 0 -8 17 16.85 5.53
 0 -8 -17 1.14 4.37
 0 8 -17 9.65 4.72
 0 -8 -17 11.53 5.15
 0 -8 17 12.21 5.45
 0 -8 18 39.41 7.19
 0 -8 -18 35.6 6.56
 0 -8 18 47.16 7.34
 0 -8 -18 37.14 6.68
 0 8 -18 29.92 6.87
 0 -8 19 10.82 5.62
 0 -8 -19 15.35 5.4
 0 8 -19 14.14 5.67
 0 -8 19 20.2 5.98
 0 -8 -19 15.2 5.78
 0 8 -20 3.97 4.76
 0 8 -21 15 6.01
 0 8 -22 12.63 6.09
 0 -8 23 4.17 4.52
 0 8 -23 2.89 4.82
 0 -8 24 2.89 4.94
 0 8 -24 -1.49 5.22
 0 -8 25 10.5 5.98
 0 8 -25 13.76 5.98
 0 -8 26 10.91 5.86
 0 8 -26 17.27 6.7
 0 9 0 0.8 3.29
 0 9 -1 -2.47 3.62
 0 9 1 3.88 3.08
 0 9 2 -4.54 3.12
 0 9 -2 -6.79 4.06
 0 9 -3 -10.5 4.49
 0 9 3 0.74 2.94
 0 9 -4 -5.42 4.48
 0 9 4 -0.72 2.75
 0 9 -5 -0.93 4.1
 0 -9 6 -4.78 6.09
 0 9 -6 0.96 3.81
 0 -9 6 -1.58 5.39
 0 -9 7 -11.05 6.5
 0 -9 -7 -12.73 7.51
 0 9 -7 3.94 3.93
 0 -9 7 -10.93 7.07
 0 -9 8 1.56 5.48
 0 -9 -8 -3.15 5.38
 0 9 -8 2.03 4.04
 0 -9 -8 -4.67 5.33
 0 -9 8 15.47 6.26
 0 -9 -9 -3.11 6.73
 0 -9 9 -9.27 7.75
 0 9 -9 6.29 3.84
 0 -9 -9 -1.54 6.65
 0 -9 9 -9.17 6.61
 0 -9 -10 -1.53 5.49
 0 -9 10 1.53 5.23
 0 9 -10 -4.32 4.21
 0 -9 -10 -3.03 5.56
 0 -9 10 -3.03 5.18
 0 -9 -11 -6.03 6.63
 0 -9 11 -7.57 6.45
 0 9 -11 2.23 3.91
 0 -9 11 -4.48 6.16
 0 -9 -11 -1.49 6.35
 0 -9 12 -1.5 5.61
 0 -9 -12 -2.97 5.33
 0 9 -12 -1.15 4.57
 0 -9 -12 -1.47 5.5
 0 -9 12 -1.48 5.65
 0 -9 -13 1.46 4.99
 0 -9 13 -1.48 5.89
 0 9 -13 3.55 4.34
 0 -9 13 -2.92 5.25
 0 -9 -13 1.44 5.28
 0 -9 -14 -1.43 5.02
 0 -9 14 -4.4 4.89
 0 9 -14 -3.66 4.76
 0 -9 -14 -1.41 4.95
 0 -9 14 2.89 5.42
 0 -9 15 1.45 5.2
 0 -9 -15 -2.81 5.03
 0 9 -15 -1.26 4.9
 0 -9 15 1.43 5.58
 0 -9 -15 -4.16 5.61
 0 -9 16 -4.31 5.71
 0 -9 -16 -4.12 5.04
 0 9 -16 -1.29 4.95
 0 -9 16 -7.09 5.42
 0 -9 -16 -2.71 5.29
 0 -9 17 -5.69 6.44
 0 -9 -17 -2.68 5.71
 0 9 -17 -2.66 4.66
 0 -9 -17 -3.98 5.18
 0 -9 17 -4.21 5.69
 0 -9 -18 -1.31 4.82
 0 -9 18 -7.06 5.51
 0 9 -18 -4.11 5.13
 0 -9 18 -4.19 5.34
 0 -9 -18 -2.6 4.98
 0 9 -19 -1.41 5.16
 0 9 -20 -1.45 5.65
 0 9 -21 -1.49 4.82
 0 9 -22 4.58 5.85
 0 -10 0 364.98 25.21
 0 10 0 387.76 20.16
 0 -10 0 340.42 24.65
 0 -10 -1 16.93 8.41
 0 -10 1 11.27 7.49
 0 -10 -1 7.61 7.3
 0 -10 1 15.19 8.11
 0 10 -1 26.48 5.73
 0 -10 2 280.78 21.2
 0 -10 -2 244.22 20.32
 0 10 -2 289.16 16.96
 0 -10 2 287.64 21.44
 0 -10 -2 260.14 20.9
 0 -10 3 37.26 8.95
 0 -10 -3 37.45 9.22
 0 -10 -3 24.6 8.24
 0 -10 3 16.95 7.68
 0 10 -3 24.98 5.48
 0 -10 -4 169.24 16.52
 0 -10 4 192.25 17.21
 0 10 -4 164.87 12.53
 0 -10 4 151.55 15.79
 0 -10 -4 169.46 16.58
 0 -10 -5 3.69 6.33
 0 -10 5 -1.86 6.2
 0 -10 -5 11.22 7.57
 0 10 -5 11.56 4.77
 0 -10 -6 190.52 17.48
 0 -10 6 207.47 18.03
 0 10 -6 194.63 13.93
 0 -10 -6 185.35 17.54
 0 -10 6 200.78 17.78
 0 -10 7 7.21 7.21
 0 -10 -7 21.77 7.76
 0 -10 -7 18.35 8.1
 0 -10 7 23.73 8.64
 0 10 -7 38.9 6.95
 0 -10 8 308.34 22.02
 0 -10 -8 279.19 21.45
 0 10 -8 296 18.23
 0 -10 -8 243.07 20.58
 0 -10 8 317.71 22.54
 0 -10 9 -1.76 6.03
 0 -10 -9 1.77 6.89
 0 -10 9 8.93 6.97
 0 -10 -9 5.37 6.7
 0 10 -9 3.53 4.76
 0 -10 -10 283.94 20.76
 0 -10 10 261.35 19.98
 0 10 -10 233.38 16.46
 0 -10 10 240.15 19.37
 0 -10 -10 232.72 19.01
 0 -10 11 36.19 8.9
 0 -10 -11 29.12 8.14
 0 -10 -11 20.81 7.91
 0 -10 11 27.95 8.92
 0 10 -11 31.06 7.06
 0 -10 -12 139.89 14.53
 0 -10 12 178.63 16.24
 0 10 -12 160.72 13.57
 0 -10 -12 162.06 15.69
 0 -10 12 175.93 16.12
 0 -10 13 1.71 6.12
 0 -10 -13 8.37 6.4
 0 -10 -13 4.96 6.57
 0 -10 13 18.51 7.62
 0 10 -13 1.31 4.71
 0 -10 -14 96.62 12.32
 0 -10 14 99.31 12.17
 0 -10 -14 76.19 11.22
 0 -10 14 94.82 12.04
 0 10 -14 102.4 11
 0 -10 -15 -1.61 5.77
 0 -10 15 15 6.75
 0 -10 -15 9.54 6.32
 0 -10 15 1.65 6.18
 0 10 -15 1.38 4.96
 0 -10 -16 116.54 12.87
 0 -10 16 120.51 13.43
 0 10 -16 103.61 11.53
 0 -10 -16 112.3 12.7
 0 -10 16 130.57 13.41
 0 10 -17 2.91 5.46
 0 -11 0 4.34 7.61
 0 -11 0 -2.14 6.55
 0 -11 -1 -2.17 7.78
 0 -11 1 -2.17 7.41
 0 -11 -1 -2.14 6.75
 0 -11 1 -2.14 6.74
 0 -11 2 6.48 7.39
 0 -11 -2 2.16 7.03
 0 -11 2 4.26 7.29
 0 -11 -2 2.14 7.31
 0 -11 -3 6.47 6.6
 0 -11 3 -2.15 6.78
 0 -11 -3 -6.39 6.91
 0 -11 3 -2.12 7.95
 0 -11 -4 4.29 6.96
 0 11 -4 3.44 4.11
 0 -11 4 -4.22 7.57
 0 -11 -4 -4.23 7.24
 0 -11 5 -2.12 7.07
 0 -11 -5 -4.26 7.46
 0 11 -5 -1.18 4.03
 0 -11 -5 -2.1 7.19
 0 -11 5 -2.09 6.6
 0 -11 -6 2.11 7.74
 0 -11 6 -2.1 7
 0 11 -6 -2.42 4.44
 0 -11 -6 -2.08 6.75
 0 -11 6 -2.07 7.08
 0 -11 7 -6.24 7.29
 0 -11 -7 4.17 7.97
 0 11 -7 1.24 4.24
 0 -11 7 2.05 7.02
 0 -11 -7 2.06 7.21
 0 -11 -8 -4.12 6.86
 0 -11 8 10.29 7.87
 0 -11 -8 -6.1 6.95
 0 -11 8 -4.06 7.92
 0 11 -8 3.82 4.97
 -1 0 -2 13.75 1.25
 -1 0 2 13.58 1.26
 -1 0 -2 9.58 0.89
 1 0 3 -0.25 0.66
 -1 0 -3 0.26 0.66
 -1 0 3 -0.14 0.67
 -1 0 -3 -0.13 0.67
 1 0 3 -0.27 0.58
 1 0 -3 0.14 0.72
 -1 0 -3 0.7 0.62
 1 0 3 -0.12 0.66
 1 0 4 70.38 3.52
 -1 0 -4 72.25 3.84
 1 0 4 71.53 3.52
 -1 0 4 75.41 3.75
 -1 0 -4 79.04 3.66
 1 0 4 74.15 3.61
 1 0 4 75.68 3.71
 1 0 -4 78.53 3.72
 -1 0 -4 73.34 3.82
 1 0 5 -0.17 0.73
 -1 0 -5 0.38 0.87
 1 0 5 -0.35 0.71
 1 0 5 -1.54 0.71
 1 0 -5 -0.38 0.73
 -1 0 5 0.54 0.7
 1 0 5 0.26 0.62
 -1 0 5 -0.29 0.71
 1 0 -5 0.85 0.81
 -1 0 -5 -0.21 0.94
 -1 0 -6 188.01 8.52
 1 0 6 178.37 7.52
 1 0 -6 189.51 7.71
 1 0 6 191.91 8.19
 1 0 6 186.13 7.45
 -1 0 6 205.53 7.94
 1 0 -6 193.43 7.81
 -1 0 -6 186.65 8.28
 1 0 6 185.4 7.46
 -1 0 6 167.46 7.65
 1 0 7 0.25 0.76
 -1 0 -7 0.73 1.22
 -1 0 -7 0.59 1.33
 1 0 7 0.88 0.57
 -1 0 7 -0.59 0.97
 1 0 -7 0.55 0.92
 1 0 7 -0.33 0.61
 1 0 7 -0.5 0.67
 -1 0 7 0.14 0.8
 1 0 -8 110.07 5.25
 -1 0 -8 123.74 6.79
 1 0 8 119.66 5.09
 1 0 -8 119.29 5.32
 1 0 -8 121.66 5.94
 -1 0 8 135.65 6.14
 1 0 8 127.48 6.37
 1 0 8 119.05 5.09
 1 0 8 125.42 5.27
 -1 0 -9 -1.15 1.47
 -1 0 9 1.57 1.08
 1 0 -9 -0.25 1.12
 1 0 -9 0.4 0.81
 1 0 9 0.1 0.48
 1 0 -9 0.53 0.74
 1 0 9 0.4 0.56
 1 0 9 -0.31 1.05
 1 0 -10 -0.84 1.32
 -1 0 -10 -0.43 1.83
 1 0 10 1.68 1.31
 1 0 -10 1.05 0.77
 1 0 10 -0.37 0.6
 1 0 -10 0.39 0.75
 1 0 10 0.28 0.56
 1 0 -11 -0.13 0.71
 1 0 11 0.43 0.57
 1 0 -11 0.31 1.31
 1 0 11 -0.34 0.57
 1 0 -11 0.25 0.74
 1 0 11 1.09 1.39
 1 0 12 2.36 1.73
 1 0 12 -0.47 0.54
 1 0 -12 -0.37 0.68
 1 0 12 0.16 0.53
 1 0 -12 -1.38 1.45
 1 0 -12 0.61 0.7
 1 0 -13 0.12 0.67
 1 0 -13 0.76 1.45
 1 0 13 -1.26 1.51
 1 0 -13 0.34 0.7
 1 0 -14 55.8 2.83
 1 0 -14 61.17 4.71
 1 0 -14 58.07 2.88
 1 0 14 53.07 4.6
 1 0 -15 0.75 0.58
 1 0 -15 -0.09 0.59
 1 0 15 0.48 1.83
 1 0 -15 0.44 1.62
 1 0 -16 46.55 2.54
 1 0 16 57.62 5.05
 1 0 -16 53.7 2.5
 1 0 -16 50.9 2.48
 1 0 -16 61.59 4.98
 1 0 -16 51.61 2.62
 -1 0 17 -1.81 1.9
 1 0 -17 2 2.19
 1 0 17 0.53 1.95
 1 0 -18 56.84 5.2
 1 0 18 55.48 5.34
 -1 0 18 57.46 5.03
 -1 0 -19 -1.44 3.01
 1 0 19 -1.76 2.16
 -1 0 19 -1 1.95
 -1 0 -20 0.76 2.73
 1 0 -20 -0.7 2.32
 -1 0 20 -0.53 2.05
 1 0 -21 -1.47 2.93
 -1 0 -21 -3.21 3.13
 -1 0 21 1.1 2.1
 1 0 -22 11.65 3.6
 -1 0 -22 10.99 3.74
 -1 0 22 18.39 3.47
 1 0 -23 0.82 2.93
 -1 0 -23 -0.89 3.11
 1 0 23 -0.71 2.53
 -1 0 23 -3.01 2.48
 1 0 -24 28.28 4.99
 -1 0 -24 44.67 6.17
 1 0 24 41.17 5.34
 1 0 -25 -0.9 3.37
 -1 0 -25 2.92 3.16
 1 0 25 1.53 2.98
 -1 0 -26 26.45 5.31
 1 0 -26 28.21 5.18
 1 0 26 28.64 4.85
 -1 0 -27 -3.18 3.98
 1 0 -27 7.87 4.12
 1 0 27 2.49 3.35
 -1 0 27 -0.72 3.01
 1 0 -28 7.17 4.3
 -1 0 28 5.99 3.44
 1 0 28 0.86 3.48
 1 0 -29 3.2 3.92
 -1 0 29 3.11 3.52
 1 0 29 -0.89 3.74
 1 0 -30 3.33 4.49
 1 0 30 -0.92 3.46
 1 0 -31 -1.15 4.4
 -1 0 -31 1.24 4.13
 1 0 31 -5.74 3.94
 1 0 -32 11.94 5.1
 -1 0 -32 12.83 5.65
 1 0 32 5.94 4.43
 -1 0 -33 -1.33 4.65
 1 0 -33 2.48 4.54
 1 0 33 2.05 3.92
 1 0 -34 17.94 6.14
 -1 0 -34 13.67 6.03
 1 0 34 14.87 5.17
 -1 0 -35 8.48 6.12
 1 0 -35 -3.98 5.65
 1 0 35 -1.1 4.36
 -1 0 -36 -1.46 5.89
 1 0 -36 1.37 5.02
 1 0 36 1.41 4.57
 -1 0 -37 1.5 5.84
 1 0 -37 -1.41 5.51
 1 0 37 -1.45 5.66
 1 -1 0 0.18 0.86
 1 -1 0 -0.09 0.52
 1 -1 0 -0.18 0.87
 1 1 0 -0.21 0.48
 1 -1 1 2165.81 76.1
 1 -1 1 2150.87 76.54
 1 -1 -1 2126.55 76.54
 1 -1 1 2152.07 76.53
 1 -1 -1 2120.23 76.56
 1 1 -1 2173.83 75.72
 -1 -1 1 2166.5 75.71
 1 -1 2 10.45 1.27
 -1 1 -2 7.71 1.09
 1 1 2 7.65 1.01
 1 -1 2 9.92 1
 -1 1 -2 10.1 0.96
 1 -1 -2 6.06 1.2
 1 -1 2 9.01 1.34
 1 1 -2 9.54 0.95
 -1 -1 2 9.61 1
 1 -1 2 8.41 0.95
 1 -1 2 9.74 1.37
 1 -1 -2 7.82 1.25
 1 1 -3 546.87 19.52
 -1 -1 3 532.95 19.5
 -1 1 -3 548.14 19.55
 1 -1 3 500.73 19.47
 1 -1 3 453.69 19.78
 -1 1 3 566.2 19.89
 1 -1 3 530.94 19.91
 -1 1 -3 536.15 19.88
 1 -1 -3 504.43 19.84
 -1 1 3 555.85 19.86
 -1 1 -3 552.33 19.56
 1 -1 3 548.89 19.95
 -1 1 -3 533.91 19.89
 1 -1 -3 505.02 19.86
 -1 1 -3 529.15 19.71
 1 1 3 502.49 19.69
 -1 -1 4 57.91 3.23
 -1 1 -4 53.74 3.13
 1 -1 4 56.92 3.15
 -1 -1 -4 65.29 3.36
 -1 1 -4 60.39 3.37
 -1 1 4 51.7 3.16
 1 -1 4 49.04 3.22
 -1 1 -4 60.73 3.38
 1 -1 -4 56.48 3.35
 -1 1 4 64.89 3.38
 -1 1 -4 58.99 3.36
 1 -1 4 58.56 3.34
 1 -1 -4 57.71 3.38
 1 1 4 51.03 3.41
 -1 1 -4 63.05 3.4
 -1 -1 4 62.68 3.05
 -1 -1 5 207.94 8.89
 -1 1 -5 208.14 8.72
 1 -1 5 211.68 8.75
 1 1 5 207.64 8.75
 -1 -1 -5 224.72 8.89
 -1 1 -5 210.68 8.77
 -1 1 5 211.46 8.66
 1 -1 -5 205.1 8.73
 1 -1 5 207.6 8.72
 -1 1 -5 210.37 8.75
 -1 1 5 203.76 8.61
 -1 1 -5 197.67 8.92
 1 -1 5 212.35 8.74
 1 -1 -5 194.61 8.71
 -1 -1 5 220.79 8.72
 -1 1 -5 213.11 8.93
 1 1 5 198.64 9.14
 -1 -1 -6 32.01 2.5
 1 1 6 30.84 2.31
 -1 -1 6 31.88 2.49
 1 1 6 19.2 2.37
 -1 1 -6 33.11 2.6
 -1 1 -6 28.18 2.3
 1 -1 6 31.94 2.43
 -1 1 6 29.77 1.82
 1 1 -6 34.84 2.62
 -1 -1 6 34.55 2.68
 -1 1 -6 28.64 2.24
 -1 1 6 29.83 2.15
 1 -1 -6 29.31 2.29
 -1 1 -6 28.79 2.23
 1 -1 6 29.58 2.27
 -1 1 -6 30.88 2.66
 1 1 6 31.43 2.58
 1 -1 -6 24.95 2.23
 1 -1 -6 29.45 2.28
 1 -1 6 26.29 2.19
 -1 1 6 28.03 2.14
 1 1 -7 1379.04 47.95
 -1 1 7 1314.99 46.9
 -1 1 7 1326.56 47.14
 -1 1 -7 1282.77 47.24
 -1 1 -7 1377.16 48.1
 -1 -1 7 1298.09 47.85
 -1 1 -7 1289.58 48.22
 1 -1 -7 1307.1 47.69
 -1 -1 -7 1415.45 47.78
 1 1 7 1298.17 47.61
 -1 1 7 1253.22 46.39
 1 -1 -7 1317.5 47.26
 1 -1 7 1338.63 47.25
 1 -1 7 1293.47 47.79
 -1 1 7 1355.66 47.16
 1 -1 -7 1305.2 47.24
 -1 1 -7 1319.82 47.27
 1 -1 7 1310.77 47.22
 -1 -1 8 0.57 1.21
 -1 1 -8 0.3 1.27
 1 1 -8 2.17 1.22
 -1 1 8 -0.51 0.89
 1 -1 -8 0.26 1.21
 -1 1 -8 1.32 1.47
 -1 1 8 0.22 0.63
 1 1 8 0.97 1.08
 -1 1 8 -0.32 0.78
 1 -1 -8 0.51 0.89
 -1 1 -8 0.53 0.79
 1 -1 8 0.28 1.02
 1 -1 8 1.03 0.86
 -1 1 -8 1.76 0.98
 -1 1 8 -0.32 0.78
 1 -1 -8 0.34 0.93
 1 -1 8 -0.17 0.86
 1 -1 9 2759.25 98.4
 1 -1 -9 2704.38 98.37
 -1 1 -9 2733.57 98.41
 1 -1 -9 2770.89 98.38
 -1 1 9 2798.35 98.3
 -1 1 -9 2788.61 98.44
 -1 1 -9 2965.36 100.03
 1 -1 -9 2874.05 99.56
 -1 1 -9 2828.73 100.18
 -1 1 9 2712.93 98.08
 1 1 9 2873.08 99.32
 -1 1 9 2746.8 98.67
 1 1 -9 2906.89 99.63
 1 -1 9 2784.11 99.62
 1 1 9 2822.85 98.37
 1 1 -9 2747.08 98.72
 1 -1 9 2734.92 98.4
 -1 1 9 2798.58 98.29
 1 1 -9 2872.32 98.85
 1 1 9 2764.23 98.36
 1 1 -10 9.31 1.56
 1 1 10 7.62 1.3
 -1 1 -10 10.99 2.28
 -1 1 10 7.14 1.23
 -1 1 -10 7.75 1.31
 1 1 -10 10.12 1.94
 -1 1 10 6.14 1.47
 1 -1 -10 9.72 1.96
 1 1 -10 7.91 1.59
 1 1 10 9.75 1.35
 -1 -1 -10 10.4 2.09
 -1 1 -10 9.31 2.32
 1 -1 10 6.93 1.94
 -1 1 10 8.09 1.32
 1 1 10 5.81 1.61
 1 -1 10 8.41 1.78
 1 -1 -10 9.28 1.34
 1 -1 10 6.81 1.23
 1 -1 -10 10.38 1.38
 1 -1 10 9.47 1.33
 -1 1 -10 8.82 1.39
 -1 1 10 8.29 1.28
 1 -1 -11 499.12 18.94
 -1 1 11 507.62 19.84
 1 1 -11 525.63 20.67
 -1 1 -11 515.07 21.23
 1 -1 -11 542.81 20.84
 -1 -1 -11 545.75 20.96
 -1 1 11 492.04 18.85
 -1 1 -11 492.98 18.98
 1 -1 11 572.2 21.58
 -1 1 11 485.08 19.16
 1 1 11 496.15 20.18
 -1 1 11 481.91 18.83
 -1 1 -11 493.32 18.98
 1 -1 11 520.76 20.81
 1 1 -11 507.68 19.37
 1 1 11 501.67 18.84
 1 -1 11 506.23 19
 1 1 -11 484.09 19.29
 1 -1 11 500.24 18.97
 1 -1 -11 512.14 18.96
 1 1 11 506.93 18.85
 -1 1 -11 554.31 21.3
 1 1 12 5.87 1.06
 1 1 -12 6.2 1.33
 -1 1 12 5.4 1.1
 -1 1 -12 6.93 1.18
 -1 1 -12 5.64 1.98
 1 1 12 6.27 1.13
 1 1 -12 5.81 1.86
 -1 -1 -12 7.13 1.15
 1 -1 -12 5.63 1.1
 1 -1 12 6.42 1.14
 1 -1 -12 11.43 2.3
 -1 1 12 4.85 1.32
 1 1 12 5.11 1.76
 1 -1 12 7.37 1.94
 1 -1 12 7.72 1.92
 1 -1 12 5.37 1.13
 1 -1 -12 6.26 1.18
 1 1 -12 5.1 1.23
 -1 1 12 3.89 1.04
 -1 1 -12 5 1.11
 1 1 -13 13.62 1.83
 1 1 13 15.79 1.51
 1 -1 -13 21.41 1.74
 -1 1 -13 16.47 1.71
 1 1 13 15.51 1.52
 1 -1 13 15.41 1.6
 1 1 -13 16.27 1.88
 1 1 -13 17.56 2.62
 -1 1 -13 15.44 3.2
 -1 -1 -13 14.08 1.48
 1 -1 -13 17.44 1.62
 1 -1 -13 14.62 2.75
 1 -1 13 14.17 2.65
 -1 1 13 15.68 2.09
 1 1 13 19.44 2.65
 1 -1 13 18.23 2.76
 1 -1 13 18.11 1.72
 -1 1 -13 14.52 1.64
 1 -1 -13 25.61 1.89
 1 -1 14 11.78 1.43
 1 1 -14 12.99 1.76
 -1 1 -14 13.15 1.54
 1 1 -14 13.93 2.55
 1 -1 -14 13.93 1.48
 -1 -1 -14 11.21 1.3
 1 -1 14 14.01 1.5
 1 1 -14 14.44 1.78
 1 1 14 13.9 1.33
 1 -1 -14 16.23 2.87
 1 -1 14 19.59 3.17
 -1 1 14 10.49 1.95
 1 1 14 17.69 2.56
 1 -1 -14 12.7 1.44
 1 1 14 16.32 1.39
 -1 1 -14 13.46 1.52
 1 -1 -14 14.04 1.49
 -1 1 -14 14.53 3.15
 -1 1 -15 31.16 2.24
 1 1 -15 37.53 4.1
 1 -1 -15 29.68 2.11
 -1 -1 15 33.06 2.66
 1 1 15 26.39 1.77
 -1 1 15 29.1 2.93
 1 -1 15 39.6 4.18
 1 1 15 31.49 3.53
 1 1 15 31.43 1.82
 1 -1 15 35.42 2.32
 1 -1 -15 28.67 2.07
 1 1 -15 29.19 2.43
 1 1 15 32.35 1.83
 1 -1 -15 30.5 2.1
 1 -1 15 34.08 2.27
 1 1 -15 30.29 2.41
 -1 1 -15 43.5 4.67
 -1 1 -15 28.13 2.15
 1 1 15 28.5 1.79
 -1 -1 16 3.66 1.26
 1 -1 16 3.77 1
 1 1 -16 2.67 1.06
 1 -1 16 9.68 2.76
 1 1 16 6.69 2.19
 -1 1 16 3.96 1.72
 -1 1 -16 4.79 1
 -1 1 -16 4.53 2.81
 -1 1 -16 2.05 0.89
 1 -1 -16 4.07 0.93
 1 1 -16 4.1 2.29
 1 -1 -16 5 0.96
 1 1 -16 4.95 1.2
 1 -1 16 6.3 1.12
 1 1 -17 1101.87 40.25
 1 -1 -17 1007.5 36.2
 1 1 -17 1081.42 36.88
 1 -1 17 959.46 36.4
 -1 -1 17 1037.69 37.05
 1 -1 17 996.44 36.48
 -1 1 17 1091.7 38.61
 1 -1 17 1111.5 40.74
 1 1 17 1058.2 39.45
 1 -1 17 960.27 36.4
 1 -1 -17 1001.13 36.19
 1 1 -17 1055.09 36.83
 1 -1 18 2.51 0.94
 1 -1 18 1.67 0.88
 1 1 -18 2.56 1.02
 1 1 -18 1.15 2.38
 -1 -1 18 6.44 1.35
 1 -1 18 3.97 0.93
 1 1 -18 3.71 1.05
 -1 1 18 3.06 1.88
 1 1 18 4.5 2.3
 1 1 -19 874.34 32.2
 -1 -1 -19 898.02 36.98
 -1 1 -19 985.28 37.82
 1 1 -19 888.39 32.25
 1 1 19 907.39 35.54
 -1 1 19 920.63 34.68
 -1 1 20 10 2.34
 1 1 20 7.74 2.62
 1 1 -20 5.62 1
 1 1 -20 6.28 1
 -1 -1 -20 10.5 3.64
 -1 1 -20 10.07 3.26
 1 1 -20 8.51 1.11
 1 1 -20 9.46 1.11
 -1 1 21 10.08 2.55
 1 -1 21 10.72 3.11
 1 1 -21 13.4 3.34
 -1 1 -21 10.61 3.66
 -1 -1 -21 10.34 3.67
 1 -1 -21 7.26 3.11
 1 1 -21 12.74 3.6
 1 -1 22 -2.25 2.75
 -1 1 22 0.48 1.91
 1 1 -22 -0.7 2.74
 -1 1 -22 1.71 2.78
 1 -1 -22 1.53 3.04
 -1 -1 -22 5.88 3.08
 1 1 -22 2.37 2.96
 -1 1 23 4.52 2.41
 1 -1 23 3.14 3
 1 1 -23 5.14 2.87
 1 1 -23 -0.83 2.84
 -1 -1 -23 6.2 3.39
 -1 1 -23 2.69 3.3
 1 -1 -23 10.47 3.7
 1 1 -24 6.12 3.48
 -1 -1 -24 5.59 3.42
 -1 1 -24 1.88 3.45
 -1 -1 24 5.33 3.5
 1 -1 -24 2.53 2.82
 1 1 24 4.01 2.51
 1 -1 24 9.02 3.61
 -1 1 24 4.73 2.35
 -1 -1 25 66.3 7.2
 -1 1 -25 86.29 8.57
 1 -1 -25 92.03 8.09
 1 -1 25 79.65 7.8
 1 1 25 74.83 6.93
 -1 1 25 72.94 6.1
 1 1 -25 62.42 7.23
 -1 -1 -25 71.08 7.8
 1 -1 25 41.73 6.46
 1 1 -26 0.96 3.61
 -1 -1 -26 -2.04 3.9
 -1 1 -26 1.02 3.99
 1 -1 -26 5.56 3.75
 1 1 26 3.65 3.06
 -1 -1 26 1.64 3.61
 1 -1 26 0.89 3.35
 1 -1 26 -1.02 3.11
 1 1 -27 531.47 25.9
 -1 -1 -27 529.68 26.5
 1 -1 -27 524.22 25.67
 -1 1 -27 521.16 26.26
 -1 -1 27 504.71 24.79
 1 -1 27 521.13 25.33
 1 1 27 521.94 24.18
 1 -1 27 504.43 26.03
 -1 -1 -28 2.22 4.32
 1 -1 -28 2.02 3.86
 1 1 -28 5.24 4.46
 -1 1 -28 8.87 4.87
 1 -1 28 2.89 4.24
 1 1 28 8.72 3.84
 -1 -1 28 2.65 3.89
 1 -1 28 5.53 4.15
 -1 -1 -29 120.01 11.38
 1 1 -29 116.72 10.49
 1 -1 -29 117.66 10.54
 -1 1 -29 120.81 11.04
 -1 -1 29 125.81 10.28
 1 1 29 121.28 9.57
 1 -1 29 120.29 10.59
 1 -1 29 116.44 10.96
 1 -1 -30 6.55 4.5
 -1 1 -30 3.58 4.29
 -1 -1 -30 8.38 4.93
 1 1 -30 1.13 4.34
 1 1 30 5.14 3.71
 -1 -1 30 -1.9 4.18
 1 -1 30 1.04 3.65
 1 -1 30 4.78 3.77
 -1 1 -31 14.86 5.68
 1 1 -31 9.45 5.11
 1 -1 -31 -1.14 4.26
 -1 -1 -31 7.46 4.76
 1 -1 31 -3.22 4.19
 1 1 31 5.33 3.66
 -1 -1 31 9.87 4.66
 1 -1 31 -1.24 4.35
 -1 -1 -32 5.16 4.73
 -1 1 -32 -2.56 5.37
 1 1 -32 -1.22 4.49
 1 -1 -32 -1.18 4.85
 -1 -1 32 3.07 4.36
 1 -1 32 -1.11 3.97
 1 1 32 2.76 3.59
 -1 -1 32 5.28 4.94
 1 -1 32 -1.28 4.28
 -1 -1 -33 1.34 5.31
 1 1 -33 3.8 4.75
 1 -1 -33 3.67 4.38
 -1 1 -33 1.33 4.65
 1 1 33 1.9 3.78
 1 -1 33 -1.14 4.35
 1 -1 33 1.33 4.88
 -1 -1 33 5.47 5.33
 1 1 -34 -3.93 5.11
 -1 -1 -34 2.77 5.19
 1 -1 34 -4.69 4.75
 -1 -1 34 -5.65 4.95
 1 -1 34 6.89 5.38
 1 1 -35 93.44 10.74
 1 -1 35 78.57 9.4
 1 -1 35 68.47 9.63
 -1 -1 35 68.48 9.95
 1 1 -36 -2.8 5.66
 -1 1 -36 -2.92 6.02
 1 -1 36 -1.24 5.21
 -1 -1 36 1.51 5.02
 1 -1 36 -1.47 5.04
 1 1 -37 80.77 10.65
 1 -1 -37 82.48 10.82
 -1 1 -37 79.88 10.42
 -1 -1 37 65.05 10.43
 1 -1 37 47.07 8.58
 1 -1 37 89.56 10.29
 1 -2 0 2.07 1.65
 1 -2 0 4.17 1.58
 1 -2 0 1.44 0.91
 -1 2 0 4.2 1.15
 1 -2 1 726.33 27.87
 1 -2 -1 697.07 27.82
 1 -2 1 718.8 27.86
 1 -2 -1 716.31 27.92
 -1 2 1 776.26 26.49
 -1 2 -1 778.6 27.07
 1 -2 1 724.25 26.76
 1 -2 -1 686.47 26.27
 1 2 -1 732.32 26.79
 -1 2 -2 41.59 2.67
 -1 2 2 40.08 1.83
 1 -2 2 37.94 2.49
 1 -2 -2 35.32 2.96
 1 2 -2 39.71 1.54
 -1 -2 2 40.47 2.38
 -1 2 -2 39.13 2.5
 1 2 -2 38.89 2.41
 1 2 2 32.98 2.82
 1 -2 -2 46.68 3.31
 1 -2 2 35.8 3.03
 1 -2 2 42.22 3.18
 1 2 2 37 2.97
 -1 2 -3 322.16 14.45
 -1 2 3 358.24 14.54
 1 -2 3 360.88 14.27
 -1 2 -3 349.16 14.35
 -1 2 3 358.42 14.55
 1 -2 -3 359.67 14.77
 -1 2 -3 334.51 14.58
 -1 -2 3 353.81 13.87
 1 2 -3 339.38 13.81
 1 2 3 349.88 14.73
 1 2 -3 356.79 14.91
 1 -2 3 362.21 14.75
 1 2 -3 356.43 12.94
 -1 2 -3 340.92 13.88
 1 2 3 361.13 14.78
 1 2 -3 359.49 14.89
 1 -2 -3 361.86 14.78
 1 -2 3 357.1 14.73
 -1 2 3 350.01 12.81
 -1 2 -4 56.46 3.83
 -1 2 4 64.71 3.82
 1 -2 4 68.19 3.95
 -1 2 -4 68.09 4.03
 -1 2 -4 66.04 3.99
 1 -2 -4 69.9 4.1
 -1 2 4 71.49 3.95
 1 2 -4 66 3.47
 -1 -2 4 71.87 3.59
 1 2 4 75.79 4.2
 1 -2 4 80.94 4.32
 1 2 -4 69.83 2.72
 -1 2 -4 67.74 3.49
 -1 -2 4 72.1 2.62
 1 -2 4 66.67 4.02
 1 2 4 61.49 3.92
 1 -2 -4 61.96 3.92
 -1 2 4 66.08 2.57
 -1 2 -5 850.12 33.68
 -1 2 5 891.44 33.53
 1 2 -5 906.26 33.58
 -1 2 -5 905.44 34.01
 -1 2 -5 858.95 33.7
 -1 2 5 911.68 33.56
 -1 2 -5 873.11 33.2
 1 2 -5 887.25 32.47
 -1 -2 5 908.4 32.28
 -1 -2 5 933.86 33.34
 1 -2 5 915.64 33.83
 1 2 5 927.22 33.81
 1 -2 -5 877.59 33.74
 1 2 5 885.86 33.74
 1 -2 -5 852.33 33.69
 1 -2 5 924.63 33.87
 -1 2 5 923.6 32.41
 -1 2 6 16.98 1.83
 1 -2 -6 23.59 1.93
 1 2 6 21.14 2.5
 -1 2 -6 26.35 3.03
 1 2 -6 24.71 2.76
 1 2 6 20.67 2.44
 1 -2 -6 20.89 2.51
 -1 2 6 21.01 2.39
 -1 2 -6 24.53 2.59
 1 -2 6 21.81 2.53
 -1 2 6 24.91 2.51
 1 -2 6 18.11 2.27
 -1 2 -6 19.65 2.46
 1 -2 -6 24.19 2.61
 1 -2 6 20.54 2.48
 -1 -2 6 22.18 1.84
 -1 2 -6 24.9 2.43
 1 2 -6 21.21 2.03
 -1 -2 6 21.48 2.3
 -1 2 -7 388.45 17.07
 1 2 -7 426.64 16.66
 -1 2 7 401.04 16.06
 1 -2 -7 389.18 15.43
 -1 2 7 402.79 15.67
 1 -2 -7 399.96 14.59
 -1 -2 7 390.77 15.46
 -1 2 -7 386.34 16.14
 1 2 -7 387.69 15.75
 1 -2 7 420.38 16.43
 -1 -2 7 415.76 16.41
 1 -2 -7 392.37 16.27
 1 -2 7 414.69 16.37
 1 2 7 404.45 16.28
 -1 2 7 387.57 16
 1 2 7 394.54 16.22
 1 -2 -7 406.26 16.38
 1 -2 7 403.38 16.36
 -1 2 -8 4.93 1.5
 -1 -2 8 6.33 1.48
 -1 2 -8 6.33 2.05
 1 2 8 4.12 1.46
 1 2 -8 3.38 1.58
 1 2 -8 5.82 1.55
 -1 2 8 4.28 1.47
 -1 2 8 3.78 1.35
 1 -2 -8 2.56 1.38
 1 -2 8 4.32 1.61
 1 -2 -8 2.75 0.74
 1 2 8 3.03 1.54
 1 -2 -8 5.14 1.68
 1 -2 8 2.62 1.58
 1 -2 8 3.83 1.43
 -1 -2 8 4.84 1.62
 -1 2 -9 384.58 17.36
 1 2 -9 397.86 16.79
 -1 2 9 387.74 15.06
 -1 2 9 393.43 15.87
 1 2 -9 401.99 16.39
 -1 2 -9 393.01 16.54
 1 -2 9 397.7 16.63
 -1 -2 9 407.96 16.73
 1 2 9 408.69 16.09
 1 -2 -9 408.8 16.18
 1 -2 9 411.41 16.25
 1 -2 -9 387.13 14.71
 1 -2 -9 387.46 15.92
 -1 2 9 375.17 15.76
 1 2 9 408.23 16.09
 1 -2 -9 406.56 16.21
 1 -2 9 408.21 16.22
 -1 2 -10 48.33 4.72
 -1 2 10 49.94 3.18
 1 2 -10 55.83 4.44
 -1 2 10 50.5 3.52
 1 -2 -10 45.52 2.83
 -1 2 -10 60.01 4.42
 1 -2 10 54.44 4.3
 -1 -2 10 60.19 4.48
 1 2 10 51.7 3.67
 1 -2 10 47.04 3.65
 1 -2 -10 54.38 3.77
 1 -2 -10 56.37 3.96
 -1 2 10 53.63 3.62
 1 -2 -10 54.52 3.9
 1 2 10 57.98 3.75
 1 -2 10 55.17 3.89
 -1 2 -11 379.27 15.71
 -1 -2 11 347.67 15.59
 1 -2 11 339.19 15.43
 1 -2 11 361.41 14.65
 1 2 11 365.26 14.4
 1 -2 -11 352.41 14.53
 -1 2 -11 342.27 16.25
 -1 2 11 338.03 13.96
 1 2 -11 355.44 15.59
 -1 2 11 347.56 14.2
 1 -2 -11 380.39 15.18
 -1 2 -11 345.53 15.85
 -1 2 11 329.5 14.1
 1 2 11 338.38 14.26
 1 -2 -11 348.77 14.5
 1 -2 11 374.81 14.72
 -1 2 12 77.8 4.4
 1 -2 12 71.44 4.65
 1 -2 -12 83.17 4.78
 1 2 12 81.29 4.58
 1 2 12 68.08 4.34
 1 -2 12 82.51 4.82
 1 -2 -12 84.03 4.75
 1 2 12 76.26 5.03
 -1 2 12 70.03 3.93
 1 -2 -12 64.36 5.02
 -1 2 -12 87.96 6.13
 -1 2 12 74.86 4.41
 -1 2 12 78.5 4.54
 1 2 -12 87.99 5.84
 -1 2 -12 78.67 6.21
 -1 2 -12 88.48 5.97
 -1 2 13 139.16 6.71
 -1 2 -13 139.64 8.59
 1 -2 -13 153.32 8.29
 -1 2 13 131.28 6.4
 1 2 13 145.74 7.67
 -1 2 13 133.21 6.68
 1 -2 13 151.03 7.26
 1 -2 -13 144.13 7.04
 1 2 13 134.16 6.72
 1 2 13 152.65 6.92
 1 -2 -13 155.29 7.18
 1 -2 13 140.15 7.15
 -1 2 -13 151.8 8.53
 -1 2 13 137.81 7.05
 1 2 -13 146.81 8.4
 -1 2 -13 150.79 9.12
 -1 2 -14 6.09 2.47
 1 2 14 1.28 1.16
 1 -2 14 4.41 1.5
 1 -2 -14 4.06 1.39
 1 2 -14 4.02 2.18
 -1 2 -14 3.38 2.12
 -1 2 14 7.06 1.4
 1 -2 -14 4.5 2.15
 -1 2 14 3.99 1.29
 1 2 14 6.01 1.85
 1 -2 14 3.88 1.47
 1 2 14 4.7 1.38
 -1 2 -14 5.28 2.43
 1 -2 -14 2.04 1.08
 -1 2 14 4.3 1.33
 -1 2 15 220.39 9.46
 -1 2 -15 236.49 12.28
 -1 2 -15 252.17 12.58
 1 2 15 226.25 10.88
 -1 2 15 211.52 9.59
 1 2 -15 257.67 12.22
 1 -2 15 213.28 11.74
 1 -2 15 217.48 9.92
 1 -2 -15 214.08 9.73
 1 2 15 229.37 9.49
 -1 2 15 202.18 9.34
 1 -2 -15 218.49 9.76
 1 2 15 234.62 9.52
 1 -2 15 226.02 9.99
 -1 2 16 1.3 1.26
 1 2 16 1.69 1.71
 1 -2 16 2.43 1.47
 1 -2 -16 1.65 1.22
 1 -2 -16 0.47 1.22
 1 2 16 1.68 1.1
 1 -2 16 1.08 1.37
 1 2 16 1.87 1.06
 -1 2 16 1.41 1.12
 -1 2 16 1.01 1.15
 -1 2 17 157.3 7.23
 1 -2 -17 164.98 7.55
 1 -2 17 163.65 7.84
 1 2 17 162.93 7.15
 -1 2 -17 159.07 7.61
 -1 2 17 155.39 7.22
 -1 2 -17 159.69 7.62
 1 2 17 165.33 7.16
 1 -2 17 174.81 7.96
 1 -2 -17 161.2 7.54
 1 2 17 167.82 9.04
 -1 2 17 159.75 7.92
 1 -2 18 10.17 1.86
 1 -2 -18 6.71 1.5
 1 2 18 5.6 1.2
 1 -2 -18 6.68 1.51
 1 -2 18 8.4 1.71
 -1 2 -18 6.73 1.54
 -1 2 18 6.03 1.39
 1 -2 -18 6.55 2.74
 1 2 18 10.39 2.59
 -1 2 18 9.3 2.06
 -1 -2 18 5.71 2.74
 -1 2 18 3.47 1.21
 1 2 18 6.08 1.23
 -1 2 -18 5.84 1.45
 1 2 -19 88.9 7.23
 -1 2 -19 86.63 4.64
 1 2 19 81.34 3.95
 -1 -2 -19 65.96 3.96
 -1 2 -19 88.54 7.48
 1 2 19 79.95 6.05
 -1 2 19 86.34 5.42
 1 -2 19 104.07 8.03
 -1 2 -19 84.75 4.58
 1 -2 19 90.89 7.54
 -1 -2 19 101.11 8.15
 1 -2 -19 77.71 4.32
 1 -2 19 82.96 4.82
 1 -2 19 82.68 4.86
 1 2 19 83.29 3.96
 1 -2 -19 73.64 4.3
 -1 2 -19 87.9 7.6
 -1 2 -20 46.36 5.86
 1 2 20 42.66 2.37
 1 2 -20 51.22 5.68
 1 2 20 40.7 2.35
 1 -2 -20 41.25 2.8
 -1 -2 -20 34.46 2.45
 1 2 20 52.17 4.84
 -1 2 20 51.37 4.07
 -1 2 -20 50.62 5.87
 1 -2 20 56.25 6.28
 1 -2 20 43.23 5.71
 -1 -2 20 45.21 5.59
 -1 2 -20 48.22 3.22
 1 2 -20 56.73 3.6
 1 -2 20 40.46 3.17
 1 -2 -20 40.85 2.8
 -1 2 -20 45.98 3.15
 1 -2 -20 41.59 2.82
 1 -2 20 46.4 3.36
 1 2 -20 47.5 3.41
 1 -2 -21 71.11 6.75
 -1 2 -21 82.31 7.56
 -1 2 21 65.21 4.96
 1 -2 21 75.78 7.55
 1 2 21 89.61 6.39
 1 -2 -21 56.16 3.29
 1 2 -21 77.81 4.33
 1 -2 21 70.38 7.14
 -1 -2 21 85.5 7.72
 -1 2 -21 64.56 3.87
 -1 2 -21 78.13 4.1
 1 -2 -21 59.82 3.39
 1 -2 -21 59.62 3.32
 1 2 -21 71.93 4.23
 1 2 -21 84.13 7.16
 1 2 -22 18.1 2.05
 1 2 -22 17.87 2
 -1 2 -22 11.74 1.66
 -1 -2 22 8.13 3.69
 1 -2 22 23.93 4.48
 -1 2 22 18.34 2.84
 1 -2 22 23.77 4.76
 -1 2 -22 13.82 1.71
 1 -2 -22 14.28 3.85
 -1 2 -22 13.97 4.1
 1 2 -22 22.55 4.52
 -1 -2 23 24.73 5.12
 1 -2 23 38.34 5.62
 1 -2 -23 36.51 5.17
 -1 2 -23 29.27 5.27
 -1 2 23 36.66 3.87
 1 -2 23 34.46 5.53
 1 2 -23 31.69 5.11
 1 -2 24 5.51 3.72
 -1 2 24 1.82 1.97
 -1 -2 24 -1 3.06
 1 -2 24 -0.98 3.1
 1 2 -24 6.32 3.52
 1 -2 -24 2.51 3.19
 -1 2 -24 4.79 3.44
 1 2 -24 2.54 3.04
 1 -2 25 53.43 6.8
 1 2 25 33.44 4.78
 -1 -2 25 28.3 5.62
 1 -2 25 47.54 6.62
 1 2 -25 33.07 5.77
 -1 2 -25 47.95 6.77
 1 -2 -25 45.62 6.24
 1 2 -25 51.17 6.42
 1 -2 26 0.99 3.94
 1 2 26 -0.68 3.01
 1 -2 26 -6.5 4.46
 -1 -2 26 4.39 4.03
 1 2 -26 0.99 3.46
 -1 2 -26 9.37 4.43
 1 2 -26 -3.66 3.43
 1 2 27 36.39 5.19
 1 -2 27 49.48 6.99
 1 -2 27 38.49 6.72
 -1 -2 27 44.74 7.08
 1 2 -27 25.82 5.62
 -1 2 -27 26.01 5.94
 1 2 -27 46.52 6.42
 1 2 28 8.16 3.73
 1 -2 28 10.71 4.71
 1 -2 28 14.11 4.85
 -1 -2 28 8.37 5.02
 -1 -2 28 12.75 4.68
 1 2 -28 1.08 3.97
 -1 2 -28 15.76 5.03
 -1 -2 29 21.88 5.76
 1 -2 29 12.24 5.34
 1 2 29 13.1 3.94
 1 -2 29 13.47 5.24
 -1 -2 29 2.49 4.79
 -1 2 -29 18.68 5.6
 1 2 -29 21.4 5.47
 1 2 30 14.38 4.13
 1 -2 30 13.85 5.4
 -1 -2 30 25.99 6.13
 -1 -2 30 10.37 4.98
 1 -2 30 20.38 6.11
 1 2 -30 19.88 5.61
 1 -2 -30 13.08 4.89
 -1 2 -30 8.47 5.01
 -1 -2 31 13.99 5.36
 1 -2 31 5.99 4.77
 -1 -2 31 9.42 5.16
 1 -2 31 19.8 5.81
 -1 2 -31 11.29 5.35
 1 2 -31 13.34 5.34
 1 -2 -31 4.53 4.91
 1 -2 32 9.93 5.29
 -1 -2 32 -1.2 4.86
 -1 -2 32 1.39 4.27
 1 -2 32 -1.37 4.68
 1 2 -32 6.29 4.51
 -1 2 -32 9.09 5.53
 1 -2 -32 2.35 4.32
 1 -2 33 5.12 5.1
 -1 -2 33 4.95 4.83
 -1 -2 33 4.33 4.28
 1 -2 33 7.08 4.97
 1 2 -33 7.82 5.46
 -1 2 -33 2.68 4.82
 1 -2 -33 7.3 5.27
 -1 -2 34 -3.83 5.43
 1 -2 34 1.32 4.86
 1 -2 34 -2.92 4.73
 -1 -2 34 -1.49 5.09
 1 -2 -34 2.51 4.99
 1 2 -34 -2.7 5.27
 -1 2 -34 -1.39 5.08
 1 -2 35 8.2 6.1
 -1 -2 35 13.14 6.12
 1 -2 35 10.54 6.32
 -1 -2 35 13.83 6.34
 1 -2 -35 5.21 5.37
 -1 2 -35 10.01 6.19
 1 2 -35 2.79 5.34
 1 -2 36 9.82 6.16
 -1 -2 36 -3.16 5.66
 1 -2 36 6.18 5.91
 -1 2 -36 -4.42 5.97
 1 2 -36 1.44 5.72
 1 -2 -36 6.72 5.54
 -1 3 0 4.33 1.46
 1 -3 0 4.75 2.36
 -1 -3 0 1.41 2.39
 1 -3 0 5.23 2.38
 -1 -3 0 3.33 2.16
 -1 -3 -1 3925.93 140.8
 -1 -3 1 3899.28 140.81
 1 -3 -1 3838.26 140.44
 1 -3 1 3825.1 140.43
 -1 -3 1 4004.36 140.96
 1 -3 -1 3854.6 140.44
 1 -3 1 3927 140.5
 -1 -3 -1 3867.09 140.81
 -1 3 1 4117.38 138.53
 -1 3 -1 4281.94 139.12
 1 -3 1 3607.77 138.61
 1 -3 -2 75.13 5.73
 -1 -3 2 88.34 6.13
 -1 -3 -2 78.95 5.9
 1 -3 2 98.65 6.21
 1 -3 -2 78.35 5.7
 1 -3 2 85.1 5.89
 -1 -3 2 86.17 6.14
 -1 -3 -2 83.74 6
 -1 3 -2 79.92 4.9
 -1 3 2 82.82 4.28
 1 3 -3 612.88 22.86
 -1 3 -3 563.67 23.7
 1 -3 3 636.33 25.4
 1 -3 -3 629.74 25.44
 -1 -3 -3 681.24 25.99
 -1 -3 3 635.75 25.74
 1 -3 -3 606.64 25.32
 -1 -3 3 635.4 25.7
 -1 -3 -3 634.15 25.71
 1 -3 3 635.1 25.39
 -1 3 3 639.19 23.12
 -1 3 -3 651.34 24.5
 -1 -3 -4 55.28 4.74
 1 -3 4 52.6 4.49
 -1 -3 4 58.9 4.83
 1 -3 -4 51.5 4.45
 -1 3 -4 52.47 4.06
 1 3 -4 49.3 3.83
 -1 3 -4 49.06 3.57
 1 3 -4 46.18 2.85
 -1 -3 4 57.75 3.77
 -1 -3 -4 54.06 4.64
 -1 -3 4 54.35 4.68
 1 -3 -4 45.08 4.26
 1 -3 4 52.19 4.42
 1 -3 -5 214.39 11.15
 -1 -3 -5 236.5 11.54
 1 -3 5 229.55 11.28
 -1 -3 5 244.78 11.73
 1 3 -5 219.15 10.55
 -1 3 -5 244.69 11.12
 1 3 -5 233.64 9.39
 -1 3 -5 212.07 10.08
 -1 3 5 223.57 9.14
 -1 -3 5 230.58 10.37
 -1 -3 5 211.09 11.3
 1 -3 5 241.03 11.43
 -1 -3 -5 240.86 11.64
 1 -3 -5 256.38 11.55
 -1 3 -6 96.89 6.11
 1 3 -6 83.92 5.59
 1 3 -6 87.52 4.66
 -1 3 -6 85.35 5.29
 -1 -3 6 90.14 4.6
 -1 3 6 94.04 4.57
 1 -3 -6 94.97 6.19
 1 -3 6 90.05 6.1
 -1 -3 -6 97.91 6.53
 -1 -3 6 111.62 6.86
 -1 -3 6 91.88 6.39
 1 -3 -6 100.63 6.33
 1 -3 6 97.86 6.22
 -1 -3 -6 113.02 6.74
 -1 -3 7 1443.22 52.07
 1 -3 7 1416.3 51.62
 -1 -3 -7 1423.03 51.89
 1 -3 -7 1364.75 51.48
 1 3 -7 1367.63 51.2
 -1 3 -7 1370.57 51.67
 -1 -3 7 1347.25 49.52
 1 3 -7 1398.3 49.78
 -1 3 -7 1356.77 50.55
 -1 3 7 1298.01 49.48
 1 -3 7 1403.27 51.61
 1 -3 -7 1395.27 51.52
 -1 -3 -7 1407.94 51.79
 -1 -3 7 1432.03 51.98
 -1 -3 7 1372.86 50.84
 -1 -3 8 56.74 4.34
 -1 -3 8 54.13 4.65
 1 -3 -8 48.76 4.18
 -1 -3 -8 52.86 4.59
 1 -3 8 44.24 4.16
 1 3 -8 48.95 4.29
 -1 3 -8 44.7 4.37
 -1 3 -8 39.13 3.63
 1 3 -8 45.93 3.35
 -1 -3 8 44.9 3.16
 -1 3 8 45.04 3.27
 -1 -3 -8 47.46 4.35
 -1 -3 8 40.01 4.23
 1 -3 -8 45.93 4.25
 1 -3 8 39.03 4.01
 1 -3 -9 3617.06 129.44
 1 3 -9 3729.49 131.98
 -1 3 -9 3644.43 132.5
 -1 -3 9 3694.33 131.62
 1 -3 9 3799.27 131.9
 1 -3 -9 3683.12 131.76
 -1 3 -9 3647.29 131.3
 1 3 -9 3691.13 130.67
 1 -3 9 3757.58 131.83
 1 -3 -9 3711.97 131.78
 1 -3 -10 9.04 1.5
 1 -3 -10 11.08 2.39
 -1 3 -10 12.19 2.33
 1 3 -10 9.63 2.62
 -1 3 -10 10.23 2.69
 1 -3 -10 10.21 2.46
 1 -3 10 12 2.49
 1 3 -10 4.55 1.79
 1 -3 10 9.99 2.23
 1 3 -11 1480.31 54.74
 -1 3 -11 1422.69 55.09
 1 -3 -11 1508.43 55.11
 1 -3 11 1470.75 55.1
 1 -3 -11 1473.8 53.02
 1 3 -11 1465.59 55.78
 -1 3 -11 1498.59 56.51
 1 -3 11 1477.59 55.12
 1 -3 -11 1569.34 55.24
 1 3 -12 24.91 3.25
 1 3 -12 35.89 4.09
 1 -3 -12 30.58 3.41
 1 -3 12 21.63 3.08
 -1 3 -12 30.77 4.16
 1 -3 12 27.88 3.28
 -1 3 -12 26.25 3.4
 1 -3 -12 33.1 3.42
 1 -3 -12 25.74 2.2
 1 -3 13 26.03 3.08
 1 -3 -13 26.89 3.12
 -1 3 13 25.44 2.36
 -1 3 -13 24.82 3.4
 1 3 -13 30.1 3.76
 1 3 -13 26.06 3.41
 1 -3 13 22.44 2.94
 1 -3 -13 24.27 3.06
 1 -3 -13 23.59 2.24
 1 -3 -14 -1.14 1.54
 1 -3 14 0.4 1.64
 1 -3 14 -0.41 1.52
 1 -3 -14 -0.77 1.46
 1 -3 -14 -0.41 1
 -1 3 -14 2.61 1.87
 1 3 -14 0.49 1.83
 1 -3 -15 300.88 13.26
 1 -3 -15 330.09 14.43
 1 -3 15 355.81 14.86
 1 -3 15 364.08 14.92
 1 -3 -15 305.91 14.23
 1 -3 16 49.48 4.24
 1 -3 -16 47.93 4.05
 1 -3 16 39.15 3.99
 1 -3 -16 47.52 4
 -1 3 -16 49.16 5.59
 1 -3 17 1156.46 45.29
 -1 -3 17 1163.85 45.51
 1 -3 17 1113.09 42.88
 1 -3 -17 1117.02 42.56
 1 3 -17 1151.53 45.14
 -1 3 -17 1152.79 46.04
 1 -3 17 1157.34 43.02
 1 -3 -17 1119.99 42.57
 -1 -3 18 4.48 3.02
 1 -3 18 0.73 2.5
 1 -3 18 0.4 1.84
 1 -3 -18 0.68 1.57
 1 3 -18 0.7 2.51
 -1 3 -18 -0.73 2.79
 -1 3 -18 -0.8 2.88
 1 -3 18 1.97 1.76
 1 -3 -18 0.34 1.69
 -1 3 -18 2.82 2.85
 1 -3 19 1077.43 43.89
 -1 -3 19 1208.16 44.78
 1 -3 19 1043.76 40.86
 1 -3 -19 1027.32 40.29
 -1 3 -19 1140.88 44.2
 1 3 -19 1132.36 43.91
 -1 3 -19 1150.05 44.91
 -1 3 -19 1117.08 44.01
 1 -3 19 1067.37 40.88
 1 -3 -19 1043.82 40.35
 -1 3 -20 16.15 4.06
 1 -3 20 6.65 3.44
 -1 -3 20 14.38 3.67
 -1 3 -20 8.14 3.85
 1 -3 -20 9.05 2.21
 1 -3 20 8.09 2.19
 1 -3 -20 10.32 2.18
 1 -3 20 6.88 2.38
 -1 3 -20 9.58 3.78
 1 3 -20 12.39 3.9
 1 -3 21 168.63 8.76
 1 -3 -21 156.84 7.95
 -1 3 -21 185.68 11.97
 1 -3 -21 187.31 11.07
 -1 3 -21 167.29 11.38
 1 -3 21 201.57 12.23
 -1 -3 21 176.38 11.88
 -1 3 -21 149.32 11.36
 1 3 -21 182.44 11.51
 1 -3 21 156.91 8.57
 1 -3 -21 140.38 7.81
 -1 3 -22 0.91 3.28
 -1 3 -22 0.9 3
 1 -3 -22 -1.47 3.08
 -1 -3 22 -4.75 3.71
 1 -3 22 -0.93 2.95
 1 3 -22 -1.7 2.91
 1 -3 -23 11.7 3.84
 1 -3 23 13.26 4.69
 -1 3 -23 9.4 3.89
 1 -3 23 10.83 4.21
 -1 -3 23 18.05 4.74
 1 3 -23 2.67 3.21
 -1 3 -24 3.92 3.9
 1 -3 -24 2.47 3.46
 1 -3 24 3.16 3.7
 -1 -3 24 2.11 3.61
 1 -3 24 7.26 3.64
 1 3 -24 -0.93 3.56
 -1 -3 25 214.87 14.57
 1 -3 25 208.01 14.58
 1 -3 -25 180.9 12.77
 -1 3 -25 203.68 13.89
 1 -3 25 221.12 14.93
 1 3 -25 203.69 13.6
 1 -3 26 19.49 5.42
 -1 -3 26 15.08 5.04
 1 -3 -26 15.53 4.65
 -1 3 -26 8.53 4.56
 1 -3 26 1.13 4.66
 1 3 -26 13.08 4.88
 -1 -3 27 496.1 25.96
 1 -3 27 434.18 25.01
 -1 3 -27 489.33 25.21
 1 -3 -27 464.95 24.07
 1 3 -27 525.04 25.35
 1 -3 27 489.98 25.85
 1 3 -27 469.35 24.51
 1 -3 28 3.61 4.51
 1 -3 28 7.51 4.89
 -1 -3 28 1.27 4.65
 -1 3 -28 3.46 4.33
 1 -3 -28 9.04 4.68
 1 3 -28 6.69 4.6
 1 3 -28 3.23 4.12
 -1 -3 29 110.73 12.01
 1 -3 29 144.82 12.99
 1 -3 -29 143.79 11.82
 -1 3 -29 156.76 12.85
 1 3 -29 143.69 12.08
 1 -3 29 165.64 13.5
 1 3 -29 134.6 11.59
 -1 3 -30 -1.24 4.65
 1 3 -30 1.21 4.23
 1 -3 30 -1.35 4.38
 -1 -3 30 -2.74 4.8
 1 -3 30 6.44 4.72
 1 3 -30 -1.15 4.81
 1 -3 31 18.65 5.95
 -1 -3 31 15.65 5.87
 1 -3 31 14.03 6.08
 -1 3 -31 5.13 4.51
 -1 -3 31 6.88 5.06
 1 3 -31 6.29 4.82
 1 -3 32 6.89 5.57
 -1 -3 32 9.88 5.91
 -1 -3 32 5.87 5.15
 1 -3 32 -7.27 4.97
 -1 3 -32 2.65 4.86
 1 3 -32 1.3 4.77
 -1 -3 33 2.9 6.08
 1 -3 33 8.55 5.98
 1 -3 33 10.53 5.53
 -1 -3 33 7.6 5.46
 -1 3 -33 13.68 6.02
 1 3 -33 21.52 6.35
 1 -3 34 4.41 5.63
 -1 -3 34 -1.49 5.69
 -1 -3 34 -3.14 5.76
 1 -3 34 -4.66 6.18
 -1 3 -34 9.88 5.92
 1 3 -34 1.39 5.21
 -1 -3 35 121.83 13.12
 -1 -3 35 103.46 12.28
 1 -3 35 114.99 12.75
 1 3 -35 104.71 12.28
 -1 3 -35 91.75 11.52
 1 -3 35 137.14 13.54
 -1 -3 36 7.81 7.46
 1 -3 36 3.13 6.46
 -1 3 -36 3 6.28
 1 3 -36 5.92 5.99
 1 -3 36 8.23 6.54
 -1 -3 36 -3.33 5.7
 -1 4 0 0.92 1.45
 1 -4 0 -0.58 2.18
 1 -4 0 2.91 2.4
 -1 -4 0 2.5 2.66
 1 -4 1 715.1 31.83
 1 -4 -1 729.91 31.79
 -1 -4 -1 750.71 32.39
 -1 -4 1 752.59 32.36
 1 -4 1 802.42 32.25
 -1 -4 -1 814.74 32.61
 1 -4 -1 773.35 32.06
 -1 -4 1 796.07 32.53
 -1 4 1 844.43 29.92
 -1 4 -1 816.03 30.28
 -1 -4 2 18.9 3.85
 -1 -4 -2 22.1 4.07
 -1 4 -2 21.46 2.76
 -1 4 2 23.27 2.49
 1 -4 2 15.01 3.16
 1 -4 -2 15.1 3.3
 -1 -4 2 18.07 3.53
 -1 -4 -2 21.23 3.97
 1 -4 2 20.86 3.38
 1 -4 -2 13.98 3
 -1 4 3 947.96 33.99
 -1 4 -3 946.76 35.24
 1 4 -3 892.7 33.46
 1 -4 3 925.17 36.73
 -1 -4 -3 951.53 37.24
 -1 -4 3 922.67 37.1
 1 -4 -3 910.05 36.64
 -1 -4 3 921.01 37
 -1 -4 -3 856.56 36.67
 1 -4 -3 875.15 36.53
 1 -4 3 923.56 36.74
 -1 -4 -4 1.88 2.63
 -1 -4 4 1.25 2.19
 -1 4 -4 0.64 1.52
 -1 -4 -4 -0.62 2.23
 -1 -4 4 0.62 2.46
 1 -4 -4 1.73 2.3
 1 -4 4 4.57 2.23
 1 -4 -4 1.16 1.93
 1 -4 4 0.57 2.15
 -1 4 -4 2.93 2.05
 1 4 -4 2.84 1.86
 -1 4 4 0.22 1.05
 -1 -4 -5 661.96 27.71
 1 -4 -5 619.88 27.08
 -1 -4 5 667.52 27.71
 1 -4 5 620.09 27.05
 -1 4 -5 614.32 25.18
 1 4 -5 651.66 24.35
 -1 -4 5 660.43 27.58
 1 -4 -5 632.83 27.17
 1 -4 5 650.17 27.23
 -1 -4 -5 664.11 27.65
 -1 4 -5 697.94 26.54
 1 4 -5 648.93 26.01
 1 4 -6 15.5 2.69
 -1 4 -6 21.54 3.2
 -1 -4 6 17.11 3.61
 -1 -4 -6 23.86 3.85
 1 4 -6 17.12 2.02
 -1 4 -6 13.25 2.38
 1 -4 -6 20.07 3.5
 1 -4 -6 13.13 2.92
 1 -4 6 23.16 3.56
 1 -4 6 13.06 3.03
 -1 -4 6 15.48 3.26
 -1 -4 -6 14.85 3.36
 1 4 -7 686.46 25.03
 -1 4 -7 639.29 25.82
 -1 -4 7 694.31 28.07
 -1 -4 -7 640.51 27.67
 1 -4 7 641.66 27.3
 1 -4 -7 660.29 27.5
 -1 4 -7 669.5 27.08
 1 4 -7 660.52 26.69
 -1 -4 -7 637.77 27.72
 1 -4 -7 644.46 27.41
 -1 -4 7 674.75 27.96
 1 -4 7 669.14 27.51
 -1 4 7 632.11 24.64
 -1 4 -8 14.62 2.59
 1 4 -8 15.28 2.07
 1 4 -8 15.12 2.92
 -1 4 -8 16.75 3.15
 1 -4 -8 16.36 3.32
 1 -4 8 9.5 2.96
 -1 -4 -8 6.66 2.93
 -1 -4 8 17.15 3.63
 1 -4 -8 12.35 3.07
 1 -4 8 7.79 2.79
 -1 -4 -8 8.97 3.33
 -1 -4 8 10.27 3.2
 -1 -4 9 468.67 21.01
 1 -4 9 480.1 20.78
 -1 -4 -9 482.95 21.06
 1 -4 -9 471.05 20.79
 -1 -4 9 478.99 21.19
 1 -4 9 463.26 20.68
 -1 -4 -9 452.58 20.85
 1 -4 -9 455.81 20.61
 1 4 -9 460.55 18.71
 -1 4 -9 451.99 19.45
 -1 4 -9 471.78 20.81
 1 4 -9 475.91 20.39
 -1 4 -10 8.54 2.36
 1 4 -10 4.94 1.71
 -1 4 -10 2.41 2.26
 1 -4 10 -0.55 2.35
 1 -4 -10 2.75 2.31
 -1 -4 10 4.83 2.85
 -1 -4 -10 2.35 2.5
 -1 -4 10 7.76 2.74
 -1 -4 -10 0.58 2.18
 1 -4 -10 -0.55 2.06
 1 -4 10 6.6 2.66
 1 -4 -11 478.35 17.94
 -1 4 -11 438.47 19.54
 1 4 -11 443.12 18.9
 1 -4 -11 429.13 20.08
 1 -4 11 459.63 20.37
 -1 -4 -11 463.7 20.61
 -1 -4 11 449.05 20.7
 -1 -4 -11 473.58 20.72
 -1 -4 11 465.94 20.79
 1 -4 11 467.22 20.44
 1 -4 -11 478.74 20.48
 1 4 -12 7.61 2.23
 1 -4 -12 7.61 1.59
 1 -4 12 13.08 2.94
 1 -4 -12 11.26 2.83
 1 -4 -12 9.67 2.55
 1 -4 12 8.74 2.94
 -1 4 -12 10.14 2.53
 1 -4 13 446.42 20.21
 1 -4 -13 464.5 20.29
 1 -4 -13 457.76 18.02
 1 4 -13 460.14 19.65
 -1 4 -13 473.17 20.22
 1 -4 13 465.49 20.45
 1 -4 -13 451.11 20.15
 1 -4 14 8.74 2.75
 -1 -4 14 11.73 3.31
 -1 4 -14 7.36 2.88
 1 4 -14 5.79 2.34
 1 4 -14 6.46 2.63
 1 -4 -14 3.65 2.05
 1 -4 14 5.93 2.38
 1 -4 -14 5.2 2.23
 1 -4 14 5.92 2.45
 1 -4 -15 267.34 13.27
 1 -4 15 247.4 13.19
 -1 4 -15 283.56 15.2
 1 4 -15 272.53 14.36
 1 4 -15 278.33 13.52
 1 -4 -15 267.84 13.3
 1 -4 15 246.46 13.23
 -1 -4 15 275.21 14.25
 1 -4 15 281.52 14.39
 1 -4 16 10.52 3.34
 -1 -4 16 15.45 3.6
 -1 4 -16 19.44 4.14
 1 4 -16 11.79 3.22
 1 4 -16 21.38 4
 1 -4 16 23.46 3.57
 1 -4 -16 13.06 2.82
 1 -4 -16 10.51 2.64
 1 -4 16 13.89 3.15
 1 -4 17 163.54 9.64
 1 -4 -17 160.56 9.3
 -1 4 -17 161.07 11.28
 1 4 -17 155.48 10.4
 -1 4 -17 155.19 10.09
 1 4 -17 158.34 9.9
 1 -4 17 171.04 9.65
 1 -4 -17 154.8 9.15
 -1 -4 17 168.19 10.94
 1 -4 17 164.03 10.67
 1 -4 18 -0.53 2.26
 1 -4 -18 -0.48 2.07
 -1 -4 18 2.38 2.78
 1 -4 18 4.72 2.69
 -1 4 -18 3.54 3.65
 1 4 -18 1.57 3.17
 1 -4 18 1.58 2.32
 1 -4 -18 -0.48 2.11
 -1 4 -18 1.42 2.87
 -1 4 -19 153.25 10.45
 1 -4 19 164.29 11.04
 -1 -4 19 158.22 10.81
 1 -4 -19 140.07 8.54
 1 -4 19 159.67 9.28
 -1 4 -19 133.62 10.79
 1 4 -19 145.26 10.51
 -1 4 -19 166.21 10.98
 1 -4 -19 150.11 8.73
 1 -4 19 136.98 8.83
 1 -4 -20 0.45 1.92
 1 -4 20 2.09 2.46
 -1 4 -20 8.93 3.51
 -1 -4 20 2.67 2.89
 1 -4 20 1.55 2.35
 -1 4 -20 -0.96 3.59
 1 4 -20 2.57 3.01
 1 -4 -20 2.7 2.12
 -1 4 -20 1.69 3.35
 1 -4 20 0.88 2.87
 1 -4 -21 122.78 7.46
 1 4 -21 128.28 9.98
 -1 4 -21 108.2 9.84
 -1 4 -21 107.71 9.33
 -1 4 -21 133.61 10.21
 1 -4 21 139.74 10.65
 -1 -4 21 112.47 9.89
 1 -4 -21 113.22 7.25
 1 4 -22 1.87 3.65
 -1 4 -22 3.08 3.52
 -1 -4 22 -2.99 3.33
 -1 4 -22 -1.86 3.48
 -1 4 -22 5.52 3.3
 1 -4 22 -0.99 3.38
 1 4 -23 110.18 9.59
 -1 4 -23 106.26 9.82
 -1 -4 23 111.38 9.92
 -1 4 -23 113.85 9.63
 -1 4 -23 90.78 9.07
 1 -4 23 83.6 8.89
 1 -4 24 -1.1 3.66
 -1 -4 24 2.22 3.89
 -1 4 -24 2.19 4.03
 1 4 -24 1.02 3.65
 -1 4 -24 5.16 3.79
 -1 4 -24 7.13 4.34
 1 -4 25 62.43 7.91
 -1 -4 25 69.92 8.36
 1 4 -25 42.31 6.82
 -1 4 -25 54.2 7.59
 -1 4 -25 64.64 7.86
 1 4 -26 8.79 4.98
 -1 -4 26 6.11 4.08
 1 -4 26 4.85 4.45
 -1 4 -26 4.41 4.22
 1 4 -27 30.75 6.08
 -1 4 -27 25.18 5.92
 1 -4 27 22.6 6.23
 1 -4 27 11.4 5.09
 -1 -4 27 25.54 6.3
 -1 -4 28 2.67 4.33
 1 4 -28 -2.35 4.76
 -1 4 -28 -1.19 4.89
 1 4 -28 3.49 5.03
 1 -4 28 1.32 4.53
 1 -4 28 -4.1 4.91
 -1 -4 29 23.61 6.42
 1 4 -29 23.07 6.14
 -1 4 -29 28.33 6.71
 1 4 -29 12.06 4.86
 1 -4 29 31.71 6.71
 1 -4 29 25.38 6.69
 -1 -4 30 -2.89 4.69
 1 4 -30 -5 5.65
 -1 4 -30 5.11 5.17
 1 4 -30 1.25 4.78
 1 -4 30 -1.43 4.52
 1 -4 30 2.91 4.97
 -1 -4 31 20.99 6.53
 1 4 -31 21.83 5.94
 -1 4 -31 21.11 6.34
 1 4 -31 19.41 5.98
 1 -4 31 14.89 6.28
 1 -4 31 25.44 7.36
 1 -4 32 1.54 5.77
 -1 4 -32 2.72 5
 1 4 -32 9.42 6.09
 1 4 -32 -1.32 5.43
 1 -4 32 -1.54 4.87
 -1 -4 32 3.11 5.7
 1 -4 33 12.68 6.97
 1 -4 33 4.79 6.23
 -1 -4 33 8.03 6.27
 -1 4 -33 5.62 4.81
 -1 -4 33 10.09 6.93
 1 4 -33 6.97 5.65
 1 -4 34 11.43 6.37
 -1 -4 34 -6.84 7.4
 1 -4 34 1.65 5.91
 -1 -4 34 -1.66 5.82
 1 4 -34 1.44 5.38
 -1 4 -34 -2.89 5.65
 1 -4 35 1.68 6.69
 -1 -4 35 8.75 7.34
 -1 -4 35 10.26 6.67
 1 -4 35 13.58 7.12
 -1 4 -35 -1.49 5.92
 1 4 -35 19.22 6.88
 -1 5 0 1.97 1.88
 -1 5 1 899.99 34.93
 -1 5 -1 930.97 35.4
 -1 5 -2 133.83 7.84
 -1 5 2 134.7 7.34
 1 5 -3 13.07 2.02
 -1 5 3 20.61 2.59
 1 5 -3 22.08 3.17
 -1 5 -3 14.67 2.77
 1 5 -4 13.16 2.08
 -1 5 -4 11.13 2.21
 -1 5 -4 9.98 2.51
 1 5 -4 13.1 2.65
 -1 5 4 10.69 2.04
 -1 5 -5 17.34 2.8
 1 5 -5 21.17 2.38
 -1 5 -5 22.67 3.33
 1 5 -5 22.18 3.28
 -1 5 5 18.69 2.4
 -1 5 6 48.57 3.7
 -1 5 -6 52.19 5.06
 1 5 -6 49.31 3.65
 -1 5 -6 45.86 4.15
 -1 5 -7 159.81 9.61
 -1 5 -7 148.94 8.45
 1 5 -7 160.08 7.83
 1 5 -8 70.19 4.71
 -1 5 -8 66.1 5.32
 1 5 -9 1007.44 37.05
 -1 5 -9 947.08 37.85
 1 5 -10 26.3 3.14
 -1 5 -10 18.99 3.24
 1 5 -10 29.05 4.21
 1 -5 10 27.3 4.02
 1 5 -11 298.25 13.18
 1 5 -11 261.01 14.39
 -1 5 -11 297.03 15.29
 -1 -5 11 302.52 14.72
 1 -5 11 266.81 14.37
 -1 -5 -11 282.71 15.38
 -1 -5 -11 284.68 15.39
 1 5 -12 64.1 5.16
 1 5 -12 71.29 6.48
 -1 5 -12 65.81 6.6
 -1 -5 12 69.91 6.22
 1 -5 12 59.47 6.01
 -1 -5 -12 84.49 7.24
 -1 -5 -12 67.27 6.67
 1 5 -13 18.9 3.14
 1 5 -13 22.71 4.08
 -1 -5 -13 15.48 3.83
 -1 5 -13 21.96 4.17
 -1 -5 13 24.55 4.05
 -1 -5 -13 23.45 4.12
 1 -5 13 14.86 3.3
 1 5 -14 5.91 3.36
 -1 -5 14 14.67 3.36
 1 -5 14 9.91 3.27
 1 5 -14 11.66 2.87
 -1 5 -14 6.57 3.16
 -1 5 -15 10.31 3.69
 -1 5 -15 19.71 3.68
 1 5 -15 9.25 3.26
 -1 -5 15 14.71 3.67
 1 -5 15 13.38 3.53
 1 5 -15 11.02 2.9
 -1 5 -16 32.33 5.28
 -1 5 -16 27.46 4.24
 1 5 -16 28.81 4.22
 -1 -5 16 28.63 4.73
 1 5 -16 27.35 4.71
 1 -5 17 304.12 16.02
 -1 -5 17 301.16 15.86
 1 -5 -17 245.84 14.02
 -1 5 -17 266.73 14.66
 -1 5 -17 283.66 16.28
 1 5 -17 266.58 15.49
 1 -5 -18 2.46 2.45
 1 -5 -18 2.47 2.59
 -1 -5 18 2.58 3.49
 1 -5 18 7.81 3.57
 -1 5 -18 0.74 2.82
 1 5 -18 -0.88 2.84
 -1 5 -18 2.92 4.02
 1 -5 -19 310.76 15.35
 -1 5 -19 336.62 18.29
 1 5 -19 298.57 17.07
 -1 5 -19 307.81 16.52
 1 -5 -19 270.41 14.92
 1 -5 19 311.06 17.38
 -1 -5 19 313.13 17.4
 1 -5 -20 9.4 2.94
 1 -5 20 20.16 4.36
 -1 -5 20 11.47 4.03
 -1 5 -20 11.58 4.58
 1 5 -20 12.37 4.45
 1 -5 -20 17.53 3.43
 -1 5 -20 4.17 3.69
 -1 5 -21 29.43 6.09
 -1 5 -21 31.02 5.51
 1 5 -21 31.67 5.55
 -1 5 -21 34.31 5.62
 1 -5 21 18.18 4.74
 -1 -5 21 27.19 5.64
 -1 5 -22 3.78 3.69
 -1 5 -22 -3.38 4.48
 1 5 -22 6.19 4.17
 -1 5 -22 3.87 3.56
 -1 -5 22 5.3 3.98
 1 -5 22 14.86 4.74
 -1 5 -23 6.99 4.05
 1 5 -23 5.35 3.93
 -1 5 -23 1.16 3.77
 -1 5 -23 2.02 3.94
 -1 -5 23 3.34 4.09
 1 -5 23 -1.12 4.01
 -1 5 -24 14.75 5.13
 1 -5 24 14.07 4.94
 -1 -5 24 11.75 4.7
 -1 5 -24 22.15 5.44
 -1 5 -24 19.18 5.45
 1 5 -24 14.42 4.44
 1 5 -25 40.36 6.57
 -1 5 -25 46.88 7.32
 -1 5 -25 28.6 5.99
 -1 -5 25 55.43 7.78
 1 -5 25 39.32 6.91
 -1 5 -25 34.43 6.67
 1 5 -26 4.77 4.75
 -1 5 -26 13.96 5.41
 -1 5 -26 5.82 4.72
 1 -5 26 9 5.02
 -1 -5 26 10.32 5.41
 -1 5 -26 5.73 4.81
 1 -5 27 170.83 13.83
 -1 -5 27 144.83 13.27
 -1 5 -27 152.04 12.76
 1 5 -27 144.81 12.79
 1 5 -28 14.08 5.28
 -1 -5 28 5.65 4.59
 1 -5 28 -2.81 4.81
 -1 5 -28 13.53 5.57
 1 5 -29 57.96 8.66
 1 -5 29 43.19 8.79
 -1 5 -29 63.64 8.88
 -1 -5 29 58.88 9.08
 1 -5 29 62.87 9.43
 1 5 -30 10.4 5.27
 1 5 -30 2.71 4.97
 1 -5 30 4.92 5.47
 -1 5 -30 1.32 4.72
 -1 -5 30 -6.12 5.1
 1 -5 30 9.12 5.33
 -1 5 -31 2.72 5.4
 1 5 -31 1.34 5.14
 1 5 -31 -1.39 5.32
 -1 -5 31 -4.77 5.16
 1 -5 31 1.58 5.54
 1 -5 31 1.68 5.88
 -1 5 -32 -5.62 5.37
 1 5 -32 9.71 5.3
 1 5 -32 -2.85 5.45
 1 -5 32 -3.44 6.32
 -1 -5 32 -1.65 5.77
 1 -5 32 -1.64 5.31
 1 5 -33 1.46 4.99
 -1 5 -33 11.56 6.54
 1 5 -33 7.17 6.1
 1 -5 33 3.53 6.05
 1 -5 33 -8.46 6.47
 -1 -5 33 -10.21 6.51
 -1 -6 0 0.99 3.93
 1 -6 0 -3.68 3.59
 -1 -6 0 -1.96 4.17
 1 -6 0 -0.92 3.91
 -1 6 0 0.48 2.02
 -1 -6 -1 254.6 16.04
 1 -6 1 275.13 15.96
 1 -6 -1 278.71 16.12
 -1 -6 1 286.94 16.6
 -1 -6 -1 253.45 15.99
 1 -6 1 292.05 16.33
 -1 -6 1 266.51 16.28
 1 -6 -1 266.18 15.82
 -1 6 -1 275.97 13.45
 -1 6 1 275.56 13.17
 -1 -6 -2 2.97 3.63
 -1 -6 2 -0.98 3.84
 1 -6 2 5.49 3.57
 1 -6 -2 3.68 3.31
 -1 -6 2 6.81 3.72
 -1 -6 -2 4.89 3.67
 -1 6 -2 8.02 2.69
 -1 6 2 6.1 2.29
 1 -6 -2 9.19 4.1
 1 -6 2 1.83 3.13
 1 -6 -3 234.17 14.51
 1 -6 3 222.52 14.27
 -1 -6 -3 243.97 15.09
 -1 -6 3 253.7 15.2
 -1 -6 3 267.28 15.46
 -1 -6 -3 236.39 14.99
 1 -6 3 261.94 15.08
 1 -6 -3 222.86 14.38
 1 6 -3 245.7 11.05
 -1 6 -3 231.5 12.36
 -1 6 3 225.16 11.55
 1 -6 4 2.72 3.18
 1 -6 -4 1.83 3.28
 -1 -6 4 -0.97 3.5
 -1 -6 -4 -0.98 3.28
 1 -6 -4 -0.91 3.13
 1 -6 4 0.91 3.03
 -1 6 4 2.38 1.77
 -1 6 -4 0.58 2.05
 -1 -6 4 2.89 3.04
 -1 -6 -4 3.89 3.49
 -1 -6 5 156.79 11.6
 -1 -6 -5 177.04 12.19
 1 -6 5 148.66 11.28
 1 -6 -5 156.92 11.39
 -1 -6 5 176.17 12.1
 -1 -6 -5 206.67 12.91
 1 -6 5 159.39 11.34
 1 -6 -5 158.59 11.49
 -1 6 5 147.48 8.59
 1 6 -5 159.85 9.84
 1 6 -5 167.67 8.39
 1 -6 6 6.28 3.63
 1 -6 -6 7.25 3.86
 -1 -6 6 6.65 4.05
 -1 -6 -6 11.53 4.23
 1 6 -6 -0.34 2.21
 -1 -6 -6 6.81 3.94
 -1 -6 6 4.81 3.82
 1 -6 -6 3.62 3.6
 1 -6 6 11.63 4.05
 1 6 -6 3.72 2.47
 -1 -6 -7 222.19 14.18
 1 -6 7 207.16 13.39
 1 -6 -7 199.39 13.31
 -1 -6 7 201.44 13.75
 -1 -6 7 208.85 13.9
 1 -6 7 210.17 13.47
 -1 -6 -7 214.18 14.02
 1 -6 -7 218.87 13.74
 1 6 -7 224.4 12.28
 -1 6 7 206.24 10.31
 1 6 -7 229.46 10.42
 1 -6 -8 6.24 3.81
 1 -6 8 9.72 4.06
 -1 -6 8 2.8 4.35
 -1 -6 -8 4.71 4.02
 1 6 -8 11.76 2.33
 -1 -6 8 0.95 4.35
 1 -6 8 7.05 3.51
 1 -6 -8 8 3.97
 -1 -6 -8 0.95 4.01
 1 6 -8 9.32 3.27
 -1 6 8 7.24 2
 -1 6 -8 10.57 3.33
 -1 -6 9 213.95 14.08
 -1 -6 -9 248.68 14.89
 1 -6 9 237.79 14.31
 1 -6 -9 214.15 13.84
 -1 -6 9 213.16 14.27
 1 -6 9 238.19 14.28
 1 -6 -9 246.87 14.43
 -1 -6 -9 239.66 14.84
 1 6 -9 207.77 12.62
 -1 6 -9 214.72 13.02
 1 6 -9 249.88 11.36
 1 -6 10 0.87 2.97
 1 -6 -10 -0.87 3.2
 -1 -6 10 -3.67 4.38
 -1 -6 -10 -1.84 4.34
 1 6 -10 0.81 2.01
 1 -6 -10 -4.35 3.52
 1 -6 10 -0.87 3.04
 -1 -6 10 -4.66 4.1
 -1 -6 -10 -2.79 4.21
 1 6 -10 1.44 2.91
 -1 6 -10 -1.55 2.77
 -1 -6 11 141.21 10.64
 -1 -6 -11 116.74 10.09
 1 -6 -11 134.51 10.04
 1 -6 11 124.41 9.85
 1 -6 11 133.94 10.01
 1 -6 -11 117.77 9.61
 -1 -6 11 110.88 9.89
 -1 -6 -11 117.29 10.1
 1 6 -11 118.06 9.05
 -1 6 -11 133.37 9.61
 1 6 -11 128.72 7.64
 1 -6 12 -1.72 3.48
 1 -6 -12 3.41 3.51
 -1 -6 12 6.33 3.85
 -1 -6 -12 -2.67 3.67
 -1 -6 12 1.45 2.84
 1 6 -12 -1.8 1.95
 -1 6 -12 1.16 2.43
 1 -6 12 2.58 3.22
 1 -6 -12 -3.39 3.36
 -1 -6 12 -1.83 3.77
 -1 -6 -12 -1.8 3.77
 1 6 -12 -0.78 3.04
 -1 6 -12 5.07 3.6
 -1 -6 13 102.98 8.14
 -1 -6 -13 82.34 8.33
 1 -6 13 86.19 8.33
 1 -6 -13 83.78 8.05
 -1 -6 13 92.6 8.7
 1 -6 -13 98.77 8.51
 1 -6 13 102.57 8.69
 -1 -6 13 90.03 8.54
 -1 -6 -13 94.63 8.77
 -1 6 -13 102.51 7.54
 1 6 -13 87.8 6.53
 1 6 -13 85.91 7.88
 -1 6 -13 109.38 9.08
 1 -6 -14 3.3 3.23
 1 -6 14 2.55 3.19
 -1 6 -14 8.28 3.8
 1 -6 -14 13.21 3.85
 1 -6 14 5.95 3.26
 -1 6 -14 5.12 2.82
 1 6 -14 6.09 2.44
 1 6 -14 9.23 3.41
 1 -6 14 11.3 3.71
 -1 -6 14 11.05 3.68
 1 6 -15 67.56 6.11
 -1 6 -15 89.29 7.3
 -1 -6 15 84.74 7.78
 1 -6 15 83.19 7.85
 1 -6 15 82.63 7.74
 -1 6 -15 88.1 8.57
 1 6 -15 83.71 8.03
 1 -6 -15 73.94 7.47
 1 -6 -15 79.61 7.57
 1 -6 15 88.92 8.06
 1 -6 16 20.97 4.56
 1 -6 -16 18.4 4.48
 1 -6 16 11.8 3.84
 1 -6 -16 15.98 4.34
 -1 -6 16 14.62 4.18
 1 -6 16 7.01 3.45
 -1 6 -16 11.99 3.84
 1 6 -16 15.41 4.18
 -1 6 -16 5.98 3.84
 -1 -6 17 96.15 8.55
 1 -6 17 84.06 8.12
 1 -6 17 89.23 8.21
 1 -6 -17 92.11 8.08
 -1 6 -17 88.36 7.82
 -1 6 -17 92.3 9.07
 1 6 -17 97.97 9.08
 1 -6 17 86.99 8.17
 1 -6 -17 87.16 7.97
 1 6 -18 1.96 3.51
 -1 6 -18 2.15 3.86
 1 -6 18 -3.34 4.82
 1 -6 -18 -0.77 3.44
 -1 -6 18 0.94 3.3
 1 -6 18 4.77 3.42
 1 6 -18 -3.95 2.85
 1 -6 -18 -0.77 3.33
 1 -6 18 -2.49 4.39
 -1 6 -18 0.78 3.22
 -1 6 -19 67.64 7.18
 1 6 -19 67.29 6.63
 1 6 -19 60.85 7.36
 -1 6 -19 66.93 8.11
 1 -6 19 60.92 7.09
 1 -6 19 71.34 7.3
 1 -6 -19 63.39 6.71
 1 -6 -19 63.79 6.73
 -1 -6 19 67.27 7.77
 1 -6 19 84.81 8.37
 1 -6 20 5.22 3.74
 -1 6 -20 1.16 3.85
 -1 6 -20 0.87 3.2
 1 6 -20 0.74 2.96
 1 -6 -20 -7.34 3.37
 1 -6 20 0.82 4.37
 1 6 -20 1.05 3.51
 1 -6 21 21.88 5.57
 -1 -6 21 29.42 5.79
 -1 6 -21 33.27 5.64
 1 6 -21 28.39 5.74
 -1 6 -21 21.54 5.87
 1 6 -22 -1.13 3.78
 -1 -6 22 -1.14 3.81
 1 -6 22 2.3 3.83
 -1 6 -22 1.02 3.96
 -1 6 -22 -1.95 4.09
 -1 6 -22 -1.23 4.22
 -1 -6 23 15.58 5.24
 -1 6 -23 30.68 5.99
 -1 6 -23 25.89 5.87
 1 6 -23 24.63 6.13
 -1 6 -23 11.44 5.55
 -1 -6 24 1.25 4.29
 -1 6 -24 6.6 4.61
 -1 6 -24 -2.18 4.41
 1 6 -24 6.06 4.25
 -1 6 -24 1.31 4.9
 1 -6 25 30.29 6.8
 -1 -6 25 22.33 6.4
 1 6 -25 15.06 5.57
 -1 6 -25 22.83 6.21
 -1 6 -25 33.09 6.64
 -1 6 -25 16.02 5.99
 -1 6 -26 3.57 4.98
 -1 6 -26 -6.89 5.27
 1 6 -26 1.3 4.96
 -1 6 -26 -1.2 4.49
 -1 -6 26 -2.75 4.81
 1 -6 26 -1.38 4.7
 -1 6 -27 28.41 6.84
 1 6 -27 21.41 5.92
 -1 6 -27 15.54 6.15
 -1 6 -27 22.58 6.68
 -1 -6 27 12.9 5.84
 1 -6 27 14.37 5.96
 -1 -6 28 1.5 5.37
 1 -6 28 3 5.25
 1 6 -28 -2.77 4.96
 -1 6 -28 -2.55 5.26
 1 -6 29 6.23 5.6
 -1 -6 29 14.03 6.2
 1 6 -29 8.55 5.46
 -1 6 -29 11.85 5.88
 -1 -6 30 1.62 5.26
 1 -6 30 8.1 5.68
 1 6 -30 1.46 5.36
 -1 6 -30 1.36 5.6
 1 6 -31 -3 5.61
 -1 -6 31 1.68 4.98
 1 -6 31 -3.36 5.3
 1 6 -31 8.36 5.74
 1 -6 31 -1.87 6.23
 -1 6 -31 1.4 4.79
 1 -7 0 6.76 5.03
 -1 -7 0 7.24 4.98
 -1 -7 0 8.35 4.66
 1 -7 0 9.03 4.33
 1 7 0 6.09 2.92
 -1 7 1 740.08 29.67
 1 7 -1 730.59 30.04
 1 7 1 736.74 29.88
 -1 -7 1 716.58 34.12
 1 -7 1 706.1 33.43
 1 -7 -1 738.68 33.82
 -1 -7 -1 682.73 33.78
 -1 -7 1 690.09 33.8
 -1 -7 -1 707.85 34.06
 1 -7 1 713.31 33.66
 1 -7 -1 643.15 32.86
 -1 -7 2 78.25 8.78
 -1 -7 -2 82.34 9.12
 1 -7 -2 60.84 8.06
 1 -7 2 70.58 8.2
 -1 -7 2 55.2 7.93
 -1 -7 -2 67.63 8.64
 1 7 -2 64.82 5.18
 -1 7 2 73.46 6.12
 1 -7 -2 58.72 7.75
 1 -7 2 78.59 8.78
 -1 -7 -3 209.6 14.99
 -1 -7 3 199.41 14.56
 1 -7 3 192.16 14.24
 1 -7 -3 202.81 14.51
 1 -7 3 209.58 14.47
 1 -7 -3 229.31 15.06
 -1 -7 -3 180.77 14.26
 -1 -7 3 224.56 15.47
 -1 7 3 219.16 11.25
 1 7 -3 236.87 12.56
 -1 7 -3 197.44 11.2
 1 7 -3 208.02 10.47
 1 -7 4 7.8 4.44
 1 -7 -4 20.2 5.16
 -1 7 -4 12.25 3.3
 1 -7 4 11.08 4.5
 1 -7 -4 10.08 4.21
 -1 -7 4 15.44 5.15
 -1 -7 -4 7.21 5.13
 1 7 -4 4.4 2.53
 -1 -7 4 9.39 4.22
 -1 -7 -4 13.05 4.9
 -1 7 -4 10.87 3.14
 -1 7 4 10.63 3
 1 7 -4 12.31 3.57
 1 -7 5 57.53 7.48
 1 -7 -5 56.91 7.49
 1 -7 5 40.93 6.56
 1 -7 -5 37.85 6.6
 -1 -7 5 40.07 6.73
 -1 -7 -5 26.29 6.18
 -1 7 -5 37.83 4.68
 1 7 -5 46.68 4.4
 -1 -7 5 33.73 6.4
 -1 -7 -5 48.33 7.31
 1 7 -5 40.11 5.26
 -1 7 -5 51.84 5.68
 -1 7 5 44.6 4.43
 1 -7 6 40.61 6.67
 1 -7 -6 47.8 7.02
 -1 -7 -6 44.5 7.33
 -1 -7 6 40.42 6.61
 -1 7 -6 38.42 4.74
 1 7 -6 34.86 4.04
 -1 -7 -6 30.83 6.34
 1 -7 -6 34.26 5.87
 1 -7 6 31.83 6.06
 -1 -7 6 47.97 6.93
 1 7 -6 25.41 4.65
 -1 7 6 32.13 3.93
 -1 7 -6 37.08 5.04
 -1 -7 -7 318.24 19.65
 -1 -7 7 330.72 19.75
 1 -7 7 359.11 19.75
 1 -7 -7 312.93 19.13
 -1 -7 7 329.71 19.74
 -1 -7 -7 349.21 20.39
 1 -7 -7 297.41 18.75
 1 -7 7 316.84 19.03
 1 7 -7 339.66 17.35
 -1 7 7 339.76 15.26
 -1 7 -7 328.84 17.37
 1 7 -7 368.84 15.34
 -1 7 -7 318.53 15.9
 1 -7 8 21.63 5.64
 1 -7 -8 35.99 6.21
 -1 -7 -8 24.13 5.72
 -1 -7 8 40.86 6.58
 1 7 -8 25.54 3.68
 -1 7 -8 27.62 4.47
 -1 -7 -8 41.87 7.02
 1 -7 8 28.15 6
 1 -7 -8 31.62 5.93
 -1 -7 8 36.82 6.55
 1 7 -8 21.62 4.54
 -1 7 -8 42.93 5.74
 -1 7 8 27.87 3.6
 -1 -7 9 740.22 34.28
 -1 -7 -9 707.76 34.17
 1 -7 9 725.37 33.79
 1 -7 -9 688.86 33.59
 -1 -7 -9 731.67 34.47
 -1 -7 9 731.5 34.31
 1 -7 9 731.75 33.92
 1 -7 -9 693.48 33.5
 -1 7 -9 705.22 32.03
 1 7 -9 693.93 31.58
 1 7 -9 804.65 29.5
 -1 7 -9 740.43 30.38
 1 -7 10 24.55 5.81
 1 -7 -10 35.22 6.36
 -1 -7 10 26.73 5.56
 -1 -7 -10 28 6.32
 -1 7 -10 25.57 4.19
 -1 -7 10 31.63 6.02
 1 -7 10 26.64 5.97
 1 -7 -10 40.57 6.62
 -1 -7 -10 47.63 7.23
 1 7 -10 26.49 4.81
 -1 7 -10 35.17 5.68
 -1 -7 11 345.43 19.6
 -1 -7 -11 301.22 18.96
 1 -7 11 347.83 19.38
 1 -7 -11 321.97 18.9
 1 -7 11 323.04 18.99
 1 -7 -11 322.14 18.99
 -1 -7 -11 331.06 19.53
 -1 -7 11 334.01 19.55
 -1 7 -11 350.58 18.44
 1 7 -11 331.55 17.75
 -1 7 -11 313.13 16.18
 1 -7 12 49.31 6.74
 1 -7 -12 43.79 6.65
 1 -7 -12 42.79 6.56
 1 -7 12 44.23 6.81
 -1 7 -12 42.98 5.21
 -1 -7 12 46.03 7.32
 -1 -7 -12 38.03 6.72
 -1 -7 12 36.57 6.9
 -1 -7 -12 42.83 6.94
 1 7 -12 46.31 6.28
 -1 7 -12 46.63 6.44
 -1 -7 -13 68.47 8.12
 -1 -7 13 58.73 7.59
 -1 -7 13 63.79 8.21
 -1 -7 -13 58.34 7.63
 1 7 -13 52.34 6.54
 -1 7 -13 62.4 7.44
 1 -7 13 58.63 7.63
 1 -7 -13 61.59 7.49
 -1 7 -13 64.24 6.36
 1 -7 -13 62.69 7.54
 1 -7 13 51.06 7.17
 1 -7 14 2.08 3.56
 1 -7 -14 1.01 3.72
 -1 7 -14 2.12 2.81
 -1 7 -14 3.09 3.43
 1 -7 -14 -2.02 3.79
 1 -7 14 4.14 4.12
 1 7 -14 0.95 3.4
 1 -7 15 73.5 8.19
 1 -7 -15 73.78 7.87
 -1 7 -15 53.18 6.18
 -1 7 -15 65.09 7.68
 1 -7 -15 55.67 7.31
 1 -7 15 57.62 7.55
 1 7 -15 51.08 6.83
 1 -7 16 13.24 4.54
 1 -7 -16 20.52 5.18
 1 -7 16 23.61 5.49
 1 -7 -16 22.56 5.41
 -1 -7 16 30.79 5.46
 -1 7 -16 17.7 4.39
 1 7 -16 29.46 5.71
 -1 7 -16 22.1 5.59
 -1 -7 17 249.89 16.14
 1 -7 17 290.07 16.87
 1 -7 -17 280.09 16.67
 1 -7 17 269.77 16.7
 1 -7 -17 271.73 16.52
 -1 7 -17 279.19 17.51
 1 7 -17 256.72 16.61
 -1 7 -17 284.53 15.71
 1 -7 -18 7.49 4.18
 1 -7 18 6.02 4.34
 1 -7 18 -1.01 3.94
 1 -7 -18 0.94 3.38
 -1 -7 18 7.28 4.29
 -1 7 -18 4.74 4.8
 1 7 -18 3.27 4.08
 -1 7 -18 5.88 3.7
 1 -7 19 250.89 16.1
 1 -7 -19 235.42 15.08
 -1 7 -19 252.4 17.12
 1 7 -19 250.78 16.45
 1 -7 19 278.43 16.91
 -1 -7 19 278.66 16.95
 -1 7 -19 265.16 15.49
 1 -7 19 265.56 16.13
 1 -7 -19 234.18 15.14
 1 -7 -20 32.07 5.39
 -1 7 -20 26.57 6.44
 -1 -7 20 31.61 6.32
 1 -7 20 38.92 6.7
 1 -7 -20 37.66 5.8
 -1 7 -20 29.55 5.71
 1 7 -20 23.3 5.74
 1 -7 21 65.5 7.87
 -1 7 -21 67.94 8.93
 -1 -7 21 65.9 8.49
 1 -7 21 71.56 8.84
 1 -7 21 45.5 6.79
 -1 7 -21 73.83 8.07
 1 7 -21 67.36 8.77
 1 -7 22 6.79 4.33
 -1 -7 22 3.69 4.1
 1 -7 22 7.46 4.46
 -1 7 -22 8.09 5.05
 -1 7 -22 2.05 4.14
 1 7 -22 -1.24 4.36
 1 -7 22 9.84 4.58
 -1 7 -23 27.69 6.14
 -1 -7 23 11.53 5.13
 1 -7 23 19.42 5.63
 -1 7 -23 10.75 4.97
 1 7 -23 15.41 5.32
 -1 7 -23 29.07 7.05
 -1 7 -24 5.74 4.74
 -1 -7 24 5.35 4.91
 1 -7 24 8.09 5.65
 -1 7 -24 7.94 4.68
 -1 7 -24 5.69 5.96
 1 7 -24 2.65 4.86
 -1 7 -25 68.98 8.71
 -1 -7 25 50.3 8.53
 1 -7 25 47.76 8.23
 -1 7 -25 43.97 7.53
 -1 7 -25 49.55 8.66
 1 7 -25 42.25 7.92
 -1 7 -26 1.23 5.08
 -1 7 -26 2.99 5.23
 1 7 -26 -2.82 5.49
 -1 7 -26 11.17 5.78
 -1 -7 26 7.28 5.68
 1 -7 26 -1.46 5.25
 1 -7 27 103.58 12
 -1 7 -27 111.15 11.47
 -1 7 -27 116.03 12.74
 1 7 -27 105.75 11.79
 -1 -7 27 136.94 13.22
 -1 7 -27 102.41 11.4
 -1 7 -28 17.19 6.16
 -1 -7 28 7.92 5.94
 1 -7 28 7.92 5.56
 1 7 -28 1.49 5.47
 -1 7 -28 7.8 6.21
 -1 7 -28 5.39 4.95
 1 -7 29 39.47 8.39
 -1 -7 29 55.96 9.79
 1 7 -29 45.9 8.81
 -1 7 -29 36.76 7.73
 1 -8 0 -6.8 4.99
 -1 -8 0 -2.88 4.68
 -1 -8 0 -4.27 4.87
 -1 8 0 -2.02 2.73
 1 -8 0 -5.43 5.09
 -1 -8 1 -1.44 5.16
 1 -8 1 -1.36 5.19
 1 -8 -1 2.72 4.99
 -1 -8 -1 -1.44 5.18
 1 -8 1 5.42 4.97
 1 -8 -1 1.36 4.53
 -1 -8 1 1.42 4.35
 -1 -8 -1 1.43 5.11
 1 8 1 0.7 2.68
 -1 8 -1 4.2 2.98
 1 8 -1 -1.47 3.13
 1 -8 2 -1.35 4.63
 1 -8 -2 -2.72 4.77
 -1 -8 2 14.34 5.7
 -1 -8 -2 7.21 4.93
 -1 8 -2 8.07 3.04
 1 -8 -2 -2.72 4.41
 1 -8 2 -2.71 4.64
 -1 -8 -2 -1.42 4.99
 -1 -8 2 7.08 4.19
 -1 8 -2 0.73 2.84
 1 8 -2 0.76 2.84
 1 8 2 1.38 2.84
 1 -8 3 9.45 5.28
 -1 -8 -3 5.76 4.55
 1 -8 -3 4.07 4.41
 -1 -8 3 4.28 5
 1 -8 -3 9.48 5.08
 1 -8 3 6.74 4.85
 -1 8 -3 6.21 2.7
 -1 -8 3 16.88 5.6
 -1 -8 -3 2.84 4.74
 1 8 -3 16.29 4.03
 1 8 3 9.46 3.16
 -1 8 -3 9.85 3.39
 1 -8 4 4.02 4.47
 1 -8 -4 -1.35 4.63
 1 -8 4 2.68 5.03
 1 -8 -4 1.35 4.26
 -1 -8 4 4.25 4.97
 -1 -8 -4 -7.16 5.14
 -1 8 -4 1.88 2.54
 -1 -8 -4 -1.41 5.41
 -1 -8 4 -2.8 4.9
 1 8 -4 -2.39 3.85
 -1 8 -4 1.58 2.95
 1 -8 -5 2.69 4.5
 1 -8 5 15.96 5.86
 1 -8 5 23.99 5.96
 1 -8 -5 13.47 5.66
 -1 -8 5 11.26 5.4
 -1 -8 -5 15.67 5.46
 -1 8 -5 10.77 3.35
 -1 -8 -5 14.06 5.39
 -1 -8 5 24.99 6.73
 -1 8 -5 13.95 3.89
 1 8 -5 5.72 3.45
 1 -8 -6 5.34 4.79
 1 -8 6 -3.97 5.06
 1 -8 6 -7.93 4.74
 1 -8 -6 -2.67 4.57
 -1 -8 6 -1.4 4.14
 -1 -8 -6 -2.83 4.72
 -1 8 -6 -0.64 2.64
 -1 -8 6 -6.89 5.27
 -1 -8 -6 -1.4 5.01
 1 8 -6 -3.35 4
 -1 8 -6 -1.71 3.2
 1 -8 -7 5.29 4.96
 1 -8 7 5.24 4.7
 -1 -8 -7 9.81 5.26
 -1 -8 7 6.91 5.5
 1 -8 7 1.32 4.5
 1 -8 -7 5.3 4.64
 -1 8 -7 4.54 2.77
 -1 -8 -7 2.76 4.85
 -1 -8 7 12.27 5.72
 -1 8 -7 7.1 3.53
 1 8 -7 -0.86 3.84
 1 -8 -8 -1.31 5.02
 1 -8 8 -7.79 5.16
 1 -8 8 -1.3 4.88
 -1 -8 8 -6.85 4.8
 1 -8 -8 -1.32 4.83
 -1 -8 -8 1.39 4.86
 -1 8 -8 1.99 2.53
 -1 -8 -8 6.84 4.91
 -1 -8 8 1.35 4.62
 -1 8 -8 -1.84 3.31
 1 8 -8 -2.67 3.33
 1 -8 -9 2.59 4.21
 1 -8 9 -1.29 4.73
 -1 -8 -9 -2.74 4.44
 -1 -8 9 5.42 4.52
 1 -8 9 2.59 4.43
 1 -8 -9 -1.3 4.77
 -1 8 -9 2.04 2.75
 -1 8 -9 0.96 3.44
 1 8 -9 -3.66 3.57
 -1 -8 9 -1.34 4.91
 -1 -8 -9 -1.35 4.5
 -1 -8 10 -1.33 5.37
 -1 -8 -10 4 4.79
 -1 -8 10 4.03 4.71
 -1 -8 -10 2.7 4.61
 1 -8 -10 6.43 4.82
 1 -8 10 1.28 4.7
 -1 8 -10 6.93 3.05
 -1 8 -10 0.99 3.32
 1 8 -10 10.42 4.1
 1 -8 10 5.1 4.68
 1 -8 -10 6.41 5
 -1 -8 11 -1.32 5.23
 -1 -8 -11 -1.32 5.14
 -1 -8 11 1.33 4.88
 -1 -8 -11 5.32 4.98
 1 -8 11 11.45 5.68
 1 -8 -11 3.8 4.45
 -1 8 -11 1.42 2.88
 1 8 -11 -0.98 3.74
 -1 8 -11 1.03 3.53
 1 -8 11 -2.53 4.44
 1 -8 -11 8.85 5.47
 -1 -8 12 2.61 4.46
 -1 -8 -12 2.59 4.55
 -1 8 -12 2.19 2.91
 1 -8 12 2.53 4.74
 1 -8 -12 10.02 5.16
 -1 -8 -12 7.86 5.21
 -1 -8 12 2.64 4.94
 1 8 -12 1.01 3.69
 -1 8 -12 4.27 3.83
 1 -8 12 15.08 5.69
 1 -8 -12 2.5 4.37
 1 -8 -13 2.46 4.31
 1 -8 13 2.48 4.66
 1 -8 13 12.52 5.25
 1 -8 -13 -2.46 4.81
 1 8 -13 7.24 3.71
 -1 8 -13 5.53 4.06
 -1 8 -13 11.33 3.52
 1 -8 -14 -1.21 4.55
 1 -8 14 -1.24 4.55
 1 -8 -14 -2.42 4.89
 1 -8 14 3.69 4.51
 -1 8 -14 5.72 3.92
 1 8 -14 -1.07 3.65
 -1 8 -14 -2.35 3.23
 1 -8 15 1.23 4.5
 1 -8 -15 1.19 4.37
 1 -8 -15 1.18 4.35
 1 -8 15 10.97 5.67
 -1 8 -15 -1.18 4.05
 1 8 -15 2.2 3.95
 -1 8 -15 -0.81 3.29
 -1 8 -16 2.53 3.15
 1 -8 -16 2.34 4.09
 1 -8 16 -1.22 4.46
 1 -8 -16 -8.13 4.7
 -1 8 -16 3.66 4.18
 1 8 -16 -4.54 4.26
 1 -8 16 -2.42 4.97
 1 -8 -17 -2.29 5.03
 1 -8 17 2.41 4.43
 1 -8 17 5.98 4.84
 1 -8 -17 3.41 4.35
 -1 8 -17 -2.52 4.73
 -1 8 -17 3.49 3.41
 1 8 -17 5.85 4.1
 1 -8 -18 -2.24 4.69
 1 -8 -18 3.34 4.42
 -1 8 -18 3.91 4.78
 -1 8 -18 -0.91 3.81
 1 8 -18 2.41 4.52
 1 -8 19 2.38 4.54
 1 -8 19 1.18 4.58
 -1 8 -19 1.34 4.82
 -1 8 -19 7.57 3.96
 1 8 -19 1.24 4.26
 1 -8 -20 8.54 4.48
 1 -8 20 9.44 4.52
 1 -8 -20 9.52 4.66
 1 -8 20 2.33 4.55
 -1 8 -20 11.06 5.7
 1 8 -20 5.13 4.81
 -1 8 -20 7.88 4.77
 -1 8 -21 2.85 4.87
 1 -8 21 -1.16 4.51
 -1 8 -21 -1.03 3.87
 1 8 -21 5.28 4.73
 1 -8 21 1.17 4.48
 -1 -8 22 1.33 4.99
 -1 8 -22 1.47 5.38
 1 -8 22 6.88 4.65
 -1 8 -22 6.49 4.38
 1 8 -22 10.89 5.7
 1 -8 22 12.8 5.34
 1 8 -23 1.4 4.42
 -1 8 -23 -1.5 5.14
 -1 -8 23 6.91 5.18
 -1 8 -23 -8.09 5.16
 -1 8 -23 5.66 4.5
 -1 -8 24 1.44 4.66
 -1 8 -24 -2.39 5.09
 1 8 -24 -2.88 5.83
 -1 8 -24 -3.08 5.52
 -1 -8 25 2.99 4.57
 1 -8 25 6.04 5.41
 -1 8 -25 -3.7 5.51
 -1 8 -25 -6.3 6.26
 1 8 -25 1.48 4.93
 -1 -8 26 9.3 6.28
 1 -8 26 -1.57 4.94
 -1 8 -26 -1.28 4.88
 -1 8 -26 1.61 5.9
 1 8 -26 1.52 5.58
 1 9 0 3.35 4
 -1 9 0 7.78 3.52
 -1 -9 0 -3.34 5.26
 1 -9 0 4.83 5.78
 1 -9 0 4.84 5.23
 -1 -9 0 -1.69 5.34
 -1 9 -1 233.51 14.64
 1 9 -1 267.91 15.47
 1 9 1 301.85 15.9
 -1 -9 -1 245.49 19.33
 -1 -9 1 259.81 19.54
 1 -9 1 250.7 19.21
 1 -9 -1 225.53 18.35
 -1 9 -1 293.4 14.99
 1 -9 1 260.7 19.46
 1 -9 -1 269.39 19.65
 -1 -9 1 246.43 19.37
 -1 -9 -1 270.76 20.13
 -1 9 -2 29.37 5.27
 1 9 -2 18.35 4.55
 1 9 2 29.64 5.25
 -1 9 -2 19.36 4.52
 1 -9 2 25.74 7.52
 1 -9 -2 19.33 6.56
 -1 -9 2 21.87 6.85
 -1 -9 -2 20.29 7
 1 -9 -2 12.87 6.2
 1 -9 2 16.01 6.41
 -1 -9 2 18.26 7.11
 -1 -9 -2 33.37 8.3
 -1 -9 3 95.79 11.9
 -1 -9 -3 126.46 13.26
 1 -9 3 107.27 12.26
 1 -9 -3 78.97 10.96
 -1 -9 3 87.04 11.98
 -1 -9 -3 102.84 12.4
 -1 9 -3 94.9 8.7
 1 9 -3 102.63 9.17
 -1 9 -3 105.07 8.52
 1 -9 3 113.14 12.33
 1 -9 -3 107.48 11.91
 -1 9 -4 -0.72 3.88
 1 -9 4 1.59 5.02
 -1 -9 4 4.99 5.25
 1 -9 -4 -1.6 5.21
 -1 -9 -4 5.04 6.02
 1 9 4 3.09 3.18
 -1 9 -4 4.52 3.53
 1 9 -4 2.74 3.76
 -1 -9 4 8.21 5.89
 -1 -9 -4 -1.66 5.07
 1 -9 -4 7.98 5.73
 1 -9 4 9.5 5.93
 -1 9 -5 54.72 6.18
 1 -9 5 52.13 9.28
 -1 -9 5 59.3 9.83
 1 -9 -5 28.69 7.21
 -1 -9 -5 56.57 9.51
 -1 9 -5 51.56 6.83
 1 9 5 48.72 6.16
 1 9 -5 56.04 6.99
 -1 -9 5 43.96 8.35
 -1 -9 -5 46.07 8.98
 1 -9 5 55.02 9.08
 1 -9 -5 46.01 8.58
 -1 9 -6 27.93 5.17
 -1 9 -6 21.37 5.33
 1 9 -6 32.57 5.89
 1 9 6 27.79 4.83
 1 -9 6 23.57 7.27
 1 -9 -6 25.3 7.61
 -1 -9 6 22.88 7.24
 -1 -9 -6 33.02 7.84
 1 -9 6 23.44 7.62
 1 -9 -6 31.48 7.86
 -1 -9 6 29.07 7.57
 -1 -9 -6 19.6 7.76
 -1 -9 7 184.13 15.53
 1 -9 7 165.67 14.79
 1 -9 -7 139.07 13.56
 -1 -9 -7 150.5 14.62
 -1 -9 7 126.37 13.66
 1 -9 7 157.28 14.34
 -1 -9 -7 140.69 14.55
 1 9 -7 152.99 11.76
 -1 9 -7 122.63 10.79
 1 9 7 141.07 10.14
 1 -9 -7 125.28 13.21
 -1 9 -7 155.47 10.45
 -1 -9 8 11.12 7.1
 -1 -9 -8 28.85 7.96
 -1 9 -8 8.36 4.39
 1 9 -8 23.32 5.51
 -1 9 -8 17.7 5.37
 1 -9 -8 24.73 7.11
 1 -9 8 16.87 6.76
 -1 -9 8 11.24 6.52
 -1 -9 -8 27.51 7.65
 1 -9 -8 3.11 5.73
 1 -9 8 18.51 7
 1 -9 9 283.76 19.84
 1 -9 -9 245.53 18.94
 -1 -9 9 260.78 19.4
 -1 -9 -9 243.14 19.06
 -1 9 -9 254.23 16.43
 1 9 -9 243.91 16.11
 -1 -9 9 261.03 19.38
 -1 -9 -9 258.11 19.41
 1 -9 -9 257.98 19.15
 1 -9 9 250.06 18.94
 -1 9 -9 310.82 15.72
 -1 9 -10 11.74 4.12
 1 9 -10 8.58 4.73
 -1 9 -10 22.28 5.92
 -1 -9 -10 26.83 7.35
 1 -9 10 19.49 6.4
 1 -9 -10 3.01 5.16
 1 -9 10 7.55 5.9
 1 -9 -10 4.54 5.56
 1 -9 11 147.83 13.74
 -1 9 -11 133.53 11.8
 1 9 -11 152.69 12.28
 -1 9 -11 147.4 10.59
 1 -9 11 134.94 13.47
 1 -9 -11 161.47 14.38
 1 -9 -11 119.21 13.09
 1 -9 12 17.59 6.37
 1 -9 12 26.6 7.18
 1 -9 -12 14.66 6.37
 1 -9 -12 11.66 5.83
 1 9 -12 25.92 6.19
 -1 9 -12 14.27 5.71
 1 -9 13 45.31 8.35
 1 -9 -13 43.24 7.86
 1 -9 13 47.89 8.37
 1 -9 -13 41.55 8.27
 -1 9 -13 55.25 8.06
 1 9 -13 32.43 6.68
 1 -9 14 -1.45 5.07
 1 -9 -14 -4.24 5.19
 1 -9 -14 1.41 5.38
 1 -9 14 -4.3 5.37
 -1 9 -14 5.07 4.65
 1 9 -14 4.77 4.37
 1 -9 -15 38.86 7.59
 -1 9 -15 43.05 7.76
 1 9 -15 46.62 7.72
 1 -9 -15 52.39 8.9
 1 9 -16 29 6.72
 -1 9 -16 14.78 5.95
 1 -9 17 144.71 13.08
 -1 9 -17 132.99 12.43
 1 9 -17 110.08 11.37
 1 -9 17 116.75 12.1
 1 -9 -17 89.76 10.92
 1 -9 18 4.13 5.05
 1 -9 -18 -1.29 4.93
 -1 9 -18 1.43 5
 1 9 -18 9.33 5.77
 1 -9 -18 3.91 4.89
 1 -9 18 5.57 5.63
 1 -9 -19 102.03 10.86
 1 -9 19 102.28 11.51
 -1 9 -19 120.1 12.58
 1 9 -19 116.38 11.74
 1 -9 19 110.52 11.79
 1 -9 -19 96.83 10.61
 1 -9 20 12.17 6.04
 1 -9 -20 12.29 5.73
 -1 9 -20 13.55 6.32
 1 9 -20 5.62 5.9
 1 -9 20 9.59 6.03
 1 -9 -20 8.7 5.55
 1 -9 21 34.89 7.01
 -1 9 -21 27.84 7.59
 1 9 -21 37.52 7.68
 1 -9 21 50.36 8.23
 1 -9 22 2.66 5.76
 1 -9 22 -4.05 4.96
 -1 9 -22 -1.58 5.41
 1 9 -22 -10.37 5.55
 -1 -10 0 -1.93 7.4
 1 -10 0 -1.88 7.32
 -1 -10 0 -5.87 7.17
 1 -10 0 -5.59 7.68
 1 10 0 0.96 3.51
 -1 -10 1 3.86 6.77
 -1 -10 -1 13.54 7.4
 1 -10 -1 3.75 6.26
 1 -10 1 9.36 6.57
 -1 -10 1 -1.95 6.34
 -1 -10 -1 5.87 6.69
 1 -10 -1 -1.86 6.54
 1 -10 1 18.6 7.4
 1 10 1 4.69 3.94
 1 10 -1 9.73 4.22
 -1 -10 2 1.92 6.91
 -1 -10 -2 -1.93 6.77
 1 -10 -2 -1.87 6.87
 1 -10 2 -5.6 7.56
 -1 -10 2 -1.95 6.66
 -1 -10 -2 -17.57 7.91
 1 -10 -2 -13.03 7.4
 1 -10 2 -3.71 6.95
 1 10 -2 -0.99 3.65
 1 10 2 -3.69 4.3
 -1 -10 3 13.41 7.77
 -1 -10 -3 23.11 8.09
 1 -10 3 9.29 6.38
 1 -10 -3 26.14 7.97
 -1 -10 3 30.97 8.65
 -1 -10 -3 3.89 6.34
 1 -10 -3 25.97 8.05
 1 -10 3 20.29 7.08
 1 10 -3 12.18 5.35
 1 10 3 19.95 5.08
 -1 10 -3 13.8 4.5
 -1 -10 4 7.61 7.42
 -1 -10 -4 -3.83 7.18
 1 -10 4 -1.85 6.62
 1 -10 -4 1.86 6.19
 -1 -10 4 1.92 6.42
 -1 -10 -4 1.94 7.26
 1 -10 -4 -9.23 7.06
 1 -10 4 -1.83 6.73
 1 10 -4 2.08 3.97
 1 10 4 0.89 3.48
 -1 10 -4 1.02 3.57
 1 -10 5 27.48 8.2
 1 -10 -5 27.67 8.37
 -1 -10 5 9.55 7.19
 -1 -10 -5 15.39 7.67
 1 -10 -5 22 7.96
 1 -10 5 7.28 6.1
 -1 10 -5 20.02 5.14
 1 10 -5 21.28 5.73
 1 -10 6 -1.8 6.9
 1 -10 -6 -7.27 7.09
 1 10 -6 -3.27 4.25
 -1 10 -6 4.36 4.25
 1 -10 -6 -1.83 6.56
 1 -10 6 1.82 6.66
 1 -10 -7 9.05 6.36
 1 -10 7 17.99 7.92
 1 10 -7 13.41 4.93
 -1 10 -7 14.64 5.19
 1 -10 7 10.72 6.42
 1 -10 -7 12.59 7.29
 1 -10 -8 -3.58 7.11
 1 -10 8 3.56 7.21
 1 10 -8 4.58 4.2
 -1 10 -8 1.16 4.45
 1 -10 8 -1.77 6.63
 1 -10 -8 3.56 6.23
 1 -10 9 -1.76 6.17
 1 -10 -9 10.6 6.34
 1 10 -9 7.02 4.65
 -1 10 -9 6 4.68
 1 -10 9 1.75 6.27
 1 -10 -9 1.76 6.01
 1 -10 10 -1.74 7.3
 1 -10 -10 -1.74 6.92
 1 10 -10 1.2 4.58
 -1 10 -10 8.65 5
 1 -10 -10 -15.55 7.48
 1 -10 10 -6.91 7.48
 1 -10 -11 13.71 7.54
 1 -10 -11 10.21 6.89
 -1 10 -11 5.09 4.88
 1 10 -11 11.04 5.24
 -1 10 -12 1.31 4.37
 1 10 -12 1.26 4.41
 1 -10 13 11.77 6.71
 1 10 -13 19.33 6.02
 -1 10 -13 16.2 5.96
 1 -10 13 19.97 7.34
 1 -10 14 -4.99 6.61
 1 -10 -14 3.25 5.69
 1 10 -14 -1.32 4.85
 -1 10 -14 1.39 5.09
 1 -10 14 14.79 7.11
 1 -10 -14 3.22 5.64
 1 -10 -15 11.13 6.09
 1 -10 15 6.58 5.77
 1 10 -15 4.07 4.65
 -1 10 -15 9.99 5.68
 1 -10 -15 4.72 5.78
 1 -10 15 11.38 6.7
 1 -10 16 1.63 6.47
 1 -10 -16 4.68 6.31
 1 10 -16 9.73 5.73
 -1 10 -16 2.94 5.39
 1 -10 -16 1.54 5.79
 1 -10 16 3.21 5.9
 1 -10 17 9.66 6.63
 1 -10 -17 -1.53 5.6
 1 10 -17 1.42 5.34
 1 -10 17 3.18 5.57
 1 -10 -17 10.57 6.43
 -1 10 -17 4.52 5.53
 1 11 0 -4.3 4.8
 1 11 -1 52.68 7.68
 1 11 -2 17.94 5.72
 1 11 -3 16.04 5.77
 1 11 -4 7.03 5.31
 1 11 -5 20.38 6.12
 1 -11 6 -2.05 6.65
 1 11 -6 7.33 5.12
 1 -11 6 -2.07 6.9
 1 -11 -7 36.68 9.12
 1 -11 7 12.18 7.8
 -1 11 -7 23.62 6.22
 1 11 -7 27.41 6.51
 1 -11 7 30.76 9.18
 1 -11 -7 12.35 7.75
 -2 0 0 3502.38 124.2
 -2 0 0 3578.38 125.22
 -2 0 -1 0.55 1.31
 -2 0 1 2.79 1.53
 -2 0 -1 -0.29 0.74
 -2 0 -1 0.36 0.92
 -2 0 1 0.89 0.84
 2 0 1 1.24 0.98
 -2 0 -2 17.33 2.14
 -2 0 2 21.4 2.31
 2 0 2 15.9 1.49
 -2 0 -2 18 1.77
 -2 0 -2 18.17 1.56
 2 0 2 20.76 1.81
 2 0 3 0.22 0.46
 2 0 3 -0.25 1.07
 -2 0 -3 -0.18 0.8
 2 0 3 0.18 0.86
 -2 0 -3 -0.27 1.15
 2 0 -3 -0.81 1.08
 -2 0 3 1.7 1.42
 2 0 3 0.54 1.19
 -2 0 -3 -1.28 1.08
 2 0 3 0.25 1.14
 2 0 4 1196.11 43.2
 2 0 4 1244.45 44.52
 2 0 -4 1275.51 44.72
 2 0 4 1245.24 44.65
 -2 0 -4 1166.01 44
 2 0 4 1135.06 44.05
 -2 0 4 1275.53 44.97
 -2 0 -4 1246.8 44.7
 2 0 4 1249.95 44.51
 2 0 5 -0.45 1.06
 -2 0 -5 0.92 1.02
 2 0 5 0.24 1.08
 2 0 5 0.73 1.14
 2 0 5 -0.56 0.7
 2 0 -5 -0.54 1.2
 -2 0 -5 -1.55 1.2
 2 0 5 0.27 1.11
 -2 0 5 0.29 1.17
 2 0 6 406.29 16.26
 2 0 6 419.17 16.34
 2 0 -6 410.23 16.49
 2 0 6 397.8 16.36
 -2 0 -6 405.73 16.41
 -2 0 6 414.75 16.76
 2 0 7 -0.71 1.14
 2 0 -7 0.82 1.15
 -2 0 7 0.29 1.23
 2 0 7 0.26 1.15
 -2 0 -7 2.39 1.39
 2 0 7 0.24 1.17
 2 0 -7 0.18 0.87
 2 0 -8 697.51 27.37
 -2 0 -8 725.43 28.07
 2 0 8 715.69 27.17
 2 0 -8 723.04 27
 2 0 8 704.25 27.16
 -2 0 8 768.81 27.81
 2 0 -8 782 27.73
 2 0 8 716.54 27.39
 2 0 -8 707.88 27.41
 2 0 9 0.22 1.13
 2 0 -9 1.04 1.13
 2 0 -9 -0.26 1.2
 2 0 9 -0.67 1.12
 2 0 -9 -0.45 1.1
 -2 0 -9 1.89 1.56
 2 0 9 -0.26 1.12
 -2 0 9 -0.57 1.3
 2 0 -10 958.84 35.33
 -2 0 -10 964.74 36.63
 2 0 -10 940.97 35.25
 2 0 10 944.46 34.93
 2 0 -10 964.73 35.28
 2 0 10 938.28 36.27
 2 0 10 948.82 35.25
 2 0 10 945.09 34.93
 2 0 11 2.55 1.22
 2 0 11 0.82 1.34
 2 0 -11 1.02 1.11
 2 0 11 1.48 1.11
 2 0 -11 1.28 1.2
 2 0 -11 0.83 1.19
 -2 0 -11 0.47 1.57
 2 0 11 0.25 1.19
 2 0 -12 69.35 4.27
 -2 0 -12 73.58 5.74
 2 0 -12 63.25 4.12
 2 0 12 71.25 4.03
 2 0 -12 63.15 4.43
 2 0 12 74.94 4.05
 2 0 12 71.25 5.24
 2 0 13 0.47 1.48
 2 0 -13 -0.25 1.07
 2 0 -13 1.01 1.4
 -2 0 -13 -0.56 1.91
 2 0 13 1.16 0.86
 2 0 -13 1.47 1.14
 2 0 13 -0.58 0.87
 2 0 14 453.28 17.26
 2 0 -14 443.12 17.68
 -2 0 -14 467.38 20.73
 2 0 -14 443.09 17.7
 2 0 14 437.96 17.21
 2 0 -14 459.61 18.74
 2 0 14 483.57 19.87
 2 0 -15 0.71 0.99
 2 0 15 0.52 0.95
 2 0 -15 1.59 1.6
 2 0 15 0.7 0.88
 2 0 -15 1.17 1.17
 -2 0 -15 -2.59 2.27
 2 0 15 -0.53 1.61
 2 0 -16 38.79 2.95
 2 0 16 41.26 2.68
 2 0 -16 43.43 3.09
 2 0 16 38.44 2.61
 2 0 16 37.6 4.27
 2 0 -16 42.24 4.04
 2 0 -17 -0.88 1.03
 2 0 17 0.61 0.85
 2 0 -17 -0.65 1.05
 2 0 17 0.15 0.84
 2 0 -17 1.83 1.98
 2 0 18 451.29 17.87
 2 0 -18 496.36 18.54
 2 0 -18 497.99 18.56
 2 0 18 476.55 17.91
 2 0 -19 -0.19 0.98
 2 0 19 -0.12 0.82
 2 0 -19 3.12 2.29
 2 0 -19 -0.95 1.09
 -2 0 -19 1.5 2.57
 2 0 19 0.36 0.79
 2 0 -20 139.61 6.36
 2 0 -20 147.2 6.37
 2 0 20 135.26 5.64
 -2 0 -20 170.22 10.8
 2 0 20 128.39 5.61
 2 0 20 147.37 9.51
 2 0 -20 180.8 9.42
 -2 0 -21 5.06 3.22
 2 0 21 1.4 2.46
 2 0 -21 -0.33 0.9
 2 0 -21 0.15 0.91
 2 0 -21 0.72 2.45
 2 0 -21 0.15 0.89
 2 0 -21 -0.8 0.94
 2 0 -22 115.11 5.52
 2 0 -22 123.98 5.42
 -2 0 22 127.73 8.35
 2 0 22 152.68 9.88
 2 0 -22 127.24 5.48
 2 0 -22 116.76 5.53
 2 0 -22 152.78 9.84
 -2 0 -22 127.22 9.97
 -2 0 -23 -0.94 3.12
 -2 0 23 1.16 2.38
 2 0 23 -0.77 2.81
 2 0 -23 -1.59 3.11
 -2 0 -24 2.95 3.63
 -2 0 24 13.19 3.33
 2 0 24 15.98 4.07
 2 0 -24 11.75 3.76
 -2 0 -25 -2.06 3.35
 2 0 -25 5.29 3.82
 2 0 25 2.5 3.25
 2 0 26 160.87 11.27
 -2 0 -26 166.5 12.75
 2 0 -26 158.47 11.58
 -2 0 -27 3.36 4.54
 2 0 -27 0.97 3.99
 2 0 27 -0.9 3.23
 2 0 28 121.45 10.15
 -2 0 -28 129.76 11.73
 2 0 -28 128.19 10.76
 2 0 29 2.91 4.14
 -2 0 -29 -2.43 4.64
 2 0 -29 -1.05 4.18
 2 0 30 -2.01 3.69
 2 0 -30 1.1 4.19
 -2 0 -30 1.26 4.42
 2 0 31 1.04 3.66
 2 0 -31 -1.14 4.53
 -2 0 -31 -1.31 5.1
 2 0 32 31.3 6.05
 2 0 32 31.42 6.44
 2 0 -32 8.28 5.16
 -2 0 -32 10.84 5.71
 2 0 33 -1.12 4.18
 2 0 33 1.25 3.95
 -2 0 -33 -1.4 5.36
 2 0 -33 -1.23 4.6
 2 0 34 10.36 4.99
 2 0 34 9.07 4.66
 2 0 -34 10.15 5.5
 2 0 35 -1.19 4.64
 2 0 35 -2.67 4.57
 2 0 -35 6.56 5.31
 2 0 36 84.49 9.86
 2 0 36 73.19 9.8
 2 0 -36 67.73 9.57
 2 0 37 -5.05 5.2
 2 0 -37 -2.8 5.86
 2 0 37 -1.42 5.43
 -2 1 0 735.9 26.03
 2 -1 0 705.42 25.8
 -2 -1 0 688.91 25.18
 2 -1 0 709.77 26.93
 2 -1 0 703.8 26.91
 2 -1 1 355.25 14.85
 2 -1 -1 350.73 14.88
 -2 -1 1 364.42 13.2
 2 -1 -1 374.01 13.67
 -2 1 -1 367.23 14.23
 -2 1 1 382.56 13.86
 2 -1 1 377.96 14.1
 2 -1 1 344.79 14.79
 2 -1 -1 351.36 14.86
 -2 -1 -1 351.41 13.43
 -2 -1 1 354.84 13.13
 2 1 1 352.09 13.38
 2 -1 -2 367.04 15.38
 2 -1 2 388.74 15.47
 -2 -1 2 381.02 13.96
 -2 1 -2 356.37 14.09
 -2 1 -2 387.77 15.02
 -2 1 2 387.86 14.13
 2 -1 -2 385.06 14.02
 2 -1 2 366.16 14.76
 -2 1 -2 361.95 14.71
 -2 -1 -2 365.99 14.23
 2 1 2 370.52 14.11
 2 -1 -2 388.95 15.52
 2 -1 2 392.91 15.48
 2 -1 3 58.22 3.93
 2 -1 -3 59.52 4.03
 -2 1 3 58.22 3.97
 -2 1 -3 64.47 4.12
 -2 1 3 62.65 4.03
 -2 1 -3 59.95 4.05
 2 -1 -3 55.92 3.96
 2 -1 3 55.91 3.92
 2 -1 3 54.43 3.11
 -2 -1 3 53.7 3.05
 -2 1 -3 57.83 3.15
 2 -1 3 63.79 3.83
 -2 1 3 57.32 2.85
 -2 1 -3 58.08 3.84
 2 -1 3 66.42 3.35
 2 1 3 67.84 3.38
 -2 -1 -3 65.95 3.55
 -2 1 -3 60.43 3.63
 2 -1 4 827.54 30.64
 -2 1 -4 848.58 30.8
 -2 1 4 849.04 30.75
 2 -1 -4 802.77 30.7
 -2 1 4 837.31 30.7
 2 -1 -4 809.07 30.76
 -2 1 -4 822.4 30.74
 2 -1 4 797.95 30.55
 -2 1 -4 811.6 29.66
 -2 -1 4 790.82 29.69
 2 -1 4 789.78 29.64
 2 -1 4 820.76 30.61
 -2 1 4 793.62 28.91
 2 -1 4 799.81 29.81
 2 1 4 824.14 29.93
 -2 -1 -4 841.06 30.24
 -2 1 -4 837.45 30.35
 2 -1 5 31.25 2.82
 -2 1 -5 29.27 2.32
 2 -1 5 27.56 2.27
 2 -1 -5 30.46 2.85
 -2 1 5 33.68 2.93
 -2 1 -5 26.36 2.8
 2 -1 -5 27.25 2.71
 -2 1 -5 30.92 2.86
 2 -1 5 23.55 2.54
 -2 1 5 30.49 2.84
 2 -1 5 29.58 2.86
 -2 1 -5 26.84 2.58
 2 1 5 27.76 2.58
 -2 -1 -5 29.71 2.83
 2 -1 5 27.46 2.42
 -2 1 6 717.84 27.69
 2 -1 6 722.87 27.14
 -2 1 -6 679.88 27.07
 -2 -1 -6 762.87 28.13
 -2 1 -6 741.55 27.82
 2 1 6 676.55 27.57
 -2 1 6 725.29 27.71
 2 -1 -6 748.38 27.85
 -2 1 -6 736.62 27.83
 -2 1 -6 758.24 27.92
 2 -1 -6 746.67 27.86
 2 -1 6 752.82 27.75
 2 -1 -6 728.7 26.2
 -2 1 -6 763.38 27.51
 2 -1 6 719.88 27.66
 -2 1 -7 165.76 8.03
 2 -1 -7 168.75 6.84
 2 1 -7 173.2 8
 -2 1 7 172.56 8.11
 2 -1 7 155.83 7.64
 -2 1 7 169.68 8.07
 2 -1 -7 161.66 7.99
 -2 1 -7 170.84 8.17
 -2 1 -7 170.05 8.15
 2 -1 7 161.72 7.87
 2 -1 -7 183.67 8.25
 2 1 7 171.18 8.25
 -2 1 -7 185.83 8.45
 -2 -1 -7 175.81 8.71
 2 -1 7 164.41 7.92
 -2 1 -8 258.9 11.36
 -2 -1 -8 267.52 11.41
 2 -1 -8 245.6 9.92
 2 1 8 250.94 11.31
 2 -1 -8 247.76 10.98
 2 -1 8 231.37 10.74
 2 -1 8 251.53 10.93
 -2 1 -8 250.44 11.05
 -2 1 8 241.89 10.92
 2 -1 -8 273.53 11.23
 -2 1 -8 242.85 10.99
 2 -1 8 245.57 10.82
 -2 -1 -8 282.44 12.14
 -2 1 -8 265.78 11.56
 -2 1 8 259.73 11.09
 2 -1 -9 30.17 2.28
 2 1 -9 28.65 2.83
 2 -1 -9 30.96 2.82
 2 -1 9 28.17 2.58
 -2 1 -9 30.95 2.85
 2 -1 -9 34.95 2.91
 -2 -1 -9 30.35 2.92
 -2 1 9 33.53 2.93
 2 1 9 25.14 2.89
 2 -1 9 25.53 2.77
 -2 1 9 27.91 2.76
 -2 1 -9 32.15 2.94
 2 -1 9 25.31 2.5
 -2 1 -9 32.1 3.25
 2 -1 -10 350.21 14.18
 2 1 -10 360.78 15.17
 2 -1 -10 382.36 14.96
 2 -1 10 384.16 14.74
 -2 1 10 346.85 14.76
 2 -1 -10 342.19 14.75
 2 -1 -10 374.79 14.92
 -2 1 -10 356.31 14.85
 -2 -1 -10 384.55 15.04
 -2 1 -10 362.34 15.72
 2 1 10 360.8 15.47
 -2 1 10 357.96 14.79
 2 -1 10 341.61 15.19
 -2 1 -10 349.79 14.8
 2 -1 10 349.73 14.58
 -2 1 -10 384.11 15.95
 2 -1 -11 102.77 5.5
 2 -1 -11 85.7 5.21
 2 -1 -11 95.11 5.11
 2 1 -11 100.22 5.89
 -2 1 11 103.41 5.23
 2 -1 11 104.99 5.33
 2 -1 -11 85.24 5.16
 -2 -1 -11 87.65 5.31
 -2 1 -11 97.85 6.45
 2 1 11 107.67 6.28
 -2 1 -11 94.35 5.38
 2 -1 11 90.45 5.88
 -2 1 -11 96.67 5.45
 2 -1 11 94.75 5.22
 -2 1 -11 95.67 6.36
 -2 -1 -12 225.14 9.97
 2 -1 -12 219.59 9.95
 2 -1 -12 224.32 9.94
 2 -1 -12 227.64 9.93
 2 1 -12 244.89 10.94
 2 -1 12 220.1 9.72
 2 -1 -12 224.16 9.93
 -2 1 -12 224.48 11.44
 2 1 12 214.4 10.85
 -2 1 -12 217.68 9.96
 2 -1 12 213.03 10.85
 -2 1 -12 218.58 9.98
 2 -1 12 227.49 9.77
 -2 1 -12 233.82 11.49
 -2 -1 -13 51.05 3.56
 2 -1 -13 45.59 3.53
 2 -1 -13 53.95 3.64
 -2 1 -13 47.63 4.81
 2 1 -13 54.83 4.32
 2 -1 -13 52.89 3.83
 2 -1 -13 49.15 3.53
 2 -1 13 47.35 3.37
 2 1 13 53.59 4.57
 -2 1 13 51.81 3.37
 -2 1 -13 50.52 3.61
 2 -1 13 45.62 4.33
 -2 1 -13 50.08 3.63
 2 -1 13 48.96 3.38
 -2 1 -13 49.03 4.73
 2 -1 14 230.76 9.98
 2 -1 -14 227.27 10.13
 2 -1 -14 254.99 10.32
 -2 1 -14 233.66 12.3
 2 -1 -14 240.78 10.74
 2 1 -14 240.92 11.45
 2 -1 -14 214.38 10.16
 -2 -1 -14 232.76 10.08
 2 -1 14 232.24 10.36
 2 1 14 230.79 11.61
 -2 1 14 236.83 10.08
 -2 1 -14 225.98 10.19
 2 -1 14 230.02 11.75
 2 -1 14 225.45 9.92
 -2 1 -14 227.58 10.19
 -2 1 -14 254.39 12.61
 2 -1 -15 94.98 5.92
 2 1 -15 85.98 6.18
 2 -1 -15 103.52 5.36
 2 1 15 99.84 6.75
 2 -1 15 103.19 7.24
 -2 1 15 100.92 5.46
 2 1 15 101.52 5.06
 2 -1 15 100.29 7.01
 2 1 15 101.96 5.07
 -2 1 -15 109.96 7.58
 2 -1 -15 87.62 5.23
 -2 -1 -15 89.86 5.03
 2 -1 15 95.07 5.48
 2 -1 15 88.89 5.01
 2 -1 15 94.4 5.09
 2 -1 -15 104.98 5.42
 2 1 -16 196.07 10.64
 2 -1 -16 217.18 10.29
 2 -1 16 216.08 9.48
 2 -1 -16 200.84 9.09
 2 -1 -16 199.2 9.21
 -2 1 16 209.18 9.5
 2 1 16 217.57 11.12
 2 -1 16 207.44 9
 2 -1 -16 218.35 9.23
 2 -1 16 209.31 11.44
 2 1 16 200.26 8.75
 2 1 16 200.38 8.76
 2 -1 16 200.49 8.93
 2 1 -17 23.4 3.44
 2 -1 -17 18.05 2.25
 2 -1 17 19.07 2.31
 2 -1 -17 20.98 2.18
 2 1 17 17.11 1.9
 2 -1 -17 24.39 2.37
 2 -1 17 20.26 2.1
 2 1 17 25.61 3.53
 -2 1 17 19.91 2.55
 2 1 17 18.11 1.86
 2 -1 17 21.21 2.07
 2 1 17 20.8 2.16
 2 1 17 14.52 1.97
 2 1 18 74 3.84
 -2 1 -18 86.56 7.44
 2 -1 18 76.68 4.48
 -2 1 18 70.8 4.97
 2 -1 -18 70.41 4.14
 2 -1 -18 70.22 4.13
 2 -1 18 67.83 4.04
 2 1 18 70.09 3.81
 2 1 -18 75.43 6.06
 2 -1 18 73.9 4.16
 -2 -1 19 51.55 4.06
 2 -1 19 54.42 3.65
 -2 1 -19 60.45 6.59
 -2 1 19 64.85 4.65
 -2 1 -19 53.54 6.06
 2 -1 19 59.61 6.02
 2 1 19 59.15 3.06
 2 -1 -19 51.95 3.45
 2 -1 19 53.32 3.38
 2 1 19 52.82 3.22
 2 1 19 51.85 3.19
 2 -1 -19 50.59 3.42
 2 -1 19 59.15 3.47
 2 1 19 51.87 2.97
 2 1 20 75.29 3.72
 -2 1 -20 102 8.27
 -2 1 20 92.11 5.8
 2 -1 20 92.84 7.81
 2 1 -20 78.26 4.63
 2 -1 20 89.42 7.47
 2 -1 -20 86.49 4.41
 2 1 -20 73.77 4.67
 2 1 20 78.29 3.86
 2 -1 20 78.39 4.21
 2 1 -20 87.4 4.87
 2 1 20 82.87 3.88
 2 -1 20 81.66 4.28
 2 -1 -20 71.04 4.2
 2 1 20 74.84 3.69
 -2 1 -20 84.76 7.86
 2 1 -20 90.72 4.81
 2 1 21 45.01 5.26
 2 -1 21 46.57 5.9
 2 -1 21 48.22 5.76
 2 -1 -21 44.88 2.99
 2 1 -21 50.84 3.47
 2 -1 -21 44.83 2.97
 2 1 -21 44.72 3.37
 -2 1 21 57.26 4.62
 -2 1 -21 63.22 6.81
 2 -1 -21 55.48 5.8
 2 1 -21 46.85 3.31
 2 1 -21 48.6 3.38
 2 1 -22 65.41 3.81
 2 -1 -22 80 6.99
 2 1 -22 60.56 6.01
 2 1 -22 62.64 3.81
 2 -1 -22 53.94 3.25
 2 1 -22 59.78 3.72
 2 1 -22 63.04 3.85
 2 -1 -22 60.94 3.38
 2 -1 22 56.7 6.38
 2 1 22 65.23 6.24
 -2 1 22 70.33 5.33
 -2 1 -22 67.38 7.3
 2 -1 22 64.18 6.59
 2 -1 23 2.54 3.17
 -2 1 23 5.87 2.32
 2 1 23 2.9 2.72
 2 -1 -23 3.12 2.93
 -2 1 -23 -2.83 3.46
 2 -1 23 0.87 2.9
 2 1 -23 -0.71 2.66
 2 1 24 46.26 5.5
 2 -1 24 40.48 5.79
 -2 1 -24 44.48 6.33
 2 -1 -24 54.98 6.21
 2 -1 24 36.42 5.56
 2 1 -24 40.8 5.2
 2 -1 25 25.82 4.83
 2 1 -25 26.4 5.01
 2 -1 -25 34.45 5.55
 2 -1 25 33.01 5.55
 2 1 25 22.94 4.54
 2 1 -25 20.13 4.12
 2 -1 26 28.05 5.31
 2 1 -26 25.72 5.21
 2 -1 -26 35.23 5.46
 2 1 26 37.11 5.31
 2 -1 26 31.32 5.86
 2 1 -26 29.86 5.17
 2 -1 27 2.1 3.58
 2 1 -27 -3.98 4.1
 2 1 -27 0.84 3.2
 2 1 27 6.86 3.77
 2 -1 27 -2.94 4.24
 2 -1 -27 0.94 3.89
 -2 -1 27 -2.56 3.91
 2 -1 28 9.85 4.29
 2 -1 28 22.37 5.47
 -2 -1 28 11.41 4.48
 2 1 28 8.91 4.06
 2 -1 -28 15.75 4.84
 2 1 -28 18.73 4.93
 2 -1 29 31.94 6.32
 2 1 29 30.47 5.58
 2 -1 29 38.8 6.46
 -2 -1 29 47.06 6.55
 2 1 -29 28.25 6.26
 2 -1 -29 22.55 5.42
 -2 1 -29 23.04 5.89
 2 -1 30 13.05 5.1
 2 -1 30 14.1 4.81
 2 1 30 20.09 5.16
 2 -1 -30 29.87 6.25
 2 1 -30 17 5.24
 -2 1 -30 25.18 6.42
 2 -1 31 1.23 3.89
 2 1 31 6.9 4.06
 2 -1 31 1.12 4.29
 2 -1 -31 2.22 4.32
 2 1 -31 8.23 5.01
 -2 1 -31 6.51 5.08
 2 -1 32 6.4 4.92
 2 -1 32 12.72 5.18
 2 1 32 13.23 4.36
 2 -1 -32 23 6.11
 -2 1 -32 12.09 5.46
 2 1 -32 13.42 5.38
 2 -1 33 3.97 4.53
 2 1 33 1.05 3.6
 2 -1 33 8.35 5.63
 2 -1 -33 2.39 4.47
 -2 1 -33 4.17 5.1
 2 1 -33 3.8 4.84
 2 -1 34 9.59 5.24
 -2 -1 34 -1.43 4.91
 2 -1 34 -1.23 4.42
 2 1 34 -2.16 4.45
 2 1 -34 9.17 5.11
 2 -1 -34 8.65 5.51
 -2 1 -34 5.73 5.79
 2 -1 35 1.41 4.32
 -2 -1 35 -2.96 5.31
 2 -1 35 6.34 4.95
 2 1 35 -5.55 4.65
 2 1 -35 -2.71 5.29
 2 -1 -35 -3.83 5.17
 -2 1 -35 14.79 6.88
 -2 -1 36 1.53 5.49
 2 -1 36 1.46 4.86
 2 -1 -36 -1.32 5.25
 -2 1 -36 6.09 5.7
 2 1 -36 -1.4 5.66
 2 -1 36 3.93 5.01
 2 1 36 2.28 4.54
 2 -2 0 7775.35 279.18
 2 -2 0 7700.31 279.13
 2 2 0 8228.21 277.36
 2 -2 0 7786.11 277.62
 2 2 -1 216.57 9.1
 2 2 1 220.38 8.6
 2 -2 1 223.12 9.66
 2 -2 -1 227.68 9.11
 2 -2 1 229.49 10.74
 2 -2 -1 227.89 10.76
 2 -2 -1 229.52 9.42
 2 -2 -1 236.45 10.85
 2 -2 1 233.96 10.75
 2 2 -2 3133.08 107.82
 -2 -2 2 3034.51 107.75
 2 2 2 3043.94 107.5
 2 -2 2 2958 108.47
 2 -2 -2 3057.48 107.29
 2 -2 2 3037.11 109.48
 2 -2 -2 2915.44 109.4
 2 -2 -2 3012.69 109.49
 2 -2 2 3110.58 109.49
 -2 2 -2 3078 107.28
 2 -2 -2 3121.08 107.69
 2 -2 3 0.35 1.4
 2 -2 -3 1.8 1.78
 2 -2 -3 0.48 0.78
 2 2 -3 -0.55 0.9
 2 2 3 0.18 0.85
 -2 -2 3 0.74 1.03
 2 -2 3 0.71 1.45
 2 -2 -3 1.44 1.66
 2 -2 3 1.14 1.38
 -2 2 -3 -2.91 1.25
 2 2 -4 291.49 11.94
 -2 -2 4 296.81 11.97
 2 -2 4 303.23 13.11
 2 -2 -4 268.43 12.95
 2 -2 -4 290.83 10.88
 -2 2 -4 309.07 11.82
 2 -2 4 311.84 13.17
 2 -2 -4 289.09 13.14
 2 2 4 277.31 11.97
 -2 2 -4 298.4 12.5
 2 -2 -4 291.97 10.94
 -2 2 -5 3.14 1.25
 2 2 5 2.58 1.31
 -2 -2 5 2.34 1.12
 2 -2 5 2.06 1.13
 2 -2 -5 3.94 1.65
 2 -2 5 0.35 1.51
 2 -2 5 -0.35 1.52
 2 -2 -5 0.36 1.43
 2 -2 -5 1.53 0.76
 -2 2 -5 2.07 1.24
 -2 -2 5 1.21 0.69
 2 -2 6 816.53 31.04
 2 -2 -6 791.44 31.06
 -2 2 -6 811.09 30.73
 -2 -2 6 805.74 29.23
 2 -2 -6 796.84 31.06
 2 -2 6 834.26 31.1
 2 -2 -6 799.7 29.39
 -2 2 -6 804.76 30.39
 -2 -2 6 833.17 30.35
 2 -2 6 782.72 30.32
 -2 2 -7 0.67 1.38
 2 2 -7 0.66 1.3
 2 -2 7 0.34 1.46
 -2 2 -7 -0.31 1.33
 2 -2 -7 2.11 1.23
 2 -2 -7 2.84 1.74
 2 -2 7 -1.2 1.33
 2 -2 -7 -0.71 1.44
 2 -2 7 2.39 1.59
 -2 -2 7 2.34 1.27
 -2 -2 7 0.54 0.94
 2 -2 -8 4317.53 156.49
 -2 2 -8 4566.03 157.65
 2 -2 8 4389.23 157.49
 2 -2 -8 4471.82 157.65
 2 2 -8 4579.12 157.68
 2 -2 8 4390.97 157.27
 -2 -2 8 4528.13 157.39
 2 -2 8 4460.07 157.5
 2 -2 -8 4458.57 157.62
 -2 2 -8 4358.01 157.58
 -2 -2 8 4437.87 156.52
 -2 2 -9 1.15 1.63
 2 2 -9 0.73 1.48
 2 -2 9 1.01 1.55
 -2 2 -9 1.95 1.98
 2 -2 -9 2.65 1.52
 2 -2 -9 4.54 1.91
 2 -2 9 2.43 1.52
 2 -2 9 0.67 1.54
 2 -2 -9 0.35 1.55
 -2 -2 9 0.72 1.57
 -2 -2 9 2.11 1.55
 -2 2 -10 3501.75 126.47
 2 -2 -10 3458.58 125.33
 2 -2 10 3513.15 125.65
 -2 2 -10 3466.58 126.28
 2 2 -10 3470.15 126.2
 2 -2 10 3487.37 125.93
 -2 -2 10 3683.1 126.32
 2 -2 -10 3593.52 125.8
 2 -2 10 3576.86 125.69
 2 -2 -10 3548.8 125.76
 -2 2 -11 115.19 7.17
 2 -2 -11 104.96 6.18
 2 -2 11 106.42 6.16
 -2 2 -11 104.97 6.84
 2 2 -11 104.57 6.64
 2 -2 11 105.48 6.64
 -2 -2 11 95.96 6.56
 2 -2 -11 117.51 6.33
 2 -2 -11 109.51 6.28
 2 -2 11 103.52 6.12
 2 -2 -12 789.65 30.08
 2 -2 12 761.44 29.93
 2 -2 12 811.43 31.01
 2 -2 -12 802.8 30.1
 2 -2 12 773.04 29.96
 2 2 -12 824.04 31.08
 -2 2 12 752.36 28.77
 -2 2 -12 794.93 31.26
 -2 2 -12 783.04 31.47
 2 -2 -12 781.32 30.37
 2 -2 -13 15.09 2.27
 2 -2 13 8.75 1.98
 2 -2 13 15.72 2.76
 2 2 13 9.15 2.25
 2 2 -13 10.14 2.43
 -2 2 13 10.78 1.64
 -2 2 -13 12.72 2.7
 2 -2 -13 11.8 2.41
 -2 2 -13 10.41 2.81
 2 -2 13 11.41 1.99
 2 -2 -13 15.13 2.24
 -2 2 -14 96.12 7.32
 2 -2 -14 101.12 6.69
 2 2 14 105.57 6.75
 -2 2 14 99.15 4.62
 -2 2 -14 109.04 7.46
 2 -2 -14 114.96 6.16
 2 -2 14 100.47 5.93
 2 2 -14 105.4 7.05
 -2 2 14 95.12 5.52
 2 -2 14 114.23 6.16
 2 -2 -14 117.69 6.22
 2 -2 14 108.36 7.21
 2 -2 15 15.99 3.04
 -2 -2 15 9.51 2.69
 2 2 15 16.79 2.83
 2 -2 -15 11.35 2.02
 2 -2 15 12.36 2.16
 -2 2 15 12.44 1.48
 2 2 -15 11.77 2.66
 2 -2 -15 13.54 2.19
 2 -2 15 10.68 2.06
 -2 2 -15 17.46 3.5
 2 -2 -15 12.38 2.71
 2 -2 16 875.83 32
 2 -2 -16 853.45 31.91
 -2 2 16 776.07 30.65
 2 2 16 922.7 33.78
 2 -2 -16 871.87 31.95
 2 -2 16 843.35 31.92
 -2 2 17 6.98 1.53
 -2 2 -17 8.82 3.13
 2 -2 17 5.19 1.78
 2 -2 17 12 2.16
 2 -2 -17 7.78 1.89
 2 -2 -17 5.35 1.81
 2 2 17 7.92 2.57
 -2 2 -18 1956.41 72.41
 -2 2 18 1763.47 67.78
 2 -2 18 2050.48 72.79
 -2 2 -18 2039.6 72.6
 -2 -2 18 2002.23 72.36
 2 -2 -18 1882.51 68.42
 2 2 18 1951.26 68.25
 2 -2 18 1911.71 68.57
 2 -2 18 1889.51 68.56
 2 2 18 1987.84 68.26
 2 -2 -18 1877.58 68.42
 2 -2 -18 1774.46 68.39
 2 2 -19 10.15 3.31
 2 -2 -19 8.8 1.97
 -2 -2 -19 9.02 1.87
 2 -2 -19 9.22 2.01
 2 2 19 8.25 1.84
 2 -2 19 13.56 2.2
 -2 2 -19 14.9 4.04
 -2 2 19 10.77 1.89
 2 -2 19 12.49 3.8
 -2 -2 19 17.82 3.99
 2 -2 19 10.12 3.38
 2 -2 19 12.02 2.16
 2 2 19 11.24 1.97
 -2 2 -19 19.69 4.15
 2 -2 -19 12.01 2.04
 -2 2 -20 828.53 32.03
 -2 -2 20 761.61 31.46
 2 -2 20 728.68 30.8
 2 -2 20 705.09 26.79
 2 -2 -20 700.81 26.57
 -2 2 -20 739.5 31.24
 2 2 -20 746.15 30.08
 -2 2 20 656.62 26.59
 2 -2 20 765.24 31.39
 2 -2 -20 639.82 26.52
 -2 -2 -20 665.37 26.27
 2 -2 -20 708.74 26.61
 2 -2 20 715.67 26.82
 2 -2 -21 42.69 3.39
 2 -2 21 42.65 5.56
 2 2 21 50.87 5.36
 -2 -2 21 42.65 5.84
 2 -2 -21 42.7 3.27
 2 -2 21 41.57 3.42
 2 2 -21 50.86 5.63
 2 -2 21 51.02 6.11
 2 -2 -21 41.12 5.09
 -2 2 21 45.17 3.61
 -2 2 -21 47.83 6.21
 -2 2 -21 42.97 6
 2 -2 21 37.87 3.34
 2 -2 -21 41.46 3.23
 2 -2 -22 28.47 2.77
 -2 -2 22 22.96 4.83
 2 -2 22 44.49 6.03
 2 2 22 43.98 5.13
 2 -2 -22 40.64 3.01
 2 2 -22 35.65 5.05
 -2 2 -22 34.25 6
 2 -2 22 46.99 6.12
 2 -2 -22 42.7 5.34
 -2 2 -22 49.3 6.41
 2 -2 -22 36.25 2.91
 2 2 -23 -3.12 2.98
 -2 2 -23 -2.01 3.17
 2 -2 23 -0.92 3.24
 2 2 23 2.79 2.61
 2 -2 -23 0.76 3.25
 -2 2 -23 -0.96 3.27
 -2 -2 23 0.97 3.14
 2 -2 23 -0.92 2.82
 2 -2 -24 112.27 8.82
 -2 2 -24 95.98 9.24
 2 2 -24 98.21 8.41
 2 -2 24 99.87 9.11
 2 2 24 110.49 8.47
 2 -2 24 100.9 9.16
 -2 -2 24 86.31 9.11
 2 2 25 1.51 3.01
 2 -2 25 -2 3.97
 2 2 -25 6 3.65
 2 -2 -25 10.95 4.02
 -2 2 -25 -2.09 3.99
 2 -2 25 1.02 3.22
 -2 -2 25 4.26 3.82
 -2 2 -26 448.28 23.94
 2 -2 -26 458.94 22.6
 2 2 -26 446.2 22.59
 2 2 26 426.4 21.77
 2 -2 26 510.15 24.26
 2 -2 26 461.64 23.88
 -2 -2 26 422.65 23.52
 2 2 -27 19.55 4.84
 2 -2 -27 8.3 4.41
 -2 2 -27 13.56 5.54
 2 -2 27 7.83 4.2
 2 2 27 12.27 4.25
 -2 -2 27 5.79 4.61
 2 2 -28 447.25 22.89
 2 -2 -28 399.56 21.5
 -2 2 -28 421.2 23.29
 2 2 -28 392.69 21.46
 2 -2 28 430.51 23.11
 2 2 28 405.78 20.98
 2 -2 28 409.74 23.1
 -2 -2 28 443.05 23.67
 2 -2 -29 8.04 4.68
 -2 2 -29 3.65 5.27
 2 -2 29 10.41 5.16
 2 2 -29 -1.12 4.3
 2 2 -29 11.99 4.33
 2 2 29 4.4 3.81
 -2 -2 29 11.32 5.09
 2 -2 29 2.42 4.04
 -2 -2 30 77.78 9.3
 2 -2 -30 65.89 8.11
 -2 2 -30 68.17 8.73
 2 -2 30 57.54 8.37
 2 2 -30 64.23 8.16
 -2 -2 30 43.13 8.15
 2 2 30 53.66 6.86
 2 -2 30 64.22 8.71
 2 2 -30 57.71 7.48
 -2 -2 31 7.1 5.28
 2 -2 -31 11.96 4.92
 2 2 -31 3.65 4.26
 -2 -2 31 6.78 4.76
 2 2 31 2.81 3.8
 2 -2 31 2.62 3.88
 2 -2 31 8.69 5.03
 2 2 -32 7.58 4.83
 2 2 32 0.97 3.7
 -2 -2 32 5.63 4.93
 2 -2 32 1.36 4.02
 -2 -2 32 8.51 5.66
 2 -2 32 -3.85 4.7
 2 2 -33 1.31 4.81
 -2 -2 33 1.46 5.35
 2 2 33 2.99 4.03
 2 -2 33 2.64 5.04
 -2 2 -34 53.3 9.35
 2 2 -34 55.54 8.94
 -2 -2 34 70.75 9.96
 2 -2 34 54.88 9.18
 2 -2 34 47.39 8.25
 2 -2 -35 -1.26 4.99
 -2 2 -35 -1.49 5.8
 2 2 -35 4.2 5.24
 -2 -2 35 4.66 5.7
 2 -2 35 7.45 5.7
 2 -2 35 -2.78 5.52
 2 2 -36 132.85 13.36
 2 -2 -36 134.89 12.72
 2 -2 36 110.41 12.66
 -2 -2 36 124.7 13.3
 2 -2 36 132.89 13.46
 -2 2 -36 137.66 13.67
 2 -3 0 138.4 8.22
 2 -3 0 140.35 8.16
 2 -3 0 130.88 6.29
 -2 3 0 134.51 6.66
 2 -3 -1 128.23 7.7
 2 -3 1 115.99 7.45
 2 -3 -1 126.29 7.64
 2 -3 1 111.17 7.36
 -2 3 -1 120.28 5.05
 -2 3 -1 116.71 6.32
 2 -3 1 131.37 6.17
 2 -3 -1 112.97 5.49
 -2 3 1 122.07 5.89
 2 -3 -2 204.98 10.76
 2 -3 2 215.15 10.9
 -2 3 -2 217.52 8.51
 2 -3 2 217.84 10.92
 2 -3 -2 198.27 10.77
 -2 3 -2 209.1 9.85
 2 -3 -2 195.18 8.36
 -2 3 2 210.01 8.71
 2 -3 3 67.77 5.35
 2 -3 -3 54.37 5.02
 -2 3 -3 67.73 4.84
 -2 3 3 65.36 3.43
 -2 3 -3 75.98 4.7
 -2 3 -3 71.92 3.89
 2 -3 3 74.4 5.62
 2 -3 -3 68.11 5.42
 -2 3 -4 0.4 1.63
 -2 3 -4 1.64 1.46
 2 -3 -4 2.36 1.81
 2 -3 4 1.86 1.75
 2 -3 4 0.93 1.85
 2 -3 -4 1.89 2.04
 -2 -3 4 0.55 1.04
 -2 3 -4 0.91 1.11
 -2 3 -5 30.43 3.01
 2 -3 5 35.21 3.7
 2 -3 -5 25.4 3.47
 -2 3 -5 26.3 3.32
 2 -3 -5 23.03 3.24
 2 -3 5 22.17 3.26
 -2 3 -5 29.12 2.79
 -2 -3 5 41.65 3.16
 2 -3 -6 7.49 2.33
 2 -3 6 6.88 2.14
 -2 3 -6 6.14 1.71
 -2 3 -6 3.72 2.15
 -2 3 -6 7.49 2
 -2 -3 6 5.43 0.94
 -2 -3 6 6.48 1.66
 2 -3 6 9.68 2.29
 2 -3 -6 2.34 1.97
 -2 3 -7 171.14 8.57
 2 -3 7 181.98 9.45
 -2 -3 7 162.84 6.99
 -2 3 -7 177.19 8.81
 2 -3 -7 172.17 9.42
 2 3 -7 162.15 8.75
 -2 3 -7 163.26 9.53
 -2 -3 7 177.87 8.63
 2 -3 7 161.05 8.57
 2 -3 7 171.99 9.24
 2 -3 -7 174.31 9.46
 -2 3 -8 165.61 8.76
 2 -3 -8 181.1 9.51
 -2 -3 8 170.51 8.74
 2 -3 8 179.13 8.98
 2 -3 8 169.47 9.25
 2 3 -8 182.34 9.26
 -2 3 -8 172.45 9.86
 -2 3 -8 168.92 8.89
 -2 -3 8 156.49 7.2
 2 -3 8 186.18 9.52
 2 -3 -8 170.76 9.37
 -2 3 -9 0.43 1.66
 2 -3 9 1.34 1.77
 2 -3 -9 0.46 2.01
 -2 -3 9 0.79 0.92
 -2 3 -9 2.92 1.86
 -2 3 -9 -0.57 1.98
 2 3 -9 -0.44 1.68
 2 -3 9 0.42 1.71
 -2 -3 9 0.4 1.62
 2 -3 -9 3.66 2.01
 2 -3 9 1.8 1.72
 2 -3 -10 73.51 5.46
 -2 3 -10 77.95 5.46
 2 -3 10 66.5 5.15
 2 -3 10 74.55 5.45
 2 -3 -10 67.76 5.31
 2 3 -10 67.91 5.41
 -2 3 -10 73.38 6.19
 2 -3 -10 64.91 4.16
 -2 3 -10 80.22 5.72
 2 -3 10 66.29 5.24
 -2 3 -11 29.08 3.78
 2 -3 -11 35.65 3.83
 2 -3 11 31.51 3.68
 2 -3 11 46.18 4.24
 2 -3 -11 40.29 3.99
 -2 3 -11 38.89 4.56
 2 3 -11 34.31 3.97
 2 -3 11 38.41 3.9
 -2 3 -11 42.95 4.16
 2 -3 -11 36.86 3.1
 -2 3 -12 38.22 4.33
 -2 3 -12 45.25 4.48
 2 -3 -12 50.01 4.31
 2 -3 12 45.98 4.14
 -2 3 -12 50.7 5.3
 -2 3 12 32.84 2.24
 2 -3 12 49.06 4.34
 2 -3 -12 50.67 4.34
 2 -3 -12 38.19 3.42
 2 -3 12 44.03 4.31
 2 -3 -13 3.9 1.88
 2 -3 13 3.04 2.08
 -2 3 13 3.36 0.98
 2 -3 -13 4.74 2.04
 2 -3 13 2.15 1.92
 2 -3 13 4.19 2.12
 -2 3 -13 4.02 2.41
 -2 3 14 4.34 1.14
 2 -3 14 11.1 2.45
 2 -3 -14 10.55 2.38
 -2 3 -14 9.78 2.93
 2 -3 -14 4.68 1.93
 2 -3 14 3.44 2.12
 2 -3 -15 77.29 5.66
 2 -3 15 87.63 5.99
 -2 3 15 80.38 4.71
 2 -3 15 97.71 6.22
 -2 3 -16 5.72 2.44
 2 -3 16 7.98 2.44
 -2 3 16 6.13 1.59
 2 3 -16 6.75 2.7
 2 -3 -16 6.07 2.02
 2 -3 -16 5.31 1.94
 2 -3 16 7.6 2.27
 -2 3 -17 48.93 5.41
 2 3 -17 50.32 5.32
 2 -3 -17 50.21 4.27
 2 -3 17 47.91 4.39
 -2 -3 17 48.07 5.55
 2 -3 17 59.69 5.94
 2 -3 17 51.93 6.1
 2 -3 17 56.48 4.6
 2 -3 -17 42.62 4.05
 -2 3 -18 38.59 5.19
 -2 -3 18 49.25 5.94
 2 -3 18 51.06 4.52
 2 -3 -18 55.01 4.31
 2 -3 18 63.25 6.76
 -2 3 -18 47.53 5.83
 2 3 -18 57.72 5.76
 2 -3 -18 39.5 3.92
 2 -3 18 54.25 5.93
 2 -3 18 55.08 4.56
 2 -3 -19 1.13 1.75
 2 -3 -19 1.49 1.83
 2 -3 19 5.7 2.21
 2 -3 19 3.84 2.5
 -2 -3 19 1.61 3.15
 2 -3 19 4.09 1.88
 -2 3 -19 3.24 2.97
 2 -3 19 5.32 3.46
 -2 3 -19 6.26 3.54
 2 3 -19 7.13 3.04
 2 -3 -20 11.58 2.24
 -2 3 -20 11.08 3.77
 2 -3 20 12.56 2.53
 2 -3 20 10.12 4.24
 2 3 -20 17.22 3.82
 2 -3 20 14.73 3.67
 -2 -3 20 12.85 3.95
 -2 3 -20 19.25 4.41
 2 -3 20 12.93 2.62
 2 -3 -20 7.58 2.12
 -2 3 -21 12.51 4.13
 2 -3 -21 12.82 2.29
 2 -3 21 11.96 2.53
 2 3 -21 12.55 3.73
 -2 -3 21 19.15 4.6
 2 -3 21 18.2 4.12
 2 -3 -21 17.62 2.53
 2 -3 21 14.78 2.76
 -2 3 -21 14.28 4.29
 2 -3 21 19.1 4.53
 2 -3 22 4.6 3.15
 -2 -3 22 2.89 2.95
 2 3 -22 4.93 3.33
 -2 3 -22 4.74 3.33
 2 -3 22 2.97 3.71
 -2 3 -22 0.94 3.28
 2 3 -23 18.08 4.55
 2 -3 23 16.44 4.62
 -2 3 -23 12.05 4.25
 -2 3 -23 16.64 4.89
 -2 -3 23 19.3 4.95
 2 -3 23 19.41 4.49
 2 3 -24 6.29 3.77
 2 -3 24 3.19 3.9
 -2 3 -24 4.25 3.46
 -2 3 -24 7.14 4.06
 -2 -3 24 8.55 3.92
 2 -3 24 6.13 3.67
 2 3 -25 40.31 6.08
 2 -3 25 39.63 6.73
 -2 3 -25 29.1 6.27
 2 -3 25 57.24 7.29
 -2 -3 25 47.09 6.9
 -2 3 -25 41.44 6.85
 2 -3 -25 35.5 5.54
 -2 3 -26 4.42 4.06
 2 -3 -26 0.87 3.45
 2 3 -26 -0.98 3.44
 2 -3 26 7.93 4.5
 -2 -3 26 7.05 4.67
 2 -3 26 5.7 4.62
 -2 3 -27 6.89 5.12
 2 -3 -27 -2.73 3.61
 2 3 -27 1.02 3.4
 -2 -3 27 -3.68 3.98
 2 -3 27 1.18 3.95
 2 -3 27 4.73 4.7
 -2 3 -28 9.54 5
 2 -3 -28 9.51 4.37
 2 3 -28 3.18 3.81
 2 -3 28 9.9 4.83
 -2 -3 28 2.56 4.7
 2 -3 28 3.67 4.19
 -2 3 -29 4.94 4.73
 2 -3 -29 1.98 4.01
 2 -3 29 1.27 4.55
 2 3 -29 -1.1 4.03
 2 -3 29 -2.58 4.18
 -2 -3 29 5.33 4.78
 2 -3 -30 -1.03 3.96
 -2 3 -30 1.28 4.8
 2 -3 30 1.31 4.82
 2 3 -30 -1.13 4.67
 2 3 -30 -8.51 5.26
 2 -3 30 -1.34 4.7
 -2 -3 30 -4.16 5.08
 -2 3 -31 -5.29 4.75
 2 -3 -31 -3.22 4.26
 2 -3 31 1.36 4.53
 2 3 -31 1.17 4.72
 2 3 -31 -1.26 4.42
 2 -3 31 1.39 4.26
 -2 -3 31 -1.43 4.51
 -2 3 -32 5.47 5.53
 2 -3 -32 -6.68 4.74
 2 -3 32 -2.81 5.16
 2 3 -32 -2.4 4.95
 2 3 -32 3.91 4.46
 2 -3 32 2.89 5.06
 -2 -3 32 -1.48 4.81
 2 -3 33 10.14 5.87
 -2 -3 33 7.67 5.87
 2 -3 33 16.42 5.83
 2 3 -33 3.7 4.54
 -2 3 -33 12.69 5.92
 2 3 -33 10.82 5.58
 -2 -3 33 10.52 6.41
 2 -3 -33 12.72 5.25
 2 -3 34 1.49 5.82
 -2 -3 34 -15.25 6.39
 -2 3 -34 -1.46 5.45
 2 3 -34 -1.4 5.14
 2 -3 -34 7.2 5.03
 2 -3 34 -4.6 5.5
 -2 -3 34 -1.58 5.53
 -2 -3 35 6.23 6.42
 2 -3 35 1.54 6.34
 2 -3 -35 2.49 4.75
 2 3 -35 1.45 5.54
 -2 -3 35 1.63 5.43
 2 -3 35 4.74 5.13
 2 -4 0 1859.41 70.09
 -2 4 0 1860.69 67.77
 2 -4 0 1883.92 70.14
 2 -4 1 71.88 6.06
 2 -4 -1 61.85 5.83
 -2 4 1 63.34 4.3
 -2 4 -1 66.77 4.79
 2 -4 1 67.06 6.07
 2 -4 -1 74.58 6.18
 -2 4 -2 695.03 28.26
 -2 4 2 721.14 27.23
 2 -4 2 757.84 30.22
 2 -4 -2 720.14 29.94
 2 -4 2 749.22 30.1
 2 -4 -2 707.6 29.92
 2 4 -2 713.29 25.99
 -2 4 3 25.23 2.32
 -2 4 -3 17.32 2.82
 2 -4 -3 34.85 4.31
 2 -4 3 24.95 3.69
 2 4 -3 19.51 1.75
 2 -4 3 28.75 3.97
 2 -4 -3 24.83 3.93
 -2 4 -4 14.99 2.77
 -2 4 -4 6.87 1.96
 2 4 -4 8.46 1.16
 2 -4 4 5.31 2.41
 2 -4 -4 16.78 3.22
 -2 4 4 7.91 1.34
 2 -4 -4 8.45 2.51
 2 -4 4 13.7 3.04
 2 -4 5 21.7 3.52
 2 -4 -5 25.06 3.86
 2 -4 -5 17.45 3.33
 2 -4 5 26.04 3.8
 -2 4 5 27.49 2.07
 -2 4 -5 22.61 3.39
 -2 4 -5 25.56 2.99
 2 4 -5 24.05 1.94
 2 -4 6 90.25 6.98
 2 -4 -6 99.7 7.23
 -2 4 -6 101.92 6.98
 -2 4 6 88.81 4.3
 -2 4 -6 91.85 6
 2 4 -6 91.76 4.57
 2 -4 6 105.76 7.26
 2 -4 -6 95.74 7.16
 2 -4 7 114.46 7.9
 2 -4 -7 118.92 8.1
 -2 4 -7 135.81 8.39
 -2 4 7 102.03 4.79
 2 4 -7 125.92 7.47
 -2 4 -7 124.79 7.28
 2 4 -7 124.88 5.7
 2 -4 -7 133.73 8.35
 2 -4 7 123.69 8.14
 2 -4 8 1341.87 49.02
 2 -4 -8 1290.03 48.93
 2 -4 8 1282.94 48.82
 2 -4 -8 1227.99 48.74
 -2 4 -8 1272.93 49
 -2 4 -8 1245.9 47.53
 2 4 -8 1227.76 45.78
 2 -4 -9 2.31 2.26
 2 4 -9 1.8 1.54
 2 -4 9 3.93 2.1
 2 -4 9 7.4 2.95
 -2 4 -9 2.75 2.02
 2 -4 9 2.29 2.32
 2 -4 -9 1.75 2.23
 -2 4 -9 2.27 1.91
 -2 -4 9 3.68 1.29
 -2 4 -9 5.73 3
 -2 4 -10 929.38 36.76
 2 -4 10 941.69 36.05
 2 -4 -10 910.79 35.93
 2 4 -10 858.1 33.56
 -2 4 -10 877.17 35.13
 2 -4 -10 899.49 35.88
 2 -4 10 905.08 35.84
 2 -4 -10 888.02 32.14
 2 -4 11 19.03 3.32
 -2 4 -11 22.66 3.5
 2 -4 -11 17.28 1.54
 2 -4 -11 15.25 3.24
 2 -4 11 21.99 3.56
 2 -4 -11 16.53 3.15
 2 -4 -12 117.04 8.11
 2 -4 12 149.85 8.64
 2 4 -12 132.99 8.45
 2 -4 12 128.04 8.21
 2 -4 -12 132.57 8.31
 2 -4 -12 118.27 5.24
 -2 4 -12 128.87 8.32
 -2 4 -13 3 2.43
 -2 4 -13 -2.3 3.04
 2 -4 -13 -0.55 2.16
 2 -4 13 0.55 2.03
 2 -4 13 2.76 2.31
 2 -4 -13 -1.65 1.83
 2 4 -13 1.83 2.08
 -2 4 13 0.54 0.6
 2 -4 -13 0.09 0.64
 2 -4 14 3.85 2.27
 2 -4 -14 7.61 2.36
 2 -4 14 4.93 2.22
 2 -4 -14 7.56 2.31
 2 -4 14 9.45 2.86
 -2 4 -14 1.6 2.88
 -2 4 14 3.5 0.98
 2 4 -14 3.2 2.59
 -2 4 -14 5.94 2.62
 2 -4 15 97.28 7.58
 -2 -4 15 87.22 7.31
 -2 4 15 78.23 4.28
 2 4 -15 105.98 7.71
 -2 4 -15 102.89 8.39
 2 -4 15 84.16 6.64
 2 -4 -15 98.8 6.84
 -2 4 -15 89.2 7.11
 2 -4 15 104.83 7.09
 2 -4 -15 98.16 6.83
 -2 -4 16 209.94 12.23
 2 -4 16 238.03 12.67
 2 -4 16 217.62 11.3
 2 -4 -16 219.19 11.26
 2 -4 16 219.34 11.33
 2 -4 -16 207.22 11.14
 -2 4 16 176.08 8.44
 2 4 -16 218.88 12.42
 -2 4 -16 203.8 13.05
 -2 4 -16 214.92 12.07
 -2 4 -17 50.56 5.87
 2 -4 17 61.08 6.25
 2 -4 -17 57.93 5.14
 -2 -4 17 44.99 5.57
 -2 4 -17 56.45 5.9
 2 -4 17 43.59 4.81
 -2 4 17 39.25 3.11
 -2 4 -17 49.82 6.34
 2 4 -17 46.76 5.38
 2 -4 -17 48.06 4.79
 2 -4 17 56.23 5.22
 -2 4 -18 833.96 32.9
 -2 -4 18 803.11 33.06
 2 -4 18 832.08 33.15
 2 -4 18 800.25 30.98
 2 -4 -18 796.23 30.69
 2 4 -18 794.47 32.7
 2 -4 -18 734.67 30.39
 2 -4 18 794.68 30.94
 -2 4 -18 817.29 33.15
 -2 4 -19 2.51 3.68
 -2 4 -19 0.8 2.86
 -2 -4 19 4.22 3.03
 2 -4 -19 1.95 1.94
 2 -4 19 3.73 2.58
 2 4 -19 4.8 3.18
 2 -4 -19 0.97 2.01
 2 -4 19 1.06 2.34
 2 -4 19 1.67 2.85
 -2 4 -20 189.11 12.42
 -2 -4 20 180.34 12.36
 2 -4 20 186.73 12.56
 2 -4 20 189.84 10.48
 2 -4 -20 182.39 10
 2 4 -20 155.97 11.51
 2 -4 -20 180.36 10.01
 2 -4 20 191.67 10.55
 -2 -4 21 5.72 3.42
 2 -4 21 -0.93 3.02
 -2 4 -21 -0.92 3.15
 2 -4 -21 4.15 2.21
 2 4 -21 3.48 2.9
 -2 4 -21 0.9 3.24
 2 -4 -21 4.62 2.03
 -2 -4 22 1.01 3.26
 2 -4 22 3.39 4.06
 -2 4 -22 4.82 4.04
 2 -4 22 2.95 3.76
 2 4 -22 1.82 3.34
 -2 4 -22 3.84 3.82
 2 -4 23 24.35 5.66
 -2 -4 23 24.38 5.24
 -2 4 -23 15.13 4.69
 2 -4 23 25.88 5.48
 2 4 -23 15.17 4.64
 -2 4 -23 25.53 5.23
 2 -4 24 22.75 5.66
 2 -4 24 7.65 4.2
 -2 -4 24 5.61 3.95
 -2 4 -24 17.87 4.98
 -2 4 -24 11.83 4.53
 2 4 -24 18.74 5.02
 2 -4 25 53.16 7.92
 2 -4 25 48.16 7.31
 -2 -4 25 29.43 6.26
 -2 4 -25 43.72 6.83
 2 4 -25 48.29 6.58
 -2 4 -25 26.07 6.04
 -2 4 -26 193.08 14.1
 2 -4 26 177.36 14.19
 2 4 -26 165.54 12.83
 -2 4 -26 172.02 13.79
 -2 -4 26 167.76 13.71
 2 -4 26 170.62 13.73
 2 -4 27 2.63 4.51
 2 -4 27 6.31 4.74
 -2 -4 27 11.61 5.23
 -2 4 -27 5.89 5.02
 2 4 -27 8.88 4.81
 -2 4 -27 12.52 5.75
 2 -4 28 204.89 15.98
 2 4 -28 205.05 14.65
 -2 -4 28 196.55 15.51
 2 -4 28 191.02 15.15
 -2 4 -28 228.34 15.77
 -2 -4 29 -2.8 5.36
 -2 4 -29 -5.05 5.38
 2 -4 29 1.37 4.58
 2 4 -29 -1.19 4.47
 2 -4 29 9.8 5.57
 -2 -4 30 10.21 5.01
 -2 4 -30 16.98 6.01
 2 -4 30 11.42 5.69
 2 4 -30 14.8 5.6
 2 -4 30 14.46 6.27
 -2 -4 31 -3.03 4.91
 2 4 -31 11.44 5.58
 -2 4 -31 1.35 5.16
 2 -4 31 1.48 5.44
 2 -4 31 -2.98 5.23
 -2 -4 32 -1.57 5.09
 2 4 -32 1.35 5.28
 2 4 -32 2.61 4.9
 -2 4 -32 12.53 5.93
 2 -4 32 -10.75 5.99
 2 -4 32 12.33 6.35
 -2 -4 33 11.34 5.96
 2 4 -33 13.98 5.97
 2 4 -33 13.4 5.81
 -2 4 -33 12.93 6.42
 2 -4 33 6.35 6.44
 2 -4 33 7.95 5.97
 -2 -4 34 20.08 7.26
 2 -4 34 11.48 6.9
 2 4 -34 12.97 6.17
 -2 4 -34 20.7 6.91
 2 4 -34 20.6 6.42
 2 -4 34 19.66 6.66
 -2 5 0 163.07 8.72
 -2 5 1 32.04 3.37
 -2 5 -1 39.82 4.05
 2 5 -2 44.93 3.06
 -2 5 2 44.45 3.78
 -2 5 -2 48.02 4.51
 2 5 -3 64.95 3.9
 -2 5 -3 74.24 5.74
 -2 5 3 68.23 4.55
 -2 5 -4 -0.54 1.9
 2 5 -4 -0.55 1.39
 -2 5 4 0.28 1.16
 -2 5 4 0.63 0.78
 2 5 -5 2.07 1.19
 -2 5 5 0.25 1.1
 -2 5 5 1.75 0.88
 -2 5 -6 10.32 2.95
 -2 5 6 10.76 1.37
 -2 5 6 8.59 1.57
 2 5 -6 8.02 1.55
 -2 5 -7 38.39 4.67
 -2 5 7 35.81 2.69
 2 5 -7 32.56 2.85
 -2 5 7 35.11 2.51
 -2 5 8 55.1 3.28
 2 5 -8 54.59 5.32
 2 5 -8 53.86 3.69
 -2 5 8 50.9 3.36
 2 5 -9 1.81 2.12
 -2 5 9 3.2 1.03
 2 5 -9 2.13 1.34
 -2 5 9 1.56 1.28
 2 5 -10 68.17 4.42
 -2 5 10 57.85 3.21
 2 5 -10 74.8 6.36
 2 5 -11 51.5 5.51
 -2 -5 11 56.46 5.35
 2 5 -11 48.79 4.1
 -2 5 -11 60.94 5.3
 -2 5 11 41.7 2.54
 -2 5 -11 67.04 6.52
 2 5 -12 9.2 2.22
 2 -5 -12 11.07 1.66
 -2 5 -12 13.33 3.05
 -2 -5 12 11.87 3
 2 -5 12 5.91 2.63
 -2 5 -12 5.73 3.2
 2 5 -12 6.08 3.32
 -2 5 12 6.85 0.98
 2 5 -13 23.4 3.07
 2 -5 -13 18.61 1.99
 -2 5 -13 17.94 4.84
 -2 5 13 14.4 1.24
 2 5 -13 22.43 4.09
 2 -5 13 21.26 3.9
 -2 5 -13 26.17 3.91
 2 -5 -14 0.16 0.97
 -2 5 -14 1.29 2.51
 -2 -5 14 2.08 2.6
 2 -5 14 0.72 2.57
 2 5 -14 -0.73 2.62
 -2 5 14 -0.18 0.62
 -2 5 -14 -4.46 3.79
 -2 5 -15 0.68 2.74
 -2 5 -15 3.71 3.48
 -2 -5 15 -0.73 2.74
 2 -5 15 2.25 2.69
 2 5 -15 3.05 2.8
 -2 5 -16 19.9 3.8
 -2 5 -16 11.56 3.86
 2 5 -16 13.54 3.83
 -2 -5 16 19.28 3.99
 2 -5 16 9.44 3.28
 -2 5 -16 11.15 3.67
 -2 5 -17 2.24 2.86
 2 -5 17 -0.67 2.63
 -2 5 -17 8 4.05
 2 5 -17 1.65 3.16
 2 -5 17 6.05 3.21
 -2 5 -17 0.79 3.01
 -2 -5 17 4.88 3.29
 2 -5 17 9.09 3.95
 -2 5 -18 31.55 4.96
 2 -5 18 36.78 4.77
 -2 5 -18 27.96 5.96
 -2 5 -18 14.94 4.23
 2 5 -18 29.16 4.92
 2 -5 18 32.78 4.77
 2 -5 18 31.31 5.21
 -2 -5 18 29.22 4.93
 -2 5 -19 21.64 4.41
 2 -5 19 11.98 3.36
 -2 5 -19 16.06 5.15
 -2 5 -19 22.72 4.86
 2 5 -19 16.06 4.25
 2 -5 19 20 4.03
 -2 -5 19 20.85 4.54
 -2 5 -20 14.93 4.15
 -2 5 -20 3.32 4.56
 2 -5 20 6.74 3.76
 -2 -5 20 6.69 3.52
 2 5 -20 6.5 4.21
 2 -5 20 4.65 3.19
 -2 5 -20 18.3 4.81
 2 -5 20 7.32 3.07
 2 5 -21 31.85 5.74
 2 -5 21 31.87 4.64
 -2 5 -21 38.12 5.94
 -2 5 -21 39.22 6.01
 2 -5 21 41.52 6.31
 -2 -5 21 24.2 5.31
 -2 5 -22 1.97 3.45
 2 5 -22 4.01 3.34
 -2 5 -22 1 3.58
 -2 -5 22 -1.06 3.99
 2 -5 22 -1.06 3.35
 -2 5 -23 -2.08 3.74
 2 5 -23 -2.08 4.06
 -2 5 -23 4.16 3.98
 2 -5 23 1.12 4.1
 -2 -5 23 3.36 4.11
 -2 5 -24 4.42 4.39
 2 5 -24 -1.08 3.7
 -2 5 -24 1.08 4.31
 2 -5 24 4.08 4.65
 2 -5 24 1.17 4.2
 -2 -5 24 -1.18 4.33
 -2 5 -25 -3.49 4.36
 2 -5 25 -1.23 3.98
 -2 -5 25 1.24 4.13
 2 -5 25 -1.4 5.12
 -2 5 -25 1.13 3.95
 2 5 -25 1.12 4.02
 2 -5 26 10.28 5.48
 -2 -5 26 7.78 4.67
 2 5 -26 6.98 4.81
 2 -5 26 15.77 6.31
 -2 5 -26 13.42 4.86
 -2 5 -26 14.06 5.24
 2 -5 27 5.37 4.71
 -2 -5 27 6.81 4.66
 2 5 -27 7.22 4.51
 2 -5 27 2.95 5.53
 -2 5 -27 3.84 4.9
 -2 5 -27 -1.21 4.64
 2 -5 28 2.81 4.56
 -2 -5 28 -2.84 4.86
 2 5 -28 1.25 4.48
 2 -5 28 13.65 6.57
 -2 5 -28 13.42 5.62
 -2 5 -28 5.02 5.44
 -2 -5 29 -1.48 5.2
 2 -5 29 5.85 4.76
 2 5 -29 16.74 5.67
 2 -5 29 28.08 7.74
 -2 5 -29 6.99 6.33
 -2 5 -29 19.49 6.29
 -2 5 -30 4.02 5.13
 2 -5 30 1.52 5.2
 -2 -5 30 1.54 5.13
 2 -5 30 -1.6 6.13
 2 5 -30 -4 4.78
 -2 5 -31 9.67 6.43
 -2 -5 31 1.6 5.33
 2 -5 31 7.88 6.03
 2 -5 31 -3.29 6.04
 2 5 -31 8.24 5.46
 -2 5 -32 -2.85 5.76
 2 5 -32 1.41 5.28
 2 -5 32 1.69 5.93
 -2 -5 32 3.31 5.66
 2 -5 32 -1.63 5.59
 -2 5 -33 -4.4 5.61
 -2 -5 33 1.71 6.42
 2 -5 33 1.69 5.17
 2 5 -33 -7.23 6.25
 2 5 -33 -7.23 5.64
 2 -5 33 6.97 6.79
 2 -6 0 542.78 25.48
 2 -6 0 518.43 25.17
 -2 6 0 516.14 22.19
 2 -6 1 34.99 5.61
 2 -6 -1 19.4 4.71
 2 -6 -1 25.06 4.94
 2 -6 1 22.2 4.93
 -2 6 1 28.58 3.65
 -2 6 -1 21.53 3.52
 2 -6 -2 127.48 10.31
 2 -6 2 135.75 10.39
 2 -6 2 120.72 9.92
 2 -6 -2 127.15 10.22
 2 6 -2 136.51 6.71
 -2 6 -2 135.94 8.49
 -2 6 2 126.43 7.58
 2 -6 3 92.17 8.32
 2 -6 -3 71.92 7.75
 2 -6 3 77.94 7.81
 2 -6 -3 73.18 7.79
 2 6 -3 89.21 4.92
 -2 6 -3 64.23 6.05
 -2 6 3 87 5.72
 -2 6 -4 8.23 2.63
 2 -6 4 6.39 3.43
 2 -6 -4 9.23 3.75
 2 -6 4 16.34 4.18
 2 -6 -4 6.43 3.46
 2 6 -4 9.31 1.86
 2 6 -4 10.35 2.93
 -2 6 -4 10.57 2.75
 -2 6 4 9.18 2.18
 -2 6 5 2.02 1.53
 2 6 -5 5.61 2.7
 2 -6 5 3.61 3.31
 2 -6 -5 1.83 3.21
 -2 6 -5 6.28 2.3
 2 -6 -5 0.92 3.3
 -2 6 5 2.73 1.15
 2 -6 5 5.44 3.4
 2 6 -5 4.2 1.51
 -2 6 6 18.79 2.54
 2 6 -6 23.08 4.02
 2 6 -6 22.99 2.51
 -2 6 -6 16.02 3.19
 -2 6 6 20.85 1.97
 2 -6 -6 29.2 4.84
 2 -6 6 17.99 4.35
 2 -6 6 20.58 4.7
 2 -6 -6 16.36 4.34
 2 -6 7 62.42 6.91
 2 -6 -7 60.71 6.87
 2 6 -7 52.93 3.91
 -2 6 7 54.41 3.95
 2 6 -7 65.99 6.03
 2 -6 -7 45.98 6.22
 2 -6 7 54.12 6.5
 -2 6 -7 45.45 4.94
 2 -6 -8 281.83 16.28
 2 -6 8 283.79 16.25
 2 6 -8 287.87 12.35
 -2 6 -8 283.74 14.26
 2 -6 8 302.79 16.58
 2 -6 -8 268.84 16.06
 -2 6 -8 296.41 15.76
 -2 6 8 279.01 12.06
 2 6 -8 304.42 15.3
 2 -6 9 10.51 3.92
 2 -6 -9 8.88 3.8
 -2 6 -9 10.32 3.45
 2 6 -9 9.51 2.07
 -2 6 -9 19.78 3.79
 2 6 -9 9.19 3.26
 -2 6 9 8.55 1.74
 2 -6 -9 7.07 3.53
 2 -6 9 14 4.14
 -2 6 -10 321.05 15.4
 2 6 -10 293.96 13.23
 2 -6 10 297.58 16.75
 2 -6 -10 319.24 17.18
 -2 6 -10 336.78 17.14
 -2 6 10 293.78 12.35
 2 6 -10 312.09 16.04
 2 -6 10 325.72 17.17
 2 -6 -10 275.9 16.56
 2 -6 -11 74.42 7.38
 2 -6 11 79.24 7.73
 2 -6 11 82.93 7.8
 2 -6 -11 62.06 7.09
 -2 6 -11 68.89 7.49
 2 6 -11 78.91 7.16
 2 6 -11 63.85 4.96
 -2 6 -11 82.09 6.63
 -2 6 -12 10.95 3.27
 2 -6 -12 21.37 4.22
 2 -6 12 17.16 4.23
 2 -6 -12 18.74 4.5
 2 -6 12 11.12 3.74
 -2 6 -12 11.84 4.04
 -2 -6 12 18.68 3.72
 2 6 -12 12.41 3.6
 -2 6 -13 32.19 4.54
 2 -6 13 26.43 4.93
 2 -6 -13 31.13 5.31
 2 -6 13 20.41 4.69
 2 -6 -13 21.04 4.6
 -2 6 -13 28.52 5.38
 -2 -6 13 31.5 4.68
 2 6 -13 24.89 4.61
 -2 6 -14 10.52 3.31
 2 -6 -14 15.75 4.07
 2 -6 14 1.69 2.98
 2 -6 -14 4.98 3.24
 2 -6 14 3.38 3.66
 -2 6 -14 6.94 3.64
 -2 -6 14 5.47 3
 2 6 -14 1.67 3.06
 -2 6 -15 9.55 3.52
 -2 6 -15 11.15 3.56
 2 -6 15 10.94 3.71
 2 -6 -15 9.81 4.01
 -2 6 -15 5.14 3.78
 2 -6 -15 8.16 3.6
 2 -6 15 3.36 3.1
 2 6 -15 5.2 3.33
 -2 -6 15 13.07 3.81
 -2 6 -16 82.27 7.5
 2 -6 -16 59.56 6.7
 -2 6 -16 66.04 7.88
 2 6 -16 72.74 7.75
 -2 6 -16 78.54 7.41
 -2 -6 16 82.8 7.77
 2 -6 16 86.15 7.84
 2 -6 16 71.76 7.43
 2 -6 -16 66.63 6.99
 2 -6 16 61.09 6.99
 -2 6 -17 8.05 3.65
 -2 6 -17 10.72 4.14
 2 -6 17 8.32 3.88
 2 -6 -17 2.37 3.21
 2 -6 17 0.83 3.25
 2 -6 -17 7.11 3.68
 -2 -6 17 2.69 3.36
 2 -6 17 12 4.36
 -2 6 -17 11.02 4.92
 2 6 -17 11.12 3.95
 -2 6 -18 217.44 15.23
 2 6 -18 214.97 14.04
 -2 6 -18 202.09 13.55
 -2 -6 18 242.52 14.65
 2 -6 18 224.6 14.42
 2 -6 18 234.97 13.91
 2 -6 -18 214.19 13.19
 -2 6 -18 231.01 13.94
 2 -6 18 239.84 14
 2 -6 -18 199.45 12.93
 -2 6 -19 62.71 6.95
 2 -6 19 58.32 7.38
 2 -6 -19 39.39 5.59
 2 -6 19 45.51 6.04
 2 -6 19 39.66 5.79
 2 -6 -19 44.09 5.79
 2 6 -19 34.76 5.79
 -2 6 -19 45.86 7.08
 -2 6 -19 41.54 6.28
 -2 6 -20 73.32 7.98
 2 -6 20 75.03 7.56
 2 -6 -20 75.28 7.12
 -2 6 -20 55.74 8.25
 2 -6 20 73.45 7.46
 2 6 -20 62.89 7.64
 -2 6 -20 68.61 7.6
 -2 -6 20 67.37 8
 2 -6 -20 79.66 7.16
 2 -6 20 81.91 8.64
 -2 -6 21 51.17 7.25
 2 -6 21 50.52 7.11
 -2 6 -21 46.14 7.69
 2 -6 21 33.81 5.49
 2 6 -21 41.6 6.47
 -2 6 -21 40.94 6.6
 -2 6 -21 24.95 5.52
 2 -6 21 41.88 5.85
 2 6 -22 1.1 3.96
 -2 -6 22 4.57 4.37
 2 -6 22 -2.3 4.3
 -2 6 -22 -2.08 4.21
 -2 6 -22 -1.03 3.93
 -2 6 -22 -1.28 5.28
 -2 6 -23 -2.16 4.22
 -2 -6 23 1.2 4.29
 2 -6 23 3.6 4.31
 -2 6 -23 -1.08 4.06
 2 6 -23 2.29 4.55
 -2 6 -24 5.61 4.86
 -2 -6 24 10.04 4.99
 2 -6 24 -2.51 4.08
 -2 6 -24 2.28 4.28
 2 6 -24 1.18 4.15
 -2 6 -25 10.49 5.43
 -2 -6 25 3.94 4.49
 2 -6 25 9.21 4.93
 -2 6 -25 2.41 4.33
 2 6 -25 -1.22 4.29
 -2 6 -26 91.83 9.9
 -2 -6 26 46.75 8.62
 2 -6 26 81.03 10.09
 -2 6 -26 73.3 9.38
 2 6 -26 60.71 8.66
 2 -6 27 1.66 5.54
 -2 6 -27 2.5 5.06
 -2 -6 27 4.31 5.03
 2 6 -27 1.3 4.46
 -2 6 -27 1.32 4.74
 -2 6 -28 59.44 9.17
 -2 6 -28 63.43 9.17
 2 6 -28 49.82 8.46
 2 -6 28 79.4 11.54
 -2 -6 28 67.38 9.48
 -2 6 -29 18.72 6.38
 -2 6 -29 21.36 6.6
 2 6 -29 33.34 7.41
 2 -6 29 36.38 8.83
 -2 -6 29 20.31 6.82
 -2 6 -30 1.5 5.61
 -2 -6 30 4.87 5.42
 2 -6 30 -1.62 5.67
 2 6 -30 5.73 5.69
 2 -6 30 12.43 7.44
 -2 6 -30 13.77 5.57
 -2 -6 31 -3.37 5.62
 2 -6 31 5.03 6.53
 -2 6 -31 2.83 5.53
 2 -6 31 7.28 6.53
 2 6 -31 1.47 5.63
 2 -7 0 22.54 5.26
 -2 7 0 26.55 3.74
 2 -7 -1 12.37 5.1
 2 -7 1 12.33 4.71
 -2 7 -1 8.51 2.85
 -2 7 1 8.73 2.78
 2 -7 1 8.99 4.72
 2 -7 -1 5.63 3.66
 2 -7 -2 96.71 9.49
 2 -7 2 102.73 9.7
 2 -7 -2 92.2 9.41
 -2 7 2 85.9 6.36
 2 -7 2 73.91 8.56
 2 -7 -3 17.95 5.04
 2 -7 3 18.88 5.2
 2 7 -3 15.36 3.78
 -2 7 3 12.09 2.82
 -2 7 -3 20.35 3.87
 2 -7 3 22.28 5.21
 2 -7 -3 14.62 4.82
 2 -7 4 201.48 13.91
 2 -7 -4 162.49 13.07
 -2 7 -4 194.79 11.05
 2 -7 4 176.61 13.41
 2 -7 -4 165.42 13.01
 -2 7 4 189.59 9.98
 2 7 -4 205.03 11.86
 -2 7 5 2.95 1.96
 -2 7 -5 1.49 2.73
 2 7 -5 3.64 3
 2 -7 5 1.1 3.76
 2 -7 -5 6.67 3.8
 2 -7 -5 10.03 4.26
 2 -7 5 3.31 4.22
 -2 7 -5 4.27 3.03
 2 -7 6 111.18 10.01
 2 -7 -6 109.27 10.08
 2 -7 6 92.87 9.46
 -2 7 -6 118.77 8.93
 -2 7 6 104.29 6.56
 2 7 -6 107.47 8.58
 2 -7 -6 83.01 9.02
 -2 7 -6 110.35 7.92
 2 -7 7 19.55 5.23
 2 -7 -7 10.97 4.57
 -2 7 -7 20.49 4.21
 2 -7 7 26.02 5.72
 2 -7 -7 13.18 4.8
 -2 7 -7 17.68 3.8
 2 7 -7 31.51 4.72
 2 -7 8 38.74 6.32
 2 -7 -8 44.65 6.71
 -2 7 -8 43.72 6.07
 2 -7 8 40.8 6.57
 2 -7 -8 38.05 6.11
 -2 7 -8 46.41 5.25
 2 7 -8 34.09 5.27
 2 -7 -9 2.15 4.12
 2 -7 9 3.21 3.83
 -2 7 -9 1.79 3.14
 2 -7 9 -1.07 3.56
 2 -7 -9 5.37 3.86
 -2 7 -9 1.98 2.72
 2 7 -9 2.44 3.58
 2 -7 -10 26.65 5.56
 2 -7 10 34.91 6.14
 -2 7 -10 36.41 5.71
 2 -7 -10 28.74 5.96
 2 -7 10 28.52 5.51
 -2 7 -10 30.63 4.62
 2 7 -10 22.57 4.72
 2 -7 -11 6.31 4.26
 2 -7 11 11.54 4.47
 -2 7 -11 -0.97 3.42
 2 -7 11 10.49 4.25
 2 -7 -11 6.32 3.79
 2 7 -11 12.02 4
 -2 7 -11 7.69 3.17
 2 -7 12 88.32 8.97
 2 -7 -12 90.34 9.04
 -2 7 -12 80.12 8.36
 2 -7 12 80.22 8.78
 2 -7 -12 89.22 8.82
 2 7 -12 73.49 7.68
 -2 7 -12 88.79 7.65
 2 -7 13 7.22 4.1
 2 -7 -13 3.07 3.59
 -2 7 -13 3.16 3.95
 2 -7 -13 -1.02 3.51
 2 -7 13 1.03 3.95
 2 7 -13 -0.91 3.69
 -2 7 -13 1.49 3.17
 -2 7 -14 90.61 8.03
 2 -7 14 102.66 9.52
 2 7 -14 81.24 8.33
 2 -7 -14 87.86 8.96
 2 -7 14 79.71 8.64
 2 -7 -14 85.54 8.7
 -2 7 -14 89.8 9.38
 2 7 -15 7.8 3.88
 2 -7 15 1.01 4.04
 2 -7 -15 3.95 3.86
 2 -7 15 5.1 3.91
 2 -7 -15 17.89 4.69
 -2 7 -15 1.14 4.26
 -2 7 -15 10.47 3.8
 -2 7 -16 29.39 5.25
 2 -7 -16 26.24 5.47
 2 -7 16 31.37 5.84
 2 7 -16 30.22 5.55
 2 -7 -16 33.22 5.84
 2 -7 16 24.35 5.32
 -2 7 -16 36.35 5.47
 -2 -7 16 43.85 6.11
 -2 7 -16 28.17 6.05
 -2 7 -17 12.24 4.3
 2 -7 -17 9.55 4.27
 2 -7 17 12.14 4.65
 2 7 -17 6.22 4.43
 2 -7 17 13.12 4.64
 2 -7 -17 9.61 4.11
 -2 7 -17 8.67 3.82
 -2 -7 17 7.94 3.73
 -2 7 -17 6.06 4.46
 -2 7 -18 9.09 4.07
 2 -7 18 10.07 4.76
 2 -7 -18 4.72 3.9
 2 7 -18 17.11 5.12
 2 -7 -18 3.77 3.76
 2 -7 18 8.04 4.56
 -2 7 -18 9.98 3.88
 -2 -7 18 8.27 4.55
 -2 7 -18 12.5 4.88
 -2 7 -19 3.8 3.7
 2 -7 19 -2.01 3.76
 2 -7 -19 -2.78 3.81
 2 7 -19 1.1 3.87
 2 -7 -19 -0.93 3.47
 2 -7 19 -2 4.05
 -2 7 -19 3.79 3.63
 -2 7 -19 1.29 4.4
 -2 -7 19 -2.15 3.77
 -2 7 -20 13.87 4.9
 2 -7 20 21.01 5.23
 2 -7 -20 16.33 4.5
 2 7 -20 26.24 5.96
 -2 7 -20 19.83 5.08
 2 -7 -20 27.2 5.33
 2 -7 20 22.9 5.53
 -2 7 -20 13.24 5.49
 -2 -7 20 20.2 5.27
 -2 7 -21 1.04 4.04
 2 7 -21 3.53 4.77
 -2 7 -21 2.07 3.8
 2 -7 -21 1.78 3.33
 2 -7 21 3.98 4.09
 -2 -7 21 4.68 4.3
 2 -7 21 -2.4 4.21
 -2 7 -21 -1.36 4.65
 2 -7 21 2 3.75
 2 -7 -21 -0.89 3.26
 -2 7 -22 34.58 6.48
 -2 7 -22 43.31 6.85
 -2 -7 22 36.69 6.87
 2 -7 22 41.24 7.08
 -2 7 -22 30.68 7.65
 2 7 -22 37.63 7.13
 -2 7 -23 -1.12 4.2
 -2 7 -23 4.55 4.6
 2 -7 23 7.81 4.78
 -2 -7 23 -1.28 4.37
 -2 7 -23 4.29 4.89
 2 7 -23 3.76 4.18
 -2 7 -24 17.9 5.68
 -2 7 -24 24.4 6.14
 2 7 -24 27.14 6.45
 -2 -7 24 16.02 6
 2 -7 24 21.71 6.68
 -2 7 -25 3.75 5.16
 -2 -7 25 2.79 4.89
 2 -7 25 11.29 5.62
 2 7 -25 9.32 5.58
 -2 7 -25 8.43 5.21
 -2 7 -26 1.32 4.61
 2 7 -26 -1.37 5.15
 -2 -7 26 11.66 5.79
 2 -7 26 10.27 5.83
 -2 7 -26 1.25 4.67
 -2 7 -27 8.25 5.47
 2 7 -27 -2.83 4.83
 -2 -7 27 -3.04 5.69
 2 -7 27 1.53 5.09
 -2 7 -27 -1.29 4.82
 -2 7 -28 4.3 5.37
 2 7 -28 -1.45 4.84
 -2 7 -28 1.33 4.98
 2 -7 28 5.64 7.61
 -2 -7 28 22.13 7.25
 2 -7 28 -1.58 6.06
 2 -8 0 742.2 38.37
 2 -8 0 810.26 38.88
 2 8 0 879.47 35.36
 2 -8 1 22.88 6.17
 2 -8 -1 37.82 7.51
 2 8 -1 35.94 5.69
 2 -8 1 20.17 5.81
 2 -8 -1 28.33 7.14
 -2 8 -2 526.53 24.14
 2 8 -2 514.81 24.43
 2 -8 2 498.82 27.85
 2 -8 -2 545.21 28.54
 -2 8 -2 554.48 24.07
 2 -8 2 523.83 28.18
 2 -8 -2 513.68 27.96
 2 -8 3 36.01 7.05
 2 -8 -3 41.73 7.26
 -2 8 -3 29.13 5.32
 2 -8 3 43.98 7.61
 2 -8 -3 37.66 7.54
 -2 8 -3 39.32 5.32
 2 8 -3 51.69 6.27
 2 -8 4 256.89 17.9
 2 -8 -4 238.42 17.49
 -2 8 -4 272.66 15.31
 2 8 -4 269.59 15.28
 2 -8 4 251.17 17.68
 2 -8 -4 227.94 17.44
 2 -8 5 9.21 4.94
 2 -8 -5 15.98 5.95
 2 -8 5 17.15 5.89
 2 -8 -5 6.66 5.31
 -2 8 -5 10.15 4.05
 -2 8 -5 -0.71 4.03
 2 8 -5 12.68 4.3
 2 -8 6 318.2 20.63
 2 -8 -6 313.26 20.66
 -2 8 -6 332.9 18.52
 2 8 -6 369.18 18.79
 -2 8 -6 360.66 17.81
 2 -8 6 393.58 22.02
 2 -8 -6 350.26 21.66
 2 -8 -7 73.4 9.29
 2 -8 7 55.72 8.04
 2 -8 7 54.55 8.24
 2 -8 -7 31.55 7.1
 -2 8 -7 51.78 6.81
 -2 8 -7 36.99 5.8
 2 8 -7 53.24 6.79
 2 -8 8 541.46 29.21
 2 -8 -8 536.99 29.34
 -2 8 -8 536.58 27.02
 2 8 -8 575.89 27.03
 -2 8 -8 602.56 26.09
 2 -8 8 623.76 30.33
 2 -8 -8 590.68 29.81
 2 -8 9 7.64 4.97
 2 -8 -9 -1.28 4.71
 2 -8 9 8.93 4.78
 2 -8 -9 6.44 5.31
 -2 8 -9 8.03 4.86
 -2 8 -9 -0.75 4.05
 2 8 -9 10.21 4.55
 2 -8 10 558.14 28.44
 2 -8 -10 502.25 27.78
 -2 8 -10 532.22 26.68
 2 8 -10 514.88 25.79
 -2 8 -10 599.55 25.47
 2 -8 10 529.05 28.06
 2 -8 -10 513.95 27.84
 2 -8 11 38.86 7.26
 2 -8 -11 28.75 6.58
 2 -8 11 27.58 6.24
 2 -8 -11 27.65 7.02
 -2 8 -11 29.26 5.9
 -2 8 -11 29.15 5.16
 2 8 -11 42.94 6.39
 2 -8 12 205.86 15.87
 2 -8 -12 225.77 16.4
 -2 8 -12 213.65 15.64
 2 8 -12 257.68 15.7
 -2 8 -12 291.37 15.17
 2 -8 12 272.43 17.56
 2 -8 -12 252.37 16.94
 2 -8 -13 8.54 4.67
 2 -8 13 9.86 5.5
 2 -8 13 6.16 5.33
 2 -8 -13 6.11 4.48
 -2 8 -13 3.49 4.64
 -2 8 -13 6.65 3.87
 2 8 -13 4.14 4.04
 2 -8 14 131.02 11.86
 2 -8 -14 145.06 12.42
 -2 8 -14 138.8 12.14
 2 8 -14 141.52 11.49
 -2 8 -14 127.68 10.25
 2 -8 14 122.27 11.66
 2 -8 -14 146.82 12.42
 2 -8 15 21.9 5.94
 2 -8 -15 29.54 5.91
 2 -8 -15 15.36 5.25
 2 -8 15 24.29 6.22
 -2 8 -15 33.72 7.13
 -2 8 -15 17.78 4.83
 2 8 -15 30.67 6.15
 2 -8 16 193.72 15.35
 2 -8 -16 225.67 15.82
 -2 8 -16 252.46 17.13
 2 8 -16 244.83 15.69
 -2 8 -16 246.21 14.98
 2 -8 16 248.47 16.62
 2 -8 -16 199.99 15.15
 2 -8 17 25.3 6.29
 2 -8 -17 12.58 5.23
 2 -8 17 25.18 6.4
 2 -8 -17 19.44 5.91
 -2 8 -17 26.5 7.28
 -2 8 -17 19.1 5.32
 2 8 -17 26.57 6.1
 2 -8 18 314.15 19.23
 2 -8 -18 256.44 17.69
 2 8 -18 313.55 19.1
 -2 8 -18 321.77 20.34
 -2 8 -18 342.13 18.61
 2 -8 18 286.18 18.87
 2 -8 -18 311.87 18.85
 2 -8 19 1.19 4.48
 2 -8 -19 4.42 4.78
 2 -8 -19 2.2 4.54
 2 -8 19 10.68 5.45
 -2 8 -19 11.21 6.07
 -2 8 -19 2.05 4.16
 2 8 -19 12.21 5.29
 2 -8 20 191.99 14.29
 2 -8 -20 161.29 13.24
 2 8 -20 202.78 14.75
 -2 8 -20 183.98 15.41
 -2 8 -20 196.06 13.92
 2 -8 20 198.88 14.63
 2 -8 -20 190.9 13.83
 -2 8 -21 14.41 5.37
 2 -8 21 2.36 4.69
 2 -8 -21 3.18 4.45
 -2 8 -21 16.11 5.46
 2 -8 -21 13.7 4.98
 2 -8 21 10.52 4.83
 -2 8 -21 7.37 5.64
 2 8 -21 15.54 6.11
 2 -8 22 48.77 7.7
 2 8 -22 63.83 8.68
 2 -8 22 39.79 7.44
 -2 8 -22 75.99 8.78
 -2 8 -22 73.9 10.57
 -2 -8 22 52.84 8.39
 -2 8 -22 63.47 8.43
 -2 -8 23 2.75 4.81
 2 8 -23 8.22 5.24
 -2 8 -23 5.79 4.93
 -2 8 -23 1.54 5.42
 -2 8 -23 1.21 4.42
 -2 -8 24 49.99 8.71
 2 8 -24 53.48 8.92
 -2 8 -24 65.82 8.67
 -2 8 -24 36.31 8.46
 -2 8 -24 47.91 8.09
 -2 8 -25 19.8 6.3
 2 8 -25 8.67 5.66
 -2 -8 25 16.33 6.45
 -2 8 -25 21 6.68
 2 -9 0 49.34 8.91
 2 9 0 73.34 7.54
 2 -9 0 73.2 10.37
 -2 9 -1 -0.8 3.17
 2 -9 1 -1.59 5.29
 2 -9 -1 9.56 6.09
 2 9 1 1.74 3.71
 2 -9 1 -3.18 5.29
 2 -9 -1 3.18 5.45
 -2 9 -2 50.88 6.27
 2 -9 2 61.7 9.46
 2 -9 -2 54.1 9.2
 2 9 2 54.31 6.63
 2 9 -2 45.52 6.32
 2 -9 -2 38.18 8.35
 2 -9 2 55.36 8.98
 -2 9 -3 2.4 3.35
 2 9 3 0.85 3.33
 2 9 -3 -0.93 4.15
 -2 9 -3 4.36 3.2
 2 -9 -3 6.35 5.43
 2 -9 3 -3.15 5.77
 2 -9 -3 4.76 5.43
 2 -9 3 4.72 5.9
 2 -9 4 10.94 6.12
 2 -9 -4 22.11 6.41
 -2 9 -4 17.35 4.66
 -2 9 -4 17.68 4.33
 2 -9 4 10.94 6.12
 2 -9 -4 25.27 7.17
 2 9 -4 7.6 4.14
 2 -9 5 6.23 5.19
 2 -9 -5 1.57 6
 -2 9 -5 0.95 3.34
 -2 9 -5 -4.05 3.34
 2 -9 -5 -1.57 5.5
 2 -9 5 -3.11 5.46
 2 9 -5 -1.94 3.92
 2 -9 6 29.34 7.36
 2 -9 -6 48.27 8.24
 -2 9 -6 32.74 5.88
 -2 9 -6 26.96 5
 2 -9 6 32.4 7.9
 2 -9 -6 21.81 6.4
 2 9 -6 36.54 6.09
 2 -9 7 6.12 5.61
 2 -9 -7 -1.55 5.16
 -2 9 -7 1.03 3.95
 -2 9 -7 -0.82 3.68
 2 -9 -7 -4.64 5.92
 2 -9 7 1.53 5.73
 2 9 -7 -2.01 4
 2 -9 8 60.78 9.44
 2 -9 -8 59.74 9.29
 -2 9 -8 62.24 7.69
 -2 9 -8 64.61 6.99
 2 -9 8 54.64 9.06
 2 -9 -8 47.47 8.83
 2 9 -8 49.31 7.09
 2 -9 9 1.5 5.27
 2 -9 -9 -1.51 5.55
 -2 9 -9 -3.34 3.99
 -2 9 -9 -1.71 3.4
 2 -9 9 -3 4.87
 2 -9 -9 3.02 5.67
 2 9 -9 1.05 4.01
 2 -9 10 38.81 7.78
 2 -9 -10 44.93 8.76
 -2 9 -10 47.37 7.53
 -2 9 -10 41.69 6.14
 2 -9 10 37.26 8.02
 2 -9 -10 25.44 6.72
 2 9 -10 48.45 7.17
 2 -9 11 -4.43 4.92
 2 -9 -11 -5.9 5.97
 -2 9 -11 -1.2 4.2
 -2 9 -11 0.89 3.58
 2 -9 11 -4.42 5.29
 2 -9 -11 2.95 5.04
 2 9 -11 3.31 4.47
 2 -9 12 20.52 6.56
 2 -9 -12 13.12 5.71
 -2 9 -12 23.53 5.87
 -2 9 -12 13.55 4.56
 2 -9 -12 4.37 4.89
 2 -9 12 17.52 6.24
 2 9 -12 29.4 6.2
 2 -9 13 -1.45 4.96
 2 -9 -13 -2.87 5.14
 -2 9 -13 2.56 4.79
 -2 9 -13 2.78 3.61
 2 -9 -13 -4.3 5.49
 2 -9 13 2.9 5.31
 2 9 -13 -1.16 4.63
 2 -9 14 4.32 5.17
 2 -9 -14 12.72 5.73
 -2 9 -14 10.56 5.44
 -2 9 -14 2.85 3.93
 2 -9 14 10.03 5.49
 2 -9 -14 11.27 5.5
 2 9 -14 9.53 5.08
 2 -9 15 -1.43 5.79
 2 -9 -15 1.39 4.64
 -2 9 -15 -2.73 5.11
 -2 9 -15 -4.9 4.24
 2 -9 15 8.53 5.44
 2 -9 -15 2.77 5.3
 2 9 -15 -1.22 4.06
 2 -9 16 26.98 6.91
 2 -9 -16 16.43 6.24
 -2 9 -16 23.82 6.47
 -2 9 -16 23.24 5.73
 2 -9 16 22.58 7.12
 2 -9 -16 13.63 5.66
 2 9 -16 24.97 6.59
 2 -9 17 7.03 5.59
 2 -9 -17 4.02 5.33
 -2 9 -17 2.88 5.05
 -2 9 -17 -3.13 4.51
 2 -9 -17 6.7 5.32
 2 -9 17 1.4 5.12
 2 9 -17 3.84 4.9
 2 -9 18 34.84 7.6
 2 -9 -18 27.67 6.45
 -2 9 -18 19.21 6.76
 -2 9 -18 27.89 6.11
 2 -9 18 30.45 7.47
 2 -9 -18 20.96 6.64
 2 9 -18 39.37 7.37
 2 -9 19 -1.37 5.14
 2 -9 19 1.38 5.29
 2 -9 -19 -5.15 4.93
 -2 9 -19 -6.06 5.68
 -2 9 -19 -1.11 4.15
 2 -9 -19 -3.84 5.18
 2 9 -19 1.35 4.84
 2 -9 20 16.46 6.04
 2 -9 -20 10.07 5.29
 -2 9 -20 9.3 6.17
 2 -9 -20 2.5 4.89
 2 -9 20 24.48 6.75
 -2 9 -20 3.44 4.48
 2 9 -20 9.68 5.61
 -2 9 -21 -4.74 4.72
 -2 9 -21 -3.17 6.07
 2 9 -21 -4.25 5.2
 -2 10 0 29.79 5.53
 2 -10 0 35.25 9.28
 2 10 0 45.38 6.66
 2 -10 0 35.22 8.72
 -2 10 -1 9.9 4.26
 2 -10 -1 11.14 6.82
 2 -10 1 11.11 6.8
 2 10 -1 15.39 4.73
 2 10 1 15.88 4.7
 2 -10 1 1.85 6.5
 2 -10 -1 12.98 6.82
 -2 10 -2 15.34 4.66
 2 -10 2 9.22 6.93
 2 -10 -2 18.54 7.11
 2 -10 2 14.81 7.1
 2 -10 -2 24.08 7.65
 2 10 -2 16.66 5.07
 2 -10 3 3.68 6.15
 2 -10 -3 7.42 6.19
 2 -10 -3 20.33 7.49
 2 -10 3 11.01 6.45
 2 10 -3 9.53 4.23
 2 10 3 9.67 4.33
 -2 10 -3 23.53 5.1
 2 -10 4 7.32 6.71
 2 -10 -4 -1.84 6.31
 2 -10 -4 -5.52 6.75
 2 -10 4 -1.82 6.08
 2 10 4 -2.87 4.07
 2 10 -4 3.23 4.35
 -2 10 -4 -0.91 3.62
 2 -10 5 5.45 6.21
 2 -10 -5 1.83 6.27
 2 -10 5 -1.81 6.03
 2 -10 -5 12.79 6.99
 2 10 -5 1.09 4.26
 2 10 5 0.95 3.78
 -2 10 -5 -0.91 3.83
 2 -10 6 1.8 5.51
 2 -10 -6 3.63 6.22
 -2 10 -6 2.76 3.86
 2 -10 6 7.19 6.15
 2 -10 -6 14.5 7.34
 2 10 6 2.83 3.75
 2 10 -6 2.22 4.17
 2 -10 7 -1.79 6.43
 2 -10 -7 19.8 7.43
 -2 10 -7 17.07 5.32
 -2 10 -7 16.71 4.94
 2 -10 7 24.92 7.84
 2 -10 -7 12.56 7.41
 2 10 7 7.49 4.2
 2 10 -7 26.03 6.32
 2 -10 8 37.15 9.04
 2 -10 -8 32.13 8.48
 -2 10 -8 30.74 6.29
 -2 10 -8 36.93 6.24
 2 -10 8 35.23 8.27
 2 -10 -8 28.46 8.46
 2 10 -8 22 5.77
 2 -10 9 3.51 6.3
 2 -10 -9 7.05 6.74
 -2 10 -9 8.57 4.59
 -2 10 -9 -2.86 4.06
 2 -10 -9 14.05 6.98
 2 -10 9 -1.75 6.41
 2 10 -9 -1.18 4.62
 2 -10 10 43.39 8.87
 2 -10 -10 29.53 7.94
 -2 10 -10 26.57 6.65
 -2 10 -10 41.56 6.41
 2 -10 -10 29.51 7.82
 2 -10 10 20.73 8.22
 2 10 -10 27.81 6.09
 2 -10 11 6.88 6.72
 2 -10 -11 12.01 6.95
 -2 10 -11 20.92 6.09
 -2 10 -11 13.74 4.7
 2 -10 -11 3.42 5.71
 2 -10 11 17.11 7.41
 2 10 -11 -1.24 5.02
 -2 10 -12 4.05 4.74
 2 -10 12 6.76 7.09
 2 -10 -12 -1.69 5.47
 2 10 -12 3.8 5.03
 2 -10 12 17.01 7.01
 2 -10 -12 10.13 7.08
 -2 10 -13 -1.39 5.21
 2 -10 13 6.68 6.26
 2 -10 -13 3.31 5.37
 2 10 -13 2.58 5.03
 2 -10 13 -1.68 5.89
 2 -10 -13 -1.66 6.49
 -2 10 -14 -1.43 5.8
 2 -10 14 3.3 6.31
 2 -10 -14 9.74 6.45
 2 10 -14 1.32 5.04
 2 -10 14 -1.66 5.82
 2 -10 -14 -1.63 6.25
 -2 10 -15 2.94 5.52
 2 10 -15 8.08 5.15
 2 -10 -15 -4.78 6.21
 2 -10 15 6.53 6.24
 2 -10 15 6.57 6.41
 2 -10 -15 6.41 6
 2 -10 16 6.45 5.66
 2 -10 16 1.62 5.83
 2 -10 -16 7.85 6.47
 2 -10 -16 14.05 6.21
 2 10 -16 6.89 5.58
 -2 10 -16 1.51 5.78
 2 -11 0 4.26 6.71
 2 -11 0 -4.28 7.32
 2 11 0 -2.27 4.83
 2 -11 1 -8.54 8
 2 -11 -1 -6.42 6.13
 2 -11 1 2.12 7.45
 2 -11 -1 -2.13 7.28
 2 11 1 -1.12 4.62
 2 11 -1 -1.15 4.74
 -2 11 1 -4.01 4.2
 2 -11 2 4.26 7.1
 2 -11 -2 4.27 7.31
 2 -11 2 2.12 6.87
 2 -11 -2 -4.25 7.09
 2 11 -2 3.5 4.8
 2 11 2 7.74 4.71
 -2 11 2 5.05 4.16
 2 11 3 -4.37 4.58
 2 11 -3 -3.54 4.87
 2 -11 3 2.11 7.02
 2 -11 -3 2.12 8.1
 2 -11 3 2.12 7.06
 2 -11 -3 -2.13 6.71
 2 11 -4 3.6 4.78
 2 -11 4 16.83 8.52
 2 -11 -4 12.71 8.1
 2 -11 -4 8.43 7.56
 2 -11 4 6.27 7.67
 3 0 0 -0.78 1.55
 -3 0 0 -0.2 0.89
 3 0 0 -0.39 1.73
 3 0 1 -0.39 1.51
 -3 0 -1 0.42 0.87
 3 0 1 -0.77 1.67
 3 0 2 498.69 17.41
 -3 0 2 496.66 16.95
 -3 0 -2 473.94 16.94
 3 0 2 495.2 18.42
 3 0 2 487.4 18.35
 -3 0 -3 0.48 0.96
 3 0 3 -0.38 1.51
 3 0 3 0.8 1.6
 3 0 -3 -0.4 1.23
 3 0 3 1.9 1.62
 3 0 3 0.29 1.08
 3 0 4 101.39 6.13
 3 0 4 95.19 4.16
 3 0 4 97.02 6.07
 -3 0 -4 91.72 5.2
 3 0 -4 98.38 6.18
 3 0 4 102.66 5.7
 3 0 -4 104.3 6.29
 3 0 4 101.98 6.26
 3 0 5 0.37 1.47
 3 0 -5 2.36 1.62
 3 0 5 0.97 0.74
 3 0 -5 1.61 1.44
 3 0 5 -0.4 1.5
 3 0 5 0.37 1.5
 3 0 -5 0.39 1.59
 -3 0 -5 1.69 1.36
 3 0 5 0.97 1.38
 3 0 6 109.44 6.6
 3 0 -6 118.22 6.9
 3 0 6 120.91 6.93
 3 0 -6 121.28 6.94
 3 0 6 111.46 6.62
 3 0 -6 124.2 7
 3 0 6 109.36 5.2
 -3 0 -6 118.95 6.3
 3 0 -7 0.4 1.57
 3 0 7 -1.19 1.64
 3 0 -7 0.78 1.47
 3 0 7 -0.36 1.43
 -3 0 -7 -3.7 1.52
 3 0 -7 -2.35 1.75
 3 0 7 -1.08 1.58
 3 0 7 0.19 0.92
 3 0 8 171.52 8.66
 3 0 -8 170.23 8.85
 3 0 -8 155.83 8.68
 3 0 8 171.52 8.67
 3 0 8 167.44 7.71
 3 0 -8 161.97 8.82
 3 0 8 177.25 9.01
 -3 0 -8 189.92 8.93
 3 0 -9 -0.77 1.85
 3 0 9 0.35 1.45
 3 0 9 -0.26 1.18
 3 0 -9 -0.8 2.06
 3 0 9 0.39 1.56
 -3 0 -9 -0.8 1.53
 3 0 -9 1.75 1.14
 3 0 -9 -0.39 1.85
 3 0 9 -0.35 1.48
 -3 0 -10 114.65 7
 3 0 10 109.69 6.1
 3 0 10 119.79 6.86
 3 0 10 101.78 6.22
 3 0 -10 110.92 6.65
 3 0 -10 116.35 5.96
 3 0 10 121.16 6.54
 3 0 -10 96.73 6.37
 3 0 11 -1.33 1.49
 3 0 -11 0.76 1.77
 3 0 11 -0.66 1.45
 3 0 11 -0.34 1.51
 3 0 -11 0.29 1.26
 3 0 11 3.89 1.81
 3 0 -11 -1.14 1.84
 -3 0 -11 1.43 1.79
 -3 0 -12 402.09 17.74
 3 0 -12 373.46 15.97
 3 0 12 387.42 16.18
 3 0 12 378.62 16.07
 3 0 -12 390.39 16.55
 3 0 -12 401.9 16.66
 -3 0 -13 1.13 2.11
 3 0 -13 -1.11 1.33
 3 0 13 1.26 1.28
 3 0 -13 -0.33 1.56
 3 0 13 -0.64 1.42
 3 0 -13 -0.74 1.3
 3 0 14 13.2 2.07
 3 0 -14 9.81 2.04
 3 0 -14 10.27 2.05
 3 0 14 12.67 2.01
 3 0 -14 9.52 2
 3 0 -15 0.36 1.39
 3 0 15 -1.18 1.48
 3 0 -15 -0.36 1.46
 3 0 15 1.49 1.51
 3 0 -15 1.52 1.67
 3 0 16 28.92 2.8
 3 0 -16 26.99 3
 3 0 -16 27.64 3.13
 3 0 16 25 2.67
 3 0 -16 24.36 3.16
 3 0 -17 -0.43 1.69
 -3 0 -17 -0.75 2.77
 3 0 -17 -1.04 1.57
 3 0 17 0.28 1.38
 3 0 -17 -0.69 1.56
 3 0 17 0.28 1.26
 3 0 -18 3.02 1.56
 3 0 18 2.63 1.32
 3 0 18 4.08 2.85
 3 0 -18 2.77 2.12
 -3 0 -18 -1.61 2.83
 3 0 -18 2.04 1.45
 3 0 18 1.85 1.33
 3 0 -19 -1.47 2.22
 3 0 -19 -0.99 1.69
 3 0 19 -1.01 1.28
 3 0 -19 -0.98 1.71
 3 0 19 -1.5 1.29
 3 0 19 1.43 2.78
 3 0 -20 111.22 7.41
 3 0 -20 103.98 6.09
 3 0 -20 106.19 6.14
 3 0 20 109.8 5.74
 3 0 20 111.26 8.6
 3 0 20 106.65 5.66
 3 0 -21 -2.1 1.95
 3 0 21 -3.9 3.83
 3 0 -21 -5.14 1.94
 3 0 -22 42.86 3.49
 3 0 -22 44.02 3.55
 3 0 22 44.85 5.78
 3 0 23 -3.4 3.68
 3 0 24 3.54 2.95
 3 0 -24 3.83 2.72
 3 0 -25 0.88 3.09
 3 0 25 0.92 3.22
 3 0 -25 -1.33 2.8
 3 0 26 0.96 3.43
 3 0 -26 5.56 3.06
 3 0 26 7.48 3.72
 3 0 -26 4.62 3.81
 3 0 27 -4.96 3.79
 3 0 27 -3.91 3.26
 3 0 -27 0.96 3.91
 3 0 -28 33.29 5.81
 3 0 28 28.61 5.83
 3 0 28 24.66 5.36
 3 0 -29 1.06 3.88
 3 0 29 -4.26 3.64
 3 0 29 -1.06 3.73
 3 0 30 20.97 5.35
 3 0 30 22.01 5.59
 3 0 -31 -3.42 4.18
 3 0 31 4.59 3.51
 3 0 31 -1.14 3.59
 3 0 -32 1.18 4.62
 3 0 32 7.12 4.45
 3 0 32 1.17 3.92
 3 0 -33 -1.23 4.4
 3 0 33 3.69 4.1
 3 0 33 3.64 4.45
 3 0 -34 2.55 5.07
 3 0 34 10.2 5.35
 3 0 34 13.74 5.5
 3 0 -35 -1.31 5.22
 3 0 35 1.32 4.94
 3 0 35 -1.29 4.4
 3 0 -36 2.71 5.59
 3 0 36 2.72 5.21
 3 0 36 3.96 5.14
 3 -1 0 3.19 2.07
 3 -1 0 3.74 1.52
 -3 1 0 4.14 1.74
 3 -1 0 2.01 1.87
 -3 -1 0 -0.87 1.22
 -3 -1 1 3634.97 126.67
 3 -1 1 3566.4 129.54
 3 -1 -1 3556.74 129.55
 3 -1 -1 3540.8 129.56
 3 -1 1 3598.9 129.61
 3 -1 -1 3728.72 127.98
 3 -1 1 3649.7 128.24
 -3 1 1 3782.47 128.13
 -3 -1 1 3586.36 127.31
 -3 -1 -1 3542.22 127.49
 3 -1 2 4.98 1.49
 -3 1 2 7.43 1.49
 -3 -1 2 4.45 0.92
 3 -1 -2 5.61 1.38
 3 1 2 4.48 1.19
 -3 1 -2 4.63 1.51
 -3 -1 -2 7.02 1.42
 3 -1 -2 6.48 2.26
 3 -1 2 3.96 1.95
 3 -1 2 4.32 2.11
 3 -1 -2 8.03 2.32
 -3 1 -2 3.76 1.05
 -3 1 -3 720.19 27.19
 -3 -1 3 747.23 27.09
 3 -1 -3 741.03 29.33
 3 -1 3 761.27 29.34
 3 -1 3 735.82 28.36
 -3 1 3 802.82 27.55
 3 -1 3 773.99 29.34
 3 -1 -3 736.63 29.35
 3 1 3 723.99 27.62
 -3 1 -3 744.34 28.33
 -3 -1 -3 725.17 27.7
 -3 1 4 18.95 1.78
 3 -1 4 20.48 2.44
 3 -1 -4 23.96 3.08
 3 -1 4 24 2.83
 -3 1 -4 19.36 1.83
 -3 -1 -4 16.88 2.06
 -3 1 -4 21.31 2.41
 3 1 4 16.95 2.02
 3 -1 -4 24.45 2.94
 3 -1 4 21.88 2.89
 3 -1 -4 20.52 2.89
 -3 1 -5 243.77 10.77
 3 -1 5 265.87 10.86
 -3 1 -5 263.42 11.79
 -3 -1 -5 261.25 11.52
 3 -1 -5 305.56 12.83
 3 -1 5 301.81 12.63
 3 -1 -5 273.55 12.53
 -3 1 5 267.73 10.55
 3 -1 5 259.41 11.91
 3 -1 -5 268.95 12.46
 3 -1 5 271.28 12.34
 -3 1 -6 64.59 3.92
 -3 1 -6 71.45 4.7
 -3 -1 -6 66.92 4.53
 3 -1 -6 72.48 5.09
 3 -1 6 69.88 4.89
 3 -1 -6 64.2 4.89
 3 -1 6 80.11 5.14
 -3 1 6 67.82 3.47
 3 -1 6 62.26 4.75
 3 -1 -6 67.31 4.98
 3 -1 7 1529.31 54.83
 -3 -1 -7 1514.84 55.84
 -3 1 -7 1550.23 55.96
 3 -1 -7 1558.75 56.39
 3 -1 7 1511.96 56.02
 3 -1 -7 1522.05 56.3
 -3 1 7 1490.13 53.9
 3 -1 7 1448.68 56.17
 3 -1 7 1553.96 56.09
 3 -1 -7 1566.07 56.34
 3 -1 -8 7.13 2.25
 3 -1 8 8.04 2.04
 3 -1 8 9.18 2.14
 3 -1 -8 6 2.14
 3 -1 8 9.12 2.24
 3 -1 -8 12.05 2.42
 3 -1 8 7.75 1.77
 -3 1 -8 6.52 2.05
 -3 -1 -8 11.42 2.33
 3 -1 -8 7.4 1.3
 -3 1 -9 3126.13 112.43
 -3 -1 -9 3128.8 112.77
 3 -1 -9 3054.91 110.42
 3 -1 9 3125.71 111.37
 3 -1 9 3183.49 112.53
 3 -1 -9 3188.79 112.43
 3 -1 -9 3141.41 112.34
 3 -1 9 3137.24 112.01
 3 -1 -9 3224.03 112.4
 3 -1 9 3101.01 112.01
 -3 -1 -10 2.42 2.16
 3 -1 -10 2.75 1.7
 3 -1 10 3.55 1.8
 3 -1 10 -0.32 1.28
 3 -1 -10 2 1.7
 3 -1 10 3.31 1.95
 3 -1 -10 0.39 1.49
 3 -1 10 3.19 1.71
 -3 1 -10 1.77 1.82
 3 1 -10 4.03 1.85
 3 -1 -10 0.77 1.13
 -3 1 -11 1340.44 50.69
 -3 -1 -11 1319.46 51.14
 3 -1 -11 1315.75 48.57
 3 1 -11 1369.73 49.85
 3 -1 11 1353.13 49.8
 3 -1 11 1388.5 50.37
 3 -1 -11 1297 50.01
 3 -1 -11 1347.34 50.07
 3 -1 11 1343.18 49.72
 3 -1 -11 1368.84 50.09
 3 -1 11 1354.03 49.74
 -3 -1 -12 13.73 3.05
 3 -1 -12 18.48 2.59
 3 -1 12 16.77 2.35
 3 -1 12 19.24 2.74
 3 -1 -12 11.58 1.79
 3 1 -12 18.16 2.58
 -3 1 -12 16.68 3.05
 3 -1 12 14.75 2.59
 3 -1 -12 21.72 2.77
 3 -1 12 14.29 2.35
 3 -1 -12 15.29 2.51
 3 1 13 126.74 7.81
 3 -1 13 121.97 7.23
 3 -1 13 121.16 6.72
 3 -1 -13 126.95 7.06
 3 -1 13 132.69 7.5
 3 -1 -13 101 6.63
 -3 1 -13 121.77 7.93
 -3 -1 -13 111.39 8.1
 3 -1 -13 119.89 7.07
 3 -1 13 128.81 6.83
 3 -1 -13 122.27 6.28
 3 1 -13 119.14 7.08
 -3 1 -14 7.32 2.63
 3 1 14 2.14 2.05
 3 -1 14 4.21 1.87
 3 -1 -14 2.89 1.44
 3 1 -14 3.37 1.89
 3 -1 14 4.58 1.67
 3 -1 -14 3.73 1.69
 3 -1 14 6.08 1.94
 3 -1 -14 3.88 1.81
 3 -1 14 6.92 1.74
 3 -1 -14 7.11 1.88
 3 -1 15 237.3 10.72
 3 1 15 239.92 10.76
 3 -1 15 213.65 11.72
 3 -1 15 222.51 11.21
 3 -1 -15 231.38 10.93
 3 1 15 235.59 10.7
 3 -1 -15 219.18 10.99
 3 -1 -15 251 11.11
 3 -1 15 243.17 10.73
 3 -1 -15 219.28 10.51
 3 1 -15 229.36 11.46
 3 1 -16 31.56 3.85
 3 -1 16 35.23 3.68
 3 -1 -16 32.56 3.54
 3 -1 16 42.27 3.46
 3 -1 -16 35.4 3.39
 3 -1 -16 30.1 3.2
 3 -1 16 30.25 3.12
 3 1 16 35.05 3.27
 3 -1 16 36.15 4.32
 3 1 16 37.93 3.34
 -3 1 -16 34.96 4.7
 3 -1 -16 36.68 3.45
 3 -1 17 1211.25 45.61
 3 -1 -17 1144.61 45.36
 3 -1 17 1216.17 44.96
 3 -1 -17 1240.96 45.34
 3 -1 17 1226.08 48.22
 3 -1 -17 1203.82 45.52
 3 1 -17 1192.75 46.45
 3 -1 17 1244.91 47.38
 -3 1 -17 1239.76 48.46
 3 -1 17 1189.35 44.9
 3 1 17 1233.38 44.9
 3 -1 -17 1243.15 45.38
 3 1 17 1245.48 44.93
 3 -1 -18 22.72 2.74
 3 1 18 18.6 2.43
 3 -1 18 18.58 2.94
 -3 1 18 16.98 2.43
 -3 1 -18 14.14 3.86
 3 -1 18 9.56 3.37
 3 1 18 16.33 3.4
 3 -1 18 16.97 2.35
 -3 1 -18 15.59 3.95
 3 -1 -18 14.57 2.74
 3 -1 -18 14.01 2.27
 3 -1 18 15.27 2.29
 3 1 18 15.03 2.25
 3 1 19 954.43 35.14
 3 -1 -19 990.08 35.71
 -3 1 -19 983.04 39.57
 3 -1 19 938.91 35.95
 3 -1 19 944.65 35.28
 3 -1 -19 946.14 35.62
 3 1 -19 926.07 35.89
 3 1 19 935.96 35.06
 3 1 -19 902.46 35.8
 3 -1 19 948.02 35.26
 3 -1 -19 915.61 36.38
 -3 1 -19 951.92 39.69
 -3 1 19 955.46 35.65
 3 1 19 930.75 38.33
 3 -1 19 899.89 38.82
 -3 1 -20 4.42 3.31
 3 -1 -20 1.37 1.97
 3 1 -20 3.18 1.77
 3 1 20 3.75 1.45
 3 -1 20 2.24 1.47
 3 -1 20 0.36 1.61
 -3 1 -20 2.53 3.09
 3 -1 20 2.4 3.12
 3 1 20 2.87 2.52
 -3 1 20 3.07 2.02
 3 -1 20 4.31 3.01
 3 -1 20 1.12 1.29
 3 -1 -20 -0.64 1.61
 3 1 -20 2.12 1.71
 3 1 20 2.01 1.33
 3 -1 -20 3.83 1.66
 3 -1 -21 176.92 10.95
 -3 1 -21 154.38 11.61
 3 -1 -21 172.72 8.53
 -3 1 21 169.69 8.97
 3 1 21 174.45 11.26
 3 -1 21 160.9 11.53
 3 1 -21 173.62 8.82
 3 -1 21 176.36 11.42
 3 1 -21 193.78 9.03
 3 -1 -21 170.02 8.5
 3 1 -21 206.62 11.15
 3 -1 -21 169.29 9.63
 -3 1 -21 175.95 12.25
 -3 1 -22 16.91 4.72
 -3 1 -22 7.54 3.85
 3 1 22 14.13 3.54
 3 -1 22 17.36 4.28
 3 -1 22 21.11 4.38
 3 -1 -22 18.91 2.39
 3 1 -22 18.34 2.48
 3 -1 -22 10.64 2.1
 3 -1 -22 14.54 3.68
 3 1 -22 16.92 3.62
 3 1 -22 11.67 2.38
 -3 1 -23 28.76 5.74
 3 -1 23 32.48 5.37
 3 1 23 26.2 4.64
 3 -1 -23 29.11 4.73
 3 1 -23 19.18 3.95
 3 -1 23 21.45 4.49
 3 -1 -24 11.34 3.87
 -3 1 -24 15.63 4.51
 3 -1 24 -1.87 2.96
 3 1 24 5.11 2.99
 3 1 -24 6.49 3.08
 3 -1 24 5.43 3.32
 3 1 25 162.09 11.48
 3 -1 25 180.71 12.41
 -3 1 -25 150.63 12.2
 3 -1 -25 161.06 11.23
 3 1 -25 160.89 10.79
 3 -1 25 139.29 11.23
 -3 1 -26 14.84 5.4
 3 -1 -26 10.7 4.55
 3 -1 26 16.12 5.13
 3 1 26 18.4 4.58
 3 1 -26 15.06 4.27
 3 -1 26 4.97 3.67
 3 1 27 467.51 23.17
 3 -1 27 435.74 23.44
 -3 1 -27 433.01 24.37
 3 -1 -27 468.53 23.1
 3 1 -27 443.61 21.97
 3 -1 27 433.63 23.24
 3 -1 -28 0.97 3.79
 -3 1 -28 -1.24 4.64
 3 1 28 4.93 4.46
 3 -1 28 -2.15 4.59
 3 1 -28 -1.71 3.46
 3 -1 28 6.52 4.07
 3 1 -28 13.69 5.22
 3 1 29 145.9 11.83
 3 -1 29 163.87 12.61
 -3 1 -29 148.21 13.09
 3 1 -29 139.19 11.82
 3 -1 -29 164.36 12.08
 3 1 -29 140.97 10.87
 3 -1 29 139.29 12.2
 3 -1 -30 1.06 4.13
 -3 1 -30 -1.34 4.69
 3 -1 30 -1.15 3.94
 3 1 30 6.33 3.87
 3 1 -30 -2.28 4.61
 3 -1 30 5.86 4.11
 3 1 -30 4.58 3.77
 3 1 31 9.78 4.41
 3 -1 31 3.57 4.47
 3 -1 -31 8.78 4.61
 3 1 -31 11.85 5.06
 3 -1 31 12.18 4.85
 3 -1 32 6.14 4.61
 3 1 32 6.72 4.46
 3 -1 -32 2.28 4.61
 3 1 -32 2.46 4.52
 3 -1 32 6.32 4.83
 3 -1 33 3.81 4.47
 3 1 33 15 5.73
 3 -1 -33 15.34 5.65
 3 1 -33 12.79 5.28
 3 -1 33 7.83 4.9
 3 -1 34 3.93 4.71
 3 1 34 8.31 4.81
 3 -1 -34 -2.44 5.03
 3 1 -34 -1.32 4.85
 3 -1 34 9.45 5.56
 -3 -1 34 7.27 5.45
 3 -1 35 87.88 10.58
 3 1 35 95.21 10.29
 3 -1 -35 80.75 9.74
 3 1 -35 86.05 10.63
 -3 -1 35 70.68 10.68
 3 -1 35 73.58 9.86
 3 1 36 5.01 4.89
 3 -1 36 5.57 5
 3 -1 -36 1.3 5.08
 3 1 -36 -4.23 6.01
 -3 -1 36 4.65 6.17
 3 -1 36 10.02 5.25
 3 1 36 2.61 4.69
 3 -2 0 -0.24 1.03
 3 2 0 -0.37 0.69
 3 -2 0 0.9 1.66
 -3 -2 0 0.8 0.71
 3 -2 0 1.82 1.51
 3 -2 1 94.4 6.07
 3 -2 -1 85.69 5.97
 3 -2 1 86.21 5.91
 3 -2 -1 80.64 5.91
 3 -2 1 81.8 3.92
 3 -2 1 72.9 4.66
 3 -2 -1 78.08 4.39
 -3 -2 -1 82.14 4.11
 3 2 1 81.79 3.8
 -3 -2 1 86.34 3.54
 3 2 -1 77.83 3.93
 3 2 1 77.84 3.8
 3 2 -2 226.86 9.3
 -3 -2 2 224.99 9.16
 3 -2 2 244.63 11.58
 3 -2 2 230.71 9.23
 3 -2 2 225.8 11.38
 3 -2 -2 230.75 11.47
 3 -2 2 229 10.36
 3 -2 -2 237.08 9.49
 -3 -2 -2 212.24 9.51
 3 2 2 227.65 9.12
 3 -2 -2 219.37 11.33
 -3 -2 3 139.2 6.27
 3 -2 3 133.41 7.95
 3 -2 3 135.73 6.27
 3 -2 3 148.53 8.17
 3 -2 -3 136.45 8.07
 3 -2 -3 134.41 6.09
 3 -2 3 140.49 7.42
 3 2 3 142.19 6.23
 -3 -2 -3 146.85 6.84
 -3 2 -3 127.76 7.15
 3 -2 -3 128.14 7.95
 -3 -2 4 56.22 3.43
 3 -2 4 54.94 4.61
 3 -2 4 54.06 3.43
 3 2 4 59.16 3.48
 -3 2 -4 47.96 3.98
 3 -2 -4 50.35 4.58
 3 -2 4 50.28 4.14
 3 -2 -4 52.45 2.94
 3 -2 4 57.65 4.67
 3 -2 -4 47.3 4.38
 -3 -2 5 37.93 2.81
 3 -2 5 24.88 3.27
 3 -2 -5 41.79 3.97
 3 -2 5 33.41 3.46
 -3 2 -5 38.43 3.42
 3 2 5 32.24 2.78
 3 -2 -5 44.33 4.17
 3 -2 5 39.51 3.81
 3 -2 -6 187.97 10.1
 3 -2 6 206 10.16
 3 -2 6 201.35 10.13
 -3 2 -6 196.75 9.72
 -3 -2 6 195.84 8.9
 3 -2 6 187.86 9.01
 3 -2 6 197.03 10.12
 3 -2 -6 203.26 10.35
 -3 -2 7 67.17 4.24
 3 -2 7 56.42 4.15
 3 -2 -7 54.62 4.71
 3 -2 7 66.54 5.01
 3 -2 -7 57.25 2.7
 -3 2 -7 62.15 4.71
 3 -2 7 65.24 5.11
 3 -2 7 73.61 5.23
 3 -2 -7 67.17 5.17
 -3 2 -8 198.75 10.08
 3 -2 -8 204.26 10.47
 3 -2 8 205.22 10.28
 3 -2 -8 193.14 7.59
 3 -2 8 206.6 10.31
 3 -2 -8 202.01 10.42
 3 -2 8 227.54 9.78
 -3 -2 8 209.88 9.6
 3 -2 9 26.86 3.2
 3 -2 -9 18.87 2.91
 -3 -2 9 20.5 2.73
 3 -2 -9 25.43 3.23
 -3 2 -9 21.91 3.05
 -3 2 -9 27.04 2.96
 3 -2 9 26.47 3.11
 3 -2 -9 18.16 1.43
 3 -2 9 23.78 2.74
 -3 2 -10 32.43 3.55
 3 -2 -10 36.99 3.76
 3 -2 10 35.64 3.61
 3 -2 10 32.4 3.61
 3 -2 -10 37.63 3.86
 3 -2 -10 30.3 2.05
 3 2 -10 36.95 3.64
 -3 2 -10 48.16 4.32
 -3 -2 10 39.27 3.76
 3 -2 10 36.37 3.47
 3 2 -11 48.83 4.35
 3 -2 -11 45.1 2.74
 -3 -2 11 49.86 4.44
 3 -2 11 56.38 4.44
 -3 2 -11 49.33 4.56
 3 -2 -11 57.38 4.61
 3 -2 11 49.05 4.24
 3 -2 11 46.66 4.17
 3 -2 -11 56.6 4.59
 -3 2 -11 56.57 4.92
 3 -2 12 128.59 7.18
 -3 2 -12 112.04 7.3
 3 -2 12 107.9 6.63
 3 -2 -12 112.56 6.87
 3 -2 -12 119.54 7.08
 3 -2 12 107.87 6.62
 3 2 -12 105.16 6.8
 3 -2 -12 99.01 5.06
 3 -2 13 112.52 7.28
 -3 2 -13 123.93 8.01
 3 -2 13 128.03 7.15
 3 -2 -13 107.89 7.04
 3 -2 -13 120.64 7.19
 3 -2 13 118.02 6.96
 3 2 -13 121.69 7.52
 3 -2 14 53.69 4.87
 3 2 -14 56.66 4.98
 3 -2 -14 49.21 4.43
 -3 2 -14 59.23 5.46
 3 -2 -14 49.93 4.44
 3 -2 14 54.34 4.42
 3 -2 -14 54.53 4.55
 3 -2 14 59.83 4.6
 3 -2 -15 6.63 1.97
 3 -2 15 3.75 2.15
 3 -2 -15 4.61 2.13
 3 -2 -15 10.95 2.38
 3 -2 15 8.52 2.07
 -3 2 -15 6.25 2.45
 3 -2 15 12.75 2.43
 3 -2 -15 8.31 2.17
 3 -2 -16 111.94 6.82
 -3 2 -16 119.36 8.35
 3 -2 16 108.42 6.61
 3 -2 -16 107.02 6.87
 3 -2 -16 109.68 6.77
 3 -2 16 116.46 6.74
 3 -2 16 105.44 8.34
 -3 2 -17 5.7 2.95
 3 -2 17 13.19 2.5
 3 -2 -17 11.05 2.24
 3 -2 -17 7.02 2.19
 3 -2 -17 9.54 2.18
 3 -2 17 7.73 3.15
 -3 2 17 8.6 1.15
 3 -2 17 12.44 2.29
 3 2 18 12.22 3.29
 -3 -2 18 17.13 3.8
 3 -2 18 13.74 2.47
 3 -2 -18 11.14 2.27
 3 -2 -18 11.03 2.53
 3 -2 -18 6.2 2.05
 3 -2 18 13.41 2.5
 3 -2 18 16.95 4.16
 -3 2 18 9.39 1.31
 3 2 -18 14.25 3.11
 -3 2 -18 13.73 3.42
 3 2 19 10.1 2.97
 -3 -2 19 7.13 3.27
 3 -2 19 9.93 3.17
 3 -2 19 12.37 2.44
 3 -2 -19 5.97 1.89
 3 -2 -19 2 1.78
 3 -2 19 3.12 2.17
 3 -2 19 8.78 2.11
 3 -2 -19 7.89 2.06
 3 -2 19 7.6 3.42
 3 2 -19 4.38 2.76
 -3 2 -19 6.52 3.31
 3 -2 20 24.26 4.36
 -3 -2 20 25.22 4.6
 3 2 20 26.73 4.13
 3 -2 -20 22.05 2.93
 3 -2 20 27.34 3.19
 3 -2 -20 27.34 3.26
 3 -2 20 30.81 3.58
 3 -2 20 25.78 3.07
 3 -2 -20 30.07 3.21
 3 -2 20 25.48 4.61
 3 2 -20 28.35 4.29
 -3 2 -20 35.71 5.37
 3 -2 -21 21.99 3.98
 3 2 21 10.28 3.22
 3 -2 21 19.32 4.16
 -3 -2 21 18.67 4.43
 3 -2 -21 12.18 2.31
 3 -2 -21 15.14 2.54
 3 -2 -21 12.2 2.36
 3 -2 21 19.19 4.34
 3 2 -21 13.84 3.47
 -3 2 -21 12.1 4.18
 -3 2 -22 -5.73 4
 3 -2 -22 5.64 3.05
 3 -2 22 2.57 3.14
 3 2 22 0.77 2.55
 -3 -2 22 -0.94 3.36
 3 -2 -22 1 1.57
 3 -2 -22 0.36 1.6
 3 -2 -22 1 1.44
 -3 2 -22 -1.97 3.37
 3 -2 22 7.59 3.91
 3 2 -22 1.46 2.73
 3 -2 23 20.82 4.57
 -3 -2 23 27.62 5.35
 3 2 23 28.71 4.76
 -3 2 -23 20.82 5.17
 -3 2 -23 26.08 5.38
 3 -2 -23 19.32 3.95
 3 -2 23 24.62 5.45
 3 2 -23 31.3 4.86
 3 2 -24 39.22 5.69
 -3 2 -24 47.33 7.06
 3 -2 -24 46.99 5.89
 -3 2 -24 49.42 7.09
 3 -2 24 52.16 7.12
 3 -2 24 41.99 6.34
 3 2 24 46.45 6.02
 -3 -2 24 37.14 6.16
 3 2 -25 2.51 3.39
 -3 2 -25 5.79 4.77
 3 -2 25 2.12 4.21
 3 -2 25 2.01 3.6
 3 2 25 -0.86 3.09
 -3 -2 25 4.32 3.79
 3 -2 -25 2.46 3.2
 -3 2 -25 -1.1 4.37
 3 -2 26 37.37 6.49
 3 2 -26 35.06 5.75
 3 -2 26 20 5.27
 3 2 26 32.18 5.53
 -3 -2 26 39.54 6.5
 3 -2 -26 25.81 4.95
 -3 2 -26 34.36 6.64
 3 -2 27 1.13 4.24
 3 2 -27 4.57 3.64
 -3 -2 27 -4.71 4.32
 3 -2 27 2.2 3.48
 3 2 27 1.85 3.61
 3 -2 -27 -1.8 3.44
 -3 2 -27 3.58 4.38
 3 -2 28 -1.17 4.3
 3 2 -28 4.76 3.85
 3 -2 28 8.06 4.74
 3 2 28 -0.96 3.66
 -3 -2 28 -1.22 4.39
 3 -2 -28 9.38 4.59
 -3 2 -28 -6.18 4.92
 3 -2 29 12.05 5.13
 3 2 -29 -1.98 4.21
 3 -2 29 -1.2 3.89
 3 2 29 5.94 3.79
 -3 -2 29 -2.55 4.13
 3 -2 -29 -1.96 4.23
 -3 2 -29 -1.28 5.38
 3 -2 30 7.43 4.93
 3 2 -30 4.09 4.29
 3 2 30 6.13 4.49
 3 -2 30 3.74 4.05
 -3 -2 30 3.97 4.42
 3 -2 -30 8.14 4.61
 -3 2 -30 2.66 4.87
 3 2 -31 -1.23 5
 3 -2 31 5.11 4.68
 3 2 -31 3.16 4.11
 -3 -2 31 -2.75 4.45
 3 2 31 -1.05 3.95
 3 -2 31 -1.3 3.97
 3 -2 -31 1.06 4.43
 -3 2 -31 -1.38 5.05
 3 2 -32 11.51 5.62
 3 -2 32 5.27 4.73
 3 2 -32 1.08 4.39
 -3 -2 32 -1.42 4.87
 3 -2 32 1.34 4.11
 3 2 32 1.08 4.06
 3 -2 -32 -1.1 4.2
 -3 2 -32 4.26 5.85
 3 2 -33 -1.32 4.96
 -3 -2 33 4.42 5.63
 3 2 33 2.23 4.35
 3 -2 33 4.17 4.51
 3 -2 -33 1.14 4.61
 -3 2 -33 1.47 5.83
 3 -2 33 6.78 5.29
 3 2 -33 3.35 4.43
 -3 -2 34 13.7 6.4
 3 -2 34 25.75 6.85
 3 2 34 11.45 4.9
 3 -2 34 9.77 5.46
 3 -2 -34 21.22 5.79
 3 2 -34 10.99 6.06
 -3 2 -34 7.57 6.25
 -3 -2 35 -4.71 5.76
 3 2 35 -1.17 4.58
 3 -2 35 7.38 5.17
 -3 2 -35 -3.12 5.85
 3 -2 -35 -3.66 4.94
 3 2 -35 -5.69 6.15
 3 -3 0 -0.26 1.2
 3 -3 0 0.63 1.27
 3 -3 0 2.17 1.99
 3 -3 0 -1.09 2.05
 3 3 1 279.03 10.82
 3 -3 1 296.67 14.31
 3 -3 -1 318.83 14.62
 3 -3 -1 281.25 11.84
 3 -3 1 321.82 13.09
 3 -3 -1 289.75 12.33
 3 -3 -1 287.54 14.24
 3 -3 1 287.4 14.2
 3 -3 -2 9.3 1.67
 3 -3 2 8.42 1.95
 3 -3 -2 12.57 2.89
 3 -3 2 11.83 2.98
 3 -3 -2 13.64 1.6
 3 -3 -2 6.04 2.54
 3 -3 2 8.65 2.5
 3 3 2 8.32 1.18
 3 -3 3 116.33 7.37
 3 -3 -3 108.3 7.36
 3 -3 -3 102.63 4.73
 3 -3 3 108.46 6.58
 3 -3 -3 100.72 5.17
 3 -3 3 97.26 6.95
 3 -3 -3 109.84 7.36
 -3 3 -3 95.47 6.13
 3 3 3 98.02 4.95
 3 -3 4 54.17 4.65
 3 -3 -4 54.85 3.25
 3 -3 4 56.55 5.06
 3 -3 -4 54.87 5.12
 3 -3 4 60.96 5.24
 3 -3 -4 53.56 5
 -3 -3 4 59.74 3.83
 -3 3 -4 51.65 4.38
 3 3 4 46.73 3.36
 3 -3 -4 53.16 2.7
 -3 3 -5 272.12 11.1
 3 -3 5 270.24 13.22
 3 -3 -5 261.48 13.27
 -3 -3 5 284.77 11.63
 3 3 5 247.44 11.18
 -3 3 -5 252.04 12.15
 3 -3 5 285.1 13.42
 3 -3 -5 288.06 13.64
 3 -3 5 263.07 12.9
 3 -3 -5 245.13 10.25
 -3 3 -6 44.87 3.45
 3 -3 6 51.9 4.86
 3 -3 -6 59.94 5.23
 3 -3 6 59.43 5.09
 3 -3 -6 49.3 4.79
 -3 3 -6 41.89 4.03
 3 -3 6 50.5 4.94
 3 -3 -6 46.15 2.54
 -3 -3 6 56.96 3.99
 3 -3 -7 10.55 1.2
 -3 3 -7 8.25 1.88
 3 -3 7 12.48 2.63
 3 -3 -7 13.02 3.01
 3 -3 -7 14.56 2.9
 3 -3 7 9.81 2.73
 -3 3 -7 11.76 2.33
 -3 -3 7 6.94 0.93
 -3 -3 7 10.25 2.07
 3 -3 -8 -0.49 0.9
 3 -3 -8 0.54 1.89
 -3 -3 8 0.74 0.71
 -3 3 -8 -0.46 1.56
 3 -3 8 2.57 1.89
 3 -3 8 1.2 1.65
 -3 -3 8 1.47 1.46
 3 -3 -8 0.54 1.88
 3 -3 8 2.05 2
 3 -3 -9 453.36 19.5
 -3 3 -9 425.85 18.77
 -3 -3 9 401.64 16.4
 -3 -3 9 455.38 18.48
 3 -3 9 444.69 18.54
 -3 3 -9 443.31 18.34
 3 -3 -9 419.19 16.76
 3 -3 9 459.72 19.34
 3 -3 9 430.81 19.12
 3 -3 -9 479.66 19.75
 3 3 -9 438.24 18.85
 3 -3 -10 20.86 2.25
 -3 3 -10 29.52 3.33
 3 -3 10 23.51 3.09
 3 -3 10 26.15 3.5
 3 -3 -10 23.83 3.4
 -3 -3 10 22.64 2.26
 3 -3 10 32.69 3.84
 3 -3 -10 23.16 3.47
 3 -3 11 46.8 4.35
 -3 -3 11 38.46 3.18
 -3 3 -11 41.01 4.32
 3 -3 -11 44.35 3.42
 3 -3 11 40.85 4.32
 3 -3 11 43.36 4.41
 3 -3 -11 47.36 4.6
 3 -3 -11 51.82 4.74
 3 -3 12 16.38 2.86
 3 -3 -12 17.48 3.01
 3 -3 12 17.76 3.06
 3 -3 -12 20.68 3.25
 3 -3 12 21.72 3.36
 3 -3 -12 21.62 2.6
 -3 3 -12 15.08 2.99
 -3 3 -13 178.99 10.49
 3 -3 13 181.37 9.88
 3 -3 -13 177.09 9.92
 3 -3 -13 183.33 9.08
 -3 3 -13 159.72 10.07
 3 -3 -13 192.34 10.2
 3 -3 13 184.06 9.96
 -3 3 -14 3.69 2.26
 3 -3 -14 0.78 1.53
 -3 3 -14 2.42 2.53
 3 -3 14 6.02 3.1
 3 -3 14 2.9 1.99
 3 -3 -14 3 1.84
 3 -3 -14 -1 1.99
 3 -3 14 2.43 1.9
 3 3 -15 27.02 3.92
 -3 3 -15 24.66 3.87
 3 -3 -15 23.03 3.21
 3 -3 15 25.89 4.48
 3 -3 -15 21.15 3.27
 3 -3 15 25.85 3.35
 3 -3 15 21.65 3.22
 3 -3 -15 19.68 3.09
 3 -3 -16 4.35 2.07
 3 -3 16 5.7 2.28
 -3 3 -16 7.56 3.03
 3 -3 -16 4.15 2.06
 3 -3 16 6.55 2.87
 3 -3 16 8.18 2.89
 3 3 -16 4.93 2.59
 3 -3 -16 3.86 2.16
 3 -3 16 4.25 2.2
 -3 -3 16 5.34 2.71
 3 -3 -17 109.5 7.2
 -3 3 -17 111.96 8.75
 3 -3 17 115.04 9.31
 -3 3 -17 117.26 8.73
 3 -3 -17 111.26 7.27
 3 -3 17 103.38 7.04
 3 -3 17 106.12 7.09
 3 3 -17 119.88 8.36
 -3 -3 17 134.32 9.04
 3 -3 17 115.14 8.24
 3 -3 -18 3.25 2.22
 3 -3 18 1.4 2.14
 -3 3 -18 2.35 3.17
 3 -3 18 -1.77 3.39
 3 -3 18 2.14 2.56
 3 3 -18 2.03 2.38
 -3 3 -18 1.55 2.9
 3 -3 18 0.92 2.08
 3 -3 -18 1.39 1.87
 -3 -3 18 3.07 2.93
 -3 3 -19 160.27 10.92
 3 -3 19 131.77 10.46
 -3 3 -19 142.78 10.22
 -3 -3 19 144.49 10.38
 3 -3 19 149.8 10.14
 3 -3 19 145.02 8.44
 3 -3 -19 136.08 8.2
 3 -3 -19 122.64 7.92
 3 -3 19 149.63 8.44
 3 3 -19 158.33 10.19
 3 -3 20 27.05 3.64
 3 3 -20 34.77 4.94
 -3 -3 20 30.49 5.13
 3 -3 20 29.14 5.09
 -3 3 -20 21.06 4.71
 3 -3 -20 28.5 3.49
 3 -3 20 31.36 3.83
 3 -3 20 27.78 5.23
 3 -3 -20 31.73 3.63
 -3 3 -20 26.18 4.96
 3 3 -21 2.32 2.72
 -3 -3 21 8.3 3.8
 3 -3 21 -0.86 2.93
 -3 3 -21 -0.92 3
 3 -3 -21 -0.42 1.78
 3 -3 -21 1.68 1.79
 3 -3 21 3.98 3.65
 -3 3 -21 8.35 3.62
 3 -3 -22 -2.69 2.57
 -3 3 -22 4.85 3.64
 -3 -3 22 -1.95 3.16
 3 -3 22 -1.03 3.15
 3 3 -22 2.43 2.97
 3 -3 22 -0.91 3.54
 -3 3 -22 1.97 3.7
 3 -3 -23 48.36 5.66
 -3 3 -23 55.89 7.39
 -3 -3 23 49.56 6.81
 3 -3 23 49.26 7.33
 3 3 -23 33 5.35
 3 -3 23 50.95 6.62
 -3 3 -23 54.32 7.42
 3 -3 -24 -3.75 3.25
 -3 3 -24 4.25 3.9
 -3 -3 24 2.17 3.22
 3 -3 24 -5.55 4.07
 3 3 -24 -0.88 3.1
 3 -3 24 -1.01 3.19
 -3 3 -24 -6.63 4.22
 3 -3 -25 7.1 3.49
 -3 3 -25 4.44 4.82
 3 -3 25 8.51 4.08
 -3 -3 25 19.36 5.31
 3 -3 25 11.52 4.59
 3 3 -25 16.6 4.42
 -3 3 -25 11.63 4.97
 3 -3 26 -2.23 4
 -3 -3 26 -7.15 4.65
 -3 3 -26 -1.22 4.48
 3 -3 -26 -4.14 3.59
 3 3 -26 2.88 4.22
 3 -3 26 -1.19 4.55
 -3 -3 27 76.89 9.56
 3 -3 27 89.9 9.45
 -3 3 -27 85.99 9.96
 3 -3 -27 86.8 8.34
 3 3 -27 87.95 8.88
 3 -3 27 80.12 9.61
 -3 3 -28 6.7 5.43
 -3 -3 28 6.46 4.54
 3 -3 28 8.54 4.85
 3 3 -28 6.25 4.14
 3 -3 28 -1.27 5.15
 3 -3 29 35.59 6.79
 -3 -3 29 20.18 6.31
 3 3 -29 14.06 4.82
 3 -3 29 35.45 6.93
 3 3 -30 1.12 4.2
 3 -3 30 9.26 5.16
 -3 -3 30 2.8 4.78
 -3 3 -30 4.02 5.13
 3 -3 30 6.78 5.29
 3 3 -31 9.27 4.86
 3 -3 31 -1.37 4.58
 -3 -3 31 4.35 5.66
 3 -3 -31 3.08 4.45
 -3 3 -31 4.16 5.52
 3 -3 31 6.99 5.24
 3 3 -32 -1.19 4.57
 3 -3 32 -4.33 5.73
 3 -3 32 -1.42 4.99
 -3 -3 32 2.99 5.24
 3 -3 -32 5.35 5.11
 -3 3 -32 2.86 5.58
 3 3 -33 15.94 5.55
 3 3 -33 5.5 5.95
 3 -3 33 4.44 5.19
 3 -3 33 -2.94 4.78
 -3 -3 33 -1.55 5.02
 3 -3 -33 7.76 4.94
 -3 3 -33 2.94 5.16
 3 3 -34 -2.51 4.9
 3 -3 34 -7.59 5.57
 -3 -3 34 -4.79 5.03
 3 3 -34 -9.93 6.04
 3 -3 34 1.52 5.32
 3 -3 -34 -1.15 5.03
 -3 3 -34 -4.56 5.93
 3 4 0 0.23 0.59
 3 -4 0 3.3 2.26
 3 -4 0 5.94 2.9
 3 -4 1 170.28 10.22
 3 -4 -1 154.82 9.94
 3 -4 -1 154.51 7.32
 3 -4 -1 155.54 9.97
 3 -4 1 165.81 10.12
 3 4 1 152.5 6.49
 3 -4 -2 90.08 6.94
 3 4 2 67.08 3.81
 3 -4 -2 70.99 4.08
 3 -4 -2 84.81 6.79
 -3 4 -3 94.12 4.39
 -3 4 -3 85.04 5.93
 3 4 3 80.39 4.69
 3 -4 -3 80.13 6.92
 3 -4 -3 102.71 7.59
 3 4 4 37.26 3.04
 3 -4 -4 35.07 4.68
 3 -4 -4 38.35 4.59
 -3 4 -5 75.8 4.45
 3 -4 -5 69.2 6.28
 3 -4 -5 73.9 6.48
 3 -4 -6 72.25 6.56
 3 -4 -6 82.28 4.47
 -3 4 -6 83.88 5.11
 -3 -4 6 91.5 5.75
 3 -4 -6 87.95 7.06
 3 -4 -7 120.73 5.7
 3 -4 -7 138.39 8.99
 3 -4 -7 124.09 8.68
 -3 4 -7 140.81 7.18
 3 -4 -8 54.5 5.46
 -3 4 -8 43.33 3.84
 3 -4 -8 47.96 5.2
 -3 4 -9 175.14 9.37
 3 -4 -9 173.75 10.58
 3 -4 -9 179.98 10.74
 -3 4 -10 63.64 5.12
 3 -4 -10 53.55 5.58
 3 -4 -10 62.31 5.82
 -3 -4 10 45.72 3.03
 3 4 -10 59.59 5.33
 3 -4 -11 44.58 5.17
 -3 -4 11 59.62 5.1
 -3 4 -11 55.81 5.04
 3 -4 -11 39.75 4.97
 3 4 -11 46.82 4.93
 -3 4 -11 46.76 4.87
 -3 -4 11 46.22 3.22
 -3 4 -12 62.52 5.68
 3 -4 -12 64.82 6.04
 -3 4 -12 61.6 5.59
 3 4 -12 81.76 6.43
 -3 4 -13 15.37 3.48
 3 -4 13 10.84 3.69
 3 -4 13 13.81 3.05
 3 4 -13 11.92 3.25
 -3 4 -13 16.74 3.52
 3 -4 14 -0.87 3.58
 3 -4 14 5.06 2.37
 -3 -4 14 2.48 2.51
 3 4 -14 3.9 2.54
 -3 4 -14 5.87 2.45
 3 -4 15 36.83 5.83
 3 4 -15 37.08 4.86
 3 -4 15 37.45 4.74
 -3 -4 15 43.63 5.11
 -3 4 -15 39.92 5.07
 -3 -4 16 43.05 5.37
 3 -4 16 42.75 6.5
 3 4 -16 49.81 5.68
 -3 4 -16 41.24 5.33
 -3 4 -17 84.81 7.52
 -3 4 -17 80.68 7.36
 3 -4 17 93.41 8.73
 3 4 -17 81.28 7.34
 -3 -4 17 72.99 7.08
 3 -4 17 90.99 7.5
 -3 4 -18 -2.43 3.33
 -3 -4 18 0.8 2.52
 3 -4 18 -3.15 3.25
 3 -4 -18 0.56 2.26
 -3 4 -18 -0.8 2.88
 3 -4 18 -4.99 3.97
 3 -4 -18 4.42 2.54
 3 4 -18 0.76 2.92
 -3 4 -19 43.62 5.93
 3 -4 19 39.26 6.7
 -3 -4 19 56.22 6.52
 3 -4 19 47.44 6.12
 3 -4 -19 54.57 5.22
 -3 4 -19 43.99 6.04
 3 4 -19 57.35 6.25
 3 -4 -19 53.03 5.24
 3 -4 20 50.2 7.09
 -3 -4 20 45.13 5.88
 3 -4 20 61.53 6.82
 3 -4 -20 35.9 4.3
 -3 4 -20 38.75 5.91
 -3 4 -20 31.22 5.4
 3 -4 -20 46.81 4.82
 3 4 -20 45.45 5.74
 -3 4 -21 7.57 4.29
 -3 -4 21 5.75 3.37
 3 -4 21 11.12 4.01
 3 4 -21 3.44 3.3
 3 -4 -21 6.68 2.56
 3 -4 21 11.03 4.7
 3 -4 -21 3.62 2.21
 -3 4 -21 7.54 3.61
 3 -4 22 5.7 4.1
 -3 -4 22 6.08 3.88
 3 4 -22 1.8 3.15
 3 -4 22 8.8 3.75
 -3 4 -22 9.98 4.12
 -3 4 -22 2.98 3.95
 3 -4 -22 8.16 3.19
 3 -4 23 5.89 4.32
 -3 -4 23 -1.07 3.29
 3 4 -23 6.54 3.85
 3 -4 23 1.03 3.43
 -3 4 -23 6.33 3.87
 -3 4 -23 2.08 3.64
 3 -4 -23 3.35 2.85
 3 -4 24 -1.22 4.27
 -3 -4 24 6.78 4.41
 3 4 -24 6.8 3.94
 3 -4 24 11.9 4.3
 -3 4 -24 5.59 4.36
 -3 4 -24 8.67 4.91
 3 -4 -24 4.98 3.18
 3 -4 25 8.8 4.73
 -3 -4 25 3.56 3.87
 3 4 -25 15.16 4.39
 3 -4 25 12.5 4.93
 -3 4 -25 8.28 4.8
 -3 4 -25 18.05 5.4
 3 -4 -25 14.3 4.21
 3 -4 26 3.9 4.56
 3 -4 26 -1.19 3.65
 -3 -4 26 7.46 4.94
 3 4 -26 10.49 4.1
 -3 4 -26 12.4 5.37
 -3 4 -26 2.35 4.76
 3 -4 -26 4.77 3.44
 -3 -4 27 19.49 5.58
 -3 4 -27 23.16 6.15
 3 -4 -27 21.77 5.09
 3 -4 27 27.4 6.21
 3 4 -27 14.18 5.05
 3 -4 27 20.09 5.84
 -3 4 -27 15.6 5.84
 -3 -4 28 13.63 5.53
 -3 4 -28 1.27 4.75
 3 -4 28 13 5.18
 3 4 -28 11.31 4.98
 3 -4 28 13.84 6
 -3 4 -28 8.19 5.33
 -3 -4 29 1.42 5.1
 -3 4 -29 15.72 5.93
 3 4 -29 4.68 4.74
 3 -4 29 8.13 5.08
 3 -4 29 5.72 6.19
 -3 4 -29 11.39 5.66
 3 -4 30 22.55 6.57
 -3 -4 30 19.08 6.66
 3 -4 30 10.33 5.99
 3 4 -30 7.28 4.93
 3 -4 31 -2.93 5.13
 -3 -4 31 -6.09 5.71
 3 -4 31 3.05 5.34
 3 4 -31 -8.77 5.59
 3 -4 32 -1.51 5.05
 -3 -4 32 -1.58 5.26
 3 -4 32 -1.57 5.36
 3 -4 33 -3.13 5.62
 -3 4 -33 14.89 6.44
 3 4 -33 1.33 5.29
 -3 -4 33 1.63 4.98
 3 -4 33 8.05 6.75
 3 -5 0 11.15 4.4
 3 -5 0 8.01 3.94
 -3 5 -1 2281.09 83.13
 3 5 -1 2270.48 80.24
 3 -5 1 2267.8 86.1
 3 -5 -1 2354.76 86.41
 3 -5 1 2314.15 86.28
 3 -5 -1 2307.71 86.38
 -3 5 -2 54.06 3.08
 3 -5 -2 60.23 6.5
 3 -5 2 67.57 6.81
 -3 5 -2 48.51 4.74
 3 -5 -2 71.02 7.12
 3 -5 2 57.58 6.28
 -3 5 -3 957.23 35.5
 3 -5 3 1040.08 40.79
 3 -5 -3 1025.54 40.88
 3 -5 3 1021.01 40.66
 3 -5 -3 977.69 40.52
 -3 5 -3 939.77 38.16
 -3 5 -4 5.52 2.5
 -3 5 -4 -1.52 2.58
 -3 5 -4 6.83 1.65
 3 -5 -4 11.14 3.71
 3 -5 4 6.24 3.11
 3 -5 -4 8.81 3.52
 3 -5 4 5.5 3.35
 3 -5 5 564.95 25.55
 3 -5 -5 562.01 25.67
 3 -5 5 557.99 25.48
 3 -5 -5 608.03 26.07
 -3 5 -5 563.07 24.21
 -3 5 -5 552.03 23.5
 -3 5 -5 534.87 21.67
 -3 5 -6 20.64 3.71
 -3 5 -6 19.5 3.62
 3 -5 -6 25.99 4.54
 3 -5 6 25.35 4.69
 -3 5 -6 22.18 2.89
 3 -5 -6 25.4 4.69
 3 -5 6 26.34 4.54
 3 -5 7 1305.17 50.64
 3 -5 -7 1315.57 50.99
 3 -5 7 1304.48 50.72
 3 -5 -7 1239.07 50.65
 -3 5 -7 1194.2 49.56
 -3 5 -7 1244.64 47.3
 -3 5 -7 1318.33 48.9
 3 -5 8 28.16 4.85
 3 -5 -8 16.44 4.29
 -3 5 -8 18.97 3.85
 3 -5 -8 17.85 4.08
 3 -5 8 12.82 4.01
 -3 5 -8 21.8 3.25
 3 5 -8 19.13 3.95
 3 -5 -9 2002.63 78.34
 3 -5 9 2123.13 78.58
 3 5 -9 2080.14 77.32
 -3 5 -9 1933.77 75.67
 -3 5 -9 2118.76 76.91
 3 -5 9 2179.71 78.62
 3 -5 -9 2126.1 78.72
 -3 5 -10 16.19 3.66
 -3 5 -10 12.44 3.17
 3 -5 10 13.34 3.68
 3 -5 -10 20.53 4.39
 3 -5 10 20.2 4.51
 3 -5 -10 22.26 4.7
 3 5 -11 1114.11 43.63
 -3 5 -11 1112.69 43.21
 3 -5 11 1087.49 44.09
 3 -5 -11 1086.72 44.26
 -3 5 -11 1060.61 42.52
 3 -5 -11 1107.6 44.4
 3 -5 11 1063.05 44.01
 -3 -5 11 1110.55 42.95
 -3 5 -12 42.38 4.87
 3 -5 -12 46.72 5.67
 -3 -5 12 50.07 5.32
 3 5 -12 55.15 5.8
 -3 5 -12 48.41 5.33
 3 -5 12 60.45 6.25
 3 -5 12 48.44 5.7
 3 -5 -12 39.65 5.39
 -3 5 -13 322.21 16.57
 3 -5 -13 345.9 17.37
 3 -5 13 340.09 17.26
 3 -5 13 359.46 17.53
 3 -5 -13 298.09 16.86
 -3 5 -13 364.53 17.24
 3 5 -13 350.39 17.53
 -3 -5 14 8.29 3.22
 3 -5 14 1.45 3.1
 3 -5 -14 4.36 3.1
 3 -5 14 7.94 3.32
 -3 5 -14 5.62 3.05
 3 -5 -14 5.76 2.92
 3 5 -14 6.7 3.18
 3 -5 14 5.01 3.1
 -3 5 -15 428.02 20.05
 -3 -5 15 428.03 20.06
 3 -5 15 418.81 20.18
 3 -5 15 377.69 19.47
 3 -5 -15 399.76 19.63
 3 -5 15 413.92 19.81
 3 -5 -15 381.3 19.45
 3 5 -15 424.05 20.29
 -3 -5 16 13.06 3.73
 3 -5 16 12.7 3.86
 3 -5 -16 8.41 3.37
 3 -5 16 4.26 2.79
 3 5 -16 9.55 3.77
 -3 5 -16 7.49 3.5
 -3 5 -16 13.91 4.15
 3 -5 16 14.14 3.76
 3 -5 -16 14.62 3.67
 3 5 -17 783.12 34.05
 -3 5 -17 856.06 34.51
 3 -5 -17 776.73 32.99
 3 -5 17 762.95 33.08
 -3 5 -17 777.17 33.88
 3 -5 17 763.01 33.1
 3 -5 -17 744.8 32.81
 -3 -5 17 838.93 34.4
 3 -5 17 838.25 34.52
 -3 5 -18 7.56 3.86
 3 -5 18 -3.41 4.09
 3 -5 18 4.36 3.59
 -3 -5 18 5.16 3.6
 3 5 -18 4.3 3.42
 3 -5 18 6.31 3.31
 3 -5 -18 3.35 3.21
 3 -5 18 4.18 3.25
 3 -5 -18 1.35 3.05
 -3 5 -18 3.38 3.72
 -3 5 -19 772.6 33.38
 3 -5 19 749.79 35.34
 -3 5 -19 775.71 33.51
 -3 -5 19 777.81 33.58
 3 -5 19 779.22 33.67
 3 -5 -19 680.95 31.08
 3 -5 19 748.64 31.78
 3 -5 -19 751.54 31.53
 3 -5 19 783.26 32
 3 5 -19 705.48 32.88
 3 -5 -20 10.95 3.25
 -3 5 -20 16.73 4.75
 3 -5 20 19.24 5.63
 3 -5 20 15.18 3.85
 3 -5 -20 28.27 4.62
 3 -5 20 27.72 4.63
 3 5 -20 14.74 4.27
 3 -5 20 24 5.23
 -3 -5 20 13.4 4.55
 -3 5 -20 11.19 4.32
 -3 5 -21 240.82 15
 -3 -5 21 256.66 15.56
 3 -5 21 273.65 16.1
 -3 5 -21 236.6 15.04
 3 -5 21 284.23 17.69
 3 -5 21 209.35 13
 3 -5 -21 205.39 12.44
 3 -5 -21 220.78 12.73
 3 -5 21 234.84 13.31
 3 5 -21 242.54 14.98
 -3 -5 22 6.41 4.48
 3 -5 22 11.5 5.53
 -3 5 -22 4.08 4.21
 -3 5 -22 9.27 4.6
 3 5 -22 6.93 3.94
 -3 -5 23 70.8 8.74
 3 -5 23 98.67 10.56
 -3 5 -23 115.96 10.19
 -3 5 -23 67.38 8.41
 3 5 -23 85.39 8.79
 3 -5 23 102.48 9.96
 3 5 -24 9.59 4.54
 3 -5 24 7 4.73
 -3 -5 24 -1.19 4.06
 3 -5 24 8.12 4.86
 -3 5 -24 14.42 5.5
 -3 5 -24 13.71 5.18
 3 5 -25 164.45 13.17
 -3 5 -25 219.23 14.98
 -3 5 -25 178.01 14.13
 3 -5 25 194.8 15.65
 -3 -5 25 217.68 15.12
 3 -5 25 163.99 13.8
 3 5 -26 -4.58 4.2
 3 -5 26 -1.43 5.59
 -3 5 -26 3.6 5.02
 -3 5 -26 -1.27 4.66
 3 -5 26 2.56 4.69
 -3 -5 26 5.21 5.08
 3 5 -27 257.15 17.27
 -3 -5 27 276.31 18.6
 3 -5 27 279.25 18.3
 3 -5 27 251.95 18.71
 -3 5 -27 227.48 16.92
 -3 5 -27 279.97 18.5
 3 5 -28 3.67 4.3
 3 -5 28 10.61 6.66
 -3 5 -28 -2.57 5.48
 -3 5 -28 1.39 5.43
 3 -5 28 8.36 5.64
 -3 -5 28 15.7 6.55
 -3 -5 29 129.39 13.58
 3 5 -29 144.28 12.74
 3 -5 29 150.85 13.66
 -3 5 -29 123.7 13.1
 3 -5 29 167.04 15.09
 -3 5 -29 185.12 14.46
 3 -5 30 -1.61 5.63
 3 5 -30 -1.31 4.99
 -3 5 -30 13.76 6.14
 -3 5 -30 -3.04 5.06
 3 -5 30 7.54 6.32
 -3 -5 30 1.55 5.16
 3 -5 31 33.11 8.53
 3 5 -31 29.68 7.12
 -3 5 -31 25.55 7.49
 -3 5 -31 20.48 7.37
 3 -5 31 35.99 8.16
 -3 -5 31 4.81 6.43
 3 5 -32 -2.78 5.2
 -3 5 -32 1.46 5.93
 3 -5 32 6.81 6.51
 3 -5 32 -1.62 5.11
 -3 -5 32 -1.66 6.22
 -3 6 0 0.95 1.74
 3 -6 0 3.89 3.33
 3 -6 0 -2.9 3.3
 -3 6 1 22.4 3.13
 -3 6 -1 32.55 3.85
 3 -6 -1 26.11 4.93
 3 -6 1 35.61 5.53
 3 -6 1 17.45 4.54
 3 -6 -1 28.25 5.19
 3 6 -1 25.08 2.15
 -3 6 -2 23.01 2.06
 3 -6 -2 29.24 5.44
 3 -6 2 22.2 4.86
 3 -6 -2 33.85 5.4
 3 -6 2 25.87 5.45
 -3 6 2 20.86 2.85
 -3 6 -2 28.45 3.81
 3 -6 3 81.95 8.25
 3 -6 3 89.3 8.31
 3 -6 -3 65.69 7.64
 -3 6 -3 83.37 6.44
 3 -6 -3 62.29 7.43
 -3 6 3 66.92 4.85
 -3 6 -3 71.74 6.24
 -3 6 -3 74.82 4.27
 -3 6 -4 4.99 1.69
 3 -6 -4 10.68 3.65
 3 -6 4 7.63 3.73
 3 -6 -4 3.85 3.47
 3 -6 4 8.52 3.63
 -3 6 -4 14.02 3.24
 -3 6 -4 0.59 2.67
 -3 6 4 11.36 2.03
 3 -6 5 146.76 10.86
 3 -6 -5 146.92 10.82
 -3 6 -5 145.7 8.91
 3 -6 -5 139.12 10.71
 3 -6 5 128.74 10.46
 -3 6 -5 116.53 6.8
 3 -6 6 25.17 5.06
 3 -6 -6 22.9 4.91
 3 -6 6 27.24 5.1
 3 -6 -6 33.64 5.66
 -3 6 -6 27.29 3.11
 -3 6 -6 14.54 3.44
 3 6 -7 28.06 4.39
 3 -6 -7 34.1 5.76
 3 -6 7 25.87 5.11
 3 -6 7 34.44 5.53
 3 -6 -7 31.5 5.52
 -3 6 -7 35.07 3.8
 -3 6 -7 26.55 4.15
 3 6 -8 17.21 3.74
 3 -6 -8 9.39 3.82
 3 -6 8 12.82 4.5
 -3 6 -8 15.05 3.9
 3 -6 -8 17.03 4.48
 3 -6 8 3.69 3.33
 -3 6 -8 7.07 2.44
 -3 6 -8 16.43 3.44
 3 6 -9 4.4 2.63
 3 -6 -9 0.93 3.41
 3 -6 9 6.35 3.33
 -3 6 -9 5.84 3.19
 3 -6 -9 4.68 3.66
 3 -6 9 6.4 3.9
 -3 6 -9 4.84 2.4
 -3 6 -9 2.59 2.72
 3 6 -10 33.84 4.74
 3 -6 10 24.3 4.98
 3 -6 -10 29.42 5.23
 -3 6 -10 15.72 4.25
 3 -6 10 22.62 4.91
 3 -6 -10 24.07 4.92
 -3 6 -10 19.45 3.46
 -3 6 -10 24.83 4.16
 3 6 -11 31.02 4.81
 3 -6 11 42.86 5.7
 3 -6 -11 28.15 5.36
 -3 6 -11 32.02 5.62
 3 -6 -11 45.7 6.07
 3 -6 11 27.78 5.25
 -3 6 -11 46.89 5.38
 -3 6 -11 46.99 4.92
 -3 6 -12 24.85 4.07
 3 -6 -12 32.47 5.38
 3 -6 12 27.55 5.08
 -3 6 -12 24.92 4.28
 -3 -6 12 31.89 4.69
 -3 6 -12 22.89 5.09
 3 -6 -12 29.56 5.25
 3 -6 12 23.91 4.83
 3 6 -12 22.4 4.67
 3 6 -13 72.41 7.54
 -3 6 -13 82.54 8.46
 -3 6 -13 73.06 7.08
 -3 -6 13 74.85 7.1
 3 -6 -13 68.04 7.56
 3 -6 13 93.4 8.48
 3 -6 -13 85.25 8.04
 3 -6 13 81.55 7.89
 -3 6 -14 3.06 2.98
 3 -6 14 2.62 3.21
 3 6 -14 -0.85 3.1
 3 -6 -14 1.74 3.33
 3 -6 14 -0.87 3.26
 -3 -6 14 4.64 3.02
 3 -6 -14 6.12 3.54
 -3 6 -15 35.07 5.27
 3 -6 15 45.93 5.93
 3 6 -15 31.34 5.16
 3 -6 15 47.43 6.19
 3 -6 -15 40.32 5.68
 -3 6 -15 38.19 5.16
 -3 -6 15 37.24 5.59
 3 -6 -15 33.56 5.39
 -3 6 -16 27.47 4.93
 3 -6 16 12.89 4.41
 3 6 -16 13.5 4.35
 3 -6 16 17.11 4.29
 3 -6 -16 22.74 4.65
 -3 6 -16 26.49 4.62
 -3 -6 16 27.96 5.14
 3 -6 -16 10.15 3.72
 3 -6 -17 -2.49 3.3
 3 -6 17 -0.85 3.46
 -3 6 -17 3.3 3.28
 -3 -6 17 -0.89 3.12
 3 6 -17 1.86 3.18
 -3 6 -17 0.87 3.11
 3 -6 17 3.4 3.68
 3 -6 -17 0.83 3.29
 3 -6 -18 4.07 3.17
 3 -6 18 -0.85 3.12
 -3 6 -18 2.61 3.52
 -3 -6 18 2.81 3.2
 3 -6 18 0.97 3.24
 3 6 -18 0.96 3.53
 -3 6 -18 0.9 3.39
 3 -6 -18 0.81 2.91
 3 -6 18 8.48 3.94
 3 -6 19 1.7 3.05
 3 -6 -19 8.76 3.61
 -3 6 -19 0.91 3.43
 3 -6 19 2.02 3.79
 3 6 -19 5.97 3.81
 -3 6 -19 1.89 3.31
 3 -6 -19 11.11 3.65
 3 -6 19 10.16 4.05
 3 -6 -20 12.48 3.74
 3 -6 20 12.68 4.14
 -3 6 -20 24.94 5.48
 -3 -6 20 24.8 5.23
 3 -6 20 17.95 5.03
 3 6 -20 28.67 5.74
 -3 6 -20 19.74 5
 3 -6 20 20.24 4.57
 3 -6 -20 24.98 4.52
 3 -6 -21 22.95 4.67
 3 -6 21 14.29 4.43
 3 6 -21 28.55 5.77
 -3 -6 21 24.99 5.87
 3 -6 21 19.86 5.33
 3 -6 21 25.28 4.93
 3 -6 -21 18.33 4.08
 -3 6 -21 21.66 5.46
 -3 6 -21 28.11 5.69
 3 -6 21 22.44 5.63
 -3 -6 22 4.56 4.19
 3 -6 22 6.91 4.23
 -3 6 -22 4.32 4.05
 -3 6 -22 8.38 4.54
 3 -6 22 4.31 4.79
 3 6 -22 4.37 3.93
 3 6 -23 16.97 5
 -3 -6 23 10.76 4.7
 3 -6 23 25.23 5.98
 -3 6 -23 28.41 6.05
 -3 6 -23 6.79 4.53
 3 -6 23 20.58 6.58
 3 6 -24 14.01 5.05
 -3 -6 24 3.76 4.5
 3 -6 24 -1.25 4.5
 -3 6 -24 3.41 4.84
 -3 6 -24 1.19 4.55
 3 -6 24 3.02 5.16
 3 6 -25 3.62 4.79
 -3 -6 25 1.32 4.72
 3 -6 25 -1.31 4.7
 -3 6 -25 -1.18 4.86
 -3 6 -25 6.23 5.04
 3 -6 25 1.55 5.3
 3 6 -26 7.47 5.04
 -3 -6 26 6.88 5.37
 3 -6 26 6.83 4.79
 -3 6 -26 -1.22 4.19
 -3 6 -26 3.92 4.69
 3 -6 26 3.18 5.44
 3 6 -27 1.28 4.61
 -3 -6 27 -5.75 5.16
 3 -6 27 2.85 4.87
 -3 6 -27 -2.54 4.75
 -3 6 -27 -4.13 5.47
 3 -6 27 -1.63 5.85
 3 6 -28 -3.97 4.64
 3 -6 28 15.04 7.77
 -3 6 -28 7.19 5.93
 -3 -6 28 6.01 5.75
 3 -6 28 2.97 5.44
 -3 6 -28 3.94 5.12
 3 6 -29 -1.37 4.79
 3 -6 29 1.71 6.29
 -3 6 -29 -4.49 6.37
 -3 -6 29 9.39 5.74
 3 -6 29 -1.54 5.27
 -3 6 -29 2.71 5.77
 3 6 -30 -1.4 5.15
 -3 -6 30 -1.63 5.56
 3 -6 30 9.6 5.99
 3 -6 30 -3.52 6.16
 -3 6 -30 13.97 6.41
 -3 6 -30 4.68 5.72
 -3 7 0 0.56 2.4
 3 -7 0 -1.16 3.77
 3 -7 0 1.16 3.54
 3 -7 -1 186.64 13.7
 3 -7 1 170.8 13.16
 3 -7 1 166.73 13.07
 3 -7 -1 176.81 13.42
 -3 7 1 167.49 9.81
 -3 7 -1 181.42 10.63
 3 -7 -2 33.61 6.31
 3 -7 2 36.81 7.02
 -3 7 2 31.83 3.79
 -3 7 -2 32.52 4.45
 3 -7 -2 30.24 6.07
 3 -7 2 31.13 6.09
 3 -7 3 29.74 6.04
 3 -7 -3 17.36 4.97
 -3 7 -3 39.63 5
 3 -7 3 32.14 6.12
 3 -7 -3 47.61 6.91
 3 -7 4 1.14 3.89
 3 -7 -4 1.15 3.74
 3 -7 -4 -2.32 3.86
 3 -7 4 5.7 3.7
 -3 7 -4 -1.35 2.69
 3 -7 -5 -1.15 4.4
 3 -7 5 1.13 3.66
 3 7 -5 2.34 2.99
 3 -7 -5 2.3 4.13
 3 -7 5 7.92 4.5
 -3 7 -5 4.1 2.82
 -3 7 -6 25.66 4.48
 3 -7 6 30.18 5.86
 3 -7 -6 34.27 6.42
 -3 7 -6 22.5 4.47
 3 -7 6 15.72 5.08
 3 -7 -6 16.04 5.32
 3 7 -6 26.99 4.74
 -3 7 -7 80.81 7.08
 -3 7 -7 67.74 7.32
 3 7 -7 76.67 7.37
 3 -7 7 79.72 8.72
 3 -7 -7 82.75 8.95
 3 -7 -7 64.82 8.18
 3 -7 7 89 9.24
 3 -7 8 26.47 5.58
 -3 7 -8 12.89 3.78
 -3 7 -8 22.24 4.82
 3 -7 8 26.33 5.74
 3 -7 -8 24.7 5.48
 3 -7 -8 18.02 5.43
 3 -7 9 197.63 14.19
 3 -7 -9 227.57 14.99
 -3 7 -9 196.54 12.28
 3 7 -9 211.01 13.05
 -3 7 -9 201.2 13.39
 3 -7 9 195.49 14.06
 3 -7 -9 197.71 14.25
 -3 7 -10 3.9 3.73
 3 -7 10 8.65 4.22
 3 -7 -10 6.61 4.22
 3 -7 10 11.83 4.59
 3 -7 -10 8.78 4.2
 -3 7 -10 3.02 3.01
 3 7 -10 8.69 3.71
 -3 7 -11 73.04 8.21
 3 7 -11 84.44 8.11
 3 -7 11 71.37 8.46
 3 -7 -11 60.66 7.62
 -3 7 -11 77.7 7.3
 3 -7 -11 76.21 8.83
 3 -7 11 72.75 8.38
 -3 7 -12 8.45 4.22
 3 -7 12 10.59 4.15
 3 -7 -12 11.8 4.73
 3 -7 12 16.92 4.74
 3 -7 -12 13.89 4.92
 -3 7 -12 15.05 3.95
 3 7 -12 8.2 4.31
 -3 7 -13 5.48 4.02
 3 -7 13 10.51 4.48
 3 -7 -13 -1.06 3.53
 3 -7 13 14.66 4.53
 3 -7 -13 8.41 4.34
 -3 7 -13 8.15 3.58
 3 7 -13 0.93 3.71
 -3 7 -14 7.95 4.36
 3 -7 14 10.43 4.46
 3 -7 -14 17.67 4.79
 3 -7 -14 14.49 4.77
 3 -7 14 10.4 4.38
 -3 7 -14 12.6 4.03
 3 7 -14 7.64 3.89
 -3 7 -15 17.63 5.18
 3 -7 -15 8.19 4.01
 3 -7 15 16.58 4.9
 3 -7 -15 1.02 3.51
 3 -7 15 14.47 4.89
 -3 7 -15 11.33 4.13
 3 7 -15 15.71 4.88
 3 -7 16 37.08 6.37
 3 -7 -16 26.2 5.47
 3 -7 16 39.05 6.55
 3 -7 -16 28.15 5.46
 -3 -7 16 17.92 4.54
 -3 7 -16 27.14 5.17
 3 7 -16 19.25 5.28
 3 -7 17 78.84 8.59
 -3 -7 17 89.35 8.78
 3 -7 -17 90.12 8.91
 3 -7 17 86.89 9.13
 3 -7 -17 77.15 8.44
 -3 7 -17 104.43 9.16
 3 7 -17 91.7 9.22
 3 -7 -18 1.95 3.8
 3 -7 18 -1.02 3.89
 -3 -7 18 -1.03 3.59
 3 7 -18 4.31 4.12
 3 -7 18 -1.02 4.12
 3 -7 -18 -1.94 3.86
 -3 7 -18 0.98 3.66
 3 -7 -19 75.46 8.33
 -3 7 -19 96.31 9.46
 -3 -7 19 100.44 9.6
 3 -7 19 101.03 9.5
 -3 7 -19 116.85 9.61
 3 -7 19 84.05 9.13
 3 7 -19 86.14 9.14
 3 -7 -19 102.17 9.24
 3 -7 20 5.04 4.09
 3 -7 -20 1.87 3.43
 3 7 -20 12.48 5.42
 -3 7 -20 5.27 4.5
 3 -7 20 8.08 4.51
 3 -7 -20 4.68 4.06
 -3 7 -20 2.96 4.21
 -3 -7 20 6.69 4.43
 3 -7 -21 12.79 4.29
 3 -7 21 26.18 5.69
 3 7 -21 17.54 5.47
 -3 7 -21 14.27 5.41
 3 -7 21 16.1 4.91
 3 -7 -21 16.51 4.59
 -3 -7 21 26.77 6.14
 -3 7 -21 18.55 5.27
 -3 7 -22 -2.29 4.46
 -3 7 -22 -3.22 4.5
 -3 -7 22 -1.22 3.95
 3 7 -22 -1.2 4.32
 -3 7 -23 -3.58 4.82
 -3 -7 23 -1.27 4.46
 -3 7 -23 3.36 4.76
 3 -7 23 -6.59 6.17
 3 7 -23 1.24 4.45
 -3 -7 24 5.32 5.01
 3 -7 24 17.66 6.16
 3 7 -24 15.32 5.71
 -3 7 -24 19.93 6.34
 3 -7 24 18.49 6.82
 -3 7 -24 11.61 5.2
 -3 -7 25 20.84 6.31
 3 -7 25 9.88 5.2
 3 -7 25 17.16 7.09
 3 7 -25 11.83 5.71
 -3 7 -25 18.25 5.92
 -3 7 -25 12.04 5.23
 -3 -7 26 7.27 4.59
 3 -7 26 2.93 5.15
 3 -7 26 5.27 6.98
 3 7 -26 10.82 5.76
 -3 7 -26 -1.36 4.79
 -3 7 -26 13.72 5.65
 -3 -7 27 49.99 8.66
 3 -7 27 56.4 9.09
 3 7 -27 41.76 7.91
 -3 7 -27 32.86 7.89
 3 -7 27 48.51 10.04
 -3 7 -27 47.73 8.29
 3 -8 0 -1.36 5
 3 -8 0 1.37 4.32
 3 -8 1 24.48 5.96
 3 -8 -1 25.95 6.92
 3 -8 1 25.95 6.25
 3 -8 -1 32.92 6.86
 -3 8 -2 2.31 3
 3 -8 2 2.72 4.41
 3 -8 -2 8.23 4.57
 3 -8 2 1.35 4.75
 3 -8 -2 4.1 4.55
 3 8 -3 -2.61 3.39
 -3 8 -3 4.57 3.02
 -3 8 -3 -1.54 3.17
 3 -8 3 -1.36 4.15
 3 -8 -3 5.47 4.8
 3 -8 3 8.11 5.17
 3 -8 -3 1.36 4.89
 3 8 -4 -3.52 4.57
 -3 8 -4 -2.33 3.14
 -3 8 -4 -2.42 3.02
 3 -8 4 6.71 5.03
 3 -8 -4 -4.07 4.53
 3 -8 4 2.69 4.61
 3 -8 -4 -2.73 4.55
 3 8 -5 -0.89 3.61
 -3 8 -5 -0.85 3.39
 3 -8 -5 1.36 4.4
 3 -8 5 4.01 4.46
 -3 8 -5 6.25 3.38
 3 -8 5 1.33 5.29
 3 -8 -5 5.42 4.97
 -3 8 -6 3.59 3.76
 3 -8 -6 14.86 5.27
 3 -8 6 7.95 4.65
 -3 8 -6 3.95 3.21
 3 -8 6 13.24 5.36
 3 -8 -6 1.35 4.61
 3 8 -7 1.85 4.18
 -3 8 -7 1.88 3.75
 3 -8 7 17.1 5.7
 3 -8 -7 9.38 5.33
 -3 8 -7 10.4 3.57
 3 -8 -7 9.34 5.11
 3 -8 7 3.93 4.49
 3 8 -8 8.5 4.15
 -3 8 -8 3.94 3.62
 3 -8 8 2.6 4.34
 3 -8 -8 -1.33 4.76
 -3 8 -8 4.87 3.63
 3 -8 -8 9.25 5.06
 3 -8 8 5.19 4.55
 3 8 -9 27.04 5.74
 -3 8 -9 33.99 5.95
 3 -8 9 45.19 7.41
 3 -8 -9 13.14 5.62
 -3 8 -9 38.05 5.77
 3 -8 9 36.07 7.13
 3 -8 -9 52.44 7.98
 3 8 -10 3.95 4.34
 -3 8 -10 6.43 4.42
 3 -8 10 -1.28 4.48
 3 -8 -10 -1.3 4.96
 -3 8 -10 3.39 3.78
 3 -8 10 5.11 4.79
 3 -8 -10 5.18 4.85
 3 8 -11 10.06 4.56
 -3 8 -11 11.16 4.44
 3 -8 11 1.27 4.45
 3 -8 -11 8.98 5.01
 -3 8 -11 7.77 4.02
 3 -8 11 5.06 4.74
 3 -8 -11 5.12 4.8
 3 8 -12 -1.03 3.93
 -3 8 -12 -2.32 4.15
 3 -8 -12 6.32 4.73
 3 -8 12 2.51 4.3
 -3 8 -12 4.42 3.38
 3 -8 12 3.77 4.19
 3 -8 -12 10.09 5.2
 3 8 -13 -5.25 4.4
 -3 8 -13 -2.4 4.31
 3 -8 -13 -1.25 4.47
 3 -8 13 3.73 4.56
 -3 8 -13 0.9 3.25
 3 -8 13 1.25 4.67
 3 -8 -13 -7.47 4.76
 3 8 -14 2.15 4.27
 -3 8 -14 -1.24 4.65
 3 -8 14 4.93 5.08
 3 -8 -14 3.68 4.59
 -3 8 -14 0.93 3.26
 3 -8 14 7.4 4.62
 3 -8 -14 2.46 4.6
 3 8 -15 -11.05 4.86
 -3 8 -15 -3.84 5.08
 3 -8 15 1.22 4.48
 3 -8 -15 1.21 4.52
 -3 8 -15 1.92 3.6
 3 -8 15 -1.22 4.68
 3 -8 -15 1.21 4.13
 3 8 -16 20.4 5.64
 -3 8 -16 14.52 5.99
 3 -8 16 18.22 5.6
 3 -8 -16 16.63 5.7
 3 -8 16 4.85 4.66
 3 -8 -16 10.67 4.99
 -3 8 -16 15.87 4.7
 3 -8 17 7.23 4.62
 3 -8 -17 16.29 5.85
 3 8 -17 9.34 4.57
 3 -8 17 4.83 5.31
 3 -8 -17 14.01 5.22
 -3 8 -17 8.21 4.39
 3 -8 -18 3.43 4.63
 3 -8 18 1.2 4.4
 3 8 -18 -1.19 4.38
 3 -8 18 2.4 4.77
 3 -8 -18 4.59 4.3
 -3 8 -18 -1.06 4.06
 3 -8 -19 -2.24 4.38
 3 -8 19 13.15 5.86
 3 8 -19 17.11 5.61
 3 -8 19 1.19 4.66
 3 -8 -19 -1.12 4.71
 -3 8 -19 10.97 4.68
 3 -8 20 2.38 4.65
 3 -8 -20 -1.1 4.38
 3 8 -20 -2.51 4.18
 3 -8 20 -1.19 5.23
 3 -8 -20 1.1 4.39
 -3 8 -20 2.27 4.25
 3 -8 21 -1.19 4.26
 3 -8 -21 -1.08 4.13
 -3 8 -21 1.18 4.77
 3 8 -21 6.43 4.82
 3 -8 21 1.18 4.71
 3 -8 -21 -2.16 4.05
 3 -8 22 2.38 4.55
 -3 -8 22 -5.24 5.01
 3 8 -22 2.65 4.75
 -3 8 -22 6.11 4.94
 3 -8 22 -3.55 4.61
 -3 8 -23 3.8 4.75
 3 8 -23 1.36 4.98
 -3 -8 23 -2.72 4.66
 3 8 -24 1.39 5.22
 -3 -8 24 -1.42 5.09
 3 -8 24 -3.71 6.51
 -3 8 -24 5.28 5.15
 3 9 0 -2.87 3.51
 3 -9 0 -3.22 5.9
 3 -9 0 3.22 5.08
 3 9 -1 110.96 9.61
 -3 9 -1 98.11 8.94
 3 -9 1 113.86 12.23
 3 -9 -1 85.32 11.18
 3 -9 1 73.86 10.67
 3 -9 -1 95.09 11.46
 -3 9 -2 11.37 4.61
 3 -9 2 11.18 5.75
 3 -9 -2 17.7 6.76
 3 9 -2 11.7 4.62
 3 -9 2 9.59 5.49
 3 -9 -2 24.16 7.09
 -3 9 -3 31.63 5.69
 3 -9 3 46.05 8.66
 3 -9 -3 24.08 7.13
 3 9 -3 38.46 6.08
 3 -9 3 28.62 7.17
 3 -9 -3 19.28 6.93
 3 -9 4 6.32 5.4
 3 -9 -4 6.4 5.48
 3 -9 4 1.58 5.12
 3 -9 -4 1.6 5.19
 -3 9 -4 11.48 4.43
 3 -9 5 28.19 7.4
 3 -9 -5 19.1 6.79
 3 9 -5 11.14 4.47
 3 -9 5 7.85 6.26
 3 -9 -5 12.72 6.33
 -3 9 -5 9.77 3.99
 -3 9 -6 6.91 3.7
 3 -9 -6 11.06 5.8
 3 -9 6 4.66 5.32
 3 9 -6 11.36 5
 3 -9 6 10.89 5.95
 3 -9 -6 -1.58 5.12
 -3 9 -6 0.89 3.88
 -3 9 -7 47.54 6.8
 3 -9 7 64.64 9.54
 3 -9 -7 51.65 8.6
 3 9 -7 62.12 7.63
 3 -9 7 55.45 9.1
 3 -9 -7 50.23 8.87
 -3 9 -7 61.59 7.36
 -3 9 -8 3.24 4.13
 3 -9 8 1.52 4.81
 3 -9 -8 4.65 5.81
 3 9 -8 -1.07 4.18
 3 -9 8 3.06 5.84
 3 -9 -8 1.55 5.18
 -3 9 -8 0.92 4.27
 3 9 -9 104.63 10.09
 -3 9 -9 110.24 10.41
 -3 9 -9 108.26 9.6
 3 -9 9 111.84 11.97
 3 -9 -9 102.82 12.08
 3 -9 9 110.02 11.88
 3 -9 -9 93.48 11.66
 -3 9 -10 23.37 6.08
 3 -9 10 14.94 5.96
 3 -9 -10 15.12 6.14
 3 9 -10 11.09 5.04
 3 -9 10 7.49 5.27
 3 -9 -10 19.74 6.69
 -3 9 -10 5.69 4.61
 -3 9 -11 57.03 8.1
 3 -9 11 60.56 9.44
 3 -9 -11 43.25 8.44
 3 9 -11 45.15 7
 3 -9 11 69.59 9.73
 3 -9 -11 40.39 8.39
 -3 9 -11 70.29 7.78
 -3 9 -12 15.07 5.55
 3 -9 12 7.32 5.96
 3 -9 -12 20.55 6.48
 3 9 -12 21.85 5.8
 3 -9 12 11.73 6.18
 3 -9 -12 29.53 7.43
 -3 9 -12 21.65 5.46
 -3 9 -13 3.9 4.88
 3 -9 13 13.02 5.65
 3 -9 -13 7.24 4.97
 3 9 -13 8.25 4.43
 3 -9 13 10.15 5.98
 3 -9 -13 8.71 5.22
 -3 9 -13 25.15 5.51
 -3 9 -14 2.68 4.81
 3 -9 -14 -1.43 4.88
 3 -9 14 -1.44 5.5
 3 9 -14 -1.2 4.51
 3 -9 14 1.44 5.39
 3 -9 -14 -1.43 4.64
 -3 9 -14 -4.11 4.09
 -3 9 -15 20.71 6.54
 3 -9 -15 19.59 6.36
 3 -9 15 15.72 6.11
 3 9 -15 17.25 6.14
 3 -9 15 15.7 6.3
 3 -9 -15 15.49 6.22
 -3 9 -15 16.89 5.21
 -3 9 -16 1.42 4.87
 3 -9 16 5.68 5.32
 3 -9 -16 6.9 5.38
 3 -9 16 9.92 5.94
 3 -9 -16 12.43 5.59
 3 9 -16 -5.06 5.81
 -3 9 -16 5.43 4.78
 3 -9 17 44.97 8.14
 3 -9 -17 55.68 8.84
 3 -9 17 40.82 8.15
 3 -9 -17 47.53 8.01
 3 9 -17 52.95 8.13
 -3 9 -17 42.61 7.05
 3 -9 18 4.19 5.45
 3 -9 -18 -1.33 5.3
 3 -9 -18 -2.67 4.89
 3 -9 18 -1.4 5.01
 3 9 -18 3.95 4.62
 -3 9 -18 -1.15 4.42
 3 -9 19 50.09 8.51
 3 -9 -19 32.76 7.58
 3 -9 -19 49.78 8.28
 3 -9 19 40.18 7.86
 3 9 -19 32.36 6.93
 -3 9 -19 61.8 8.32
 3 -9 20 15.23 6.02
 3 -9 -20 27.02 6.77
 3 9 -20 13.79 5.61
 3 -9 20 27.64 7.03
 3 -9 -20 16.68 6.08
 -3 9 -20 4.9 4.99
 -3 10 0 5.92 4.27
 3 -10 0 -3.72 6.37
 3 10 0 1.07 4.19
 3 -10 0 -3.71 6.51
 -3 10 -1 7.86 4.13
 -3 10 1 8.94 4.37
 3 -10 1 -1.86 6.52
 3 -10 -1 18.63 7.55
 3 10 1 12.78 4.83
 3 -10 1 1.85 6.65
 3 -10 -1 13.01 7.11
 -3 10 -2 6.9 4.2
 3 -10 2 3.7 6.33
 3 -10 -2 -1.86 5.87
 3 10 2 2.11 3.88
 3 10 -2 3.29 4.28
 3 -10 2 -7.38 6.62
 3 -10 -2 3.71 6.19
 3 -10 3 -1.83 6.58
 3 -10 -3 1.85 6.18
 3 -10 3 -7.36 7.03
 3 -10 -3 -3.71 6.35
 3 10 -3 -2.22 4.33
 3 10 3 7.36 4.25
 -3 10 -3 -2.97 3.93
 3 -10 4 -1.82 6.54
 3 -10 -4 1.84 6.31
 3 -10 4 -1.83 6.7
 3 -10 -4 7.39 6.63
 -3 10 -4 5.96 4.16
 3 -10 5 3.61 5.86
 3 -10 -5 -1.83 6.27
 3 -10 5 -5.45 6.22
 3 -10 -5 1.84 6.59
 3 10 -5 -2.3 4.39
 -3 10 -5 3.99 4.32
 3 -10 6 1.8 5.51
 3 -10 -6 -1.82 6.67
 3 -10 6 -3.6 6.31
 3 -10 -6 9.11 7.76
 3 10 -6 -3.49 5.11
 -3 10 -6 5.02 3.84
 3 -10 -7 -1.81 5.71
 3 -10 7 -1.78 6.82
 3 -10 7 -3.57 6.1
 3 -10 -7 1.81 6.35
 3 10 -7 5.9 4.86
 -3 10 -7 -1.01 4.31
 3 -10 -8 8.95 6.57
 3 -10 8 1.76 6.18
 3 -10 8 3.54 5.9
 3 -10 -8 -3.58 6.71
 3 10 -8 1.2 4.3
 -3 10 -8 -4.12 4.17
 3 -10 9 10.5 6.96
 3 -10 -9 15.92 7.41
 3 10 -9 3.65 4.84
 3 -10 9 5.25 6.82
 3 -10 -9 5.31 5.58
 -3 10 -9 1.04 4.38
 -3 10 -10 -1.26 4.99
 3 -10 10 8.65 6.48
 3 -10 -10 -1.75 6.14
 3 10 -10 6.18 5.09
 3 -10 10 3.47 5.93
 3 -10 -10 8.75 6.96
 -3 10 -10 2.11 4.03
 -3 10 -11 2.6 4.56
 3 -10 11 -1.71 5.56
 3 -10 -11 10.35 6.46
 3 10 -11 -1.26 4.51
 3 -10 11 -1.71 5.86
 3 -10 -11 5.17 5.9
 -3 10 -11 1.07 3.93
 -3 10 -12 1.34 4.82
 3 -10 12 6.77 6.08
 3 -10 -12 -1.7 5.66
 3 10 -12 10.29 5.57
 3 -10 12 -1.7 6.23
 3 -10 -12 -1.7 6.51
 -3 10 -12 2.18 4.24
 -3 10 -13 1.39 5.42
 3 -10 13 -5.04 6.02
 3 -10 -13 6.69 6.4
 3 10 -13 -1.31 4.92
 3 -10 13 -3.35 7.02
 3 -10 -13 3.34 6
 -3 10 -13 4.43 4.56
 -3 10 -14 7.15 5.47
 3 -10 14 -1.66 5.82
 3 -10 -14 -1.65 6.17
 3 -10 14 -5 6.74
 3 -10 -14 3.3 6.05
 3 10 -14 10.72 5.89
 -3 10 -14 3.39 4.24
 -4 0 0 2445.72 86.34
 4 0 0 2331.82 88.32
 4 0 0 2437.14 88.51
 4 0 1 2.07 2.27
 4 0 -1 6.78 2.68
 -4 0 -1 -0.18 0.67
 4 0 1 -0.52 2.05
 4 0 -1 2.61 2.39
 -4 0 -1 0.28 1.64
 -4 0 -2 1074.71 38.87
 4 0 2 1033.26 40.62
 4 0 -2 1029.27 40.67
 4 0 -2 998.11 40.58
 4 0 2 1063.22 40.71
 4 0 3 0.51 2.02
 4 0 -3 -0.52 1.96
 4 0 3 0.51 1.82
 4 0 -3 0.52 1.96
 -4 0 -3 1.24 1.4
 4 0 3 -0.54 1.69
 4 0 4 112.75 6.74
 4 0 -4 116.76 7.62
 4 0 4 117.6 7.5
 4 0 -4 114.78 7.61
 4 0 4 116.44 7.67
 4 0 -4 126.28 7.85
 4 0 4 112.26 7.44
 -4 0 -4 115.85 6.42
 4 0 -5 -0.52 1.83
 4 0 5 -0.5 1.79
 4 0 5 1.2 1.5
 4 0 -5 0.53 1.73
 4 0 5 2.14 2.05
 -4 0 -5 -0.34 1.34
 4 0 -5 0.52 2
 4 0 5 -0.5 1.9
 -4 0 -6 322.16 14.43
 4 0 6 339.96 15.49
 4 0 -6 336.36 15.65
 4 0 6 321.9 15.61
 4 0 -6 347.89 15.79
 4 0 -6 351.29 15.84
 4 0 6 354.81 15.64
 4 0 6 325.22 12.74
 4 0 -7 2.6 2.18
 4 0 7 -0.49 1.89
 4 0 7 1.15 0.95
 4 0 -7 -0.53 1.86
 4 0 7 2.13 2.23
 -4 0 -7 1.17 1.64
 4 0 -7 -0.52 1.99
 4 0 7 -0.48 1.7
 4 0 8 1481.29 55.74
 4 0 -8 1504.83 56.19
 4 0 8 1548.89 55.92
 4 0 -8 1436.02 55.96
 4 0 -8 1538.36 56.35
 4 0 8 1530.42 56.31
 4 0 8 1449.39 53.37
 -4 0 -8 1475.45 55.22
 -4 0 -9 0.45 1.78
 4 0 9 2.12 2.4
 4 0 9 -0.47 1.94
 4 0 -9 0.51 1.92
 4 0 9 0.23 1.21
 4 0 -9 -2.57 2
 4 0 9 -0.47 1.79
 -4 0 -10 1473.11 55.48
 4 0 10 1415.07 53.63
 4 0 10 1534.46 55.55
 4 0 10 1515.64 55.46
 4 0 -10 1460.02 55.69
 4 0 -10 1484.88 55.75
 4 0 10 1526.43 56.08
 4 0 11 -0.45 1.87
 4 0 -11 -1.01 1.93
 4 0 11 0.31 1.32
 4 0 -11 3.77 1.63
 -4 0 -11 2.05 1.88
 4 0 -11 0.5 1.81
 4 0 11 0.9 1.76
 4 0 11 -1.05 2.13
 -4 0 -12 206.15 11.15
 4 0 12 199.58 9.78
 4 0 12 212.6 10.67
 4 0 -12 194.13 10.7
 4 0 12 208.94 10.56
 4 0 -12 202.57 10.89
 4 0 -12 209.49 9.82
 4 0 13 0.43 1.85
 4 0 -13 -0.98 1.92
 4 0 -13 1.75 1.52
 4 0 13 2.63 1.74
 4 0 -13 1.48 1.81
 4 0 13 -1.15 1.78
 4 0 14 42.87 4.09
 4 0 -14 52.36 4.73
 4 0 -14 46.38 3.95
 4 0 14 43.87 4.24
 4 0 14 39.65 4.03
 4 0 -14 44.43 4.45
 4 0 15 -1.26 2.09
 4 0 15 -1.33 2.33
 4 0 15 0.46 1.74
 4 0 -15 0.48 1.77
 4 0 -15 0.39 1.74
 4 0 15 -2.92 2.12
 4 0 -15 -1.43 1.71
 -4 0 -15 -1.36 2.65
 4 0 16 348.18 16.54
 4 0 -16 369.19 16.45
 4 0 16 374.18 16.03
 4 0 -16 353.89 15.91
 4 0 16 355.3 15.93
 4 0 -16 372.44 16.49
 4 0 16 362.54 17.93
 -4 0 -16 363.69 18.34
 4 0 17 -0.73 2.86
 4 0 17 1.62 2.33
 -4 0 -17 0.79 2.88
 4 0 -17 -0.43 1.75
 4 0 -17 0.47 1.89
 4 0 17 0.4 1.92
 4 0 17 -1.97 2
 4 0 -17 2.78 1.97
 4 0 18 734.78 30.54
 4 0 -18 721.61 29.54
 4 0 18 765.98 29.14
 4 0 -18 751.68 29.72
 4 0 18 716.11 28.95
 -4 0 -18 803.81 32.98
 4 0 18 707.72 31.72
 4 0 -18 750.08 29.69
 -4 0 -19 5.34 3.6
 4 0 -19 2.24 2.19
 4 0 19 1.86 1.66
 4 0 19 1.49 1.76
 4 0 -19 0.91 1.87
 4 0 19 0.8 2.6
 4 0 -19 2.9 2.12
 -4 0 -20 356.92 19.05
 4 0 -20 331.51 15.34
 4 0 20 345.7 18.13
 4 0 20 347.86 14.92
 4 0 -20 332.25 15.35
 4 0 -20 337.55 15.92
 4 0 20 341.95 14.89
 -4 0 -21 1 3.49
 4 0 -21 1.7 1.81
 4 0 21 0.87 3.27
 4 0 -21 -0.86 1.77
 4 0 21 -4.19 2.97
 4 0 -22 18.51 2.93
 4 0 22 14.08 3.67
 4 0 22 7.27 3.37
 4 0 -22 17.04 2.76
 4 0 23 1.89 3.31
 4 0 23 4.71 3.23
 4 0 24 28.44 5.33
 4 0 24 28.17 4.88
 4 0 -24 42.5 4.9
 4 0 25 1.02 3.4
 4 0 -25 -0.66 2.93
 4 0 25 0.87 3.13
 4 0 26 188.85 13.55
 4 0 26 195.83 13.03
 4 0 27 0.96 3.59
 4 0 27 -2.18 3.54
 4 0 28 176.53 13.17
 4 0 28 208.78 14.54
 4 0 -28 209.95 14
 4 0 29 1.17 4.18
 4 0 -29 1.07 3.91
 4 0 29 6.28 4.38
 4 0 30 39.69 6.81
 4 0 30 25.06 5.66
 4 0 -30 45.39 6.88
 4 0 -31 3.46 4.33
 4 0 31 -1.13 3.97
 4 0 31 -1.24 4.33
 4 0 -32 -1.2 4.68
 4 0 32 5.87 4.49
 4 0 32 6.36 4.87
 4 0 -33 3.72 5.02
 4 0 33 -2.43 4.04
 4 0 33 -1.31 4.36
 4 0 -34 17.95 6.68
 4 0 34 13.81 5.63
 4 0 34 20.19 6.03
 4 0 -35 -1.32 5.16
 4 0 35 -1.29 4.63
 4 0 35 4.14 4.95
 4 -1 0 1046.23 42.17
 4 -1 0 1047.41 42.13
 4 -1 0 1123.05 40.47
 -4 -1 0 1098.24 39.74
 4 -1 1 146.26 8.51
 4 -1 -1 123.3 8.18
 4 -1 1 129.38 8.25
 4 -1 -1 125.28 8.23
 4 -1 1 148.52 7.21
 -4 -1 -1 129.51 6.41
 -4 1 -1 129.08 7.09
 -4 -1 1 132.58 6.4
 -4 -1 2 794.85 28.88
 -4 1 -2 762.77 29.34
 4 -1 2 794.44 32.35
 4 -1 -2 793.85 32.45
 4 -1 2 826.22 32.51
 4 -1 -2 794.91 32.41
 4 -1 2 851.73 31.01
 -4 -1 -2 824.79 30.21
 -4 1 -2 834.86 31.03
 -4 -1 2 848.56 29.95
 -4 1 -3 307.96 12.46
 -4 -1 3 305.85 12.19
 -4 -1 -3 324.28 13.32
 -4 1 -3 331.6 14
 4 -1 -3 334.27 15.39
 4 -1 3 347.38 15.38
 4 -1 3 325.81 15.18
 4 -1 -3 299.14 14.94
 4 -1 3 330.16 14
 -4 1 -4 550.94 20.72
 -4 -1 4 517.93 20.59
 -4 -1 -4 556.24 21.63
 -4 1 -4 577.59 22.31
 4 -1 -4 557 23.52
 4 -1 4 551.57 23.36
 4 -1 4 521.33 23.4
 4 -1 -4 567.11 23.55
 4 -1 4 580 23.52
 4 -1 -4 545.38 23.45
 4 -1 4 578.5 22.43
 -4 1 -5 81.85 4.51
 -4 -1 -5 70.91 4.97
 -4 1 -5 96.74 5.86
 4 -1 5 89.6 6.33
 4 -1 -5 88.76 6.45
 4 -1 5 92.91 6.58
 4 -1 -5 80.06 6.17
 4 -1 5 80.15 6.14
 -4 1 5 90.95 4.89
 4 -1 5 83.09 5.68
 -4 1 -6 505.59 20.2
 4 1 6 518.31 19.27
 -4 1 -6 557.19 21.8
 -4 -1 -6 514 21.21
 4 -1 -6 530.75 22.63
 4 -1 6 577.58 22.73
 4 -1 6 528.26 22.75
 4 -1 6 523.39 22.36
 4 -1 -6 520.89 22.51
 -4 1 6 553.02 20.33
 4 -1 7 494.53 18.57
 4 1 7 449.54 17.76
 -4 1 -7 470.24 19.93
 -4 -1 -7 454.97 19.57
 4 -1 -7 504.3 21.01
 4 -1 7 493.3 20.65
 4 -1 7 490.55 21.03
 4 -1 7 481.14 20.58
 4 -1 -7 495.72 20.91
 -4 1 7 482.4 18.36
 4 -1 8 709.86 27.06
 4 -1 8 709.59 28.9
 4 -1 -8 719.48 29.29
 4 -1 8 720.05 29.45
 -4 1 8 728.82 26.65
 4 -1 -8 706.68 29.19
 4 -1 8 697.64 28.79
 -4 1 -8 739.14 28.7
 -4 -1 -8 712.18 28.35
 4 -1 9 24.58 3.65
 4 -1 -9 28.6 3.72
 4 -1 9 20.53 3.21
 -4 1 9 19.09 2.06
 4 -1 9 27.46 2.69
 -4 -1 -9 17.28 2.91
 4 -1 -9 22.14 3.38
 4 -1 9 19.43 3.15
 -4 1 -9 23.44 3.22
 -4 1 -10 532.54 22.47
 -4 -1 -10 527.25 22.49
 4 -1 10 534.89 21.04
 4 -1 -10 526 20.38
 4 -1 10 551.34 22.96
 4 -1 10 560.54 22.44
 4 -1 -10 529.84 22.59
 4 -1 10 518.84 22.16
 4 -1 -10 495.39 22.37
 -4 -1 -11 149.37 9.17
 4 -1 11 161.42 9.43
 4 -1 -11 151.41 7.28
 4 1 -11 145.33 8.11
 4 -1 11 139.29 7.74
 4 -1 11 161.49 8.83
 4 -1 -11 163.46 9.13
 4 -1 11 155.74 8.72
 4 -1 -11 158.64 9.05
 4 -1 12 451.07 19.2
 4 -1 12 447.78 18.56
 4 -1 -12 431.42 19.36
 -4 -1 -12 475.31 20.39
 4 -1 -12 434.47 19.44
 4 -1 12 441.6 19.13
 4 -1 -12 437.05 17.65
 4 1 -12 448.81 18.79
 4 -1 12 448.93 19.9
 4 -1 -13 30.44 3.77
 4 -1 13 28.6 3.51
 4 -1 13 23.13 3.09
 4 -1 -13 24.54 2.63
 4 1 -13 20.03 2.95
 4 1 13 22.07 3.21
 4 -1 13 25.88 3.66
 4 1 13 22.98 3.36
 4 -1 -13 23.7 3.31
 4 -1 13 18.72 3.04
 4 -1 14 226.49 12.1
 4 -1 -14 221.49 10.41
 4 1 -14 233.94 11.56
 4 1 14 230.32 11.58
 4 -1 14 240.5 11.64
 4 -1 -14 244.13 11.95
 4 1 14 225.4 11.52
 4 -1 -14 235.35 11.89
 4 -1 14 230.12 11.47
 4 1 14 242.63 12.86
 4 -1 14 241.96 13.05
 -4 1 -14 231.23 12.77
 4 -1 14 246.08 11.68
 4 -1 15 193.92 10.79
 4 -1 -15 184.23 9.22
 4 1 -15 199.89 10.37
 4 1 15 200.06 10.28
 4 -1 15 190.92 10.42
 4 1 15 196.45 10.21
 4 -1 -15 204.09 10.52
 4 -1 -15 215.37 10.72
 4 -1 15 200.73 10.15
 4 1 15 198.16 11.48
 4 -1 15 190.07 11.56
 -4 1 -15 197.64 11.61
 4 -1 15 185.84 9.94
 4 -1 16 235.94 12.06
 4 -1 -16 205.63 10.35
 4 1 -16 235.34 11.62
 4 -1 16 238.9 13.23
 4 1 16 224.61 12.76
 4 1 16 224.82 11.26
 4 -1 16 215.55 11.64
 4 1 16 209.04 11.02
 4 -1 -16 235.4 11.56
 4 -1 -16 230.36 11.54
 4 -1 16 223 11.1
 -4 1 -16 216.67 12.89
 -4 -1 -16 219.41 13.26
 4 -1 16 248.58 11.39
 4 -1 17 141.2 9.73
 4 1 17 134.32 9.38
 4 -1 17 148.33 7.94
 4 -1 17 134.38 7.71
 4 -1 -17 129.93 7.98
 4 -1 17 120.73 8.36
 4 1 17 150.44 8.07
 4 -1 -17 139.41 8.16
 4 1 17 123.01 7.65
 4 -1 -17 134.24 7.41
 4 -1 17 129.09 8.33
 -4 1 -17 121.91 9.23
 4 1 18 267.61 14.05
 4 -1 18 219.54 13.54
 4 1 -18 246.81 12.15
 -4 1 -18 234.33 13.9
 4 -1 18 227.33 11.35
 4 -1 -18 244.29 11.85
 4 -1 18 222.93 11.28
 4 -1 -18 253.05 12
 4 1 18 228.6 11.38
 4 -1 -18 221.39 11.14
 4 -1 18 236.61 12.23
 4 1 -18 234.64 12.06
 4 1 18 249.76 11.57
 4 -1 19 55.83 5.28
 4 -1 -19 61.68 4.99
 4 -1 19 61.98 4.97
 4 -1 -19 66.98 5.31
 4 1 19 65.8 4.97
 4 -1 -19 72.35 5.46
 4 1 19 73.78 6.95
 4 -1 19 62.53 6.84
 -4 1 -19 70.35 7.25
 4 1 19 61.02 4.91
 4 1 -19 78.3 5.81
 4 -1 19 75.52 5.26
 4 1 -19 61.6 5.32
 4 -1 20 122.74 7.84
 4 1 20 122.48 9.35
 4 -1 20 125.17 9.67
 4 -1 20 117.65 7.04
 4 -1 20 130.86 9.01
 4 1 -20 113.03 7.43
 4 1 20 113.17 6.92
 4 1 20 112.2 6.87
 4 -1 -20 115.85 7.28
 4 -1 -20 112.74 7.22
 4 1 -20 146.69 8.68
 4 -1 20 108.75 6.89
 4 -1 -20 123.22 7.39
 -4 1 -20 111.25 9.69
 4 1 -20 127.39 7.71
 4 1 -21 72.51 5.7
 4 -1 21 74.2 7.75
 4 1 21 66.79 7.16
 4 -1 21 80 7.22
 4 1 -21 89.46 6.17
 4 -1 -21 73.81 5.58
 4 -1 -21 81.74 5.79
 4 -1 -21 78.85 5.96
 4 1 -21 77.94 6.59
 -4 1 -21 81.4 8.39
 4 1 22 95.94 8.62
 4 -1 22 89.44 8.65
 4 1 -22 99.28 7.61
 4 -1 22 97.43 8.14
 4 1 -22 100.75 6.6
 4 1 -22 95.83 6.43
 4 -1 -22 86.93 6.12
 4 -1 -22 87.71 6.11
 -4 1 -22 84.93 8.77
 4 -1 23 43.02 6.24
 4 1 23 26.54 4.95
 4 -1 23 36.47 5.4
 4 1 -23 22.34 4.03
 -4 1 -23 21.9 5.52
 4 1 -24 50.53 5.73
 -4 1 -24 51.78 7.55
 4 -1 -24 64.94 6.75
 4 -1 24 48.67 6.67
 4 1 24 64.62 7.22
 4 -1 24 48.14 6.31
 4 -1 -25 62.11 7.1
 4 1 -25 70.74 6.89
 4 -1 25 68.45 7.96
 4 1 25 80.82 8.35
 4 -1 25 60.83 7.23
 4 -1 -26 53.39 6.64
 4 1 -26 46.79 5.96
 4 1 26 36.76 6.23
 4 -1 26 51.24 7.22
 4 -1 26 57.11 7.03
 4 -1 -27 2.8 3.98
 4 1 -27 0.81 3.35
 4 1 27 4.23 4.2
 4 -1 27 2.25 3.86
 4 -1 27 -1.01 3.72
 4 -1 -28 50.83 7.04
 4 1 -28 43.31 6.05
 4 -1 28 45.48 7.28
 4 1 28 36.02 6.3
 4 -1 28 32.86 6.23
 4 -1 -29 20.33 5.27
 4 1 -29 33.39 5.68
 4 -1 29 39.74 6.98
 4 1 29 45.08 6.93
 4 -1 29 24.33 6.02
 4 -1 -30 11.62 4.8
 4 1 -30 13.62 4.47
 4 -1 30 9.17 4.23
 4 1 30 13.95 5.2
 4 -1 30 16.16 5.05
 4 -1 -31 1.1 4.36
 4 1 -31 1.21 4.62
 4 -1 31 5.96 4.56
 4 1 31 -3.22 3.67
 4 -1 31 -3.85 4.7
 4 1 31 -1.2 4.3
 4 -1 -32 13.66 5.37
 4 1 -32 3.75 5.07
 4 -1 32 9.89 5.18
 4 1 32 6.68 4.01
 4 1 32 9.86 5.08
 4 -1 32 9.25 5.36
 4 -1 -33 27.16 6.3
 4 1 -33 11.67 5.74
 4 -1 33 23.03 5.99
 4 1 33 20.78 5.7
 4 1 33 21.54 6.25
 4 -1 33 19.07 5.94
 4 -1 34 11.88 5.35
 -4 -1 34 17.7 6.78
 4 1 34 1.3 4.78
 4 1 34 10.72 5.24
 4 -1 -34 9.76 5.45
 4 1 -34 5.37 5.04
 4 -1 34 5.61 4.68
 4 -1 35 8.18 5.01
 4 1 35 15.96 5.72
 4 1 35 13.35 5.96
 -4 -1 35 1.52 5.71
 4 -1 35 10.09 5.74
 4 -1 -35 5.04 5.1
 4 1 -35 2.78 5.53
 -4 -2 0 1356.36 48.86
 4 -2 0 1343.1 52.28
 4 -2 0 1402.92 50.07
 4 -2 0 1347.49 52.31
 4 -2 -1 55.2 5.13
 4 -2 1 49.64 4.86
 -4 -2 1 39.75 2.61
 -4 -2 -1 40.48 2.91
 4 -2 -1 54.2 5.12
 4 -2 1 40.29 4.52
 4 -2 1 45.46 3.59
 4 -2 -1 47.3 3.45
 4 -2 -2 633.32 27.03
 4 -2 2 651.27 27.14
 4 2 2 644.99 24.06
 -4 -2 -2 631.13 24.29
 -4 2 -2 654.08 25.65
 -4 -2 2 634 23.48
 4 -2 -2 629.56 26.98
 4 -2 2 635.94 26.93
 4 -2 -2 665.08 24.61
 4 -2 2 629.5 25.22
 4 2 2 654.12 23.08
 -4 2 -3 -1.61 1.74
 4 -2 3 3.87 1.98
 4 -2 -3 3.97 2.33
 -4 -2 3 1.13 0.9
 4 2 3 0.85 0.62
 -4 -2 -3 1.03 1.1
 4 -2 3 -0.37 1.41
 4 2 3 0.21 1.04
 -4 -2 3 0.35 0.99
 4 -2 -3 1.62 1.06
 4 -2 3 1.1 2.02
 4 -2 -3 -1.7 2.21
 -4 2 4 23.78 2.42
 4 -2 4 20.72 2.8
 -4 -2 -4 20.78 2.44
 -4 -2 4 17.23 1.6
 4 -2 -4 22.05 3.45
 4 -2 4 21.82 3.47
 4 -2 4 24.11 3.55
 4 -2 -4 23.23 3.65
 -4 2 -4 24.05 2.91
 -4 -2 4 20.78 2.04
 -4 2 5 2.03 1.14
 4 -2 5 0.86 1.71
 4 -2 -5 1.13 2.02
 4 -2 5 0.54 1.85
 -4 -2 5 0.22 1.08
 -4 -2 -5 1.7 1.3
 4 -2 -5 -0.57 1.98
 4 -2 5 1.09 2.32
 -4 2 -5 1.28 1.67
 -4 -2 -6 123.75 7.31
 -4 2 -6 134.27 7.75
 -4 2 6 122.02 6.11
 4 -2 6 138.43 8.39
 4 -2 -6 125.45 8.29
 -4 -2 6 137.55 6.62
 4 -2 6 140.45 8.41
 4 -2 -6 130.97 8.4
 -4 -2 7 16.33 2.1
 4 -2 7 10.05 2.5
 4 -2 -7 11.21 2.88
 -4 -2 -7 8.92 2.36
 -4 2 7 11.5 1.57
 4 -2 7 14.37 2.85
 4 -2 -7 12.94 2.79
 -4 2 -7 12.03 2.59
 4 -2 8 984.74 37.74
 4 -2 -8 946.92 37.88
 -4 2 8 949.03 34.48
 -4 2 -8 923.15 37.07
 -4 -2 -8 936.08 37.2
 4 -2 -8 967.43 38
 4 -2 8 985.66 37.7
 -4 -2 8 966.69 36.12
 4 -2 8 956.09 36.01
 4 -2 -9 7.24 1.26
 -4 2 9 7.17 1.17
 -4 -2 9 8.82 2.13
 4 -2 9 13.64 2.38
 4 -2 9 8.83 2.5
 4 -2 -9 10.58 2.96
 4 -2 -9 9.42 2.79
 4 -2 9 13.44 2.92
 -4 -2 -9 8.66 2.29
 4 -2 10 864.32 34.07
 4 -2 -10 839.66 30.97
 4 -2 10 862.16 34.04
 4 -2 -10 882.08 34.46
 4 -2 -10 875.8 34.4
 -4 -2 10 824.98 33.15
 4 -2 10 879.98 32.95
 4 2 -11 14.94 2.7
 4 -2 -11 12.27 1.53
 -4 -2 11 11.69 2.47
 4 -2 -11 15.8 3.09
 4 -2 11 11.1 2.84
 4 -2 11 10.16 2.58
 4 -2 -11 13.17 2.85
 4 -2 12 118.01 7.16
 4 -2 -12 110.32 5.38
 4 -2 -12 119.01 7.77
 4 -2 12 121.66 7.67
 4 -2 -12 118.74 7.79
 4 -2 12 123.81 7.63
 4 -2 13 2.08 2.43
 4 -2 13 0.49 2.03
 4 -2 -13 -1.07 2.12
 4 -2 13 -0.46 1.95
 4 -2 13 -0.99 1.96
 4 -2 -13 -1.08 2.1
 -4 2 -13 1.84 2.35
 4 -2 -13 0.37 0.94
 4 -2 14 16.12 2.87
 4 -2 14 19.5 3.19
 -4 2 -14 19.45 3.62
 4 -2 -14 14.89 2.84
 4 -2 14 11.19 2.56
 4 -2 14 16.77 3.12
 4 -2 14 18.92 3.69
 4 -2 -14 14.3 1.88
 4 -2 -14 20.06 3.2
 4 -2 15 10.43 2.7
 4 -2 15 6.34 2.56
 4 -2 -15 14.7 3.08
 4 -2 15 13.9 2.7
 4 -2 -15 14.07 2.79
 4 -2 15 12.02 2.65
 4 -2 15 9.93 2.95
 4 -2 -15 8.89 1.76
 -4 2 -15 16.44 3.5
 4 -2 16 195.93 10.52
 4 -2 -16 225.56 11.23
 4 -2 16 185.72 11.09
 4 -2 -16 192.31 9.06
 -4 2 -16 216.59 12.51
 4 -2 -16 204.41 10.9
 4 -2 16 211.22 10.73
 4 -2 16 212.6 12.77
 4 2 -17 1.73 2.5
 -4 2 -17 4.6 3.21
 4 -2 17 2.33 1.99
 4 -2 -17 -0.51 1.87
 4 -2 17 4.17 3.06
 -4 -2 17 8.51 3.25
 4 -2 17 4.63 2.13
 4 -2 -17 1.01 2.09
 4 -2 17 6.31 2.81
 4 -2 -17 0.27 1.46
 4 2 18 568.06 25.51
 4 -2 18 552.33 26.17
 4 -2 18 538.36 23.23
 4 -2 -18 581.92 23.81
 4 -2 18 537.32 24.54
 -4 -2 18 539.47 25.42
 4 2 -18 526.8 24.2
 4 -2 18 594.13 24.5
 4 -2 -18 593.93 23.89
 4 -2 18 565.64 23.34
 -4 2 -18 586.93 26.09
 4 2 -19 2.55 2.58
 4 -2 19 -1.14 2.49
 4 -2 19 -0.45 1.99
 4 -2 -19 0.98 1.97
 4 -2 19 -1.81 2.85
 -4 -2 19 -1.62 3.03
 4 2 19 -2.33 3.08
 4 -2 19 -0.69 2.57
 4 -2 -19 3.91 2.36
 4 -2 19 -0.45 1.98
 -4 2 -19 1.72 3.02
 4 -2 20 215.9 13.83
 4 2 20 219.57 13.08
 4 -2 20 193.57 10.52
 4 -2 -20 210.7 10.89
 4 -2 20 207 12.45
 -4 -2 20 212.63 13.28
 4 -2 20 197.09 10.56
 4 -2 20 209.17 11.51
 4 -2 -20 204.58 10.84
 -4 2 -20 204.27 13.41
 4 2 -20 218.26 12.18
 4 -2 21 7.77 3.37
 -4 -2 21 -2.72 3.02
 4 2 21 5.88 3.21
 4 -2 -21 4.15 2.26
 4 -2 -21 1.97 2.61
 4 -2 -21 4.17 2.07
 4 2 -21 -2.08 2.91
 4 -2 21 3.9 3.17
 -4 2 -21 2.91 3.86
 -4 2 -22 4.13 4.04
 4 -2 -22 8.35 3.38
 4 2 -22 9.46 3.26
 4 -2 22 9.06 4.15
 -4 -2 22 11.47 3.95
 4 -2 22 1.65 2.98
 4 2 22 15.71 4.13
 -4 2 -23 4.36 3.73
 4 -2 -23 2.94 2.64
 4 2 -23 -1.52 2.97
 4 -2 23 -3.13 4.07
 -4 -2 23 3 3.51
 4 -2 23 -0.87 2.68
 4 2 23 1.81 3.1
 -4 2 -24 21.79 5.55
 4 -2 -24 30.13 4.8
 4 2 -24 27.01 4.86
 4 -2 24 24.8 5.66
 4 -2 24 29.66 5.37
 -4 -2 24 12.61 4.7
 4 2 24 29.11 5.4
 -4 2 -25 10.87 4.89
 4 2 -25 8.3 4.12
 4 -2 25 10.04 4.68
 -4 -2 25 1.1 3.48
 4 2 25 5.84 4.22
 4 -2 25 9.75 4.42
 4 -2 -25 4.86 3.4
 -4 2 -26 160.9 13.26
 4 2 -26 155.02 11.19
 4 -2 -26 155.3 10.95
 4 -2 26 139.31 11.44
 -4 -2 26 131 11.7
 4 -2 26 165.74 13
 4 2 26 134.92 11.07
 -4 2 -27 1.33 5.07
 4 2 -27 -1.81 3.65
 4 2 27 -1.04 3.65
 -4 -2 27 -1.19 3.87
 4 -2 27 6.44 4.57
 4 -2 -27 -1.77 3.96
 4 -2 27 -1.19 4.72
 4 -2 -28 162.24 11.85
 4 -2 28 172.77 13.6
 4 2 28 181.58 13.09
 4 2 -28 148.33 11.55
 4 -2 28 148.06 12.38
 -4 -2 28 141.69 12.88
 4 2 -29 -3.91 3.74
 4 -2 -29 1.93 3.98
 4 -2 29 -1.26 4.74
 4 -2 29 -2.34 4.47
 4 2 29 3.33 4.24
 -4 -2 29 -2.58 4.74
 4 2 -30 35.51 6.08
 4 -2 -30 22.08 5.45
 4 -2 30 16.92 5.96
 -4 -2 30 22.82 6.31
 4 -2 30 40.18 6.84
 4 2 30 26.26 6.18
 4 2 -31 -2.1 3.93
 4 -2 -31 1.04 4.51
 4 -2 31 1.34 4.8
 -4 -2 31 -2.78 4.99
 4 -2 31 -3.79 4.43
 4 2 31 2.35 4.31
 4 2 -32 -1.08 4.13
 -4 -2 32 -1.44 4.68
 4 2 32 -1.21 4.71
 4 -2 32 1.31 4.37
 4 -2 -32 4.32 4.52
 4 -2 32 4.14 4.6
 4 2 -33 2.22 4.24
 -4 -2 33 5.96 5.23
 4 2 33 1.24 4.65
 4 -2 33 -2.71 4.75
 4 2 -33 -2.71 5.17
 4 -2 -33 -1.12 4.27
 4 -2 33 -1.42 4.98
 4 2 -34 23.82 6.1
 4 -2 34 20.52 6.37
 4 -2 -34 16.19 5.7
 4 -2 34 11.2 5.6
 -4 -2 34 12.3 5.91
 4 2 34 13.98 5.94
 4 2 -34 25.12 7.11
 4 -3 0 0.25 0.85
 4 -3 0 2.56 2.4
 4 3 0 -0.38 1.15
 4 -3 0 1.32 1.4
 4 -3 0 0.64 1.96
 4 3 -1 211.5 8.9
 4 3 1 198.34 8.67
 4 -3 1 215.4 11.86
 4 -3 -1 201.06 11.62
 4 -3 1 219.18 10.07
 4 -3 -1 207.02 9.43
 4 -3 1 190.43 11.52
 4 -3 -1 181.04 11.37
 4 -3 1 207.28 8.45
 4 -3 -1 200.84 7.96
 4 3 2 115.17 5.43
 4 -3 2 121.51 8.12
 4 -3 -2 113.95 8.02
 4 -3 -2 97.91 5.65
 4 -3 2 119.06 6.82
 4 -3 -2 109.42 5.78
 4 3 2 104.67 4.94
 4 -3 2 115.31 8.08
 4 -3 -2 89.43 7.43
 4 -3 2 114.55 5.38
 4 -3 -2 104.92 4.45
 4 3 3 249.11 9.49
 4 -3 3 231.31 12.38
 4 -3 -3 206.89 12.17
 4 -3 -3 198.37 9.44
 4 -3 -3 223.02 9.62
 4 -3 3 200.97 10.75
 4 3 3 220.7 9.18
 4 -3 3 233.46 12.45
 4 -3 -3 209.97 12.13
 4 -3 3 220.82 9.54
 4 -3 4 290.72 14.79
 4 -3 -4 286.76 14.85
 4 -3 4 266.21 14.46
 4 -3 -4 287.85 14.89
 4 3 4 287.1 11.81
 -4 -3 4 308.25 12.2
 4 -3 -4 291.51 11.87
 4 -3 -4 280.34 11.67
 4 -3 -5 23.13 2.03
 4 -3 -5 28.93 4.27
 4 -3 5 30.37 4.24
 -4 -3 5 31.79 2.84
 4 -3 -5 20.59 3.6
 4 -3 5 26.58 4.04
 4 -3 -5 29.14 2.31
 4 -3 -6 192.58 7.86
 4 -3 -6 213.02 11.75
 -4 -3 6 212.86 9.51
 4 -3 -6 199.43 8.31
 4 -3 -6 209.72 11.7
 -4 -3 7 133.43 7.21
 4 -3 -7 139.79 9.12
 4 -3 -7 137.36 9.06
 4 -3 -8 27.93 4.09
 -4 -3 8 27.51 3.04
 4 -3 8 25.63 3.68
 -4 -3 8 21.58 1.69
 4 -3 -9 5.56 1.37
 -4 -3 9 9.04 2.16
 -4 -3 9 6.35 1.21
 4 -3 -10 20.68 2.35
 -4 -3 10 21.18 2.13
 4 -3 10 25.12 3.25
 -4 3 -10 21.41 3.39
 4 -3 -11 266.32 11.19
 -4 3 -11 273.12 13.34
 -4 -3 11 225.1 10.64
 4 -3 11 255.54 12.43
 4 -3 12 66.76 5.44
 4 3 -12 74.63 5.92
 4 -3 -12 61.51 4.5
 -4 3 -12 56.05 5.66
 4 -3 12 65.32 6.47
 4 -3 -13 68.56 4.95
 -4 3 -13 74.95 6.57
 4 -3 13 78.5 7.22
 4 3 -14 153.83 9.38
 4 -3 14 157.07 10.64
 4 -3 -14 153.96 8.25
 -4 3 -14 131.64 9.49
 4 3 -15 52.56 5.26
 -4 3 -15 43 5.32
 4 -3 -15 46.02 4.44
 4 -3 15 52.15 6.19
 -4 3 -16 39.09 5.2
 4 3 -16 30.47 4.6
 4 -3 16 34.2 5.35
 4 -3 -16 35.46 3.92
 -4 3 -16 39.81 5
 4 -3 16 46.16 5.09
 -4 -3 16 31.63 4.6
 -4 3 -17 8.7 3.34
 4 3 -17 15.14 3.62
 4 -3 17 10.07 3.99
 -4 3 -17 14.03 3.6
 4 -3 17 14.58 3.47
 -4 -3 17 14.45 3.57
 -4 3 -18 1.66 3.12
 4 3 -18 0.69 3.07
 -4 3 -18 0.79 2.84
 4 -3 18 6.34 2.85
 4 -3 18 7.61 3.71
 -4 -3 18 4.65 3.14
 4 3 -19 89.68 7.56
 -4 -3 19 78.55 7.7
 4 -3 19 101.72 8.12
 -4 3 -19 74.94 7.66
 -4 3 -19 85.95 8.16
 4 -3 19 85.89 8.7
 -4 -3 20 22.07 4.67
 -4 3 -20 12.01 4.4
 4 -3 20 15.06 4.03
 4 -3 20 16.38 4.81
 4 3 -20 17.25 4.19
 4 3 -21 122.94 9.31
 -4 3 -21 150.45 11.11
 4 -3 21 120.86 10.67
 -4 3 -21 115.56 10.01
 -4 -3 21 116.93 9.99
 4 -3 21 119.17 9.6
 4 -3 -22 30.73 4.57
 -4 3 -22 37 6.21
 -4 -3 22 41.53 6.24
 4 -3 22 19.75 5.67
 -4 3 -22 27.9 5.58
 4 -3 22 45.28 6.13
 4 3 -22 21.89 4.55
 4 -3 -23 -0.69 2.84
 -4 3 -23 2.11 4.18
 -4 -3 23 2.08 3.65
 4 -3 23 -2.27 3.79
 -4 3 -23 1.09 3.73
 4 -3 23 -0.94 3.44
 4 3 -23 4.23 3.48
 4 -3 -24 21.07 4.32
 -4 3 -24 19.9 5.19
 -4 -3 24 19.72 5.54
 4 -3 24 18.78 5.65
 -4 3 -24 25.29 5.81
 4 -3 24 20.78 5.01
 4 3 -24 14.1 4.26
 4 -3 -25 18.32 4.44
 -4 3 -25 16.21 5.49
 -4 -3 25 8.05 4.52
 4 -3 25 15.78 5.52
 -4 3 -25 18.23 5.83
 4 -3 25 14.56 4.46
 4 3 -25 22 4.79
 4 -3 -26 7.21 3.73
 -4 3 -26 1.21 4.63
 -4 -3 26 -2.41 4.6
 4 -3 26 5.01 4.79
 -4 3 -26 8.92 4.47
 4 -3 26 4.38 3.65
 4 3 -26 -0.95 3.86
 4 -3 -27 8.39 4.26
 -4 3 -27 8.83 5.29
 4 -3 27 3.44 4.12
 -4 -3 27 3.77 4.41
 4 -3 27 2.57 4.72
 -4 3 -27 13.34 5.4
 4 3 -27 0.99 3.94
 -4 -3 28 -7.85 4.48
 4 3 -28 -3.09 4.09
 4 -3 28 -3.59 4.49
 4 -3 28 3.96 4.63
 -4 3 -28 -1.4 4.9
 4 -3 -28 0.88 3.48
 -4 3 -28 11.82 5.59
 -4 -3 29 43.57 7.68
 4 3 -29 41.63 7.01
 4 -3 29 58.71 8.21
 4 -3 29 61.21 9.09
 -4 3 -29 39.36 8.12
 -4 3 -29 47.76 8.11
 4 -3 -29 39.29 6.06
 4 3 -30 12.19 5.31
 -4 3 -30 5.66 5.64
 4 -3 -30 13.32 4.74
 4 -3 30 23.69 6.67
 4 -3 30 11.74 5.75
 -4 -3 30 12.72 5.94
 4 3 -31 12.59 5.35
 4 -3 -31 19.78 5.16
 4 -3 31 12.9 6.22
 4 -3 31 12.19 5.41
 -4 -3 31 14.65 6.36
 4 -3 32 11.8 5.97
 4 -3 32 5.62 5.37
 4 3 -32 3.55 4.62
 -4 -3 32 6.04 5.78
 4 -3 33 3.03 5.55
 4 3 -33 -1.22 4.66
 -4 -3 33 6.24 5.47
 4 -3 33 1.45 5.09
 4 -4 0 1120.35 42.42
 4 -4 1 19.69 3.1
 4 -4 -1 22.01 3.02
 4 -4 -2 648.42 24.62
 4 4 2 631.7 23.61
 4 -4 2 683.01 26.72
 4 -4 -2 679.16 25.47
 4 -4 -3 21.83 2.19
 4 4 3 23.65 2.06
 4 -4 -3 27.29 2.75
 4 -4 -4 83.75 4.26
 4 4 4 85.26 4.69
 -4 4 -4 100.13 6.75
 4 -4 -4 97.91 5.19
 -4 4 -5 1.58 2.1
 4 -4 -5 0.38 0.74
 4 -4 -5 1.08 1.16
 4 -4 6 225.73 12.2
 4 -4 -6 199.88 8.99
 -4 -4 6 245.97 10.77
 -4 4 -6 229.06 11.76
 4 -4 -7 20.13 1.83
 -4 4 -7 23.32 3.65
 -4 4 -8 816.22 33.66
 4 -4 8 839.65 34.88
 4 -4 8 859.88 34.97
 4 -4 9 5.55 3.06
 4 -4 9 6.25 3.4
 -4 4 -9 4.77 2.46
 -4 4 -10 746.19 30.08
 4 -4 10 779.16 32.3
 4 -4 10 776.11 32.72
 4 -4 10 739.68 32.04
 -4 4 -10 784.01 31.61
 -4 4 -11 20.93 3.21
 4 -4 11 25.13 4.74
 4 4 -11 23.49 3.72
 -4 -4 11 25.43 3.73
 4 -4 11 25.19 4.31
 -4 -4 11 16.26 1.65
 -4 4 -11 16.56 3.48
 4 -4 11 19.05 3.7
 4 -4 12 218.39 12.73
 4 -4 12 200.34 11.45
 4 -4 12 184.72 11.21
 -4 4 -12 184.97 10.25
 4 -4 -12 186.08 8.27
 4 4 -12 188.71 11.1
 -4 4 -12 202.17 11.29
 -4 -4 12 164.93 7.79
 4 -4 -13 7.79 1.69
 -4 4 -13 10.56 3.03
 4 -4 13 9.43 3.67
 -4 -4 13 9.78 1.69
 -4 4 -13 8.27 3.1
 4 -4 13 18.2 3.33
 4 -4 13 14.71 3.49
 4 4 -13 11.11 3.26
 4 -4 13 19.34 3.7
 4 -4 14 59.43 5.79
 4 -4 14 51.8 6.4
 4 -4 14 59.81 5.68
 4 -4 14 61.71 5.88
 -4 -4 14 46.74 5.18
 -4 4 -14 62.02 6.1
 4 -4 -14 42.94 3.67
 4 4 -14 43.96 5.19
 4 -4 -15 3.4 1.8
 4 -4 15 0.93 3.18
 4 -4 15 1.97 2.61
 4 4 -15 0.7 2.4
 4 -4 15 4.01 2.8
 -4 -4 15 5.27 2.62
 -4 4 -15 3.78 3.17
 4 -4 15 10.46 3.2
 4 -4 -16 172.58 9.98
 -4 4 -16 215.61 12.51
 4 -4 16 223.14 14.26
 -4 4 -16 229.48 13.26
 4 -4 16 224.42 12.31
 4 -4 16 227.54 12.28
 4 4 -16 213.72 12.53
 -4 -4 16 215.67 12.52
 4 -4 16 228.55 12.84
 -4 4 -17 1.51 3.05
 4 -4 17 5.01 4.13
 4 -4 17 2.57 3.03
 4 4 -17 5.23 3.19
 4 -4 17 2.22 2.77
 -4 -4 17 1.51 3.16
 -4 4 -17 4.97 3.23
 4 -4 17 1.28 2.97
 -4 4 -18 452.96 22.8
 4 -4 18 515.67 25.06
 -4 4 -18 457.25 23.18
 4 -4 18 475.1 21.78
 4 -4 18 502.94 22.01
 4 4 -18 463.95 22.56
 -4 -4 18 486.82 23.14
 4 -4 18 494.16 23.01
 4 -4 19 6.32 3.15
 -4 4 -19 10.3 4.22
 4 -4 19 9.68 4.74
 -4 -4 19 13.65 4.09
 -4 4 -19 13.63 4.19
 4 -4 19 16.49 4.15
 4 4 -19 10.47 4.1
 4 -4 19 6.89 3.27
 4 -4 20 210.88 14.41
 -4 4 -20 207.7 13.58
 -4 -4 20 210.85 13.38
 4 -4 20 187.64 11.26
 4 -4 20 188.19 11.33
 -4 4 -20 177.59 12.71
 4 4 -20 184.26 12.27
 4 -4 21 10.09 4.28
 4 -4 21 1.15 4.33
 -4 4 -21 12.52 4.73
 -4 -4 21 16.43 4.63
 -4 4 -21 11 4.47
 4 4 -21 18.25 4.52
 -4 4 -22 27.41 5.96
 -4 -4 22 29.62 5.63
 4 -4 22 20.27 5.65
 4 4 -22 35.04 5.48
 4 -4 22 38.67 6.1
 -4 4 -22 37.85 6.32
 -4 4 -23 -3.2 4.08
 -4 -4 23 6.46 4.03
 4 -4 23 -3.7 5.08
 4 4 -23 1.87 3.42
 4 -4 23 3.05 3.56
 -4 4 -23 -2.22 3.97
 -4 4 -24 25.75 6.02
 -4 -4 24 33.05 6.13
 4 -4 24 27.98 6.31
 4 4 -24 30.06 5.55
 4 -4 24 27.78 5.64
 -4 4 -24 33.75 6.56
 -4 4 -25 1.17 4.37
 -4 -4 25 13.17 4.76
 4 -4 25 -1.12 3.83
 4 -4 25 6.57 4.61
 4 4 -25 -2.01 3.77
 -4 4 -25 -3.67 4.68
 -4 4 -26 117.61 12.09
 4 4 -26 154.37 11.93
 -4 4 -26 127.87 11.91
 4 -4 26 139.41 12.83
 -4 -4 26 122.9 11.98
 4 -4 26 150.38 12.24
 -4 4 -27 -1.27 5.14
 -4 -4 27 -1.31 4.26
 4 -4 27 3.69 4.97
 4 -4 27 1.39 5.84
 4 4 -27 7.56 4.53
 -4 4 -27 5.41 5.38
 4 4 -28 121.98 11.23
 -4 -4 28 147.75 13.11
 4 -4 28 134.62 12.27
 4 -4 28 131.89 13.03
 -4 4 -28 128.86 12.66
 -4 4 -28 122.98 12.41
 -4 -4 29 2.85 4.88
 4 4 -29 15.07 5.33
 4 -4 29 10.71 5.62
 4 -4 29 8.86 6.19
 -4 4 -29 -1.37 5.73
 -4 4 -29 17.74 6.88
 -4 -4 30 20.71 6.36
 4 4 -30 20.35 5.93
 4 -4 30 30.62 6.62
 4 -4 30 40.99 8.18
 -4 4 -30 25.4 6.8
 -4 4 -30 18.48 7.02
 -4 -4 31 7.67 5.25
 4 4 -31 2.47 5.09
 4 -4 31 -1.44 4.82
 4 -4 31 -4.69 5.86
 -4 4 -31 5.84 5.7
 -4 4 -31 1.6 5.74
 4 -4 32 -2.99 4.58
 -4 4 -32 1.51 5.77
 4 4 -32 6.39 4.98
 -4 -4 32 1.59 5.29
 4 -4 32 8 6.81
 4 -5 0 17.73 4.31
 4 -5 0 9.74 3.55
 4 -5 -1 74.81 5.88
 4 -5 1 83.79 8.02
 4 -5 -1 97.65 8.29
 4 -5 1 83.88 7.89
 4 -5 -1 87.09 8.05
 4 -5 2 40.42 5.59
 4 -5 -2 28.47 5.14
 4 -5 2 30.73 4.94
 4 -5 -2 30.22 5
 4 -5 -2 28.92 3.38
 4 5 2 26.45 1.93
 4 -5 3 77.54 7.55
 4 -5 3 83 7.66
 -4 5 -3 64.39 5.7
 4 5 3 59.85 3.53
 4 -5 -3 63.12 4.91
 4 -5 -3 66.66 7.07
 4 -5 -3 74.74 7.55
 4 -5 4 138 10.22
 4 -5 -4 143.08 10.48
 4 -5 -4 136.74 10.27
 4 -5 4 142.82 10.32
 -4 5 -4 143.24 8.79
 4 5 4 118.94 6.19
 4 -5 -4 130.66 7.16
 4 -5 5 31.75 4.96
 4 -5 -5 26.57 4.84
 -4 5 -5 28.58 4.09
 4 -5 -5 26.29 2.76
 4 -5 5 25.85 4.62
 4 -5 -5 32.8 5.3
 -4 5 -6 73.46 6.29
 4 -5 -6 82.04 7.75
 4 -5 -6 63.19 4.24
 4 -5 6 69.25 7.1
 4 -5 6 64.69 7.16
 4 -5 7 114.42 9.18
 -4 5 -7 109.19 7.79
 4 -5 7 115.36 9.13
 4 -5 -7 130.55 9.75
 4 -5 7 116.7 8.88
 4 -5 -7 100.87 5.41
 4 -5 -7 117.73 9.37
 4 -5 8 -1.58 2.9
 4 -5 -8 1.43 1.02
 4 -5 -8 0.87 2.83
 4 -5 8 3.35 3.08
 -4 5 -8 0.63 2.38
 4 -5 8 2.5 2.99
 4 -5 -8 0.87 3.19
 -4 5 -8 0.68 1.59
 4 -5 -9 9.01 1.21
 4 -5 9 10.76 3.6
 -4 5 -9 13.06 3.3
 4 -5 9 9.94 3.66
 4 -5 -9 6.93 3.4
 4 -5 9 22.26 4.48
 4 -5 -9 17.25 4.24
 -4 5 -9 13.39 2.42
 4 -5 10 -1.73 3.37
 4 5 -10 -0.7 2.98
 -4 5 -10 2.03 2.42
 4 -5 -10 -1.72 2.63
 4 -5 10 0.82 2.87
 4 -5 -10 1.71 3.14
 4 -5 10 -6.52 3.47
 -4 5 -10 0.86 2.1
 4 -5 11 33.31 5.34
 4 5 -11 37.87 4.98
 4 -5 -11 39.95 5.61
 4 -5 11 27.59 4.96
 4 -5 -11 38 5.58
 4 -5 11 38.61 5.22
 -4 5 -11 31.38 3.85
 -4 5 -11 39.57 5.05
 -4 5 -12 29.76 4.13
 -4 5 -12 25.16 4.42
 4 -5 -12 37.76 5.6
 4 -5 12 47.32 5.74
 4 -5 12 43.75 5.66
 4 -5 -12 40.92 5.79
 -4 -5 12 45.08 4.91
 4 -5 12 48.73 6.43
 4 5 -13 3.01 2.82
 -4 5 -13 2.98 2.9
 4 -5 13 -1.59 2.79
 4 -5 -13 -1.65 3.03
 4 -5 13 2.36 3.07
 4 -5 -13 -0.82 2.95
 -4 -5 13 5.16 2.79
 4 -5 13 -1.95 3.07
 4 5 -14 70.67 7.06
 4 -5 -14 66.34 6.99
 4 -5 14 71.65 8.18
 4 -5 -14 69.95 7.27
 4 -5 14 79.55 7.4
 -4 -5 14 84.69 7.05
 -4 5 -14 74.04 7.21
 4 -5 14 83.46 7.57
 4 -5 15 93.99 9.11
 -4 -5 15 85.28 7.44
 4 -5 15 83.51 7.63
 4 -5 -15 96.94 8.09
 4 5 -15 81.46 7.72
 -4 5 -15 92.49 8.01
 4 -5 15 67.09 7.16
 4 -5 -15 93.55 7.97
 4 -5 16 6.49 4.22
 -4 -5 16 5.35 3.21
 4 -5 16 11.18 3.67
 4 5 -16 4.1 3.33
 4 -5 16 5.37 3.06
 4 -5 -16 5.46 3.44
 4 -5 16 10.06 3.7
 4 -5 -16 2.36 3.02
 -4 5 -16 9.24 4.02
 4 -5 17 51.33 7.4
 -4 -5 17 65.53 6.78
 4 -5 17 50.86 6.42
 -4 5 -17 59.57 6.82
 4 -5 17 56.34 6.31
 4 5 -17 77.65 7.39
 4 -5 -17 51.39 6.1
 4 -5 17 59.11 6.41
 4 -5 -17 44.09 5.79
 -4 -5 18 -1.71 3.14
 4 -5 18 0.87 2.99
 4 5 -18 -0.87 3.05
 -4 5 -18 -0.91 3.42
 4 -5 18 1.51 3.06
 4 -5 -18 -1.5 3.05
 4 -5 -18 0.76 2.84
 4 -5 18 -4.57 3.35
 4 -5 18 -4.61 4.41
 4 -5 19 -0.91 3.05
 -4 -5 19 -0.91 3.18
 4 5 -19 -2.71 3.38
 -4 5 -19 -0.95 3.49
 4 -5 19 -0.75 2.93
 4 -5 -19 -2.95 2.93
 4 -5 -19 -2.23 2.85
 4 -5 19 -0.76 3.17
 4 -5 19 -1.19 4.07
 4 -5 20 2.87 3.35
 -4 -5 20 2.87 3.59
 4 5 -20 -0.93 3.43
 -4 5 -20 5.96 4.16
 4 -5 20 3.73 2.91
 4 -5 -20 -1.44 2.92
 4 -5 20 1.23 4.2
 4 -5 -20 2.91 2.78
 4 -5 20 -2.25 3.15
 4 -5 -21 9.25 3.49
 4 -5 21 14.17 3.66
 4 5 -21 9.66 4.19
 4 -5 -21 5.65 3.07
 4 -5 21 6.68 3.37
 -4 5 -21 5.19 3.9
 4 -5 21 10.01 4.2
 -4 -5 21 3.04 3.96
 4 -5 21 1.27 4.23
 4 5 -22 22.88 5.29
 -4 5 -22 27.16 5.71
 4 -5 22 24.14 5.22
 -4 -5 22 21.34 5.37
 4 5 -23 17.47 5.24
 -4 5 -23 25.01 5.86
 4 -5 23 18.68 5.14
 -4 -5 23 7.89 4.51
 4 -5 23 10.77 4.96
 4 -5 24 6.91 4.33
 -4 -5 24 14.23 5.3
 -4 5 -24 2.26 4.41
 4 5 -24 10.63 4.61
 -4 5 -24 15.52 5.33
 4 -5 24 6.92 5.41
 4 -5 25 40.95 7.12
 -4 -5 25 51.21 7.96
 -4 5 -25 44.84 7.65
 4 5 -25 45.12 6.85
 -4 5 -25 40.13 7.27
 4 -5 25 37.13 7.87
 4 -5 26 -1.26 4.32
 -4 -5 26 5.24 4.9
 -4 5 -26 -6.15 5.07
 4 5 -26 -3.41 3.98
 -4 5 -26 1.32 4.72
 4 -5 26 -1.47 5.51
 4 -5 27 2.63 4.94
 -4 -5 27 12.32 5.45
 -4 5 -27 3.83 5.08
 4 5 -27 5.87 4.67
 -4 5 -27 6.88 4.83
 4 -5 27 6.05 5.55
 -4 -5 28 -10.04 5.26
 -4 5 -28 6.64 5.37
 4 5 -28 1.21 4.15
 -4 5 -28 -1.45 5.19
 4 -5 28 1.56 6.07
 -4 -5 29 11.96 6.16
 -4 5 -29 -1.51 5.77
 -4 5 -29 8.23 5.46
 4 5 -29 1.25 4.69
 4 -5 29 12.82 6.72
 4 5 -30 5.16 5.13
 4 -5 30 9.87 6.41
 -4 5 -30 -5.68 5.65
 -4 5 -30 7.84 5.75
 4 -5 30 1.49 4.96
 -4 -5 30 6.21 5.94
 4 5 -31 5.32 5.09
 -4 5 -31 -1.46 5.37
 -4 5 -31 4.9 6.12
 4 -5 31 -1.54 4.57
 -4 -5 31 4.83 6.52
 4 -5 31 5.06 6.05
 4 -6 0 472.4 24.64
 4 -6 0 502.02 25.01
 4 -6 -1 10.42 4.79
 4 -6 1 12.43 4.5
 4 -6 1 11.48 4.6
 4 -6 -1 7.35 4.19
 4 -6 2 250.33 15.58
 4 -6 -2 228.03 15.16
 4 -6 2 254.59 15.69
 4 -6 -2 233.57 15.21
 4 -6 3 27.88 5.35
 4 -6 -3 25.21 5.5
 4 -6 -3 29.19 5.74
 4 -6 3 23.55 5.25
 4 -6 -3 20.97 3.3
 -4 6 -3 15.2 3.62
 4 -6 4 45.12 6.84
 4 -6 -4 49.28 6.94
 4 -6 4 53.89 6.87
 4 -6 -4 47.79 4.47
 -4 6 -4 47.3 5.37
 4 -6 5 5.05 3.54
 4 -6 -5 2.07 3.55
 4 -6 -5 5.95 2.02
 4 -6 5 2.03 3.48
 4 -6 -5 2.09 3.49
 -4 6 -5 4.72 2.73
 4 -6 6 99.93 9.17
 4 -6 -6 102.19 9.47
 -4 6 -6 88.27 7.4
 4 -6 6 93.75 9.04
 4 -6 -6 105.06 9.57
 4 -6 -6 79.75 5.63
 4 -6 -7 39.98 6.48
 4 -6 7 43.57 6.41
 4 -6 7 46.96 6.55
 -4 6 -7 30.55 4.73
 4 -6 8 294.15 17.12
 4 -6 -8 308.35 17.72
 4 -6 8 294.77 17.12
 4 -6 -8 268.81 16.95
 -4 6 -8 294.78 15.44
 4 -6 9 1.96 3.89
 4 -6 -9 -1.02 3.65
 -4 6 -9 0.72 2.88
 4 -6 -9 1.01 3.36
 4 -6 9 0.97 3.15
 4 6 -9 -0.79 3.25
 4 -6 10 352.83 19.18
 4 -6 -10 359.02 19.61
 4 -6 -10 340.05 19.2
 4 -6 10 351.19 19.23
 4 -6 10 335.42 19.36
 4 6 -10 332.49 17.82
 -4 6 -10 358.18 17.83
 4 6 -11 11.45 3.55
 -4 6 -11 11.45 3.56
 4 -6 11 5.18 3.73
 4 -6 11 8.57 3.72
 4 -6 -11 16.76 4.84
 4 -6 11 2.88 3.53
 4 -6 -11 3.98 3.81
 4 -6 12 94.64 9.32
 4 -6 -12 78.84 8.33
 -4 -6 12 79.85 7.22
 -4 6 -12 92.58 7.83
 4 6 -12 71.03 7.33
 4 -6 12 76.94 8.18
 4 -6 -12 77.57 8.29
 4 -6 12 104.63 9.18
 4 6 -13 5.15 3.88
 -4 6 -13 -0.81 3.04
 -4 -6 13 8.73 3.34
 4 -6 13 0.93 3.57
 4 -6 -13 0.96 3.37
 4 -6 -13 0.97 3.71
 4 -6 13 0.94 3.53
 4 -6 13 -1.11 3.69
 4 -6 14 34.38 6.45
 -4 -6 14 25.17 4.47
 4 -6 14 28.66 5.61
 4 6 -14 35.28 5.48
 -4 6 -14 25.08 4.96
 4 -6 -14 32.18 5.55
 4 -6 14 19.57 4.88
 4 -6 -14 26.74 5.25
 4 -6 -15 17.84 4.53
 4 -6 15 14.77 4.51
 -4 6 -15 16.43 4.33
 4 6 -15 22.59 4.88
 4 -6 15 14.15 4.81
 4 -6 -15 15.84 4.5
 4 -6 15 21.99 4.95
 -4 -6 15 22.36 4.53
 4 -6 16 117.86 11.04
 -4 6 -16 87.94 8.43
 4 -6 16 102.81 9.11
 4 -6 -16 88.88 8.61
 4 6 -16 89.78 8.6
 4 -6 16 97 8.97
 4 -6 -16 112.63 9.39
 -4 -6 16 90.54 8.27
 -4 6 -17 11.73 3.96
 4 -6 17 25.06 6.45
 4 -6 -17 23.57 5.08
 4 -6 17 13.61 4.03
 4 6 -17 15.19 4.57
 -4 6 -17 27.17 5.29
 -4 -6 17 13.22 4.35
 4 -6 17 9.95 4.01
 4 -6 -17 16.2 4.7
 -4 6 -18 180.95 12.23
 4 -6 18 170.25 14.54
 -4 6 -18 204.38 13.48
 -4 -6 18 198.67 13.12
 4 -6 -18 189.93 12.54
 4 -6 18 188.68 12.77
 4 6 -18 196 13.23
 4 -6 18 190.27 12.79
 4 -6 -18 179.7 12.34
 4 -6 19 -1.33 4.66
 4 6 -19 -3.02 4.81
 -4 6 -19 -1.01 3.86
 4 -6 -19 6.93 3.92
 4 -6 19 1.78 3.48
 -4 6 -19 7.97 3.89
 4 -6 -19 4.36 3.53
 4 -6 19 1.79 3.36
 4 6 -20 102.88 9.61
 -4 6 -20 78.71 8.51
 4 -6 20 109.21 11.29
 -4 -6 20 95.6 9.39
 4 -6 -20 94.71 8.47
 4 -6 20 96.19 8.81
 -4 6 -20 112.28 10.12
 4 -6 20 97.48 8.83
 4 -6 -20 81.69 8.09
 4 -6 21 2.8 5.47
 -4 6 -21 9.84 4.81
 4 6 -21 4.28 4.18
 4 -6 21 4.4 3.93
 4 -6 -21 2.5 3.13
 4 -6 -21 8.35 3.89
 -4 6 -21 0.99 3.86
 -4 -6 21 9.74 4.3
 4 -6 21 4.41 4.13
 4 -6 21 0.88 3.65
 -4 -6 22 18.19 5.18
 4 -6 22 28.71 6.12
 -4 6 -22 13.67 4.97
 4 6 -22 15.38 5.01
 4 -6 22 14.4 5.96
 -4 -6 23 -11.93 4.74
 4 -6 23 1.2 4.1
 -4 6 -23 1.19 4.45
 4 6 -23 11.31 5.05
 4 -6 23 -5.92 5.99
 4 -6 24 21.27 6.7
 -4 -6 24 17.54 6.24
 4 -6 24 18.73 5.76
 4 6 -24 18.65 5.46
 -4 6 -24 12.37 5.55
 4 -6 25 14.06 6.34
 -4 -6 25 15.76 5.96
 4 -6 25 19.53 6.07
 4 6 -25 6.01 4.71
 -4 6 -25 9.07 5.26
 4 -6 26 56.07 9.6
 -4 -6 26 74.29 9.73
 4 -6 26 51.49 8.46
 4 6 -26 68.09 8.71
 -4 6 -26 74.63 9.77
 4 -6 27 1.65 6.04
 -4 6 -27 -2.84 4.73
 -4 -6 27 1.44 5.04
 4 -6 27 1.41 4.57
 4 6 -27 1.28 4.36
 4 6 -28 60.37 8.91
 4 -6 28 38.91 8.99
 -4 6 -28 68.13 9.88
 -4 -6 28 52.5 9.18
 4 -6 28 64.45 9.38
 -4 6 -28 58.76 9.23
 4 6 -29 6.76 5.66
 4 -6 29 1.74 6.64
 -4 6 -29 1.55 5.69
 -4 6 -29 -4.15 5.18
 -4 -6 29 6.26 6.22
 4 -6 29 1.52 5.58
 4 -7 0 298.24 18.63
 4 -7 0 285.72 18.42
 4 -7 -1 13.47 5.25
 4 -7 1 20.71 5.62
 4 -7 -1 17.28 5.85
 4 -7 1 20.86 5.97
 4 -7 -2 151.99 12.55
 4 -7 2 149.1 12.78
 -4 7 -2 170.5 10.83
 4 -7 2 135.58 12.02
 4 -7 -2 139.56 12.35
 -4 7 -3 36.03 5.11
 4 -7 -3 40.72 7.18
 4 -7 3 32.78 6.23
 4 -7 3 36.15 6.71
 4 -7 -3 46.54 7.25
 -4 7 -4 32.46 4.95
 4 -7 4 49.41 7.21
 4 -7 -4 29.54 6.39
 4 -7 -4 40.32 6.87
 4 -7 4 50.25 7.27
 -4 7 -5 3.05 3.04
 4 -7 5 1.19 3.96
 4 -7 -5 1.22 3.72
 4 -7 5 2.39 3.77
 4 -7 -5 1.23 3.75
 4 -7 -6 79.87 9.14
 -4 7 -6 82.54 7.45
 4 -7 6 104.68 10.02
 4 -7 -6 60.97 8.57
 4 -7 6 91.25 9.59
 4 7 -7 18.37 4.69
 4 -7 7 18.64 5.17
 4 -7 -7 32.44 6.47
 4 -7 -7 23.01 5.68
 4 -7 7 18.78 5.43
 -4 7 -7 16.38 4.48
 4 -7 8 204.49 14.79
 4 -7 -8 202.85 14.82
 4 7 -8 220.57 13.59
 -4 7 -8 201.59 12.66
 4 -7 8 201.87 14.63
 4 -7 -8 201.36 14.8
 4 -7 -9 4.72 4.51
 4 -7 9 -2.28 3.91
 4 -7 9 2.3 4.31
 4 -7 -9 -1.19 4.36
 4 7 -9 6.28 3.95
 -4 7 -9 0.81 3.5
 -4 7 -10 172.85 11.8
 4 -7 10 176.34 13.57
 4 -7 -10 188.06 13.87
 4 -7 10 173.1 13.4
 4 -7 -10 200.75 14.16
 4 -7 11 30.22 6.23
 4 -7 -11 41.5 6.93
 4 7 -11 40.1 6.08
 4 -7 11 36.01 6.38
 4 -7 -11 37.15 6.51
 -4 7 -11 25.38 5.07
 4 -7 12 47.72 7.14
 4 -7 -12 56.88 7.71
 4 7 -12 45.69 6.39
 4 -7 12 40.1 6.8
 4 -7 -12 49.25 7.31
 -4 7 -12 47.61 6.32
 4 -7 -13 13.47 5.09
 4 -7 13 14.29 4.99
 4 7 -13 9.75 4.17
 4 -7 13 8.83 4.94
 4 -7 -13 4.51 4.16
 -4 7 -13 16.88 4.31
 -4 7 -14 13.7 4.52
 4 7 -14 20.92 5.43
 4 -7 -14 21 5.25
 4 -7 14 17.41 5.1
 4 -7 14 15.29 5.05
 4 -7 -14 21.11 5.28
 4 -7 14 20.7 5.72
 -4 7 -15 3.76 3.6
 4 -7 15 4.33 4.38
 4 7 -15 -1.02 4.33
 4 -7 -15 -1.09 3.82
 4 -7 15 5.39 4.36
 4 -7 -15 1.09 4.1
 4 -7 15 1.33 4.45
 -4 7 -16 47.7 7.04
 4 -7 16 48.32 7.02
 4 7 -16 58.12 7.68
 4 -7 16 60.87 7.8
 4 -7 -16 72.88 8.28
 4 -7 16 56.02 8.79
 4 -7 -16 73.09 8.27
 4 -7 -17 5.28 4.36
 -4 7 -17 7.07 4.09
 4 7 -17 1.06 3.91
 4 -7 17 10.64 4.75
 4 -7 17 9.54 4.73
 4 -7 -17 4.21 4.11
 -4 -7 17 5.81 4.26
 4 -7 17 4.22 5.27
 4 -7 18 105.11 11.39
 -4 -7 18 116.26 10.06
 4 -7 -18 106.82 9.94
 4 -7 18 104.51 9.97
 4 7 -18 99.22 10.01
 -4 7 -18 116.05 10.14
 4 -7 18 87.48 9.52
 4 -7 -18 105.31 10.06
 4 -7 -19 14.17 5.09
 4 -7 19 9.44 4.76
 -4 -7 19 13.74 4.8
 -4 7 -19 7.57 4.39
 4 -7 19 17.72 6.6
 4 7 -19 12.34 5.57
 4 -7 -19 4.07 4.13
 4 -7 19 12.63 5.11
 4 -7 -20 29.73 6.07
 4 -7 20 42.83 6.87
 -4 -7 20 50.77 7.34
 -4 7 -20 42.52 7.08
 4 -7 20 28.82 7.64
 4 7 -20 38.15 6.98
 4 -7 20 42.96 6.84
 4 -7 -20 36.81 6.28
 4 -7 -21 19.44 4.91
 4 -7 21 22.89 5.6
 4 -7 21 7.77 5.73
 -4 7 -21 19.73 5.72
 4 -7 21 14.61 5.02
 4 -7 -21 20.48 5.2
 4 7 -21 16.56 5.39
 -4 -7 21 16.15 5.03
 -4 7 -22 9.64 5.05
 4 7 -22 -2.42 4.9
 4 -7 22 4.78 5.71
 -4 -7 22 4.83 4.33
 -4 7 -23 3.75 4.97
 4 7 -23 -1.24 4.25
 4 -7 23 -3.27 5.86
 -4 -7 23 1.26 4.73
 -4 7 -24 13 5.64
 4 7 -24 11.49 5.36
 4 -7 24 10.02 7.01
 -4 -7 24 13.2 5.54
 4 -7 25 3.42 6.13
 4 7 -25 -2.62 4.49
 -4 7 -25 1.35 5.18
 -4 -7 25 4.14 5.07
 4 -7 26 22.77 8.22
 -4 -7 26 31.71 7.31
 4 7 -26 30.99 6.84
 -4 7 -26 33.94 7.41
 4 -8 0 217.77 16.25
 4 -8 0 178.49 15.18
 4 -8 -1 2.87 5.04
 4 -8 1 18.56 6.56
 -4 8 -1 11.1 4.14
 4 -8 1 2.85 4.63
 4 -8 -1 10.01 5.48
 4 -8 2 116.29 11.81
 -4 8 -2 119.87 9.65
 4 -8 -2 100.5 11.26
 4 -8 -2 117.34 12.05
 4 -8 2 146.38 12.97
 4 -8 -3 5.74 5.04
 4 -8 3 9.9 5.2
 4 -8 -3 7.15 5.37
 4 -8 3 23.96 6.57
 -4 8 -3 12.78 4.49
 4 -8 4 49.14 7.88
 4 -8 -4 30.02 6.98
 4 -8 -4 42.75 7.61
 4 -8 4 41.98 7.48
 -4 8 -4 47.13 6.39
 -4 8 -5 -0.86 4.28
 4 -8 -5 -1.42 4.07
 4 -8 5 2.78 4.76
 4 -8 5 11.1 6.1
 4 -8 -5 4.26 4.73
 4 8 -5 -2.9 4.25
 -4 8 -6 66.07 7.22
 4 -8 -6 56.64 8.94
 4 -8 6 53.8 8.59
 4 -8 6 56.36 8.5
 4 -8 -6 77.63 9.96
 4 8 -6 67.47 7.61
 -4 8 -7 7.03 4.37
 4 -8 7 13.61 5.62
 4 -8 -7 4.2 5.04
 4 -8 -7 9.83 5.05
 4 -8 7 15.04 5.35
 4 8 -7 17.79 5.09
 4 -8 8 114.47 11.66
 4 -8 -8 115.17 12
 4 -8 8 151.52 13
 4 -8 -8 154.51 13.37
 4 8 -8 160.25 11.7
 -4 8 -8 115.51 10.15
 4 8 -9 2.03 3.73
 4 -8 9 -1.34 4.58
 -4 8 -9 6.34 4.38
 4 -8 9 1.33 4.56
 4 -8 -9 2.75 4.92
 4 -8 -9 1.38 4.6
 4 -8 10 146.37 13.03
 4 -8 -10 154.62 13.78
 4 -8 -10 173.02 14.03
 4 8 -10 187.04 12.88
 -4 8 -10 156.47 11.59
 4 8 -11 13.76 4.63
 4 -8 11 26.07 6.5
 4 -8 -11 25.45 6.43
 4 -8 11 24.89 6.37
 4 -8 -11 16.13 6.12
 -4 8 -11 17.84 4.92
 4 8 -12 51.74 7.38
 4 -8 12 59.33 8.52
 4 -8 -12 55.44 8.35
 4 -8 -12 46.44 8.08
 4 -8 12 59.59 8.89
 -4 8 -12 51.73 7.01
 4 8 -13 5.48 4.36
 4 -8 13 7.68 5.18
 4 -8 -13 1.3 4.97
 4 -8 13 12.81 5.09
 4 -8 -13 -2.61 4.12
 -4 8 -13 -1.96 3.75
 4 8 -14 30.12 6.16
 4 -8 14 25.31 6.26
 4 -8 -14 24.31 6.47
 4 -8 14 17.78 5.56
 4 -8 -14 23.13 6.5
 -4 8 -14 29.11 5.71
 4 8 -15 3.41 4.26
 4 -8 -15 3.77 4.31
 4 -8 15 3.77 4.51
 4 -8 15 6.3 4.82
 4 -8 -15 2.53 4.83
 -4 8 -15 2.06 4.24
 -4 8 -16 54.04 7.57
 4 -8 -16 60.73 8.35
 4 -8 16 67.36 8.82
 4 8 -16 42.95 7.49
 4 -8 -16 59.69 8.32
 4 -8 16 71.29 8.84
 4 -8 16 57.95 9.76
 -4 8 -17 3.28 4.18
 4 -8 17 -4.96 4.74
 4 -8 -17 1.22 4.67
 4 8 -17 4.75 4.97
 4 -8 17 2.49 4.56
 4 -8 -17 -2.44 5.02
 4 -8 17 3.13 5.49
 -4 8 -18 90.43 9.72
 4 -8 18 81.35 9.56
 4 -8 -18 77.98 9.37
 4 8 -18 85.2 9.72
 4 -8 -18 69.52 9.23
 4 -8 18 87.67 9.94
 4 -8 18 70.36 10.61
 4 8 -19 7.48 5.14
 4 -8 19 7.36 4.6
 4 -8 -19 14.14 5.26
 4 -8 -19 -1.18 4.41
 4 -8 19 7.36 4.97
 -4 8 -19 1.17 4.09
 4 -8 19 11.48 6.76
 4 8 -20 58.69 8.54
 4 -8 20 48.79 7.86
 4 -8 -20 56.71 8.29
 4 -8 20 71.81 8.74
 4 -8 -20 61.2 8.13
 -4 8 -20 62.56 8.64
 4 -8 20 68.62 10.53
 4 8 -21 11.71 5.72
 -4 8 -21 3.72 5.03
 4 -8 21 7.28 4.74
 4 -8 -21 5.68 4.43
 4 -8 21 8.48 5.25
 4 -8 -21 5.67 4.51
 4 -8 21 5.13 6.55
 -4 -8 22 9.05 5.72
 -4 8 -22 24.42 6.4
 4 8 -22 19.98 6.31
 4 -8 22 24.49 8.27
 -4 -8 23 4.04 5.35
 4 8 -23 1.36 5.61
 4 -8 23 1.79 6.42
 -4 8 -23 -1.33 5.19
 -4 9 0 32.76 5.89
 4 -9 0 27.99 7.72
 4 -9 0 21.49 7.11
 -4 9 -1 2.88 4.15
 4 -9 1 6.56 5.62
 4 -9 -1 4.95 5.64
 4 -9 1 1.65 5.5
 4 -9 -1 9.94 5.38
 -4 9 -2 70.99 7.9
 4 -9 2 68.89 9.88
 4 -9 -2 56.3 9.39
 4 -9 2 55.54 9.35
 4 -9 -2 57.72 9.77
 4 -9 3 6.52 5.85
 4 -9 -3 8.26 6.69
 -4 9 -3 -3.84 4.7
 4 9 -3 6.4 4.69
 4 -9 3 1.63 5.29
 4 -9 -3 16.46 6.9
 4 -9 4 129.37 13.74
 4 -9 -4 134.52 13.8
 4 -9 4 137.96 13.84
 4 -9 -4 126.82 13.79
 -4 9 -4 159.07 11.72
 4 9 -4 141.12 11.82
 -4 9 -5 -4.86 4.52
 4 9 -5 7.59 4.77
 4 -9 -5 9.83 6.51
 4 -9 5 -1.61 5.37
 4 -9 5 -4.81 5.48
 4 -9 -5 3.26 5.58
 4 -9 -6 96.03 11.75
 4 -9 6 86.08 11.07
 4 -9 6 82.59 10.69
 4 -9 -6 74.81 10.78
 4 9 -6 89.92 9.32
 -4 9 -6 98.81 9.37
 -4 9 -7 10.85 4.96
 4 -9 -7 8.09 5.95
 4 -9 7 3.16 5
 4 9 -7 10 4.74
 4 -9 -7 8.06 5.79
 4 -9 7 18.93 7.35
 -4 9 -8 19.95 5.23
 4 -9 8 20.34 6.71
 4 -9 -8 25.64 7.08
 4 9 -8 24.78 6.08
 4 -9 -8 22.35 7.37
 4 -9 8 24.96 7.1
 -4 9 -9 -3.04 4.18
 4 -9 9 -1.55 5.02
 4 -9 -9 -1.58 5.55
 4 9 -9 1.15 4.4
 4 -9 -9 -1.58 5.55
 4 -9 9 6.19 5.8
 -4 9 -10 35.01 6.34
 4 -9 10 21.45 7.01
 4 -9 -10 26.65 7.47
 4 9 -10 38.5 6.88
 4 -9 10 29.05 7.38
 4 -9 -10 29.72 7.16
 -4 9 -11 6.26 4.66
 4 -9 11 1.51 5.79
 4 -9 -11 6.18 5.67
 4 9 -11 3.55 4.97
 4 -9 11 4.55 5.68
 4 -9 -11 6.17 5.54
 -4 9 -12 69.07 8.11
 4 -9 12 57.03 9.24
 4 -9 -12 70.22 9.88
 4 9 -12 60.11 8.32
 4 -9 12 65.88 9.97
 4 -9 -12 60.94 9.3
 -4 9 -13 2.16 4.76
 4 -9 -13 -1.5 5.39
 4 -9 13 7.44 5.46
 4 9 -13 1.22 4.76
 4 -9 13 5.94 5.68
 4 -9 -13 1.5 5.5
 -4 9 -14 75.14 8.75
 4 -9 -14 79.95 10.42
 4 -9 14 82.3 10.23
 4 9 -14 80.66 9.64
 4 -9 14 63.33 9.81
 4 -9 -14 88.69 10.83
 -4 9 -15 7.91 4.66
 4 -9 15 8.73 5.34
 4 -9 -15 -1.46 5.35
 4 9 -15 5.06 4.93
 4 -9 15 1.46 5.11
 4 -9 -15 1.46 5.58
 -4 9 -16 23.2 6.13
 4 -9 16 17.28 6.18
 4 -9 -16 24.32 6.61
 4 9 -16 32.33 6.97
 4 -9 16 30.33 7.45
 4 -9 -16 11.44 5.84
 4 -9 17 15.76 6.1
 4 -9 -17 -1.41 5.16
 -4 9 -17 2.39 4.38
 4 -9 17 5.72 5.57
 4 -9 -17 1.4 5.26
 4 -9 17 1.72 6.03
 4 9 -17 -3.96 5.34
 4 -9 18 5.69 5.33
 4 -9 -18 -2.76 5.49
 -4 9 -18 7.36 5.31
 4 -9 18 -1.42 5.21
 4 -9 -18 5.51 5.47
 4 9 -18 12.12 5.92
 4 -9 18 -1.76 6.02
 -4 10 0 113.63 10.62
 4 10 0 141.88 11.91
 4 -10 0 106.7 13.51
 4 -10 0 102.78 13.57
 4 10 -1 17.54 5.87
 -4 10 -1 2.14 5.32
 -4 10 1 1.08 5.09
 4 -10 -1 9.51 6.83
 4 -10 1 15.2 7.42
 4 -10 1 11.39 7.12
 4 -10 -1 15.25 7.72
 4 10 -2 95.33 9.99
 -4 10 -2 100.86 9.65
 4 -10 2 62.33 11
 4 -10 -2 72.39 11.56
 4 -10 -2 64.65 10.97
 4 -10 2 92.67 12.44
 4 -10 3 3.76 5.93
 4 -10 -3 9.51 7.13
 4 -10 3 -1.88 6.09
 4 -10 -3 3.8 6.66
 -4 10 -3 -2.15 4.66
 4 10 -3 1.19 4.45
 4 -10 4 80.14 11.76
 4 -10 -4 71.94 11.3
 -4 10 -4 48.55 7.47
 4 -10 4 50.38 9.99
 4 -10 -4 56.86 10.24
 4 -10 5 -3.7 6.48
 4 -10 -5 13.19 8.03
 4 -10 5 -1.85 6.32
 4 -10 -5 1.88 6.11
 -4 10 -5 -4.32 4.6
 4 10 -5 -2.43 5
 4 -10 6 58.71 10.62
 4 -10 -6 76.69 11.55
 4 -10 6 56.94 10.45
 4 -10 -6 54.18 10.33
 -4 10 -6 64.2 8.35
 4 10 -6 58.98 8.62
 4 -10 7 3.63 7.09
 4 -10 -7 9.27 6.51
 4 -10 7 9.09 6.53
 4 -10 -7 9.26 7.09
 -4 10 -7 15.35 6.12
 4 10 -7 13.72 5.97
 4 -10 8 100.51 12.6
 4 -10 -8 91.83 12.41
 4 -10 8 106 12.98
 4 -10 -8 84.59 12.27
 -4 10 -8 99.79 10.17
 4 10 -8 73.19 9.44
 4 -10 9 5.33 6.92
 4 -10 -9 3.63 7.21
 4 -10 9 1.78 6.39
 4 -10 -9 -5.45 6.81
 -4 10 -9 -3.38 5.1
 4 10 -9 2.56 5.08
 4 -10 10 64.87 10.75
 4 -10 -10 75.18 11.71
 4 -10 10 89.66 12.05
 4 -10 -10 55.56 10.18
 -4 10 -10 111.39 10.59
 4 10 -10 85.45 9.9
 4 -10 11 -1.74 5.94
 4 -10 -11 12.36 7.15
 -4 10 -11 1.15 4.91
 4 -10 11 12.18 6.92
 4 -10 -11 14.17 7.42
 4 10 -11 3.93 5.4
 -5 0 0 -0.29 0.53
 5 0 0 0.65 2.17
 5 0 0 3.24 2.48
 -5 0 0 -1.04 1.33
 -5 0 1 0.34 1.37
 5 0 1 -1.29 2.09
 5 0 -1 -1.95 2.28
 -5 0 -1 0.71 1.44
 5 0 -1 -3.26 2.59
 5 0 1 -0.65 2.52
 -5 0 -2 449.93 18.62
 5 0 2 450.74 20.7
 5 0 -2 435.35 20.67
 5 0 2 453.42 20.65
 5 0 -2 460.56 20.89
 5 0 3 -1.27 2.71
 5 0 -3 4.58 2.35
 5 0 3 2.69 2.47
 -5 0 -3 0.38 1.54
 5 0 3 -1.27 2.48
 5 0 -3 2.62 2.45
 5 0 4 25.23 3.91
 5 0 -4 30.72 4.22
 5 0 4 24.92 3.99
 -5 0 -4 29.29 3.31
 5 0 -4 37.29 4.65
 5 0 4 35.33 4.25
 5 0 5 -1.25 2.29
 5 0 -5 0.65 2.55
 5 0 5 0.67 1.99
 -5 0 -5 -0.41 1.64
 5 0 -5 3.92 2.23
 5 0 5 1.25 2.08
 5 0 6 143.82 9.45
 -5 0 -6 142.57 8.09
 5 0 6 134.97 9.02
 5 0 6 157.52 9.41
 -5 0 -7 -1.36 1.97
 5 0 7 0.67 2.24
 5 0 -7 -1.98 2.58
 5 0 7 -0.61 2.38
 5 0 7 -0.61 2.18
 5 0 8 251.08 13.09
 -5 0 -8 231.24 11.57
 5 0 8 230.13 12.35
 5 0 8 251.95 12.64
 5 0 8 212.22 9.27
 5 0 9 -1.18 2.27
 5 0 9 0.4 1.05
 -5 0 -9 2.03 1.82
 5 0 9 0.59 2.12
 5 0 9 -1.33 2.45
 5 0 10 85.3 6.58
 5 0 10 71.88 6.55
 5 0 10 77.54 4.6
 5 0 10 87.59 6.66
 5 0 11 -2.85 2.43
 5 0 11 -0.62 2.32
 5 0 11 1.15 2.16
 5 0 11 0.54 1.3
 5 0 12 237.62 11.19
 5 0 -12 248.19 11.75
 5 0 12 260.13 13.18
 5 0 12 283.65 14.05
 5 0 12 270.12 13.25
 5 0 13 -1.67 2.3
 -5 0 -13 -0.64 2.59
 5 0 -13 -0.76 1.96
 5 0 13 -0.55 2.07
 5 0 13 0.68 2.5
 5 0 13 -0.34 1.37
 5 0 14 34.27 4.71
 5 0 14 29.89 3.37
 5 0 -14 24.94 3.23
 5 0 14 37.01 4.24
 -5 0 -14 22.49 4.03
 5 0 14 27.46 3.82
 5 0 15 -0.75 2.43
 5 0 15 -0.42 1.63
 5 0 15 0.53 2.12
 5 0 15 -1.62 2.14
 5 0 -15 3.72 1.98
 -5 0 -15 -0.73 2.49
 5 0 -16 120.3 7.48
 5 0 16 135.58 8.37
 5 0 16 126.5 8.11
 5 0 16 116.2 7.6
 5 0 16 148.08 9.86
 -5 0 -16 132.26 9.57
 5 0 17 -0.5 1.94
 5 0 17 -2.04 2.92
 5 0 -17 0.45 1.98
 5 0 17 1.64 2.87
 5 0 17 -2.57 2.81
 -5 0 -17 -0.83 2.98
 5 0 18 0.53 2.08
 5 0 18 3 2.23
 5 0 -18 -0.95 2.71
 5 0 18 1 2
 5 0 18 4.27 3.2
 -5 0 -18 0.89 3.03
 5 0 19 2.67 3.41
 5 0 19 -0.49 2.28
 5 0 19 1.96 2.15
 -5 0 -20 72.36 8.08
 5 0 20 64.18 7.18
 5 0 21 0.66 2.21
 -5 0 -21 -1.05 3.83
 5 0 21 -5.8 3.92
 5 0 22 21.14 4.11
 -5 0 -22 25.36 5.77
 5 0 22 23.11 4.92
 5 0 23 0.75 2.81
 -5 0 -23 4.62 4.14
 5 0 23 -1.04 3.74
 5 0 24 38.87 6.49
 5 0 24 27.06 4.84
 5 0 25 -1.12 3.92
 5 0 25 -0.84 3.21
 5 0 26 27.65 5.77
 5 0 26 21.21 4.8
 5 0 27 1.19 4.07
 5 0 27 3.69 3.46
 5 0 28 17.19 5.58
 5 0 28 14.5 4.53
 5 0 29 3.8 4.44
 5 0 29 -1.01 3.86
 5 0 30 10.41 5.2
 5 0 -30 18.11 5.5
 5 0 30 20 5.19
 5 0 31 4.01 4.91
 5 0 -31 -4.69 4.99
 5 0 31 4.36 4.08
 5 0 32 -4.12 4.58
 5 0 32 -1.13 3.77
 5 0 -32 1.21 4.63
 5 0 -33 6.29 5.53
 5 0 33 7.04 4.92
 5 0 33 2.82 4.58
 -5 1 0 0.4 1.74
 -5 -1 0 -0.86 1.57
 5 -1 1 558.74 22.2
 -5 -1 -1 552.87 21.37
 -5 -1 1 566.93 21.31
 -5 1 -1 568.34 22.29
 -5 1 -1 505.9 20.14
 -5 1 -2 1.68 1.73
 -5 -1 2 -0.27 1.91
 -5 -1 -2 1.24 1.38
 -5 1 -2 -2.52 1.76
 -5 -1 2 2.36 0.7
 -5 -1 3 68.91 3.49
 -5 1 -3 68.27 3.93
 -5 -1 -3 79.55 4.91
 -5 1 -3 73.9 5.36
 -5 -1 3 74.63 4.59
 5 -1 3 79.82 6.74
 -5 -1 -4 1.05 1.39
 -5 1 -4 4.43 1.98
 -5 1 -4 0.94 0.98
 -5 -1 4 3.86 1.1
 5 -1 4 2.73 2.28
 5 -1 -4 5.34 2.7
 -5 -1 -5 6.73 1.87
 -5 1 -5 9.64 2.37
 -5 1 -5 7.07 1.33
 5 -1 5 3.42 2.35
 5 -1 6 -0.68 2.22
 -5 1 -6 -0.48 1.99
 -5 -1 -6 1.6 1.56
 5 1 7 159.71 6.54
 -5 1 -7 182.44 9.68
 -5 -1 -7 191.74 9.38
 5 -1 7 206.05 11.25
 -5 -1 -8 7.81 2.35
 5 1 8 8.55 1.21
 5 -1 8 11.57 3.22
 5 -1 9 492.6 22.21
 -5 -1 -9 514.3 21.01
 5 1 9 457.66 18.14
 5 -1 9 504.92 19.16
 5 1 10 13.69 1.85
 -5 -1 -10 7.93 2.66
 5 -1 10 13.27 2.11
 5 -1 10 14.22 3.39
 5 1 11 194.37 8.97
 5 -1 11 211.79 11.96
 -5 1 -11 195.22 11.14
 5 1 11 218.86 11.59
 5 -1 11 186.21 11.23
 5 1 11 190.75 11.12
 5 -1 12 19.45 3.78
 5 1 12 17.79 2.3
 5 1 12 18.99 3.52
 5 1 12 16.44 3.38
 5 -1 12 21.5 3.96
 5 -1 12 15.5 2.48
 -5 1 -12 21.23 3.56
 5 -1 -12 14.03 2.26
 5 1 12 18.22 3.59
 5 -1 13 19.75 4.03
 5 1 13 20.87 2.62
 5 1 13 23.88 3.93
 5 1 13 16.12 3.37
 5 -1 13 18.08 3.79
 5 -1 13 19.19 2.87
 -5 1 -13 23.02 3.86
 5 -1 -13 24.24 2.83
 5 1 -13 17.94 3.11
 5 1 13 16.72 3.34
 5 -1 -14 11.82 2.2
 -5 -1 -14 13.41 3.61
 5 -1 14 15.55 3.56
 5 1 14 14.93 3.71
 5 1 14 11.84 2.27
 5 1 14 10.72 2.83
 5 -1 14 14.65 3.44
 -5 1 -14 13.21 3.35
 5 -1 14 11.22 2.37
 5 1 14 9.61 2.77
 5 -1 -15 12.69 2.45
 -5 -1 -15 15.82 3.94
 5 -1 15 13.98 3.7
 5 1 15 18.54 3.92
 5 1 15 15.51 2.7
 5 1 15 17.69 3.32
 5 -1 15 17.23 3.51
 -5 1 -15 16.88 3.92
 5 -1 15 14.86 2.82
 5 1 15 10.5 2.82
 5 -1 -16 4.58 1.97
 5 -1 16 3.3 2.72
 -5 -1 -16 6.42 3.53
 5 1 16 3.78 2.45
 5 -1 16 6.51 3.3
 5 1 16 3.79 2.56
 -5 1 -16 3.88 3.2
 5 -1 16 4.39 2.22
 5 1 16 10.29 2.52
 5 1 16 6.96 3.19
 5 -1 17 190.66 11.1
 5 1 17 181.81 10.22
 5 -1 17 178.98 10.1
 5 1 17 164.82 9.7
 5 1 17 196.87 10.43
 5 -1 17 158.86 11.38
 5 1 17 187.16 11.92
 -5 -1 -17 165.09 11.77
 -5 1 -17 181.61 11.94
 5 -1 -17 175.15 9.06
 5 1 18 15.51 3.17
 5 -1 18 27.48 4.83
 5 1 18 11.51 2.95
 5 1 18 28.58 4.93
 5 -1 -18 13.61 2.84
 5 -1 18 22.8 4.12
 -5 -1 -18 13.59 4.31
 -5 1 -18 27.9 5.2
 5 1 18 16.42 3.15
 5 1 19 210.59 11.19
 5 1 19 219.79 11.33
 5 1 -19 185.55 11.23
 5 -1 19 191.27 13.27
 5 1 19 219.09 13.43
 -5 1 -19 215.54 13.8
 5 -1 19 225.58 12.44
 -5 1 -20 18.56 5.06
 5 1 -20 19.15 3.64
 5 -1 20 20.74 3.87
 5 1 20 19.15 4.52
 5 -1 20 22.11 4.93
 -5 1 -21 24.9 5.73
 5 1 -21 41.2 4.88
 5 1 21 24.64 5.2
 5 -1 21 36.83 4.92
 5 -1 21 31.97 5.73
 -5 1 -22 10.95 4.36
 5 1 -22 5.87 2.83
 5 -1 22 16.27 3.8
 5 1 22 0.98 3.29
 5 1 22 3.39 2.85
 5 -1 22 11.41 4.49
 -5 1 -23 2.3 4.66
 5 1 -23 8.88 3.51
 5 -1 23 7.89 3.42
 5 1 23 1.02 3.67
 5 1 23 6.45 3.06
 5 -1 23 8.6 3.95
 -5 1 -24 3.63 4.15
 5 1 -24 9.98 3.42
 5 1 24 14.8 5
 5 1 24 10.6 3.63
 5 -1 24 7.52 3.34
 5 -1 24 16.7 5.4
 -5 1 -25 43.08 7.36
 5 1 -25 34.95 5.05
 5 -1 25 47.22 6.88
 5 1 25 35.91 5.4
 5 1 25 36.1 6.55
 5 -1 25 27.48 5.14
 5 1 -26 3.11 3.52
 -5 1 -26 5.3 4.97
 5 1 26 4.52 3.77
 5 -1 26 12.12 4.34
 5 1 26 5.02 3.07
 5 -1 26 -2.38 4.27
 5 -1 -26 9.97 4.39
 5 1 27 91.05 9.65
 5 -1 27 78.27 8.19
 5 1 27 75.44 7.91
 5 -1 27 58.97 8.56
 5 -1 -27 83.15 8.63
 5 1 28 16.86 5.54
 5 -1 28 6.15 3.85
 5 1 28 12.85 4.45
 5 -1 28 5.07 4.76
 5 -1 -28 11.8 4.83
 5 1 29 54.57 7.97
 5 -1 29 32.09 6.21
 5 1 29 38.39 6.29
 5 -1 29 49.61 7.89
 5 -1 -29 56.33 7.13
 5 1 30 10 4.2
 5 -1 30 11.14 4.98
 5 1 30 10.21 5.44
 5 -1 30 4.04 5.05
 5 -1 -30 4.26 4.9
 5 1 31 5.21 4.36
 5 1 31 -1.31 4.7
 5 -1 31 -8.11 5.01
 5 -1 31 8.31 5.7
 5 -1 -31 11.07 4.94
 5 1 32 3.25 4.22
 5 1 32 5.39 4.72
 5 -1 32 -1.2 4.01
 5 1 -32 2.56 5.37
 5 -1 32 2.85 4.87
 5 -1 -32 6.87 4.87
 -5 -1 33 2.89 4.95
 5 1 33 8.29 5.29
 5 -1 33 8.67 4.74
 5 1 -33 11.91 6.16
 5 -1 33 -2.93 5.6
 5 -1 -33 4.73 4.87
 -5 -2 0 -0.22 1.1
 5 -2 0 1.1 1.55
 5 -2 1 23.43 3
 -5 -2 1 16.62 1.92
 -5 -2 -1 12.75 1.9
 -5 2 -1 20.19 3.03
 5 -2 -1 16.99 2.55
 -5 -2 2 284.2 11.82
 -5 -2 -2 283.27 12.38
 5 -2 -2 328.18 13.2
 -5 -2 3 36.77 2.38
 -5 -2 3 43.77 2.95
 -5 -2 -3 33.18 3.15
 -5 -2 4 49.29 3.03
 -5 -2 4 40.48 3.03
 -5 -2 -4 53.64 3.99
 -5 -2 5 41.37 3.04
 -5 -2 -5 45.44 3.9
 -5 -2 5 44.25 3
 -5 -2 6 159.86 7.48
 -5 -2 -6 152.33 8.52
 -5 -2 7 17.34 2.28
 -5 -2 -7 21.4 3.12
 -5 -2 8 127.77 7.18
 -5 -2 -8 133.99 8.33
 -5 2 8 148.29 6.86
 -5 -2 9 3.62 1.73
 -5 -2 -9 0.53 2.07
 -5 2 9 3.58 1.37
 -5 2 -9 5.18 2.5
 -5 -2 10 85.49 5.87
 -5 2 10 88.99 4.62
 5 -2 10 85.72 6.9
 -5 2 -10 86.44 6.82
 -5 -2 -10 85 6.8
 5 -2 11 16.51 2.62
 -5 2 11 16.65 1.8
 5 -2 11 10.73 3.26
 5 -2 -11 18.57 2.08
 -5 -2 -11 14.72 3.37
 -5 2 -11 26.93 4.08
 -5 2 -12 180.33 10.44
 5 -2 -12 158.89 7.2
 5 -2 12 168.54 8.74
 -5 2 12 140.74 6.54
 5 -2 12 183.63 10.8
 5 -2 -13 54.19 3.58
 5 2 -13 53.82 5.27
 5 -2 13 43.82 5.7
 5 -2 13 54.57 4.75
 -5 2 -13 59.43 5.99
 -5 2 -14 7.97 2.95
 5 2 -14 9.16 2.98
 5 -2 -14 8.17 1.6
 5 -2 14 0.78 2.93
 -5 -2 14 8.1 2.92
 5 -2 14 13.27 2.68
 5 -2 15 8.17 3.38
 5 2 -15 4.47 2.85
 -5 2 -15 13.66 3.73
 5 -2 15 7.59 2.67
 -5 2 -16 108.4 8.84
 5 -2 16 119.74 9.27
 5 2 -16 110.71 7.81
 -5 -2 17 5.03 2.75
 5 2 -17 -0.6 2.36
 5 -2 17 0.89 2.98
 -5 -2 18 -6.17 3.23
 5 2 -18 3.75 2.75
 -5 2 -18 -1.76 2.94
 5 -2 18 -1.86 3.18
 5 -2 18 -1.85 2.71
 -5 -2 19 0.82 3.08
 5 2 -19 -0.65 2.73
 5 -2 19 -1.31 2.84
 5 -2 19 0.97 3.22
 -5 2 -19 -1.85 3.25
 -5 -2 20 62.7 7.08
 5 -2 20 58.16 6.29
 5 2 -20 77.57 6.81
 5 -2 20 78.27 8.15
 -5 2 -20 72.42 8.03
 5 -2 21 12.66 3.71
 5 2 -21 10.66 3.7
 -5 -2 21 5.52 3.61
 -5 2 -21 4.14 3.55
 5 -2 22 15.06 4.1
 5 2 -22 8.11 3.32
 -5 -2 22 16.5 4.42
 5 -2 -22 18.13 3.84
 5 -2 22 12.94 4.62
 -5 2 -22 15.22 4.66
 5 -2 23 11.79 4.07
 5 2 -23 20.73 4.4
 -5 -2 23 13.27 4.59
 5 -2 -23 21.26 4.31
 5 -2 23 18.97 5.09
 -5 2 -23 21.81 5.3
 5 -2 24 24.02 4.95
 5 2 -24 26.42 4.87
 -5 -2 24 32 5.96
 5 -2 -24 24.67 4.66
 5 -2 24 31.19 6.19
 -5 2 -24 23.04 5.94
 -5 -2 25 4.46 4.27
 5 2 -25 -0.83 3.31
 5 -2 25 0.94 3.3
 5 -2 -25 1.62 3.34
 5 -2 25 -3.58 3.98
 -5 2 -25 -1.27 4.34
 -5 -2 26 22.15 5.53
 5 2 -26 22.56 4.74
 5 -2 26 13.84 4.71
 5 -2 -26 15.27 4.45
 -5 2 -26 11.96 5.22
 -5 -2 27 -2.43 4.16
 5 -2 27 -1.04 3.9
 5 2 -27 -1.8 3.31
 -5 2 -27 4.18 4.88
 5 -2 27 -1.27 4.46
 5 -2 -27 6.19 3.88
 5 -2 28 4.35 4.26
 5 -2 -28 10.13 4.36
 5 -2 28 11.8 5.23
 -5 2 -28 10.16 6.58
 -5 -2 28 15.18 5.4
 5 2 -28 15.92 4.6
 5 -2 29 -3.41 4.43
 5 -2 -29 -1.92 3.74
 5 -2 29 2.7 4.39
 -5 2 -29 -6.03 5.88
 5 2 -29 3.88 3.64
 -5 -2 29 1.31 4.5
 5 -2 30 16.69 6.18
 -5 -2 30 36.79 7.35
 5 -2 -30 36.83 5.97
 5 2 -30 30.19 6.03
 5 -2 30 14.2 5.51
 5 -2 31 1.43 4.9
 -5 -2 31 1.41 4.95
 5 -2 -31 4.13 4.11
 5 2 -31 9.36 4.36
 5 -2 31 1.23 4.21
 5 -2 -32 2.14 4.17
 5 -2 32 -2.55 4.98
 -5 -2 32 1.46 4.87
 5 -2 32 -4.42 4.91
 5 -2 -33 -1.11 4.63
 5 -2 33 6.6 4.84
 -5 -2 33 6.03 5.65
 5 -2 33 -9.08 5.67
 5 -3 0 7.1 2.48
 5 -3 0 14.21 4.1
 5 -3 0 8.28 3.52
 5 3 1 2296.01 78.27
 5 -3 -1 2197.69 83.42
 5 -3 1 2214.06 83.36
 5 -3 1 2145.5 83.23
 5 -3 -1 2178.99 83.38
 5 -3 1 2217.66 78.77
 5 -3 -1 2175.45 78.45
 5 -3 1 2197.55 80.41
 5 -3 -1 2157.74 79.94
 -5 3 -2 3.64 2.95
 5 -3 -2 15.21 2.51
 5 -3 -2 16.66 3.86
 5 -3 2 5.22 3.45
 5 -3 -2 14.29 3.84
 5 -3 2 16.31 3.99
 -5 3 -3 1086.08 41.88
 5 -3 3 1069.05 43.58
 5 -3 -3 1033.67 43.52
 5 3 3 1093.38 38.63
 5 -3 -3 1010.02 43.41
 5 -3 3 1079.4 43.69
 5 -3 -3 1083.86 40.09
 5 -3 -4 5.02 1.9
 -5 3 -4 1.62 2.55
 5 -3 4 3.66 3.07
 5 -3 -4 2.26 2.88
 5 -3 4 1.47 3.19
 5 -3 -4 5.31 2.9
 5 3 4 0.39 1.41
 5 -3 5 882.05 36.2
 5 -3 -5 873.36 36.31
 5 3 5 882.66 31.5
 -5 -3 5 835.88 32.27
 -5 3 -5 850.68 34.61
 5 -3 -5 871.23 36.34
 5 -3 5 881.66 36.3
 -5 3 -6 6.23 2.73
 5 -3 -6 11.25 3.36
 5 -3 6 13.72 3.6
 5 -3 6 14.48 3.65
 5 -3 -6 14.35 3.62
 -5 -3 6 8.02 1.93
 5 -3 7 1277.37 44.84
 5 -3 -7 1257.42 44.94
 -5 -3 7 1003.36 38.5
 -5 3 -7 1306.22 43.54
 -5 -3 7 1031.61 38.71
 5 -3 7 1312.05 44.92
 5 -3 -7 1302.72 45.26
 -5 -3 7 1289.73 41.11
 5 -3 -8 8.19 3.56
 5 -3 8 2.84 2.82
 5 -3 -8 9 3.3
 5 -3 8 4.96 3.26
 -5 -3 8 4.21 1.92
 -5 -3 8 3.29 1.32
 -5 3 -8 6.67 2.94
 -5 -3 9 1733.34 58.21
 -5 -3 9 1465.81 56.04
 -5 3 -9 1684.05 60.09
 5 -3 9 1760.75 61.1
 5 -3 -9 1743.03 61.45
 5 -3 -9 1478.9 55.31
 5 -3 9 1710.86 60.59
 5 -3 9 1735.59 61.03
 5 -3 -9 1705.65 61.37
 5 -3 10 4.2 3.07
 5 -3 -10 2.95 3.33
 -5 -3 10 0.89 1.56
 -5 3 -10 6.46 3.2
 5 -3 10 1.39 2.7
 5 -3 -10 5.19 3.26
 5 -3 10 0.69 2.81
 5 -3 11 1111.61 43.88
 5 -3 -11 1145.8 44.45
 5 -3 11 1163.59 44.5
 5 -3 -11 1134.39 44.37
 5 -3 11 1149.56 44.01
 -5 3 -11 1151.46 43.9
 -5 -3 11 997.81 40.17
 5 -3 12 5.46 3.27
 -5 3 -12 0.7 2.66
 5 -3 -12 2.18 2.49
 5 -3 12 2.03 2.64
 5 -3 12 -1.35 2.69
 5 -3 -12 -1.46 2.62
 5 -3 13 450.58 22.53
 5 -3 -13 484.26 22.2
 5 -3 13 449.87 21.55
 -5 3 -13 478.06 22.15
 5 -3 13 504.34 22.03
 5 -3 -13 464.12 22.02
 5 -3 -13 496.1 22.27
 5 3 -13 487.68 21.42
 -5 -3 13 452.24 20.71
 5 -3 14 17.98 4
 5 -3 -14 7.85 3.16
 5 -3 14 9.9 3.22
 5 -3 -14 11.41 3.43
 5 3 -14 11.25 3.23
 5 -3 14 13.91 3.61
 5 -3 -14 12.84 3.43
 -5 3 -14 13.7 3.7
 5 -3 15 428.39 22.3
 -5 3 -15 497.47 22.53
 5 -3 -15 449.16 21.34
 5 -3 -15 472.1 21.6
 5 -3 15 457.74 21.01
 5 3 -15 460.15 21.07
 5 -3 -15 440.44 19.34
 5 -3 -15 465.52 21.54
 5 -3 15 461.08 21.06
 5 3 -16 22.06 4.11
 5 -3 16 20.06 3.99
 5 -3 -16 16.95 3.95
 5 -3 -16 19.46 3.89
 5 -3 16 20.52 4.94
 -5 -3 16 18.92 3.89
 -5 3 -16 23.23 4.67
 5 -3 16 14.63 3.43
 5 -3 -16 16.73 3.83
 5 -3 16 22.51 4.02
 5 -3 17 711.19 31.18
 5 -3 -17 654.64 30.37
 5 -3 -17 787.96 31.11
 5 -3 17 701.73 32.48
 5 3 -17 702.89 30.6
 -5 -3 17 740.66 31.09
 5 -3 17 736.01 30.48
 5 -3 17 744.79 30.44
 5 -3 17 719.5 30.31
 5 -3 -17 724.98 30.63
 -5 3 -17 692.78 31.66
 5 3 -18 6.41 3.18
 5 -3 18 0.63 3.02
 5 -3 -18 -0.7 2.62
 5 -3 18 8.34 3.53
 5 -3 -18 6.75 2.97
 5 -3 18 1.01 3.78
 -5 -3 18 2.34 3.32
 -5 3 -18 9.97 3.93
 5 -3 18 4.81 3.16
 5 -3 -18 8.74 3.41
 5 -3 18 6.3 3.27
 5 -3 -19 620.79 28.21
 5 -3 19 643.35 28.82
 5 -3 -19 687.76 28.41
 5 -3 19 633.1 30.77
 5 -3 19 660.39 27.92
 5 -3 -19 639.12 28.04
 -5 -3 19 688.81 29.69
 5 -3 19 690.5 29.01
 5 -3 19 617.23 27.63
 -5 3 -19 708 30.68
 5 3 -19 639.84 28.64
 5 -3 -20 4.83 3.12
 5 -3 20 6.81 3.52
 5 -3 20 -0.62 2.76
 5 -3 -20 3.88 2.84
 5 -3 20 1.08 3.96
 -5 -3 20 2.67 3.47
 5 -3 -20 3.91 2.95
 5 -3 20 0.62 2.63
 -5 3 -20 2.98 3.73
 5 3 -20 0.76 3.41
 5 -3 20 0.77 2.96
 -5 -3 21 258.27 15.99
 5 -3 21 268.91 15.55
 5 -3 -21 269.97 14.31
 5 3 -21 268.39 15.28
 5 -3 -21 272.64 14.63
 5 -3 21 276.96 17.35
 -5 3 -21 308.65 17.48
 5 -3 -21 265.31 14.21
 -5 -3 22 4.99 3.74
 5 -3 22 -0.86 3.37
 5 3 -22 -0.83 3.34
 5 -3 22 -1.15 4.05
 -5 3 -22 3.29 3.66
 5 3 -23 124.64 9.69
 -5 3 -23 128.21 11.28
 -5 -3 23 100.93 9.97
 5 -3 23 115.66 9.86
 5 -3 23 132.24 11.41
 -5 -3 24 7.78 4.42
 5 -3 24 14.4 4.59
 5 3 -24 1.77 3.53
 5 -3 24 3.69 4.89
 -5 3 -24 7.26 4.82
 5 3 -25 187.86 12.52
 -5 3 -25 151.55 13.52
 -5 -3 25 177.13 13.55
 5 -3 25 160.81 12.55
 5 -3 25 197.43 14.94
 -5 -3 26 3.66 4.76
 5 -3 26 9.55 4.38
 5 3 -26 9.55 4.33
 5 -3 26 9.13 5.74
 -5 3 -26 8.05 5.34
 5 3 -27 209.87 14.29
 -5 3 -27 205.66 16.21
 -5 -3 27 216.48 16.14
 5 -3 27 225.73 15.33
 5 -3 27 214.56 16.41
 5 -3 28 8.13 4.79
 -5 3 -28 -1.46 5.47
 5 3 -28 2.05 3.85
 -5 -3 28 -1.32 4.52
 5 -3 28 2.76 5.68
 5 3 -29 148.78 12.07
 5 -3 29 102.05 12.56
 -5 -3 29 145.48 13.22
 5 -3 29 156.36 12.66
 -5 3 -29 130.82 13.51
 -5 3 -30 4.76 5.56
 5 3 -30 1.1 4.29
 5 -3 30 8.74 5.57
 -5 -3 30 2.85 5.34
 5 -3 30 10.09 4.83
 -5 3 -31 27.91 7.74
 5 3 -31 26.1 6.32
 -5 -3 31 47.2 9.04
 5 -3 31 49.32 8.64
 5 -3 31 36.71 7.34
 5 3 -32 1.17 4.65
 5 -3 32 1.36 4.41
 -5 -3 32 1.53 5.6
 5 -3 32 1.53 5.12
 5 -4 0 1.72 3.15
 5 -4 0 0.86 2.93
 5 -4 0 -1.23 1.69
 5 -4 1 56.4 6.31
 5 -4 -1 60.26 6.62
 5 -4 1 60.63 6.74
 5 -4 -1 64.51 6.94
 5 -4 -1 60.61 4.64
 5 -4 -2 101.38 6.1
 5 -4 2 105.06 8.74
 5 -4 -2 92.21 8.33
 5 -4 2 106.33 8.74
 5 -4 -2 95.74 8.44
 -5 4 -2 107.61 7.51
 5 4 3 15.2 1.75
 -5 4 -3 14.21 3.22
 5 -4 -3 20.56 2.52
 5 -4 -3 18.11 4.16
 5 -4 3 19.37 4.45
 5 -4 -3 12.95 3.72
 5 -4 3 17.75 4.13
 5 -4 -4 33.16 3.11
 5 -4 -4 34.48 5.52
 5 -4 4 31.78 5.21
 5 -4 -4 30.2 2.64
 -5 4 -4 41.58 4.73
 5 -4 4 36.11 5.27
 5 -4 -4 33.65 5.25
 5 4 4 35.62 2.81
 5 -4 5 3.31 2.9
 5 -4 -5 -0.86 2.63
 5 -4 -5 2.33 1.09
 -5 4 -5 -0.61 2.34
 5 -4 -5 0.86 2.8
 5 -4 5 -1.66 2.7
 5 -4 -5 0.52 1.31
 -5 4 -6 120.63 8.41
 5 -4 -6 126 6.22
 5 -4 -6 107.9 9.18
 5 -4 6 126.35 9.46
 5 -4 6 130.38 9.61
 5 -4 -6 132.35 9.88
 5 -4 -7 40.26 5.63
 -5 4 -7 42.24 4.96
 -5 -4 7 39.24 3.84
 5 -4 7 50.36 6.1
 5 -4 -7 47.77 6.25
 5 -4 7 33.52 5.17
 -5 4 -8 59.66 5.84
 5 -4 8 46.11 5.83
 5 -4 -8 63.67 6.84
 5 -4 8 59.51 6.48
 5 -4 8 63.91 6.31
 5 -4 -8 62.23 6.74
 5 -4 9 82.04 7.41
 5 -4 -9 79.08 7.54
 -5 4 -9 80.87 6.76
 5 -4 -9 59.06 3.04
 5 -4 9 90.01 7.36
 5 -4 9 92.95 7.7
 5 -4 -9 92.38 7.97
 5 -4 10 58.32 6.32
 5 -4 -10 46.78 5.96
 5 -4 -10 34.32 2.47
 5 -4 10 48.99 5.76
 5 -4 -10 56.3 6.3
 -5 4 -10 45.95 5.28
 5 -4 10 56.27 5.99
 5 -4 11 18.03 4.02
 -5 4 -11 15.84 3.78
 5 -4 11 17.94 4.09
 5 -4 -11 19.03 4.19
 5 -4 -11 15.08 1.81
 5 -4 -11 19.99 4.5
 -5 -4 11 19.39 3.23
 5 -4 11 14.94 4.06
 5 -4 12 61.15 6.49
 5 -4 -12 57.8 6.47
 5 4 -12 54.45 5.81
 -5 4 -12 52.76 5.94
 5 -4 12 55.65 6.81
 5 -4 12 55.6 6.26
 5 -4 -12 65.61 6.84
 5 -4 13 -1.53 2.99
 5 -4 -13 2.45 3.06
 5 4 -13 2.11 2.74
 -5 4 -13 -3.08 3.22
 5 -4 -13 -4.06 3.34
 5 -4 13 0.76 2.81
 5 -4 13 -0.91 3.19
 5 -4 14 13.27 4.65
 5 -4 -14 3.23 3.33
 5 -4 14 6.82 3.34
 5 4 -14 5.02 3.16
 -5 4 -14 8.01 3.37
 5 -4 -14 13.63 3.79
 5 -4 14 7.57 3.34
 -5 -4 14 8.51 2.84
 5 -4 15 0.99 3.93
 5 -4 -15 6.37 3.28
 5 -4 15 2.25 2.99
 -5 4 -15 9.17 3.88
 5 -4 15 2.25 3.15
 5 -4 -15 4.75 3.54
 -5 -4 15 11.74 3.2
 5 4 -15 6.64 3.75
 -5 4 -16 87.86 8.26
 -5 -4 16 98.64 7.68
 5 -4 16 98.53 7.77
 5 4 -16 100.53 8.19
 5 -4 16 88.21 9.01
 5 -4 16 80.24 7.46
 5 -4 -16 82.86 7.78
 5 -4 -16 101.11 8.25
 5 -4 16 76.57 7.33
 5 4 -17 46.18 5.82
 5 -4 17 35.39 5.01
 5 -4 -17 35.5 5.06
 5 -4 17 33.76 5.12
 -5 -4 17 37.61 5.14
 5 -4 17 34.62 5.13
 5 -4 -17 36.22 5.42
 -5 4 -17 43.49 6.02
 5 -4 17 27.67 5.66
 5 4 -18 0.8 3.37
 5 -4 18 3.86 3.12
 -5 -4 18 -0.8 3.01
 5 -4 -18 -3.04 3.23
 5 -4 18 1.46 2.96
 5 -4 18 1.46 3.06
 5 -4 -18 -0.76 3.07
 -5 4 -18 0.94 3.46
 5 -4 18 -3.31 4.05
 5 4 -19 28.11 4.96
 5 -4 19 33.37 4.88
 5 -4 -19 30.62 4.92
 5 -4 19 27.53 4.98
 -5 -4 19 33.35 5.37
 5 -4 -19 24.07 4.67
 5 -4 19 28.88 4.8
 5 -4 -19 25.37 4.5
 -5 4 -19 34.36 5.81
 5 -4 19 31.95 6.01
 5 -4 20 36.62 6.66
 -5 -4 20 36.35 5.78
 5 -4 20 42.58 5.81
 5 -4 -20 38.57 5.46
 5 -4 20 43.81 5.51
 5 -4 -20 48.39 5.59
 5 -4 20 33.48 4.92
 5 -4 -20 44.68 5.55
 5 4 -20 40.22 5.73
 -5 4 -20 36.92 6.14
 5 -4 21 3.66 4.47
 -5 -4 21 -0.97 3.39
 5 -4 21 4.47 3.75
 5 -4 -21 -0.77 3.1
 -5 4 -21 1.07 4.01
 5 4 -21 0.89 3.65
 5 -4 -21 2.87 2.85
 5 -4 -21 -0.72 2.8
 -5 -4 22 -2.05 3.67
 5 4 -22 -0.92 4.34
 -5 4 -22 6.71 4.61
 5 -4 22 2.52 4.72
 5 4 -23 0.95 3.62
 5 -4 23 -0.99 3.78
 5 -4 23 3.9 4.66
 -5 -4 23 6.51 4.31
 -5 4 -23 1.17 4.01
 5 4 -24 13.68 4.47
 5 -4 24 15.61 5.01
 5 -4 24 26.66 6.8
 -5 -4 24 18.27 5.35
 -5 4 -24 30.72 6.55
 5 -4 25 10.98 5.46
 -5 4 -25 1.29 4.29
 -5 -4 25 2.4 4.21
 5 4 -25 11.1 4.88
 5 -4 26 19.67 6.48
 -5 4 -26 24.25 6.3
 -5 -4 26 13.83 6.04
 5 4 -26 15.68 4.84
 5 4 -27 19.44 5.38
 5 -4 27 10.77 4.96
 5 -4 27 26 7.26
 -5 -4 27 13.15 5.8
 -5 4 -27 12.75 5.86
 5 4 -28 6.7 4.76
 5 -4 28 2.5 4.58
 5 -4 28 -1.48 5.98
 -5 -4 28 13.8 6.42
 -5 4 -28 8.87 5.43
 5 4 -29 4.61 4.67
 5 -4 29 5.21 4.67
 5 -4 29 -3.03 6.03
 -5 -4 29 -2.87 5.49
 -5 4 -29 4.61 5.52
 5 4 -30 17.86 5.56
 5 -4 30 14 6.2
 -5 -4 30 13.42 6.47
 5 -4 30 16.25 5.78
 -5 4 -30 3.2 5.88
 5 -4 31 4.78 6.67
 5 4 -31 -1.23 4.87
 -5 -4 31 -1.54 5.64
 -5 4 -31 -3.33 5.97
 5 -4 31 1.4 4.56
 5 -5 0 -2.97 3.21
 5 -5 0 0.99 3.47
 5 -5 1 30.56 5.4
 5 -5 -1 22.83 4.99
 5 -5 1 21.66 4.9
 5 -5 -1 22.8 5.04
 -5 5 -2 11.27 3.15
 5 -5 2 13.73 4.45
 5 -5 -2 10.94 3.74
 5 -5 2 6.16 2.49
 5 -5 -2 12.53 2.36
 5 -5 2 11.76 4.19
 5 -5 -2 13.9 4.31
 -5 5 -3 19.29 3.58
 5 -5 -3 10.94 4.35
 5 -5 3 22.39 4.86
 5 -5 -3 19.58 2.81
 5 -5 -3 13.91 4.34
 5 -5 3 16.55 4.57
 -5 5 -4 1.35 2.47
 5 -5 -4 1.3 1.42
 5 -5 4 0.97 3.14
 5 -5 -4 -1.99 3.23
 5 -5 4 3.87 3.55
 5 -5 -4 0.99 3.31
 5 -5 -5 24.94 2.71
 5 -5 -5 23.81 5.17
 5 -5 5 18.22 4.43
 5 -5 -5 37.66 5.69
 5 -5 5 26.85 5.21
 -5 5 -5 29.97 4.48
 5 -5 6 4.32 2.86
 5 -5 -6 1.76 1.35
 5 -5 -6 5.93 3.55
 5 -5 6 2.85 3.26
 5 -5 6 4.75 3.49
 5 -5 -6 -0.99 3.29
 -5 5 -6 6.92 2.8
 5 -5 7 1.52 2.67
 5 -5 7 1.88 3.3
 5 -5 -7 6.88 3.53
 5 -5 7 3.77 3.67
 5 -5 -7 0.98 3.01
 -5 5 -7 1.41 2.35
 5 -5 8 1.61 3.42
 5 -5 -8 14.67 4.36
 5 -5 8 0.93 3.35
 5 -5 8 11.2 4.04
 5 -5 -8 0.98 3.51
 -5 5 -8 2.88 2.7
 5 -5 9 20.26 4.74
 5 -5 -9 32.05 5.37
 5 -5 9 28.66 5.36
 5 -5 9 31.42 5.36
 5 -5 -9 45.61 6.26
 -5 5 -9 37.56 4.84
 5 -5 10 1.77 3.18
 5 -5 10 1.83 3.21
 5 -5 -10 1.93 3.46
 5 -5 10 7.32 3.96
 5 -5 -10 0.96 3.53
 -5 5 -10 -2.28 2.79
 -5 5 -11 8.55 3.26
 5 5 -11 3.11 3.48
 5 -5 11 10.18 3.68
 5 -5 11 2.72 3.47
 5 -5 -11 2.86 3.51
 5 -5 11 2.71 3.25
 5 -5 -11 4.77 3.86
 -5 -5 12 1.78 2.6
 -5 5 -12 7.2 3.3
 5 5 -12 3.16 3.26
 5 -5 12 0.97 3.31
 5 -5 12 0.9 3.3
 5 -5 -12 0.94 3.69
 5 -5 12 11.65 4.11
 5 -5 -12 8.5 4.09
 -5 -5 13 23.27 4
 -5 5 -13 17.3 4.21
 5 5 -13 17.65 4.33
 5 -5 13 15.09 4.45
 5 -5 -13 12.14 4.2
 5 -5 13 8.9 3.77
 5 -5 -13 16.8 4.55
 5 -5 13 13.29 4.21
 -5 5 -14 0.85 2.99
 5 5 -14 11.49 3.97
 5 -5 14 4.18 3.84
 5 -5 -14 5.54 3.24
 5 -5 14 5.28 3.75
 5 -5 14 0.88 3.29
 5 -5 -14 12.91 4.35
 -5 -5 15 6.4 3.18
 -5 5 -15 6.18 3.51
 5 5 -15 6.73 3.47
 5 -5 15 3.26 4.08
 5 -5 -15 3.64 3.28
 5 -5 15 8.71 3.65
 5 -5 -15 6.36 3.88
 5 -5 15 6.93 3.7
 -5 -5 16 9.05 3.42
 -5 5 -16 9.17 4.09
 5 5 -16 2.59 3.1
 5 -5 16 6.76 4.72
 5 -5 -16 8.99 3.95
 5 -5 16 1.72 3.61
 5 -5 16 -0.86 3.59
 5 -5 -16 2.69 3.57
 -5 -5 17 21.6 4.43
 -5 5 -17 25.74 5.15
 5 5 -17 22.99 4.88
 5 -5 17 24.47 5.82
 5 -5 -17 14.18 4.35
 5 -5 17 15.33 4.33
 5 -5 -17 21.16 4.82
 5 -5 17 22.82 4.8
 -5 -5 18 -3.39 3.18
 -5 5 -18 3.96 3.55
 5 5 -18 0.9 3.46
 5 -5 18 1.21 4.71
 5 -5 18 0.85 3.48
 5 -5 -18 0.87 3.39
 5 -5 -18 2.6 3.38
 5 -5 18 4.19 3.9
 -5 -5 19 26.12 4.94
 -5 5 -19 14.38 4.66
 5 5 -19 28.75 5.42
 5 -5 19 31.15 6.66
 5 -5 19 29.35 5.12
 5 -5 -19 19.63 4.73
 5 -5 -19 23.71 4.92
 5 -5 19 23.27 5.03
 5 -5 20 9.47 3.76
 -5 -5 20 1.91 3.5
 5 5 -20 7.62 4.06
 -5 5 -20 6.4 4.32
 5 -5 20 -2.58 4.93
 5 -5 20 -1.67 3.31
 5 -5 -20 5 3.13
 5 -5 20 1.65 3.51
 5 -5 -20 2.49 3.29
 5 -5 21 1.98 3.63
 -5 -5 21 3.02 4.01
 5 5 -21 -1.97 3.83
 5 -5 21 -1.64 3.38
 5 -5 21 -1.33 4.43
 5 -5 -21 1.62 3.34
 5 -5 21 6.61 3.52
 5 -5 -21 4.09 3.31
 -5 5 -21 1.11 3.89
 5 -5 22 -4.14 3.96
 -5 -5 22 -4.26 4.07
 5 -5 22 -1.37 5.01
 -5 5 -22 1.16 4.05
 5 5 -22 1.02 4.59
 5 -5 23 9.74 4.38
 -5 -5 23 3.37 3.94
 5 -5 23 11.24 5.48
 -5 5 -23 -1.2 4.12
 5 5 -23 -1.05 4.08
 -5 5 -24 -2.51 4.8
 5 -5 24 -2.89 5.41
 5 5 -24 7.51 4.42
 5 -5 24 2.26 4.14
 -5 -5 24 3.56 4.35
 -5 5 -25 3.94 4.81
 5 -5 25 4.45 5.32
 5 5 -25 1.11 4.15
 5 -5 25 1.18 4.03
 -5 -5 25 -1.25 4.57
 -5 5 -26 1.37 5.15
 5 -5 26 -1.53 5.95
 5 5 -26 1.14 4.44
 5 -5 26 4.92 4.31
 -5 -5 26 -1.31 4.47
 -5 5 -27 27.19 7.3
 5 -5 27 21.92 7.42
 5 5 -27 27.04 6.15
 5 -5 27 15.39 5.94
 -5 -5 27 21.96 6.35
 -5 5 -28 1.5 5.25
 5 -5 28 3.22 5.9
 5 5 -28 -1.21 4.72
 5 -5 28 2.67 4.57
 -5 -5 28 4.3 5.14
 -5 5 -29 15.68 6.47
 5 5 -29 7.49 5.24
 5 -5 29 9.71 5.53
 -5 -5 29 4.48 5.12
 5 -5 29 23.01 7.44
 5 -6 0 2.31 3.74
 5 -6 0 -2.3 3.93
 5 -6 1 6.89 4.22
 5 -6 -1 5.78 3.96
 5 -6 1 3.43 3.61
 5 -6 -1 1.15 4.23
 -5 6 -2 35.05 5.17
 5 -6 2 36.58 6.29
 5 -6 -2 39.38 6.61
 5 -6 -2 57.64 7.57
 5 -6 2 46.56 6.99
 -5 6 -3 5.97 3.13
 5 -6 -3 5.79 4.06
 5 -6 3 3.4 3.88
 5 -6 3 8.29 3.55
 5 -6 3 3.39 3.96
 5 -6 -3 4.61 3.95
 -5 6 -4 6.78 3.06
 5 -6 -4 9.25 4.52
 5 -6 4 13.51 4.88
 5 -6 4 10.09 4.46
 5 -6 -4 6.91 4.23
 5 -6 4 7.35 3.34
 5 -6 -5 34.61 6.4
 5 -6 5 31.28 5.71
 5 -6 5 26.49 4.79
 5 -6 5 32.15 5.74
 5 -6 -5 31.01 6.19
 -5 6 -5 38.76 5.12
 5 -6 -6 41.37 6.56
 5 -6 6 40.87 6.53
 5 -6 6 27.16 4.77
 5 -6 6 32.98 6.28
 5 -6 -6 23.98 5.84
 -5 6 -6 36.18 5.13
 5 -6 7 2.19 4.27
 5 -6 -7 1.14 4.09
 5 -6 7 0.87 3.38
 5 -6 7 2.18 3.44
 5 -6 -7 1.14 4.17
 -5 6 -7 -0.78 2.86
 5 -6 8 18.39 4.99
 5 -6 -8 6.8 4.37
 5 -6 8 17.28 4.43
 5 -6 8 8.61 4.38
 5 -6 -8 15.8 4.98
 -5 6 -8 21.39 4.14
 5 -6 -9 13.5 4.88
 5 -6 9 14.99 4.79
 5 -6 9 7.62 4.01
 5 -6 -9 21.21 5.35
 5 -6 9 7.43 4.39
 -5 6 -9 9.68 3.67
 -5 6 -10 15.8 4.23
 5 6 -10 26.25 4.74
 5 -6 10 16.92 5.1
 5 -6 -10 11.12 4.71
 5 -6 10 24.17 5.49
 5 -6 -10 32.09 6.08
 5 -6 10 18.88 4.68
 -5 6 -11 -0.85 3.3
 5 6 -11 -0.89 3.11
 5 -6 11 1.05 3.67
 5 -6 -11 2.2 4.38
 5 -6 -11 -4.37 4.58
 5 -6 11 -1.04 3.97
 5 -6 11 -1.04 4.55
 -5 6 -12 32.94 5.52
 5 6 -12 47.53 6.33
 5 -6 12 30.03 5.94
 5 -6 -12 29.32 6.22
 5 -6 -12 24.84 5.91
 5 -6 12 35.94 6.1
 5 -6 12 43.07 6.54
 -5 6 -13 13.35 4.48
 5 -6 13 25.7 5.78
 5 -6 -13 20.34 5.3
 5 -6 13 19.48 4.96
 5 -6 -13 24.46 5.51
 5 -6 13 26.4 5.6
 -5 -6 13 28.94 4.58
 -5 -6 14 11.14 3.59
 -5 6 -14 2.75 3.51
 5 6 -14 2.79 3.77
 5 -6 14 4.06 4.03
 5 -6 -14 1.06 3.79
 5 -6 -14 6.3 4.17
 5 -6 14 2.01 3.61
 5 -6 14 1.16 3.76
 -5 -6 15 8.59 3.38
 -5 6 -15 8.48 4.15
 5 6 -15 0.95 3.87
 5 -6 15 8.04 4.28
 5 -6 -15 11.45 4.51
 5 -6 15 -3.98 3.73
 5 -6 -15 5.17 3.87
 5 -6 15 3.6 4.4
 -5 -6 16 25.45 4.77
 5 6 -16 14.61 4.9
 -5 6 -16 24.35 5.43
 5 -6 -16 29.74 5.82
 5 -6 16 21.91 5.17
 5 -6 -16 25.42 5.61
 5 -6 16 19.74 4.96
 5 -6 16 30.98 6.48
 -5 -6 17 8.64 3.86
 5 6 -17 -2.98 4.02
 5 -6 17 -3.91 4.1
 -5 6 -17 8.1 4.17
 5 -6 17 5.92 4.14
 5 -6 -17 11.09 4.43
 5 -6 -17 11.99 4.65
 5 -6 17 1.28 4.27
 -5 -6 18 4.56 3.69
 5 6 -18 -8.1 4.78
 5 -6 18 1.94 3.79
 -5 6 -18 6.29 4.46
 5 -6 18 1.96 3.66
 5 -6 -18 1.98 3.71
 5 -6 -18 0.98 3.68
 5 -6 18 -1.32 5.15
 -5 -6 19 7.7 4.42
 5 6 -19 1.04 4.12
 5 -6 19 7.71 4.17
 -5 6 -19 1.08 4.07
 5 -6 -19 2.92 3.94
 5 -6 19 6.79 4.14
 5 -6 -19 4.82 4.11
 5 -6 19 1.36 4.77
 5 6 -20 21.27 5.69
 5 -6 20 22 5.03
 -5 6 -20 19.08 5.49
 5 -6 -20 23.85 5.07
 5 -6 20 26.02 5.43
 5 -6 -20 27.45 5.28
 5 -6 20 21.05 6.22
 5 6 -21 5.47 4.58
 5 -6 -21 3.71 3.69
 5 -6 21 -0.95 3.65
 5 -6 -21 6.54 3.92
 5 -6 21 2.87 3.59
 5 -6 21 5.77 5.29
 -5 -6 21 11.76 4.7
 -5 6 -21 4.65 4.36
 5 6 -22 10.1 4.71
 5 -6 22 7.42 5.21
 -5 -6 22 11.25 4.95
 -5 6 -22 6.04 4.44
 5 6 -23 9.22 4.59
 5 -6 23 6.11 5.61
 -5 -6 23 8.29 4.71
 -5 6 -23 5.01 4.8
 5 6 -24 2.36 4.42
 5 -6 24 4.7 5.75
 -5 -6 24 3.73 4.46
 -5 6 -24 1.3 4.45
 -5 -6 25 7.83 4.68
 -5 6 -25 -4.05 5.17
 5 6 -25 2.42 4.63
 5 -6 25 -6.45 6.29
 -5 -6 26 13.67 5.84
 5 -6 26 7.99 4.68
 -5 6 -26 5.64 5.18
 5 6 -26 16.16 5.8
 5 -6 26 13.22 6.58
 -5 -6 27 8.58 5.47
 5 -6 27 8.3 5.5
 5 -6 27 -1.69 6.07
 5 6 -27 3.84 5.09
 -5 6 -27 10.3 6.07
 5 -7 0 3.98 4.76
 5 -7 0 1.32 4.61
 5 -7 1 410.89 24.24
 5 -7 -1 436.1 24.74
 5 -7 1 413.22 20.52
 5 -7 1 420.09 24.35
 5 -7 -1 456.25 24.96
 -5 7 -1 480.33 22.15
 5 -7 2 22.33 6.3
 5 -7 -2 17.3 6.05
 5 -7 2 9.78 3.98
 5 -7 2 19.53 6.24
 5 -7 -2 15.84 5.65
 -5 7 -2 15.07 5.19
 5 -7 3 291.08 18.76
 5 -7 -3 292.72 18.93
 5 -7 3 260.41 15.36
 5 -7 3 292.46 18.85
 5 -7 -3 265.26 18.32
 -5 7 -3 263.65 15.46
 5 -7 4 10.37 5.7
 5 -7 -4 9.3 5.28
 5 -7 4 7.71 5.73
 5 -7 -4 -1.32 4.83
 -5 7 -4 -0.84 3.77
 5 -7 4 2.55 3.5
 5 -7 5 213.36 15.72
 5 -7 -5 214.47 15.8
 5 -7 5 204.06 13.41
 5 -7 5 192.3 15.24
 5 -7 -5 218.98 15.81
 -5 7 -5 221.11 13.43
 5 -7 6 1.27 4.57
 5 -7 -6 9.22 6.29
 5 -7 6 8.47 4.07
 5 -7 6 1.26 4.1
 5 -7 -6 5.22 5.09
 -5 7 -6 -2.57 3.88
 5 -7 7 297.59 19.47
 5 -7 -7 331.08 20.41
 5 -7 7 337.51 20.31
 5 -7 -7 313.92 20.19
 -5 7 -7 338.83 17.84
 5 -7 7 329.49 18.73
 5 -7 8 1.24 4.54
 5 -7 -8 5.15 5.21
 5 -7 8 3.75 5.14
 5 -7 -8 1.3 4.97
 -5 7 -8 2.63 4.03
 5 -7 8 2.06 4.32
 5 -7 9 383.22 21.77
 5 -7 -9 362.35 21.59
 5 -7 -9 360.32 21.56
 5 -7 9 348.39 20.88
 5 7 -9 379.67 20
 5 -7 9 317.24 19.72
 -5 7 -9 348.35 18.95
 5 7 -10 9.9 4.74
 5 -7 -10 13.89 5.72
 5 -7 10 10.9 5.41
 5 -7 10 12.21 5.12
 5 -7 -10 5.1 4.88
 -5 7 -10 6.37 4.13
 5 -7 10 1.12 4.37
 5 -7 11 262.41 17.12
 5 -7 -11 226.08 16.76
 5 -7 11 272.86 17.44
 5 -7 -11 233.06 16.81
 5 7 -11 257.23 16.06
 5 -7 11 235.47 16.49
 -5 7 -11 281.36 15.93
 5 -7 12 15.41 5.45
 5 -7 -12 7.4 5.43
 5 -7 12 13.23 5.22
 5 -7 12 11.94 5.49
 5 -7 -12 2.49 4.77
 -5 7 -12 14.22 4.66
 5 -7 -13 147.31 12.47
 5 -7 13 152.38 12.37
 5 -7 13 128.72 11.74
 5 -7 -13 143.58 12.58
 5 7 -13 154.6 11.7
 -5 7 -13 137.69 11.11
 5 -7 13 131.91 12.41
 -5 7 -14 1.99 3.8
 5 7 -14 -1.05 4.03
 5 -7 14 2.32 4.26
 5 -7 -14 1.2 5.27
 5 -7 14 2.57 4.82
 5 -7 -14 -1.21 4.98
 5 -7 14 5.84 4.47
 5 -7 15 126.34 11.46
 5 -7 -15 125.24 11.47
 5 -7 15 104.1 10.61
 5 -7 -15 119.04 11.4
 5 7 -15 121.07 10.67
 5 -7 15 120.8 12
 -5 7 -15 119.29 10.41
 -5 7 -16 -1.05 4.09
 5 7 -16 2.18 4.41
 5 -7 16 5.7 5.01
 5 -7 -16 4.65 4.95
 5 -7 16 -2.74 5.23
 5 -7 -16 3.51 4.39
 5 -7 16 -1.15 4.55
 5 -7 17 195.63 14.25
 5 -7 -17 185.1 14.12
 5 -7 17 205.42 14.52
 5 -7 -17 167.99 13.84
 5 7 -17 183.11 13.99
 -5 7 -17 235.01 15
 5 -7 17 235.42 17.14
 5 -7 -18 2.26 4.15
 5 -7 18 7.88 4.48
 -5 7 -18 1.12 4.53
 5 -7 -18 4.49 4.54
 5 -7 18 1.12 4.12
 5 -7 18 -1.45 5.32
 5 7 -18 9.04 5.4
 -5 -7 18 -1.98 3.86
 5 -7 19 195.51 16
 5 7 -19 168.49 13.37
 -5 -7 19 177.97 12.89
 -5 7 -19 169.89 13.41
 5 -7 19 162.14 13.06
 5 -7 -19 151.89 12.66
 5 -7 19 174.7 13.2
 5 -7 -19 162.12 12.94
 5 -7 20 15.32 6.94
 5 -7 20 5.55 4.82
 -5 7 -20 15.48 5.84
 -5 -7 20 20.6 5.39
 5 -7 -20 11.92 4.63
 5 -7 20 9.94 4.79
 5 7 -20 4.73 4.54
 5 -7 -20 9.78 4.93
 5 -7 21 75.6 10.75
 5 -7 21 86.01 9.26
 -5 7 -21 76.19 9.19
 -5 -7 21 79.42 9.14
 5 -7 21 62.51 8.16
 5 -7 -21 81.74 8.91
 5 7 -21 79.84 9.39
 5 -7 -21 64.95 7.95
 -5 7 -22 -1.27 4.66
 5 7 -22 3.73 5.12
 5 -7 22 4.84 6.3
 -5 -7 22 3.56 4.72
 -5 7 -23 44.73 7.95
 5 7 -23 55.74 8.14
 5 -7 23 33.19 8.47
 -5 -7 23 45.98 7.59
 -5 7 -24 4.09 4.89
 -5 -7 24 1.3 4.34
 5 7 -24 -3.88 5.33
 5 -7 24 -1.7 5.96
 5 -8 0 -6.05 6.12
 5 -8 0 -4.57 4.94
 5 -8 1 -1.51 5.28
 5 -8 -1 4.54 4.78
 -5 8 -1 -0.94 3.45
 5 -8 1 -1.52 5.19
 5 -8 -1 1.53 4.52
 5 -8 2 11.99 5.97
 5 -8 -2 10.61 5.33
 -5 8 -2 14.06 4.71
 5 -8 2 4.53 4.77
 5 -8 -2 9.16 5.73
 5 -8 3 11.91 5.82
 5 -8 -3 6.06 5.07
 5 -8 3 25.5 6.7
 5 -8 -3 9.16 5.11
 -5 8 -3 16.94 4.63
 5 -8 3 11.9 4.23
 5 -8 4 3.87 3.7
 5 -8 -4 -1.52 5.21
 5 -8 4 -1.49 4.69
 5 -8 4 -2.96 5.06
 5 -8 -4 7.56 5.3
 -5 8 -4 4.73 3.69
 5 -8 5 36.56 6.07
 5 -8 -5 36.4 7.42
 5 -8 5 39.85 7.57
 5 -8 -5 34.62 7.46
 5 -8 5 29.31 6.82
 -5 8 -5 23.75 5.16
 5 -8 6 5.32 4.39
 -5 8 -6 5.74 3.52
 5 -8 -6 14.97 5.85
 5 -8 6 11.61 5.78
 5 -8 -6 4.52 5.89
 5 -8 6 5.85 5.37
 5 -8 7 3.33 4.16
 5 -8 -7 1.49 4.96
 5 -8 7 -2.88 4.92
 -5 8 -7 -1.93 4.17
 5 8 -7 4.31 3.59
 5 -8 -7 1.5 4.72
 5 -8 7 4.34 5.86
 5 -8 8 8.11 4.78
 5 -8 8 2.84 5.22
 5 -8 -8 5.9 5.64
 -5 8 -8 6.82 3.88
 5 8 -8 6.52 4.24
 5 -8 8 5.73 4.9
 5 -8 -8 7.43 4.96
 5 -8 9 1.2 4.12
 5 -8 9 2.82 5.05
 5 -8 -9 11.68 6.12
 -5 8 -9 9.89 4.41
 5 8 -9 1.1 4.51
 5 -8 9 2.83 4.96
 5 -8 -9 1.47 5.4
 5 -8 10 1.25 4.68
 -5 8 -10 1.01 3.54
 5 -8 10 2.78 4.76
 5 -8 -10 7.22 5.74
 5 -8 10 8.4 5.02
 5 -8 -10 10.18 5.45
 5 -8 11 -1.29 4.64
 5 -8 11 1.38 4.84
 5 -8 -11 1.43 5
 -5 8 -11 7.15 4.21
 5 8 -11 2.24 4.03
 5 -8 11 1.38 5.08
 5 -8 -11 8.62 5.38
 5 -8 12 13.38 5.71
 5 -8 -12 7.05 5.4
 5 -8 12 12.28 5.91
 -5 8 -12 9.36 4.44
 5 8 -12 2.28 4.29
 5 -8 12 15.04 5.93
 5 -8 -12 12.75 5.43
 5 -8 13 23.47 6.4
 5 -8 -13 37.51 7.19
 5 -8 13 14.84 6.34
 -5 8 -13 26.52 5.58
 5 8 -13 24.39 5.76
 5 -8 13 31.12 6.53
 5 -8 -13 32.12 7.14
 5 -8 14 -1.42 4.49
 5 -8 -14 6.85 5.35
 5 -8 14 -1.33 4.89
 -5 8 -14 -1.08 3.89
 5 8 -14 -3.54 4.51
 5 -8 14 1.34 5.22
 5 -8 -14 -2.75 4.59
 5 -8 15 5.3 5.27
 5 -8 15 1.47 4.89
 5 -8 15 -1.32 4.94
 5 -8 -15 10.8 5.84
 -5 8 -15 3.32 3.98
 5 8 -15 3.59 4.29
 5 -8 -15 9.47 4.96
 5 -8 16 2.62 4.82
 5 -8 16 6.02 5.76
 5 -8 16 1.31 4.69
 5 -8 -16 2.65 4.76
 -5 8 -16 6.82 4.69
 5 8 -16 12.14 5.65
 5 -8 -16 9.32 5.58
 5 -8 17 1.3 4.44
 5 -8 17 6.19 5.68
 5 -8 17 1.29 4.64
 5 -8 -17 1.3 4.78
 -5 8 -17 -5.83 4.8
 5 8 -17 -1.23 4.42
 5 -8 -17 1.31 4.69
 5 -8 18 -3.86 5.02
 5 -8 -18 1.28 4.71
 5 -8 18 1.59 5.57
 5 -8 18 -1.28 4.38
 5 -8 -18 -3.84 4.59
 -5 8 -18 4.81 4.51
 5 8 -18 -5.02 5.08
 5 -8 -19 1.26 4.62
 5 -8 19 -2.56 4.89
 5 -8 19 1.63 6.23
 5 -8 19 -2.55 4.87
 5 -8 -19 -3.76 5.34
 -5 8 -19 -1.24 4.64
 5 8 -19 -3.85 5.2
 5 -8 20 1.27 5.24
 5 -8 -20 1.23 4.91
 5 -8 20 18.38 7
 5 8 -20 5.24 4.91
 -5 8 -20 3.82 5.06
 5 -8 -20 9.83 5.24
 5 -8 20 8.89 5.83
 -5 9 0 6.31 4.83
 5 -9 0 6.92 6.62
 5 -9 0 1.74 5.79
 5 -9 1 115.92 13.17
 5 -9 -1 100.91 12.69
 -5 9 -1 124.64 10.74
 -5 9 1 115.65 10.65
 5 -9 1 96.58 12.17
 5 -9 -1 135.28 14.1
 -5 9 -2 11.54 5.02
 5 -9 2 15.45 7.19
 5 -9 -2 -1.73 5.64
 5 -9 2 3.44 6.04
 5 -9 -2 12.18 6.53
 -5 9 -3 67.31 8.15
 5 -9 3 68.19 10.78
 5 -9 -3 72.78 10.7
 5 -9 3 75.27 10.81
 5 -9 -3 59.1 10.05
 -5 9 -4 8.42 4.83
 5 -9 4 -1.69 5.64
 5 -9 -4 6.91 5.76
 5 -9 4 3.4 5.36
 5 -9 -4 -6.93 6.5
 5 -9 5 56.68 7.9
 5 -9 5 68.76 10.75
 5 -9 -5 46.44 8.94
 -5 9 -5 46.48 6.98
 5 9 -5 55.47 8.1
 5 -9 5 58.96 9.75
 5 -9 -5 72.46 10.65
 5 -9 6 11.68 6.64
 5 -9 6 7.11 5.13
 5 -9 6 6.64 5.69
 5 -9 -6 17.09 7.28
 -5 9 -6 6.38 5.15
 5 9 -6 9.52 5
 5 -9 -6 10.29 6.16
 5 -9 7 77.69 10.86
 5 -9 7 96.31 10.42
 5 -9 7 78.94 10.96
 5 -9 -7 76.31 11.05
 -5 9 -7 82.44 9.07
 5 9 -7 87.33 9.78
 5 -9 -7 59.61 10.05
 -5 9 -8 8.65 5.3
 5 -9 8 5.13 4.61
 5 -9 -8 18.56 7.19
 5 -9 8 8.13 6.35
 5 -9 -8 13.44 7.04
 5 -9 8 3.27 5.31
 5 -9 9 95.77 10.94
 5 -9 9 105 11.99
 5 -9 -9 101.83 12.49
 5 9 -9 118.49 11.14
 5 -9 9 109.37 12.26
 5 -9 -9 116.34 12.95
 -5 9 -9 109.82 10.42
 5 9 -10 1.24 4.91
 5 -9 10 15.96 6.69
 5 -9 -10 -1.65 5.51
 -5 9 -10 1.11 4.51
 5 -9 10 -1.38 5.37
 5 -9 10 9.53 6.77
 5 -9 -10 8.22 6.16
 5 9 -11 88.14 9.79
 5 -9 11 75.7 10.33
 5 -9 -11 71.7 10.5
 -5 9 -11 74.31 8.93
 5 -9 11 91.16 10.87
 5 -9 11 87.93 11.23
 5 -9 -11 76.2 10.89
 5 9 -12 6.37 4.87
 5 -9 -12 -4.82 6.02
 5 -9 12 1.56 5.46
 -5 9 -12 -1.14 4.18
 5 -9 12 4.41 5.5
 5 -9 12 7.75 6.05
 5 -9 -12 9.6 6.47
 5 9 -13 32.28 7.23
 5 -9 13 37.02 8.43
 5 -9 -13 52.19 8.98
 -5 9 -13 29.02 6.02
 5 -9 13 45.43 8.98
 5 -9 13 33.8 8.07
 5 -9 -13 31.49 7.99
 5 9 -14 5.23 5.38
 5 -9 14 10.67 6.06
 5 -9 -14 -1.56 6.3
 -5 9 -14 -1.18 4.44
 5 -9 14 6.24 5.84
 5 -9 -14 1.55 5.69
 5 -9 14 1.52 5.71
 5 9 -15 45.02 8.16
 5 -9 -15 39.74 8.22
 5 -9 15 43.77 8.29
 -5 9 -15 49.48 7.8
 5 -9 15 44.83 9.03
 5 -9 -15 27.5 7.62
 5 -9 15 36.12 8.1
 5 -10 0 11.76 7.35
 5 -10 0 -1.97 6.02
 -5 10 0 2.32 4.87
 5 -10 1 17.58 7.94
 5 -10 -1 9.82 7.24
 -5 10 -1 23.25 6.01
 -5 10 1 25.71 6.54
 5 -10 -1 11.82 7.42
 5 -10 1 33.34 9.27
 5 -10 2 -1.94 7.44
 5 -10 -2 9.82 7.36
 5 10 -2 -1.28 5.08
 5 -10 2 -1.95 6.51
 5 -10 -2 -1.97 6.57
 -5 10 2 1.18 4.41
 -5 10 -2 5.82 5.11
 -5 10 -3 4.66 4.55
 5 -10 3 -3.86 6.44
 5 -10 -3 1.96 6.36
 5 10 -3 6.42 4.81
 5 -10 3 -5.82 6.63
 5 -10 -3 5.9 6.56
 -5 10 -4 2.33 4.8
 5 -10 4 -5.77 6.58
 5 -10 -4 -1.95 7.17
 5 10 -4 5.17 5.23
 5 -10 4 -9.62 6.9
 5 -10 -4 -5.88 7.19
 -5 10 -5 8.19 4.82
 5 10 -5 6.5 5.63
 5 -10 5 -1.91 7.46
 5 -10 -5 1.95 5.97
 5 -10 -5 1.94 6.65
 5 -10 5 -1.91 6.36
 6 0 0 1377.77 57.1
 -6 0 0 1554.88 54.65
 6 0 0 1380.32 57.28
 6 0 0 1463.71 57.45
 6 0 1 8.69 3.83
 6 0 -1 7.97 3.4
 -6 0 -1 1.3 2.46
 -6 0 1 0.42 2.72
 6 0 -1 3.98 3.71
 6 0 1 13.41 4.01
 6 0 1 4.94 3.73
 6 0 -1 4.11 3.02
 6 0 2 986.87 40.98
 6 0 -2 948.3 40.9
 -6 0 -2 1037.44 38.51
 -6 0 2 1041.28 38.25
 6 0 -2 987.41 41.29
 6 0 2 965.32 41.16
 6 0 -2 972.03 41.01
 6 0 2 963.11 40.84
 6 0 3 6.23 3.47
 6 0 -3 0.8 2.87
 -6 0 -3 2.29 2.37
 6 0 -3 0.8 3.06
 6 0 3 3.88 3.52
 6 0 3 2.47 3.09
 6 0 -3 0.82 2.93
 6 0 4 762.41 33.22
 6 0 -4 769.49 33.51
 -6 0 -4 827.44 31.24
 6 0 4 729.95 33.37
 6 0 -4 807.95 33.85
 6 0 -4 743.31 33.28
 6 0 4 791.27 33.38
 6 0 -5 3.19 2.93
 6 0 5 6.09 2.91
 -6 0 -5 2.92 2.23
 6 0 5 -0.76 2.68
 6 0 -5 3.2 3.24
 6 0 5 0.82 2.75
 6 0 6 754.57 33.58
 6 0 6 822.64 33.56
 6 0 6 796.33 33.39
 6 0 -6 775.49 33.58
 6 0 -6 759.66 33.47
 6 0 7 -3.73 3.28
 6 0 -7 2.38 3.33
 6 0 -7 6.34 3.43
 6 0 7 -1.49 3.21
 6 0 -8 980.44 40.65
 6 0 8 997.39 40.37
 6 0 8 967.6 40.09
 6 0 -8 976.27 40.7
 6 0 8 992.76 39.51
 6 0 -9 4.72 3.18
 6 0 9 3.94 3.06
 6 0 9 1.44 2.82
 6 0 -9 5.47 3.28
 6 0 9 -0.73 2.55
 -6 0 -10 1034.23 41.11
 6 0 -10 1031.82 42.43
 6 0 10 1040.77 41.99
 6 0 -10 1027.84 42.41
 6 0 10 1076.84 42.2
 6 0 10 1003.76 41.48
 6 0 11 4.98 2.88
 6 0 -11 -0.77 3.35
 6 0 11 1.37 1.38
 -6 0 -11 -1.28 2.34
 6 0 11 -0.71 3.21
 6 0 -11 -0.77 3.11
 6 0 11 -4.21 3.4
 6 0 12 480.81 22.63
 -6 0 -12 486.06 22.29
 6 0 -12 524.95 23.35
 6 0 12 500.51 22.62
 6 0 12 465.55 19.11
 6 0 -12 508.75 23.24
 6 0 12 486.52 22.45
 6 0 13 -2.07 2.89
 6 0 13 -0.77 2.71
 6 0 -13 3.04 3.07
 6 0 13 -1.48 1.53
 6 0 -13 -2.26 2.88
 6 0 13 2.05 2.5
 -6 0 -13 3.56 2.93
 6 0 -14 344.74 15.15
 6 0 14 361.61 17.02
 6 0 -14 343.22 17.22
 6 0 14 334.77 17.51
 6 0 14 313.36 16.48
 6 0 -14 337.5 17.33
 6 0 14 293.55 13.99
 -6 0 -14 346.84 17.37
 -6 0 -15 6.38 3.56
 6 0 -15 -1.47 3.23
 6 0 15 -1.32 2.99
 6 0 15 4.21 3.29
 6 0 15 -1.33 2.93
 6 0 -15 -1.49 3.17
 6 0 -15 7.53 2.47
 6 0 -16 473.45 22.33
 6 0 16 471.33 21.75
 6 0 16 465.22 23.13
 -6 0 -16 478.51 23.17
 6 0 16 469.96 21.78
 6 0 -16 497.34 22.55
 6 0 -17 -0.73 2.84
 6 0 17 -1.28 2.64
 6 0 17 -1.27 3.04
 6 0 -17 5.74 3.52
 6 0 17 2.74 3.05
 -6 0 -17 9.84 3.99
 6 0 18 468.42 24.2
 -6 0 -18 481.97 24.45
 6 0 18 517.02 22.5
 6 0 -18 484.4 22.86
 6 0 18 503.21 22.49
 6 0 -18 523.58 23.28
 -6 0 -19 3.01 3.6
 6 0 -19 1.42 2.81
 6 0 19 4.3 2.7
 6 0 19 0.99 3.86
 6 0 19 5.5 3.1
 6 0 -19 1.4 2.93
 6 0 20 337.21 19.03
 -6 0 -20 324.97 19.12
 6 0 -20 321.18 16.75
 6 0 -20 340.11 17.02
 -6 0 -21 4.45 4.26
 6 0 -21 0.68 2.86
 6 0 21 -1.07 3.56
 6 0 -21 1.35 2.88
 -6 0 -22 135.54 12.09
 6 0 -22 132.57 9.62
 6 0 22 148.17 12.05
 6 0 23 -3.43 4.2
 -6 0 -23 1.23 4.6
 6 0 24 111.27 10.64
 -6 0 -24 92.16 10.41
 6 0 25 1.22 4.29
 6 0 26 138.77 12.4
 6 0 27 1.3 4.45
 6 0 28 128.49 12.37
 6 0 29 8.26 5.38
 6 0 30 93.37 10.98
 6 0 -31 3.59 4.67
 6 0 31 -7.26 5.55
 6 0 -32 16.07 6.1
 6 0 32 28.28 7.59
 -6 1 0 181.54 8.12
 6 -1 0 199.49 12.26
 6 -1 0 199.19 12.24
 6 -1 0 190.76 12.34
 -6 -1 0 218.84 9.86
 -6 1 -1 117.41 5.95
 6 -1 1 147.2 10.05
 6 -1 -1 129.19 9.64
 6 -1 1 137.98 9.83
 6 -1 -1 151.62 10.18
 6 -1 1 136.59 9.83
 6 -1 -1 125.85 9.68
 -6 -1 -1 131.48 7.32
 -6 -1 1 145.86 7.42
 -6 1 -2 210.52 9.13
 6 -1 2 218.83 13.12
 6 -1 -2 214.12 13.19
 6 -1 2 202.75 12.77
 6 -1 -2 207.33 12.99
 6 -1 -2 236.97 13.58
 6 -1 2 233 13.54
 -6 -1 -2 236.92 10.87
 -6 -1 2 231.04 10.56
 -6 1 -3 240.49 9.59
 -6 -1 3 205.11 8.62
 6 -1 3 244.77 13.69
 6 -1 -3 259.9 14.06
 6 -1 3 247.14 13.71
 6 -1 -3 242.35 13.74
 6 -1 -3 235.31 13.72
 6 -1 3 255.73 14.21
 -6 -1 -3 242.71 11.19
 -6 -1 3 242.4 10.94
 -6 1 -4 300.08 11.9
 -6 -1 4 275.34 11.34
 6 -1 4 286.79 15.69
 6 -1 -4 296.06 15.98
 6 -1 4 292.57 15.87
 6 -1 -4 342.91 16.69
 -6 -1 -4 302.4 13.59
 -6 -1 4 299.5 13.03
 6 -1 4 270.61 15.86
 6 -1 -4 304.98 16.28
 6 -1 5 41.56 5.26
 6 -1 -5 43.9 5.38
 -6 -1 -5 29.48 3.61
 6 -1 5 28.23 4.89
 6 -1 -5 33.21 4.97
 -6 1 -5 33.85 2.78
 -6 -1 5 29.42 2.55
 6 -1 -5 33.99 5.19
 6 -1 5 45.76 5.5
 6 -1 6 269.66 15
 6 -1 -6 288.52 15.49
 6 -1 6 277.48 15.16
 6 -1 -6 308.1 15.8
 6 1 6 277.71 15.32
 6 -1 6 283.1 15.7
 6 -1 -6 270.11 15.26
 -6 -1 -6 285.12 13.35
 -6 -1 6 256.71 11.5
 6 1 7 228.64 13.56
 -6 -1 -7 216.05 11.58
 -6 1 -7 206.74 11.94
 6 -1 -7 253.87 13.98
 6 -1 7 236.85 13.48
 6 1 7 228.51 13.55
 6 -1 7 233.1 13.74
 6 -1 -7 226.8 13.62
 6 -1 7 247.72 12.6
 6 -1 -7 230.91 13.58
 6 -1 7 224.68 13.18
 6 1 8 139.84 9.74
 6 -1 8 134.69 9.51
 6 -1 -8 122.72 9.47
 6 1 8 150.5 10.03
 6 -1 8 137.54 9.98
 6 -1 -8 113.92 9.28
 6 -1 -8 123.17 9.45
 6 -1 8 141.7 9.63
 6 -1 8 127.79 8.7
 -6 1 -8 118.34 8.32
 -6 -1 -8 121.12 7.96
 6 -1 9 4.96 3.52
 6 -1 -9 3.17 2.85
 6 1 9 2.26 2.77
 6 -1 9 2.18 2.78
 6 -1 -9 2.33 2.73
 6 1 9 -1.51 2.88
 6 -1 9 9.53 3.37
 6 -1 -9 0.79 3.24
 -6 1 -9 6.18 2.72
 6 -1 9 -0.65 2.34
 6 -1 10 155.88 10.61
 6 -1 -10 160.13 10.67
 6 1 10 126.33 5.98
 6 -1 -10 132.86 9.95
 6 1 10 154.39 10.45
 6 -1 10 161.9 10.23
 6 -1 10 140.18 9.53
 6 1 10 140.03 9.95
 6 -1 -10 165.42 10.66
 6 -1 10 153.9 10.25
 -6 1 -10 143.13 9.38
 -6 1 -11 199.38 12.12
 6 -1 11 217.57 12.6
 6 1 11 199.28 12.43
 6 -1 -11 205.17 12.62
 6 -1 11 211.27 12.53
 6 1 -11 236.31 13.61
 6 1 -11 221.36 13.39
 6 1 11 231.02 13.03
 6 -1 11 203.07 12.33
 6 -1 -11 218.4 12.98
 6 -1 11 197.29 12.97
 6 -1 -11 233.88 13.33
 6 -1 12 137 10.17
 6 -1 -12 142.16 10.03
 6 1 -12 143.74 10.35
 6 -1 12 134.33 9.56
 -6 1 -12 141.86 9.69
 -6 -1 -12 145.19 9.56
 6 -1 12 127.16 7.29
 6 -1 12 160.04 9.99
 6 -1 -12 145.5 10.21
 6 1 -12 146.5 10.37
 6 1 12 126.83 9.56
 6 -1 -12 155.68 10.32
 6 1 12 124.87 9.49
 6 -1 12 132.55 9.34
 6 -1 -13 48.24 5.81
 6 -1 13 54.79 6.37
 6 1 -13 39.21 5.67
 6 -1 13 44.09 5.3
 6 -1 -13 45.02 5.59
 6 1 13 45.81 5.44
 6 -1 -13 46.95 5.7
 6 -1 13 47.06 5.51
 6 -1 13 47.21 5.78
 6 -1 13 47.85 4.09
 6 1 -13 44.04 5.71
 6 1 13 41.57 5.39
 6 -1 -13 48.95 4.08
 -6 1 -13 51.88 5.87
 -6 -1 -13 41.84 5.31
 6 -1 14 160.48 10.62
 6 1 14 138.47 9.5
 6 1 -14 152.74 10.37
 6 -1 14 122.23 7.51
 6 1 -14 116.31 9.54
 6 -1 14 129.11 9.16
 6 1 14 142.99 9.72
 6 -1 -14 138.57 9.85
 6 -1 14 141.78 9.49
 6 -1 -14 131.22 9.74
 6 -1 14 141.88 10.25
 6 -1 -14 133.27 9.79
 -6 -1 -14 117.5 9.36
 -6 1 -14 153.09 10.34
 6 -1 -14 136.56 7.53
 6 1 -15 85.98 7.96
 6 1 15 97.04 7.65
 6 1 -15 89.52 6.72
 6 1 -15 96.82 8.22
 6 -1 -15 101.83 8.06
 6 1 15 87.94 7.43
 6 -1 15 88.63 7.34
 6 -1 -15 89.63 7.76
 6 -1 15 90.43 7.37
 6 -1 15 86.17 7.94
 6 -1 -15 80.96 7.67
 6 -1 15 76.73 7.9
 -6 -1 -15 86.75 8.12
 -6 1 -15 101.9 8.41
 6 1 -16 88.76 6.76
 6 -1 16 96.87 7.46
 6 -1 16 95.83 7.48
 6 -1 -16 90.74 7.96
 6 -1 16 68.09 7.52
 6 1 16 93.94 8.51
 6 -1 16 97.18 8.75
 -6 -1 -16 89.29 8.22
 -6 1 -16 84.76 7.99
 6 -1 16 81.01 6.06
 6 1 16 79.5 7.23
 6 1 -16 94.73 8.22
 6 -1 -16 75.38 7.39
 6 1 -16 92.52 7.95
 6 1 16 71.2 6.95
 6 1 -17 57.97 5.54
 6 1 17 49.91 5.46
 6 -1 17 46.02 5.48
 6 1 -17 56.13 6.16
 6 -1 -17 55.18 5.82
 6 -1 17 61.92 7.11
 6 1 17 47.43 6.19
 6 1 -17 60.03 6.35
 6 -1 17 45.26 6.1
 6 1 17 52.26 5.58
 6 -1 -17 49.83 5.7
 6 -1 17 46.16 5.33
 -6 1 -17 49.49 6.56
 -6 -1 -17 50.01 6.47
 6 -1 18 42.64 5.84
 6 -1 -18 45.62 5.57
 6 -1 18 43.57 5.21
 6 1 18 24.34 4.46
 6 -1 18 47.93 6.49
 6 1 18 37.87 6
 6 1 -18 37.45 5.27
 6 -1 18 57.33 5.62
 6 1 -18 40.29 5.41
 6 -1 -18 41.8 5.48
 6 1 18 29.22 4.88
 -6 -1 -18 43.2 6.38
 -6 1 -18 38.79 6.12
 6 1 -18 37.39 4.54
 -6 -1 -19 60.85 7.77
 -6 1 -19 58.89 7.61
 6 -1 19 55.95 7.14
 6 1 19 59.96 7.12
 6 1 19 78.45 6.53
 6 1 -19 53.76 6.29
 6 1 -19 62.36 6.61
 6 -1 19 68.91 6.24
 6 -1 -19 71.34 6.73
 6 1 -19 57.11 5.75
 6 -1 19 75.02 6.4
 6 -1 -19 65.35 6.61
 6 1 19 61.6 6.16
 6 -1 -20 41.36 5.26
 6 1 -20 44.58 5.58
 6 -1 -20 58.83 5.91
 6 -1 20 31.7 5.86
 6 1 20 40.79 6.48
 6 1 -20 39.78 5.27
 6 1 -20 50.24 5.46
 -6 1 -20 50.54 7.37
 -6 -1 -20 44.7 7.13
 6 1 21 98.26 9.41
 6 -1 21 66.86 8.28
 -6 1 -21 107.76 10.1
 6 1 -21 91.45 7.71
 6 -1 -21 87.42 7.57
 6 -1 -21 95.93 7.75
 6 1 -21 94.4 7.85
 6 1 -21 101.1 7.96
 6 1 22 38.3 6.42
 6 -1 -22 37.9 5.1
 6 1 -22 39.99 5.17
 6 1 -22 47.38 5.54
 6 -1 -22 39.43 5.1
 6 -1 22 31.8 6.12
 -6 1 -22 49.08 7.66
 6 1 -22 40.85 5.16
 6 -1 23 1.18 4.02
 -6 1 -23 8.59 5.23
 6 1 23 -1.13 4.24
 6 1 -23 2.78 2.77
 6 1 24 38.63 6.88
 -6 1 -24 25.65 6.49
 6 -1 24 17.01 5.41
 6 1 25 38.68 7.02
 -6 1 -25 53.75 8.42
 6 -1 25 38.88 7.01
 6 1 26 9.98 4.88
 -6 1 -26 9.82 5.38
 6 -1 26 16.81 5.61
 6 1 27 -7.71 5.39
 -6 1 -27 -7.3 5.48
 6 -1 27 -1.33 4.67
 6 -1 -28 2.01 4.34
 6 1 28 5.29 5.06
 6 -1 28 8.22 5.14
 6 -1 -29 40.53 6.87
 6 1 29 40.79 7.66
 6 -1 29 56.35 8.89
 6 -1 -30 9.68 4.73
 6 1 30 15.36 6.41
 6 -1 30 1.44 4.95
 6 -1 -31 5.59 4.69
 6 -1 31 1.48 5.32
 -6 -1 31 15.09 5.85
 6 1 31 10.04 5.91
 6 -2 0 217.04 13.69
 -6 -2 0 229.95 10.17
 -6 2 0 219.6 11.71
 6 -2 0 228.11 13.58
 6 -2 0 219.04 13.35
 -6 -2 -1 1.52 1.58
 -6 -2 1 -0.27 1.39
 6 -2 -1 2.56 2.92
 6 -2 1 0.86 3.01
 6 -2 -1 -1.65 2.36
 6 -2 1 3.27 3.19
 -6 2 -1 -2.17 2.62
 6 -2 -1 0.82 2.73
 6 -2 1 2.44 2.85
 6 -2 2 124.99 9.53
 6 -2 -2 117.49 9.39
 6 -2 -2 129.76 9.57
 -6 -2 -2 119.1 6.79
 -6 -2 2 130.15 6.42
 -6 2 -2 118.38 7.98
 6 -2 2 126.01 9.42
 6 -2 -2 136.85 9.75
 6 -2 2 115.87 9.1
 6 -2 3 8.63 3.24
 6 -2 -3 5.1 3.12
 6 -2 -3 5.75 2.88
 6 -2 3 6.45 3.02
 -6 -2 3 3.02 1.53
 -6 2 -3 1.69 2.2
 -6 -2 -3 3.52 1.77
 6 -2 3 4.04 2.77
 6 -2 -3 7.43 3.03
 6 -2 -4 49.28 5.76
 6 -2 4 32.8 5.02
 6 -2 -4 41.23 5.42
 6 -2 4 39.3 5.39
 6 -2 4 46.66 5.89
 6 -2 -4 40.56 5.55
 -6 -2 4 37.59 3.18
 -6 -2 -4 46.44 4
 -6 2 -4 49.96 4.93
 -6 -2 4 36.87 2.46
 -6 -2 5 1.81 1.12
 -6 -2 5 -0.5 1.59
 -6 2 -5 1.77 2.25
 6 -2 5 0.8 2.85
 6 -2 -5 0.82 2.6
 -6 -2 -5 0.41 1.67
 6 -2 5 0.86 3.1
 6 -2 -5 -0.84 2.65
 6 -2 5 0.79 2.58
 6 -2 -5 -0.82 2.81
 6 -2 -6 53.18 6.19
 6 -2 6 42.44 5.66
 -6 2 -6 48.05 5.13
 -6 -2 6 48.06 3.3
 6 -2 -6 39.42 5.51
 6 -2 6 56.74 6.16
 6 -2 6 31.98 5.34
 6 -2 -6 61.14 6.43
 -6 -2 6 51.3 3.68
 -6 -2 -6 44.71 4.34
 6 -2 7 4.33 2.89
 6 -2 -7 7.5 3.32
 6 -2 7 1.82 2.47
 -6 -2 7 4.49 1.66
 -6 -2 -7 8.23 2.44
 6 -2 7 2.33 2.67
 6 -2 -7 6.52 3.25
 6 -2 7 8.59 3.33
 -6 2 -7 5 2.49
 6 -2 8 183.72 11.23
 6 -2 -8 149.89 10.64
 -6 -2 8 135.72 7.61
 6 -2 -8 165.58 10.92
 6 -2 8 170.21 10.91
 6 -2 8 169.04 10.13
 6 -2 -8 159.97 10.91
 6 -2 8 166.76 11.36
 -6 2 -8 159.17 9.98
 -6 -2 -8 148.5 9.19
 6 -2 9 1.73 3.1
 6 -2 -9 2.47 2.89
 6 -2 9 -0.68 2.64
 -6 -2 9 4.54 1.71
 -6 -2 -9 -0.57 2.16
 6 -2 9 3.04 2.79
 6 -2 -9 3.23 2.9
 6 -2 -9 4.05 3.16
 6 -2 9 0.76 2.8
 -6 2 -9 1.33 2.55
 6 -2 -10 179.52 11.43
 6 -2 10 167.58 10.9
 -6 -2 10 149.13 8.55
 6 -2 10 171.71 11.65
 6 -2 -10 164.85 11.32
 6 -2 10 174.37 11.14
 6 -2 -10 181.2 11.43
 6 -2 10 165.07 10.68
 -6 2 -10 155.24 10.29
 -6 2 -11 -0.72 2.45
 6 -2 11 -1.49 2.68
 6 -2 -11 1.6 2.87
 6 -2 11 1.72 3.43
 6 -2 -11 -0.81 2.92
 6 -2 11 0.74 2.54
 6 -2 -11 3.98 3.16
 6 -2 11 -0.75 2.74
 -6 2 -12 46.2 5.82
 6 -2 12 50.17 5.85
 6 -2 -12 50.73 5.89
 6 -2 12 53.33 6.42
 6 -2 -12 47.74 5.81
 6 -2 12 46.9 5.59
 6 -2 -12 40.27 5.48
 6 -2 12 44.71 5.61
 -6 -2 -13 -0.74 2.87
 6 -2 13 2.91 2.73
 6 -2 -13 0.79 3
 -6 2 -13 -1.56 2.8
 6 -2 13 0.86 3.22
 6 -2 -13 -0.8 2.75
 6 -2 -13 0.78 2.74
 6 -2 13 1.45 2.6
 6 -2 13 4.11 2.88
 6 -2 14 17.21 4.16
 -6 -2 -14 12.54 3.7
 6 -2 14 16.44 3.92
 6 -2 -14 16.26 3.8
 6 -2 14 14.58 4.25
 6 -2 -14 23.95 4.41
 6 2 -14 23.01 3.81
 6 -2 -14 20.22 4.3
 6 -2 14 19.41 4.02
 6 -2 14 21.76 3.22
 -6 2 -14 20.34 4.36
 -6 2 -15 0.85 3.11
 6 -2 -15 3.83 2.99
 6 -2 15 -0.71 2.59
 6 -2 15 -0.85 3.27
 6 -2 -15 -0.79 2.85
 6 2 -15 0.6 2.68
 6 -2 15 2.13 2.77
 6 -2 -15 0.77 2.76
 6 -2 15 -0.96 2.08
 6 -2 15 -1.8 3.57
 6 2 -16 55.71 5.7
 -6 -2 16 74.23 6.49
 6 -2 -16 58.32 6.38
 6 -2 16 64.28 6.36
 6 2 16 55.73 6.09
 6 -2 16 59.74 6.19
 6 -2 -16 49.58 6.01
 6 -2 16 70.7 7.39
 6 -2 -16 59.97 6.51
 6 -2 16 62.88 6.91
 -6 2 -16 69.78 7.46
 6 2 16 59.97 6.3
 6 2 -17 1.28 2.51
 6 -2 17 1.7 3.18
 6 -2 -17 1.57 3.23
 6 -2 17 6.94 3.05
 6 -2 -17 3.02 3
 6 -2 17 -0.98 3.43
 -6 -2 17 1.45 2.72
 6 -2 -17 2.99 3.29
 6 2 17 4.84 2.99
 6 -2 17 -1.38 2.64
 6 2 17 2.07 2.53
 -6 2 -17 6.47 3.87
 6 2 -18 87.29 7.7
 6 -2 18 115.19 8.38
 6 -2 18 99.76 8.82
 6 -2 -18 103.66 8.49
 6 -2 -18 97.52 8.11
 6 2 18 111.41 8.23
 6 -2 18 77.35 8.47
 6 -2 18 112.33 7.78
 -6 -2 18 85.49 8
 6 -2 18 96.48 7.7
 6 -2 -18 87.95 7.74
 -6 2 -18 90.79 9.18
 6 2 18 114.38 8.31
 6 -2 -19 2.94 2.97
 6 -2 19 -4.05 3.01
 6 -2 19 -3.17 4.2
 -6 -2 19 2.49 3.53
 6 2 -19 0.68 2.76
 6 2 19 3.3 2.77
 6 -2 -19 -0.73 3.16
 6 2 19 7.27 3.16
 -6 2 -19 -1.01 3.86
 6 -2 -19 1.55 3.08
 6 -2 19 -0.84 3.09
 6 -2 19 2.7 3.1
 6 -2 -20 57.04 6.41
 6 -2 20 57.81 6.64
 -6 2 -20 59.36 7.53
 6 -2 -20 55.79 6.29
 6 -2 20 61.18 6.11
 6 -2 20 63.65 7.87
 -6 -2 20 52.85 6.81
 6 2 -20 57.59 6.54
 6 -2 -20 62.6 6.39
 6 2 -20 54.26 6.52
 6 2 -20 54.98 6.04
 6 -2 20 61.75 6.1
 6 -2 20 66.06 6.31
 6 -2 -21 0.71 2.89
 6 -2 21 -4.55 3.79
 -6 -2 21 3.73 3.27
 6 -2 21 0.71 2.8
 6 2 -21 -1.46 2.91
 6 -2 -21 0.71 2.82
 6 2 -21 2.32 3.07
 6 -2 -21 2.3 3.1
 -6 2 -21 1.11 3.7
 6 2 -21 -1.55 2.65
 6 -2 -22 14.75 3.49
 6 -2 22 11.77 4.54
 6 -2 22 20.99 4.59
 6 2 -22 15.94 4.19
 -6 -2 22 22.63 5.03
 -6 2 -22 21.02 5.47
 6 2 -22 13.63 3.76
 6 2 -22 22.69 4.45
 6 -2 -22 19.58 3.9
 -6 2 -23 -2.45 4.59
 6 2 -23 -2.36 3.18
 -6 -2 23 2.07 3.71
 6 -2 23 -1.22 4.46
 6 -2 23 0.79 3.1
 6 -2 24 8.4 3.7
 6 2 -24 12.2 3.74
 -6 2 -24 3.85 4.82
 6 -2 24 11.3 5.18
 -6 -2 24 9.77 4.32
 6 -2 -24 6.24 3.59
 6 2 -25 -1.68 3.16
 -6 2 -25 -1.35 4.96
 6 -2 25 1.3 4.21
 -6 -2 25 7.95 4.43
 6 -2 -25 -3.26 3.63
 6 2 -26 41.99 6.1
 -6 2 -26 33.82 7.29
 6 -2 26 22.71 6.53
 6 -2 -26 12.76 4.56
 -6 -2 26 43.87 7.32
 6 -2 -27 -0.89 4.13
 -6 2 -27 -4.41 5.15
 6 2 -27 -0.91 3.6
 6 -2 27 -1.38 4.82
 -6 -2 27 9.89 5.09
 6 -2 -28 60.11 7.23
 6 -2 28 36.79 7.64
 -6 -2 28 29.57 6.83
 -6 2 -28 45.98 8.82
 6 -2 29 1.45 4.72
 -6 -2 29 -2.67 4.68
 -6 2 -29 3.18 5.58
 -6 -2 30 4.14 5.19
 -6 2 -30 4.94 6.43
 6 -2 31 -6.14 5.75
 -6 -2 31 -1.43 4.64
 6 -3 0 184.52 12.04
 6 -3 0 159.61 11.46
 -6 -3 0 169.04 7.97
 6 -3 1 99.85 8.61
 6 -3 -1 105.87 8.87
 6 -3 1 113.31 9.12
 6 -3 -1 89.31 8.48
 -6 -3 -1 98.68 5.6
 -6 -3 1 98.3 5.14
 -6 3 -1 97.57 7.45
 6 -3 -2 71.76 5.24
 6 -3 -2 65.55 7.12
 -6 -3 -2 66.69 4.69
 -6 -3 2 65.58 3.83
 -6 3 -2 70.43 6.33
 6 -3 2 72.1 7.29
 6 -3 -2 62.39 6.86
 6 -3 2 85.65 7.64
 6 -3 -3 120.44 9.7
 6 -3 3 121.49 9.7
 6 -3 3 119.13 9.43
 6 -3 -3 120.56 9.6
 -6 -3 -3 112.14 6.74
 -6 3 -3 125.17 8.44
 -6 -3 3 120.54 5.47
 6 -3 -4 9.81 3.48
 6 -3 4 4.35 3.12
 6 -3 4 7.77 3.37
 6 -3 -4 7.09 3.53
 -6 -3 -4 5.13 1.87
 -6 3 -4 5.69 2.78
 -6 -3 4 3.08 1.28
 -6 3 -5 31.62 4.43
 6 -3 5 39.43 5.55
 6 -3 -5 34.51 5.39
 6 -3 -5 42.74 5.92
 6 -3 5 33.64 5.31
 6 -3 -5 34.18 5.17
 -6 -3 5 37.17 2.32
 6 -3 6 19.7 4.13
 6 -3 -6 14.21 4
 6 -3 6 21.19 3.66
 6 -3 -6 18.77 4.31
 6 -3 -6 18.53 4.31
 6 -3 6 12.76 3.89
 -6 -3 6 13.71 1.48
 -6 3 -6 23.69 4.03
 -6 -3 6 16.97 2.19
 6 -3 -7 186.43 12.21
 6 -3 7 192.38 12.05
 -6 -3 7 162.7 7.12
 -6 3 -7 175.18 10.9
 -6 -3 7 175.33 8.44
 6 -3 7 196.02 12.35
 6 -3 -7 198.22 12.42
 6 -3 -7 184.74 12.12
 6 -3 7 185.1 10.8
 6 -3 -8 116.53 9.42
 6 -3 8 132.87 9.72
 -6 -3 8 116.27 6.57
 -6 3 -8 119.98 8.74
 -6 -3 8 106.67 5.19
 6 -3 8 131.97 8.92
 6 -3 -8 115.41 9.32
 6 -3 8 121.08 9.4
 6 -3 -8 115.6 9.43
 6 -3 -9 13.16 3.98
 6 -3 9 6.66 3.44
 6 -3 9 2.86 2.52
 6 -3 9 4.97 3.36
 6 -3 -9 8.71 3.41
 -6 -3 9 7.29 1.99
 6 -3 9 11.98 3.99
 6 -3 -9 5.27 3.44
 -6 3 -9 8.59 3.25
 6 -3 -10 71.51 7.37
 6 -3 10 76.63 7.54
 6 -3 -10 73.29 7.52
 6 -3 -10 85.82 7.91
 6 -3 10 73.93 7.36
 -6 3 -10 81.85 7.24
 6 -3 10 78.24 7.45
 6 -3 10 76.29 7.94
 6 -3 -11 99.7 8.58
 6 -3 11 94.54 8.36
 6 -3 -11 99.86 8.82
 6 -3 11 97.15 8.8
 6 -3 11 95.76 8.29
 -6 3 -11 100.64 8.25
 6 -3 11 101.67 8.53
 6 -3 -11 93.81 8.45
 6 -3 12 23.34 4.45
 6 -3 -12 23.24 4.71
 6 -3 12 13.27 3.87
 6 -3 -12 23.93 4.63
 -6 3 -12 23.62 4.64
 6 -3 12 23.34 4.54
 6 -3 -12 15.52 4.33
 6 -3 12 21.94 4.8
 6 -3 -13 5.97 3.52
 6 -3 13 6.36 3.28
 6 -3 13 2.39 2.86
 6 -3 13 -2.61 3.7
 6 -3 -13 6.78 3.24
 6 -3 -13 6 3.41
 6 -3 13 0.91 3.05
 -6 3 -13 4.9 3.37
 6 -3 14 3.92 3.23
 6 -3 -14 0.85 3.17
 6 -3 14 4.55 3.34
 6 -3 -14 1.68 3.28
 6 -3 14 10.24 3.76
 6 3 -14 1.36 2.91
 6 -3 -14 6.83 3.64
 6 -3 14 1.82 2.96
 -6 3 -14 2.55 3.18
 6 -3 15 119.63 9.25
 6 -3 -15 125.1 9.75
 6 -3 15 150.49 10.04
 6 -3 -15 135.61 9.91
 6 -3 -15 115.55 9.51
 6 -3 15 109.19 9.53
 6 3 -15 115.73 8.83
 6 -3 15 102.44 9.56
 -6 3 -15 122.96 9.78
 6 -3 -16 29.76 4.99
 6 -3 16 17.65 3.87
 6 -3 16 17.8 4.65
 -6 -3 16 16.68 3.82
 -6 3 -16 17.48 4.51
 6 -3 16 25.4 5.15
 6 -3 -16 19.45 4.49
 6 3 -16 16.33 4.27
 6 -3 -16 24.77 4.69
 6 -3 16 24.53 4.67
 6 -3 17 83.32 8.25
 6 -3 17 82.52 7.31
 6 -3 -17 73.26 7.42
 6 -3 -17 60.39 6.71
 6 -3 17 55.56 7.38
 -6 -3 17 70.67 6.85
 6 -3 17 73.17 6.55
 -6 3 -17 57.35 7.47
 6 -3 17 91.98 7.67
 6 3 -17 68.59 6.81
 6 -3 -17 71.84 7.27
 6 -3 -18 54.73 6.38
 6 -3 18 49.17 6.93
 -6 -3 18 51.3 6.15
 6 -3 -18 52.42 6.21
 6 -3 18 47.01 5.79
 6 3 -18 42.15 5.63
 6 -3 18 66.85 6.47
 6 -3 18 43.45 6.3
 6 -3 -18 56.03 6.61
 -6 3 -18 55.65 7.15
 6 -3 18 54.22 5.82
 6 -3 -19 1.59 3.22
 6 -3 19 8.87 4.65
 -6 -3 19 9.14 3.71
 6 -3 19 14.77 3.67
 6 -3 -19 9.54 3.55
 6 3 -19 3.09 3.08
 6 -3 19 6.69 3.07
 6 -3 19 3.62 3.93
 6 -3 -19 1.66 3.18
 -6 3 -19 7.26 3.81
 6 -3 19 8.37 3.59
 6 -3 -20 10.15 3.76
 6 -3 20 16.08 4.84
 -6 -3 20 9.77 3.75
 6 -3 20 19 4.1
 6 -3 -20 9.38 3.77
 6 3 -20 11.89 3.87
 6 -3 20 15.42 3.84
 6 -3 20 15.39 4.46
 6 -3 -20 9.05 3.86
 -6 3 -20 27.01 5.92
 6 -3 20 22.11 4.09
 6 -3 21 40.44 6.69
 -6 -3 21 39.61 6.03
 6 -3 -21 26.02 4.82
 6 -3 -21 20.4 4.56
 6 3 -21 36.76 5.5
 6 -3 -21 35.36 5.05
 -6 3 -21 11.27 5.05
 6 -3 21 27.23 4.82
 6 3 -22 3.39 3.67
 -6 -3 22 -1 3.67
 6 -3 22 4.93 3.27
 6 -3 -22 -1.51 2.77
 -6 3 -22 -2.36 4.13
 6 -3 -22 -1.5 2.98
 6 -3 22 -2.46 4.6
 6 -3 -22 2.43 3.15
 6 -3 23 13.9 4.3
 -6 -3 23 26.41 5.69
 6 3 -23 18.45 4.7
 -6 3 -23 20.93 5.99
 6 -3 23 12.68 5.17
 -6 -3 24 1.11 4.5
 6 3 -24 -0.9 3.66
 -6 3 -24 5.16 5.59
 6 -3 24 3.92 4.69
 -6 -3 25 56.03 7.91
 6 3 -25 68.99 7.75
 -6 3 -25 67.56 9.63
 6 -3 25 71.56 9.11
 6 -3 26 9.1 4.78
 -6 -3 26 9.78 5.3
 6 3 -26 11.56 4.62
 -6 3 -26 21.17 6.67
 6 -3 26 12.51 5.64
 6 -3 27 5.3 3.72
 -6 -3 27 1.28 4.37
 6 3 -27 1.99 4.03
 -6 3 -27 8.88 6.41
 6 -3 27 4.29 4.64
 6 -3 28 9.98 4.25
 -6 -3 28 11.96 5.58
 6 3 -28 5.14 4.24
 -6 3 -28 3.08 5.4
 6 -3 28 22.04 7.03
 6 -3 29 11.56 4.77
 -6 -3 29 2.76 4.73
 6 3 -29 7.43 4.15
 -6 3 -29 11.2 6.59
 6 -3 29 10.56 5.78
 6 -3 30 4.82 4.22
 6 3 -30 1.1 4.27
 -6 3 -30 -1.66 6.09
 6 -3 30 4.65 5.43
 -6 -3 30 -1.43 4.9
 6 -4 0 294.18 17.19
 6 -4 0 296.39 17.24
 6 -4 -1 0.99 3.22
 6 -4 1 0.98 3.61
 6 -4 1 3.95 3.38
 6 -4 -1 2.98 3.8
 -6 4 -1 1.36 2.84
 6 -4 2 256.21 15.44
 6 -4 2 250.73 15.36
 6 -4 -2 234.26 15.21
 -6 4 -2 270.59 13.79
 -6 4 -3 8.25 3.25
 6 -4 -3 7.97 3.5
 6 -4 3 7.81 3.59
 6 -4 -3 10.81 2.4
 6 -4 -3 5.96 3.73
 6 -4 3 7.78 3.8
 6 -4 -4 99.65 6.1
 6 -4 4 104.7 9.38
 6 -4 -4 105.5 9.47
 6 -4 -4 80.42 8.45
 6 -4 4 103.36 9.05
 -6 4 -4 93.45 7.61
 6 -4 5 0.96 3.51
 6 -4 -5 0.99 3.72
 -6 4 -5 -0.71 2.76
 6 -4 5 -1.84 2.53
 6 -4 -5 -0.99 3.65
 6 -4 5 1.92 3.74
 6 -4 6 100.02 7.75
 6 -4 6 101.84 9.19
 6 -4 -6 105.02 9.48
 6 -4 6 115.94 9.63
 -6 4 -6 92.65 7.9
 6 -4 7 9.42 3.95
 6 -4 -7 4.92 3.54
 -6 4 -7 0.73 2.86
 6 -4 7 8.32 3.23
 6 -4 7 2.82 3.6
 6 -4 -7 6.91 4.14
 -6 4 -8 251.24 13.97
 6 -4 8 227.94 13.68
 6 -4 8 247.06 15.13
 6 -4 -8 258.43 15.66
 6 -4 8 266.85 15.5
 6 -4 -8 242.93 15.28
 -6 -4 8 236.91 11.43
 -6 4 -9 4.63 3.54
 6 -4 -9 3.91 3.66
 6 -4 9 -0.92 3.3
 6 -4 -9 0.97 3.8
 6 -4 9 3.7 3.39
 6 -4 9 -0.78 3.03
 -6 4 -10 238.55 14.01
 6 -4 10 233.16 14.58
 6 -4 -10 246.58 15.15
 6 -4 -10 256.53 15.43
 6 -4 10 264.55 15.21
 6 -4 10 221.14 13.96
 -6 4 -11 0.81 3.04
 6 -4 -11 3.84 3.89
 6 -4 11 1.8 3.77
 6 -4 11 0.91 3.25
 6 -4 -11 0.96 3.28
 6 -4 11 1.72 2.87
 -6 4 -12 102.7 8.79
 6 -4 12 116.64 9.55
 6 -4 12 96.73 8.78
 6 -4 -12 111.37 9.46
 6 -4 -12 111.23 9.65
 6 -4 12 93.44 8.68
 6 4 -13 1.54 3.23
 -6 4 -13 4.3 3.3
 6 -4 -13 7.54 3.89
 6 -4 13 2.84 3.16
 6 -4 -13 2.82 3.45
 6 -4 13 4.4 3.3
 6 -4 13 6.2 3.59
 6 -4 -14 56.08 7.1
 6 -4 14 75.34 7.46
 -6 -4 14 54.48 5.56
 -6 4 -14 59.6 7.12
 6 -4 -14 61.67 7.2
 6 -4 14 67.15 7.54
 6 -4 -14 58.61 6.89
 6 -4 14 66.2 7.02
 6 4 -14 52.38 6.22
 6 -4 -15 3.71 3.33
 6 -4 -15 -3.69 3.46
 6 -4 15 -0.86 3.23
 6 -4 -15 1.84 3.44
 6 -4 15 0.87 3.38
 -6 4 -15 -1.85 3.47
 -6 -4 15 3.18 2.58
 6 -4 15 -1.03 3.52
 6 4 -15 0.79 3.32
 6 -4 -16 93.33 8.66
 6 -4 16 81.36 8.03
 6 -4 -16 98.55 8.82
 6 -4 -16 79.74 8.17
 6 -4 16 86.7 9.05
 -6 -4 16 87.51 7.47
 -6 4 -16 93.19 9.14
 6 4 -16 93.73 8.13
 6 -4 16 89.68 8.22
 6 -4 -17 -2.68 3.28
 6 -4 17 8.47 4.25
 6 -4 17 4.45 3.99
 6 -4 -17 -0.92 3.37
 6 -4 17 1.69 3.11
 6 -4 -17 6.3 3.77
 -6 4 -17 -1.99 3.73
 -6 -4 17 3.69 2.82
 6 4 -17 -0.83 3.35
 6 -4 -18 135.81 10.36
 6 -4 18 130.08 9.85
 6 -4 18 126.74 11.22
 -6 4 -18 137.15 11.24
 -6 -4 18 115.56 9.4
 6 -4 -18 114.17 9.89
 6 -4 18 114.9 10.14
 6 -4 18 135.86 10.16
 6 -4 -18 125.28 9.99
 6 4 -18 117.19 9.71
 6 -4 19 -1.19 4.28
 6 -4 -19 0.91 3.34
 6 -4 19 2.94 4.1
 6 -4 -19 0.87 3.28
 6 -4 19 -0.83 3.25
 -6 4 -19 -1.07 4.17
 6 -4 -19 5.22 3.64
 6 -4 19 -0.83 3.37
 -6 -4 19 -0.85 3.24
 6 4 -19 0.87 3.52
 -6 4 -20 90 9.4
 6 -4 20 77.54 9.23
 -6 -4 20 99.25 8.75
 6 -4 20 76.9 7.86
 6 -4 -20 82.39 8.18
 6 -4 20 96.87 9.04
 6 4 -20 82.72 8.23
 6 -4 20 79.96 7.96
 6 -4 -20 93.35 8.41
 6 -4 -20 86.75 8.12
 6 -4 20 84.2 7.97
 6 -4 -21 -5.41 3.65
 6 -4 -21 0.84 3.23
 -6 -4 21 1.92 3.52
 6 -4 21 8.66 3.69
 -6 4 -21 1.15 3.85
 6 -4 -21 0.84 3.22
 6 4 -21 -0.91 3.7
 6 -4 21 3.81 4.35
 6 -4 22 32.76 6.57
 -6 -4 22 40.73 6.57
 6 -4 22 37.26 5.94
 -6 4 -22 39.66 7.08
 6 -4 -22 39.67 5.65
 6 -4 -22 43.02 5.83
 6 4 -22 38.61 6.19
 6 -4 -22 50.96 6.49
 6 4 -23 1.94 4.14
 6 -4 23 -0.95 3.34
 6 -4 23 1.35 4.84
 -6 4 -23 -3.75 4.69
 -6 -4 23 -2.15 3.68
 6 -4 24 19.95 5.12
 -6 -4 24 21.56 5.88
 6 4 -24 13 4.96
 6 -4 24 33.3 7.16
 -6 4 -24 39.1 7.23
 6 -4 25 4.18 3.91
 -6 -4 25 4.79 4.67
 6 4 -25 5.13 4.23
 6 -4 25 2.85 5
 -6 4 -25 -5.45 5.21
 6 -4 26 44.77 7.01
 -6 -4 26 50.26 8.02
 6 4 -26 38.04 6.45
 6 -4 26 46.92 8.46
 -6 4 -26 46.98 8.22
 6 -4 27 2.28 4
 -6 -4 27 2.63 4.38
 6 4 -27 3.27 4.33
 6 -4 27 1.5 5.39
 -6 4 -27 1.48 5.07
 6 -4 28 53.48 7.66
 -6 -4 28 53.5 9.1
 6 4 -28 49.39 7.45
 6 -4 28 37.02 8.32
 -6 4 -28 31.03 8.37
 6 -4 29 4.95 4.34
 -6 -4 29 2.86 5.68
 6 -4 29 4.74 5.79
 -6 4 -29 4.84 5.92
 6 4 -29 1.15 4.32
 6 -5 0 82.07 8.89
 6 -5 0 78.07 8.81
 6 -5 1 56.34 7.38
 6 -5 -1 45.6 7.07
 -6 5 -1 37.8 5.33
 6 -5 1 42.22 6.75
 6 -5 -1 41.38 6.52
 6 -5 2 -2.2 4.04
 6 -5 -2 4.46 3.72
 -6 5 -2 6.8 3.52
 6 -5 2 5.53 3.97
 6 -5 -2 11.2 4.46
 6 -5 3 75.65 6.63
 6 -5 3 79.14 8.62
 6 -5 -3 80.7 8.69
 -6 5 -3 80.77 7.31
 6 -5 3 87.44 8.94
 6 -5 -3 85.82 9.14
 6 -5 4 9.65 3.09
 -6 5 -4 11.53 3.45
 6 -5 4 9.81 4.19
 6 -5 -4 13.44 4.55
 6 -5 -4 12.25 4.83
 6 -5 4 7.59 3.91
 6 -5 5 6.87 3.07
 -6 5 -5 5.44 3.09
 6 -5 5 10.82 4.69
 6 -5 -5 5.59 4.02
 6 -5 -5 3.34 3.81
 6 -5 5 1.08 3.78
 6 -5 6 0.73 2.86
 -6 5 -6 4.71 3.51
 6 -5 6 -1.07 3.48
 6 -5 -6 5.57 4.09
 6 -5 6 1.07 3.83
 6 -5 -6 1.11 4.15
 6 -5 7 45.13 5.69
 -6 5 -7 37.58 5.54
 6 -5 -7 48.86 7.07
 6 -5 7 42.44 6.36
 6 -5 7 51.87 7.22
 6 -5 -7 40.85 6.55
 6 -5 8 31.39 5.21
 -6 5 -8 16.28 3.99
 6 -5 -8 29.83 5.92
 6 -5 8 35.69 6.07
 6 -5 -8 29.64 5.88
 6 -5 8 20.97 5.21
 6 -5 9 -1.74 2.9
 -6 5 -9 -0.83 3.06
 6 -5 -9 1.1 3.93
 6 -5 9 5.2 3.98
 6 -5 -9 -1.09 4
 6 -5 9 -1.04 3.73
 6 -5 10 32.03 5.61
 6 -5 -10 24.91 5.53
 6 -5 10 18.51 5.08
 6 -5 -10 34.85 6.32
 6 -5 10 32.91 5.87
 -6 5 -10 37.46 5.47
 6 -5 -11 105.56 9.77
 6 -5 -11 97.76 9.46
 6 -5 11 119.02 10.01
 6 -5 11 98.82 9
 -6 5 -11 71.26 8
 6 -5 11 82.43 8.75
 6 -5 -12 5.34 4.16
 6 -5 12 7.05 4.49
 6 -5 12 -3.02 3.85
 6 -5 -12 2.13 4.15
 6 -5 12 -2.01 3.85
 -6 5 -12 -1.78 2.97
 -6 -5 12 5.08 2.73
 -6 -5 13 26.47 4.17
 6 -5 -13 33.78 6.08
 6 -5 13 27.92 5.6
 6 5 -13 31.6 5.39
 6 -5 13 26.28 5.43
 -6 5 -13 33.85 5.52
 6 -5 13 29.91 5.65
 6 -5 -13 31.62 6.12
 -6 -5 14 9.62 3.45
 6 -5 -14 12.51 4.59
 6 -5 14 13.83 4.54
 6 5 -14 4.43 3.26
 6 -5 14 13.14 4.82
 -6 5 -14 3.77 3.76
 6 -5 -14 3.13 4
 6 -5 14 11.85 4.48
 6 -5 -15 10.31 4.26
 6 -5 15 9.79 4.37
 6 -5 15 2.93 3.52
 6 -5 -15 7.21 3.87
 6 -5 15 11.38 4.45
 -6 5 -15 8.76 3.81
 -6 -5 15 10.98 3.49
 -6 -5 16 5.86 3.36
 6 -5 16 -0.97 3.4
 6 -5 -16 2.04 4.12
 6 5 -16 0.92 3.57
 6 -5 16 -1.18 4.12
 -6 5 -16 4.03 3.69
 6 -5 16 -1.93 3.7
 6 -5 -16 8.14 4.54
 -6 -5 17 8.59 3.69
 6 -5 17 5.77 3.97
 6 -5 -17 9.04 4.28
 6 5 -17 5.63 3.52
 6 -5 17 -1.22 4.75
 -6 5 -17 1.04 3.66
 6 -5 17 14.37 4.64
 6 -5 -17 6.02 3.99
 -6 -5 18 16.59 4.21
 6 5 -18 18.18 4.9
 6 -5 -18 17.82 4.83
 6 -5 18 20.96 5.04
 6 -5 18 25.2 6.13
 -6 5 -18 16.15 4.85
 6 -5 18 17.96 4.84
 6 -5 -18 22.75 5.23
 -6 -5 19 41.43 5.91
 6 5 -19 27.3 5.84
 6 -5 -19 26.33 5.45
 6 -5 19 30.11 5.69
 6 -5 -19 32.44 5.71
 6 -5 19 32.53 6.7
 -6 5 -19 38.98 6.75
 6 -5 19 28.07 5.57
 6 -5 -19 38.96 6.2
 -6 -5 20 3.75 3.86
 6 5 -20 6.96 4.5
 6 -5 -20 5.76 4.28
 6 -5 20 0.93 3.42
 6 -5 -20 1.01 3.62
 6 -5 20 -2.68 4.59
 -6 5 -20 1.15 3.94
 6 -5 20 0.93 3.68
 6 -5 -20 6.7 4.08
 -6 -5 21 49.7 6.94
 6 5 -21 50.88 7.22
 6 -5 -21 51.91 6.96
 6 -5 21 45.33 6.72
 6 -5 -21 58.21 7.33
 6 -5 -21 54.37 6.84
 6 -5 21 51.35 7.02
 6 -5 21 45.44 8.07
 -6 5 -21 45.35 7.34
 6 5 -22 1.05 4.38
 -6 5 -22 -1.24 4.92
 6 -5 22 12.76 5.84
 -6 -5 22 5.26 4.34
 6 -5 -22 14.94 5.11
 -6 -5 23 3.33 4.16
 6 -5 23 5.83 5.35
 -6 5 -23 -1.28 4.5
 6 5 -23 -1.07 4.43
 -6 -5 24 -2.34 4.48
 6 -5 24 -1.49 5.1
 -6 5 -24 -5.33 4.56
 6 5 -24 -3.31 4.99
 -6 5 -25 1.39 5.41
 6 5 -25 3.38 4.48
 6 -5 25 3.42 3.9
 -6 -5 25 1.23 4.43
 6 -5 25 6.12 6.08
 -6 5 -26 7.22 5.53
 6 5 -26 2.31 4.15
 6 -5 26 4.75 4.17
 -6 -5 26 6.48 5.43
 6 -5 26 7.84 5.88
 -6 5 -27 -1.5 5.27
 6 -5 27 1.23 4.33
 -6 -5 27 14.92 5.69
 6 -5 27 4.82 5.63
 6 5 -27 4.75 4.63
 6 -6 0 467.26 25.11
 6 -6 0 437.96 24.91
 6 -6 1 2.52 5.01
 6 -6 -1 2.54 4.66
 6 -6 1 1.26 4.63
 6 -6 -1 11.43 5.05
 -6 6 -1 -1.68 3.92
 -6 6 -2 386.5 19.44
 6 -6 2 370.14 18.11
 6 -6 2 353.81 21.63
 6 -6 -2 368.62 21.91
 6 -6 2 409.16 22.51
 6 -6 -2 365.1 21.9
 6 -6 3 -1.25 4.77
 6 -6 -3 3.81 4.67
 6 -6 3 4.13 3.07
 6 -6 3 12.48 5.4
 6 -6 -3 7.63 5.33
 -6 6 -3 0.84 3.77
 6 -6 4 244.08 16.98
 6 -6 -4 282.1 18.07
 6 -6 4 243.47 14.17
 -6 6 -4 260.96 15.11
 6 -6 4 247.6 17
 6 -6 -4 279.43 18.01
 6 -6 5 -0.78 3.16
 6 -6 5 -1.23 4.51
 6 -6 -5 -1.27 4.65
 6 -6 5 4.91 4.6
 6 -6 -5 -2.53 5.04
 -6 6 -5 0.86 3.98
 6 -6 6 246.29 16.56
 6 -6 -6 233.73 16.54
 6 -6 6 223.05 14.04
 -6 6 -6 250.6 14.75
 6 -6 -6 239.93 16.67
 6 -6 6 257.01 16.97
 6 -6 7 1.75 3.55
 6 -6 7 2.42 4.53
 6 -6 -7 13.83 5.86
 6 -6 7 7.23 5.05
 6 -6 -7 5.03 5.53
 -6 6 -7 11.37 4.18
 6 -6 8 361.45 20.59
 6 -6 -8 347.58 20.78
 6 -6 8 320.17 18.45
 -6 6 -8 322.56 18.07
 6 -6 -8 364.7 21.2
 6 -6 8 336.61 20.25
 6 -6 9 1.94 3.92
 6 -6 9 -1.19 4.53
 6 -6 -9 3.73 5.03
 6 -6 9 2.36 4.6
 6 -6 -9 8.68 5.02
 -6 6 -9 -1.8 3.65
 6 -6 10 342.7 20.32
 6 -6 -10 367.1 21.09
 6 -6 10 315.06 19.15
 6 -6 10 293.23 19.41
 6 -6 -10 383.88 21.46
 -6 6 -10 381.4 19.28
 6 -6 -11 -1.22 4.67
 6 -6 11 -2.32 4.52
 6 6 -11 7.8 4.35
 -6 6 -11 0.94 3.66
 6 -6 11 1.06 4.67
 6 -6 11 5.77 5.44
 6 -6 -11 3.65 4.75
 6 -6 12 207.29 14.63
 6 6 -12 237.75 14.61
 6 -6 12 172.81 14.04
 6 -6 -12 217.53 15.5
 6 -6 12 211.83 14.93
 6 -6 -12 187.99 14.59
 -6 6 -12 213.58 13.84
 6 6 -13 -1.98 4.15
 6 -6 13 -3.37 4.71
 6 -6 -13 3.57 4.37
 6 -6 -13 -1.2 4.48
 6 -6 13 1.13 4.32
 -6 6 -13 -0.98 3.6
 6 -6 13 1.15 4.99
 6 -6 14 143.11 11.93
 6 -6 -14 136.19 12.05
 6 -6 -14 147.75 12.51
 6 -6 14 161.16 12.56
 6 -6 14 143.79 12.49
 -6 6 -14 144.81 11.68
 6 -6 15 -3.32 4.23
 6 -6 -15 3.49 4.72
 -6 -6 15 2.25 3.29
 -6 6 -15 7.22 4.25
 6 6 -15 3.04 4.11
 6 -6 15 -1.1 4.37
 6 -6 -15 4.64 4.69
 6 -6 15 1.24 4.46
 -6 6 -16 125.37 11.2
 -6 -6 16 153.59 10.72
 6 -6 16 149.94 12.27
 6 -6 -16 148.26 12.41
 6 6 -16 166.45 12.23
 6 -6 16 171.03 13.75
 6 -6 -16 147.86 12.3
 6 -6 16 177.41 13.15
 6 -6 17 1.09 4.31
 6 -6 -17 -1.13 4.64
 -6 -6 17 0.84 3.44
 -6 6 -17 -4.39 4.44
 6 6 -17 5.27 4.63
 6 -6 -17 -2.24 4.62
 6 -6 17 -5.38 4.58
 6 -6 17 1.33 4.87
 -6 6 -18 192.7 14.07
 -6 -6 18 172.96 12.22
 6 -6 18 175.81 13.16
 6 -6 -18 171.64 13.13
 6 6 -18 150.06 12.6
 6 -6 18 179.65 14.92
 6 -6 18 197.82 13.73
 6 -6 -18 182.69 13.54
 6 -6 19 -1.07 4.61
 6 -6 -19 -1.09 4.25
 -6 -6 19 5.59 4.22
 6 6 -19 4.36 5
 6 -6 19 -4.23 4.5
 6 -6 -19 -3.24 4.37
 -6 6 -19 -2.34 4.65
 6 -6 19 -1.41 5.62
 6 -6 20 158.83 13.98
 -6 6 -20 107.31 11.17
 -6 -6 20 138.83 11.13
 6 -6 -20 112.34 10.55
 6 -6 20 146.95 11.57
 6 6 -20 118.45 11.14
 6 -6 20 130.01 11.04
 6 -6 -20 135.81 11.32
 6 -6 -21 1.04 4.06
 6 -6 21 -3 5.73
 -6 -6 21 1.04 4.36
 6 -6 21 1.04 4.06
 6 -6 21 -4.2 4.75
 6 -6 -21 6.3 4.4
 6 6 -21 -1.13 4.32
 -6 6 -21 -3.73 4.56
 6 6 -22 77.58 9.09
 6 -6 -22 69.66 8.55
 -6 6 -22 80.97 9.72
 6 -6 22 67.85 10.13
 6 6 -23 1.19 4.35
 6 -6 23 -3.17 5.81
 -6 6 -23 1.33 4.77
 6 6 -24 55.86 7.88
 6 -6 24 42.21 8.97
 -6 6 -24 55.05 8.75
 -6 -6 24 58.56 8.4
 6 6 -25 -1.24 4.82
 -6 -6 25 1.28 4.91
 6 -6 25 6.63 6.34
 -6 6 -25 -2.85 4.99
 -6 7 0 -5.64 4.83
 6 -7 0 -1.43 4.9
 6 -7 0 5.76 5.17
 -6 7 -1 -1.87 4.17
 6 -7 1 5.71 5.12
 6 -7 -1 -8.62 5.71
 6 -7 1 17.21 6.21
 6 -7 -1 7.22 5.06
 -6 7 -2 37.41 6.15
 6 -7 2 19.88 5.88
 6 -7 -2 48.89 7.95
 6 -7 2 34.26 7.26
 6 -7 -2 49.15 8.58
 6 -7 3 11.29 5.74
 6 -7 -3 14.38 5.74
 6 -7 3 25.54 6.8
 6 -7 -3 10.12 6.08
 -6 7 -3 31.8 5.92
 6 -7 3 8.54 3.88
 6 -7 4 118.01 11.99
 -6 7 -4 121.22 10.06
 6 -7 4 123.21 9.61
 6 -7 4 115.9 11.97
 6 -7 -4 105.37 11.72
 6 -7 -4 90.46 10.92
 6 -7 5 8.36 4.89
 6 -7 -5 -1.44 4.54
 6 -7 5 0.88 3.37
 -6 7 -5 11.34 4.4
 6 -7 5 15.24 5.51
 6 -7 -5 14.32 6.1
 6 -7 6 62.16 8.89
 6 -7 -6 64.51 9.47
 6 -7 6 62.22 7.31
 -6 7 -6 67.55 7.57
 6 -7 6 70.02 9.27
 6 -7 -6 81.28 9.97
 6 -7 7 43.76 7.63
 6 -7 -7 34.22 7.16
 6 -7 7 33.19 6.08
 -6 7 -7 29.78 5.57
 6 -7 7 35.29 7.21
 6 -7 -7 25.44 6.5
 6 -7 8 1.35 4.63
 6 -7 -8 4.24 5.07
 6 -7 8 4.1 3.92
 -6 7 -8 5.83 3.79
 6 -7 -8 1.4 4.8
 6 -7 8 2.69 4.82
 6 -7 9 2.68 4.81
 6 -7 -9 -1.4 4.91
 6 -7 9 1.07 4.35
 -6 7 -9 -1.97 3.46
 6 -7 -9 5.57 5.43
 6 -7 9 2.66 4.77
 6 -7 -10 9.64 5.58
 6 -7 10 5.26 5.13
 6 -7 10 10.6 5.37
 6 -7 -10 1.39 4.99
 6 -7 10 -1.12 4.39
 -6 7 -10 13.08 4.29
 6 7 -10 7.6 4.7
 6 -7 11 15.58 5.79
 6 -7 -11 8.18 5.22
 6 -7 11 2.62 4.59
 6 -7 -11 6.87 5.04
 6 -7 11 10.54 4.99
 -6 7 -11 4.08 3.9
 6 7 -11 -1.09 4.58
 6 -7 12 47.48 7.67
 6 -7 -12 39.1 7.42
 6 -7 12 47.91 7.86
 6 -7 -12 59.79 8.86
 6 -7 12 42.67 7.54
 -6 7 -12 50.84 7.17
 6 7 -12 61.59 8.03
 6 -7 13 2.56 4.9
 6 -7 -13 1.34 4.59
 6 -7 13 5.06 5.03
 -6 7 -13 4.24 3.97
 6 -7 13 -1.27 5.05
 6 -7 -13 1.33 4.44
 6 -7 14 65.3 8.88
 6 -7 -14 56.39 8.34
 6 -7 14 64.62 8.8
 6 -7 -14 64.88 9
 6 -7 14 68.21 9.25
 -6 7 -14 66.03 8.09
 6 7 -14 68.74 8.39
 6 -7 15 16.16 5.57
 6 -7 -15 20.69 6.28
 6 -7 15 18.8 6.17
 6 -7 -15 19.57 6.1
 6 -7 15 25.78 6.91
 -6 7 -15 12.18 4.97
 6 7 -15 11.42 5.69
 6 -7 16 1.41 4.95
 6 -7 -16 12.74 5.35
 6 7 -16 22.08 6.11
 6 -7 16 19.68 5.66
 -6 7 -16 27.27 6.16
 6 -7 16 17.36 6.01
 6 -7 -16 5.14 4.84
 6 -7 17 10.15 6.48
 6 -7 -17 6.27 5
 6 7 -17 21.22 5.93
 6 -7 17 10.96 5.37
 -6 7 -17 5.82 4.9
 6 -7 -17 18.97 6.06
 6 -7 18 -2.99 4.98
 6 7 -18 -4.77 4.83
 6 -7 -18 2.47 4.99
 6 -7 18 1.22 4.56
 6 -7 -18 1.24 4.46
 6 -7 18 15.69 5.62
 -6 7 -18 4.81 4.95
 6 -7 19 7.18 4.76
 6 -7 -19 -3.63 5.32
 -6 7 -19 6.18 5.27
 6 7 -19 -1.21 4.99
 -6 -7 19 3.99 3.89
 6 -7 19 15.36 6.64
 6 -7 -19 -3.66 4.48
 6 -7 19 1.21 4.7
 6 -7 20 -1.19 4.81
 6 -7 -20 5.94 5.15
 -6 7 -20 8.9 5.24
 6 7 -20 12.29 5.4
 -6 -7 20 2.09 4.01
 6 -7 20 14.2 6.5
 6 -7 -20 11.98 5.1
 6 -7 20 5.97 5.09
 6 -7 21 -4.73 4.78
 6 -7 -21 5.83 4.8
 -6 7 -21 -3.92 5.39
 6 -7 -21 2.35 4.67
 6 -7 21 5.93 5.21
 -6 -7 21 -1.1 4.2
 6 7 -21 3.76 4.8
 6 -7 21 4.86 5.68
 6 -8 0 19.41 6.81
 -6 8 0 22.9 5.15
 6 -8 0 16.32 6.28
 6 -8 -1 1.62 5.11
 6 -8 1 -6.45 6.04
 -6 8 -1 -4.14 4.19
 -6 8 1 1.05 3.85
 6 -8 1 1.63 5.28
 6 -8 -1 6.54 5.45
 6 -8 2 27.26 7.29
 6 -8 -2 21.1 7.28
 -6 8 -2 25.94 5.49
 6 -8 2 21.03 6.47
 6 -8 -2 11.46 5.79
 6 -8 -3 1.62 5.12
 6 -8 3 -1.59 6.09
 6 -8 3 -1.61 5.36
 6 -8 -3 11.46 6.26
 -6 8 -3 5.18 4.34
 6 -8 4 1.58 5.13
 6 -8 -4 9.71 5.81
 -6 8 -4 3.12 3.98
 6 -8 4 3.19 5.73
 6 -8 -4 3.27 5.15
 6 -8 5 -12.55 6.12
 6 -8 -5 -3.23 5.52
 -6 8 -5 2.09 3.91
 6 -8 5 -6.33 5.28
 6 -8 -5 -6.51 6.23
 6 -8 5 3.89 4.01
 6 -8 6 6.22 5.82
 6 -8 -6 6.42 5.63
 6 -8 -6 -6.48 4.96
 6 -8 6 4.11 3.77
 -6 8 -6 1.05 3.94
 -6 8 -7 -1.06 3.96
 6 -8 7 3.23 3.69
 6 -8 -7 -1.6 5.85
 6 -8 7 -3.08 4.85
 6 -8 7 9.3 5.56
 6 -8 -7 8.05 6.28
 6 8 -8 9.54 5.34
 -6 8 -8 12.82 4.43
 6 -8 8 18.07 5.49
 6 -8 -8 15.83 6.31
 6 -8 8 16.74 6.29
 6 -8 8 16.86 6.86
 6 -8 -8 19.17 6.71
 6 8 -9 4.8 5.02
 -6 8 -9 4.34 4.07
 6 -8 9 2.36 4.14
 6 -8 -9 1.57 5.5
 6 -8 9 -4.51 5.27
 6 -8 9 -6.06 5.56
 6 -8 -9 -1.58 5.67
 6 8 -10 21.73 5.67
 -6 8 -10 19.79 5.63
 6 -8 10 25.85 6.07
 6 -8 -10 18.64 6.22
 6 -8 10 20.98 6.82
 6 -8 -10 18.79 6.38
 6 -8 10 25.28 7.14
 6 8 -11 -1.22 4.56
 -6 8 -11 5.55 4.57
 6 -8 11 -1.48 5.06
 6 -8 -11 1.55 5.3
 6 -8 11 -1.28 4.49
 6 -8 11 8.82 5.15
 6 -8 -11 1.54 6.1
 6 8 -12 13.51 5.33
 -6 8 -12 11.28 4.9
 6 -8 -12 9.17 5.74
 6 -8 12 7.32 5.14
 6 -8 12 9.3 5.3
 6 -8 12 11.62 5.79
 6 -8 -12 19.71 6.26
 6 8 -13 -1.24 4.55
 -6 8 -13 -2.3 4.48
 6 -8 -13 -1.51 5.41
 6 -8 13 1.45 5.07
 6 -8 13 2.75 5.05
 6 -8 13 -8.62 6.02
 6 -8 -13 -5.98 6.05
 6 8 -14 -1.26 4.63
 -6 8 -14 11.71 5.22
 6 -8 -14 2.97 5.33
 6 -8 14 8.58 5.25
 6 -8 14 7.14 5.57
 6 -8 -14 7.37 5.64
 6 -8 14 2.84 4.98
 6 8 -15 3.83 4.78
 -6 8 -15 -2.39 4.57
 6 -8 -15 8.77 6.42
 6 -8 15 1.41 5.51
 6 -8 15 2.95 5.17
 6 -8 -15 8.71 5.77
 6 -8 15 7.03 5.69
 6 8 -16 7.75 5.42
 -6 8 -16 1.22 4.94
 6 -8 16 16.77 6.14
 6 -8 -16 10.07 5.51
 6 -8 16 9.12 5.7
 6 -8 16 11.14 5.11
 6 -8 -16 1.43 5.58
 6 8 -17 1.31 4.99
 -6 8 -17 3.74 4.87
 6 -8 17 1.57 5.49
 6 -8 17 8.3 5.7
 6 -8 -17 -1.41 5.19
 6 -8 -17 1.4 5.04
 6 -8 17 -5.52 5.06
 6 -9 0 101.11 13.26
 -6 9 0 107.96 10.44
 6 -9 0 83.99 12.34
 6 -9 1 3.66 5.78
 6 -9 -1 5.53 6.91
 -6 9 -1 1.15 4.65
 -6 9 1 3.47 5
 6 -9 1 1.82 6.07
 6 -9 -1 7.32 6.1
 6 -9 2 47.06 9.39
 6 -9 -2 27.46 8.96
 6 -9 2 23.69 7.88
 6 -9 -2 40.56 9.13
 -6 9 2 50.15 7.43
 -6 9 -2 44.67 7.25
 6 -9 3 10.86 6.79
 6 -9 -3 3.68 7.04
 6 -9 3 5.4 6.6
 6 -9 -3 -3.66 6.1
 -6 9 -3 4.59 4.89
 6 -9 4 1.8 6
 6 -9 -4 1.84 5.8
 6 -9 4 17.87 7.62
 6 -9 -4 9.12 6.09
 -6 9 -4 13.78 5.28
 6 -9 5 8.9 6.53
 6 -9 -5 5.49 5.94
 -6 9 -5 2.3 4.82
 6 -9 5 3.54 6.36
 6 -9 -5 -1.82 6.67
 6 -9 6 8.77 6.59
 6 -9 -6 9.03 6.2
 6 -9 6 19.4 7.65
 6 -9 -6 5.46 6.24
 -6 9 -6 19.65 5.54
 6 9 -6 25.99 6.76
 6 -9 7 6.94 6.51
 6 -9 -7 1.8 6.15
 6 -9 7 1.74 5.82
 6 -9 -7 -1.81 6.18
 6 9 -7 5.22 5.99
 -6 9 -7 4.65 4.45
 -6 9 -8 63.45 8.21
 6 -9 8 56.76 10.07
 6 -9 -8 69.45 10.85
 6 -9 8 58.67 10.1
 6 -9 -8 57.29 10.46
 6 -9 8 57.83 8.53
 6 9 -8 62.99 9
 -6 9 -9 -2.37 4.54
 6 -9 9 1.7 6.23
 6 -9 -9 -5.29 6.18
 6 -9 9 -1.71 5.83
 6 -9 -9 -1.77 6.21
 6 -9 9 7.7 5.47
 6 9 -9 3.97 5.54
 -6 9 -10 70.87 8.94
 6 -9 10 55.64 9.64
 6 -9 -10 73.59 10.86
 6 -9 -10 67.99 10.56
 6 -9 10 68.92 10.6
 6 -9 10 49.45 8.28
 -6 9 -11 13.34 5.5
 6 -9 -11 8.63 6.47
 6 -9 11 3.32 6.23
 6 -9 11 6.94 5.31
 6 -9 11 5 6.11
 6 -9 -11 8.65 6.62
 6 9 -11 8.07 5.64
 7 0 0 1.92 2.84
 7 0 0 -1.91 3.18
 7 0 1 -1.91 4.25
 7 0 -1 -4.81 4.03
 7 0 1 -1.9 4.23
 7 0 -1 -0.96 3.73
 7 0 2 157.32 10.87
 7 0 -2 143.15 10.68
 7 0 -2 172.65 11.45
 7 0 2 149.58 10.67
 7 0 3 -0.94 3.28
 7 0 -3 -4.81 3.76
 7 0 3 -10.34 4.55
 7 0 -3 -1.93 3.84
 7 0 4 22.22 4.92
 7 0 -4 24 4.83
 7 0 4 29.82 5.3
 7 0 -4 19.32 4.32
 7 0 -5 1.92 3.67
 7 0 5 -7.34 4.44
 7 0 5 -2.77 3.67
 7 0 -5 -1.93 3.46
 7 0 6 145.99 10.91
 7 0 -6 142.51 11.05
 7 0 6 174.48 11.64
 7 0 -6 138.48 10.97
 -7 0 -6 137.4 9.1
 7 0 -7 -0.96 3.88
 7 0 -7 -2.86 4.06
 7 0 7 -4.48 4.28
 7 0 7 -1.81 3.66
 -7 0 -7 -1.22 2.47
 7 0 8 101.85 9.04
 7 0 -8 95.77 8.93
 7 0 -8 99.17 9.06
 7 0 8 101.86 8.98
 -7 0 -8 105.07 7.79
 7 0 -9 -2.84 4.35
 7 0 9 -0.88 4.1
 -7 0 -9 0.67 2.65
 7 0 9 -0.87 3.84
 7 0 -9 -0.94 4.01
 7 0 -10 35.78 5.85
 7 0 10 53.13 6.34
 -7 0 -10 45.15 5.43
 7 0 10 32.79 5.31
 7 0 -10 43.92 6.28
 7 0 -11 0.93 4.23
 7 0 11 -6.02 4.51
 -7 0 -11 -1.45 2.94
 7 0 11 -1.7 4.22
 7 0 -11 -7.41 4.65
 7 0 12 78.13 7.75
 7 0 -12 83.4 8.38
 7 0 12 79.83 7.79
 -7 0 -12 73.83 7.31
 7 0 -12 76.19 7.91
 -7 0 -13 -0.8 3.05
 7 0 13 1.75 3.21
 7 0 13 -2.49 3.96
 7 0 -13 -4.54 4.45
 7 0 -13 -2.75 3.85
 7 0 13 -0.84 3.79
 -7 0 -14 20.93 4.62
 7 0 14 19.59 4.24
 7 0 -14 22.48 4.86
 7 0 -14 25.45 5.2
 7 0 14 8.24 3.78
 7 0 14 19.98 4.55
 -7 0 -15 -0.88 3.09
 7 0 15 -1.89 3.23
 7 0 15 -3.24 3.72
 7 0 -15 -1.8 4.24
 7 0 15 0.8 3.53
 7 0 -15 -2.67 3.97
 -7 0 -16 75.99 8.33
 7 0 16 109.66 9.61
 7 0 16 95.49 8.33
 7 0 -16 106.71 9.1
 7 0 16 112.67 8.82
 7 0 -16 94.04 8.71
 -7 0 -17 0.98 3.59
 7 0 -17 -0.87 3.52
 7 0 17 -3.09 3.92
 7 0 17 -1.02 4.04
 7 0 -17 -2.64 3.81
 7 0 17 -3.12 3.77
 -7 0 -18 13.39 4.73
 7 0 -18 6.87 3.48
 7 0 18 -0.76 2.85
 7 0 18 20.04 5.04
 7 0 18 2.3 3.21
 7 0 -18 -0.87 3.39
 -7 0 -19 -4.33 4.38
 7 0 -19 -1.69 3.36
 7 0 19 1.5 3.29
 7 0 19 -1.09 3.55
 7 0 19 -3.76 3.5
 7 0 -19 4.28 3.58
 -7 0 -20 44.59 7.11
 7 0 -20 33.29 5.37
 7 0 20 39.69 6.73
 7 0 -20 33.71 5.5
 -7 0 -21 2.39 4.39
 7 0 -21 1.63 3.37
 7 0 21 3.52 3.92
 7 0 -21 1.65 3.28
 -7 0 -22 6.26 4.49
 7 0 -22 3.2 3.01
 7 0 22 8.5 4.83
 7 0 -22 3.24 3.45
 -7 0 -23 1.31 4.9
 7 0 23 -1.25 4.5
 -7 0 -24 25.97 6.99
 7 0 24 59.58 8.34
 -7 0 -25 -1.42 5.32
 7 0 25 -1.34 4.68
 7 0 26 24.76 6.71
 7 0 27 -1.41 4.84
 7 0 28 -1.45 4.72
 7 0 29 1.49 5.1
 7 1 0 3.98 3.65
 7 -1 0 1.9 3.77
 7 1 0 4.97 3.57
 -7 1 0 -0.56 2.96
 -7 -1 0 3.86 2.61
 7 -1 0 1.98 3.56
 7 -1 0 4.79 3.52
 -7 1 0 1.04 1.32
 -7 1 -1 435.44 17.45
 7 -1 1 411.62 22.83
 7 -1 -1 433.15 23.14
 -7 -1 -1 488.48 19.89
 -7 -1 1 492.32 19.73
 -7 1 -1 486.93 20.82
 -7 1 1 487.87 20.75
 7 -1 1 506.81 23.81
 7 -1 -1 466.22 23.38
 7 1 1 452.05 23.43
 7 -1 1 446.25 23.02
 7 -1 -1 480.82 23.53
 7 1 -1 449.46 23.49
 7 1 1 473.46 23.66
 7 1 -1 450.89 23.45
 7 1 2 -1.96 3.6
 7 -1 2 2.82 3.52
 7 -1 -2 -0.95 3.58
 7 1 -2 7.02 4.41
 7 -1 2 3.98 3.32
 7 -1 -2 5.91 3.69
 7 1 2 5.89 4.04
 7 1 -2 3.01 4.06
 -7 1 -2 1.17 2.93
 -7 -1 -2 3.63 2.11
 -7 -1 2 1.23 2.4
 7 -1 2 2.85 3.91
 7 -1 -2 4.82 3.76
 -7 1 2 -2.2 3
 7 1 -3 318.49 17.87
 7 -1 3 287.77 17.05
 7 -1 -3 284.36 17.06
 7 -1 3 294.18 17.37
 7 -1 -3 308.12 17.46
 7 -1 3 301.02 17.27
 7 -1 -3 293.01 17.22
 7 1 3 317.42 17.69
 7 1 -3 306.78 17.72
 7 1 3 306.44 17.52
 -7 -1 -3 304.81 14.33
 -7 1 -3 300.71 15.16
 -7 -1 3 310.06 14.04
 7 1 -4 3.02 3.69
 7 1 4 0.96 3.3
 7 -1 4 8.35 4.01
 7 -1 -4 -0.95 3.01
 7 1 4 2.89 3.61
 7 1 -4 1.01 3.61
 7 -1 4 3.99 3.41
 7 -1 -4 8.79 3.96
 7 -1 4 4.68 3.58
 7 -1 -4 5.78 3.76
 -7 -1 4 -3.23 3.21
 -7 -1 -4 1.46 2.21
 -7 1 -4 -0.61 2.61
 7 1 -5 239.52 14.77
 7 -1 5 224.18 14.09
 7 -1 -5 243.79 14.71
 7 1 5 230.91 14.4
 7 -1 -5 231.77 14.48
 7 -1 5 238.64 14.34
 7 -1 5 240.57 14.76
 7 -1 -5 229.59 14.36
 -7 -1 5 190.44 8.81
 -7 1 -5 245.68 12.66
 -7 -1 5 258.21 11.43
 7 1 -5 224.43 14.61
 7 1 5 228.67 14.24
 -7 -1 6 2.06 1.38
 -7 1 -6 1.29 2.62
 7 1 6 -0.94 3.67
 7 1 -6 2.01 3.35
 7 -1 6 1 3.41
 7 -1 -6 3.87 3.85
 7 1 6 2.83 3.68
 7 -1 6 3.64 3.94
 7 1 -6 -2.01 3.69
 7 -1 -6 1.9 3.25
 7 -1 -6 5.75 3.59
 7 -1 6 4.58 3.36
 -7 -1 7 276.86 12.44
 7 -1 7 303.63 17.02
 7 1 7 333.28 17.7
 7 -1 -7 311.29 17.42
 7 1 -7 302.43 17.62
 7 -1 -7 279.91 16.94
 7 -1 7 326.66 17.33
 7 -1 7 298.02 17.35
 7 -1 -7 300.51 17.2
 7 1 -7 283.42 17.15
 7 1 7 295.63 17.03
 -7 1 -7 322.34 15.74
 7 -1 7 310.28 15.75
 -7 -1 8 3.08 1.8
 7 -1 8 5.02 3.2
 -7 1 -8 0.69 2.68
 7 1 -8 2.99 3.97
 7 1 8 5.5 3.58
 7 -1 -8 1.92 3.28
 7 -1 8 1 3.23
 7 1 -8 -1 3.5
 7 -1 8 4.44 3.47
 7 -1 -8 10.36 4.01
 7 1 8 5.51 3.58
 7 -1 8 1.79 3.36
 7 -1 -8 3.8 4.3
 -7 -1 9 289.67 13.89
 7 1 -9 343.18 18.77
 7 -1 -9 310.66 17.72
 7 1 9 349.38 18.16
 7 -1 9 297.81 17.17
 7 -1 -9 350.79 18.5
 7 -1 9 323.36 17.69
 7 -1 9 327.02 18.25
 7 -1 -9 310.89 17.77
 7 1 -9 339.02 18.59
 7 1 9 323.63 17.88
 -7 1 -9 342.01 16.85
 -7 -1 -9 314.03 15.84
 7 -1 9 323.89 16.83
 -7 -1 10 4.08 2.12
 7 -1 10 6.97 3.41
 -7 1 -10 5.19 3.21
 -7 -1 -10 -0.65 2.61
 7 1 -10 4.92 3.77
 7 1 10 2.67 3.27
 7 -1 10 7.94 4.16
 7 -1 -10 4.75 3.98
 7 -1 -10 4.69 3.8
 7 -1 10 3.49 3.89
 7 -1 -10 6.5 4.2
 7 1 -10 -1.97 3.54
 7 1 10 5.35 3.48
 7 -1 10 10.37 4.02
 7 1 11 350.75 17.84
 7 -1 -11 314.06 17.65
 7 1 -11 302.72 17.77
 7 -1 11 321.11 17.21
 7 -1 11 291.03 16.78
 7 -1 -11 313.9 17.7
 7 -1 11 292.11 17.64
 7 -1 -11 330.61 17.89
 7 1 -11 312.53 17.96
 7 1 11 309.91 17.22
 -7 1 -11 327.04 16.82
 -7 -1 -11 291.64 15.85
 7 -1 11 301.04 16.68
 7 -1 12 4.24 3.19
 7 -1 -12 11.95 4.17
 7 -1 12 2.53 3.29
 7 1 -12 4.84 3.99
 7 1 12 5.18 3.31
 -7 -1 -12 8.09 3.29
 7 -1 12 11.86 4.15
 7 -1 -12 5.64 3.67
 7 1 12 11.2 4.38
 7 -1 12 15.18 4.33
 7 1 -12 3.87 3.85
 7 -1 -12 9.11 4.36
 -7 1 -12 5.63 3.27
 7 1 13 207.22 13.08
 7 1 -13 197.28 13.47
 7 -1 13 194.97 12.75
 7 -1 -13 190.37 13
 7 -1 13 203.23 13.71
 7 -1 -13 221.69 13.7
 -7 1 -13 196.63 12.74
 -7 -1 -13 186.7 12.27
 7 -1 13 209.05 13.09
 7 1 13 195.98 12.75
 7 1 -13 193.54 13.28
 7 -1 13 213.5 13.02
 7 -1 -13 198.49 13.18
 7 -1 14 7.4 3.88
 7 1 -14 11.35 4.23
 7 -1 -14 3.56 3.48
 7 1 14 7.47 3.43
 7 -1 -14 2.7 3.58
 7 -1 14 10.73 4
 7 -1 14 8.24 3.84
 -7 1 -14 3.48 3.34
 7 1 14 3.34 3.2
 7 1 -14 6.64 3.98
 7 -1 14 7.88 3.99
 -7 -1 -14 7.46 3.36
 7 -1 15 121.09 10.05
 7 -1 15 137.91 9.9
 7 -1 15 146.39 10.21
 7 -1 -15 122.74 9.98
 7 1 15 125.42 9.78
 7 -1 15 125.68 10.56
 7 1 -15 133.95 10.58
 7 1 -15 128.58 8.54
 7 1 -15 122.39 10.19
 7 1 15 122.19 9.59
 7 -1 -15 130.3 10.12
 -7 -1 -15 107.85 9.47
 -7 1 -15 111.88 9.65
 7 -1 16 3.97 3.65
 7 1 -16 7.38 4
 7 1 16 6.4 3.68
 7 -1 -16 6.97 3.95
 7 -1 16 15.98 4.11
 7 1 -16 4.63 3.95
 7 -1 16 8.81 4.03
 7 1 16 3.22 3.33
 7 -1 -16 13.18 4.46
 -7 1 -16 6.65 4.24
 -7 -1 -16 3.73 3.5
 7 1 -17 129.5 10.47
 7 1 -17 134.44 10.62
 7 1 17 168.88 10.83
 7 -1 -17 141.27 10.42
 7 -1 17 126.78 9.8
 7 1 -17 132.32 9.02
 7 -1 17 122.81 10.62
 7 -1 17 139.69 10.07
 7 1 17 159.34 10.69
 7 -1 -17 153.68 10.78
 -7 -1 -17 122.48 10.68
 -7 1 -17 131.98 11
 7 1 18 14.03 3.87
 7 -1 -18 7.72 3.6
 7 -1 18 2.33 2.92
 7 -1 18 -1.07 3.38
 7 1 -18 2.68 3.49
 7 1 18 4.63 3.18
 7 -1 -18 11.08 4.07
 7 -1 18 1.55 3.08
 7 1 -18 3.59 3.76
 7 1 -18 6.16 3.09
 -7 -1 -18 -1.03 3.7
 -7 1 -18 1.04 3.9
 -7 -1 -19 143.02 12.24
 -7 1 -19 198.11 13.62
 7 1 -19 159.34 10.23
 7 -1 19 161.62 11.04
 7 1 -19 159.91 11.46
 7 -1 -19 167.45 11.52
 7 1 19 174.73 11.22
 7 -1 19 158.76 11.02
 7 1 -19 159.66 11.6
 7 1 19 173.91 11.31
 7 -1 -19 161.56 11.35
 7 -1 19 152.45 12.29
 7 -1 -20 4.98 3.36
 7 1 -20 3.44 3.43
 7 -1 20 9.01 3.68
 7 1 -20 3.48 3.33
 -7 1 -20 6.86 4.87
 -7 -1 -20 4.55 4.09
 7 -1 -20 2.5 3.44
 7 -1 20 3.78 3.12
 7 -1 20 5.77 4.42
 7 -1 -21 101.34 8.58
 7 -1 -21 106.69 8.91
 7 1 -21 117.18 9.38
 7 -1 21 102.79 10.41
 -7 1 -21 112.79 10.96
 -7 -1 -21 86.82 9.92
 7 1 -21 101.53 8.88
 7 -1 -22 3.23 3.33
 7 1 -22 0.84 3.09
 7 -1 -22 6.43 3.48
 7 1 -22 2.49 3.05
 -7 1 -22 3.77 5.35
 7 -1 22 3.71 4.34
 -7 1 -23 48.87 8.25
 7 1 -23 44.03 6.04
 7 -1 23 61.31 8.46
 -7 1 -24 1.38 4.71
 7 -1 24 -1.32 4.62
 -7 1 -25 67.43 9.48
 7 -1 25 40.76 7.7
 -7 1 -26 4.48 5.71
 7 -1 26 1.4 4.9
 -7 -1 27 45.83 7.73
 -7 1 -27 63.74 9.77
 7 -1 27 57.52 9
 -7 -1 28 -1.25 4.39
 -7 1 -28 6.44 6.03
 7 -1 28 10.34 6.09
 7 -1 29 34.88 7.72
 -7 -1 29 41.49 7.86
 7 -1 -29 37.01 6.6
 7 -2 0 -0.98 3.26
 7 -2 0 3.89 3.33
 -7 -2 0 3.16 1.92
 -7 2 0 -0.63 3.05
 7 -2 0 3.08 3.6
 7 -2 -1 150.15 11.3
 7 -2 1 139.64 11.1
 -7 -2 -1 144.77 8.1
 -7 -2 1 176.03 8.26
 -7 2 -1 135.55 9.49
 -7 2 1 165.08 9.93
 7 -2 1 164.91 12.04
 7 -2 -1 157.8 11.77
 7 -2 1 137.24 11.18
 7 -2 -1 158.71 11.56
 7 -2 2 145.73 10.92
 7 -2 -2 134.74 10.81
 -7 -2 -2 144.32 7.88
 -7 -2 2 152.92 7.64
 -7 2 -2 136.62 9.26
 7 -2 2 136.33 11.03
 7 -2 -2 131.67 10.87
 7 -2 2 121.04 10.41
 7 -2 -2 134.41 10.78
 7 -2 3 44.56 5.06
 -7 2 -3 52.08 5.61
 7 -2 3 58.53 7.16
 7 -2 -3 43.96 6.38
 7 -2 -3 53.99 7
 7 -2 3 41.39 6.34
 -7 -2 3 57.83 4.27
 -7 -2 -3 55.94 4.75
 7 -2 3 62.06 7.31
 7 -2 -3 48.78 6.62
 7 -2 4 40.37 6.02
 7 -2 -4 35.36 5.88
 -7 -2 4 29.45 3.22
 -7 -2 -4 29.99 3.74
 -7 2 -4 32.86 4.68
 7 -2 4 36.23 5.8
 7 -2 -4 40.99 6.07
 7 -2 4 27.73 5.18
 7 -2 -4 29.42 5.81
 7 -2 4 23.1 3.82
 7 -2 5 65.28 7.52
 7 -2 -5 65.34 7.51
 7 -2 5 63.15 7.55
 7 -2 -5 81.4 8.19
 -7 2 -5 93.47 7.3
 -7 -2 5 71.79 5.11
 -7 -2 -5 76.61 5.85
 7 -2 5 69.24 7.64
 7 -2 -5 82.25 8.18
 7 -2 5 85.37 6.79
 7 -2 -6 87.51 8.47
 7 -2 6 98.47 8.85
 7 -2 6 92.37 7.41
 7 -2 6 78.04 8.17
 7 -2 6 83.84 8.77
 7 -2 -6 82.86 8.4
 -7 2 -6 112.41 8.18
 -7 -2 6 90.21 5.75
 -7 -2 -6 94.18 6.65
 7 -2 -6 78.1 8.17
 7 -2 7 67.04 7.6
 7 -2 -7 68.06 7.62
 7 -2 -7 71.67 7.66
 7 -2 7 61.29 7.21
 7 -2 7 78.62 6.81
 7 -2 7 63.09 7.78
 7 -2 -7 71.48 7.69
 -7 2 -7 80.99 7.19
 -7 -2 7 70.37 5.03
 -7 -2 -7 71.25 6.08
 7 -2 8 42.52 5.4
 7 -2 -8 66.5 7.52
 7 -2 8 57.9 7.02
 7 -2 8 54.68 7.16
 7 -2 -8 41.39 6.21
 -7 2 -8 49.79 5.95
 7 -2 -8 70.63 7.59
 7 -2 8 55.31 6.68
 7 -2 9 105.05 9.73
 7 -2 9 100 8.95
 7 -2 -9 107.36 9.41
 -7 2 -9 111.55 8.67
 7 -2 9 94.94 8.09
 7 -2 9 107.52 9.15
 7 -2 -9 118.32 9.89
 7 -2 -9 99.93 9.38
 7 -2 10 61.96 7.18
 7 -2 -10 50.47 6.95
 7 -2 10 85.58 8.1
 7 -2 10 57.54 6.5
 7 -2 10 63.68 7.69
 7 -2 -10 62.28 7.47
 7 -2 -10 63.06 7.31
 -7 2 -10 66.96 6.96
 7 -2 -11 64.24 7.43
 7 -2 11 89.56 8.35
 7 -2 11 72.77 8.24
 7 -2 -11 64.8 7.62
 7 -2 -11 73.03 7.7
 7 -2 11 71.25 7.66
 -7 2 -11 89.03 7.91
 -7 -2 -11 78.57 7.03
 7 -2 11 92.39 8.03
 7 -2 -12 103.46 9.14
 7 -2 12 91.63 8.51
 7 2 12 111.28 9.29
 7 2 12 85.12 8.31
 7 -2 12 101.72 8.63
 7 -2 12 98.01 9.31
 7 -2 -12 96.18 8.93
 7 -2 -12 94.65 8.85
 7 -2 12 102.46 8.8
 -7 2 -12 92.32 8.25
 -7 -2 -12 83.57 7.63
 7 -2 13 29.77 5.08
 7 2 13 23.13 4.77
 -7 2 -13 22.89 4.58
 -7 -2 -13 17.43 4.26
 7 -2 -13 21.43 4.68
 7 -2 13 21.76 4.62
 7 -2 13 16.43 4.3
 7 -2 -13 18.57 4.61
 7 2 13 19.56 4.72
 7 -2 -13 23.89 5.22
 7 -2 13 22.39 5.16
 7 -2 14 0.94 3.15
 -7 -2 -14 1.68 3.59
 7 -2 14 2.03 3.47
 7 -2 -14 2.85 3.17
 -7 2 -14 0.91 3.2
 7 -2 14 0.86 3.22
 7 -2 -14 -3.69 3.46
 7 -2 -14 2.76 3.66
 7 -2 14 -0.85 3.07
 7 2 14 4.37 3.79
 7 2 14 -0.87 3.21
 7 -2 15 42.32 6.31
 -7 -2 -15 26.68 5.09
 7 2 15 37.72 5.84
 -7 2 -15 53.98 6.7
 7 -2 15 53.46 6.34
 7 -2 -15 33.8 5.5
 7 2 -15 38.46 5.13
 7 -2 15 29.39 5.86
 7 -2 -15 44.39 6.2
 7 -2 -15 56.4 6.88
 7 -2 15 32.9 5.34
 7 2 15 42.09 5.96
 7 -2 -16 46.99 6.51
 7 -2 16 55.54 7.38
 7 2 -16 35.02 5.2
 7 -2 16 45.11 6.57
 -7 -2 16 51.54 5.81
 7 2 16 60.55 6.73
 -7 2 -16 63.88 7.46
 7 -2 16 45.31 6.01
 7 -2 -16 61.46 7.04
 -7 -2 -16 42.12 6.41
 7 -2 -16 56.64 6.97
 7 -2 16 53.36 6.43
 7 2 16 64.83 6.83
 7 -2 17 45.63 5.8
 7 -2 -17 42.06 6.14
 -7 -2 17 34.3 5.03
 7 2 -17 42.11 6.38
 7 2 17 52.79 6.26
 -7 2 -17 42.98 6.65
 7 -2 17 44.85 6.73
 7 2 -17 50.09 5.64
 7 2 17 50.34 6.27
 7 -2 -17 42.65 6.25
 7 -2 17 57.68 6.6
 7 2 -17 50.78 7.03
 7 -2 17 45.32 6.78
 7 -2 -17 59.88 7.12
 7 -2 18 3.28 3.32
 7 -2 -18 -1.77 3.31
 -7 -2 18 3.09 3.07
 7 2 -18 -2.89 3.54
 7 2 18 3.24 3.44
 -7 2 -18 5.32 4.31
 7 -2 18 -1.11 3.98
 7 2 -18 -0.71 2.86
 7 -2 -18 1.76 3.36
 7 2 18 5.66 3.5
 7 -2 18 3.26 3.18
 7 2 -18 5.78 4.23
 7 -2 -18 -2.8 3.84
 7 -2 18 -1 4.14
 7 -2 19 36.46 5.45
 7 -2 -19 33.18 5.47
 7 -2 19 36.85 6.45
 -7 -2 19 33.87 5.41
 7 2 -19 37 6.22
 7 2 19 28.51 5.23
 -7 2 -19 26.6 5.68
 7 2 -19 31.85 4.84
 7 -2 19 34.08 6.29
 7 -2 -19 27.81 5.52
 7 2 -19 33.19 5.92
 7 2 19 28.41 5.07
 7 -2 19 46.06 5.94
 7 -2 -19 34.67 5.43
 7 2 -20 85.77 8.2
 7 -2 20 70.35 7.19
 7 -2 20 68.02 8.45
 -7 -2 20 53.89 7.04
 7 -2 20 68.7 7.21
 7 2 -20 57.08 6.63
 7 -2 -20 80.13 7.8
 7 -2 20 61.06 7.57
 -7 2 -20 63.55 8.67
 7 -2 -20 75.28 7.52
 7 2 -20 78.24 7.97
 7 -2 21 23.47 6.17
 7 2 -21 22.89 5.01
 7 2 -21 20.52 4.63
 -7 -2 21 22.5 5.12
 7 -2 -21 19.56 4.38
 7 2 -21 18.28 4.75
 7 -2 -21 17.72 4.49
 -7 2 -21 29.02 6.38
 7 -2 22 7.66 4.28
 7 2 -22 12.58 4.09
 7 2 -22 1.57 3.53
 -7 -2 22 9.91 4.31
 7 -2 -22 19.28 4.55
 7 -2 -22 15.82 4.29
 7 2 -22 17.02 4.46
 -7 2 -22 22.71 5.88
 -7 -2 23 10.44 4.59
 7 2 -23 0.81 3.35
 7 2 -23 8.8 3.99
 7 -2 23 1.32 4.4
 7 2 -23 3.5 3.91
 -7 2 -23 5.28 5.15
 -7 2 -24 12.39 6.14
 -7 -2 24 2.19 4.03
 7 2 -24 8.35 3.95
 7 -2 24 12.23 5.98
 -7 -2 25 12.63 4.75
 -7 2 -25 14.44 5.87
 7 -2 25 16.8 6.17
 -7 -2 26 3.6 4.31
 -7 2 -26 1.51 5.03
 -7 -2 27 11.2 5.32
 -7 2 -27 10.93 5.74
 7 -2 27 11.83 6.1
 -7 -2 28 9.06 5.34
 -7 2 -28 4.88 6.1
 7 -2 28 12.15 6.47
 -7 -2 29 4.03 4.71
 -7 2 -29 11.79 6.57
 7 -2 29 6.23 5.59
 7 -3 0 1.08 3.42
 7 -3 0 2.06 3.44
 7 -3 0 4.15 3.27
 -7 3 0 -0.7 3.08
 7 -3 -1 105.76 9.48
 -7 3 -1 83.42 7.17
 -7 3 1 88.92 7.51
 7 -3 1 70.57 8.25
 7 -3 1 91.4 8.86
 7 -3 -1 69.22 8.06
 7 -3 1 93.01 8.94
 7 -3 -1 86.32 8.78
 7 -3 2 2.18 3.22
 7 -3 -2 2.15 3.77
 7 -3 -2 2.07 3.71
 7 -3 2 -1.02 3.5
 7 -3 2 1.03 3.24
 7 -3 -2 -1.04 3.47
 -7 3 -2 -0.71 2.62
 -7 3 -3 45.5 5.52
 7 -3 3 40.66 6
 7 -3 -3 38.28 5.94
 7 -3 3 41.39 6.29
 7 -3 -3 29.95 5.68
 7 -3 3 47.06 6.43
 7 -3 -3 43.76 6.39
 7 -3 3 48.44 5.1
 7 -3 4 -3.05 3.56
 7 -3 -4 1.04 3.28
 -7 -3 -4 0.44 1.93
 -7 3 -4 2.94 2.97
 7 -3 4 -1.09 3.33
 7 -3 -4 -2.13 3.64
 7 -3 4 -1.84 2.61
 7 -3 -4 3.1 3.36
 7 -3 4 -1.01 3.28
 7 -3 5 48.42 6.54
 7 -3 -5 31.17 5.6
 -7 -3 -5 41.03 4.34
 -7 3 -5 37.27 5.17
 7 -3 5 31.59 5.92
 7 -3 -5 38.13 6.25
 7 -3 5 39.14 4.79
 7 -3 -5 33.03 6.05
 7 -3 5 36.1 6.03
 7 -3 6 2 3.75
 7 -3 -6 -1.04 3.27
 -7 -3 -6 0.52 2.05
 -7 3 -6 -0.76 2.85
 7 -3 6 3.26 3.9
 7 -3 -6 8.42 4.34
 7 -3 6 0.68 2.58
 7 -3 -6 2.06 3.43
 7 -3 6 -1.99 3.4
 7 -3 7 48.66 6.68
 7 -3 -7 54.71 7.02
 -7 -3 -7 44.98 5.03
 7 -3 -7 56.39 7.15
 7 -3 7 65.12 7.3
 -7 3 -7 52.96 6.35
 7 -3 7 41.94 5.56
 7 -3 7 49.98 7.08
 7 -3 -7 54.49 7.12
 7 -3 8 5.42 3.89
 7 -3 -8 -1.04 3.18
 7 -3 8 -2.95 3.45
 7 -3 -8 1.03 3.69
 7 -3 8 -2.93 3.67
 7 -3 -8 3.06 3.66
 -7 3 -8 0.8 2.99
 7 -3 8 1.49 2.97
 7 -3 9 56.31 7.82
 7 -3 -9 74.59 8.19
 7 -3 9 69.22 7.82
 7 -3 -9 71.5 7.9
 7 -3 9 72.64 7.88
 7 -3 -9 62.92 7.42
 -7 3 -9 71.88 7.24
 7 -3 9 66.94 6.83
 7 -3 10 3.24 3.6
 7 -3 -10 2.06 3.43
 7 -3 -10 5.07 3.64
 7 -3 10 3.86 3.39
 7 -3 -10 5.04 4.01
 7 -3 10 3.84 3.74
 -7 3 -10 0.84 3.27
 7 -3 10 1.65 3.29
 7 -3 11 76.58 8.65
 7 -3 -11 63.47 7.91
 7 -3 11 78.35 8.06
 7 -3 -11 74.56 8.09
 7 -3 11 74.13 7.95
 7 -3 -11 76.14 8.13
 -7 3 -11 76.8 7.54
 7 -3 11 76.23 7.68
 7 -3 12 1.08 3.59
 7 -3 -12 2.04 3.74
 7 -3 12 7.56 3.96
 7 -3 -12 -4 3.59
 7 -3 -12 1.99 4.02
 7 -3 12 -0.94 3.53
 -7 3 -12 1.78 3.4
 7 -3 12 2.72 3.54
 7 -3 13 39.74 6.44
 7 -3 -13 33.4 5.88
 -7 3 -13 42.23 6.21
 7 -3 13 40.21 5.86
 7 -3 -13 38.75 6.53
 7 -3 -13 39.45 5.93
 7 -3 13 26.13 5.2
 7 -3 13 35.06 5.66
 7 -3 14 1.07 4.1
 7 -3 -14 -1 3.69
 -7 3 -14 0.95 3.85
 7 -3 14 -1.85 3.74
 7 -3 14 5.54 3.87
 7 -3 -14 0.98 3.53
 7 -3 -14 1.95 3.74
 7 -3 14 0.99 3.55
 7 -3 15 32.08 6.03
 7 -3 -15 21.96 5.42
 7 3 -15 23.61 4.57
 -7 3 -15 23.68 5.09
 7 -3 15 28.32 5.22
 7 -3 15 20.07 4.97
 7 -3 -15 29.27 5.61
 7 -3 -15 37.78 6
 7 -3 15 25.8 5.32
 7 -3 16 1.07 3.83
 7 -3 -16 1.98 3.47
 7 3 -16 3.86 3.64
 -7 3 -16 -2.04 3.5
 7 -3 16 1.81 3.59
 7 -3 -16 -0.97 3.54
 7 -3 16 -1.8 3.58
 7 -3 -16 3.84 3.6
 7 -3 16 1.07 3.86
 7 -3 17 27.7 5.66
 7 -3 -17 24.63 5.14
 7 3 -17 36.05 5.33
 -7 3 -17 38.07 6.33
 7 -3 17 46.35 6.11
 7 -3 -17 36.31 5.97
 7 -3 17 37.39 5.82
 7 -3 -17 39.03 6.3
 7 -3 17 34.64 6.34
 -7 3 -18 4.38 4.27
 7 -3 18 9.68 4.04
 7 -3 -18 3.77 3.68
 7 -3 -18 1.89 3.82
 7 -3 18 10.57 4.32
 7 3 -18 2.4 3.57
 7 -3 18 5.31 3.98
 7 -3 -18 5.88 4.11
 7 -3 18 -1.16 4.35
 7 -3 19 38.12 6.52
 7 -3 -19 49.66 6.69
 7 3 -19 53.39 6.53
 7 -3 19 54.97 6.84
 7 -3 -19 62.32 7.05
 7 -3 19 45.7 7.4
 -7 -3 19 52.14 6.42
 7 -3 -19 61.41 7.27
 7 -3 19 45.19 6.13
 7 3 19 47.23 6.21
 -7 3 -19 61.42 7.98
 7 3 19 49.75 6.34
 7 -3 20 2.49 4.26
 -7 -3 20 0.87 3.33
 -7 3 -20 5.9 4.52
 7 -3 -20 9.19 3.85
 7 -3 20 0.86 3.53
 7 3 -20 -1.68 3.33
 7 -3 20 5.17 3.79
 7 -3 20 -2.11 3.79
 7 -3 -20 4.84 4.05
 7 -3 -20 9.17 4.09
 -7 -3 21 25.16 4.92
 -7 3 -21 39.23 6.95
 7 -3 -21 30.78 5.91
 7 -3 -21 28.97 5.31
 7 -3 -21 23.48 5.02
 7 -3 21 18.02 6.06
 7 3 -21 26.52 4.98
 -7 -3 22 2.97 3.63
 7 -3 -22 -1.78 3.73
 7 -3 -22 -2.87 3.87
 7 -3 -22 8 3.66
 -7 3 -22 1.27 5.07
 7 -3 22 3.99 4.43
 7 3 -22 5.26 4.03
 -7 -3 23 19.97 5.04
 7 3 -23 12.67 4.51
 7 3 -23 14.45 4.68
 7 -3 23 9.6 5.37
 -7 3 -23 15.96 5.86
 7 3 -23 11.52 4.67
 -7 3 -24 -1.38 4.85
 7 -3 24 1.41 4.95
 -7 -3 24 -3.33 4.24
 7 3 -24 3.73 3.84
 -7 3 -25 18.79 6.75
 7 -3 25 18.89 6.31
 -7 -3 25 16.31 5.23
 7 3 -25 12.41 4.65
 -7 3 -26 4.53 5.54
 7 -3 26 -5.97 5.24
 -7 -3 26 1.22 4.38
 7 3 -26 1.96 4.04
 -7 3 -27 18.86 6.85
 7 -3 27 30.67 7.37
 -7 -3 27 21.69 6.88
 7 3 -27 23.19 5.67
 -7 3 -28 -9.81 6
 7 3 -28 2.08 4.05
 -7 -3 28 -2.66 4.88
 7 -3 28 -9.44 5.9
 -7 4 0 3.88 3.41
 7 -4 0 -2.27 3.68
 7 -4 0 6.8 4.07
 7 -4 -1 72.73 8.3
 7 -4 1 62.13 8.02
 7 -4 1 55.33 7.49
 7 -4 -1 86.3 9.16
 -7 4 -1 83.93 7.48
 -7 4 -2 87.15 7.74
 7 -4 2 78.61 6.53
 7 -4 2 79.82 9.07
 7 -4 -2 72.77 8.62
 7 -4 2 90.96 9.39
 7 -4 -2 97.86 9.46
 7 -4 3 182.67 10.65
 7 -4 3 157.65 12.92
 7 -4 -3 160.39 12.83
 -7 4 -3 188.48 11.75
 7 -4 3 189.86 13.49
 7 -4 -3 170.74 13.3
 -7 4 -4 11.19 4
 7 -4 4 10.87 3.21
 7 -4 -4 22.73 5.52
 7 -4 4 20 5.33
 7 -4 4 14.43 5.05
 7 -4 -4 19.34 5.53
 -7 4 -5 205.66 12.77
 7 -4 -5 195.99 14.16
 7 -4 5 204.18 14.33
 7 -4 -5 206.49 14.56
 7 -4 5 199.95 11.93
 7 -4 5 209.15 14.48
 7 -4 -5 216.88 14.65
 7 -4 6 58.03 7.88
 7 -4 -6 54.32 7.55
 -7 4 -6 55.01 6.42
 7 -4 -6 71.74 8.31
 7 -4 6 62.67 6.38
 7 -4 6 62.25 7.77
 7 -4 -6 71.33 8.36
 7 -4 7 87.91 9.31
 -7 4 -7 101.9 8.83
 7 -4 -7 122.13 10.75
 7 -4 -7 113.85 10.22
 7 -4 7 99.11 8.21
 7 -4 7 105.03 10.01
 7 -4 -7 105.88 10.14
 7 -4 8 26.89 5.61
 7 -4 -8 34.78 6.15
 7 -4 -8 31.44 6.1
 -7 4 -8 19.77 4.57
 7 -4 8 24.5 4.87
 7 -4 8 40.73 6.43
 7 -4 -8 41.48 6.72
 7 -4 9 47.81 6.98
 7 -4 -9 31.24 6.25
 7 -4 9 50.17 7.1
 7 -4 -9 27.88 6.3
 -7 4 -9 43.68 6.06
 7 -4 9 34.11 5.35
 7 -4 9 44.55 6.73
 7 -4 -9 42.36 6.85
 7 -4 10 21.04 5.2
 7 -4 -10 22.18 5.55
 7 -4 10 15.11 5.16
 7 -4 -10 22.19 5.28
 -7 4 -10 22.32 5.12
 7 -4 10 16.6 4.74
 7 -4 -10 26.56 5.66
 7 -4 10 25.21 5.5
 7 -4 11 67.53 8.12
 7 -4 -11 73.76 8.48
 7 -4 11 69.46 8.48
 7 -4 -11 62.78 8.05
 -7 4 -11 73.2 7.58
 7 -4 11 68.76 7.56
 7 -4 -11 71.41 8.3
 7 -4 11 75.9 8.36
 7 -4 -12 46.94 6.93
 7 -4 12 50.25 7.17
 7 -4 -12 43.54 6.5
 7 -4 12 46.34 6.93
 7 -4 -12 50.4 7.21
 7 -4 12 46.11 7.46
 -7 4 -12 46.96 6.67
 7 -4 12 50.84 6.77
 -7 4 -13 152.42 11.26
 7 -4 -13 146.09 11.69
 7 -4 13 143.72 11.33
 7 -4 13 111.38 10.29
 7 -4 -13 135.96 11.41
 7 -4 13 127.4 11.51
 7 -4 13 130.31 10.81
 7 -4 -13 146.75 11.72
 7 -4 14 -2.09 4.23
 7 -4 -14 -2.14 4.01
 7 -4 14 3 3.67
 7 4 -14 -1.72 3.36
 7 -4 14 6.04 4.43
 7 -4 -14 -1.07 3.75
 -7 4 -14 3.98 4.1
 7 -4 -14 5.41 3.88
 7 -4 14 1.15 4.02
 7 -4 -15 66.69 8.53
 7 -4 15 71.87 8.73
 7 -4 -15 72.96 8.28
 7 -4 15 81.76 9.02
 7 -4 -15 73.92 8.46
 7 4 -15 78.19 8.01
 7 -4 15 95.05 8.97
 7 -4 15 94.64 8.99
 -7 4 -15 87.31 8.84
 7 -4 -16 44.82 6.84
 7 -4 16 41.15 6.41
 7 -4 -16 41.86 6.63
 7 4 -16 44.71 6.19
 7 -4 16 51.24 6.79
 7 -4 16 41 6.81
 7 -4 -16 42.83 6.93
 -7 4 -16 47.83 7.11
 7 -4 16 41.96 6.84
 7 -4 17 31.04 5.71
 7 -4 -17 25.76 5.47
 7 -4 -17 27.95 5.72
 7 4 -17 26.65 4.92
 7 -4 17 13.65 4.67
 7 -4 17 18.15 5.41
 7 -4 -17 33.04 6.16
 -7 4 -17 19.77 5.44
 7 -4 17 25.91 5.9
 7 -4 18 8.65 4.22
 7 -4 -18 1.02 3.88
 7 -4 -18 1.02 3.98
 7 4 -18 0.91 3.79
 7 -4 18 0.96 3.46
 7 -4 -18 3.18 3.72
 7 -4 18 1.13 4.06
 -7 4 -18 -3.4 4.82
 7 -4 18 -1.22 4.94
 7 -4 19 7.59 4.78
 7 4 -19 24.99 5.19
 7 -4 -19 13.11 4.98
 7 -4 19 18.12 4.93
 7 -4 19 9.04 4.69
 7 -4 -19 23.21 5.57
 -7 4 -19 15.2 5.69
 7 -4 -19 31.03 5.91
 7 -4 19 24.77 5.44
 7 -4 20 19.61 5.9
 7 4 -20 25.42 5.47
 7 -4 -20 27.83 5.61
 7 -4 20 31.17 5.67
 7 -4 20 25.97 6.05
 7 -4 -20 28.27 5.79
 -7 4 -20 19.37 5.78
 7 -4 -20 24.68 5.52
 7 -4 20 33.03 5.76
 7 -4 21 36.44 7.42
 7 4 -21 54.62 6.93
 7 -4 -21 56.75 6.99
 7 -4 -21 29.09 5.99
 -7 4 -21 50.16 7.79
 7 -4 -21 21.39 5.43
 7 -4 22 4.17 4.88
 7 4 -22 3.92 4.5
 7 -4 -22 7.7 4.17
 -7 4 -22 7.79 5.07
 7 -4 -22 8.61 4.21
 7 -4 -22 9.29 4.54
 7 4 -23 30.12 6.26
 7 -4 23 25.82 6.69
 -7 -4 23 40.27 6.98
 -7 4 -23 41.74 7.73
 7 -4 24 5.9 5.3
 -7 4 -24 2.8 4.91
 7 4 -24 8.25 4.53
 -7 -4 24 3.36 4.54
 7 -4 25 15.16 6.36
 -7 4 -25 13.07 6.1
 7 4 -25 6.34 4.59
 -7 -4 25 15.37 5.29
 7 -4 26 9.34 5.71
 -7 4 -26 18.16 6.65
 -7 -4 26 3.73 5.12
 7 4 -26 3.24 4.13
 7 -5 0 6.27 4.6
 7 -5 0 4.98 4.57
 -7 5 0 -1.72 4.16
 -7 5 -1 432.23 20.96
 7 -5 1 368.35 18.32
 7 -5 1 414.57 23.16
 7 -5 -1 420.04 23.25
 7 -5 1 396.23 22.85
 7 -5 -1 413.7 23.26
 7 -5 -2 5.04 5.1
 7 -5 2 1.24 4.76
 7 -5 2 -8.65 4.53
 7 -5 -2 6.26 4.88
 -7 5 -2 4.31 4.22
 7 -5 2 4.22 3.02
 7 -5 3 333.03 20.02
 7 -5 -3 335.56 20.19
 7 -5 3 337.65 20.08
 7 -5 -3 336.28 20.04
 7 -5 3 301.46 15.99
 -7 5 -3 318.14 17.52
 7 -5 4 3.66 4.58
 7 -5 -4 1.25 4.39
 7 -5 -4 10.07 5.53
 7 -5 4 -1.23 4.7
 7 -5 4 1.36 3.08
 -7 5 -4 10.48 4.43
 7 -5 5 328.33 19.57
 7 -5 -5 280.59 18.85
 7 -5 5 310.8 19.16
 7 -5 -5 303.95 19.14
 7 -5 5 300.21 16.16
 -7 5 -5 315.22 17.1
 7 -5 6 6.01 5.2
 7 -5 -6 -1.24 5.03
 7 -5 -6 -1.25 4.79
 -7 5 -6 3.56 3.73
 7 -5 6 2.42 4.44
 7 -5 6 7.62 3.69
 7 -5 7 317.96 19.13
 7 -5 -7 335.57 20.17
 7 -5 7 291.11 16.52
 -7 5 -7 331.08 17.68
 7 -5 7 282.92 18.78
 7 -5 -7 312.88 19.38
 7 -5 -8 -2.48 4.55
 7 -5 8 -3.56 4.45
 -7 5 -8 4.59 4.03
 7 -5 8 -1.18 5.19
 7 -5 -8 4.93 5.07
 7 -5 8 1.69 3.24
 7 -5 9 302.59 18.41
 7 -5 -9 285.19 18.45
 7 -5 9 279.86 16.39
 -7 5 -9 292.98 16.81
 7 -5 9 273.58 17.74
 7 -5 -9 297.16 18.62
 7 -5 10 1.16 4.71
 7 -5 -10 -1.22 4.49
 -7 5 -10 9.53 4.67
 7 -5 10 9.26 5.38
 7 -5 -10 4.86 5.18
 7 -5 10 0.94 3.99
 7 -5 11 248.53 16.42
 -7 5 -11 239.22 15.24
 7 -5 -11 265.35 17.28
 7 -5 11 243.38 16.33
 7 -5 -11 280.38 17.68
 7 -5 11 228.69 15.08
 -7 5 -12 -1.99 3.8
 7 -5 12 1.14 4.99
 7 -5 -12 -2.4 4.69
 7 -5 12 -3.09 4.01
 7 -5 -12 1.19 4.38
 7 -5 12 -2.27 4.25
 7 -5 13 199.93 14.09
 7 5 -13 206.65 13.63
 7 -5 13 199.79 14.21
 7 -5 -13 203.52 14.77
 7 -5 -13 184.23 14.24
 -7 5 -13 191.6 13.64
 7 -5 13 207.91 14.48
 7 -5 -13 183.43 14.28
 7 -5 -14 1.17 4.39
 7 -5 14 5.56 4.66
 7 -5 -14 -2.37 4.89
 -7 5 -14 -2.09 4.15
 7 5 -14 -1.95 3.8
 7 -5 14 1.12 4.45
 7 -5 14 8.89 5.03
 7 -5 -14 2.36 4.68
 7 -5 15 121.26 11.48
 7 5 -15 146.11 11.38
 7 -5 -15 142.56 12.22
 7 -5 15 150.66 12.24
 7 -5 -15 143.75 12.22
 7 -5 -15 160.39 12.69
 7 -5 15 160.64 12.5
 -7 5 -15 152.56 12.09
 7 -5 16 -1.09 4.56
 7 -5 -16 4.58 4.55
 7 -5 -16 -2.35 4.3
 -7 5 -16 3.32 3.79
 7 -5 16 4.84 4.54
 7 -5 -16 -2.3 4.22
 7 -5 16 3.27 4.71
 7 -5 17 163.27 13.49
 7 5 -17 136.5 11.57
 7 -5 17 149.92 12.17
 7 -5 -17 165.29 12.87
 7 -5 17 169.15 13.43
 7 -5 -17 165.74 12.96
 -7 5 -17 148.66 12.41
 7 -5 -17 153.06 12.47
 7 -5 17 126.26 11.67
 7 -5 18 1.07 4.17
 7 -5 -18 2.24 4.76
 7 -5 -18 4.64 4.94
 7 -5 18 6.14 4.7
 -7 5 -18 -4.71 4.85
 7 5 -18 2.05 4.29
 7 -5 18 1.3 5.36
 7 -5 -18 2.24 4.53
 7 -5 18 11.77 5.18
 7 -5 19 130.33 12.61
 7 5 -19 138.12 11.4
 7 -5 19 125.79 11.17
 7 -5 -19 146.54 11.95
 7 -5 -19 129.06 11.63
 7 -5 19 127.1 12.04
 7 -5 19 159.24 12.08
 7 -5 -19 134.53 11.56
 -7 5 -19 144.29 12.32
 7 -5 20 4.19 4.6
 7 -5 -20 2.17 4.15
 7 -5 20 -4.16 5.71
 7 -5 -20 2.17 4.24
 7 -5 20 2.1 4.18
 -7 5 -20 -1.25 4.87
 7 5 -20 5.27 4.56
 7 -5 -20 1.15 4.12
 7 -5 20 3.66 4.57
 7 -5 21 92.19 9.26
 7 -5 -21 94.03 9.44
 7 -5 21 87.18 10.83
 7 -5 -21 91.97 9.34
 7 -5 21 92.66 9.23
 -7 5 -21 98.04 10.58
 7 5 -21 69.49 8.75
 7 -5 -21 95.98 9.84
 7 -5 -22 -4.2 4.02
 -7 5 -22 2.67 4.89
 7 -5 -22 3.15 4.02
 7 -5 -22 4.54 4.68
 7 -5 22 4.41 5.16
 7 5 -22 -4.36 4.17
 7 -5 23 71 10.32
 -7 5 -23 66.11 9.21
 7 5 -23 42.32 7.13
 7 -5 24 3.1 5.94
 -7 5 -24 1.42 4.87
 7 5 -24 3.41 4.68
 -7 6 0 -2.84 4.29
 7 -6 0 6.99 4.9
 7 -6 0 2.79 4.9
 -7 6 -1 83.13 8.32
 -7 6 1 67.78 8.08
 7 -6 1 72.39 9.45
 7 -6 -1 67.22 9.01
 7 -6 1 77.97 9.75
 7 -6 -1 75.63 9.63
 -7 6 -2 28.42 5.73
 7 -6 2 38.8 7.51
 7 -6 -2 43.47 7.67
 7 -6 2 33.26 7.13
 7 -6 -2 28.05 6.88
 7 -6 3 33.04 7.17
 7 -6 -3 15.43 5.61
 7 -6 3 15.86 3.92
 -7 6 -3 21.87 5.23
 7 -6 3 13.77 6.08
 7 -6 -3 14.02 5.5
 7 -6 4 2.74 4.79
 7 -6 -4 -5.6 5.87
 7 -6 4 0.73 3.07
 -7 6 -4 7.64 4.2
 7 -6 -4 4.2 4.29
 7 -6 4 1.37 4.8
 7 -6 5 5.43 4.87
 7 -6 -5 11.18 5.35
 7 -6 5 -0.78 3.03
 -7 6 -5 4.81 3.96
 7 -6 -5 -1.4 4.54
 7 -6 5 10.87 5.5
 7 -6 6 21.53 6.72
 7 -6 -6 26.47 6.62
 7 -6 6 14.86 4.53
 -7 6 -6 34.92 5.75
 7 -6 -6 19.5 6.17
 7 -6 6 22.9 6.48
 7 -6 7 34.69 7.08
 7 -6 -7 47.12 7.79
 7 -6 7 27.98 5.29
 -7 6 -7 30.37 5.76
 7 -6 -7 19.42 6.01
 7 -6 7 38.7 7.37
 7 -6 8 17.17 6.19
 7 -6 -8 24.8 6.45
 7 -6 -8 23.44 6.71
 -7 6 -8 16.89 5.26
 7 -6 8 14.76 4.63
 7 -6 9 79.81 9.6
 7 -6 -9 67.07 9.56
 7 -6 9 92.35 8.79
 7 -6 9 64.14 8.73
 7 -6 -9 69.85 9.57
 -7 6 -9 80.65 8.51
 7 -6 10 1.29 4.95
 7 -6 -10 6.79 5.09
 7 -6 10 2.59 4.32
 7 -6 -10 10.88 5.6
 7 -6 10 5.1 3.75
 -7 6 -10 8.2 4.58
 7 -6 11 29.47 6.76
 7 -6 -11 35 6.95
 7 -6 11 32.06 6.91
 7 -6 -11 18.86 5.41
 7 -6 11 16.04 4.76
 -7 6 -11 17.69 4.97
 7 -6 12 19.03 5.58
 7 -6 12 7.6 4.97
 7 -6 -12 14.66 5.61
 7 6 -12 21.72 5.47
 7 -6 12 13.97 5.52
 7 -6 -12 12.01 5.33
 -7 6 -12 25.47 5.59
 7 -6 13 1.17 3.89
 7 -6 13 -1.25 4.39
 7 -6 -13 -3.96 5.05
 7 6 -13 -1.09 4.33
 7 -6 13 2.51 4.61
 7 -6 -13 1.32 4.52
 -7 6 -13 -2.16 4.06
 7 -6 14 3.65 4.74
 7 -6 14 2.47 4.82
 7 -6 -14 -1.3 4.89
 7 6 -14 1.09 4.43
 7 -6 14 -1.24 4.46
 7 -6 -14 -2.61 4.89
 -7 6 -14 5.53 4.23
 7 -6 15 8.57 4.78
 7 -6 -15 -1.29 5.4
 7 -6 -15 -1.29 4.74
 7 -6 15 2.46 4.89
 7 -6 15 7.57 5.02
 -7 6 -15 9.07 4.51
 7 -6 16 30.11 6.38
 7 -6 16 15.72 5.45
 7 -6 -16 20.34 6.28
 7 6 -16 24.55 5.96
 7 -6 -16 11.48 5.57
 7 -6 16 30.37 6.42
 -7 6 -16 30.26 6.4
 7 -6 17 35.23 7.31
 -7 6 -17 41.81 7.1
 7 -6 17 41.8 7.33
 7 -6 -17 33.82 6.92
 7 6 -17 34.99 6.99
 7 -6 -17 42.8 7.53
 7 -6 17 52.83 7.97
 7 -6 18 -2.8 4.91
 -7 6 -18 -2.46 4.89
 7 -6 -18 4.97 4.65
 7 -6 18 4.75 4.63
 7 -6 18 1.18 4.69
 7 -6 -18 1.23 4.32
 7 6 -18 3.44 4.72
 7 -6 -18 1.29 4.72
 7 -6 19 18.79 6.3
 -7 6 -19 26.59 6.68
 7 -6 19 30.58 6.65
 7 -6 -19 25.64 6.38
 7 -6 -19 18.23 6.07
 7 -6 19 12.84 5.33
 7 6 -19 17.4 5.52
 7 -6 -19 22.98 6.22
 7 -6 20 5.96 5.35
 -7 6 -20 2.6 4.56
 7 -6 20 12.83 5.72
 7 -6 -20 5.99 4.86
 7 -6 -20 4.77 4.57
 7 -6 20 3.47 4.6
 7 6 -20 9.39 5.16
 7 -6 -20 1.27 4.96
 7 -6 21 -3.06 6.08
 -7 6 -21 -1.34 4.9
 7 -6 21 5.78 4.92
 7 -6 -21 2.35 4.76
 7 6 -21 3.56 4.36
 7 -6 -21 -2.53 5.02
 7 -6 -21 -1.17 4.19
 7 -6 21 1.15 4.38
 7 6 -22 2.41 4.62
 -7 6 -22 1.38 4.94
 7 -6 -22 -3.76 4.98
 7 -6 22 -3.14 5.64
 7 -7 0 4.73 5.52
 -7 7 0 -3.13 3.57
 7 -7 0 -3.14 4.8
 7 -7 -1 23.68 6.89
 -7 7 -1 15.63 5.23
 -7 7 1 23.13 5.52
 7 -7 1 32.81 7.22
 7 -7 -1 22 7.16
 7 -7 2 -3.12 5.34
 7 -7 -2 9.48 5.67
 -7 7 -2 2.09 4.14
 7 -7 2 3.1 5.17
 7 -7 -2 -3.15 4.96
 7 -7 3 27.77 6.91
 7 -7 -3 15.73 6.62
 -7 7 -3 15.63 5.21
 7 -7 3 15.5 6.19
 7 -7 -3 22.13 6.65
 7 -7 4 3.06 5.37
 7 -7 -4 -7.86 6.24
 -7 7 -4 -2.09 3.58
 7 -7 -4 -4.74 5.4
 7 -7 4 7.7 5.4
 7 -7 5 15.2 6.07
 -7 7 -5 17.85 4.98
 7 -7 -5 11.02 5.55
 7 -7 5 12.22 5.75
 7 -7 6 -1.5 4.88
 7 -7 -6 -1.56 5.33
 7 -7 6 2.72 3.8
 -7 7 -6 1.06 4.28
 7 -7 -6 -1.57 5.09
 7 -7 6 -1.51 4.91
 7 -7 7 16.38 6.27
 7 -7 -7 37.19 7.89
 7 -7 7 15.34 4.56
 -7 7 -7 14.92 4.93
 7 -7 -7 18.68 6.97
 7 -7 7 11.97 5.98
 7 -7 8 1.47 4.77
 7 -7 -8 -1.54 5.13
 7 -7 8 9.09 4.76
 -7 7 -8 6.44 4.5
 7 -7 8 2.96 4.67
 7 -7 -8 -4.64 5.29
 7 -7 9 17.46 6.43
 7 -7 -9 19.87 6.23
 7 -7 9 23.36 5.61
 -7 7 -9 16.37 4.99
 7 -7 9 21.94 6.84
 7 -7 -9 27.64 7.82
 7 -7 10 -5.74 5.49
 7 -7 -10 -1.51 5.42
 7 -7 10 1.45 4.95
 7 -7 -10 -3.04 5.19
 7 -7 10 4.48 4.53
 -7 7 -10 -1.11 3.88
 7 7 -11 18.08 5.86
 7 -7 11 18.45 6.27
 7 -7 -11 14.96 6.19
 7 -7 11 17.13 6.11
 7 -7 -11 12.03 5.9
 7 -7 11 23.4 5.76
 -7 7 -11 20.17 5.32
 7 7 -12 1.21 4.9
 7 -7 12 2.8 5.77
 7 -7 -12 -1.48 5.05
 7 -7 12 2.82 5.4
 7 -7 -12 -2.98 5.46
 7 -7 12 -6.11 4.58
 -7 7 -12 -1.14 4.09
 7 7 -13 18.2 5.59
 7 -7 -13 11.68 7.17
 7 -7 13 12.47 5.63
 7 -7 13 16.53 5.53
 -7 7 -13 16.23 5.63
 7 -7 13 15.36 5.97
 7 -7 -13 11.74 6.07
 7 -7 -14 7.19 6.02
 7 -7 14 -2.74 5.24
 7 -7 14 -1.38 5.28
 7 -7 -14 1.45 4.83
 7 -7 14 -1.32 4.41
 -7 7 -14 -4.72 4.14
 7 7 -15 8.64 5.01
 7 -7 -15 7.09 5.33
 7 -7 15 21.65 6.8
 7 -7 15 16.38 5.92
 7 -7 -15 19.98 6.47
 7 -7 15 1.37 4.59
 -7 7 -15 16.85 5.46
 7 7 -16 1.25 4.86
 7 -7 16 13.38 5.97
 7 -7 -16 -2.79 5.01
 7 -7 16 9.45 5.66
 7 -7 -16 1.41 5.59
 7 -7 16 2.84 4.73
 -7 7 -16 1.23 4.42
 7 7 -17 24.01 6.31
 7 -7 17 27.82 6.84
 7 -7 -17 20.62 6.44
 7 -7 17 16.04 5.65
 7 -7 -17 15.25 5.95
 7 -7 17 26.39 6.95
 -7 7 -17 24.01 6.23
 7 7 -18 -2.55 5.43
 7 -7 18 5.29 5.35
 7 -7 -18 6.82 6.26
 7 -7 18 4.54 5.43
 -7 7 -18 9.07 5.34
 7 -7 18 1.31 5.12
 7 -7 -18 -4.05 5.37
 7 -8 0 -1.75 5.53
 -7 8 0 1.15 4.64
 7 -8 0 -10.44 6.66
 7 -8 1 8.74 5.67
 7 -8 -1 7.03 6.02
 -7 8 -1 3.43 4.38
 -7 8 1 3.46 4.33
 7 -8 1 6.93 6.08
 7 -8 -1 3.49 5.82
 -7 8 2 20.96 5.65
 7 -8 2 12.07 6.61
 7 -8 -2 10.47 6.13
 7 -8 2 17.39 7.05
 7 -8 -2 5.28 6.04
 -7 8 -2 10.31 4.9
 7 -8 3 10.29 6.15
 7 -8 -3 1.74 5.66
 7 -8 3 -1.73 5.45
 7 -8 -3 -1.76 6.17
 -7 8 -3 6.86 4.79
 7 -8 4 1.7 6.24
 7 -8 -4 1.74 5.16
 7 -8 4 3.43 5.57
 7 -8 -4 -3.51 6.15
 -7 8 -4 -2.29 4.01
 7 -8 5 5.06 5.16
 7 -8 -5 -3.47 5.31
 7 -8 5 15.31 6.76
 7 -8 -5 5.25 5.36
 -7 8 -5 8.04 4.57
 7 -8 6 8.35 6.13
 7 -8 -6 6.91 6.61
 7 -8 6 1.69 5.62
 7 -8 -6 8.71 6.39
 -7 8 -6 6.91 4.58
 7 -8 7 -3.31 5.51
 7 -8 -7 -1.71 5.57
 -7 8 -7 3.48 4.25
 7 -8 7 6.67 6.25
 7 -8 -7 5.19 5.92
 7 -8 8 -1.64 5.87
 7 -8 -8 -3.4 5.97
 7 -8 8 -3.32 3.69
 -7 8 -8 -1.17 4.74
 7 -8 8 4.95 5.79
 7 -8 -8 10.3 6.57
 7 8 -9 -1.32 4.41
 7 -8 9 3.24 5.54
 7 -8 -9 13.5 6.71
 7 -8 9 11.62 5.19
 -7 8 -9 14.28 5.16
 7 -8 9 13.06 6.37
 7 -8 -9 11.92 6.65
 7 8 -10 5.3 5.74
 7 -8 10 4.8 6
 7 -8 -10 8.36 6
 7 -8 10 3.65 4.47
 -7 8 -10 5.99 4.85
 7 -8 -10 8.43 6.45
 7 8 -11 6.64 5.08
 7 -8 11 -1.58 5.27
 7 -8 -11 -1.65 5.36
 7 -8 11 7.65 4.78
 -7 8 -11 -1.21 4.98
 7 -8 11 1.6 5.32
 7 -8 -11 1.67 5.85
 7 8 -12 6.68 5.02
 7 -8 12 12.5 6.34
 7 -8 -12 21.24 7.71
 7 -8 12 9.31 5.1
 -7 8 -12 17.19 5.95
 7 -8 12 3.15 5.53
 7 -8 -12 18.13 7.47
 7 -8 13 3.09 5.42
 7 -8 13 6.22 5.95
 7 -8 -13 8.14 5.97
 -7 8 -13 1.25 4.27
 7 8 -13 10.76 5.74
 7 -8 -13 12.9 6.29
 7 -8 13 8.29 5.29
 -8 0 0 13.9 3.19
 8 0 0 12.38 4.65
 8 0 0 5.68 4.09
 -8 0 1 -0.57 2.35
 -8 0 -1 1.79 2.04
 8 0 1 -1.12 4.53
 8 0 -1 1.13 3.67
 8 0 -1 -1.14 4.36
 8 0 1 -2.26 3.77
 -8 0 -2 4.23 2.7
 -8 0 2 6.75 2.76
 8 0 2 6.68 3.81
 8 0 -2 1.13 3.47
 8 0 2 -1.12 3.74
 8 0 -2 1.14 4.1
 -8 0 3 -0.56 2.33
 -8 0 -3 -0.62 2.33
 8 0 3 -1.1 4.39
 8 0 -3 1.13 3.98
 8 0 -3 -1.14 4.38
 8 0 3 -6.69 4.51
 -8 0 4 8.86 3.08
 -8 0 -4 12.73 3.25
 8 0 -4 12.48 4.52
 8 0 4 7.67 4.37
 8 0 4 7.74 4.16
 8 0 -4 12.59 4.65
 -8 0 5 -0.55 2.23
 -8 0 -5 1.31 2.51
 8 0 -5 -1.13 3.68
 8 0 5 -1.09 3.52
 8 0 -5 -2.29 3.39
 8 0 5 -1.09 3.65
 -8 0 6 3.87 2.39
 -8 0 -6 4.07 2.98
 8 0 -6 11.3 4.89
 8 0 6 -1.07 3.94
 8 0 -6 7.98 4.45
 8 0 6 8.67 4.47
 -8 0 -7 -2.11 2.69
 8 0 7 1.06 3.9
 8 0 -7 -1.13 4.56
 8 0 -7 -1.14 4.52
 8 0 7 -1.07 4.02
 -8 0 -8 8.78 3.5
 8 0 8 8.4 4.18
 8 0 -8 1.12 3.74
 8 0 -8 3.39 3.87
 8 0 8 -1.06 3.54
 -8 0 -9 0.76 2.97
 8 0 -9 2.23 3.81
 8 0 9 -1.04 3.55
 8 0 -9 -1.12 3.65
 8 0 9 -7.33 4.09
 -8 0 -10 6.31 3.52
 8 0 10 1.02 3.51
 8 0 -10 7.74 4.31
 8 0 10 4.14 4.04
 8 0 -10 2.23 3.52
 -8 0 -11 2.46 3.14
 8 0 -11 -1.1 4.59
 8 0 11 2.02 4.24
 8 0 11 -7.15 4.42
 8 0 -11 -5.54 4.64
 -8 0 -12 1.71 3.14
 8 0 -12 1.09 3.81
 8 0 12 2.99 3.74
 8 0 -12 6.59 4.03
 8 0 12 5.03 4
 -8 0 -13 4.47 3.49
 8 0 -13 -2.15 3.68
 8 0 13 -2.95 3.61
 8 0 -13 1.09 4
 8 0 13 -0.99 3.48
 -8 0 -14 5.6 3.78
 8 0 -14 1.07 3.91
 8 0 14 6.77 3.77
 8 0 14 0.97 3.5
 8 0 -14 7.54 4.36
 8 0 -15 -6.4 4.69
 8 0 15 0.96 3.81
 8 0 -15 -3.16 4.19
 8 0 15 3.8 4.05
 -8 0 -15 1.96 3.96
 8 0 16 -0.94 3.67
 8 0 -16 6.32 4.19
 8 0 16 2.8 3.84
 8 0 -16 2.08 4.07
 -8 0 -16 -3.07 3.23
 8 0 -17 1.04 3.73
 8 0 17 -0.92 3.81
 8 0 -17 -1.03 3.61
 8 0 17 -4.59 3.97
 -8 0 -17 -1.08 3.77
 8 0 -18 5.13 3.77
 8 0 18 0.91 3.68
 8 0 18 -0.9 3.31
 8 0 -18 -2.03 3.72
 -8 0 -18 -2.25 3.85
 8 0 -19 -1.01 4.15
 8 0 19 -1.79 3.56
 -8 0 -19 -3.54 4.33
 8 0 19 -1.78 3.4
 8 0 -19 -1 3.75
 8 0 20 7.03 3.81
 8 0 -20 0.99 3.64
 8 0 20 -3.75 4.58
 -8 0 -20 9.9 5.18
 8 0 20 6.14 3.61
 8 0 -20 1.96 3.68
 8 0 -21 -0.97 3.72
 8 0 21 1.29 4.19
 -8 0 -21 -1.29 4.54
 8 0 -21 2.89 4.23
 8 0 -22 10.52 4.4
 8 0 22 2.67 4.45
 -8 0 -22 5.39 4.95
 8 0 -22 9.47 4.17
 8 0 -23 -0.94 3.37
 8 0 23 1.37 4.46
 8 0 -23 -3.72 3.77
 -8 0 -23 1.41 5.16
 8 0 24 5.66 4.85
 -8 0 -24 2.92 5.13
 8 0 25 4.37 5.35
 -8 0 -25 -6.08 5.92
 8 0 26 1.5 4.86
 8 1 0 5.85 3.6
 8 -1 0 22.47 5.1
 -8 1 0 9.86 3.58
 8 -1 0 10.21 4.44
 8 1 0 15.19 4.91
 8 -1 0 16.41 4.41
 8 1 -1 66.97 8.31
 8 1 1 58.12 7.73
 8 -1 1 62.58 7.74
 8 -1 -1 68.75 8.17
 -8 1 -1 54.08 5.73
 -8 1 1 49.45 5.65
 8 -1 1 48.58 7.17
 8 -1 -1 50.06 7.32
 8 1 1 66.19 8.17
 8 1 -1 59.87 7.91
 8 -1 1 50.52 7.16
 8 -1 -1 42.08 6.78
 8 -1 2 23.34 5.19
 8 1 2 9.23 4.61
 8 1 -2 12.97 4.88
 8 -1 -2 4.52 4.08
 8 1 2 11.53 4.52
 8 1 -2 15.32 5.27
 -8 1 2 15.44 3.64
 -8 1 -2 16.29 3.94
 8 -1 2 8.96 3.95
 8 -1 -2 11.4 4.21
 8 -1 2 12.95 4.52
 8 -1 -2 17.47 4.98
 8 -1 3 62.95 8.13
 8 1 3 80.05 9.13
 8 -1 -3 82.46 8.86
 8 1 -3 73.26 8.77
 8 1 -3 82.66 9.18
 8 -1 3 96.8 9.38
 -8 1 -3 89.56 7.43
 -8 -1 3 87.74 6.31
 -8 1 3 81.16 6.95
 8 -1 -3 80.99 8.9
 8 1 3 93.75 9.58
 8 -1 3 86.03 9.2
 8 -1 -3 81.23 9.03
 8 -1 4 6.58 3.84
 8 1 4 6.8 4.33
 8 1 -4 1.18 3.5
 8 -1 -4 -1.13 3.77
 8 1 4 -2.27 4.07
 8 1 -4 5.91 4.34
 -8 1 -4 11.35 3.52
 -8 -1 4 3.74 2.45
 -8 1 4 -0.64 2.93
 8 -1 4 3.54 3.93
 8 -1 -4 2.31 4.05
 8 -1 -4 4.56 4.36
 8 -1 4 4.42 3.59
 -8 -1 5 6.51 2.55
 -8 -1 -5 10.02 3.04
 -8 1 -5 5.8 3.05
 8 -1 5 10.62 4.34
 8 -1 -5 6.9 4.66
 8 1 5 8.97 4.3
 8 1 -5 14.18 5.04
 8 -1 -5 4.51 3.35
 8 1 5 15.7 4.63
 8 -1 5 15.17 5.25
 8 1 -5 7.09 3.85
 8 -1 -5 6.83 4.27
 8 -1 5 4.37 4.19
 -8 -1 -6 6.76 2.9
 -8 1 -6 11.16 3.69
 8 1 6 1.11 3.7
 8 1 -6 7.08 4.14
 8 -1 6 8.25 4.33
 8 -1 -6 6.87 3.82
 8 1 6 4.43 3.89
 8 -1 -6 1.12 3.84
 8 1 -6 3.54 3.94
 8 -1 6 2.15 3.94
 8 -1 -6 2.27 3.98
 8 -1 6 5.41 4.14
 8 -1 -7 100.25 9.93
 8 1 7 108.43 10.12
 8 1 -7 104.66 10.34
 -8 -1 -7 114.78 8.32
 -8 1 -7 111.69 8.81
 8 -1 7 120.19 10.75
 8 -1 -7 113.8 10.39
 8 -1 7 103.73 9.81
 8 -1 -7 101.67 10.26
 8 1 -7 125.87 10.92
 8 -1 7 96.46 9.6
 8 1 7 90.78 9.46
 8 1 8 16.2 5.25
 8 1 -8 12.89 4.76
 8 -1 -8 14.57 5.02
 8 -1 8 9.52 4.15
 8 1 8 16.17 4.83
 8 -1 -8 11.12 4.6
 8 1 -8 10.53 5.16
 8 -1 8 13.63 4.42
 8 -1 8 18.83 5.11
 8 -1 -8 5.66 3.99
 -8 1 -8 16.57 4.07
 -8 -1 -8 14.78 3.59
 8 1 9 4.26 3.91
 8 1 -9 4.66 3.78
 8 -1 9 1.04 3.75
 8 -1 -9 1.11 3.81
 8 1 -9 3.49 4.18
 8 -1 9 1.04 3.36
 8 -1 -9 -1.1 3.78
 8 1 9 -1.06 3.99
 8 -1 9 3.53 3.81
 8 -1 -9 -1.13 3.75
 -8 1 -9 0.82 3.42
 -8 -1 -9 0.7 2.64
 8 1 10 11.54 4.47
 8 1 -10 9.26 4.52
 8 -1 10 6.19 4.1
 8 -1 -10 3.31 3.68
 8 1 -10 10.41 4.51
 8 -1 10 5.12 3.68
 8 -1 -10 1.09 3.65
 8 1 10 5.23 3.84
 8 -1 10 2.34 4.11
 -8 1 -10 5.08 3.37
 -8 -1 -10 2.96 3
 -8 1 -11 78.87 7.68
 8 1 11 47.5 7.16
 8 1 -11 85.03 9.14
 -8 -1 -11 74.66 7.31
 8 -1 -11 63.51 8.08
 8 -1 11 72.25 8.11
 8 -1 11 84.55 8.2
 8 -1 11 59.68 8.2
 8 -1 11 71.73 7.98
 8 1 -11 84.8 9.12
 8 1 11 88.4 8.77
 8 -1 -11 74.86 8.23
 8 1 -12 1.14 3.98
 8 -1 12 2.99 4.04
 8 1 12 2.02 3.94
 8 -1 -12 8.58 4.42
 8 1 12 3.05 3.65
 8 1 -12 5.7 4.18
 8 -1 12 1 3.44
 8 -1 -12 2.17 3.52
 8 -1 12 2.34 4
 -8 1 -12 -0.91 3.54
 -8 -1 -12 6.57 3.61
 8 -1 12 -0.94 3.68
 8 -1 13 3.94 3.95
 8 1 13 13.91 4.65
 8 -1 -13 12.75 4.83
 8 1 -13 17.97 5.52
 8 -1 13 18.59 4.93
 8 -1 13 11.89 4.31
 8 -1 -13 13.95 4.67
 -8 1 -13 10.33 4.34
 8 1 13 13.01 4.86
 8 1 -13 20.29 5.05
 -8 -1 -13 20.81 4.71
 8 -1 14 -2.92 3.49
 8 1 14 2.93 4.03
 8 -1 -14 -1.05 3.59
 8 1 -14 4.43 4.4
 8 1 -14 5.58 3.91
 8 -1 14 2.03 3.72
 8 -1 14 -1.95 3.66
 8 -1 -14 1.06 3.81
 8 1 14 4.93 3.84
 -8 1 -14 8.78 4.48
 -8 -1 -14 -0.91 3.62
 8 1 15 51.92 6.9
 8 -1 -15 49.89 7.16
 8 -1 15 48.01 6.65
 8 1 -15 40.52 6.9
 8 1 -15 52.84 7.61
 8 1 -15 37.48 5.12
 8 -1 15 48.44 6.89
 8 -1 15 46.21 6.66
 8 1 15 35.87 6.02
 8 -1 -15 55.55 7.09
 -8 1 -15 58.81 7.33
 -8 -1 -15 51.03 6.87
 8 1 16 5.68 4.16
 8 -1 16 -2.84 3.69
 8 -1 -16 -1.03 3.77
 8 1 -16 2.16 3.96
 8 1 -16 5.43 4.07
 8 1 -16 3.2 3.06
 -8 1 -16 1.05 3.61
 8 -1 16 0.95 3.77
 8 1 16 -2.86 3.72
 8 -1 -16 1.04 3.72
 8 -1 16 2.19 3.45
 -8 -1 -16 5.07 4.18
 8 -1 17 28.34 5.9
 -8 -1 -17 23.47 5.68
 8 -1 17 27.98 5.38
 8 1 17 28.86 5.37
 8 -1 -17 38.59 6.24
 8 1 -17 26.57 5.66
 -8 1 -17 27.43 5.78
 8 -1 -17 27.64 5.46
 8 -1 17 25.24 5.25
 8 1 17 28.23 5.28
 8 1 -17 30.01 6.1
 8 -1 18 8.27 4.33
 8 -1 -18 5.02 3.92
 8 1 -18 -1.05 3.93
 8 1 18 10.08 4.38
 -8 1 -18 3.44 4.21
 -8 -1 -18 8.92 4.27
 8 -1 -18 7.07 4.51
 8 1 -18 5.29 3.71
 8 1 18 -0.92 3.54
 8 -1 18 11.06 4.29
 8 -1 18 3.52 4.41
 8 -1 19 14.46 4.44
 8 -1 -19 14.88 4.69
 8 1 -19 9.28 4.81
 8 1 19 18 4.74
 -8 -1 -19 4.68 4.4
 -8 1 -19 8.36 4.49
 8 -1 -19 15.94 5.13
 8 1 19 3.63 3.7
 8 1 -19 12.5 4.8
 8 -1 19 12.73 4.07
 8 -1 19 15.82 5.11
 8 -1 20 4.45 3.73
 8 1 -20 2.03 3.88
 8 -1 -20 1.96 3.43
 -8 1 -20 -1.25 4.58
 -8 -1 -20 -3.67 4.58
 8 -1 -20 -1.96 3.52
 8 -1 20 -4.48 3.94
 8 1 -20 2.05 4.08
 8 -1 20 -1.26 4.62
 8 1 -21 28.94 5.61
 8 -1 -21 24.08 5.37
 -8 -1 -21 12.75 5.9
 -8 1 -21 33.87 7.09
 8 1 -21 19.19 5.07
 8 -1 -21 18.38 5.08
 8 -1 21 26.04 6.27
 8 -1 -22 1.9 3.55
 8 1 -22 -2.94 3.6
 -8 1 -22 4.09 5.52
 8 -1 -22 -0.95 3.49
 8 1 -22 0.99 3.57
 8 -1 22 -4.03 4.71
 8 1 -23 -1.93 3.54
 8 -1 23 2.77 4.98
 -8 1 -23 4.27 4.99
 8 1 -23 3.9 3.58
 -8 1 -24 -1.48 5.07
 8 -1 24 1.43 4.76
 -8 1 -25 32.29 7.78
 8 -1 25 27.97 7.02
 -8 1 -26 1.6 5.33
 8 -1 26 -3.02 5.3
 8 -2 0 400.88 22.25
 -8 2 0 425.8 20.07
 8 -2 0 369.74 22.17
 8 -2 0 425.2 22.69
 8 -2 1 3.43 4.1
 8 -2 -1 2.3 4.57
 -8 2 1 5.82 4.62
 -8 2 -1 5.92 4.31
 8 -2 1 14.79 5.44
 8 -2 -1 4.58 4.2
 8 -2 1 4.81 4.22
 8 -2 -1 7.18 4.93
 8 -2 -2 458.57 25.18
 8 -2 2 489.32 25.6
 -8 2 -2 507.74 23.31
 -8 2 2 555.25 23.57
 8 -2 2 467.87 25.86
 8 -2 -2 531.75 26.56
 8 -2 2 467.13 25.47
 8 -2 -2 476.33 25.52
 8 -2 3 13.56 5.12
 8 -2 -3 5.75 4.13
 -8 2 3 -5.04 3.98
 -8 2 -3 9.13 4.24
 8 -2 3 3.38 4.48
 8 -2 -3 9.17 5.12
 8 -2 3 8.45 4.62
 8 -2 -3 1.19 4.54
 8 -2 -4 532.64 27.45
 8 -2 4 561 27.72
 8 -2 -4 538.06 27.51
 -8 2 -4 585.56 25.45
 8 -2 4 532.65 27.37
 8 -2 4 520.66 27.69
 8 -2 -4 538.59 27.75
 8 -2 5 8.88 4.88
 8 -2 -5 2.29 4.28
 -8 2 -5 7.95 4.43
 8 -2 5 1.21 4.71
 8 -2 -5 8.22 5.16
 8 -2 5 -1.11 4
 8 -2 -5 -2.29 4.39
 8 -2 6 452.86 24.3
 8 -2 -6 438.75 23.69
 -8 2 -6 454.95 21.59
 8 -2 6 439.07 23.32
 8 -2 6 398.37 22.82
 8 -2 -6 403.79 23.07
 8 2 6 463.7 24.07
 8 -2 -6 456.95 23.78
 8 -2 7 5.47 4.01
 8 -2 -7 2.28 3.9
 8 -2 7 8.62 3.55
 8 -2 7 3.62 4.43
 8 -2 -7 4.64 4.53
 -8 2 -7 7.43 3.85
 8 -2 7 6.54 4.57
 8 2 7 1.14 4.18
 8 -2 -7 -1.13 3.98
 8 2 7 3.42 4.09
 8 2 8 390.13 21.09
 8 -2 8 341.96 20.97
 8 -2 -8 353.69 20.69
 -8 2 -8 378.58 19.44
 -8 -2 -8 337.72 17.55
 8 -2 8 419.55 21.5
 8 -2 -8 355.85 20.72
 8 -2 8 403.13 19.45
 8 -2 -8 319.58 20.07
 8 -2 8 381.89 20.9
 8 2 8 396.69 21.47
 8 -2 9 8.54 4.4
 8 2 9 2.22 4.07
 8 -2 -9 5.61 4.93
 8 -2 -9 -1.13 4.13
 8 -2 9 8.56 5.11
 8 -2 9 3.38 3.36
 8 2 9 1.11 3.79
 -8 2 -9 10.46 4.42
 -8 -2 -9 5.45 3.5
 8 -2 9 13.22 5.04
 8 -2 -9 3.44 3.82
 8 2 10 328.46 19.49
 8 -2 10 369.01 19.95
 8 -2 -10 345.5 19.91
 8 2 10 357.19 20.03
 8 -2 -10 348.9 19.92
 8 -2 10 333.17 19.51
 8 -2 10 349.55 18.56
 8 -2 10 347.38 20.43
 8 -2 -10 306.05 19.45
 -8 2 -10 399.68 19.53
 -8 -2 -10 314.22 17.37
 8 -2 -11 8.84 4.31
 8 2 11 -1.08 3.95
 8 2 -11 19.38 6.08
 8 -2 11 3.12 3.98
 8 -2 -11 7.76 4.65
 8 -2 11 4.18 3.84
 8 -2 11 2.74 3.83
 8 2 11 2.15 3.67
 8 2 -11 1.21 4.26
 -8 2 -11 7.4 4
 -8 -2 -11 -3.1 3.08
 8 -2 11 -1.2 4.39
 8 -2 -11 5.66 4.15
 8 -2 12 318.08 18.53
 8 2 12 345.19 19.48
 8 2 -12 356.55 20.68
 8 -2 12 322.74 19.89
 8 -2 -12 355.29 20.13
 -8 2 -12 323.64 18.55
 -8 -2 -12 300.13 17.47
 8 2 12 325.67 19.24
 8 -2 12 333.17 19.04
 8 -2 -12 372.58 20.11
 8 -2 -12 343.15 19.57
 8 -2 12 360.55 19.65
 8 2 -12 359.43 20.67
 8 -2 13 11.17 4.73
 8 2 13 5.2 4.36
 8 -2 -13 8.68 5.12
 8 2 -13 3.58 4.38
 8 -2 13 7.15 4.5
 8 -2 -13 5.45 4.57
 8 -2 13 5.96 3.95
 -8 -2 -13 8.62 4.23
 8 2 -13 1.19 4.38
 8 2 13 10.38 4.96
 8 -2 -13 6.71 4.37
 8 -2 13 4.75 4.46
 -8 2 -13 6.92 3.94
 8 -2 14 307.74 17.87
 8 2 14 335.8 18.44
 8 2 -14 329.28 19.33
 -8 2 -14 302.6 17.82
 -8 -2 -14 244.25 16.41
 8 -2 -14 298.76 18.07
 8 -2 14 296.76 17.67
 8 2 -14 321.24 19.04
 8 2 14 314.21 18.02
 8 -2 14 272.54 18.27
 8 -2 -14 294.86 18.35
 8 -2 -14 300.98 18.06
 8 -2 14 292.75 17.46
 8 2 -15 3.68 3.39
 8 -2 -15 9.97 4.8
 8 -2 15 1.18 4.34
 8 -2 15 8.97 4.32
 8 -2 -15 12.8 4.77
 8 -2 15 11.82 5.27
 8 -2 15 4.95 4.09
 8 -2 -15 2.13 3.91
 8 2 15 8.01 4.41
 8 2 -15 5.83 5.06
 8 2 -15 5.84 4.9
 8 2 15 11.03 4.74
 -8 -2 -15 11.51 4.41
 -8 2 -15 9.51 4.86
 8 -2 16 195.78 14.84
 8 -2 -16 189.46 14.4
 8 -2 16 219.14 14.18
 8 -2 -16 203.72 14.38
 8 -2 16 219.97 14.97
 -8 2 -16 250.16 15.75
 -8 -2 -16 177.37 13.59
 8 2 -16 213.07 14.99
 8 2 16 218.18 14.23
 8 2 -16 188.92 12.27
 8 -2 -16 193.23 13.96
 8 2 -16 250.2 15.79
 8 2 16 220.42 14.38
 8 -2 16 236.2 14.62
 8 -2 17 11.68 4.65
 8 -2 -17 2.09 4.23
 8 -2 17 3.48 4.44
 -8 2 -17 3.4 4.67
 8 -2 -17 1.04 3.72
 8 -2 17 4.83 4.05
 8 2 17 7.7 4.23
 8 2 -17 7.96 4.92
 8 -2 17 -2.36 4.23
 8 -2 -17 8.78 4.52
 8 2 -17 6.82 4.52
 8 2 17 -0.97 3.69
 8 2 18 175.08 12.23
 8 -2 -18 171.41 12.71
 8 -2 18 154.13 13.05
 8 -2 -18 178.27 12.77
 8 -2 18 152.15 11.67
 8 -2 18 145.52 12.7
 -8 2 -18 190.13 14.06
 8 2 18 160.16 11.82
 8 2 -18 183.57 13.44
 8 2 -18 193.86 13.72
 8 -2 18 145.33 11.65
 8 2 -18 133.49 10.38
 8 -2 19 3.52 4.4
 8 -2 19 7.61 4.12
 8 -2 -19 7.14 4.41
 8 -2 19 2.49 4.47
 8 2 -19 1.55 3.25
 8 -2 -19 3.03 4.17
 8 2 -19 1.1 4.13
 8 2 19 3.69 3.46
 8 -2 19 1.89 3.9
 -8 2 -19 7.31 5.11
 8 2 19 1.86 3.41
 8 2 -19 1.1 4.05
 8 2 -20 160.18 12.6
 8 -2 20 150.4 11.48
 8 -2 -20 152.94 12.03
 8 -2 20 167.63 13.75
 8 2 -20 138.85 10.67
 8 -2 20 164.92 12.05
 8 -2 -20 172.8 12.47
 -8 2 -20 139.24 12.94
 8 -2 -21 1.97 3.77
 8 2 -21 4.25 4.14
 8 2 -21 10.66 4.69
 -8 2 -21 -1.32 4.83
 8 -2 -21 2.98 4.09
 8 -2 21 2.67 4.67
 8 2 -22 144.3 11.6
 8 -2 22 116.95 12.02
 -8 2 -22 122.13 12.58
 8 2 -22 141.33 11.35
 8 -2 -22 138 11.09
 8 -2 -22 153.61 11.61
 8 2 -23 -1.02 4
 8 -2 23 4.26 5.85
 -8 2 -23 8.59 5.48
 8 2 -23 1.02 4.03
 8 -2 24 80.4 10.19
 -8 2 -24 77.32 10.41
 8 -2 25 -3.01 5.63
 -8 2 -25 1.55 5.83
 8 -2 26 61.77 9.47
 -8 2 -26 41.97 8.91
 8 -3 0 -1.19 3.98
 8 -3 0 1.2 4
 8 -3 0 -1.26 3.98
 -8 3 0 4.04 3.44
 -8 3 1 44.23 5.71
 8 -3 1 34.13 6.6
 8 -3 -1 38.96 6.91
 8 -3 1 43.98 6.74
 8 -3 -1 41.83 7.01
 8 -3 1 28.73 6.06
 8 -3 -1 30.09 6.16
 -8 3 -1 30.12 5.14
 -8 3 2 -0.8 3.25
 8 -3 2 6.33 4.54
 8 -3 -2 5.01 4.49
 8 -3 -2 3.59 3.77
 8 -3 2 2.37 3.84
 8 -3 2 5.96 3.97
 8 -3 -2 4.82 4.02
 -8 3 -2 1.64 3.08
 -8 3 -3 64.7 6.84
 -8 3 3 66.92 6.95
 8 -3 3 62.11 8.16
 8 -3 -3 58.66 8.27
 8 -3 3 63.99 8.13
 8 -3 -3 63.86 8.31
 8 -3 -3 58.62 8.05
 8 -3 3 61.23 8.24
 8 -3 3 54.54 5.97
 8 -3 4 29.36 4.69
 8 -3 4 11.41 4.83
 8 -3 -4 24.83 5.92
 -8 3 -4 25.19 5.02
 8 -3 -4 29.88 6.13
 8 -3 4 38.62 6.82
 8 -3 4 30.62 5.97
 8 -3 -4 25.28 5.89
 8 -3 5 5.09 3.38
 8 -3 5 -2.53 3.76
 8 -3 -5 1.23 3.66
 -8 3 -5 4.27 3.63
 8 -3 -5 3.58 4.38
 8 -3 5 4.65 4.53
 8 -3 5 5.85 4
 8 -3 -5 3.6 4.11
 8 -3 6 15.89 3.99
 8 -3 6 13.94 5.24
 8 -3 -6 6.14 4.52
 -8 3 -6 12.2 4.18
 8 -3 -6 7.13 4.47
 8 -3 6 19.6 5
 8 -3 6 12.75 4.96
 8 -3 -6 7.18 4.78
 8 -3 7 55.29 6.15
 8 -3 7 37.97 7
 8 -3 -7 46.37 7.2
 -8 3 -7 58.66 6.89
 8 -3 7 55.99 7.62
 8 -3 -7 41.44 7.12
 8 -3 7 54.03 7.57
 8 -3 -7 57.23 7.83
 8 -3 8 -3.3 3.09
 8 -3 8 1.14 3.9
 8 -3 -8 1.19 4.35
 -8 3 -8 0.9 3.46
 8 -3 8 -1.13 3.97
 8 -3 -8 -1.18 3.93
 8 -3 8 3.79 4.1
 8 -3 -8 -3.63 4.24
 8 -3 9 3.78 4.2
 8 -3 -9 1.2 4.01
 -8 3 -9 -0.93 3.32
 8 -3 9 1.13 3.56
 8 -3 -9 -3.54 4.13
 8 -3 -9 -1.17 4.11
 8 -3 9 -5.61 3.84
 8 -3 9 -6.03 3.55
 8 -3 10 2.51 4.51
 8 -3 -10 5.97 4.28
 -8 3 -10 3.79 4.29
 8 -3 10 2.24 3.92
 8 -3 -10 1.17 4.11
 8 -3 10 -1.11 4.33
 8 -3 -10 3.49 4.17
 8 -3 10 0.9 3.37
 8 -3 11 62.62 8.46
 8 -3 -11 77.1 8.97
 8 -3 11 70.49 7.75
 8 -3 11 77.52 8.68
 8 -3 -11 82.51 8.98
 8 -3 11 73.73 8.58
 8 -3 -11 53.1 7.76
 -8 3 -11 91.4 8.63
 -8 3 -12 11 4.28
 8 -3 12 9.86 4.37
 8 -3 -12 10.37 5
 8 -3 -12 14.9 5.2
 8 -3 12 13.08 5.02
 8 -3 12 14.96 5.06
 8 -3 -12 3.53 4.04
 8 -3 12 17.67 4.88
 -8 3 -13 19.58 5.14
 8 -3 13 13 5.01
 8 -3 -13 17.16 5.14
 8 -3 13 25.87 5.5
 8 -3 -13 12.5 5.32
 8 -3 13 27.35 6.34
 8 -3 -13 14.02 4.93
 8 -3 13 17.4 5.11
 -8 3 -14 17.05 5.19
 8 -3 14 12.38 5.55
 8 -3 -14 16.26 5.65
 8 -3 14 15 4.89
 8 -3 -14 23.8 5.72
 8 -3 14 14.96 5.07
 8 -3 -14 19.14 5.34
 8 -3 14 22.43 5.14
 8 -3 15 13.34 4.99
 8 -3 15 13.75 4.82
 -8 3 -15 14.3 4.94
 8 -3 15 24.64 6.13
 8 -3 -15 9.22 4.53
 8 3 15 26.41 5.91
 8 -3 15 16.93 4.82
 8 -3 -15 19.1 5.19
 8 3 -15 16.88 4.78
 8 -3 -15 16.72 5.22
 8 3 15 15.84 5.26
 8 -3 16 3.47 4.24
 8 -3 16 -5.23 4.08
 -8 3 -16 10.21 4.83
 8 -3 16 6.14 4.69
 8 -3 -16 -4.58 4.29
 8 3 16 1.04 3.88
 8 -3 16 1.05 4.15
 8 -3 -16 4.45 4.08
 8 3 -16 -0.85 3.11
 8 3 16 9.34 4.56
 8 -3 -16 2.21 3.68
 8 -3 17 4.81 4.32
 8 -3 17 11.39 4.62
 -8 3 -17 7.02 4.99
 8 -3 -17 1.14 4.45
 8 -3 17 8.57 5.05
 8 3 17 7.11 3.97
 8 -3 17 1.03 3.95
 8 -3 -17 6.6 3.77
 8 3 -17 18.75 4.88
 8 3 17 1.02 3.9
 8 -3 -17 1.09 4.1
 8 -3 18 1.25 4.27
 8 -3 18 2.04 4.06
 -8 3 -18 1.21 4.33
 8 -3 18 2.44 4.67
 8 -3 -18 -1.13 4.33
 8 3 18 -2.99 3.73
 8 -3 -18 1.09 4.24
 8 -3 18 12.25 4.62
 8 3 -18 1.73 3.43
 8 3 18 -2.99 3.96
 8 -3 -18 2.17 3.71
 8 -3 19 14.22 5.62
 8 -3 19 10.08 4.26
 -8 3 -19 22.5 6
 8 -3 -19 11.28 5.21
 8 -3 19 10.96 5.7
 8 3 19 15.6 4.75
 8 -3 -19 19.35 5.04
 8 -3 19 26.23 5.54
 8 3 -19 22.01 4.89
 8 3 -19 11.84 5.24
 8 3 19 19.53 5.1
 8 -3 -19 20.36 5.09
 8 -3 20 -8.03 5.01
 8 -3 -20 2.12 4.29
 8 -3 20 3.98 4.03
 -8 3 -20 1.29 4.94
 8 -3 -20 10.11 4.71
 8 -3 20 -7.29 4.74
 8 3 -20 2.34 4.1
 8 -3 -20 1.06 3.89
 8 -3 20 5 4.32
 8 3 -20 0.89 3.92
 8 3 -20 -4.66 4.55
 8 -3 21 31.78 7.52
 8 -3 -21 39.71 6.53
 -8 3 -21 36.12 7.43
 8 -3 -21 41.41 7.08
 8 3 -21 50.53 7.31
 8 3 -21 35.56 6.76
 8 -3 -21 39.68 6.72
 8 3 -21 34.43 6.07
 8 -3 -22 9.27 4.66
 8 3 -22 7.89 5.17
 8 3 -22 5.53 4.17
 8 3 -22 1.13 4.48
 8 -3 -22 -1.03 4.16
 8 -3 22 5.7 4.63
 -8 3 -22 8.32 5.9
 8 3 -23 -4.42 4.78
 -8 3 -23 -1.44 5.4
 8 -3 23 1.47 5.84
 8 3 -23 -2.21 4.05
 8 3 -23 0.94 4.14
 8 3 -24 0.96 3.76
 8 -3 24 4.53 5.3
 -8 3 -24 4.48 5.6
 8 -3 25 6.21 5.94
 -8 3 -25 -1.56 5.71
 8 -4 0 92.79 10.32
 8 -4 0 115.06 11.08
 -8 4 0 111.89 9.25
 8 -4 1 1.85 3.03
 8 -4 -1 -1.29 4.31
 8 -4 1 5.14 4.61
 -8 4 -1 1.78 3.8
 8 -4 1 5.39 4.12
 8 -4 -1 5.36 4.47
 -8 4 1 3.54 4.12
 8 -4 1 -5.16 4.52
 8 -4 -1 1.3 4.09
 8 -4 2 113.98 11.05
 8 -4 2 112.95 8.21
 -8 4 -2 116.31 9.71
 -8 4 2 116.4 9.39
 8 -4 2 92.41 10.31
 8 -4 -2 97.27 10.4
 8 -4 2 95.78 10.72
 8 -4 -2 96.08 10.47
 8 -4 -2 108.58 11.1
 8 -4 3 6.37 4.47
 8 -4 3 -2.55 4.02
 8 -4 -3 9.08 5.34
 8 -4 3 -1.35 2.83
 -8 4 -3 2.7 4.13
 8 -4 -3 3.88 5.04
 8 -4 3 -1.35 3.86
 8 -4 -3 -2.66 4.76
 8 -4 4 102.58 11.28
 8 -4 -4 139.44 12.48
 8 -4 4 129.57 12.12
 8 -4 -4 134.75 12.33
 8 -4 4 134.52 9.57
 8 -4 4 141.94 12.21
 8 -4 -4 146.38 12.64
 -8 4 -4 135.52 10.59
 8 -4 5 -0.74 3.06
 8 -4 -5 -1.29 3.69
 -8 4 -5 0.92 3.45
 8 -4 5 1.26 4.62
 8 -4 5 -3.78 3.85
 8 -4 -5 5.17 4.94
 8 -4 5 6.74 5.46
 8 -4 -5 7.88 4.82
 8 -4 6 113.61 11
 8 -4 -6 113.12 11.16
 -8 4 -6 116.57 9.7
 8 -4 6 95.58 8.48
 8 -4 6 99.61 10.92
 8 -4 -6 107.13 10.82
 8 -4 -6 113.4 11.14
 8 -4 6 118.47 11.11
 8 -4 -7 1.28 4.49
 8 -4 7 -0.81 3.05
 8 -4 7 4.95 4.54
 8 -4 -7 -3.84 4.27
 -8 4 -7 0.95 3.49
 8 -4 7 4.95 4.34
 8 -4 7 2.69 4.48
 8 -4 -7 1.3 3.97
 8 -4 8 86.94 9.77
 8 -4 -8 75.22 9.5
 -8 4 -8 84.25 8.52
 8 -4 8 94.09 8.51
 8 -4 8 92.07 9.84
 8 -4 -8 87.88 9.89
 8 -4 8 89.68 10.29
 8 -4 -8 99.41 10.48
 -8 4 -9 4.92 3.85
 8 -4 9 8.08 4.01
 8 -4 9 10.92 4.64
 8 -4 -9 11.41 5.04
 8 -4 9 6.08 4.47
 8 -4 -9 6.33 4.44
 8 -4 9 2.67 4.21
 8 -4 -9 2.56 4.5
 -8 4 -10 89.47 8.91
 8 -4 -10 86.79 9.78
 8 -4 10 93.89 9.88
 8 -4 -10 96.93 10.29
 8 -4 10 96.82 9.05
 8 -4 10 70.49 9.45
 8 -4 -10 76.5 9.41
 8 -4 10 101.97 10.02
 8 -4 11 1.97 3.77
 8 -4 11 11.92 5.46
 8 -4 -11 8.86 5.03
 8 -4 -11 7.49 5.14
 8 -4 11 7.12 5.06
 -8 4 -11 3.08 3.77
 8 -4 11 3.57 4.46
 8 -4 -11 6.24 4.58
 8 -4 12 86.74 8.94
 8 -4 12 80.58 10.03
 8 -4 -12 84.31 9.65
 8 -4 -12 92.82 9.87
 8 -4 12 88.09 9.63
 -8 4 -12 79.88 8.94
 8 -4 12 85.87 9.64
 8 -4 -12 84.25 9.7
 8 -4 13 -2.16 4.12
 8 -4 13 1.31 4.38
 8 -4 -13 -3.75 4.39
 8 -4 -13 -3.68 4.19
 8 -4 13 1.16 4.35
 -8 4 -13 3.23 3.87
 8 -4 13 5.81 4.53
 8 -4 -13 3.68 4.97
 8 -4 14 66.29 8.31
 8 -4 14 80.01 9.53
 8 -4 -14 79.54 9.31
 8 -4 14 59.84 8.12
 8 -4 -14 74.05 9.07
 -8 4 -14 73.14 8.55
 8 -4 -14 71.74 8.98
 8 -4 14 79.08 9.16
 8 -4 15 2.27 4.6
 8 -4 -15 1.2 4.5
 -8 4 -15 1.14 4.09
 8 -4 15 -3.51 4.38
 8 4 -15 6.71 4.28
 8 -4 -15 1.2 4.61
 8 -4 15 2.26 4.33
 8 -4 15 2.61 5.2
 8 -4 -15 7.41 4.82
 8 -4 -16 74.81 8.97
 -8 4 -16 47.03 7.23
 8 -4 16 60.81 8.34
 8 -4 16 43.89 7
 8 4 -16 62.46 7.46
 8 -4 16 54.67 8.2
 8 -4 -16 55.18 7.97
 8 -4 16 54.78 7.94
 8 -4 -16 58.23 8.36
 8 -4 -17 5.87 4.58
 -8 4 -17 6.06 4.63
 8 -4 17 1.26 4.73
 8 -4 17 2.23 4.17
 8 -4 -17 8.2 5.15
 8 -4 17 6.64 4.64
 8 -4 17 2.6 4.44
 8 -4 -17 2.43 4.27
 8 -4 -18 33.66 6.42
 -8 4 -18 53.57 8.03
 8 -4 18 28.79 6.92
 8 -4 18 44.05 7.37
 8 4 -18 46.89 6.86
 8 -4 -18 48.54 7.52
 8 -4 18 29.56 6.46
 8 -4 18 32.36 6.99
 8 -4 -18 38.68 6.99
 8 -4 -19 2.29 4.65
 -8 4 -19 3.84 4.9
 8 -4 19 2.71 5.07
 8 -4 19 3.27 4.41
 8 4 -19 2.98 4.23
 8 -4 19 2.17 4.39
 8 -4 -19 19.35 5.65
 8 -4 19 14.17 6
 8 -4 -19 7.21 4.6
 8 4 -20 50.26 6.97
 8 -4 20 56 7.7
 8 -4 20 44.76 8.05
 -8 4 -20 43.64 7.83
 8 -4 20 38.51 7.48
 8 -4 -20 50.12 7.62
 8 -4 -20 41.58 7.04
 8 -4 20 52.63 7.59
 8 4 -21 -1.02 4.26
 8 -4 -21 3.35 4.43
 8 -4 21 4.33 4.81
 -8 4 -21 2.73 5.01
 8 -4 -21 2.37 4.63
 8 -4 -21 8.85 5.08
 8 4 -22 45.32 6.95
 8 -4 -22 35.13 6.47
 8 -4 22 56.54 8.95
 8 -4 -22 46.85 6.99
 -8 4 -22 50.73 8.82
 8 -4 -22 38.9 6.92
 8 -4 23 3.07 5.5
 8 4 -23 -1.05 4.24
 -8 4 -23 -1.46 5.57
 8 -5 0 32.21 7.25
 8 -5 0 22.5 6.16
 -8 5 0 27.2 5.39
 8 -5 1 20.94 6.33
 8 -5 -1 12.63 5.6
 8 -5 -1 7.28 4.61
 8 -5 1 25.23 6.18
 8 -5 -1 9.86 5.41
 -8 5 -1 10.71 4.55
 -8 5 1 13.62 4.73
 -8 5 2 9.79 4.24
 8 -5 -2 4.35 4.84
 8 -5 2 -1.4 4.9
 8 -5 -2 18.34 5.71
 -8 5 -2 3.91 3.81
 8 -5 2 4.17 4.12
 8 -5 -2 2.81 4.81
 8 -5 3 20.13 4.03
 8 -5 -3 20.2 5.78
 8 -5 3 18.06 5.86
 8 -5 -3 23.98 6.69
 -8 5 -3 21.58 5.24
 8 -5 3 30.34 6.79
 8 -5 -3 9.83 4.85
 8 -5 4 -0.73 3.07
 8 -5 -4 2.87 4.79
 8 -5 4 -1.38 4.6
 8 -5 -4 1.41 4.44
 -8 5 -4 2.95 4.06
 8 -5 4 5.48 4.8
 8 -5 -4 2.81 4.8
 8 -5 5 10.05 3.84
 8 -5 5 11.71 5.49
 8 -5 -5 8.56 4.89
 8 -5 5 4.11 4.81
 8 -5 -5 15.46 5.59
 -8 5 -5 2.98 4.37
 8 -5 5 12.25 5.52
 8 -5 -5 5.6 5.14
 8 -5 6 8.15 3.63
 8 -5 6 5.84 5.58
 8 -5 -6 4.25 4.34
 8 -5 6 -2.72 4.76
 8 -5 -6 5.6 5.03
 -8 5 -6 -1 4.06
 8 -5 6 -4.05 4.95
 8 -5 -6 2.79 4.53
 8 -5 7 33.54 5.59
 8 -5 7 46.57 8.07
 8 -5 -7 29.56 6.78
 8 -5 7 39.06 7.55
 8 -5 -7 40.46 7.36
 -8 5 -7 48.85 6.88
 8 -5 7 45.5 7.78
 8 -5 -7 37.5 7.18
 8 -5 -8 15.26 5.63
 8 -5 8 12.65 4.28
 8 -5 8 14.68 5.61
 8 -5 8 17.4 5.99
 8 -5 -8 18.16 6.25
 -8 5 -8 4.15 3.75
 8 -5 8 14.59 5.48
 8 -5 -8 11.02 5.69
 8 -5 -9 2.76 4.83
 8 -5 9 5.69 4.17
 8 -5 9 -1.32 4.52
 8 -5 9 -1.44 4.94
 8 -5 -9 6.95 4.87
 -8 5 -9 -1.05 3.85
 8 -5 9 1.31 5.12
 8 -5 -9 -1.37 4.32
 8 -5 -10 19.15 6.3
 8 -5 10 11.93 4.71
 8 -5 10 14.39 5.22
 8 -5 10 14.36 5.41
 8 -5 -10 9.66 4.63
 -8 5 -10 11.74 4.79
 8 -5 10 16.89 5.82
 8 -5 -10 27.19 6.76
 8 -5 -11 12.21 6.07
 8 -5 11 15.6 4.53
 -8 5 -11 23.89 5.72
 8 -5 11 18.01 5.76
 8 -5 -11 13.47 5.67
 8 -5 11 12.94 5.26
 8 -5 11 8.58 5.38
 8 -5 -11 19.2 6.05
 8 -5 12 3.26 3.99
 -8 5 -12 1.11 3.88
 8 -5 12 2.55 4.77
 8 -5 -12 9.35 6.22
 8 -5 12 1.28 4.59
 8 -5 -12 -2.69 4.83
 8 -5 -12 -1.36 4.77
 8 -5 12 4.26 4.98
 8 -5 13 -1.14 4.26
 8 -5 -13 -1.35 4.95
 8 -5 13 -1.42 4.85
 -8 5 -13 2.26 4.15
 8 -5 13 -1.26 4.31
 8 -5 -13 5.29 5.16
 8 -5 -13 -3.99 4.78
 8 -5 13 -3.8 4.75
 8 -5 14 3.55 4.15
 8 -5 -14 4.02 5.33
 8 -5 14 -1.41 4.82
 8 -5 -14 -2.64 4.62
 8 -5 14 -1.25 4.59
 -8 5 -14 6.95 4.93
 8 -5 -14 3.93 4.37
 8 -5 14 3.74 4.96
 8 5 -14 -1.08 3.88
 8 -5 15 27.08 6.3
 8 -5 15 19.64 6.75
 8 -5 -15 18.67 6.01
 8 -5 15 29.66 6.8
 8 -5 -15 13.03 5.96
 -8 5 -15 24.95 6.02
 8 -5 -15 27.2 6.16
 8 -5 15 24.69 6.03
 8 5 -15 32.46 6.46
 8 -5 16 3.84 4.49
 8 -5 16 5.58 4.89
 8 -5 -16 3.98 5.08
 8 -5 16 3.67 4.77
 8 -5 -16 6.44 4.93
 -8 5 -16 1.22 4.07
 8 -5 -16 11.52 5.54
 8 -5 16 7.33 5.12
 8 5 -16 4.34 4.47
 8 -5 17 17.25 5.86
 8 -5 17 24.95 6.65
 8 -5 -17 14.51 5.74
 8 -5 -17 22.91 6.41
 8 -5 17 9.68 5.19
 -8 5 -17 16.31 5.54
 8 -5 -17 10.13 5.51
 8 -5 17 31.44 6.76
 8 5 -17 13.09 5.69
 8 -5 18 10.99 5.27
 8 -5 18 17.94 5.98
 8 -5 -18 10.5 5.69
 8 -5 -18 6.27 5.18
 8 -5 18 4.79 4.77
 -8 5 -18 7.74 5.14
 8 -5 18 9.58 5.11
 8 -5 -18 8.75 4.98
 8 5 -18 14.33 5.07
 8 -5 19 5.68 5.1
 8 -5 19 -4.13 4.7
 8 -5 -19 1.3 4.57
 8 -5 -19 -2.47 5
 8 -5 19 -1.19 4.35
 -8 5 -19 2.65 4.75
 8 -5 19 -1.19 4.35
 8 -5 -19 -2.47 4.62
 8 5 -19 -3.35 4.44
 8 -5 20 2.93 5.02
 8 -5 20 6.86 5.65
 8 -5 -20 -1.29 4.54
 8 -5 -20 1.22 4.75
 8 -5 20 8.24 5.01
 -8 5 -20 -1.36 4.76
 8 -5 20 -2.35 5.09
 8 -5 -20 13.39 5.27
 8 5 -20 1.13 4.4
 8 -5 21 7.56 5.9
 -8 5 -21 -1.4 5.35
 8 -5 -21 18 5.91
 8 -5 21 2.33 4.56
 8 -5 -21 12 5.12
 8 5 -21 5.68 5
 8 -5 -21 8.39 4.86
 -8 6 0 12.75 4.61
 8 -6 0 13.9 5.8
 8 -6 0 6.16 5.28
 -8 6 -1 -1.06 4.07
 -8 6 1 1.07 3.74
 8 -6 1 4.62 4.99
 8 -6 -1 -4.64 6.03
 8 -6 -1 3.09 4.72
 8 -6 1 -3.07 5.38
 8 -6 -2 12.36 6.49
 8 -6 2 13.76 6.31
 -8 6 2 17.18 5.08
 -8 6 -2 14.91 4.97
 8 -6 2 4.6 4.99
 8 -6 -2 10.84 5.31
 8 -6 -3 -1.54 5.15
 8 -6 3 -1.52 4.93
 -8 6 3 1.09 3.81
 -8 6 -3 8.52 4.68
 8 -6 3 6.09 5.58
 8 -6 -3 -4.64 5.8
 -8 6 -4 7.48 4.27
 8 -6 4 9.08 5.56
 8 -6 4 18.13 6.45
 8 -6 -4 6.17 4.74
 -8 6 -5 -1.08 4.03
 8 -6 5 -3 5.27
 8 -6 -5 3.08 5.01
 8 -6 5 1.5 4.87
 8 -6 -5 9.23 6.23
 -8 6 -6 15.17 4.84
 8 -6 6 11.91 5.81
 8 -6 -6 4.61 5
 8 -6 6 7.76 4.08
 8 -6 6 4.47 5.59
 8 -6 -6 12.26 5.99
 -8 6 -7 -4.37 4.18
 8 -6 7 2.95 4.92
 8 -6 -7 7.64 5.48
 8 -6 7 3.63 3.61
 8 -6 7 -1.48 5.05
 8 -6 -7 7.63 5.6
 -8 6 -8 23.29 5.37
 8 -6 8 11.7 5.6
 8 -6 -8 6.08 5.58
 8 -6 8 1.91 3.74
 8 -6 8 7.31 5.81
 8 -6 -8 6.07 5.06
 -8 6 -9 4.5 4.55
 8 -6 -9 1.51 5.03
 8 -6 9 -5.79 5.2
 8 -6 9 -2.01 4.21
 8 -6 9 -1.45 5.42
 8 -6 -9 1.51 5.02
 -8 6 -10 17.06 5.01
 8 -6 -10 7.49 5.85
 8 -6 10 18.63 6.21
 8 -6 10 5.73 5.71
 8 -6 -10 7.48 5.62
 8 -6 10 9.48 4.57
 8 -6 11 -1.1 4.04
 -8 6 -11 1.16 4.51
 8 -6 11 -2.84 5.74
 8 -6 -11 4.45 5.2
 8 -6 -11 -1.48 4.81
 8 -6 11 5.67 4.85
 8 -6 -11 1.5 5.14
 8 -6 12 3.46 4.42
 8 -6 -12 5.96 4.98
 -8 6 -12 9.38 4.5
 8 -6 12 16.83 6.17
 8 -6 -12 10.28 5.51
 8 -6 -12 20.57 6.47
 8 -6 12 12.63 5.27
 8 -6 13 2.41 4.32
 8 -6 -13 4.44 5.06
 8 -6 13 4.16 4.87
 8 -6 -13 -10.18 5.56
 -8 6 -13 -3.59 4.39
 8 -6 13 -4.16 5.41
 8 -6 -13 -1.45 4.85
 8 6 -13 1.21 4.43
 8 -6 14 8.76 5.26
 8 -6 -14 10.27 5.62
 8 -6 14 4.12 5.47
 8 -6 -14 15.83 5.94
 -8 6 -14 1.22 4.58
 8 -6 14 17.85 5.95
 8 -6 -14 11.5 6.03
 8 6 -14 12.08 5.32
 8 -6 15 -2.6 4.78
 8 -6 15 1.53 5.23
 8 -6 -15 4.38 4.99
 8 -6 15 1.36 4.88
 8 -6 -15 -4.27 5.76
 -8 6 -15 -2.48 4.56
 8 -6 15 -1.36 5.39
 8 -6 -15 -1.42 5.65
 8 6 -15 1.21 4.44
 8 -6 16 6.76 5.28
 8 -6 -16 4.35 5.66
 8 -6 16 10.62 5.92
 -8 6 -16 10.18 5.51
 8 -6 16 2.68 4.82
 8 -6 -16 5.61 5.48
 8 -6 16 2.69 4.84
 8 -6 -16 12.64 5.79
 8 -6 17 -1.4 5.67
 8 -6 -17 -1.44 5.16
 8 -6 17 1.51 4.89
 8 -6 -17 2.77 5.2
 8 -6 17 5.33 5.09
 -8 6 -17 -3.92 5
 8 -6 17 -1.33 5.07
 8 -6 -17 -6.92 5.99
 8 6 -17 2.44 4.67
 8 -6 18 2.9 5.32
 -8 6 -18 16.09 5.53
 8 -6 -18 4.29 5.02
 8 -6 18 11.96 6.05
 8 -6 -18 2.74 5.13
 8 -6 18 13.15 6.04
 8 -6 18 9.16 5.3
 8 -6 -18 8.2 5.63
 8 6 -18 -1.24 4.92
 8 -7 0 13.67 6.42
 8 -7 0 20.53 7.53
 -8 7 0 11.62 5.21
 -8 7 -1 11.58 5.17
 8 -7 1 1.7 5.37
 8 -7 -1 -1.71 5.56
 8 -7 1 1.71 5.54
 8 -7 -1 5.14 5.25
 -8 7 1 5.82 4.63
 -8 7 -2 3.48 4.43
 8 -7 2 1.69 5.5
 8 -7 -2 5.14 6.94
 8 -7 2 1.7 5.81
 8 -7 -2 5.15 5.87
 -8 7 2 8.22 4.84
 -8 7 -3 9.27 5.02
 8 -7 3 10.1 6.57
 8 -7 -3 1.71 5.41
 8 -7 3 -1.69 5.64
 8 -7 -3 15.44 6.56
 -8 7 3 18.98 5.53
 -8 7 -4 3.48 4.26
 8 -7 4 10.04 6.53
 8 -7 -4 8.55 5.4
 8 -7 4 6.71 5.3
 8 -7 -4 10.27 6.15
 -8 7 -5 1.16 4.71
 8 -7 5 4.98 5.54
 8 -7 -5 1.71 5.38
 8 -7 5 9.99 6.74
 8 -7 -5 -1.71 5.84
 -8 7 -6 8.2 4.57
 8 -7 6 3.29 6.04
 8 -7 -6 -1.7 5.8
 8 -7 6 -1.65 5.65
 8 -7 -6 3.4 5.96
 -8 7 -7 2.35 4.77
 8 -7 7 1.63 5.44
 8 -7 -7 11.81 6.06
 8 -7 7 11.46 5.74
 8 -7 -7 3.38 6.34
 -8 7 -8 11.93 5.24
 8 -7 8 1.62 5.69
 8 -7 -8 1.68 5.75
 8 -7 8 -4.84 5.38
 8 -7 -8 1.68 5.44
 8 -7 8 3.05 4.18
 -8 7 -9 2.41 4.13
 8 -7 -9 -1.67 5.56
 8 -7 9 -4.81 5.88
 8 -7 9 3.19 5.72
 8 -7 -9 1.66 5.4
 8 -7 9 2.13 4.32
 -8 7 -10 1.21 4.46
 8 -7 -10 8.27 6.2
 8 -7 10 -1.59 5.56
 8 -7 10 -3.16 6.27
 8 -7 -10 -3.3 6.04
 8 -7 10 3.35 4.36
 -8 7 -11 22.15 6.19
 8 -7 11 5.85 5.16
 8 -7 -11 18.05 6.54
 8 -7 11 14.08 6.57
 8 -7 11 17.12 6.65
 8 -7 -11 8.16 6.38
 -8 7 -12 -2.5 4.96
 8 -7 12 -1.22 4.77
 8 -7 -12 1.62 5.96
 8 -7 12 -6.19 6.59
 8 7 -12 4.01 5
 8 -7 12 6.14 5.99
 8 -7 -12 9.7 6.06
 -8 7 -13 12.7 5.67
 8 7 -13 8.02 5.41
 8 -7 13 1.27 5.07
 8 -7 13 1.52 5.33
 8 -7 -13 4.79 5.85
 8 -7 13 13.74 6.5
 8 -7 -13 1.6 5.49
 -8 8 0 189.92 14.5
 8 -8 0 163.92 16.39
 8 -8 0 157.3 16.04
 -8 8 1 16.51 7.65
 -8 8 -1 10.08 6.75
 8 -8 1 -1.87 6.99
 8 -8 -1 -1.88 6.42
 8 -8 1 -1.88 5.92
 8 -8 -1 -5.66 7.5
 8 -8 -2 166.25 16.27
 -8 8 -2 186.39 14.32
 -8 8 2 187.82 14.43
 8 -8 2 141.21 15.52
 8 -8 -2 161.48 16.05
 8 -8 3 11.15 7.66
 8 -8 -3 1.89 6.78
 -8 8 -3 7.53 6.08
 -8 8 3 11.61 6.55
 8 -8 3 1.85 7.21
 8 -8 -3 -1.88 6.09
 -9 0 0 -2.01 2.94
 9 0 0 1.31 3.89
 9 0 0 -1.32 4.05
 -9 0 -1 2.72 3.2
 -9 0 1 3.29 2.94
 9 0 1 -5.22 5.56
 9 0 1 -2.63 5.04
 9 0 -1 1.33 4.77
 -9 0 2 60.69 6.13
 -9 0 -2 68 6.52
 9 0 2 58.38 8.09
 9 0 -2 47.51 7.71
 9 0 2 60.31 8.47
 9 0 -2 65.32 8.85
 9 0 3 -1.3 5.08
 9 0 -3 -4 5.78
 9 0 -3 -1.32 5.15
 9 0 3 -1.29 4.93
 -9 0 3 -0.64 2.9
 -9 0 -3 0.71 2.82
 9 0 4 10.32 4.94
 9 0 -4 -1.33 4.69
 9 0 4 12.77 4.79
 9 0 -4 1.32 4.17
 -9 0 -4 6.56 3.45
 -9 0 4 10.81 3.34
 9 0 -5 1.33 5.1
 9 0 5 -5.12 5.71
 9 0 -5 -3.96 5.53
 -9 0 -5 -1.5 2.98
 -9 0 5 -1.9 2.74
 9 0 -6 18.62 5.43
 9 0 6 20.27 5.86
 -9 0 6 17.68 3.93
 -9 0 -6 26.35 4.41
 9 0 6 18.8 5.88
 9 0 -6 21.08 6.09
 9 0 -7 -6.64 5.56
 9 0 7 -3.76 4.79
 -9 0 7 -1.26 2.78
 9 0 -7 -14.44 5.5
 9 0 7 -2.48 5.77
 -9 0 -7 3.21 3.07
 9 0 -8 17.17 5.72
 9 0 8 17.33 5.53
 9 0 -8 7.84 4.36
 9 0 8 7.36 4.88
 -9 0 -8 3.32 3.37
 9 0 -9 -2.63 5.02
 9 0 9 -4.89 5.03
 9 0 -9 1.3 5.16
 9 0 9 4.84 4.81
 -9 0 -9 -1.72 3.41
 9 0 -10 23.51 6.45
 9 0 -10 15.49 5.82
 9 0 10 29.85 6.12
 -9 0 -10 19.53 4.73
 9 0 11 -5.94 4.98
 9 0 -11 -1.3 5.34
 9 0 -11 -8.96 6.04
 9 0 11 -3.53 4.51
 -9 0 -11 0.92 3.67
 9 0 12 72.41 8.62
 9 0 -12 61.6 8.34
 9 0 -12 62.22 8.7
 9 0 12 49.86 7.64
 -9 0 -12 49.79 6.97
 9 0 -13 -1.27 5.5
 9 0 13 -4.6 4.82
 9 0 -13 -3.77 5.09
 -9 0 -13 -1 3.96
 9 0 -14 -2.51 4.3
 9 0 14 1.13 4.24
 9 0 14 2.24 4.03
 9 0 -14 -1.24 4.66
 -9 0 -14 -2.07 4.27
 9 0 -15 -2.48 5.37
 9 0 15 2.22 4.58
 9 0 -15 4.91 4.97
 -9 0 -15 1.08 3.88
 9 0 -16 7.36 4.7
 9 0 16 6.56 4.81
 9 0 16 10.84 4.4
 9 0 -16 10.92 4.83
 -9 0 -16 10.18 4.98
 9 0 -17 -1.21 4.61
 9 0 17 3.22 4.11
 9 0 -17 1.2 4.29
 9 0 17 -2.13 4.16
 -9 0 -17 3.54 4.51
 9 0 18 4.23 4.51
 9 0 -18 7.14 4.82
 9 0 18 4.2 4.26
 9 0 -18 5.88 4.59
 -9 0 -18 4.93 4.99
 9 0 19 2.08 3.98
 9 0 -19 -2.34 4.29
 9 0 19 -1.04 4.04
 9 0 -19 -9.24 4.84
 -9 0 -19 1.29 4.51
 9 0 20 53.19 7.37
 9 0 -20 39.08 6.86
 9 0 20 49.99 6.88
 9 0 -20 44.36 7.12
 -9 0 -20 28.33 7.08
 9 0 -21 -2.26 4.32
 9 0 -21 2.24 4.28
 -9 0 -21 -5.6 5.14
 9 0 -22 14.42 5.19
 9 0 -22 13.19 4.93
 -9 0 -22 20.33 6.78
 9 0 -23 6.54 4.64
 -9 0 -23 1.51 5.04
 9 0 -23 -2.16 4.61
 9 -1 0 2.73 4.43
 -9 1 0 -6.02 3.73
 9 -1 0 7.89 4.61
 9 1 0 2.71 4.74
 9 1 0 -1.35 4.62
 9 -1 0 -1.3 4.35
 9 -1 1 116.84 11.72
 9 -1 -1 130.77 11.96
 9 1 1 134.25 12.45
 9 1 -1 134.34 12.65
 9 1 1 118.39 11.91
 9 -1 1 113.89 11.46
 9 -1 -1 131.88 12.3
 9 1 -1 130.56 12.15
 -9 1 -1 135.26 9.96
 -9 1 1 157.85 10.38
 9 -1 1 135.5 12.48
 9 -1 -1 134.79 12.47
 9 -1 2 2.74 4.57
 -9 1 -2 -3.12 3.58
 -9 1 2 -0.74 3.91
 9 -1 2 1.3 4.45
 9 -1 -2 -1.32 4.52
 9 1 2 -1.34 4.57
 9 1 -2 2.73 4.67
 9 1 -2 9.53 5.61
 9 -1 2 7.75 5.13
 9 -1 -2 3.93 4.48
 9 1 2 1.33 4.43
 9 -1 3 124.91 12.23
 9 -1 3 155.2 13.19
 9 -1 -3 126.93 12.37
 -9 1 -3 185.97 11.47
 -9 1 3 175.78 11.02
 9 1 -3 135.42 12.98
 9 1 3 140.28 12.75
 9 -1 -3 136.33 12.77
 9 1 3 156.88 13.41
 9 1 -3 159.65 13.57
 9 -1 3 172.7 13.65
 -9 1 4 -6.56 4.32
 -9 1 -4 8.88 4.05
 9 1 -4 -2.73 5.01
 9 -1 4 1.27 4
 9 -1 -4 -1.31 4.01
 9 1 4 1.31 4.47
 9 1 4 5.24 4.91
 9 1 -4 4.11 4.8
 9 -1 4 11.53 5.46
 9 -1 -4 7.93 5.05
 9 1 5 210.19 15.4
 9 -1 5 194.29 15.02
 9 -1 -5 185.99 14.84
 -9 -1 -5 197.94 11.84
 -9 1 -5 236.79 13.53
 -9 1 5 200.91 12.26
 9 1 -5 199.82 15.45
 9 -1 -5 180.44 14.87
 9 1 5 212 15.45
 9 1 -5 170.65 14.81
 9 -1 5 196.35 14.72
 -9 1 6 -2.92 4.14
 9 -1 6 1.26 4.19
 9 -1 -6 -1.32 4.82
 -9 1 -6 5.07 3.88
 -9 -1 -6 0.7 2.89
 9 1 6 11.54 5.19
 9 1 -6 -2.73 4.9
 9 1 -6 2.73 4.78
 9 -1 6 1.25 4.47
 9 -1 -6 1.3 4.57
 9 1 6 1.28 4.36
 9 -1 -7 120.72 11.52
 9 1 7 119.71 11.59
 9 1 7 107.63 10.89
 9 -1 7 136.79 11.92
 9 1 -7 132.16 12.25
 9 -1 -7 108.69 11.21
 -9 1 -7 112.74 9.4
 -9 1 7 105.22 8.77
 -9 -1 -7 105.93 8.7
 9 -1 7 103.53 10.51
 9 1 -7 108.39 11.46
 -9 1 -8 -1.79 3.61
 -9 -1 -8 -0.76 3.08
 9 -1 8 -1.23 4.2
 9 -1 -8 -2.61 4.46
 9 1 8 -2.5 4.59
 9 1 -8 4.07 4.75
 9 -1 8 -1.22 4.76
 9 1 8 6.21 5.29
 9 -1 -8 6.44 5.02
 9 1 -8 -2.7 4.62
 9 1 9 65.36 8.53
 9 1 -9 87.63 9.92
 -9 1 -9 71.87 7.82
 9 -1 9 74.05 9.15
 9 -1 -9 63.3 8.73
 -9 -1 -9 83.49 7.78
 9 -1 9 74.73 9.14
 9 1 9 74.73 9.27
 9 -1 -9 74.21 9.19
 9 1 -9 97.94 10.45
 9 1 10 2.43 4.16
 9 -1 10 -2.4 4.1
 9 -1 -10 -1.28 4.28
 -9 1 -10 -1.91 3.65
 -9 -1 -10 1.66 3.24
 9 1 -10 -1.34 4.58
 9 1 10 7.24 4.52
 9 -1 10 11.91 5.23
 9 1 -10 -3.99 4.66
 9 -1 -10 6.35 4.45
 9 -1 -11 104.43 11.01
 9 1 -11 106.9 11.24
 9 -1 11 142.01 11.88
 9 1 -11 136.79 12.48
 9 1 11 112.67 10.99
 -9 1 -11 123.04 10.56
 -9 -1 -11 124.62 9.82
 9 -1 11 127.21 11.41
 9 1 11 128.37 11.57
 9 -1 -11 100.38 10.93
 9 1 -12 1.32 4.61
 9 1 12 1.18 4.69
 9 -1 12 1.17 4.19
 9 -1 -12 -1.26 4.2
 -9 1 -12 1.02 3.88
 -9 -1 -12 -0.91 3.63
 9 1 12 10.53 5.37
 9 -1 12 1.16 3.98
 9 -1 -12 -1.25 5.05
 9 1 -12 1.31 4.8
 9 -1 13 158.34 12.66
 -9 1 -13 144.7 11.84
 -9 -1 -13 151.63 11.41
 9 1 13 154.69 12.59
 9 -1 13 141.59 12.16
 9 -1 -13 144.46 12.67
 9 1 -13 130.4 12.63
 9 1 -13 139.68 12.81
 9 1 13 141.71 12.14
 9 -1 -13 166.72 13.2
 9 -1 14 4.54 4.43
 9 1 14 9.17 4.72
 9 -1 -14 1.23 4.32
 9 1 14 -1.13 4.25
 9 -1 14 2.26 4.33
 9 -1 -14 -1.22 4.38
 9 1 -14 11.5 5.7
 -9 -1 -14 1.01 4
 9 1 -14 3.87 4.83
 -9 1 -14 5.43 4.77
 9 -1 15 99.53 9.85
 9 -1 -15 84.04 9.88
 9 1 -15 95.68 10.39
 9 1 15 86.03 9.31
 9 -1 15 99.28 9.9
 9 1 -15 77.06 9.55
 9 -1 -15 89.42 9.85
 -9 -1 -15 86.67 9.15
 9 1 15 101.63 10.01
 -9 1 -15 89.96 9.59
 9 -1 -16 3.61 4.6
 9 1 16 -3.33 4.41
 9 1 -16 -5.04 4.52
 9 -1 16 7.71 4.3
 -9 1 -16 1.17 4.81
 9 -1 16 -4.4 4.29
 9 1 -16 -2.49 4.47
 9 -1 -16 7.17 5.09
 9 1 16 3.3 4.12
 -9 -1 -16 2.22 3.98
 9 1 -17 36.05 6.88
 9 -1 -17 51.07 7.75
 9 1 17 56.74 7.89
 9 -1 17 45.59 7.07
 -9 -1 -17 54.57 7.99
 9 -1 17 53.04 7.47
 9 1 -17 61.51 8.28
 9 -1 -17 50.75 7.76
 9 1 17 34.61 6.75
 -9 1 -18 1.26 4.3
 -9 -1 -18 1.21 4.53
 9 -1 -18 3.51 4.3
 9 1 18 4.29 4.27
 9 1 -18 2.45 4.4
 9 -1 18 1.07 4.18
 9 -1 18 1.07 4.24
 9 1 -18 1.21 4.35
 9 -1 -18 7 5.12
 9 1 18 2.13 4.74
 9 -1 19 50.4 7.23
 9 1 -19 72.86 8.81
 9 -1 -19 49.44 7.32
 9 1 19 58.41 7.49
 -9 -1 -19 54.38 8.18
 -9 1 -19 36.72 7.25
 9 -1 -19 65.83 8.39
 9 1 -19 54.42 7.9
 9 -1 19 55.97 7.36
 9 1 19 57.79 7.63
 9 -1 19 30.58 7.21
 9 -1 20 1.03 4.33
 9 1 -20 -1.18 4.32
 9 -1 -20 -1.13 4.58
 -9 1 -20 -4.09 4.89
 -9 -1 -20 1.32 5.04
 9 -1 -20 -5.69 4.77
 9 -1 20 8.33 4.97
 9 1 -20 1.19 4.37
 9 -1 20 6.87 4.93
 9 -1 -21 73.6 8.7
 9 1 -21 68.35 8.53
 -9 -1 -21 57.49 9.21
 -9 1 -21 63.94 9.48
 9 1 -21 77.33 9.11
 9 -1 -21 71.64 8.86
 9 -1 21 77.97 9.76
 9 -1 -22 4.38 4.96
 9 1 -22 1.14 4.17
 -9 1 -22 -5.91 5.54
 9 1 -22 10.36 5.28
 9 -1 -22 -1.1 4.04
 9 -1 22 -2.92 5
 9 -1 -23 57.05 7.49
 9 1 -23 59.17 8.03
 9 -1 23 57.19 9.52
 9 1 -23 45.16 7.24
 9 -1 -23 43.33 7.06
 -9 1 -23 49.19 8.98
 9 -2 0 -1.39 4.5
 9 2 0 -1.4 4.29
 9 2 0 2.81 4.68
 9 -2 0 -2.65 4.75
 -9 2 0 2.51 3.62
 9 -2 0 1.33 4.19
 9 -2 1 22.22 5.4
 9 -2 -1 35.92 6.84
 9 2 1 34.84 7.06
 9 2 -1 32.44 6.64
 9 -2 1 15.83 5.61
 9 -2 -1 25.21 6.49
 9 2 1 32.07 7.38
 9 2 -1 29.63 6.9
 -9 2 1 24.91 4.94
 -9 2 -1 27.87 5.1
 9 -2 1 41.01 7.57
 9 -2 -1 33.28 6.98
 9 -2 2 23.65 5.9
 9 -2 -2 41.3 7.35
 9 2 2 33.18 7.15
 9 2 -2 31.16 6.65
 9 -2 2 56.45 8.16
 9 -2 -2 35.88 7.32
 9 2 2 45.67 7.97
 9 2 -2 45.35 7.87
 -9 2 2 44.63 6.16
 -9 2 -2 53.04 6.53
 9 -2 2 50.03 7.86
 9 -2 -2 37.33 6.91
 9 -2 3 47.36 7.68
 9 -2 -3 47.98 7.85
 9 2 3 45.2 7.98
 9 2 -3 62.51 8.88
 -9 2 3 53.53 6.56
 9 -2 3 56.12 8.19
 9 -2 -3 59.8 8.64
 9 2 3 41.15 7.57
 9 2 -3 79.59 10.01
 -9 2 -3 51.41 6.82
 9 -2 3 45.81 7.65
 9 -2 -3 57.33 7.98
 9 -2 4 -4.18 4.26
 9 -2 -4 1.36 4.43
 9 2 4 -1.36 4.4
 9 2 -4 8.54 5.33
 -9 2 4 0.82 3.93
 9 2 -4 4.27 5.22
 9 -2 4 2.59 4.75
 9 -2 -4 1.33 4.43
 9 2 4 1.36 5.4
 -9 2 -4 6.2 3.89
 9 -2 4 1.3 4.1
 9 -2 -4 5.33 4.2
 9 -2 -5 56.97 8.53
 9 -2 5 65.48 9.07
 9 2 5 53.66 8.19
 9 2 -5 69.78 9.32
 -9 2 5 68.38 7.39
 9 2 5 56.38 8.51
 9 -2 5 61.7 8.41
 9 -2 -5 76.81 9.5
 9 2 -5 76.91 9.88
 -9 2 -5 71.96 7.49
 9 -2 5 54.15 8.14
 9 -2 -5 63.77 8.67
 9 -2 -6 39.12 7.42
 9 -2 6 40.37 7.5
 9 2 6 41.08 7.5
 9 2 -6 41.27 7.74
 -9 2 6 55.66 6.83
 9 2 6 34.5 7.09
 9 -2 6 33.14 6.75
 9 -2 -6 36.96 7.05
 9 2 -6 35.59 7.27
 -9 2 -6 38.56 5.82
 9 -2 -6 42.37 7.5
 9 -2 6 33.23 6.84
 9 2 7 32.71 6.63
 9 2 -7 32.65 7.17
 9 -2 -7 35.6 7.2
 9 -2 7 43.01 7.25
 9 -2 7 31.55 6.41
 9 -2 -7 35.48 7.31
 9 2 -7 55.4 8.8
 9 2 7 48.47 7.76
 -9 2 -7 45.82 6.51
 9 -2 -7 42.91 7.67
 9 -2 7 48.64 8.01
 9 2 -8 29.72 6.88
 9 2 8 27.1 6.28
 9 -2 -8 23.6 5.97
 9 -2 8 30.05 6.74
 9 -2 8 11.24 5.01
 9 2 8 10.34 4.99
 9 -2 -8 22.22 5.61
 9 2 -8 21.24 6.07
 -9 2 -8 22.03 5.28
 9 -2 8 19.42 5.76
 9 -2 -8 14.66 5.44
 9 2 -9 11.27 6.13
 9 2 9 25.44 6.11
 9 -2 -9 16.94 5.93
 9 -2 9 23.52 6.17
 9 -2 9 9.87 5.38
 9 2 -9 16.91 6.13
 9 -2 -9 16.87 5.91
 9 2 9 16.56 5.55
 -9 2 -9 16.67 4.84
 9 -2 9 24.92 6.38
 9 -2 -9 23.85 6.6
 9 2 -10 9.8 5.25
 9 2 10 10.03 4.8
 9 -2 -10 7.76 4.75
 9 -2 10 8.57 4.68
 9 2 -10 4.2 4.67
 9 -2 10 2.44 4.57
 9 -2 -10 16.74 6.16
 9 2 10 2.51 4.5
 -9 2 -10 6.05 4.23
 9 -2 10 6.9 5.28
 9 -2 -10 -5.27 4.94
 9 2 -11 30.59 6.7
 9 2 11 25.93 6.25
 9 -2 11 15.73 5.14
 9 -2 -11 20.52 5.86
 9 2 -11 37.55 7.49
 9 -2 11 25.3 6.1
 9 -2 -11 28.11 6.24
 9 2 11 23.43 5.95
 -9 2 -11 25.98 5.57
 9 -2 11 30.3 7.12
 9 -2 -11 17.02 5.9
 9 -2 12 19.23 5.98
 9 -2 -12 23.43 6.25
 9 2 12 23.09 6.06
 9 2 -12 26.21 6.45
 9 -2 12 19.99 5.13
 9 -2 12 19.03 5.57
 9 2 12 8.5 4.95
 9 -2 -12 10.13 5.16
 9 2 -12 15.17 6.36
 -9 2 -12 22.52 5.23
 9 -2 12 21.54 5.96
 9 -2 -12 13.97 5.36
 9 -2 13 24.66 6.29
 9 -2 -13 42.68 7.35
 9 2 13 45.38 7.39
 9 2 -13 21.87 5.92
 9 -2 13 28.36 5.99
 9 -2 13 28.17 6.31
 9 -2 -13 42.63 7.25
 9 2 -13 24.59 6.69
 9 2 13 40.54 7.14
 -9 2 -13 27.63 6.25
 9 -2 13 24.82 5.96
 9 -2 -13 30.19 6.61
 9 -2 14 1.17 4.56
 9 -2 -14 13.69 5.8
 9 2 14 9.38 4.92
 9 2 -14 12.18 5.77
 -9 -2 -14 11.9 4.43
 9 -2 14 1.13 4.42
 9 -2 14 9.28 5.1
 9 -2 -14 4.96 4.55
 9 2 -14 16.22 5.76
 9 2 14 8.18 4.99
 -9 2 -14 9.1 4.85
 9 -2 14 10.94 5.54
 9 -2 15 25.34 6.03
 9 -2 -15 19.7 5.79
 9 -2 15 19.92 5.73
 9 2 15 23.04 5.84
 9 2 -15 22.75 6.84
 -9 -2 -15 16.63 5.1
 9 -2 -15 33.06 6.74
 9 2 -15 38.75 7.63
 9 2 15 33.25 6.67
 9 -2 15 24.04 6
 -9 2 -15 21.09 6
 9 -2 15 21.81 6.14
 9 -2 16 36.39 6.39
 9 -2 -16 38.95 6.76
 9 -2 16 21.87 6.14
 9 2 16 31.68 6.65
 9 2 -16 34.39 7.4
 9 2 -16 43.35 6.06
 -9 -2 -16 35.88 6.61
 9 -2 -16 39.94 7.16
 9 2 -16 46.13 7.64
 9 2 16 30.37 6.32
 9 -2 16 33.91 6.53
 -9 2 -16 29.04 6.85
 9 -2 16 39.44 7.67
 9 2 -17 16.96 5.75
 9 2 -17 19.66 4.41
 9 -2 17 12.59 5.47
 9 2 17 12.23 5.06
 9 -2 17 16.86 5.39
 9 -2 -17 12.04 5.39
 -9 2 -17 17.51 5.92
 9 -2 -17 11.95 5.51
 9 2 -17 15.59 5.98
 9 2 17 11.03 4.8
 9 -2 17 10.05 4.7
 9 -2 -18 4.72 4.33
 9 2 18 2.17 3.97
 9 -2 18 -1.1 4.31
 9 2 -18 2.56 5.09
 9 -2 18 5.21 4.57
 9 -2 18 -1.11 4.16
 9 2 18 4.37 4.5
 9 -2 -18 3.57 4.36
 9 2 -18 2.57 4.61
 -9 2 -18 7.76 4.84
 9 2 19 7.44 4.46
 9 -2 19 12.01 4.73
 9 2 -19 6.29 5.28
 9 -2 -19 17.47 5.35
 9 -2 19 5.39 5.16
 9 -2 19 17.56 5.25
 9 -2 -19 12.91 5.01
 9 2 19 5.36 4.19
 9 2 -19 3.79 4.75
 -9 2 -19 2.68 5.13
 9 2 -20 4.97 4.76
 9 -2 20 4.18 5.44
 9 2 -20 8.64 5
 9 -2 20 9.73 4.75
 9 -2 -20 4.59 4.31
 9 -2 20 1.08 4.23
 9 -2 -20 12.73 5.17
 -9 2 -20 4.15 5.7
 9 2 -21 19.55 5.91
 9 2 -21 3.63 4.63
 9 -2 -21 5.67 4.51
 9 -2 21 -4.31 5.61
 9 -2 -21 5.7 4.7
 -9 2 -21 5.75 5.72
 9 2 -22 7.13 4.72
 9 -2 -22 -1.12 4.44
 -9 2 -22 -1.49 4.84
 9 2 -22 2.4 4.68
 9 -2 -22 -1.12 4.47
 9 -2 22 2.96 5.67
 9 -3 0 -2.89 4.81
 -9 3 0 2.75 3.91
 9 -3 0 1.38 4.71
 9 -3 0 5.47 4.31
 9 -3 1 47.72 7.91
 9 -3 -1 57.54 8.39
 9 -3 1 40.92 7.34
 9 -3 -1 45.23 7.73
 -9 3 1 61.25 7.08
 -9 3 -1 46.17 6.37
 9 -3 1 45.31 7.46
 9 -3 -1 34.51 7.04
 9 -3 2 5.79 4.95
 9 -3 -2 1.43 4.39
 -9 3 2 0.91 3.89
 9 -3 -2 -2.74 4.33
 9 -3 2 -1.36 5.09
 -9 3 -2 8.39 4.16
 9 -3 2 1.37 4.18
 9 -3 -2 4.15 4.61
 -9 3 3 68.48 7.86
 9 -3 -3 67.21 9.07
 9 -3 3 71.61 9.35
 -9 3 -3 89.39 8.55
 9 -3 3 63.78 9.21
 9 -3 -3 71.35 9.34
 9 -3 3 69.34 9.23
 9 -3 -3 71.84 9.31
 9 -3 4 1.45 4.44
 9 -3 -4 9.94 4.61
 -9 3 4 0.91 3.9
 9 -3 -4 5.48 4.91
 9 -3 4 2.69 4.82
 -9 3 -4 -3.82 3.65
 9 -3 4 6.76 4.74
 9 -3 -4 2.76 5.28
 -9 3 5 94.13 8.72
 9 -3 5 84.51 9.91
 9 -3 -5 78.45 9.7
 -9 3 -5 75 8.26
 9 -3 -5 87.45 10.24
 9 -3 5 93.32 10.47
 9 -3 5 92.71 10.52
 9 -3 -5 79.01 10.04
 9 -3 6 2.66 4.88
 9 -3 -6 1.37 4.06
 -9 3 -6 -0.99 4.06
 9 -3 6 -1.32 4.29
 9 -3 -6 1.36 4.42
 9 -3 6 8.68 5.75
 9 -3 -6 1.4 4.55
 9 -3 7 41.88 7.98
 9 -3 -7 40.43 7.72
 -9 3 -7 61.18 7.42
 9 -3 7 56.71 8.17
 9 -3 -7 35.49 7.27
 9 -3 7 52.1 6.75
 9 -3 7 40.64 7.28
 9 -3 -7 47.46 8.13
 9 -3 8 -1.44 4.54
 9 -3 -8 -2.77 4.37
 -9 3 -8 -3.06 3.91
 9 -3 8 1.31 4.59
 9 -3 -8 -4.07 4.64
 9 -3 8 2.75 3.84
 9 -3 8 1.3 4.45
 9 -3 -8 -5.39 4.95
 9 -3 9 28.7 6.57
 9 -3 -9 31.64 7.05
 -9 3 -9 37.49 6.26
 9 -3 9 15.54 5.43
 9 -3 -9 20.24 6.19
 9 -3 9 45.03 7.44
 9 -3 -9 34.84 6.95
 9 -3 9 33.27 5.82
 9 -3 10 -0.99 3.7
 9 -3 10 -2.86 4.64
 9 -3 -10 2.73 4.55
 -9 3 -10 -1.06 3.99
 9 -3 10 -1.28 3.93
 9 -3 -10 2.68 4.22
 9 3 10 1.31 4.8
 9 -3 10 -2.55 4.77
 9 3 10 -1.31 5
 9 -3 -10 -1.33 4.55
 9 -3 11 48.25 7.04
 9 -3 11 47.03 8.25
 9 -3 -11 40.61 7.57
 -9 3 -11 55.65 7.46
 9 -3 11 58.4 8.45
 9 -3 -11 41.18 7.64
 9 3 11 39.95 7.29
 9 3 11 50.23 7.86
 9 -3 11 61.81 8.73
 9 -3 -11 32.99 7.04
 9 -3 12 -5.34 4.24
 9 -3 12 11.36 5.75
 9 -3 -12 -1.35 4.6
 -9 3 -12 1.12 3.93
 9 -3 12 2.51 4.8
 9 -3 -12 1.32 4.15
 9 3 12 1.27 4.85
 9 3 12 -1.27 4.55
 9 -3 12 3.74 4.58
 9 -3 -12 2.62 4.59
 9 -3 13 48.87 7.24
 9 -3 13 67.83 9.36
 9 -3 -13 76.13 9.34
 -9 3 -13 56.39 7.88
 9 -3 13 69.53 8.87
 9 -3 -13 71.86 9.04
 9 3 13 68.52 8.9
 9 3 13 63.64 8.81
 9 -3 13 74.09 9.12
 9 -3 -13 45.4 7.99
 9 -3 14 -1.15 4.92
 -9 3 -14 1.19 4.26
 9 -3 14 4.23 4.94
 9 -3 -14 3.98 4.87
 9 -3 14 -1.23 4.2
 9 -3 -14 2.59 4.53
 9 3 14 9.79 5.13
 9 3 -14 5.73 5.8
 9 3 14 4.91 5.05
 9 3 -14 -1.43 5.01
 9 -3 14 -2.45 4.59
 9 -3 -14 7.71 4.92
 9 3 -15 55.14 8.94
 9 -3 -15 44.51 7.52
 9 3 15 42.13 7.13
 9 -3 15 21.61 6.01
 9 -3 15 39.95 7.28
 9 -3 -15 34.31 7.25
 9 -3 15 33.64 7.46
 9 3 15 33.65 6.75
 9 3 -15 34.02 7.54
 9 -3 15 31.5 6.54
 9 -3 -15 43.57 7.64
 -9 3 -15 32.95 6.59
 9 3 -15 43.15 6.34
 9 3 -16 -1.4 4.79
 9 3 16 4.72 4.52
 9 -3 -16 1.26 4.91
 9 -3 16 2.49 4.76
 9 -3 16 1.2 4.76
 9 -3 -16 -5.25 4.71
 9 -3 16 4.19 5.01
 9 3 -16 7.01 4.91
 9 3 16 1.18 4.14
 9 -3 16 13.15 5.33
 9 -3 -16 2.54 4.55
 -9 3 -16 1.25 4.18
 9 3 -16 0.94 3.51
 9 3 17 19.69 5.84
 9 3 -17 11.06 6.01
 9 -3 -17 16.2 5.75
 9 -3 17 10.33 5.07
 -9 3 -17 15.47 5.95
 9 3 -17 20.75 6.38
 9 3 17 12.73 5.2
 9 -3 17 22.43 5.67
 9 -3 -17 26.33 6.09
 9 3 -17 18.71 4.84
 9 -3 -17 11.75 5.68
 9 -3 17 18.11 6.33
 9 -3 17 23.67 5.9
 9 -3 18 -2.78 5.2
 9 -3 -18 1.3 4.56
 9 3 -18 6.57 4.12
 9 -3 18 -1.17 4.47
 -9 3 -18 -2.66 5.18
 9 -3 -18 4.96 4.74
 9 -3 18 -1.17 4.72
 9 -3 18 -1.34 4.91
 9 3 18 5.67 4.83
 9 3 -18 4.09 5.22
 9 -3 -18 2.46 4.32
 9 3 -18 -1.36 4.78
 9 3 18 2.27 4.34
 9 -3 19 16.63 6.75
 9 -3 -19 19.4 6.14
 9 3 -19 21.78 5.32
 9 -3 19 10.38 5.05
 -9 3 -19 13.7 5.88
 9 -3 -19 41.6 7.17
 9 -3 19 18.44 5.41
 9 -3 19 23.54 6.4
 9 3 -19 32.23 7.51
 9 -3 -19 21.94 6.3
 9 3 19 29.91 6.1
 9 3 -19 21.5 6.78
 9 3 19 20.03 5.43
 9 -3 20 -9.69 5.7
 9 3 -20 -0.96 4.01
 -9 3 -20 -2.83 5.51
 9 -3 -20 6.03 4.79
 9 -3 20 -5.69 4.18
 9 -3 20 5.72 5.02
 9 3 -20 -2.64 5.05
 9 -3 20 -3.41 4.44
 9 -3 -20 -1.2 4.51
 9 3 -20 -1.32 4.52
 9 3 -21 23.19 5.43
 -9 3 -21 27.72 7.8
 9 -3 21 33.96 7.73
 9 -3 -21 38.01 6.88
 9 3 -21 32.43 7.09
 9 -3 -21 21.38 5.77
 9 3 -21 40.31 7.51
 9 -4 0 3.06 4.68
 9 -4 0 5.86 5.49
 9 -4 0 1.46 4.6
 -9 4 0 1 4.28
 9 -4 -1 107.06 12
 9 -4 -1 135.83 13.22
 9 -4 1 115.31 12.11
 -9 4 -1 127.94 10.75
 -9 4 1 165.38 11.78
 9 -4 1 111.98 12.08
 9 -4 1 123.67 12.67
 9 -4 -1 124.26 12.48
 9 -4 2 44.93 8.23
 9 -4 -2 27.79 6.99
 9 -4 2 38.4 7.88
 9 -4 -2 39.54 7.89
 -9 4 2 33.06 6.42
 9 -4 2 20.35 6.3
 9 -4 -2 29.35 7.02
 -9 4 -2 41.55 6.77
 9 -4 3 44.7 8.13
 9 -4 -3 57.03 8.75
 9 -4 3 44.56 8.3
 9 -4 -3 60.55 8.82
 -9 4 3 66.35 7.87
 9 -4 3 60.76 9.01
 9 -4 -3 60.16 9.47
 -9 4 -3 68.2 7.85
 -9 4 -4 12.32 4.65
 9 -4 4 5.74 5.81
 9 -4 -4 1.46 4.47
 -9 4 4 5.06 4.52
 9 -4 4 12.29 5.13
 9 -4 -4 13.57 6.43
 9 -4 4 2.87 5.16
 9 -4 -4 4.4 4.89
 9 -4 4 3.96 3.54
 9 -4 5 36.22 5.77
 9 -4 -5 50.97 8.23
 9 -4 5 32.78 7.52
 9 -4 5 42.95 7.73
 9 -4 -5 29.99 7.21
 -9 4 5 47.13 6.75
 -9 4 -5 45.77 6.85
 9 -4 5 39.93 7.61
 9 -4 -5 36.54 7.54
 9 -4 -6 17.41 5.49
 -9 4 -6 26.49 5.9
 9 -4 6 10.72 5.43
 9 -4 -6 26.82 6.4
 9 -4 6 22.63 6.27
 9 -4 6 25.69 5.13
 9 -4 6 31.14 7.06
 9 -4 -6 26.21 6.35
 9 -4 -7 76.56 9.8
 -9 4 -7 64.24 8.08
 9 -4 7 58.1 9.29
 9 -4 -7 79.95 10.03
 9 -4 7 63.14 9.35
 9 -4 7 71.35 7.66
 9 -4 7 58.87 8.9
 9 -4 -7 78.28 9.95
 9 -4 -8 18.7 6.79
 -9 4 -8 10.85 4.92
 9 -4 8 11.13 5.74
 9 -4 8 6.1 5.48
 9 -4 -8 16.18 5.96
 9 -4 8 3.72 3.65
 9 -4 8 9.72 5.83
 9 -4 -8 20.19 6.72
 9 -4 9 100.6 11.02
 9 -4 -9 91.45 10.75
 9 -4 9 78.35 9.94
 9 -4 -9 92.99 10.48
 -9 4 -9 100.53 10.02
 9 -4 9 88.06 11.18
 9 -4 -9 93.34 10.78
 9 -4 9 96.04 9.2
 -9 4 -10 5.62 4.65
 9 -4 10 16.33 5.62
 9 -4 -10 7.1 4.87
 9 -4 10 9.07 5.79
 9 -4 -10 8.69 5.66
 9 -4 10 15.01 5.43
 9 -4 -10 9.93 5.22
 9 -4 10 10.13 4.66
 -9 4 -11 40.17 6.96
 9 -4 11 41.2 6.74
 9 -4 -11 70.45 9.24
 9 -4 11 51.12 8.16
 9 -4 -11 70.39 9.55
 9 -4 11 53.99 8.31
 9 -4 11 42.15 8.24
 9 -4 -11 47.38 8.18
 -9 4 -12 23.41 6.23
 9 -4 12 9.91 5.08
 9 -4 -12 16.74 6.16
 9 -4 12 17.29 6.13
 9 -4 -12 19.54 5.87
 9 -4 12 17.32 6.78
 9 -4 12 20.98 6.71
 9 -4 -12 11.41 5.48
 -9 4 -13 27.59 6.44
 9 -4 13 25.21 6.04
 9 -4 -13 34.55 6.77
 9 -4 13 19.74 6.13
 9 -4 13 40.85 7.62
 9 -4 -13 34.58 7.25
 9 -4 13 46.17 7.96
 9 -4 -13 24.03 6.48
 -9 4 -14 -4.93 4.62
 9 -4 14 8.35 5.08
 9 -4 -14 5.47 5.43
 9 -4 14 2.6 4.56
 9 -4 14 -1.3 4.87
 9 -4 -14 -1.37 4.8
 9 -4 14 1.48 5.07
 9 -4 -14 -1.4 5.15
 9 4 -15 21.26 5.57
 -9 4 -15 20.26 5.86
 9 -4 15 21.07 5.97
 9 -4 15 32.2 6.58
 9 -4 -15 16.24 5.99
 9 -4 15 29.48 7.52
 9 -4 -15 22.29 6.61
 9 -4 -15 23.04 6.52
 9 -4 15 16.68 6.02
 9 -4 16 21.97 6.46
 9 -4 -16 13.83 5.81
 9 4 16 14.95 5.66
 9 4 -16 12.73 5.09
 -9 4 -16 15.58 5.46
 9 -4 16 18.04 6.48
 9 -4 16 16.54 5.7
 9 -4 -16 24.06 6.72
 9 4 16 7.47 5.06
 9 -4 -16 8.04 5.64
 9 -4 16 10.12 5.32
 9 -4 17 33.51 7.59
 9 -4 -17 31.62 7.02
 9 -4 17 44.09 8.15
 9 4 17 42.77 7.29
 9 4 -17 39.17 6.65
 -9 4 -17 30.63 7.03
 9 -4 17 39 7.19
 9 -4 -17 50.19 8.12
 9 4 17 30.55 6.8
 9 -4 17 32.5 6.75
 9 -4 -17 39.65 7.74
 9 -4 18 5.8 5.77
 9 -4 -18 -2.73 4.79
 9 -4 18 4.98 4.76
 9 -4 18 -4.15 5.4
 9 4 18 -2.4 4.3
 9 4 -18 5.31 4.66
 -9 4 -18 -1.37 5.01
 9 -4 -18 -5.22 5.09
 9 4 18 3.6 4.49
 9 -4 -18 1.3 4.57
 9 -4 18 1.24 4.63
 9 -4 19 41.93 8.36
 9 -4 -19 29.87 6.83
 9 -4 19 20.9 6.42
 9 -4 -19 32.21 7.27
 9 4 19 32.82 6.7
 9 -4 -19 30.8 6.97
 9 -4 19 33.01 6.72
 9 4 19 49.34 7.51
 -9 4 -19 33.67 7.68
 9 4 -19 36.35 6.55
 9 -4 19 47.23 8.28
 -9 5 0 -1.09 4.42
 9 -5 0 6.55 6.01
 9 -5 0 -1.57 4.95
 9 -5 0 4.7 5.49
 -9 5 -1 76.62 8.77
 -9 5 1 82.2 8.93
 9 -5 1 62.39 9.79
 9 -5 -1 68.62 9.91
 9 -5 1 67.26 9.66
 9 -5 -1 61.28 9.78
 9 -5 1 82.82 10.43
 9 -5 -1 61.22 9.54
 -9 5 -2 4.39 4.75
 -9 5 2 -2.19 4.89
 9 -5 2 4.93 5.62
 9 -5 -2 1.63 5.13
 9 -5 2 1.56 5.2
 9 -5 -2 -1.57 5.38
 9 -5 2 -1.55 5.04
 9 -5 -2 10.99 6.58
 -9 5 -3 93.47 9.56
 -9 5 3 91.46 9.43
 9 -5 3 83.83 10.99
 9 -5 -3 66.5 9.82
 9 -5 3 77.58 10.62
 9 -5 -3 84.86 10.95
 9 -5 3 84.99 10.78
 9 -5 -3 92.62 11.2
 -9 5 -4 -3.32 4.4
 -9 5 4 -4.45 4.89
 9 -5 4 4.93 5.76
 9 -5 -4 -3.23 5.38
 9 -5 -4 -3.13 5.09
 9 -5 4 3.07 5.26
 9 -5 4 3.09 5.66
 9 -5 -4 7.85 5.5
 9 -5 5 73.79 10.62
 9 -5 -5 68.97 9.96
 9 -5 5 104.19 11.57
 9 -5 -5 73.55 10.31
 9 -5 -5 82.85 10.84
 9 -5 5 109.88 11.88
 -9 5 -5 98.21 9.74
 -9 5 -6 7.92 5.27
 9 -5 6 2.63 3.73
 9 -5 -6 1.56 5.59
 9 -5 6 3.02 6.11
 9 -5 6 -1.52 4.8
 9 -5 -6 9.36 5.84
 9 -5 6 1.64 4.85
 9 -5 -6 7.97 6.1
 -9 5 -7 76.7 9.02
 9 -5 7 50.59 9.34
 9 -5 -7 90.36 11.2
 9 -5 -7 75.76 10.55
 9 -5 7 89.87 10.8
 9 -5 7 106.96 11.63
 9 -5 -7 96.21 11.1
 9 -5 7 75.16 8.2
 -9 5 -8 11.55 5.31
 9 -5 8 8.13 5.84
 9 -5 -8 -1.57 5.11
 9 -5 -8 6.15 6.12
 9 -5 8 8.9 5.9
 9 -5 8 7.47 6.05
 9 -5 -8 7.72 6.36
 9 -5 8 7.67 4.59
 9 -5 9 47.12 6.8
 -9 5 -9 56.22 8.2
 9 -5 9 56.18 9.12
 9 -5 9 63.16 9.54
 9 -5 -9 54.99 8.73
 9 -5 -9 58.3 9.15
 9 -5 9 63.09 9.86
 9 -5 -9 65.71 9.99
 9 -5 10 6.29 4.68
 -9 5 -10 -1.19 4.63
 9 -5 10 13.18 6.72
 9 -5 10 1.45 4.97
 9 -5 -10 -3.03 5.31
 9 -5 -10 6.09 5.94
 9 -5 10 -3.22 4.61
 9 -5 -10 1.55 5.44
 9 -5 11 59.15 7.98
 -9 5 -11 63.99 8.5
 9 -5 11 66.59 9.34
 9 -5 11 56.11 8.89
 9 -5 -11 65.97 9.6
 9 -5 -11 43.75 8.16
 9 -5 11 49.7 9.23
 9 -5 -11 55.52 8.89
 9 -5 12 6.87 4.55
 -9 5 -12 1.23 4.89
 9 -5 12 2.86 5.25
 9 -5 12 1.42 5.11
 9 -5 -12 19.32 6.63
 9 -5 -12 5.98 5.95
 9 -5 12 6.37 5.45
 9 -5 -12 -1.53 5.49
 9 -5 13 58.46 8.64
 9 -5 13 101.96 11.26
 -9 5 -13 80.13 9.75
 9 -5 13 76.03 9.99
 9 -5 -13 70.56 9.84
 9 -5 -13 84.38 10.59
 9 -5 13 88.86 11.05
 9 -5 -13 68.41 9.95
 9 -5 14 4.18 5
 9 -5 -14 2.91 5.57
 -9 5 -14 10.24 5.63
 9 5 -14 4.8 5.02
 9 -5 14 4.2 5.24
 9 -5 -14 1.47 5.38
 9 -5 14 1.25 4.37
 9 -5 14 -6.31 5.91
 9 -5 -14 10.56 6
 9 -5 15 44.08 8
 9 -5 -15 51.8 8.7
 -9 5 -15 44.61 7.9
 9 5 -15 63.26 8.59
 9 -5 -15 44.9 8.25
 9 -5 15 58 8.82
 9 -5 15 53.1 8.41
 9 -5 15 53.33 8.98
 9 -5 -15 38.9 7.95
 9 -5 -16 1.42 4.74
 9 -5 16 1.36 5
 -9 5 -16 -1.34 5.14
 9 5 -16 3.57 4.64
 9 -5 -16 2.86 5.37
 9 -5 16 2.73 5.22
 9 -5 16 -1.34 4.93
 9 -5 16 -3.12 6.09
 9 -5 -16 1.49 4.95
 9 -6 0 1.7 5.68
 -9 6 0 1.19 4.36
 9 -6 0 -6.78 6.61
 9 -6 0 1.78 5.27
 -9 6 -1 17.81 5.49
 9 -6 1 20.38 7.26
 9 -6 -1 34.12 7.86
 -9 6 1 20.27 5.66
 9 -6 1 16.9 6.75
 9 -6 -1 16.97 7.26
 9 -6 1 5.34 6.42
 9 -6 -1 28.35 7.58
 -9 6 -2 23.69 6.04
 9 -6 2 15.23 7.34
 9 -6 -2 23.9 7.63
 -9 6 2 14.35 5.74
 9 -6 2 20.2 6.96
 9 -6 -2 11.89 6.65
 9 -6 2 14.26 6.7
 9 -6 -2 8.83 6.21
 -9 6 -3 46.34 7.79
 9 -6 -3 66.53 10.57
 9 -6 3 45.34 8.87
 -9 6 3 39.71 7.27
 9 -6 3 40.2 8.66
 9 -6 -3 59.4 10.03
 9 -6 3 49.92 9.4
 9 -6 -3 54.47 9.65
 -9 6 -4 -1.19 4.91
 9 -6 -4 8.52 7.02
 9 -6 4 -1.67 5.42
 -9 6 4 14.58 5.95
 9 -6 4 5 5.55
 9 -6 -4 11.86 5.8
 9 -6 4 -1.78 6.09
 9 -6 -4 1.75 5.35
 -9 6 -5 61 8.38
 9 -6 -5 67.93 10.47
 9 -6 5 74.61 10.39
 -9 6 5 65.23 8.81
 9 -6 5 59.55 10.05
 9 -6 -5 64.19 9.92
 9 -6 5 55.11 9.39
 9 -6 -5 66.17 10.38
 -9 6 -6 9.66 5.48
 9 -6 -6 13.53 7.21
 9 -6 6 9.87 5.91
 9 -6 -6 16.83 6.82
 9 -6 6 3.28 6.16
 9 -6 6 10.64 6.79
 9 -6 -6 10.38 6.35
 -9 6 -7 14.7 5.67
 9 -6 7 26.07 7.3
 9 -6 -7 21.88 7.43
 9 -6 -7 21.76 7.28
 9 -6 7 26.04 7.4
 9 -6 7 12.36 6.52
 9 -6 -7 24.03 7.46
 9 -6 8 8.79 6.16
 9 -6 -8 1.71 5.39
 -9 6 -8 4.93 4.43
 9 -6 8 1.61 5.53
 9 -6 -8 20.02 7.22
 9 -6 -8 1.66 5.25
 9 -6 8 9.68 6.05
 9 -6 8 6.98 4.58
 9 -6 -9 10.16 6.36
 9 -6 9 12.27 6.44
 -9 6 -9 9.95 5.22
 9 -6 9 4.79 5.47
 9 -6 -9 8.28 5.82
 9 -6 -9 14.87 6.45
 9 -6 9 12.78 6.24
 9 -6 9 9.42 4.68
 9 -6 -10 -1.68 5.45
 9 -6 10 3.48 5.96
 -9 6 -10 7.54 4.9
 9 -6 10 6.32 5.8
 9 -6 -10 4.93 5.63
 9 -6 10 1.58 5.8
 9 -6 -10 1.64 5.75
 9 -6 10 4.38 4.27
 9 -6 -11 9.99 6.64
 9 -6 11 10.39 6.51
 9 -6 11 17.21 5.51
 9 -6 -11 13.02 6.61
 9 -6 11 25.03 7.1
 9 -6 11 10.95 6.35
 9 -6 -11 26 7.16
 -9 6 -11 12.75 5.71
 10 0 0 181.56 15.3
 10 0 0 155.63 14.27
 10 0 1 15.03 6.19
 10 0 -1 -1.52 4.93
 10 0 1 9.11 6.04
 10 0 -1 6.13 5.24
 10 0 2 300.09 19.78
 10 0 -2 274.97 19.3
 10 0 2 261.36 18.85
 10 0 -2 226.64 17.95
 10 0 3 16.3 6.82
 10 0 -3 13.71 6.29
 -10 0 -3 11.18 4.43
 10 0 3 11.97 6.18
 10 0 -3 15.38 6.67
 10 0 4 378.31 23.72
 10 0 -4 372.36 23.6
 10 0 4 373.24 23.43
 10 0 -4 396.07 24.04
 -10 0 -4 385.53 19.7
 10 0 5 20.37 7.22
 10 0 -5 10.65 6.16
 -10 0 -5 9.29 4.53
 10 0 5 7.35 5.51
 10 0 -5 -1.54 4.85
 10 0 6 315.4 20.55
 10 0 -6 308.17 20.8
 10 0 6 270.76 19.41
 10 0 -6 308.07 20.81
 -10 0 -6 318.39 17.48
 10 0 7 4.27 5.34
 10 0 -7 4.54 5.04
 -10 0 -7 0.9 4.07
 10 0 7 -1.44 5.16
 10 0 -7 3.05 6.07
 10 0 8 194.47 15.38
 10 0 -8 173.28 15.04
 10 0 8 170.16 14.64
 10 0 -8 180.54 15.35
 -10 0 -8 175.16 12.69
 10 0 9 -1.39 4.5
 -10 0 -9 9.55 4.85
 10 0 9 -2.79 4.9
 10 0 -9 -1.51 5.66
 10 0 -10 172.47 14.53
 10 0 10 161.14 14.05
 10 0 10 170.41 14.13
 10 0 -10 173.65 14.84
 -10 0 -10 147.3 11.77
 10 0 11 6.72 5.35
 10 0 -11 11.78 6.27
 -10 0 -11 13.31 4.7
 10 0 -11 1.49 5.34
 10 0 11 -2.71 4.64
 10 0 -12 234.36 17.35
 10 0 12 215.85 16.32
 10 0 -12 223.12 17.06
 10 0 12 233.78 16.56
 -10 0 -12 217.44 15.1
 10 0 13 10.4 5.71
 10 0 -13 8.66 5.85
 -10 0 -13 2.2 4.38
 10 0 -13 5.83 5.47
 10 0 13 3.94 4.6
 10 0 14 220.72 16.1
 10 0 -14 248.74 17.26
 -10 0 -14 191.73 14.66
 10 0 -14 219.42 16.64
 10 0 14 185.58 15.32
 10 0 15 1.26 4.72
 10 0 -15 -1.4 5.68
 -10 0 -15 2.38 4.9
 10 0 15 -2.54 4.66
 10 0 -15 9.94 5.75
 -10 0 -16 109.2 11.13
 10 0 16 97.42 10.95
 10 0 -16 106.33 11.48
 10 0 -16 131.6 12.32
 10 0 16 114.17 11.17
 -10 0 -17 1.29 5.31
 10 0 17 3.69 4.7
 10 0 -17 1.38 4.83
 10 0 17 -4.89 5.12
 10 0 -17 -1.36 4.89
 -10 0 -18 61.62 9.34
 10 0 18 71.02 8.85
 10 0 -18 67.07 9.35
 10 0 18 66.43 8.82
 10 0 -18 65.12 9.34
 10 1 0 16.87 6.33
 10 -1 0 5.97 4.72
 10 1 0 3.09 5.68
 -10 1 0 10.24 4.39
 10 -1 0 18.08 6.92
 10 1 1 7.62 5.35
 10 -1 1 5.94 5.22
 10 1 -1 13.87 6.24
 10 -1 -1 13.48 5.62
 10 1 1 15.35 5.88
 10 1 -1 6.21 5.32
 -10 1 -1 7.75 3.62
 -10 1 1 6.71 3.91
 10 -1 1 3 4.45
 10 -1 -1 10.58 5.55
 10 1 2 4.54 5.68
 10 -1 2 10.35 5.67
 10 1 -2 10.83 6.49
 10 -1 -2 10.5 6.09
 10 1 2 9.15 5.73
 10 1 -2 12.46 6.43
 -10 1 -2 17.45 4.64
 -10 1 2 17.4 4.46
 10 -1 2 14.91 6.37
 10 -1 -2 7.57 6.14
 10 1 3 25.5 6.92
 10 -1 3 19.08 6.49
 10 1 -3 34.1 8.07
 10 -1 -3 28.53 7.02
 10 1 3 21.18 6.59
 10 1 -3 20.29 6.47
 -10 1 3 23.87 4.89
 -10 1 -3 18.66 4.36
 10 -1 3 16.29 5.82
 10 -1 -3 12.12 5.84
 10 1 4 8.92 6.02
 10 -1 4 5.83 5.58
 10 1 -4 4.65 5.57
 10 -1 -4 3 5.75
 10 1 -4 1.56 5.35
 -10 1 4 14.75 4.3
 -10 1 -4 9.96 4.33
 10 -1 4 8.81 5.84
 10 -1 -4 12.12 6.56
 10 1 4 10.49 6.39
 10 1 5 2.94 4.77
 10 -1 5 -1.44 5.3
 10 1 -5 -4.65 5.44
 10 -1 -5 -5.99 5.73
 10 1 -5 3.12 5.48
 -10 1 5 -2.45 3.37
 -10 1 -5 2.78 3.54
 10 1 5 2.97 5.2
 10 -1 5 2.91 4.85
 10 -1 -5 1.51 5.3
 10 1 6 10.18 5.89
 10 -1 6 7.15 5.37
 10 1 -6 3.09 5.03
 10 -1 -6 1.49 5.37
 10 -1 6 4.32 5.29
 10 -1 -6 19.6 6.43
 10 1 6 13.2 6.36
 10 1 -6 21.83 7.36
 -10 1 6 9.82 4.16
 -10 1 -6 8.53 4.11
 -10 1 7 27.86 5.48
 10 1 7 27.29 6.75
 10 -1 7 33.99 7.41
 10 1 -7 23.13 7.33
 10 -1 -7 14.87 6.4
 10 1 7 33.33 7.41
 10 -1 7 35.63 7.45
 10 -1 -7 33.02 7.32
 10 1 -7 29.54 7
 -10 1 -7 23.36 5.03
 10 1 8 27.19 6.85
 10 -1 8 23.95 6.92
 10 -1 -8 13.44 6.06
[truncated: 24,313 more chars]
