# Supplementary material for: Temperature-Dependent Structural and Optoelectronic Properties of the Layered Perovskite 2-Thiophenemethylammonium Lead Iodide
Source: J Phys Chem C Nanomater Interfaces. 2024 Jul 25;128(31):13108–20. doi: 10.1021/acs.jpcc.4c03221 (PMC11317984; doi:10.1021/acs.jpcc.4c03221)
Supplement: Supplementary file 1 — jp4c03221_si_001.zip [file jp4c03221_si_001.zip › ThMA2PbI4_Temp-depSCXRD/exp_ThMA2PbI4_8_275.cif]

data_exp_thma2pbi4_8_275
_audit_creation_date               2024-03-07
_audit_creation_method
;
Olex2 1.5
(compiled 2024.02.16 svn.r378c4104 for OlexSys, GUI svn.r6928)
;
_shelx_SHELXL_version_number       '2019/3'
_audit_contact_author_address      ?
_audit_contact_author_email        ?
_audit_contact_author_name         ''
_audit_contact_author_phone        ?
_publ_contact_author_id_orcid      ?
_publ_section_references
;
Dolomanov, O.V., Bourhis, L.J., Gildea, R.J, Howard, J.A.K. & Puschmann, H.
 (2009), J. Appl. Cryst. 42, 339-341.

Sheldrick, G.M. (2015). Acta Cryst. A71, 3-8.

Sheldrick, G.M. (2015). Acta Cryst. C71, 3-8.
;
_chemical_name_common              ?
_chemical_name_systematic          ?
_chemical_formula_moiety           'I8 Pb2, 4(C5 H8 N S)'
_chemical_formula_sum              'C20 H32 I8 N4 Pb2 S4'
_chemical_formula_weight           1886.31
_chemical_melting_point            ?
_chemical_oxdiff_formula           C20PbI4N2S1H30
loop_
  _atom_type_symbol
  _atom_type_description
  _atom_type_scat_dispersion_real
  _atom_type_scat_dispersion_imag
  _atom_type_scat_source
 'C' 'C' 0.0033 0.0016 'International Tables Vol C Tables 4.2.6.8 and 6.1.1.4'
 'H' 'H' 0.0000 0.0000 'International Tables Vol C Tables 4.2.6.8 and 6.1.1.4'
 'I' 'I' -0.4742 1.8119 'International Tables Vol C Tables 4.2.6.8 and 6.1.1.4'
 'N' 'N' 0.0061 0.0033 'International Tables Vol C Tables 4.2.6.8 and 6.1.1.4'
 'Pb' 'Pb' -3.3944 10.1111
 'International Tables Vol C Tables 4.2.6.8 and 6.1.1.4'
 'S' 'S' 0.1246 0.1234 'International Tables Vol C Tables 4.2.6.8 and 6.1.1.4'

_shelx_space_group_comment
;
The symmetry employed for this shelxl refinement is uniquely defined
by the following loop, which should always be used as a source of
symmetry information in preference to the above space-group names.
They are only intended as comments.
;
_space_group_crystal_system        'orthorhombic'
_space_group_IT_number             61
_space_group_name_H-M_alt          'P b c a'
_space_group_name_Hall             '-P 2ac 2ab'
loop_
  _space_group_symop_operation_xyz
 'x, y, z'
 '-x+1/2, -y, z+1/2'
 '-x, y+1/2, -z+1/2'
 'x+1/2, -y+1/2, -z'
 '-x, -y, -z'
 'x-1/2, y, -z-1/2'
 'x, -y-1/2, z-1/2'
 '-x-1/2, y-1/2, z'

_cell_length_a                     8.8341(3)
_cell_length_b                     8.6898(4)
_cell_length_c                     29.0358(13)
_cell_angle_alpha                  90
_cell_angle_beta                   90
_cell_angle_gamma                  90
_cell_volume                       2228.98(16)
_cell_formula_units_Z              2
_cell_measurement_reflns_used      6370
_cell_measurement_temperature      275.00(10)
_cell_measurement_theta_max        30.6570
_cell_measurement_theta_min        2.6790
_shelx_estimated_absorpt_T_max     0.777
_shelx_estimated_absorpt_T_min     0.026
_exptl_absorpt_coefficient_mu      13.288
_exptl_absorpt_correction_T_max    1.00000
_exptl_absorpt_correction_T_min    1.00000
_exptl_absorpt_correction_type     sphere
_exptl_absorpt_process_details
;
CrysAlisPro 1.171.43.106a (Rigaku Oxford Diffraction, 2024)
Spherical absorption correction
using equivalent radius and absorption coefficient.
Empirical absorption correction using spherical harmonics,
implemented in SCALE3 ABSPACK scaling algorithm.
;
_exptl_absorpt_special_details     ?
_exptl_crystal_colour              'light orange'
_exptl_crystal_colour_modifier     light
_exptl_crystal_colour_primary      orange
_exptl_crystal_density_diffrn      2.811
_exptl_crystal_density_meas        ?
_exptl_crystal_density_method      ?
_exptl_crystal_description         plate
_exptl_crystal_F_000               1664
_exptl_crystal_size_max            1
_exptl_crystal_size_mid            0.08
_exptl_crystal_size_min            0.02
_exptl_crystal_size_rad            0.400
_exptl_transmission_factor_max     ?
_exptl_transmission_factor_min     ?
_diffrn_reflns_av_R_equivalents    0.0537
_diffrn_reflns_av_unetI/netI       0.0348
_diffrn_reflns_Laue_measured_fraction_full  0.998
_diffrn_reflns_Laue_measured_fraction_max  0.998
_diffrn_reflns_limit_h_max         11
_diffrn_reflns_limit_h_min         -11
_diffrn_reflns_limit_k_max         11
_diffrn_reflns_limit_k_min         -11
_diffrn_reflns_limit_l_max         37
_diffrn_reflns_limit_l_min         -37
_diffrn_reflns_number              18515
_diffrn_reflns_point_group_measured_fraction_full  0.998
_diffrn_reflns_point_group_measured_fraction_max  0.998
_diffrn_reflns_theta_full          25.242
_diffrn_reflns_theta_max           27.485
_diffrn_reflns_theta_min           2.699
_diffrn_ambient_environment        air
_diffrn_ambient_temperature        275.00(10)
_diffrn_detector                   'Hybrid Pixel Array Detector'
_diffrn_detector_area_resol_mean   10.0000
_diffrn_detector_type              'HyPix-Arc 100'
_diffrn_measured_fraction_theta_full  0.998
_diffrn_measured_fraction_theta_max  0.998
_diffrn_measurement_details
;
List of Runs (angles in degrees, time in seconds):

  # Type    Start    End  Width  t~exp~   \w     \q     \k     \f   Frames
--------------------------------------------------------------------------
  1  \w    -54.00  61.00   0.50    5.00    --   25.56  28.00 -96.00  230
  2  \w    -54.00  61.00   0.50    5.00    --   25.56  28.00 -96.00  230
  3  \w    -19.00  29.00   0.50    5.00    --  -25.24 -99.00-120.00   96
  4  \w    -20.00  32.00   0.50    5.00    --  -25.24 -99.00 120.00  104
  5  \w   -122.00 -89.00   0.50    5.00    --  -25.24-178.00-180.00   66
  6  \w    -57.00 -31.00   0.50    5.00    --  -25.24 -28.00 101.00   52
  7  \w     42.00  98.00   0.50    5.00    --   25.56 178.00   0.00  112
  8  \w     43.00 110.00   0.50    5.00    --   25.56 178.00 -90.00  134
;
_diffrn_measurement_device         'four-circle diffractometer'
_diffrn_measurement_device_type    'XtaLAB Synergy, Dualflex, HyPix-Arc 100'
_diffrn_measurement_method         '\w scans'
_diffrn_orient_matrix_type        
 'CrysAlisPro convention (1999,Acta A55,543-557)'
_diffrn_orient_matrix_UB_11        0.0474419000
_diffrn_orient_matrix_UB_12        -0.0591311000
_diffrn_orient_matrix_UB_13        -0.0086418000
_diffrn_orient_matrix_UB_21        -0.0614500000
_diffrn_orient_matrix_UB_22        -0.0523914000
_diffrn_orient_matrix_UB_23        0.0009428000
_diffrn_orient_matrix_UB_31        -0.0204462000
_diffrn_orient_matrix_UB_32        0.0202031000
_diffrn_orient_matrix_UB_33        -0.0228582000
_diffrn_radiation_monochromator    mirror
_diffrn_radiation_probe            x-ray
_diffrn_radiation_type             'Mo K\a'
_diffrn_radiation_wavelength       0.71073
_diffrn_source                     'micro-focus sealed X-ray tube'
_diffrn_source_type                'PhotonJet (Mo) X-ray Source'
_reflns_Friedel_coverage           0.000
_reflns_Friedel_fraction_full      .
_reflns_Friedel_fraction_max       .
_reflns_number_gt                  1876
_reflns_number_total               2553
_reflns_special_details
;
 Reflections were merged by SHELXL according to the crystal
 class for the calculation of statistics and refinement.
 
 _reflns_Friedel_fraction is defined as the number of unique
 Friedel pairs measured divided by the number that would be
 possible theoretically, ignoring centric projections and
 systematic absences.
;
_reflns_threshold_expression       'I > 2\s(I)'
_computing_cell_refinement         'CrysAlisPro 1.171.43.106a (Rigaku OD, 2024)'
_computing_data_collection        
 'CrysAlisPro system (CCD 43.106a 64-bit (release 01-02-2024))'
_computing_data_reduction          'CrysAlisPro 1.171.43.106a (Rigaku OD, 2024)'
_computing_molecular_graphics      'Olex2 1.5 (Dolomanov et al., 2009)'
_computing_publication_material    'Olex2 1.5 (Dolomanov et al., 2009)'
_computing_structure_refinement    'SHELXL 2019/3 (Sheldrick, 2015)'
_computing_structure_solution      'SHELXT  (Sheldrick, 2015)'
_refine_diff_density_max           0.951
_refine_diff_density_min           -0.684
_refine_diff_density_rms           0.169
_refine_ls_extinction_coef         .
_refine_ls_extinction_method       none
_refine_ls_goodness_of_fit_ref     1.028
_refine_ls_hydrogen_treatment      constr
_refine_ls_matrix_type             full
_refine_ls_number_parameters       135
_refine_ls_number_reflns           2553
_refine_ls_number_restraints       103
_refine_ls_R_factor_all            0.0580
_refine_ls_R_factor_gt             0.0384
_refine_ls_restrained_S_all        1.014
_refine_ls_shift/su_max            0.001
_refine_ls_shift/su_mean           0.000
_refine_ls_structure_factor_coef   Fsqd
_refine_ls_weighting_details      
 'w=1/[\s^2^(Fo^2^)+(0.0328P)^2^+10.8355P] where P=(Fo^2^+2Fc^2^)/3'
_refine_ls_weighting_scheme        calc
_refine_ls_wR_factor_gt            0.0817
_refine_ls_wR_factor_ref           0.0892
_refine_special_details            ?
_olex2_refinement_description
;
1. Fixed Uiso
 At 1.2 times of:
  All C(H) groups, All C(H,H,H,H) groups, All N(H,H,H) groups
2. Restrained distances
 C2-C3 \\sim C2-C3A
 with sigma of 0.02
 C3-S4 \\sim C3A-S4A
 with sigma of 0.02
 C3-C7 \\sim C3A-C7A
 with sigma of 0.02
 S4-C5 \\sim S4A-C5A
 with sigma of 0.02
 C7-C6 \\sim C7A-C6A
 with sigma of 0.02
 C6-C5 \\sim C6A-C5A
 with sigma of 0.02
 C2-S4 \\sim C2-S4A
 with sigma of 0.04
 C2-C7 \\sim C2-C7A
 with sigma of 0.04
 C3-C6 \\sim C3A-C6A
 with sigma of 0.04
 C3-C5 \\sim C3A-C5A
 with sigma of 0.04
 S4-C7 \\sim S4A-C7A
 with sigma of 0.04
 S4-C6 \\sim S4A-C6A
 with sigma of 0.04
 C7-C5 \\sim C7A-C5A
 with sigma of 0.04
3. Restrained planarity
 C3, S4, C7, C6, C5, C2
 with sigma of 0.1
 C3A, C6A, S4A, C5A, C7A, C2
 with sigma of 0.1
4. Rigid body (RIGU) restrains
 All non-hydrogen atoms
 with sigma for 1-2 distances of 0.004 and sigma for 1-3 distances of 0.004
 All non-hydrogen atoms
 with sigma for 1-2 distances of 0.002 and sigma for 1-3 distances of 0.002
5. Others
 Sof(H2BC)=Sof(H2BD)=Sof(C3A)=Sof(S4A)=Sof(C7A)=Sof(H7A)=Sof(C6A)=Sof(H6A)=
 Sof(C5A)=Sof(H5A)=1-FVAR(1)
 Sof(H2AA)=Sof(H2AB)=Sof(C3)=Sof(S4)=Sof(C7)=Sof(H7)=Sof(C6)=Sof(H6)=Sof(C5)=
 Sof(H5)=FVAR(1)
6.a Secondary CH2 refined with riding coordinates:
 C2(H2AA,H2AB), C2(H2BC,H2BD)
6.b Aromatic/amide H refined with riding coordinates:
 C7(H7), C6(H6), C5(H5), C7A(H7A), C6A(H6A), C5A(H5A)
6.c Idealised Me refined as rotating group:
 N1(H1A,H1B,H1C)
;
_atom_sites_solution_hydrogens     geom
_atom_sites_solution_primary       dual
_atom_sites_solution_secondary     ?
loop_
  _atom_site_label
  _atom_site_type_symbol
  _atom_site_fract_x
  _atom_site_fract_y
  _atom_site_fract_z
  _atom_site_U_iso_or_equiv
  _atom_site_adp_type
  _atom_site_occupancy
  _atom_site_site_symmetry_order
  _atom_site_calc_flag
  _atom_site_refinement_flags_posn
  _atom_site_refinement_flags_adp
  _atom_site_refinement_flags_occupancy
  _atom_site_disorder_assembly
  _atom_site_disorder_group
 Pb1 Pb 1.000000 0.500000 0.500000 0.03815(7) Uani 1 2 d S . P . .
 I1 I 0.80817(4) 0.19085(5) 0.50264(2) 0.05087(11) Uani 1 1 d . . . . .
 I2 I 0.96737(5) 0.51569(5) 0.38977(2) 0.05597(12) Uani 1 1 d . . . . .
 N1 N 0.5701(7) 0.4300(7) 0.40765(19) 0.0662(15) Uani 1 1 d . . . . .
 H1A H 0.553555 0.334911 0.397421 0.079 Uiso 1 1 calc R U . . .
 H1B H 0.566401 0.430613 0.438285 0.079 Uiso 1 1 calc R U . . .
 H1C H 0.660898 0.461615 0.398376 0.079 Uiso 1 1 calc R U . . .
 C2 C 0.4527(9) 0.5343(9) 0.3892(3) 0.0784(19) Uani 1 1 d D . . . .
 H2AA H 0.479932 0.639947 0.396109 0.094 Uiso 0.651(6) 1 calc R U P A 1
 H2AB H 0.356793 0.512576 0.404111 0.094 Uiso 0.651(6) 1 calc R U P A 1
 H2BC H 0.474761 0.638910 0.398728 0.094 Uiso 0.349(6) 1 calc R U P A 2
 H2BD H 0.355044 0.505989 0.401909 0.094 Uiso 0.349(6) 1 calc R U P A 2
 C3 C 0.4350(11) 0.5159(11) 0.3377(3) 0.076(3) Uani 0.651(6) 1 d D . P A 1
 S4 S 0.5429(7) 0.6163(7) 0.30207(14) 0.157(2) Uani 0.651(6) 1 d D . P A 1
 C7 C 0.3234(11) 0.4166(14) 0.3148(4) 0.093(3) Uani 0.651(6) 1 d D . P A 1
 H7 H 0.252812 0.352539 0.328829 0.111 Uiso 0.651(6) 1 calc R U P A 1
 C6 C 0.3451(16) 0.4383(17) 0.2676(4) 0.117(3) Uani 0.651(6) 1 d D . P A 1
 H6 H 0.289023 0.384051 0.245849 0.140 Uiso 0.651(6) 1 calc R U P A 1
 C5 C 0.4514(15) 0.5420(16) 0.2549(4) 0.113(3) Uani 0.651(6) 1 d D . P A 1
 H5 H 0.472185 0.569463 0.224599 0.136 Uiso 0.651(6) 1 calc R U P A 1
 C3A C 0.4448(12) 0.5277(13) 0.3368(4) 0.065(4) Uani 0.349(6) 1 d D . P A 2
 S4A S 0.3500(14) 0.3912(12) 0.3088(3) 0.177(5) Uani 0.349(6) 1 d D . P A 2
 C7A C 0.5178(16) 0.6418(15) 0.3065(4) 0.050(3) Uani 0.349(6) 1 d D . P A 2
 H7A H 0.574406 0.726997 0.315442 0.060 Uiso 0.349(6) 1 calc R U P A 2
 C6A C 0.4848(18) 0.5959(18) 0.2618(5) 0.101(4) Uani 0.349(6) 1 d D . P A 2
 H6A H 0.522162 0.649579 0.236559 0.122 Uiso 0.349(6) 1 calc R U P A 2
 C5A C 0.3968(19) 0.4711(17) 0.2564(5) 0.094(4) Uani 0.349(6) 1 d D . P A 2
 H5A H 0.365293 0.432888 0.228079 0.112 Uiso 0.349(6) 1 calc R U P A 2

loop_
  _atom_site_aniso_label
  _atom_site_aniso_U_11
  _atom_site_aniso_U_22
  _atom_site_aniso_U_33
  _atom_site_aniso_U_23
  _atom_site_aniso_U_13
  _atom_site_aniso_U_12
 Pb1 0.03279(13) 0.03166(14) 0.05000(17) -0.00070(14) 0.00123(12) -0.00023(11)
 I1 0.04335(19) 0.04079(19) 0.0685(3) 0.00338(19) -0.00771(18) -0.01438(17)
 I2 0.0620(2) 0.0591(3) 0.0469(2) -0.0042(2) 0.00571(19) -0.0015(2)
 N1 0.062(3) 0.069(3) 0.067(3) 0.007(3) 0.005(2) -0.013(3)
 C2 0.088(4) 0.074(4) 0.073(2) 0.016(3) 0.006(3) 0.003(3)
 C3 0.067(5) 0.086(6) 0.075(3) 0.001(4) 0.004(3) 0.021(4)
 S4 0.211(5) 0.191(5) 0.068(2) 0.014(3) 0.015(3) -0.065(5)
 C7 0.048(5) 0.127(7) 0.103(3) -0.025(4) 0.006(3) 0.023(4)
 C6 0.111(7) 0.143(7) 0.097(3) -0.031(5) -0.007(4) 0.008(4)
 C5 0.128(7) 0.144(7) 0.068(4) -0.023(5) -0.008(5) 0.003(4)
 C3A 0.081(9) 0.040(6) 0.073(3) -0.003(3) -0.006(4) -0.006(5)
 S4A 0.243(11) 0.163(9) 0.124(7) 0.005(6) -0.028(7) -0.077(9)
 C7A 0.054(7) 0.035(5) 0.060(3) 0.005(3) -0.011(4) 0.020(4)
 C6A 0.134(9) 0.104(5) 0.066(3) -0.005(5) -0.011(5) -0.048(4)
 C5A 0.114(9) 0.096(5) 0.070(6) 0.000(6) -0.018(7) -0.035(4)

_geom_special_details
;
 All esds (except the esd in the dihedral angle between two l.s. planes)
 are estimated using the full covariance matrix.  The cell esds are taken
 into account individually in the estimation of esds in distances, angles
 and torsion angles; correlations between esds in cell parameters are only
 used when they are defined by crystal symmetry.  An approximate (isotropic)
 treatment of cell esds is used for estimating esds involving l.s. planes.
;
loop_
  _geom_bond_atom_site_label_1
  _geom_bond_atom_site_label_2
  _geom_bond_distance
  _geom_bond_site_symmetry_2
  _geom_bond_publ_flag
 Pb1 I1 3.1772(4) . ?
 Pb1 I1 3.1772(4) 5_766 ?
 Pb1 I1 3.1887(4) 4_556 ?
 Pb1 I1 3.1887(4) 8_765 ?
 Pb1 I2 3.2163(5) . ?
 Pb1 I2 3.2163(5) 5_766 ?
 N1 H1A 0.8900 . ?
 N1 H1B 0.8900 . ?
 N1 H1C 0.8900 . ?
 N1 C2 1.478(10) . ?
 C2 H2AA 0.9700 . ?
 C2 H2AB 0.9700 . ?
 C2 H2BC 0.9700 . ?
 C2 H2BD 0.9700 . ?
 C2 C3 1.512(11) . ?
 C2 C3A 1.522(13) . ?
 C3 S4 1.655(11) . ?
 C3 C7 1.469(14) . ?
 S4 C5 1.717(12) . ?
 C7 H7 0.9300 . ?
 C7 C6 1.397(15) . ?
 C6 H6 0.9300 . ?
 C6 C5 1.352(17) . ?
 C5 H5 0.9300 . ?
 C3A S4A 1.665(14) . ?
 C3A C7A 1.476(16) . ?
 S4A C5A 1.721(15) . ?
 C7A H7A 0.9300 . ?
 C7A C6A 1.388(17) . ?
 C6A H6A 0.9300 . ?
 C6A C5A 1.343(18) . ?
 C5A H5A 0.9300 . ?

loop_
  _geom_angle_atom_site_label_1
  _geom_angle_atom_site_label_2
  _geom_angle_atom_site_label_3
  _geom_angle
  _geom_angle_site_symmetry_1
  _geom_angle_site_symmetry_3
  _geom_angle_publ_flag
 I1 Pb1 I1 180.0 . 5_766 ?
 I1 Pb1 I1 90.928(5) 5_766 8_765 ?
 I1 Pb1 I1 89.072(5) . 8_765 ?
 I1 Pb1 I1 89.072(5) 5_766 4_556 ?
 I1 Pb1 I1 90.928(5) . 4_556 ?
 I1 Pb1 I1 180.0 8_765 4_556 ?
 I1 Pb1 I2 89.308(11) . 5_766 ?
 I1 Pb1 I2 85.722(11) 8_765 . ?
 I1 Pb1 I2 90.691(11) 5_766 5_766 ?
 I1 Pb1 I2 90.693(11) . . ?
 I1 Pb1 I2 94.278(11) 8_765 5_766 ?
 I1 Pb1 I2 85.722(11) 4_556 5_766 ?
 I1 Pb1 I2 89.309(11) 5_766 . ?
 I1 Pb1 I2 94.278(11) 4_556 . ?
 I2 Pb1 I2 180.0 5_766 . ?
 Pb1 I1 Pb1 153.451(15) . 4_456 ?
 H1A N1 H1B 109.5 . . ?
 H1A N1 H1C 109.5 . . ?
 H1B N1 H1C 109.5 . . ?
 C2 N1 H1A 109.5 . . ?
 C2 N1 H1B 109.5 . . ?
 C2 N1 H1C 109.5 . . ?
 N1 C2 H2AA 109.3 . . ?
 N1 C2 H2AB 109.3 . . ?
 N1 C2 H2BC 109.3 . . ?
 N1 C2 H2BD 109.3 . . ?
 N1 C2 C3 111.5(6) . . ?
 N1 C2 C3A 111.8(6) . . ?
 H2AA C2 H2AB 108.0 . . ?
 H2BC C2 H2BD 107.9 . . ?
 C3 C2 H2AA 109.3 . . ?
 C3 C2 H2AB 109.3 . . ?
 C3A C2 H2BC 109.3 . . ?
 C3A C2 H2BD 109.3 . . ?
 C2 C3 S4 120.1(7) . . ?
 C7 C3 C2 125.4(9) . . ?
 C7 C3 S4 114.4(7) . . ?
 C3 S4 C5 91.6(6) . . ?
 C3 C7 H7 127.1 . . ?
 C6 C7 C3 105.8(10) . . ?
 C6 C7 H7 127.1 . . ?
 C7 C6 H6 121.6 . . ?
 C5 C6 C7 116.9(12) . . ?
 C5 C6 H6 121.6 . . ?
 S4 C5 H5 124.4 . . ?
 C6 C5 S4 111.2(9) . . ?
 C6 C5 H5 124.4 . . ?
 C2 C3A S4A 122.6(9) . . ?
 C7A C3A C2 123.4(10) . . ?
 C7A C3A S4A 114.0(8) . . ?
 C3A S4A C5A 91.4(8) . . ?
 C3A C7A H7A 127.1 . . ?
 C6A C7A C3A 105.8(11) . . ?
 C6A C7A H7A 127.1 . . ?
 C7A C6A H6A 121.2 . . ?
 C5A C6A C7A 117.6(14) . . ?
 C5A C6A H6A 121.2 . . ?
 S4A C5A H5A 124.4 . . ?
 C6A C5A S4A 111.2(11) . . ?
 C6A C5A H5A 124.4 . . ?

loop_
  _geom_torsion_atom_site_label_1
  _geom_torsion_atom_site_label_2
  _geom_torsion_atom_site_label_3
  _geom_torsion_atom_site_label_4
  _geom_torsion
  _geom_torsion_site_symmetry_1
  _geom_torsion_site_symmetry_2
  _geom_torsion_site_symmetry_3
  _geom_torsion_site_symmetry_4
  _geom_torsion_publ_flag
 N1 C2 C3 S4 -87.3(8) . . . . ?
 N1 C2 C3 C7 94.7(9) . . . . ?
 N1 C2 C3A S4A 82.2(10) . . . . ?
 N1 C2 C3A C7A -98.7(10) . . . . ?
 C2 C3 S4 C5 -177.1(8) . . . . ?
 C2 C3 C7 C6 178.5(10) . . . . ?
 C2 C3A S4A C5A 179.0(9) . . . . ?
 C2 C3A C7A C6A 179.9(9) . . . . ?
 C3 S4 C5 C6 -2.4(12) . . . . ?
 C3 C7 C6 C5 -2.3(15) . . . . ?
 S4 C3 C7 C6 0.4(10) . . . . ?
 C7 C3 S4 C5 1.1(7) . . . . ?
 C7 C6 C5 S4 3.2(17) . . . . ?
 C3A S4A C5A C6A 1.3(11) . . . . ?
 C3A C7A C6A C5A 2.0(16) . . . . ?
 S4A C3A C7A C6A -0.9(13) . . . . ?
 C7A C3A S4A C5A -0.2(10) . . . . ?
 C7A C6A C5A S4A -2.2(17) . . . . ?

loop_
  _diffrn_refln_index_h
  _diffrn_refln_index_k
  _diffrn_refln_index_l
  _diffrn_refln_intensity_net
  _diffrn_refln_intensity_u
 0 0 -4 1421.55 59.62
 0 0 5 0.18 0.77
 0 0 -5 -0.36 0.76
 0 0 -6 2242.6 94.75
 0 0 6 2280.34 94.7
 0 0 -7 0.51 1.1
 0 0 7 0.49 1.1
 0 0 8 8732.75 361.31
 0 0 -8 8701.47 361.42
 0 0 9 1.67 1.36
 0 0 10 9999 414.35
 0 0 11 -0.34 1.44
 0 0 -12 1962.04 83.44
 0 0 12 1930.45 82.7
 0 0 13 0.79 1.57
 0 0 14 178.71 10.09
 0 0 15 -0.45 1.73
 0 0 16 2378.95 101.34
 0 0 17 -2.02 2.02
 0 0 18 3110.41 131.88
 0 0 19 1.12 2.17
 0 0 -20 1859.87 81.78
 0 0 20 1857.09 80.63
 0 0 21 3.08 2.34
 0 0 -21 0.8 2.8
 0 0 -22 96.5 8.38
 0 0 -23 1.78 2.95
 0 0 -24 179.19 12.74
 0 0 25 -0.73 2.71
 0 0 -25 3.88 3.81
 0 0 -26 860.23 42.15
 0 0 26 859.03 40.61
 0 0 27 3.17 3.72
 0 0 -27 8.45 4.96
 0 0 -28 510.09 28.72
 0 0 28 548.42 27.47
 0 0 29 1.69 3.5
 0 0 -29 9.15 5.02
 0 0 -30 112.78 11.11
 0 0 30 130.82 10.38
 0 0 -31 3.69 4.38
 0 0 31 -0.9 3.2
 0 0 -32 12.73 5.61
 0 0 32 12.05 4.38
 0 0 -33 7.9 5.27
 0 0 -34 70.62 9.36
 0 0 -35 4.21 5.31
 0 0 -37 1.49 5.84
 0 -1 -2 0.58 0.66
 0 -1 2 0.61 0.72
 0 1 -2 0.44 0.48
 0 -1 -2 0.29 0.66
 0 1 2 -0.14 0.43
 0 -1 2 0.91 0.78
 0 1 -2 -0.12 0.55
 0 1 2 0.14 0.46
 0 -1 2 0.57 0.44
 0 1 -3 -0.11 0.44
 0 -1 3 -0.21 0.51
 0 1 3 -0.13 0.61
 0 1 -3 0.46 0.7
 0 -1 -3 0.14 0.69
 0 1 -3 0.61 0.75
 0 -1 3 -0.15 0.65
 0 1 3 -0.27 0.59
 0 1 -3 -0.13 0.63
 0 -1 3 -0.15 0.65
 0 -1 -3 0.14 0.67
 0 1 -3 -0.16 0.68
 0 -1 -4 -0.09 0.49
 0 1 -4 1.09 0.84
 0 1 -4 0.82 0.72
 0 -1 4 1.44 0.7
 0 1 -4 0.77 0.76
 0 1 4 0.65 0.68
 0 1 4 0.13 0.64
 0 -1 4 0.77 0.81
 0 1 -4 0.46 0.8
 0 -1 -4 0.42 0.71
 0 1 -4 0.56 0.86
 0 -1 -4 0.57 0.76
 0 -1 4 1.23 0.82
 0 1 5 0.16 0.8
 0 -1 -5 0.32 0.77
 0 -1 -5 0.33 0.63
 0 1 -5 -0.37 0.79
 0 1 5 0.11 0.58
 0 1 5 -0.13 0.64
 0 -1 -5 -0.14 0.74
 0 -1 5 -0.15 0.78
 0 -1 5 -0.17 0.75
 0 1 -5 0.52 0.79
 0 1 -5 1.1 0.84
 0 -1 5 0.31 0.77
 0 -1 -5 0.41 0.74
 0 1 -5 0.31 0.77
 0 1 5 -1.51 0.73
 0 1 -5 0.44 0.92
 0 1 -6 2.05 1.03
 0 1 6 0.48 0.7
 0 -1 6 2.5 1
 0 1 -6 2.21 1.02
 0 -1 -6 0.13 0.84
 0 -1 -6 0.77 0.68
 0 1 6 1.15 0.72
 0 1 -6 3.21 1.24
 0 -1 6 3.12 0.99
 0 -1 -6 1.08 0.87
 0 -1 6 1.64 1.05
 0 1 6 1.15 1.14
 0 1 -6 2.28 1.34
 0 1 6 0.84 0.81
 0 1 -7 0.32 0.87
 0 1 7 0.12 0.65
 0 -1 7 0.16 0.85
 0 -1 -7 0.52 0.77
 0 1 -7 -0.47 0.92
 0 -1 7 -0.25 1.08
 0 -1 -7 -0.7 1.07
 0 1 7 -0.68 1.14
 0 1 7 0.15 0.78
 0 -1 -7 0.15 0.85
 0 -1 -7 0.26 0.8
 0 -1 7 0.47 0.83
 0 1 7 -0.23 0.68
 0 1 -7 -0.29 1.23
 0 1 -7 0.26 1.18
 0 1 8 0.18 0.88
 0 -1 -8 1.25 1.04
 0 1 -8 2.27 1.41
 0 -1 -8 0.51 0.77
 0 -1 8 0.63 0.84
 0 1 8 0.64 0.66
 0 1 -8 1.58 0.94
 0 -1 8 2.84 1.02
 0 -1 -8 0.89 0.75
 0 1 -8 0.62 1.22
 0 1 8 2.07 0.7
 0 1 -8 0.78 0.83
 0 -1 -8 1.66 1.27
 0 1 9 0.2 0.96
 0 -1 -9 -0.21 1.09
 0 1 -9 -0.36 1.36
 0 -1 -9 0.37 0.72
 0 1 9 0.1 0.62
 0 1 -9 -0.47 0.81
 0 -1 -9 0.36 0.68
 0 1 9 -0.3 0.61
 0 1 -9 -0.62 0.77
 0 1 -9 -1.77 1.46
 0 -1 -10 0.48 1.09
 0 -1 -10 -1.08 1.36
 0 1 10 1.15 1.04
 0 -1 10 0.16 0.75
 0 1 10 -0.09 0.56
 0 1 -10 -0.3 0.81
 0 1 10 0.27 1.15
 0 1 -10 0.39 1.52
 0 1 -10 0.15 0.82
 0 -1 10 -0.15 0.76
 0 1 -10 0.8 1.57
 0 1 10 1.02 0.62
 0 1 -11 0.73 0.89
 0 1 -11 -0.86 1.5
 0 1 11 -0.26 0.98
 0 1 -11 0.29 0.7
 0 1 11 0.17 0.56
 0 -1 -11 -0.81 0.66
 0 -1 11 0.62 0.75
 0 -1 -11 -0.1 0.61
 0 -1 11 0.45 0.79
 0 1 11 -0.33 0.55
 0 -1 -11 0.8 1.52
 0 1 -12 -1.4 1.9
 0 1 -12 1.54 0.82
 0 1 -12 0.56 0.76
 0 -1 -12 -0.44 1.54
 0 1 12 -0.86 1.15
 0 1 -13 0.5 1.7
 0 1 -13 -0.53 0.73
 0 1 -13 0.66 0.74
 0 -1 -13 -0.96 1.89
 0 1 13 -0.32 1.2
 0 1 -14 1.59 1.81
 0 1 -14 0.25 0.71
 0 1 -14 0.24 0.69
 0 -1 -14 0.52 1.86
 0 1 14 0.34 1.33
 0 1 -15 0.56 1.96
 0 1 -15 -0.11 0.63
 0 1 15 0.75 1.49
 0 1 -15 -0.22 0.62
 0 1 -16 0.6 2.02
 0 1 -16 0.95 0.63
 0 1 -16 1.07 0.64
 0 1 16 -0.4 1.46
 0 1 -17 0.63 2.03
 0 1 -17 -0.46 0.5
 0 1 17 0.86 1.66
 0 1 -17 0.16 0.51
 0 1 18 -0.46 2.09
 0 -1 18 0.63 2.87
 0 1 19 0.97 1.97
 0 -1 19 2.6 2.32
 0 1 -19 0.72 2.57
 0 1 20 1.02 1.86
 0 -1 -20 0.76 2.58
 0 1 -20 2.29 2.6
 0 1 21 2.16 2.12
 0 1 -21 -0.8 2.46
 0 -1 -21 2.4 2.97
 0 1 22 -1.13 2.1
 0 -1 -22 1.69 2.8
 0 1 -22 1.69 2.94
 0 1 23 5.91 2.67
 0 -1 23 3.04 3.09
 0 1 -23 -2.66 2.94
 0 -1 -23 0.89 2.8
 0 -1 24 -1.58 3.11
 0 1 -24 -0.93 3.57
 0 -1 -24 0.93 2.93
 0 -1 25 3.29 3.17
 0 1 -25 3.88 3.74
 0 -1 -25 -1.95 3.23
 0 -1 26 0.86 3.6
 0 1 -26 4.06 3.53
 0 -1 -26 -3.05 3.99
 0 -1 27 1.78 3.43
 0 1 -27 1.06 3.61
 0 -1 -27 1.06 3.85
 0 1 28 3.66 3.12
 0 -1 28 -0.92 3.49
 0 -1 -28 6.61 4.25
 0 1 -28 -1.11 4.18
 0 -1 29 -7.65 4.38
 0 1 29 -2.28 3.15
 0 1 -29 -2.29 4.34
 0 -1 30 3.82 4.12
 0 -1 30 -2.97 3.6
 0 1 -30 -5.95 4.15
 0 -1 31 -6.59 4.8
 0 -1 31 -1.02 3.86
 0 -1 -31 1.23 4.47
 0 1 -31 -2.47 4.49
 0 -1 32 1.36 4.41
 0 -1 32 -1.05 4.05
 0 1 -32 -5.12 4.75
 0 -1 -32 -3.82 4.12
 0 -1 33 -2.81 4.79
 0 -1 33 -3.24 4.17
 0 1 -33 1.32 4.82
 0 -1 -33 -2.63 4.68
 0 -1 34 5.8 5.28
 0 -1 34 5.53 4.49
 0 1 -34 1.37 5.09
 0 -1 -34 1.36 4.39
 0 -1 35 1.49 4.43
 0 -1 35 6.78 4.82
 0 1 -35 -4.25 5.15
 0 -1 -35 1.4 4.98
 0 -1 -36 -1.44 5.57
 0 1 -36 2.92 5.73
 0 -1 36 -1.54 5.35
 0 -1 -37 -4.46 5.85
 0 1 -37 -4.51 6.21
 0 -1 37 -3.16 5.24
 0 -2 0 4056.92 169.34
 0 -2 0 4056.49 169.33
 0 -2 -1 50.99 3.94
 0 -2 1 53.35 4.01
 0 2 -1 50.63 3.23
 0 -2 1 48.69 3.91
 0 -2 -1 44.84 3.85
 0 2 -2 12.62 1.57
 0 -2 2 21.65 2.4
 0 -2 2 20.04 2.39
 0 2 -2 17.09 1.77
 0 2 -3 -0.3 1.26
 0 2 3 2.45 1.28
 0 2 -3 1 0.88
 0 2 -3 -0.44 0.86
 0 2 -3 1.77 1.38
 0 2 3 0.81 1.24
 0 -2 -3 0.3 1.38
 0 -2 3 1.82 1.37
 0 -2 -3 1.8 1.54
 0 -2 3 1.22 1.36
 0 2 -3 0.9 1.08
 0 -2 3 0.9 0.96
 0 2 4 1341.25 56.92
 0 -2 4 1341.35 57.24
 0 -2 -4 1343.46 57.2
 0 2 -4 1291.9 57.05
 0 -2 -4 1337.35 57.19
 0 -2 4 1341.84 57.22
 0 2 -4 1293.73 57.06
 0 2 4 1342.48 56.91
 0 2 -4 1365.12 56.84
 0 -2 4 1366.99 56.23
 0 2 -4 1317.02 56.23
 0 2 -5 29.86 2.78
 0 -2 -5 28.4 2.78
 0 2 -5 25.06 2.71
 0 2 5 30.01 2.71
 0 2 -5 25.69 2.76
 0 -2 5 26.42 2.84
 0 -2 -5 28.57 2.83
 0 -2 5 28.04 2.3
 0 2 -5 30.92 2.35
 0 2 5 29 2.69
 0 -2 5 32.37 2.99
 0 2 6 507.54 22.57
 0 -2 -6 533.05 22.87
 0 2 -6 481.43 22.77
 0 -2 6 521.94 22.95
 0 2 -6 513.99 22.99
 0 2 6 518.96 22.34
 0 2 -6 500.37 22.84
 0 -2 6 516.02 22.93
 0 2 6 504.5 22.57
 0 -2 -6 512.15 22.8
 0 -2 6 479.01 22.17
 0 2 -6 490.27 22.27
 0 -2 -7 60.87 3.79
 0 2 -7 65.75 4.51
 0 -2 -7 67.5 4.48
 0 -2 7 73.03 4.68
 0 2 7 57.24 4.09
 0 2 -7 62.47 4.59
 0 2 7 72.11 4.25
 0 -2 7 60.59 4.04
 0 2 -7 65.35 4.22
 0 -2 -7 69.66 4.52
 0 -2 7 68.58 4.6
 0 2 -7 65.04 4.43
 0 2 7 63.71 4.23
 0 2 -8 985.57 43.47
 0 2 8 981.87 42.6
 0 2 -8 959.52 42.96
 0 -2 8 987.46 43
 0 -2 -8 986.58 42.88
 0 -2 -8 997.9 42.26
 0 -2 -8 1019.51 42.93
 0 -2 8 991.66 43.01
 0 2 8 993.65 42.62
 0 2 -8 1024.37 43.06
 0 2 -8 994.55 42.88
 0 -2 -9 7.32 1.34
 0 2 -9 5.64 1.72
 0 2 9 6.11 1.41
 0 -2 9 10.22 1.9
 0 -2 -9 9.42 1.68
 0 2 -9 5.39 1.72
 0 2 9 5.6 1.34
 0 2 -9 7.62 1.93
 0 -2 9 4.52 1.46
 0 -2 -9 7.18 1.59
 0 2 -9 9.85 1.78
 0 2 -10 824.25 37.11
 0 -2 10 845.29 37.15
 0 -2 -10 862.97 37.01
 0 2 10 837.31 36.63
 0 2 -10 843.8 37.12
 0 -2 10 850.4 37.15
 0 2 10 848.11 36.67
 0 -2 -10 822.56 36.93
 0 2 -10 882.34 38.17
 0 2 -10 879.01 37.62
 0 -2 -10 881.63 36.69
 0 -2 -11 31.25 2.7
 0 2 -11 26.21 2.7
 0 -2 11 29.82 2.9
 0 -2 -11 30.23 2.73
 0 2 11 24.79 2.36
 0 -2 -11 33.49 2.85
 0 2 11 30.12 2.49
 0 2 -11 29.08 2.78
 0 2 -11 25.29 3.28
 0 2 -11 24.32 3.06
 0 -2 11 23.46 2.68
 0 2 -12 27.75 2.74
 0 -2 -12 26.12 2.64
 0 2 12 25.34 2.3
 0 2 -12 29.43 2.79
 0 -2 -12 28.21 2.63
 0 2 12 25.21 2.29
 0 2 -12 25.15 3.32
 0 2 -12 29.12 3.59
 0 2 12 26.49 2.61
 0 -2 -12 27.58 3.23
 0 -2 -13 16.72 2.78
 0 2 13 18.28 1.91
 0 2 -13 21.26 2.39
 0 2 13 19.48 2.29
 0 -2 13 19.75 2.38
 0 2 -13 18.74 2.26
 0 2 13 17.24 1.87
 0 2 -13 17.95 3.04
 0 -2 13 16.9 2.23
 0 2 -13 22.51 3.34
 0 -2 -14 621.85 27.32
 0 2 14 585.31 25.92
 0 -2 -14 548.98 25.36
 0 -2 14 597.48 25.85
 0 2 -14 606.38 25.81
 0 2 -14 565.72 25.68
 0 2 14 570 25.1
 0 -2 -14 550.15 25.36
 0 -2 14 573.36 25.78
 0 2 -14 590.7 27.67
 0 2 -14 651.39 27.86
 0 2 14 565.38 25.09
 0 2 15 79.78 5.1
 0 -2 -15 68.34 4.31
 0 -2 15 74.54 4.83
 0 2 -15 80.46 4.73
 0 2 15 70.56 4.13
 0 -2 -15 57.05 4.15
 0 -2 15 68.14 4.67
 0 2 -15 73.76 4.67
 0 2 15 66.07 4.07
 0 2 -15 78.97 6.39
 0 2 -15 86.8 6.5
 0 2 16 36.32 2.63
 0 2 -16 34.73 3.02
 0 2 16 38.22 3.54
 0 2 16 34.46 2.61
 0 2 -16 37.68 3.06
 0 2 17 17.87 1.7
 0 2 17 15.65 1.72
 0 2 -17 20.38 2.19
 0 2 17 17.99 2.68
 0 2 -17 21.77 2.24
 0 2 18 571.3 25.04
 0 2 -18 569.82 25.67
 0 2 18 597.57 25.05
 0 2 18 609.3 27.02
 0 2 -18 591.42 25.73
 0 2 -19 4.21 1.29
 0 2 19 4.25 0.97
 0 2 19 2.19 1.81
 0 -2 19 2.38 2.57
 0 2 -19 3.18 1.28
 0 2 -19 3.67 2.78
 0 2 19 3.91 0.94
 0 2 -19 3.7 2.75
 0 -2 20 111.53 9.13
 0 2 -20 96.59 5.57
 0 2 20 111.12 7.32
 0 2 -20 120.75 8.9
 0 -2 -20 107.11 8.55
 0 2 -20 114.12 8.8
 0 2 -20 101.3 5.64
 0 2 21 3.91 2.31
 0 -2 21 7.17 3.13
 0 2 -21 4.48 1.12
 0 -2 -21 10.19 3.35
 0 2 -21 7.92 1.34
 0 2 -21 5.71 2.97
 0 2 -21 4.88 3.2
 0 2 -22 137.72 9.83
 0 2 22 117.86 7.72
 0 -2 22 132.71 10.21
 0 2 -22 99.27 5.4
 0 -2 -22 118.76 9.23
 0 2 -22 141.62 9.87
 0 2 -22 92.71 5.36
 0 -2 23 32.4 5.35
 0 -2 -23 30.7 5.23
 0 -2 23 26.98 5.17
 0 2 23 28.09 3.76
 0 2 -23 29.27 4.9
 0 2 -23 29.75 5.06
 0 -2 24 16.73 4.52
 0 -2 -24 23.09 4.84
 0 2 -24 14.17 4.08
 0 -2 24 17.85 4.39
 0 2 24 13 3.01
 0 -2 25 34.12 6.05
 0 2 -25 31.56 5.5
 0 -2 -25 35.9 5.96
 0 -2 25 31.68 5.6
 0 -2 -26 136.98 11.34
 0 2 -26 129.56 11.01
 0 -2 26 130.7 11.08
 0 -2 26 151.91 12.36
 0 -2 -27 -2.12 4.02
 0 2 -27 -8.57 4.5
 0 -2 27 1.2 3.99
 0 -2 27 -4.08 4.48
 0 2 -28 158.26 12.76
 0 -2 -28 155.98 12.61
 0 -2 28 126.2 12.25
 0 -2 28 162.7 12.64
 0 -2 29 5.2 4.21
 0 -2 29 -4.32 4.4
 0 -2 -29 -4.61 4.19
 0 2 -29 -12.75 4.47
 0 -2 30 2.69 4.24
 0 -2 30 1.11 3.96
 0 -2 -30 -1.2 4.27
 0 2 -30 1.21 4.65
 0 -2 31 -1.39 4.39
 0 -2 31 2.3 4.17
 0 -2 -31 1.24 4.13
 0 2 -31 2.51 4.37
 0 -2 32 20.2 6.18
 0 -2 32 18.91 5.78
 0 -2 -32 10.32 5.28
 0 2 -32 9.11 5.14
 0 -2 33 16.38 5.97
 0 -2 33 4.86 4.53
 0 2 -33 10.75 5.2
 0 -2 34 3.07 5.1
 0 -2 34 3.75 4.82
 0 2 -34 6.94 5.26
 0 -2 35 12.65 6.21
 0 -2 35 7.67 5.2
 0 2 -35 1.43 5.33
 0 -2 36 66.46 9.78
 0 -2 36 81 9.88
 0 2 -36 51.81 9.39
 0 -2 37 -1.66 5.52
 0 2 -37 3.05 5.99
 0 -2 37 -1.33 5.33
 0 -3 0 0.93 1.73
 0 -3 0 -0.46 1.72
 0 -3 -1 -0.93 1.72
 0 -3 1 0.93 1.69
 0 -3 -1 0.92 1.72
 0 -3 1 -0.46 1.68
 0 3 -1 -0.26 1.05
 0 -3 2 -0.46 1.72
 0 -3 -2 0.46 1.75
 0 3 -2 -0.28 1.34
 0 -3 2 0.46 1.85
 0 -3 -2 2.31 1.68
 0 -3 -3 1.85 1.84
 0 -3 3 2.31 1.85
 0 3 -3 1.2 0.99
 0 -3 -3 -0.92 1.83
 0 -3 3 -0.92 1.78
 0 3 -3 -0.91 1.38
 0 -3 -4 -1.84 2.1
 0 -3 4 -0.92 1.6
 0 3 -4 0.65 1.26
 0 -3 4 -0.46 1.83
 0 -3 -4 -1.83 1.86
 0 3 -4 1.29 1.01
 0 -3 -5 0.46 1.72
 0 -3 5 0.92 1.6
 0 3 -5 -2.46 1.56
 0 -3 -5 0.45 1.68
 0 -3 5 -0.91 1.76
 0 3 -5 -0.69 1.1
 0 -3 6 0.46 1.73
 0 -3 -6 0.45 1.74
 0 3 -6 1.14 1.65
 0 -3 6 0.91 1.69
 0 -3 -6 2.69 1.94
 0 3 -6 -0.25 1.12
 0 -3 7 -0.45 1.88
 0 -3 -7 1.34 1.96
 0 3 -7 -1.23 1.69
 0 -3 7 -0.45 1.82
 0 -3 -7 0.44 1.65
 0 3 -7 -0.55 1.16
 0 -3 8 1.81 1.9
 0 -3 -8 -1.32 1.6
 0 3 -8 3.48 1.8
 0 -3 -8 0.44 1.79
 0 -3 8 0.45 1.9
 0 3 -8 0.6 1.24
 0 -3 -9 -0.43 1.74
 0 -3 9 -1.8 2.31
 0 3 -9 1.39 1.57
 0 -3 -9 -0.87 1.76
 0 -3 9 -1.8 2.26
 0 3 -9 0.33 1.3
 0 -3 -10 0.43 1.62
 0 -3 10 0.89 1.72
 0 3 -10 -0.49 1.75
 0 -3 10 -1.34 1.87
 0 -3 -10 0.85 1.79
 0 3 -10 0.72 1.52
 0 -3 11 0.89 1.92
 0 -3 -11 0.84 1.59
 0 3 -11 0.4 1.5
 0 3 -11 2.61 2.01
 0 -3 11 0.44 1.84
 0 -3 -11 -0.42 1.73
 0 3 -12 -0.55 2.06
 0 -3 12 3.07 1.78
 0 -3 -12 0.41 1.61
 0 -3 -12 1.23 1.55
 0 -3 12 3.08 2.07
 0 3 -12 3.47 1.82
 0 3 -13 0.59 1.9
 0 -3 13 -0.87 1.68
 0 -3 -13 0.8 1.32
 0 -3 13 -0.43 1.58
 0 -3 -13 3.59 1.75
 0 3 -13 0.48 1.87
 0 -3 -14 0.39 1.43
 0 3 -14 -1.57 2.09
 0 -3 -14 -0.77 1.52
 0 -3 15 0.43 1.73
 0 3 -15 -0.57 2
 0 -3 15 -1.27 1.7
 0 -3 16 -0.42 1.95
 0 -3 -16 1.06 1.51
 0 -3 -16 -0.71 1.44
 0 -3 16 -0.83 1.75
 0 3 -16 -1.85 2.38
 0 -3 -17 0.34 1.43
 0 -3 -17 -1 1.53
 0 3 -17 0.73 2.35
 0 -3 17 0.72 2.38
 0 -3 -18 -1.26 1.46
 0 3 -18 -0.77 2.67
 0 -3 -18 -0.94 1.4
 0 -3 18 1.54 2.49
 0 -3 19 4.94 2.93
 0 3 -19 0.81 2.68
 0 -3 20 -1.75 3.19
 0 3 -20 -2.55 3.57
 0 -3 21 -1.86 3.02
 0 3 -21 -2.66 4.6
 0 -3 22 -4.94 3.52
 0 3 -22 0.88 3.22
 0 3 -22 0.92 2.9
 0 -3 23 2.09 3.38
 0 3 -23 3.7 3.22
 0 3 -23 -1.92 3.56
 0 -3 24 -3.3 3.36
 0 3 -24 -2 3.4
 0 -3 25 -4.62 3.74
 0 3 -25 1.01 3.53
 0 3 -25 1.04 3.61
 0 -3 26 -1.21 3.71
 0 3 -26 -2.15 3.83
 0 3 -26 -6.35 3.85
 0 -3 27 1.27 3.99
 0 3 -27 2.2 3.92
 0 -3 28 -1.32 4.6
 0 3 -28 -4.58 4.34
 0 -3 28 -2.46 4.92
 0 -3 29 -1.38 4.21
 0 3 -29 1.19 4.23
 0 -3 29 1.26 4.68
 0 -3 30 -7.72 5.05
 0 -3 30 8.58 5.52
 0 3 -30 -1.23 4.39
 0 -3 31 -3.95 4.89
 0 -3 31 2.97 4.54
 0 3 -31 2.55 3.91
 0 -3 32 4.04 5.29
 0 -3 32 -1.53 4.96
 0 3 -32 2.65 4.61
 0 -3 33 1.38 4.79
 0 -3 33 -3.17 4.84
 0 3 -33 4.12 4.78
 0 -3 34 1.41 5.43
 0 -3 34 -3.26 5.55
 0 3 -34 1.42 5.06
 0 -3 35 -1.44 5.65
 0 -3 35 -3.36 5.44
 0 3 -35 -4.4 5.45
 0 -3 36 5.9 6.47
 0 -3 36 -3.45 6.14
 0 3 -36 -6.04 5.37
 0 4 0 2854.65 118.03
 0 -4 0 2732.66 120.02
 0 -4 0 2794.87 120.04
 0 -4 -1 63.54 5.8
 0 4 -1 47.25 3.96
 0 -4 -1 51.86 5.33
 0 -4 1 43.46 5.1
 0 -4 1 48.06 5.37
 0 4 -2 1378.41 59.14
 0 -4 -2 1361.4 60.83
 0 -4 2 1394.85 60.95
 0 -4 -2 1393.36 60.98
 0 -4 2 1339.22 60.8
 0 4 -3 100.54 6.53
 0 -4 -3 105.92 7.79
 0 -4 3 113.52 8.03
 0 -4 -3 97.28 7.59
 0 -4 3 96.22 7.6
 0 -4 -4 39.33 4.41
 0 -4 4 10.59 3.05
 0 4 -4 15.83 2.6
 0 4 -4 13.93 1.95
 0 -4 4 16.87 3.48
 0 -4 -4 36.37 4.25
 0 -4 5 3.71 2.65
 0 -4 -5 8.05 2.65
 0 -4 5 4.34 2.27
 0 -4 -5 3.11 2.18
 0 4 -5 8.16 2.08
 0 4 -5 4.83 1.51
 0 -4 -6 153.37 10.09
 0 -4 6 164.53 10.27
 0 4 -6 148.74 8.34
 0 -4 -6 151.42 10.16
 0 -4 6 188 10.66
 0 4 -6 156.67 9.32
 0 -4 -7 44.63 4.94
 0 -4 7 45.32 5.08
 0 4 -7 48.66 3.82
 0 -4 -7 43.85 4.87
 0 -4 7 48.38 5.16
 0 4 -7 45.78 4.49
 0 4 -8 2246.97 98.64
 0 -4 -8 2331.42 99.43
 0 -4 8 2327.28 99.5
 0 4 -8 2282.29 97.53
 0 -4 8 2311.77 99.45
 0 -4 -8 2401.83 99.56
 0 -4 -9 52.52 5.3
 0 -4 9 57.31 5.46
 0 4 -9 42.05 3.93
 0 4 -9 39.13 4.44
 0 -4 -9 53.02 5.18
 0 -4 9 41.67 4.87
 0 -4 -10 1314.36 59.49
 0 -4 10 1385.35 59.65
 0 -4 -10 1355.06 59.56
 0 -4 10 1344.42 59.54
 0 4 -10 1393.98 58.24
 0 4 -10 1268.64 59.11
 0 -4 -11 184.82 10.83
 0 -4 11 186.76 10.91
 0 4 -11 160.45 9.6
 0 -4 11 155.41 10.44
 0 -4 -11 172.35 10.63
 0 -4 -12 235.13 13.54
 0 -4 12 231.98 13.57
 0 4 -12 255.78 13.11
 0 -4 12 237.03 13.64
 0 -4 -12 247.39 13.64
 0 4 -13 36.46 4.04
 0 -4 -13 39.93 4.46
 0 -4 13 39.03 4.55
 0 -4 13 29.06 4.07
 0 -4 -13 38.27 4.22
 0 -4 14 3.46 2.47
 0 -4 14 0.58 2.1
 0 -4 -14 11.36 2.64
 0 4 -14 4.83 2.57
 0 -4 14 5.06 2.7
 0 4 -14 9.39 2.58
 0 -4 -14 3.24 2.21
 0 -4 15 2.69 2.6
 0 -4 15 4.55 2.43
 0 -4 -15 6.32 2.35
 0 4 -15 5.11 2.55
 0 4 -15 8.46 2.75
 0 -4 15 1.71 2.32
 0 -4 -15 7.35 2.32
 0 -4 -16 272.22 14.61
 0 -4 16 263.84 14.82
 0 4 -16 250.74 15.67
 0 -4 16 300.93 15.22
 0 -4 -16 255.28 14.43
 0 -4 16 308.86 16.13
 0 4 -17 5.64 3.38
 0 -4 17 3.81 3
 0 -4 17 0.55 2.63
 0 -4 -17 -0.98 1.99
 0 -4 -17 -2.93 2.08
 0 -4 17 -1.68 2.75
 0 4 -18 1041.71 48.29
 0 -4 -18 991.46 45.73
 0 -4 18 1064.11 46.46
 0 -4 18 1091.82 48.25
 0 -4 -18 1010.18 45.76
 0 -4 18 1038.77 46.42
 0 -4 -19 82.83 6.04
 0 -4 19 77.77 6.43
 0 -4 -19 65.36 5.61
 0 -4 19 85.82 6.7
 0 4 -19 71.44 7.56
 0 4 -19 87.11 7.75
 0 -4 19 92.39 8.24
 0 4 -20 271.02 16.63
 0 4 -20 236.77 15.61
 0 -4 20 292.37 16.85
 0 4 -21 103.35 9.39
 0 4 -21 95.09 8.65
 0 -4 21 86.58 8.7
 0 -4 22 3.11 3.26
 0 4 -22 5.05 3.68
 0 -4 23 -1.09 3.25
 0 4 -23 -1.05 3.3
 0 4 -24 18.14 4.53
 0 4 -24 22.77 5.49
 0 4 -25 4.2 3.97
 0 -4 25 -1.22 4.04
 0 4 -25 -1.12 3.54
 0 4 -26 208.99 14.57
 0 -4 26 187.76 14.92
 0 4 -26 179.32 14.27
 0 4 -27 7.97 4.5
 0 -4 27 14.72 5.98
 0 4 -27 13.24 5.45
 0 4 -28 222.8 15.85
 0 -4 28 206.97 16.62
 0 4 -28 225.04 16.28
 0 4 -29 51.66 7.76
 0 -4 29 21.87 6.46
 0 4 -30 17.82 5.92
 0 -4 30 7.58 5.06
 0 4 -31 5.27 4.5
 0 -4 31 22.95 6.64
 0 -4 31 12.59 6.09
 0 -4 32 1.56 5.3
 0 4 -32 -2.72 4.95
 0 -4 32 4.89 5.13
 0 4 -33 5.62 4.78
 0 -4 33 -4.75 6.1
 0 -4 33 -5.05 6.25
 0 4 -34 26.1 7.01
 0 -4 34 14.5 6.8
 0 -4 34 13.9 6.49
 0 4 -35 -4.5 5.33
 0 -4 35 3.57 6.08
 0 -4 35 -1.63 6.18
 0 5 0 0.41 1.43
 0 5 1 0.39 1.46
 0 5 -1 -1.29 1.6
 0 -5 -1 -1.62 3.29
 0 -5 -1 -0.81 3.24
 0 5 -2 -0.45 1.7
 0 -5 -2 0.81 2.68
 0 -5 -2 0.81 2.54
 0 5 -3 3.29 1.97
 0 -5 -3 -4.83 2.8
 0 -5 -3 -1.61 2.47
 0 5 -4 -2.45 1.82
 0 -5 -4 1.6 2.73
 0 -5 -4 -3.2 2.97
 0 5 -4 2.69 1.52
 0 5 -5 -0.35 1.46
 0 -5 -5 0.8 2.71
 0 -5 -5 -0.8 2.71
 0 5 -5 -1.02 1.97
 0 5 -6 -0.36 1.52
 0 -5 -6 -0.79 2.34
 0 -5 -6 -2.37 2.81
 0 5 -6 0.54 1.96
 0 -5 -7 -3.12 2.66
 0 5 -7 1.12 1.54
 0 -5 -7 4.69 2.78
 0 -5 -8 -0.77 2.57
 0 5 -8 -1.17 1.55
 0 -5 -8 -1.55 2.7
 0 -5 -9 -0.76 2.66
 0 5 -9 -1.22 1.63
 0 -5 -9 -6.11 3.26
 0 5 -10 -1.72 1.81
 0 -5 10 -2.45 2.13
 0 -5 -10 -0.75 2.37
 0 -5 -10 -0.75 2.74
 0 5 -11 -1.37 1.91
 0 -5 11 1.91 2.41
 0 5 -11 1.35 2.35
 0 -5 -11 -0.74 2.58
 0 -5 -11 2.22 3.01
 0 5 -12 0.97 1.76
 0 -5 12 -0.66 2.14
 0 5 -12 2.12 2.41
 0 -5 -12 -1.46 2.47
 0 -5 -12 2.18 2.59
 0 5 -13 -2.06 2.26
 0 -5 13 2.06 2.22
 0 -5 -13 -2.85 2.59
 0 -5 -13 0.71 2.53
 0 5 -13 -0.74 2.65
 0 -5 14 0.72 2.5
 0 -5 -14 0.7 2.06
 0 -5 -14 -0.7 2.42
 0 5 -14 -0.78 2.65
 0 -5 -15 0.68 2.47
 0 -5 15 0.75 2.63
 0 5 -15 3.27 2.84
 0 -5 -15 -1.36 2.25
 0 -5 16 -0.79 2.69
 0 5 -16 -0.85 3.04
 0 5 -17 0.9 2.97
 0 -5 -17 -4.47 2.84
 0 -5 -17 -2.56 2.77
 0 -5 17 0.83 2.97
 0 5 -17 3.34 2.81
 0 5 -18 4.67 3.47
 0 -5 -18 -1.24 2.34
 0 -5 -18 0.62 2.38
 0 -5 18 -3.51 3.26
 0 5 -18 5.04 3.07
 0 5 -19 0.98 3.24
 0 -5 -19 -1.19 2.76
 0 -5 -19 2.37 2.56
 0 -5 19 0.93 3.15
 0 5 -19 -0.78 2.83
 0 5 -20 -3.04 3.61
 0 -5 -20 1.14 2.21
 0 -5 -20 0.57 2.15
 0 5 -20 -2.49 3.43
 0 -5 20 -1.96 3.25
 0 5 -21 -1.05 3.75
 0 5 -21 -1.75 3.44
 0 5 -22 1.1 3.47
 0 5 -22 4.65 3.79
 0 5 -23 -2.29 3.89
 0 5 -23 1.97 3.66
 0 -5 23 -1.15 3.72
 0 -5 24 -3.63 3.81
 0 5 -24 2.38 4.49
 0 5 -25 -4.9 4.07
 0 -5 25 -1.27 4.63
 0 5 -25 -5.48 3.9
 0 5 -26 -8.84 4.96
 0 -5 26 -5.34 4.96
 0 5 -26 4.56 4.56
 0 5 -27 1.3 4.22
 0 -5 27 -1.4 4.77
 0 5 -27 1.18 4.12
 0 5 -28 -2.69 4.11
 0 -5 28 1.47 4.62
 0 5 -28 -1.23 4.73
 0 5 -29 -1.38 5.14
 0 5 -29 1.27 5.17
 0 -5 29 -6.12 5.68
 0 -5 30 -3.19 5.79
 0 5 -30 -1.42 4.84
 0 5 -30 -5.27 4.89
 0 -5 31 -6.62 6.14
 0 5 -31 -1.36 5.05
 0 -5 32 3.43 5.83
 0 5 -32 1.4 4.89
 0 -5 33 -1.77 5.74
 0 5 -33 -4.34 5.58
 0 -5 33 1.83 6.21
 0 6 0 2224.32 92.73
 0 -6 0 2081.43 95.82
 0 -6 0 2128.91 95.95
 0 6 -1 51.95 5.15
 0 6 1 50.95 5.02
 0 -6 1 50.42 6.91
 0 -6 -1 51.54 7
 0 -6 1 61.54 7.26
 0 -6 -1 46.51 6.96
 0 6 -2 1213.05 53.72
 0 6 2 1227.85 53.38
 0 -6 2 1233.84 56.88
 0 -6 -2 1263.14 57.01
 0 -6 -2 1209.8 56.79
 0 -6 2 1134.45 56.44
 0 6 3 67.5 5.43
 0 -6 -3 75.46 7.98
 0 -6 3 78.09 8.19
 0 6 -3 64.91 5.26
 0 -6 -3 71.38 7.8
 0 -6 3 62.1 7.67
 0 -6 -4 305.6 18.77
 0 -6 4 311.34 18.71
 0 6 -4 298.22 15.36
 0 -6 4 306.49 18.68
 0 -6 -4 331.57 19.18
 0 -6 5 42.44 6.24
 0 -6 -5 50.73 6.62
 0 6 -5 30.28 3.91
 0 -6 -5 36.79 5.88
 0 -6 5 46.42 6.33
 0 -6 -6 584.47 31.02
 0 -6 6 613.29 31.24
 0 -6 -6 586.23 31.07
 0 -6 6 600.95 31.15
 0 6 -6 614.9 27.79
 0 -6 -7 123.97 10.49
 0 -6 7 113.58 10.14
 0 -6 -7 120.99 10.38
 0 -6 7 110.75 9.99
 0 6 -7 114.71 7.69
 0 6 -7 121.85 8.83
 0 -6 -8 1502.15 68.8
 0 -6 8 1480.01 68.64
 0 6 -8 1480.96 66.88
 0 6 -8 1550.25 65.44
 0 -6 8 1448.99 68.55
 0 -6 -8 1582.03 69.17
 0 -6 9 3.81 3.94
 0 -6 -9 6.66 4.36
 0 -6 -9 4.76 4.12
 0 -6 9 6.66 4.3
 0 6 -9 5.01 2.82
 0 6 -9 3.7 2.58
 0 -6 10 1388.2 61.03
 0 -6 -10 1299.8 60.52
 0 6 -10 1226.53 59.05
 0 6 -10 1350.19 57.7
 0 -6 10 1295.87 60.62
 0 -6 -10 1353.7 60.79
 0 6 -11 22.14 3.71
 0 -6 11 20.54 5.09
 0 -6 -11 21.16 5.02
 0 -6 11 30.72 5.4
 0 -6 -11 19.31 4.88
 0 6 -11 31.78 4.88
 0 -6 12 334.64 20.67
 0 -6 -12 394.3 21.24
 0 -6 -12 365.5 20.89
 0 -6 12 389.73 21.36
 0 6 -12 367.59 20.32
 0 -6 13 1.83 3.46
 0 -6 -13 -3.54 3.77
 0 -6 13 -4.56 4.18
 0 -6 -13 -0.88 3.83
 0 6 -13 -1.68 2.93
 0 -6 13 0.81 2.81
 0 -6 14 157.3 10.79
 0 6 -14 143.32 10.8
 0 -6 -14 133.39 10.63
 0 -6 -14 123.62 10.44
 0 6 -15 87.48 7.26
 0 6 -15 85.13 8.27
 0 -6 15 77.75 8.29
 0 -6 15 84.77 8.23
 0 -6 15 84.05 7.98
 0 -6 -16 445.43 23.66
 0 -6 16 422.93 23.78
 0 -6 16 469.78 24.39
 0 6 -16 425.17 24.1
 0 6 -16 465.27 22.83
 0 -6 -16 429.58 23.44
 0 -6 16 438.64 23.95
 0 -6 17 61.75 7.3
 0 -6 17 71.34 7.47
 0 -6 -17 63.81 6.88
 0 6 -17 55.77 7.28
 0 6 -17 71.25 6.78
 0 -6 -17 66.3 7.19
 0 -6 17 59.6 7.05
 0 -6 18 764.57 36.83
 0 -6 18 744.95 36.13
 0 -6 -18 734.53 35.49
 0 6 -18 723.84 36.98
 0 6 -18 768.69 35.49
 0 -6 -18 662.5 35.14
 0 -6 18 756.3 36.21
 0 6 -19 7.96 3.66
 0 6 -19 8.6 4.24
 0 -6 19 17.3 4.79
 0 -6 -19 8.99 3.58
 0 -6 19 9.41 3.88
 0 -6 -19 9.02 3.68
 0 -6 19 6.04 3.64
 0 -6 20 304.71 18.69
 0 -6 -20 327.44 18.32
 0 -6 20 357.72 20.51
 0 6 -20 321.9 19.06
 0 6 -20 329.66 20.48
 0 -6 20 374.82 19.62
 0 -6 -20 309.08 18.08
 0 6 -21 12.73 4.47
 0 6 -21 8.21 4.13
 0 -6 21 3.36 3.82
 0 -6 21 5.04 3.75
 0 -6 21 9.35 3.69
 0 -6 22 41.06 6.81
 0 6 -22 58.35 7.02
 0 6 -22 45.53 7.28
 0 -6 23 9.83 4.87
 0 6 -23 13.09 4.82
 0 6 -23 24.92 5.58
 0 -6 24 66.93 8.82
 0 6 -24 61.56 7.78
 0 -6 25 41.86 7.7
 0 6 -25 44.05 7.75
 0 6 -26 187.84 14.87
 0 6 -26 197.57 15.96
 0 -6 26 214.8 16.65
 0 6 -27 1.23 4.57
 0 -6 27 5.91 5.48
 0 6 -27 4.23 5.73
 0 6 -28 184.86 14.22
 0 6 -28 146.48 14.09
 0 -6 28 154.48 14.63
 0 6 -29 11.86 5.53
 0 -6 29 9.66 6.66
 0 6 -29 -1.49 4.7
 0 6 -30 44.96 8.18
 0 6 -30 33.66 7.53
 0 -6 30 38.55 8.22
 0 6 -31 1.41 4.8
 0 -6 31 -12.19 6.72
 0 6 -31 -9.41 5.95
 0 -7 0 -1.24 3.92
 0 -7 0 2.49 4.13
 0 -7 -1 -2.49 4.33
 0 -7 1 -1.24 4.51
 0 -7 -1 1.25 4.89
 0 -7 1 1.24 4.52
 0 -7 -2 2.48 4.32
 0 -7 2 -3.71 3.78
 0 -7 2 -3.71 4.01
 0 -7 -2 1.24 4.02
 0 -7 3 -2.46 4.38
 0 -7 -3 2.48 4.11
 0 -7 -3 -4.95 4.31
 0 -7 3 -3.69 4.84
 0 7 4 0.54 2.36
 0 7 -4 -8.17 3.35
 0 -7 4 2.44 3.85
 0 -7 -4 2.46 3.65
 0 -7 -4 1.23 3.77
 0 -7 4 -1.22 3.74
 0 7 -5 -2.14 2.99
 0 -7 5 -2.42 4.11
 0 -7 -5 3.67 3.95
 0 -7 -5 1.22 3.85
 0 -7 5 -4.85 4.84
 0 7 -6 -3.7 2.69
 0 -7 -6 -3.62 4.83
 0 -7 6 -4.8 4.45
 0 -7 6 -1.2 3.79
 0 -7 -6 -1.21 4.12
 0 7 -7 -1.54 2.81
 0 -7 7 -7.12 5.21
 0 -7 -7 -8.36 4.7
 0 -7 -7 -4.78 4.86
 0 -7 7 -2.38 4.5
 0 7 -8 -0.8 2.78
 0 -7 -8 -1.18 4.63
 0 -7 8 -5.87 4.61
 0 -7 -8 -4.72 4.64
 0 -7 8 -1.18 3.81
 0 7 -9 -0.82 2.81
 0 -7 -9 -2.32 5.46
 0 -7 9 -3.48 5.59
 0 -7 9 -6.98 5.32
 0 -7 -9 -5.81 5.39
 0 7 -10 0.85 2.69
 0 -7 10 -2.3 4.44
 0 -7 -10 -2.29 4.25
 0 -7 10 -5.74 4.9
 0 -7 11 -9.1 5.21
 0 7 -11 -0.88 3.02
 0 -7 -11 -6.74 6.08
 0 -7 11 -6.82 5.2
 0 -7 -11 -2.25 5.15
 0 7 -12 -0.92 3.4
 0 7 -12 1.17 2.49
 0 -7 -12 -3.31 3.92
 0 -7 -12 -1.1 4.01
 0 -7 13 -3.32 4.57
 0 7 -13 -0.61 2.56
 0 7 -13 -2.85 3.31
 0 7 -14 -1.98 3.28
 0 7 -14 0.64 2.77
 0 -7 -14 1.05 3.67
 0 -7 14 -1.1 3.46
 0 -7 14 -3.29 3.82
 0 -7 -14 -1.05 3.67
 0 7 -15 1.03 3.49
 0 7 -15 -1.34 3
 0 -7 -15 -2.06 4.19
 0 -7 15 -3.25 4.7
 0 -7 15 -4.33 4.62
 0 -7 -15 -4.13 4.06
 0 7 -16 4.25 3.87
 0 -7 -16 -1 3.87
 0 -7 16 2.14 3.55
 0 -7 -16 4.02 4.28
 0 -7 16 1.08 3.91
 0 7 -16 -2.83 3.23
 0 -7 17 -3.19 3.7
 0 7 -17 -1.49 3.07
 0 -7 17 -1.07 4.68
 0 -7 -17 -5.87 4.54
 0 -7 -17 -5.85 4.46
 0 -7 17 -4.23 4.84
 0 7 -18 2.35 3.44
 0 7 -18 -2.29 4.26
 0 -7 18 -3.3 3.91
 0 -7 18 1.05 3.91
 0 -7 -18 -1.9 3.24
 0 -7 18 1.04 3.64
 0 -7 -18 -2.85 3.52
 0 7 -19 0.83 3.54
 0 7 -19 -2.37 4.22
 0 -7 19 -1.14 3.59
 0 -7 19 -4.19 4.6
 0 -7 -19 -5.55 4.18
 0 -7 -19 0.92 3.55
 0 -7 19 -7.25 4.74
 0 7 -20 0.88 3.41
 0 7 -20 1.23 4.27
 0 -7 20 3.56 4.31
 0 -7 -20 -0.9 3.33
 0 -7 20 -1.04 3.78
 0 -7 20 5.14 4.04
 0 -7 -20 0.89 3.17
 0 7 -21 -8.88 4.32
 0 -7 21 -1.24 4.11
 0 -7 21 -2.04 3.87
 0 -7 21 -3.1 4.6
 0 7 -21 -3.77 3.84
 0 -7 22 -5.15 4.48
 0 7 -22 -1.31 4.66
 0 7 -22 2.98 4.1
 0 -7 23 1.34 4.45
 0 7 -23 1.36 4.61
 0 7 -23 2.07 4
 0 -7 24 1.4 4.86
 0 7 -24 1.4 4.98
 0 7 -24 6.53 4.64
 0 -7 25 -1.46 4.95
 0 7 -25 1.44 4.79
 0 -7 26 1.52 4.78
 0 7 -26 10.39 5.93
 0 -7 27 7.89 5.86
 0 7 -27 1.28 4.66
 0 7 -27 -1.52 5.53
 0 -7 28 8.22 5.85
 0 7 -28 -5.29 5.19
 0 7 -28 7.8 5.67
 0 -7 29 -1.71 5.38
 0 7 -29 1.6 5.44
 0 7 -29 -1.36 5.06
 0 8 0 43.84 5.18
 0 -8 0 26.81 6.51
 0 -8 0 26.85 6.97
 0 8 1 34.34 4.66
 0 8 -1 26.87 4.35
 0 -8 1 23.78 6.45
 0 -8 -1 52.14 8.14
 0 -8 -1 13.42 6.08
 0 -8 1 38.7 7.51
 0 -8 -2 -2.97 5.18
 0 -8 2 4.44 4.53
 0 8 -2 2.25 2.73
 0 8 2 0.67 2.54
 0 -8 -2 -2.98 4.42
 0 -8 2 13.35 5.61
 0 8 -2 3.39 2.68
 0 -8 -3 37.03 7.5
 0 -8 3 44.17 7.84
 0 8 -3 38.59 4.75
 0 8 -3 48.11 5.79
 0 8 3 41.86 5.22
 0 -8 -3 51.9 8.49
 0 -8 3 38.31 7.38
 0 -8 -4 39.76 7.61
 0 -8 4 51.17 8.3
 0 8 4 39.66 5.01
 0 8 -4 45.71 5.85
 0 -8 4 36.59 7.08
 0 -8 -4 42.75 7.46
 0 8 -4 41.58 4.96
 0 -8 5 8.7 5.28
 0 -8 -5 10.23 5.53
 0 8 -5 7.52 3.52
 0 -8 5 5.81 4.32
 0 -8 -5 11.69 5.43
 0 8 -5 3.98 2.48
 0 -8 -6 11.57 5.69
 0 -8 6 5.75 4.66
 0 8 -6 7.75 3.74
 0 -8 6 12.94 5.24
 0 -8 -6 7.23 4.81
 0 8 -6 6.87 2.84
 0 -8 7 27.01 6.75
 0 -8 -7 45.77 7.8
 0 8 -7 31.87 5.46
 0 -8 7 36.97 7.31
 0 -8 -7 45.76 8.15
 0 8 -7 36.04 4.56
 0 -8 -8 28.19 6.76
 0 -8 8 19.69 5.69
 0 8 -8 24.88 3.91
 0 8 -8 18.24 4.63
 0 -8 -8 29.63 6.92
 0 -8 8 12.66 5.29
 0 -8 -9 4.17 4.72
 0 8 -9 0.6 2.53
 0 8 -9 5.64 3.69
 0 -8 -9 1.39 4.73
 0 8 -10 36.9 4.62
 0 8 -10 26.19 5.31
 0 -8 11 54.06 8.31
 0 -8 11 45.98 7.68
 0 8 -11 42.11 6.2
 0 -8 12 6.66 4.74
 0 -8 -12 3.94 4.36
 0 -8 12 2.67 4.54
 0 -8 -12 2.62 4.35
 0 8 -12 4.14 3.61
 0 -8 13 10.54 5.1
 0 -8 -13 19.24 5.73
 0 -8 13 7.92 4.51
 0 -8 -13 17.94 5.8
 0 8 -13 8.57 3.84
 0 -8 -14 13.82 5.25
 0 -8 14 27.3 5.92
 0 -8 -14 15.07 5.24
 0 -8 14 18.28 5.62
 0 8 -14 18.81 4.85
 0 -8 15 5.13 4.58
 0 -8 -15 6.13 4.57
 0 -8 -15 11.06 5.33
 0 -8 15 14.2 5.35
 0 8 -15 17.21 5.26
 0 -8 16 3.8 4.51
 0 -8 -16 3.58 4.25
 0 -8 16 2.55 4.44
 0 -8 -16 3.6 4.27
 0 8 -16 5.93 4.4
 0 -8 -17 4.65 4.23
 0 -8 17 6.26 4.46
 0 -8 -17 1.17 3.98
 0 -8 17 3.79 4.4
 0 8 -17 4.9 4.27
 0 -8 18 21.3 6.53
 0 -8 -18 26.16 5.58
 0 -8 -18 30.56 6.1
 0 -8 18 34.7 6.79
 0 8 -18 21.51 5.66
 0 -8 -19 8.86 4.52
 0 -8 19 6.22 5.4
 0 -8 19 13.53 5.34
 0 -8 -19 16.5 5.12
 0 8 -19 7.83 4.66
 0 -8 -20 4.26 4.04
 0 -8 20 2.44 4.35
 0 -8 20 6.17 5.02
 0 -8 -20 8.58 4.36
 0 8 -20 -1.35 4.8
 0 8 -21 12.48 5.66
 0 8 -22 -2.85 5.51
 0 8 -23 1.47 4.76
 0 -8 23 -1.47 4.64
 0 8 -24 3.03 5.15
 0 -8 24 -1.53 4.94
 0 8 -25 3.12 5.67
 0 -8 25 9.51 5.89
 0 8 -26 12.82 6.21
 0 -8 26 19.75 6.61
 0 9 0 3.31 3.01
 0 9 1 3.22 3.38
 0 9 -1 -1.7 3.57
 0 9 -2 -3.53 3.65
 0 9 2 2.36 3.25
 0 9 -3 -3.64 4.27
 0 9 3 -0.77 3.02
 0 9 -4 -4.67 4.65
 0 9 4 0.75 2.73
 0 9 -5 -0.96 3.41
 0 -9 6 -3.37 6
 0 -9 6 -3.37 6
 0 9 -6 0.98 3.57
 0 -9 -7 -1.67 7.14
 0 -9 7 -5 6.89
 0 -9 7 -5 6.78
 0 -9 -7 -5.02 6.68
 0 9 -7 1.01 3.35
 0 -9 -8 9.91 6.25
 0 -9 8 -4.94 6.24
 0 -9 -8 -1.65 5.47
 0 -9 8 -3.3 6
 0 9 -8 1.04 3.44
 0 -9 -9 -6.48 7.7
 0 -9 9 -3.25 6.93
 0 -9 -9 -4.87 6.93
 0 9 -9 -3.2 4.27
 0 -9 10 -1.6 4.76
 0 -9 -10 -3.19 5.67
 0 -9 -10 -3.18 4.87
 0 -9 10 -3.21 4.91
 0 9 -10 1.1 3.73
 0 -9 11 -4.74 6.84
 0 -9 -11 -6.24 6.65
 0 -9 11 -3.17 6.23
 0 -9 -11 -3.13 6.67
 0 9 -11 1.13 4.02
 0 -9 -12 -7.65 5.45
 0 -9 12 -1.55 5.03
 0 -9 12 4.69 5.44
 0 -9 -12 -1.53 4.83
 0 9 -12 1.16 4.32
 0 -9 13 4.61 5.92
 0 -9 -13 -1.49 4.83
 0 -9 -13 -3 5.45
 0 -9 13 3.09 5.62
 0 9 -13 1.2 4.08
 0 -9 14 7.57 5.51
 0 -9 -14 1.46 5.09
 0 -9 14 3.05 5.31
 0 -9 -14 -1.47 5.77
 0 9 -14 -1.24 4.11
 0 -9 15 -10.45 5.97
 0 -9 -15 7.14 5.5
 0 -9 -15 -2.87 5.43
 0 -9 15 -1.51 5.24
 0 9 -15 1.28 4.54
 0 -9 -16 -2.78 5.16
 0 -9 16 -5.92 5.03
 0 -9 16 -4.48 6.06
 0 -9 -16 -1.4 5.29
 0 9 -16 1.32 4.58
 0 -9 -17 -2.73 5.06
 0 -9 17 -4.43 6.01
 0 -9 -17 -4.06 5.22
 0 -9 17 1.46 5.74
 0 9 -17 -5.42 4.93
 0 -9 -18 -5.31 5.12
 0 -9 18 1.46 5.32
 0 -9 -18 -3.96 4.8
 0 -9 18 -5.79 5.15
 0 9 -18 4.18 4.62
 0 9 -19 -1.43 4.87
 0 -9 -19 5.17 5.42
 0 -9 19 -5.8 5.69
 0 -9 19 -1.43 5.83
 0 -9 -19 5.13 4.95
 0 9 -20 4.41 5.12
 0 9 -21 3.02 5.37
 0 9 -22 -1.55 5.14
 0 10 0 346.94 19.8
 0 -10 0 287.57 23.88
 0 -10 0 313.86 24.49
 0 10 -1 25.74 5.7
 0 -10 1 14.15 7.98
 0 -10 -1 22.26 7.7
 0 -10 1 20.21 8.12
 0 -10 -1 12.15 7.25
 0 10 -2 288.53 17.53
 0 -10 -2 222.15 20.46
 0 -10 2 259.8 21.54
 0 -10 2 257.8 21.33
 0 -10 -2 272.58 21.99
 0 10 -3 29.99 5.68
 0 -10 3 24.04 8.6
 0 -10 -3 30.15 8.37
 0 -10 3 18.03 7.5
 0 -10 -3 16.08 7.82
 0 -10 4 143.14 16.02
 0 -10 -4 147.73 15.93
 0 10 -4 179 13.19
 0 -10 4 190.22 17.27
 0 -10 -4 151.26 16.1
 0 10 -5 5.42 4.9
 0 -10 -5 5.93 6.05
 0 -10 5 1.97 5.85
 0 -10 -5 1.97 5.86
 0 -10 5 -3.93 6.68
 0 10 -6 181.3 13.51
 0 -10 -6 160.05 16.24
 0 -10 6 171.16 16.77
 0 -10 -6 146.75 16.02
 0 -10 6 171.76 16.81
 0 10 -7 33.08 6.68
 0 -10 7 23.17 7.91
 0 -10 -7 17.39 7.91
 0 -10 -7 19.27 7.76
 0 -10 7 19.24 7.62
 0 10 -8 222.21 16.22
 0 -10 8 240.33 19.84
 0 -10 -8 262.85 20.42
 0 -10 8 207.57 18.7
 0 -10 -8 203.33 18.78
 0 10 -9 2.4 3.99
 0 -10 -9 3.74 5.56
 0 -10 9 13.17 7.65
 0 -10 9 13.09 7.47
 0 -10 -9 3.72 6.48
 0 10 -10 192.45 15.43
 0 -10 -10 208.53 18.76
 0 -10 10 217.14 18.94
 0 -10 10 231.59 19.09
 0 -10 -10 233.42 19.27
 0 -10 -11 16.11 7.34
 0 -10 11 23.62 7.92
 0 -10 11 16.46 6.44
 0 -10 -11 25.19 7.95
 0 10 -11 32.94 6.97
 0 -10 12 146.59 14.94
 0 -10 -12 145.66 14.76
 0 -10 -12 146.41 14.83
 0 -10 12 129.72 14.68
 0 10 -12 132.73 12.57
 0 -10 -13 -1.71 5.55
 0 -10 13 14.13 6.94
 0 -10 -13 8.61 6.14
 0 -10 13 7.12 6.61
 0 10 -13 21.39 6.36
 0 -10 14 83.45 11.65
 0 -10 -14 100.23 12.22
 0 -10 -14 92.58 11.98
 0 -10 14 54.45 10.13
 0 10 -14 81.09 9.81
 0 -10 -15 3.27 6.19
 0 -10 15 15.44 7.43
 0 -10 -15 -1.65 5.6
 0 -10 15 6.93 7.17
 0 10 -15 7.06 5.14
 0 -10 16 87.52 12.05
 0 -10 -16 117.2 12.94
 0 -10 -16 86.05 11.6
 0 -10 16 98.51 12.4
 0 10 -16 114.51 11.82
 0 -10 -17 -1.55 5.52
 0 -10 17 1.68 5.84
 0 -10 -17 3.12 5.44
 0 -10 17 1.69 6.16
 0 10 -17 4.46 5.84
 0 -11 0 2.31 6.64
 0 -11 0 2.3 7.62
 0 -11 1 -4.61 7.46
 0 -11 -1 -6.93 8.4
 0 -11 -1 -2.3 6.82
 0 -11 1 4.59 7.02
 0 -11 -2 2.3 6.62
 0 -11 2 2.3 7.44
 0 -11 2 2.28 6.78
 0 -11 -2 -2.29 6.58
 0 -11 3 -2.29 7.77
 0 -11 -3 4.58 7.01
 0 -11 3 -4.54 8.26
 0 -11 -3 2.28 5.86
 0 -11 4 15.89 8.08
 0 -11 -4 4.55 7.16
 0 11 -4 1.19 4.05
 0 -11 -4 -2.26 6.92
 0 -11 4 -4.51 7.49
 0 -11 -5 -2.25 6.69
 0 -11 5 2.25 7.28
 0 11 -5 6.09 5.04
 0 -11 5 4.47 6.64
 0 -11 -5 -11.2 7.62
 0 -11 6 -4.44 7.18
 0 -11 -6 2.23 7.01
 0 11 -6 -5 4.91
 0 -11 6 -2.2 7.13
 0 -11 -6 2.21 7.33
 0 -11 7 -2.2 7.29
 0 -11 -7 -4.38 6.71
 0 11 -7 3.84 4.46
 0 -11 7 -10.9 7.59
 0 -11 -7 4.36 6.47
 0 -11 -8 -2.16 7.85
 0 -11 8 -2.17 7.72
 0 -11 -8 -2.15 7.12
 0 -11 8 -2.15 7.66
 0 11 -8 -3.94 4.67
 -1 0 -2 8.47 0.85
 -1 0 -2 11.08 1.04
 -1 0 2 11.64 1.19
 -1 0 -2 12.71 1.19
 -1 0 -3 0.53 0.67
 -1 0 -3 -0.13 0.71
 1 0 3 0.27 0.55
 -1 0 3 0.45 0.71
 1 0 -3 0.29 0.68
 -1 0 -3 -0.15 0.68
 1 0 4 70.62 3.81
 1 0 -4 69.96 3.88
 1 0 4 66.86 3.88
 1 0 4 71.95 3.82
 -1 0 -4 77.05 3.86
 -1 0 4 70.17 3.91
 1 0 -4 69.67 3.64
 1 0 4 68.59 3.79
 -1 0 -4 72.39 4.03
 -1 0 -4 76.18 4.12
 1 0 5 1.51 0.7
 -1 0 -5 0.2 1
 -1 0 -5 0.63 0.92
 1 0 5 0.87 0.79
 1 0 -5 -0.39 0.7
 -1 0 5 0.56 0.72
 1 0 5 -0.37 0.62
 -1 0 5 0.15 0.73
 1 0 5 0.13 0.64
 1 0 -5 0.3 0.78
 1 0 6 197.23 8.98
 -1 0 -6 194.14 9.83
 1 0 -6 200.1 9.23
 -1 0 6 221.94 9.41
 -1 0 6 191.85 9.14
 1 0 6 192.27 8.97
 -1 0 -6 194.22 9.67
 1 0 -6 196.38 9.17
 1 0 6 196.72 9.61
 1 0 6 192.1 9.02
 -1 0 -7 -0.77 1.22
 1 0 7 1.84 1.01
 1 0 7 0.57 0.57
 -1 0 -7 1.23 1.42
 -1 0 7 0.2 0.91
 1 0 -7 0.38 0.9
 -1 0 7 0.59 0.79
 1 0 7 0.78 0.69
 1 0 7 -0.12 0.55
 1 0 -8 117.79 6.2
 1 0 8 125.87 6.03
 1 0 8 124.09 6.15
 -1 0 8 138.11 6.96
 1 0 -8 129.45 6.77
 -1 0 8 138.84 6.37
 1 0 8 132.5 6.07
 1 0 8 118.71 7
 -1 0 -8 135.77 7.62
 1 0 -9 0.28 0.7
 1 0 -9 -0.51 1.06
 -1 0 9 1.93 1.28
 -1 0 -9 0.79 1.5
 1 0 9 0.21 0.47
 1 0 -9 0.99 0.83
 1 0 9 0.1 0.53
 1 0 9 -0.65 1.23
 1 0 -10 0.28 0.74
 -1 0 -10 1.33 1.62
 1 0 10 -0.71 1.26
 1 0 -10 1.45 1.22
 1 0 10 0.1 0.57
 1 0 -10 0.56 0.71
 1 0 10 1.07 0.62
 1 0 11 -0.09 0.57
 1 0 11 1.16 1.4
 1 0 -11 0.4 0.67
 1 0 -11 -0.98 1.32
 1 0 11 0.36 0.56
 1 0 -11 0.13 0.71
 1 0 -12 -0.13 0.67
 1 0 -12 1.45 1.42
 1 0 12 -0.83 1.48
 1 0 -12 -0.52 0.71
 1 0 12 -0.48 0.55
 1 0 12 0.73 0.55
 1 0 -13 -0.79 1.5
 1 0 -13 -0.24 0.69
 1 0 -13 0.73 0.71
 1 0 -14 71.87 5.21
 1 0 -14 58.93 3.23
 1 0 -14 58.46 3.24
 1 0 14 57.45 4.97
 1 0 -15 -0.1 0.59
 1 0 -15 0.1 0.56
 1 0 15 -1.51 1.75
 1 0 16 67.67 5.53
 1 0 -16 52.71 2.89
 1 0 -16 55.78 2.9
 1 0 -16 61.29 5.16
 1 0 -17 0.53 1.79
 1 0 17 2.25 2.21
 1 0 -18 66.81 5.7
 -1 0 18 53.3 5.02
 1 0 18 58.37 5.61
 -1 0 19 1.04 1.96
 -1 0 -19 0.76 2.72
 1 0 19 -2.47 2.2
 -1 0 -20 0.81 2.68
 1 0 -20 -0.72 2.61
 -1 0 20 -0.54 1.93
 -1 0 -21 3.41 3.23
 1 0 -21 -0.76 2.65
 -1 0 21 -2.26 2.26
 -1 0 -22 12.56 3.86
 1 0 -22 8.8 3.4
 -1 0 22 14.16 3.14
 1 0 -23 0.84 2.65
 -1 0 -23 -0.94 3.27
 -1 0 23 2.46 2.5
 1 0 23 -0.73 2.77
 1 0 -24 37.03 5.59
 -1 0 -24 38.37 5.97
 1 0 24 41.32 5.45
 -1 0 -25 3.08 3.73
 1 0 -25 2.77 3.36
 1 0 25 -2.38 2.83
 1 0 -26 24.15 5.19
 -1 0 -26 28.92 5.79
 1 0 26 28.82 4.94
 1 0 -27 1.01 3.68
 -1 0 -27 1.11 4.05
 1 0 27 -2.57 3.48
 -1 0 27 1.45 2.95
 1 0 -28 -2.11 4
 -1 0 -28 3.47 4.63
 1 0 28 1.78 3.79
 -1 0 28 4.52 3.21
 1 0 -29 -1.1 4.25
 1 0 29 -0.92 3.74
 -1 0 29 -0.78 2.84
 1 0 -30 1.14 3.98
 1 0 30 -1.9 3.87
 1 0 -31 4.75 4.82
 -1 0 -31 -1.29 4.67
 1 0 31 -2.95 3.72
 -1 0 -32 3.98 4.73
 1 0 -32 3.69 4.67
 1 0 32 10.13 4.52
 -1 0 -33 2.75 5.09
 1 0 -33 -2.55 4.54
 1 0 33 3.13 3.72
 1 0 -34 5.29 5.46
 -1 0 -34 2.83 5.04
 1 0 34 -1.08 4.15
 1 0 -35 6.83 5.27
 -1 0 -35 4.37 5.92
 1 0 35 -1.11 4.27
 1 0 -36 1.41 5.44
 -1 0 -36 -4.51 6.31
 1 0 36 8.69 5.79
 1 0 -37 -1.45 5.71
 -1 0 -37 6.19 5.74
 1 0 37 4.47 4.83
 1 -1 0 0.56 0.99
 1 -1 0 1.42 0.69
 1 -1 0 1.12 0.95
 1 1 0 -0.3 0.51
 1 -1 1 2313.57 94.29
 1 -1 1 2240.83 94.62
 1 -1 -1 2200.87 94.64
 1 -1 1 2266.38 94.63
 1 -1 -1 2170.81 94.63
 -1 -1 1 2308.7 93.94
 1 1 -1 2271.02 93.93
 -1 1 -2 7.69 1.07
 1 -1 2 7.91 1.2
 1 1 2 8.42 1.02
 1 -1 2 8.74 1.01
 -1 1 -2 8.7 0.94
 1 -1 2 9.65 1.33
 1 -1 -2 8.46 1.28
 1 1 -2 7.68 0.93
 -1 1 -2 7.91 0.99
 1 -1 2 9.11 1
 -1 -1 2 9.22 0.99
 1 -1 2 8.56 1.29
 1 -1 -2 12.07 1.46
 -1 1 -3 537.86 24.05
 -1 -1 3 576.94 24.09
 1 -1 3 576.25 24.12
 1 1 -3 564.65 24.07
 -1 1 3 571.8 24.37
 1 -1 3 569.76 24.46
 -1 1 -3 576.27 24.46
 1 -1 -3 545.71 24.47
 -1 1 3 596.58 24.43
 1 -1 3 547.49 24.12
 -1 1 -3 603.96 24.17
 1 -1 3 584.56 24.47
 1 -1 -3 542.31 24.44
 -1 1 -3 593.82 24.48
 1 1 3 554.9 24.33
 -1 1 -3 585.46 24.29
 -1 1 -4 50.37 3.27
 1 1 4 51.03 3.52
 -1 -1 4 54.34 3.12
 -1 -1 4 51.02 3.21
 1 -1 4 56.08 3.22
 -1 1 -4 55.91 3.25
 1 1 -4 55.26 3.35
 -1 1 4 54.92 3.32
 1 -1 4 52.4 3.36
 1 -1 -4 53.05 3.37
 -1 1 -4 50.35 3.33
 -1 1 4 49.47 3.24
 -1 1 -4 55.75 3.38
 -1 -1 -4 55.9 3.36
 -1 1 -4 51.13 3.33
 1 -1 -4 53.84 3.41
 1 -1 4 54.64 3.39
 -1 1 -5 228.47 10.39
 -1 -1 5 236.85 10.23
 1 1 5 207 10.6
 -1 -1 5 191.05 10.18
 1 -1 5 224.73 10.2
 -1 1 -5 195.75 10.05
 -1 -1 -5 230.11 10.33
 1 1 5 230.52 10.26
 -1 1 5 213.54 10.09
 -1 1 -5 215.27 10.19
 1 -1 -5 210.12 10.2
 -1 1 5 212.91 10.08
 -1 1 -5 229.14 10.48
 1 -1 5 222.03 10.19
 -1 1 -5 220.34 10.22
 1 -1 -5 209.34 10.2
 1 -1 5 208.26 10.12
 -1 -1 6 25.3 2.43
 -1 1 6 26.35 1.79
 1 1 -6 29.02 2.43
 1 1 6 21.8 2.12
 -1 -1 -6 22.97 2.25
 -1 1 -6 23.57 2.5
 1 1 6 19.31 2.49
 -1 1 -6 30.56 2.54
 -1 -1 6 30.66 2.5
 1 -1 6 26.7 2.29
 -1 1 -6 21.45 2.18
 -1 -1 6 25.72 2.49
 -1 1 6 25.58 2.06
 -1 1 6 24.95 2.06
 1 -1 -6 26.37 2.23
 -1 1 -6 30.96 2.33
 1 -1 -6 23.55 2.21
 1 -1 -6 27.61 2.24
 1 -1 6 26.41 2.17
 -1 1 -6 30.43 2.3
 1 -1 6 29.5 2.28
 -1 1 7 1356.36 56.51
 1 1 -7 1407.81 57.31
 1 -1 7 1347.31 56.77
 1 -1 -7 1320.57 56.78
 -1 1 -7 1350.26 56.81
 -1 1 -7 1322.75 57.64
 1 -1 -7 1349.75 57.17
 -1 1 7 1355 56.7
 -1 1 7 1290.46 56.06
 1 1 7 1353.1 57.08
 -1 -1 -7 1416.92 57.19
 1 -1 -7 1362.91 56.82
 -1 1 -7 1329.26 56.8
 1 -1 7 1367.97 57.25
 1 -1 7 1336.97 56.76
 -1 1 7 1335.8 56.68
 -1 1 -7 1367.17 57.4
 -1 -1 7 1397.37 57.46
 1 -1 -8 0.36 0.91
 1 -1 8 -0.18 0.86
 -1 1 8 0.17 0.85
 -1 1 -8 0.37 0.9
 -1 -1 8 1.54 1.39
 -1 1 -8 -0.31 1.28
 1 1 -8 -0.28 1.09
 -1 1 8 2.33 1.05
 1 -1 -8 -0.28 1.25
 1 1 8 -0.18 0.84
 -1 1 -8 1.75 1.56
 1 1 8 0.76 0.99
 -1 1 8 -0.34 0.64
 1 -1 8 0.29 0.85
 1 1 8 0.72 0.97
 1 -1 8 0.36 0.85
 -1 1 -8 1.11 0.89
 -1 1 8 0.17 0.82
 1 -1 -8 0.9 0.91
 1 -1 -9 2853.61 117.71
 -1 1 -9 2815.96 117.74
 1 -1 -9 2841.71 117.72
 -1 1 -9 2837.55 117.75
 -1 1 9 2741.97 117.59
 -1 1 -9 2907.79 118.89
 -1 1 -9 2814.39 119.18
 1 -1 -9 2891.92 118.69
 1 1 9 2955.23 118.48
 -1 1 9 2756.59 117.44
 -1 1 9 2847.16 117.97
 1 1 -9 2912.86 118.66
 1 -1 9 2869.45 118.75
 1 -1 9 2823.48 117.71
 1 1 9 2836.14 117.64
 1 1 -9 2750.72 117.99
 -1 1 9 2835.94 117.61
 1 -1 9 2780.98 117.69
 1 1 -9 2808.35 118.02
 1 1 9 2804.67 117.63
 1 1 -10 11.1 1.62
 1 1 10 6.98 1.23
 -1 1 -10 8.91 2.13
 -1 1 10 8.2 1.26
 -1 1 -10 12.71 1.49
 -1 1 10 5.47 1.46
 1 1 -10 9.67 1.97
 1 -1 -10 8.49 1.89
 1 1 -10 7.39 1.52
 1 1 10 9.87 1.37
 -1 1 -10 8.14 2.07
 1 1 10 10.64 1.95
 -1 1 10 7.64 1.31
 1 -1 10 13.58 2.04
 1 -1 10 8.53 1.29
 1 -1 -10 8.53 1.32
 1 -1 10 10.99 1.38
 -1 1 -10 8.89 1.39
 -1 1 10 8.76 1.28
 1 -1 -10 11.67 1.44
 1 -1 -11 526.33 22.75
 -1 1 11 518.26 23.48
 1 1 -11 555.34 24.19
 -1 1 -11 515.46 24.66
 -1 -1 -11 572.37 24.56
 1 -1 -11 558.13 24.38
 -1 1 -11 530.1 22.81
 -1 1 11 499.22 22.65
 1 1 11 518.45 23.8
 1 -1 11 541.38 24.74
 -1 1 11 505.35 22.93
 -1 1 -11 519.22 22.79
 -1 1 11 515.67 22.68
 1 -1 11 543.08 24.37
 1 1 -11 531.91 23.12
 1 -1 11 539.02 22.82
 1 1 11 482.28 22.56
 1 1 -11 528.14 23.11
 1 -1 -11 516.13 22.73
 1 -1 11 535.58 22.81
 1 1 11 513.07 22.61
 -1 1 -11 571.31 24.71
 1 1 12 8.72 1.23
 1 1 -12 6.28 1.41
 -1 1 -12 4.89 1.15
 -1 1 12 7.76 1.21
 1 1 12 4.19 1.03
 1 1 -12 7.92 2.05
 -1 1 -12 5.34 2.24
 1 -1 12 6.86 1.18
 1 -1 -12 6.08 1.15
 1 -1 12 6.85 2.04
 1 -1 -12 6 1.85
 -1 1 12 5.35 1.35
 1 1 12 4.66 1.74
 1 -1 12 9.06 2.03
 1 -1 12 5 1.07
 1 -1 -12 5.55 1.11
 1 1 -12 6.73 1.4
 -1 1 12 6.06 1.13
 -1 1 -12 6.61 1.18
 1 -1 -13 19.55 1.73
 -1 1 -13 22.79 3.39
 1 1 -13 17.7 1.91
 1 1 13 15.54 1.55
 -1 1 -13 17.12 1.78
 1 1 13 15.46 1.53
 1 1 -13 15.26 1.87
 1 1 -13 14.17 2.62
 1 -1 -13 14.76 1.62
 -1 -1 -13 15.15 1.59
 1 -1 -13 20.23 1.79
 1 -1 -13 23.74 3.26
 1 -1 13 16.54 2.75
 -1 1 13 17.29 2.13
 1 1 13 19.71 2.64
 1 -1 13 16.89 2.77
 1 -1 13 17.25 1.68
 -1 1 -13 14.23 1.67
 1 -1 13 19.34 1.73
 1 1 -14 9.28 2.32
 1 1 -14 13.28 1.71
 1 1 14 12.22 1.26
 1 -1 14 14.07 1.52
 1 -1 -14 11.38 1.4
 1 -1 14 14.53 1.52
 1 1 -14 14.85 1.73
 1 1 14 12.97 1.3
 -1 -1 -14 10.38 1.29
 1 -1 -14 11.41 1.44
 1 -1 -14 18.04 3
 1 -1 14 15.24 2.85
 -1 1 14 13.66 2.03
 1 1 14 11.59 2.32
 -1 1 -14 15.52 2.97
 1 -1 -14 11.9 1.37
 -1 1 -14 15.42 1.59
 -1 1 -14 10.92 1.42
 1 1 -15 29.34 3.57
 -1 -1 -15 24.18 1.82
 1 -1 -15 27.24 2.1
 -1 1 -15 27.86 2.15
 -1 -1 15 22.82 2.34
 -1 1 15 39.49 3.21
 1 -1 15 31.49 3.89
 1 1 15 29.18 3.44
 1 1 15 25.81 1.75
 1 -1 -15 29.01 2.08
 1 -1 15 28.57 2.17
 1 1 -15 30.09 2.46
 1 1 -15 27.9 2.38
 1 -1 -15 23.59 1.97
 1 1 15 27.37 1.79
 1 -1 15 30.37 2.21
 -1 1 -15 24.27 3.83
 -1 1 -15 29.25 2.14
 -1 -1 16 1.52 1.2
 1 -1 -16 4.13 0.99
 1 -1 16 3.17 0.9
 1 1 -16 5.68 1.24
 1 1 16 3.29 1.89
 -1 1 16 4.85 1.69
 1 -1 16 4.8 2.44
 -1 1 -16 3.43 0.89
 -1 1 -16 2.01 2.43
 1 1 -16 0.53 1.85
 -1 1 -16 2.72 0.94
 1 -1 -16 1.87 0.84
 1 1 -16 2.57 1.05
 1 -1 -16 4.61 0.93
 1 -1 16 2.6 0.93
 1 -1 -17 931.3 39.91
 1 1 -17 1024.98 40.47
 1 -1 17 908.03 40.07
 1 -1 17 906.79 40.03
 -1 -1 17 994.78 40.55
 1 -1 17 1040.54 43.8
 1 1 17 1028.7 42.83
 -1 1 17 989.35 41.85
 1 -1 17 905.32 40.06
 1 1 -17 1005.71 40.46
 1 -1 -17 931 39.9
 1 1 -17 1023.13 43.3
 1 -1 18 4 0.95
 -1 -1 18 2.85 1.13
 1 -1 18 3.7 0.92
 1 -1 18 4.63 0.96
 1 1 -18 3.39 1.1
 1 1 -18 1.79 2.18
 1 1 -18 3.11 1.03
 -1 1 18 3.61 2.07
 1 1 18 5.8 2.32
 -1 1 -19 922.53 41.28
 1 1 -19 867.92 36.76
 -1 1 19 896.26 38.84
 1 1 19 854.63 39.51
 1 1 -19 856.9 36.76
 -1 1 20 8.63 2.33
 1 1 20 8.17 2.76
 1 1 -20 8.11 1.05
 1 1 -20 9.44 1.16
 1 1 -20 10.18 3.21
 1 1 -20 8.3 1.08
 1 1 -20 6.62 1.07
 -1 -1 -20 1.58 3.01
 -1 1 -20 10.61 3.5
 -1 1 -21 10.3 3.53
 -1 -1 -21 8.39 3.45
 1 -1 -21 18.25 3.86
 1 1 -21 6.96 3.06
 -1 1 21 14.34 2.86
 1 -1 21 13.44 3.63
 1 1 -21 22.29 4.22
 -1 1 -22 -0.9 2.98
 1 -1 -22 1.6 2.59
 -1 -1 -22 0.89 3.08
 1 1 -22 -2.2 3.07
 -1 1 22 2.51 2.07
 1 -1 22 -0.78 2.96
 1 1 -22 0.81 2.41
 1 -1 -23 3.37 3.07
 -1 -1 -23 7.47 3.47
 -1 1 -23 -0.94 3.05
 1 1 -23 0.77 2.68
 -1 1 23 7.86 2.61
 1 -1 23 0.82 3.21
 1 1 -23 3.41 3.04
 1 1 24 6.34 2.82
 1 -1 24 2.55 3.46
 -1 1 24 3.27 2.26
 1 1 -24 3.58 3.12
 -1 -1 24 6.87 3.3
 -1 1 -24 -1.97 3.18
 -1 -1 -24 1.96 3.33
 1 -1 -24 1.77 2.93
 1 -1 25 56.86 7.57
 1 -1 25 59.31 6.94
 -1 1 25 61.49 5.78
 1 1 -25 67.65 7.53
 1 -1 -25 66.56 7.39
 -1 -1 25 58.34 6.68
 -1 1 -25 64.67 7.48
 1 1 25 66.25 6.5
 -1 -1 -25 64.61 7.63
 1 -1 26 -1.08 3.4
 1 1 26 -1.54 2.85
 1 -1 26 -2.76 3.61
 -1 -1 26 0.82 3.31
 1 -1 -26 6.77 4.19
 1 1 -26 -0.98 3.64
 -1 1 -26 9.63 4.96
 -1 -1 -26 2.14 4.14
 1 -1 27 447.6 25.22
 -1 1 -27 447.51 25.14
 1 1 -27 450.64 24.8
 1 -1 -27 426.85 24.43
 -1 -1 -27 437.74 25.2
 1 -1 27 435.56 24.31
 1 1 27 412.04 23.1
 -1 -1 27 455.72 23.83
 1 -1 28 7.02 4.34
 1 1 28 4.15 3.38
 1 -1 28 2.95 3.51
 -1 -1 28 -3.48 3.71
 -1 1 -28 13.89 5.23
 -1 -1 -28 9.31 4.65
 1 1 -28 4.27 4.41
 1 -1 -28 1.05 3.91
 1 1 -29 93.32 9.71
 1 -1 29 95.65 9.41
 1 -1 29 98.34 10.19
 -1 -1 29 107.06 9.28
 1 -1 -29 92.01 9.46
 -1 1 -29 92.49 9.98
 1 1 29 97.43 8.8
 -1 -1 -29 101.64 10.47
 1 -1 30 3.16 4.28
 1 1 30 5.35 3.8
 -1 -1 30 -0.93 3.78
 1 -1 30 1.26 3.96
 -1 -1 -30 2.51 4.27
 -1 1 -30 -1.24 4.42
 1 1 -30 -1.16 3.74
 1 -1 -30 -2.28 3.87
 1 -1 31 8.65 4.54
 1 1 31 -1.84 3.49
 -1 -1 31 0.96 3.64
 1 -1 31 1.3 3.98
 -1 1 -31 6.44 4.87
 -1 -1 -31 2.6 4.21
 1 1 -31 6.02 4.29
 1 -1 -31 -2.36 4.47
 1 -1 32 5.55 4.04
 -1 -1 32 3.96 3.68
 1 1 32 -2.86 3.67
 -1 -1 32 -2.77 4.6
 -1 -1 -32 -1.35 4.47
 1 -1 -32 3.67 4.45
 1 1 -32 -3.76 4.55
 -1 1 -32 -3.99 4.73
 1 -1 33 -2.28 4.23
 -1 -1 33 4.3 4.98
 1 -1 33 -5.55 4.61
 -1 1 -33 5.49 5.76
 -1 -1 -33 6.97 4.96
 1 -1 -33 1.27 4.7
 1 1 -33 -1.3 4.09
 1 -1 34 -1.17 4.15
 -1 -1 34 -1.48 4.65
 1 -1 34 2.86 4.62
 1 1 -34 -1.34 4.78
 -1 1 -34 5.67 5.04
 1 -1 -34 7.85 5.04
 1 -1 35 55.13 7.77
 -1 -1 35 57.87 9.24
 1 -1 35 47.1 8.4
 1 1 -35 56.84 8.71
 1 -1 36 6.15 4.83
 -1 -1 36 6.27 5.58
 1 -1 36 7.56 5.83
 1 1 -36 -1.43 5.53
 1 -1 -36 5.56 5.84
 -1 1 -36 1.5 5.34
 1 -1 37 52.96 8.27
 -1 -1 37 67.7 10.13
 1 -1 37 54.4 9.08
 -1 1 -37 55.5 9.71
 1 1 -37 41.38 8.73
 1 -1 -37 68.87 9.62
 1 -2 0 3.47 1.72
 1 -2 0 2.82 1.6
 -1 -2 0 0.69 1.6
 -1 -2 0 3.13 1.77
 1 -2 0 1.64 0.97
 -1 2 0 0.65 0.98
 1 -2 -1 717.7 33.27
 1 -2 1 729.45 33.27
 -1 -2 1 766.2 33.57
 -1 -2 -1 719.48 33.51
 1 2 -1 757.24 32.36
 -1 -2 1 744.7 33.56
 -1 -2 -1 719.62 33.55
 1 -2 1 747.96 33.3
 1 -2 -1 721.6 33.27
 -1 2 -1 791.85 32.58
 -1 2 1 791.13 32.11
 1 -2 -1 742.6 31.93
 1 -2 1 802.05 32.42
 -1 2 2 43.54 1.92
 -1 2 -2 48.7 2.91
 1 -2 2 47.55 2.78
 1 -2 -2 47.27 3.39
 -1 -2 -2 46.38 3.45
 1 -2 2 47.25 3.44
 -1 -2 2 47.63 3.58
 1 2 2 37.18 2.98
 1 2 -2 39.38 1.61
 -1 -2 2 53.01 3.73
 1 -2 -2 48.55 3.37
 1 2 2 40.76 3.05
 -1 -2 -2 43.34 3.4
 1 -2 2 43.28 3.26
 1 2 -2 44.98 2.49
 -1 2 -2 36.14 2.5
 -1 -2 2 45.72 2.56
 -1 2 -3 388.65 17.15
 1 -2 3 392.14 17.03
 -1 2 -3 378.01 17.38
 -1 2 3 392.88 17.32
 -1 -2 3 370.5 16.63
 1 2 -3 362.64 16.58
 1 -2 3 375.12 17.41
 1 2 3 384.54 17.45
 1 -2 -3 358.84 17.36
 1 2 -3 374.57 17.53
 1 2 -3 373.02 15.85
 -1 2 -3 351.5 16.6
 1 2 3 360.25 17.33
 1 -2 3 373.3 17.4
 1 2 -3 356.7 17.45
 -1 2 -3 364.05 17.29
 -1 2 3 369.4 17.19
 1 -2 -3 355.39 17.33
 -1 2 3 365.06 15.72
 -1 2 4 69.25 4.5
 1 -2 4 72.33 4.59
 -1 2 -4 76.04 4.79
 -1 2 4 75.54 4.58
 -1 2 -4 66.62 4.56
 1 2 -4 68.48 4.14
 -1 -2 4 77.1 4.26
 1 -2 -4 70.7 4.74
 1 2 4 72.4 4.68
 1 -2 4 65.16 4.55
 -1 2 -4 65.21 4.11
 1 2 -4 68.62 3.49
 -1 -2 4 67.18 3.38
 1 -2 4 71.78 4.68
 1 2 4 73.65 4.69
 -1 2 -4 71.6 4.68
 1 -2 -4 69.63 4.67
 -1 2 4 68.36 3.38
 -1 2 5 960.26 39.55
 1 2 -5 915.27 39.42
 -1 2 -5 911.81 39.89
 -1 2 -5 860.12 39.55
 -1 2 5 881.09 39.4
 -1 2 -5 914.77 39.19
 -1 -2 5 880.42 38.35
 1 2 -5 924.54 38.56
 1 -2 5 902.16 39.22
 -1 -2 5 929.72 39.22
 1 -2 -5 883.06 39.62
 -1 2 -5 881.32 39.59
 1 2 5 931.87 39.68
 1 -2 5 952.59 39.77
 1 -2 5 930.78 39.73
 1 2 5 944.25 39.71
 1 -2 -5 906.45 39.66
 -1 2 5 905.35 38.45
 -1 2 6 16.81 1.83
 1 -2 -6 17.32 1.82
 1 2 6 22.62 2.5
 1 2 -6 25.21 2.62
 -1 2 -6 15.04 2.56
 1 2 6 27.18 2.7
 -1 2 6 22.05 2.45
 1 -2 -6 16.58 2.37
 1 -2 6 17.96 2.35
 -1 2 -6 18.42 2.41
 -1 2 6 18.15 2.29
 -1 2 -6 23.41 2.58
 1 -2 6 22.55 2.33
 1 -2 -6 18.21 2.43
 1 -2 6 17.99 2.39
 1 2 -6 21.95 2.13
 -1 -2 6 22.03 1.89
 -1 2 -6 24.23 2.46
 -1 -2 6 23.23 2.37
 1 2 -7 418.25 18.95
 -1 2 -7 418.68 19.6
 -1 2 7 392.91 18.51
 -1 2 7 386.28 18.14
 1 -2 -7 408.78 18.04
 1 -2 -7 386.2 17.25
 -1 2 7 415.17 18.61
 1 -2 7 386.25 18.61
 -1 -2 7 422.84 18.84
 1 -2 -7 417.41 18.83
 1 -2 7 412.36 18.85
 1 2 7 409.91 18.74
 1 -2 -7 410.99 18.79
 1 2 7 408.34 18.71
 1 -2 7 432.4 18.91
 1 2 -7 417 18.4
 -1 -2 7 415.72 18.08
 -1 2 -7 407.68 18.7
 1 2 -8 4.99 1.64
 -1 2 -8 4.77 1.55
 -1 -2 8 5.59 1.42
 -1 2 -8 5.39 1.95
 1 2 8 5.41 1.61
 1 2 -8 4.13 1.72
 1 -2 8 3.24 1.39
 1 -2 -8 2.77 1.25
 1 -2 -8 1.81 0.68
 -1 2 8 1.58 1.24
 -1 -2 8 4.33 1.49
 1 2 8 1.14 1.22
 1 -2 8 2.15 1.55
 1 -2 -8 -0.3 1.33
 1 -2 -8 2.4 1.36
 -1 2 8 3.44 1.26
 1 -2 8 3.99 1.55
 1 2 -9 383.78 18.52
 -1 2 9 401.63 17.18
 -1 2 -9 385.7 19.22
 -1 2 9 384.8 17.81
 -1 2 -9 401.89 18.45
 1 2 -9 400.66 18.31
 -1 -2 9 384.76 18.44
 1 -2 9 366.91 18.29
 1 -2 -9 392.72 18.07
 1 2 9 372.54 17.87
 1 -2 9 414.25 18.24
 1 -2 -9 372.34 16.8
 1 -2 -9 393.17 17.96
 -1 2 9 385.48 17.81
 1 -2 9 391.81 18.13
 1 -2 -9 401.33 18.14
 1 2 9 409.09 18.04
 1 2 -10 59.08 4.65
 -1 2 10 50.94 3.42
 -1 2 -10 65.15 5.44
 -1 2 10 59.47 3.96
 -1 2 -10 63.44 4.59
 1 -2 10 50.73 4.3
 -1 -2 10 57.59 4.56
 1 2 10 60.7 4.01
 1 -2 -10 48.7 3.9
 1 -2 10 53.44 4.04
 1 -2 -10 48.65 3.14
 1 -2 -10 57.4 4.21
 -1 2 -10 52.03 4.68
 1 -2 10 51.45 3.98
 1 -2 -10 59.41 4.12
 1 2 10 50.85 3.82
 -1 2 10 52.87 3.78
 -1 2 11 330.87 16
 -1 2 -11 370.45 17.3
 -1 -2 11 329.77 17.15
 1 -2 11 348.56 17.18
 -1 2 11 348.77 15.92
 -1 2 -11 345.89 17.89
 1 2 -11 368.26 17.32
 -1 2 11 326.49 15.98
 -1 2 -11 371.78 17.76
 1 -2 -11 326.96 16.66
 1 -2 11 347.28 16.39
 1 -2 -11 341.76 16.3
 1 2 11 355.43 16.2
 1 2 11 364.49 16.21
 1 -2 -11 358.6 16.4
 1 -2 11 373.4 16.55
 -1 2 12 73.82 4.78
 1 2 12 92.16 5.1
 1 -2 12 78.51 5.14
 1 -2 -12 83.72 5.15
 1 -2 -12 81.48 5.14
 1 -2 12 86.84 5.29
 1 2 12 78.46 4.93
 -1 2 12 74.98 4.44
 1 2 12 76.19 5.43
 -1 2 -12 78.27 6.25
 1 -2 -12 79.2 5.71
 -1 2 12 79.84 4.87
 -1 2 -12 77.95 6.46
 -1 2 12 92.11 5.13
 1 2 -12 82.92 6.03
 -1 2 -12 81.84 5.97
 -1 2 13 133.57 7.28
 1 -2 -13 127.54 8.31
 -1 2 -13 158.03 9.35
 1 2 13 143.93 8.12
 -1 2 13 126.06 6.97
 -1 2 13 133.14 7.25
 1 -2 13 153.56 7.81
 1 2 13 134.89 7.29
 1 -2 -13 139.5 7.57
 1 -2 13 132.97 7.6
 1 2 13 139.47 7.35
 1 -2 -13 156.29 7.74
 -1 2 -13 149.93 8.96
 1 2 -13 144.78 8.73
 -1 2 -13 141.26 9.39
 -1 2 13 145.52 7.74
 -1 2 -14 8.4 2.84
 1 2 14 4 1.27
 1 -2 14 2.88 1.51
 1 -2 -14 3.45 1.37
 1 2 -14 6.67 2.26
 -1 2 -14 4.14 2.45
 -1 2 14 6.82 1.37
 1 -2 -14 3.34 1.85
 -1 2 14 3.73 1.34
 1 2 14 6.64 1.89
 1 -2 14 8.94 1.74
 -1 2 -14 9.24 2.5
 1 2 14 6.05 1.47
 1 -2 -14 5.86 1.53
 -1 2 14 4.56 1.36
 -1 2 15 203.37 10.08
 -1 2 -15 210.45 12.37
 -1 2 -15 220.16 12.59
 -1 2 15 201.97 10.22
 1 2 15 208.24 11.31
 1 2 -15 200.98 11.94
 1 -2 15 202.03 12.16
 1 -2 15 191.12 10.36
 1 2 15 213.87 10.09
 1 -2 -15 221.74 10.41
 1 -2 -15 216.93 10.39
 1 -2 15 223.92 10.61
 1 2 15 211.61 10.12
 -1 2 15 195.42 10.04
 -1 2 16 0.27 1.33
 1 2 16 4.4 1.93
 1 2 16 1.56 1.11
 1 -2 -16 1.22 1.15
 1 -2 16 0.56 1.33
 1 -2 -16 0.97 1.1
 1 -2 16 1.12 1.3
 1 2 16 2.55 1.18
 -1 2 16 3.02 1.27
 -1 2 16 1.53 1.17
 -1 2 17 146.13 7.56
 1 -2 17 151.53 8.03
 1 -2 -17 155.71 7.79
 1 2 17 151.92 7.45
 -1 2 -17 149.5 7.86
 -1 2 17 151.96 7.65
 -1 2 -17 133.14 7.67
 1 -2 17 162.86 8.13
 1 -2 -17 143.72 7.68
 1 2 17 145.77 7.41
 -1 2 17 145.8 8.12
 1 2 17 157.53 9.16
 1 2 18 4.95 1.19
 -1 2 18 4.4 1.28
 -1 2 18 4.76 1.31
 -1 2 -18 8.2 1.56
 -1 2 -18 8.66 1.68
 1 2 18 9.84 2.54
 -1 2 18 5.54 1.78
 -1 -2 18 9.17 3.32
 1 -2 18 8.38 1.76
 1 -2 -18 6.81 1.5
 1 -2 18 7.53 1.71
 1 -2 -18 3.44 1.46
 1 2 18 8.77 1.38
 1 2 -19 89.92 7.13
 -1 2 -19 77.24 4.57
 1 2 19 67.2 3.98
 -1 2 -19 77.04 7.18
 -1 2 19 69.69 5.12
 1 -2 19 93.14 7.77
 1 2 19 85.02 6.34
 -1 2 -19 66.34 4.45
 -1 -2 19 86.38 7.8
 1 -2 19 110.89 8.09
 1 -2 19 79.07 4.83
 1 -2 -19 69.27 4.32
 1 -2 19 80.1 4.88
 1 -2 -19 73.31 4.36
 1 2 19 67.65 3.97
 -1 2 -19 74.99 7.36
 1 2 20 39.78 2.49
 1 2 -20 47.61 5.33
 1 2 20 40.09 2.47
 1 -2 -20 35.49 2.83
 -1 -2 -20 36.28 2.65
 -1 2 20 48.38 4.13
 -1 2 -20 53.23 5.95
 1 -2 20 46.8 5.84
 1 2 20 42.48 4.55
 -1 -2 20 72.76 6.87
 1 -2 20 62.85 6.43
 -1 2 -20 44.72 3.21
 1 -2 -20 37.33 2.79
 1 -2 20 42.53 3.31
 1 2 -20 48.93 3.52
 -1 2 -20 39.02 3.05
 1 2 -20 47.16 3.52
 1 -2 -20 40.44 2.87
 1 -2 20 42.6 3.34
 1 -2 -21 73.06 6.74
 1 2 21 71 5.9
 1 -2 21 79.31 7.5
 -1 2 21 55.28 4.7
 -1 2 -21 67.96 6.97
 1 -2 -21 47.26 3.24
 1 2 -21 61.55 4.01
 1 -2 21 59.79 3.92
 -1 -2 21 71.56 7.35
 1 -2 21 77.39 7.43
 -1 2 -21 61.44 3.8
 -1 2 -21 56.13 3.77
 1 -2 -21 58.1 3.48
 1 -2 21 62.9 4.05
 1 2 -21 67.63 4.12
 1 -2 -21 50.93 3.25
 1 2 -21 64.81 6.48
 1 2 -22 15.98 1.92
 1 2 -22 16.91 1.92
 -1 2 -22 14.77 1.74
 1 -2 22 15.84 4.31
 -1 -2 22 21.31 4.7
 1 -2 22 7.07 3.53
 -1 2 22 18.01 2.83
 -1 2 -22 13.24 1.7
 1 -2 -22 15.89 4.05
 -1 2 -22 16.25 4.34
 1 2 -22 22.46 4.17
 -1 -2 23 21.41 4.9
 1 -2 23 21.65 4.85
 -1 2 -23 20.77 4.71
 1 -2 -23 25.98 4.65
 -1 2 23 30.41 3.59
 1 -2 23 26.62 5.02
 1 2 -23 25.07 4.55
 -1 2 24 5.26 2.38
 1 -2 24 3.8 3.15
 1 -2 24 -1.04 3.44
 -1 -2 24 1.07 3.55
 1 2 -24 0.92 3.62
 1 -2 -24 -1.76 3.33
 -1 2 -24 -0.99 3.28
 1 2 -24 -0.87 2.9
 1 -2 25 46.22 6.41
 1 2 25 42.56 5.18
 1 -2 25 36.98 6.1
 -1 -2 25 33.59 6.16
 1 2 -25 36.63 5.78
 -1 2 -25 42.43 6.22
 1 -2 -25 38.78 5.92
 1 2 -25 41.02 6.01
 1 -2 26 4.07 4.07
 1 2 26 -2.15 2.96
 1 -2 26 -1.14 3.68
 -1 -2 26 1.17 4.25
 1 2 -26 -2.01 3.74
 -1 2 -26 5.39 4.24
 1 -2 -26 2.89 3.65
 1 2 -26 1.9 3.52
 1 -2 27 33.71 6.22
 1 2 27 33.48 5.02
 -1 -2 27 40.18 6.93
 1 -2 27 20.22 5.64
 1 2 -27 24.21 5.54
 -1 2 -27 33.6 6.23
 1 -2 -27 25.21 5.32
 1 2 -27 28.61 5.51
 1 -2 28 17.5 5.23
 1 2 28 17.02 3.9
 1 -2 28 23.55 6.06
 -1 -2 28 7.6 4.45
 -1 -2 28 14.5 5.02
 1 2 -28 17.57 4.86
 -1 2 -28 11.63 4.84
 1 2 29 9.63 3.61
 1 -2 29 15.82 5.33
 -1 -2 29 6.57 5.28
 1 -2 29 19.34 5
 -1 2 -29 12.06 5.17
 -1 -2 29 13.78 4.75
 1 -2 -29 12 5.02
 1 2 -29 14.86 4.75
 -1 -2 30 16.28 4.99
 1 -2 30 12.84 4.61
 -1 -2 30 8.16 4.65
 1 -2 30 13.38 5.55
 1 2 -30 16.62 5.01
 -1 2 -30 7.5 4.76
 1 -2 -30 12.48 4.94
 -1 -2 31 13.33 5.22
 1 -2 31 9.63 5.22
 -1 -2 31 8.45 4.8
 1 -2 31 5.54 4.61
 -1 2 -31 5.18 4.52
 1 -2 -31 2.35 4.29
 1 2 -31 11.07 4.93
 1 -2 32 1.24 4.59
 -1 -2 32 -1.14 4.3
 1 -2 32 1.43 4.5
 -1 -2 32 1.46 5.07
 -1 2 -32 -1.34 4.67
 1 2 -32 6.38 5.1
 1 -2 -32 -1.22 4.62
 1 -2 33 6.35 5.08
 -1 -2 33 5.83 4.98
 -1 -2 33 4.51 5.69
 1 -2 33 1.47 4.9
 -1 2 -33 4.16 5.15
 1 -2 -33 10.09 5.38
 1 2 -33 9.25 5.38
 -1 -2 34 -1.2 4.52
 1 -2 34 1.3 4.54
 -1 -2 34 -4.65 5.28
 1 -2 34 -1.52 4.65
 1 -2 -34 -1.3 4.64
 -1 2 -34 8.58 5.51
 1 2 -34 1.37 4.99
 -1 -2 35 11.01 5.46
 1 -2 35 13.38 5.97
 -1 -2 35 14.38 5.82
 1 -2 35 3.12 5.8
 -1 2 -35 10.31 6.1
 1 -2 -35 5.39 5.3
 1 2 -35 8.53 5.59
 1 -2 36 2.73 5.46
 -1 -2 36 3.29 5.32
 1 -2 36 -1.6 5.32
 -1 2 -36 -4.55 5.51
 1 2 -36 5.87 5.76
 1 -2 -36 6.95 5.65
 -1 3 0 3.33 1.49
 1 -3 0 6.05 2.68
 -1 -3 0 5.49 2.68
 1 -3 0 3.25 2.37
 -1 -3 0 2.48 2.28
 -1 -3 1 4010.11 172.2
 1 -3 1 4043.43 171.97
 -1 -3 -1 4092.11 172.21
 1 -3 -1 4014.82 171.96
 -1 3 -1 4274.28 170.66
 -1 3 1 4349.39 170.26
 1 -3 1 3829.56 170.33
 1 -3 1 3993.5 171.93
 -1 -3 1 4081.86 172.26
 -1 -3 -1 4158.53 172.28
 1 -3 -1 4038.47 171.99
 1 -3 2 82.84 6.18
 1 -3 -2 87.3 6.33
 -1 -3 -2 79.52 6.19
 -1 -3 2 89.41 6.39
 -1 3 -2 83.27 5.28
 -1 3 2 90.39 4.75
 1 -3 -2 78.57 6.09
 -1 -3 -2 73.95 6.11
 -1 -3 2 79.94 6.24
 1 -3 2 78.42 6.02
 -1 3 -3 691.26 29.51
 -1 3 3 677.98 28.35
 -1 -3 3 701.48 30.82
 1 -3 -3 662.07 30.42
 1 -3 3 669.35 30.41
 -1 -3 -3 682.73 30.7
 1 3 -3 645.6 28.14
 -1 3 -3 601.19 28.85
 -1 -3 3 650.31 30.61
 -1 -3 -3 673.13 30.65
 1 -3 -3 665.52 30.41
 1 -3 3 650.06 30.32
 -1 -3 4 50.03 3.77
 -1 -3 4 44.92 4.47
 -1 -3 -4 52.1 4.61
 1 -3 4 46.32 4.43
 1 -3 -4 44.24 4.36
 1 3 -4 54.05 4.02
 -1 3 -4 48.78 3.99
 -1 3 4 49.64 2.99
 1 3 -4 47.11 3.01
 -1 3 -4 43.91 3.56
 -1 -3 4 45.7 4.52
 1 -3 -4 53.06 4.57
 -1 -3 -4 55.28 4.8
 1 -3 4 50.18 4.56
 -1 -3 5 242.24 11.66
 -1 3 5 224.74 10.46
 1 -3 5 244.27 12.55
 -1 -3 5 237.41 12.65
 1 -3 -5 228.15 12.42
 -1 -3 -5 232.79 12.61
 -1 3 -5 237.16 12.05
 1 3 -5 236.16 11.77
 -1 3 -5 224.33 11.36
 1 3 -5 211.93 10.57
 -1 -3 -5 247.42 12.76
 1 -3 -5 220.83 12.37
 1 -3 5 231.01 12.45
 -1 -3 5 248.08 12.8
 -1 -3 6 80.82 5.48
 -1 3 6 86.84 4.7
 1 -3 -6 87.25 6.27
 -1 -3 6 95.36 6.65
 -1 -3 -6 90.98 6.3
 1 -3 6 84.91 6.12
 1 3 -6 89.04 5.81
 -1 3 -6 95.57 6.22
 1 3 -6 84.12 4.81
 -1 -3 6 74.21 4.63
 -1 3 -6 89.53 5.55
 1 -3 6 85.41 6.15
 1 -3 -6 88.78 6.24
 -1 -3 6 85.74 6.47
 -1 -3 -6 96.27 6.55
 -1 -3 7 1360.75 60.04
 1 -3 -7 1389.21 60.74
 -1 -3 7 1413.14 61.01
 -1 -3 -7 1449.6 61
 1 -3 7 1437.62 60.83
 -1 3 7 1338.06 59
 1 3 -7 1450.44 60.46
 -1 3 -7 1423.98 60.88
 -1 -3 7 1471.9 61.17
 1 -3 -7 1354.29 60.73
 1 -3 7 1514.58 60.97
 -1 -3 -7 1411.48 60.94
 -1 -3 7 1356.77 59.01
 1 3 -7 1409.01 59.22
 -1 3 -7 1363.42 59.85
 -1 3 -8 41.42 3.71
 1 3 -8 37.76 3.23
 -1 -3 8 33.54 3.02
 -1 -3 8 39.36 3.8
 -1 -3 8 44.41 4.4
 1 -3 -8 49.04 4.33
 -1 -3 -8 46.95 4.4
 -1 3 8 44.74 3.27
 1 -3 8 42.08 4.07
 1 -3 8 49.78 4.31
 -1 -3 -8 42 4.13
 -1 -3 8 46.85 4.45
 1 -3 -8 37.87 4.02
 1 3 -8 41.42 3.97
 -1 3 -8 47.49 4.45
 -1 3 -9 3616.75 154.85
 1 3 -9 3698.69 154.39
 -1 -3 9 3706.47 155.14
 1 -3 -9 3670.32 153.37
 -1 3 -9 3683.54 156
 1 3 -9 3696.06 155.4
 1 -3 -9 3657.87 155.36
 1 -3 9 3750.08 155.4
 -1 -3 9 3679.75 155.63
 -1 -3 -9 3780.04 155.6
 1 -3 -9 3631.73 155.34
 -1 -3 -9 3824.52 155.62
 1 -3 9 3691.75 155.37
 -1 -3 9 3713.85 155.69
 1 3 -10 12.71 2.57
 -1 3 -10 8.08 2.27
 1 3 -10 12.26 2.18
 1 -3 -10 6.61 1.39
 -1 3 -10 11.79 2.88
 1 -3 10 9.66 2.19
 1 -3 -10 6.92 2.16
 1 -3 10 11.44 2.4
 1 -3 -10 7.38 2.28
 1 3 -11 1507.78 64.19
 -1 3 -11 1517.03 64.47
 1 -3 11 1486.54 64.4
 1 -3 -11 1520.58 64.45
 1 -3 -11 1457.19 62.6
 -1 3 -11 1527.29 65.62
 1 3 -11 1471.77 64.84
 1 -3 -11 1483.1 64.37
 1 -3 11 1504.93 64.45
 1 3 -12 23.95 3.19
 -1 3 -12 25.25 3.31
 1 -3 12 24.08 3.13
 -1 3 -12 20.18 3.57
 1 -3 -12 23.42 2.92
 1 -3 12 20.58 3.02
 1 -3 -12 25.42 3.2
 1 3 -12 23.54 3.32
 1 -3 -12 24.01 2.14
 1 -3 -13 22.44 2.24
 1 -3 -13 24.54 3.02
 -1 3 -13 23.62 3.56
 1 -3 13 39.23 3.67
 1 3 -13 26.88 3.66
 -1 3 -13 32.54 4.34
 -1 3 13 23.41 2.37
 1 3 -13 25 3.47
 1 -3 -13 28.1 3.2
 1 -3 13 25.96 3.21
 1 -3 14 0.42 1.6
 1 -3 -14 -0.4 1.53
 1 -3 -14 0.4 1.42
 1 -3 14 1.69 1.66
 1 -3 -14 -0.22 0.99
 -1 3 -14 0.54 2.04
 1 3 -14 -1.55 1.91
 1 -3 15 308.27 15.4
 1 -3 -15 319.22 15.26
 1 -3 15 306.79 15.36
 1 -3 -15 299.3 15.1
 1 -3 -15 294.93 14.28
 1 -3 16 37.84 3.9
 1 -3 16 40.79 3.91
 1 -3 -16 37.26 3.68
 1 -3 -16 42.65 3.86
 -1 3 -16 47.34 5.68
 1 -3 17 1070.7 48.13
 -1 -3 17 1099.05 48.48
 1 -3 17 1027.14 46.15
 1 -3 -17 1019.51 45.83
 1 3 -17 1079.24 48.04
 -1 3 -17 1075.48 48.8
 1 -3 17 1042.5 46.18
 1 -3 -17 1058.25 45.91
 1 -3 18 3.77 2.85
 -1 -3 18 3.13 2.79
 1 -3 -18 0.7 1.58
 1 -3 18 1.23 1.74
 1 3 -18 2.15 2.76
 -1 3 -18 -3.76 3.06
 -1 3 -18 4.19 3.11
 1 -3 18 1.23 1.8
 1 -3 -18 0.7 1.65
 -1 3 -18 5.87 3.27
 1 -3 19 1042.18 46.53
 -1 -3 19 1076.89 46.87
 1 -3 19 994.81 43.69
 1 -3 -19 934.32 43.11
 -1 3 -19 1000.39 46.25
 -1 3 -19 1065.63 47.15
 1 3 -19 976 45.9
 -1 3 -19 1096.17 46.69
 1 -3 -19 952 43.14
 1 -3 19 977.04 43.64
 -1 3 -20 6.68 3.24
 -1 -3 20 3.56 3.19
 1 -3 20 13.75 3.89
 -1 3 -20 16.76 4.04
 1 -3 -20 10.12 2.01
 1 -3 -20 8.57 1.99
 1 -3 20 5.94 2.17
 1 -3 20 6.37 2.14
 -1 3 -20 9.12 3.9
 1 3 -20 8.72 3.55
 1 -3 21 141.29 8.74
 1 -3 -21 151.29 8.32
 -1 3 -21 160.38 11.66
 -1 3 -21 170.66 11.76
 1 -3 -21 153.69 10.86
 1 -3 21 175.71 12.04
 -1 -3 21 167.59 12.1
 1 3 -21 160.55 11.19
 -1 3 -21 141.39 11.49
 1 -3 21 155.43 8.92
 1 -3 -21 145.65 8.21
 -1 3 -22 -5.69 3.86
 1 -3 -22 1.54 2.92
 -1 3 -22 2.76 3.28
 -1 -3 22 -2.01 3.33
 1 -3 22 -1.94 3.14
 1 3 -22 -1.74 2.89
 1 -3 -23 9.82 3.55
 -1 3 -23 2.89 3.28
 1 -3 23 4.11 3.5
 -1 -3 23 6.35 4.02
 1 3 -23 9.15 3.91
 1 -3 24 5.52 3.93
 1 -3 -24 0.87 3.34
 -1 3 -24 8.03 3.94
 1 -3 24 13.01 4.26
 -1 -3 24 -2.23 3.7
 1 3 -24 2.87 3.48
 1 -3 25 146.33 12.49
 -1 -3 25 172.17 13.35
 -1 3 -25 160.12 12.55
 1 -3 -25 154.14 11.75
 1 -3 25 149.02 12.56
 1 3 -25 167.33 12.36
 1 -3 26 2.33 4.59
 1 -3 26 9.6 4.64
 -1 -3 26 4.91 4.65
 1 -3 -26 7.66 4.16
 -1 3 -26 13.08 5
 1 3 -26 17.78 4.98
 1 3 -26 5.16 4.07
 1 -3 27 360.6 23.18
 -1 -3 27 466.53 25
 1 3 -27 424.95 23.26
 1 -3 -27 368.7 22.11
 -1 3 -27 359.24 22.49
 1 -3 27 408.93 23.91
 1 3 -27 334.61 21.93
 1 -3 28 2.47 4.3
 1 -3 28 2.62 4.36
 -1 -3 28 4.01 4.32
 -1 3 -28 9.47 4.73
 1 -3 -28 11.56 5.18
 1 3 -28 2.27 4.38
 1 3 -28 -1.11 3.69
 -1 -3 29 134.79 12.75
 1 -3 29 97.07 11.2
 1 3 -29 158.01 12.33
 -1 3 -29 125.17 11.66
 1 -3 29 146.03 12.6
 1 3 -29 105.86 10.68
 1 -3 30 7.83 5.22
 1 -3 30 2.84 4.6
 -1 -3 30 12.98 5.36
 1 3 -30 -1.23 4.28
 -1 3 -30 5.09 4.73
 1 3 -30 4.76 4.51
 1 -3 31 6.71 4.88
 1 -3 31 10.32 5.79
 -1 -3 31 4.48 5.43
 -1 3 -31 2.63 4.47
 1 3 -31 -1.27 4.82
 -1 -3 31 2.62 4.67
 1 -3 32 -2.76 5.22
 1 -3 32 -1.52 4.66
 -1 -3 32 3.09 4.72
 -1 -3 32 4.01 5.05
 -1 3 -32 2.72 5.14
 1 3 -32 1.32 4.59
 1 -3 33 7.1 5.38
 -1 -3 33 -2.71 5.32
 -1 -3 33 4.78 5.67
 1 -3 33 4.72 5.47
 1 3 -33 1.36 4.85
 -1 3 -33 -2.81 4.77
 1 -3 34 -2.91 5.3
 -1 -3 34 -4.14 5.22
 1 -3 34 8.11 5.64
 -1 -3 34 1.64 5.17
 1 3 -34 4.22 5.32
 -1 3 -34 14.48 6.45
 1 -3 35 86.55 10.95
 -1 -3 35 81.23 10.59
 -1 -3 35 82.83 11.3
 1 -3 35 88.4 12.08
 -1 3 -35 58.23 9.84
 1 3 -35 63.86 9.83
 -1 -3 36 -1.42 5.79
 1 -3 36 10.66 7.15
 -1 3 -36 1.54 5.82
 1 3 -36 3 5.9
 1 -3 36 -8.55 6.09
 -1 -3 36 1.74 5.91
 -1 -4 0 -0.66 2.66
 -1 4 0 2.22 1.76
 1 -4 0 1.87 2.32
 1 -4 0 0.63 2.08
 -1 -4 0 1.99 2.61
 -1 -4 1 799.03 37.18
 1 -4 1 785.04 36.85
 -1 -4 -1 790.74 37.13
 1 -4 -1 760.46 36.72
 1 -4 1 777.91 36.83
 1 -4 -1 754.51 36.71
 -1 -4 -1 742.78 36.87
 -1 -4 1 835.44 37.33
 -1 4 1 830.14 34.8
 -1 4 -1 813.93 35.14
 -1 -4 2 23.17 3.85
 -1 -4 -2 23.19 4
 -1 -4 -2 21.19 3.82
 -1 -4 2 27.15 4.09
 1 -4 -2 23.73 3.81
 1 -4 2 27.32 3.96
 1 -4 -2 11.9 3.5
 1 -4 2 26.15 3.75
 -1 4 2 21.42 2.38
 -1 4 -2 18.35 2.66
 1 -4 3 916.01 41.51
 1 -4 -3 856.93 41.34
 -1 -4 -3 967.95 42.01
 -1 -4 3 898.59 41.72
 -1 4 -3 920.61 40.1
 -1 4 3 912.99 39.06
 1 4 -3 884.36 38.65
 1 -4 3 907.78 41.51
 -1 -4 3 931.13 41.88
 -1 -4 -3 980.36 42.07
 1 -4 -3 833.19 41.21
 -1 -4 4 1.31 2.49
 -1 -4 -4 0.66 2.23
 1 4 -4 -3.1 1.57
 -1 4 -4 0.33 1.57
 -1 4 4 1.13 1.08
 1 4 -4 3.32 1.8
 -1 4 -4 -1.29 1.53
 1 -4 -4 0.62 2.31
 1 -4 4 -0.61 2.19
 -1 -4 -4 -1.31 2.44
 -1 -4 4 0.65 2.48
 1 -4 4 5.52 2.53
 1 -4 -4 -0.62 2.25
 -1 -4 -5 641.21 31.4
 1 -4 -5 649.92 31.21
 -1 -4 5 647.63 31.42
 1 -4 5 670.6 31.31
 1 4 -5 686.57 28.74
 -1 4 -5 631.59 29.41
 -1 -4 -5 645.08 31.42
 1 -4 -5 649.75 31.18
 -1 -4 5 654.56 31.46
 1 -4 5 647.32 31.15
 1 4 -5 672.14 30.16
 -1 4 -5 678.66 30.38
 -1 4 -6 13.25 2.76
 1 4 -6 18.66 2.98
 -1 -4 6 14.26 3.41
 -1 -4 -6 10.97 3.19
 1 4 -6 17.02 2.05
 -1 4 -6 10.78 2.27
 1 -4 -6 14.68 3.16
 1 -4 6 13.32 3.23
 1 -4 6 19.9 3.48
 1 -4 -6 9.15 2.81
 -1 -4 6 19.32 3.71
 -1 -4 -6 5.79 2.59
 1 4 -7 661.75 28.15
 -1 4 -7 596.01 28.71
 -1 -4 7 694.37 30.94
 -1 -4 -7 641.86 30.63
 1 -4 -7 663.13 30.42
 1 -4 7 642.76 30.29
 -1 4 7 639.52 27.91
 1 4 -7 624.06 29.43
 -1 4 -7 642.18 29.85
 1 -4 7 623.06 30.22
 -1 -4 7 662.28 30.71
 -1 -4 -7 623.1 30.43
 1 -4 -7 605.59 30.15
 -1 -4 8 12.76 3.39
 -1 -4 -8 10.65 3.19
 -1 4 -8 13.51 2.45
 1 4 -8 16.43 2.23
 1 -4 -8 7.18 2.75
 1 4 -8 19.33 2.87
 -1 4 -8 21.63 3.36
 1 -4 8 14.24 3.21
 -1 -4 -8 8.74 3.01
 -1 -4 8 4.44 2.86
 1 -4 -8 9.54 2.81
 1 -4 8 5.91 2.68
 -1 -4 -9 443.08 22.74
 1 -4 -9 438.23 22.55
 -1 -4 9 469.72 23.02
 1 -4 9 446.5 22.56
 -1 4 -9 440.4 21.47
 1 4 -9 464.44 20.95
 -1 -4 -9 464.47 22.9
 1 -4 9 471.9 22.73
 1 -4 -9 490.73 22.92
 -1 -4 9 473.43 23.05
 1 4 -9 449.02 22.15
 -1 4 -9 426.86 22.43
 -1 4 -10 4.97 2.48
 1 -4 -10 -2.31 2.39
 1 -4 10 4.64 2.51
 -1 4 -10 6.16 2.09
 1 4 -10 1.37 1.63
 -1 -4 -10 2.42 2.42
 -1 -4 10 5.02 2.59
 1 -4 10 2.33 2.33
 1 -4 -10 1.16 2.02
 -1 -4 10 1.86 2.61
 -1 -4 -10 -0.6 2.44
 1 -4 11 448.97 22.28
 -1 -4 11 454.23 22.6
 -1 -4 -11 473.06 22.54
 1 -4 -11 463.05 22.32
 1 -4 -11 454.05 20.08
 -1 4 -11 428.81 21.46
 1 4 -11 451.4 21.07
 -1 -4 11 469.44 22.71
 1 -4 -11 439.69 22.16
 -1 -4 -11 430.18 22.28
 1 -4 11 424.81 22.12
 -1 -4 12 11.09 2.77
 -1 -4 -12 3.47 2.27
 -1 -4 -12 16.1 3.1
 -1 -4 12 10.98 3.1
 -1 4 -12 10.38 2.55
 1 -4 12 11.98 2.9
 1 -4 -12 5.58 2.34
 1 -4 -12 11.82 1.9
 1 -4 12 9.15 2.68
 1 -4 -12 11.21 2.6
 1 4 -12 10.48 2.36
 1 -4 13 418.3 21.17
 1 -4 -13 409.16 20.97
 1 -4 -13 427.26 21.09
 1 -4 13 397.4 21
 1 -4 -13 449.85 19.24
 -1 4 -13 418.94 20.89
 1 4 -13 413.19 20.51
 1 -4 -14 2.14 1.97
 1 -4 14 11.23 2.78
 -1 -4 14 7.62 2.73
 1 -4 14 3.79 2.75
 1 4 -14 8.15 2.56
 1 -4 -14 9.14 1.77
 1 -4 -14 10.24 2.58
 1 -4 14 10.7 2.73
 1 4 -14 7.23 2.73
 -1 4 -14 9.09 3.15
 1 -4 15 255.13 14.46
 -1 -4 15 246.57 14.23
 1 -4 15 241.17 13.72
 1 -4 -15 231.82 13.32
 1 4 -15 256.58 13.79
 -1 4 -15 237.54 14.79
 1 4 -15 249.46 14.41
 1 -4 15 262.4 13.83
 1 -4 -15 226.23 13.26
 -1 -4 16 20.25 4
 1 -4 16 15.62 3.48
 1 4 -16 14.2 3.41
 1 -4 -16 14.95 2.84
 1 -4 16 16.66 3.31
 1 4 -16 12.3 3.42
 1 -4 -16 18.45 3.2
 1 -4 16 17.2 3.18
 -1 4 -16 14.27 3.58
 1 4 -17 133.97 9.77
 -1 4 -17 151 10.17
 -1 -4 17 150.31 10.6
 1 -4 17 156.05 10.68
 1 -4 17 136.1 9.26
 1 -4 -17 138.08 9.04
 -1 4 -17 141.62 10.9
 1 4 -17 150.48 10.49
 1 -4 17 156.87 9.58
 1 -4 -17 151.38 9.23
 1 -4 18 -1.65 2.38
 1 -4 -18 2.94 2.24
 -1 -4 18 -2.46 2.98
 1 -4 18 0.8 2.85
 1 4 -18 -4.77 2.95
 -1 4 -18 -0.78 2.84
 1 -4 -18 -0.97 2.01
 1 -4 18 0.55 2.24
 -1 4 -18 -0.92 3.26
 -1 4 -18 0.73 2.65
 -1 4 -19 143.66 10.12
 -1 -4 19 146.75 10.46
 1 -4 19 157.62 10.65
 1 -4 19 118.26 8.38
 1 -4 -19 106.42 7.79
 -1 4 -19 134.73 9.98
 1 4 -19 133.8 9.99
 -1 4 -19 146.41 10.95
 1 -4 19 111.24 8.23
 1 -4 -19 109.56 7.86
 -1 -4 20 5.6 3.25
 1 -4 20 3.62 3.49
 -1 4 -20 1.7 2.96
 -1 4 -20 -1.73 3.07
 1 -4 -20 -0.46 1.82
 1 -4 20 -3.25 2.69
 1 -4 -20 1.37 1.92
 1 -4 20 -1.62 2.77
 -1 4 -20 0.99 3.52
 1 4 -20 -1.76 3.45
 1 -4 -21 99.35 6.77
 -1 4 -21 108.61 9.38
 -1 4 -21 114.95 9.36
 -1 4 -21 91.45 9.01
 1 4 -21 96.24 8.85
 -1 -4 21 116.93 9.97
 1 -4 21 116.13 9.58
 1 -4 -21 87.88 6.62
 -1 4 -22 -3.83 3.48
 -1 4 -22 -1.9 2.99
 -1 -4 22 -2.1 3.57
 1 4 -22 -0.96 3.18
 -1 4 -22 7.46 4.03
 1 -4 22 -1.02 3.84
 -1 4 -23 92.28 8.89
 1 -4 23 102.09 9.56
 -1 -4 23 105.3 9.95
 -1 4 -23 81.98 8.81
 1 4 -23 96.75 9.05
 -1 4 -23 79.47 9.07
 1 -4 24 3.4 3.57
 -1 4 -24 1.07 3.82
 -1 -4 24 -2.34 3.78
 -1 4 -24 5.18 3.77
 1 4 -24 4.17 3.63
 -1 4 -24 1.14 3.5
 1 -4 25 41.82 6.92
 -1 -4 25 44.26 7.17
 -1 4 -25 37.7 6.32
 1 4 -25 26.03 5.89
 1 -4 26 -1.26 4.27
 -1 -4 26 3.87 4.79
 -1 4 -26 4.48 4.32
 1 4 -26 6.79 4.9
 -1 -4 27 25.67 6.08
 1 -4 27 26.32 6.39
 1 4 -27 17.53 5.21
 -1 4 -27 17.43 5.18
 1 -4 27 27.99 6.3
 1 4 -28 4.72 4.47
 1 -4 28 -1.38 4.33
 -1 -4 28 8.47 5.13
 -1 4 -28 -1.21 4.2
 1 -4 28 -2.87 5.1
 1 4 -28 2.41 4.1
 1 4 -29 19.96 5.65
 1 4 -29 25.73 6.38
 1 -4 29 30.16 6.73
 -1 -4 29 23.52 6.44
 1 -4 29 24.91 6.51
 -1 4 -29 26.25 6.37
 1 4 -30 -3.86 4.78
 1 4 -30 -3.81 4.32
 -1 -4 30 12.23 5.67
 1 -4 30 4.49 4.84
 1 -4 30 1.5 4.84
 -1 4 -30 -3.89 4.62
 1 4 -31 22.57 5.95
 1 4 -31 14.48 6.21
 -1 -4 31 14.27 6.26
 1 -4 31 17.08 6.24
 1 -4 31 12.23 6.25
 -1 4 -31 13.45 5.51
 1 4 -32 -4.1 5.46
 1 -4 32 -6.44 5.73
 -1 -4 32 -3.28 5.31
 1 -4 32 14.05 6.45
 -1 4 -32 -6.95 4.95
 1 4 -32 -1.36 4.86
 -1 4 -33 -1.43 5.73
 1 4 -33 11.27 6.01
 1 -4 33 6.38 5.56
 -1 -4 33 5.08 6.17
 1 -4 33 13.31 5.8
 -1 4 -34 -1.48 4.9
 -1 -4 34 -6.4 5.94
 1 4 -34 -7.26 5.6
 1 -4 34 9.78 6.63
 -1 -4 34 3.49 6.08
 1 -4 34 -6.86 5.7
 -1 4 -35 -4.56 5.97
 1 4 -35 2.99 5.32
 -1 -4 35 4.86 5.76
 1 -4 35 6.67 6.31
 1 -4 35 -1.77 6.15
 -1 -4 35 7.19 6.8
 -1 5 0 1.22 1.78
 -1 5 -1 918.05 41.01
 -1 5 1 929.04 40.74
 -1 5 -2 122.92 7.85
 -1 5 2 122.34 7.32
 1 5 -3 17.82 3.01
 -1 5 -3 24.72 3.22
 -1 5 3 22.88 2.7
 1 5 -3 15.76 2.14
 -1 5 4 9.21 1.99
 -1 5 -4 13.29 2.62
 1 5 -4 12.43 2.65
 1 5 -4 11.61 2.03
 -1 5 -4 11.96 2.38
 1 5 -5 14.13 2.14
 -1 5 -5 18.88 2.81
 1 5 -5 19.14 3.03
 -1 5 -5 13.99 2.93
 -1 5 5 17.96 2.4
 -1 5 6 44.42 3.7
 -1 5 -6 56.99 4.58
 1 5 -6 46.92 3.73
 -1 5 -6 42.5 4.65
 -1 5 -7 146.38 9.79
 -1 5 -7 146.68 9.02
 1 5 -7 165.56 8.53
 -1 5 -8 58.83 4.96
 1 5 -8 50.06 4.16
 -1 5 -9 894.09 40.77
 1 5 -9 928.63 40.08
 1 5 -10 22.09 3.87
 1 -5 10 25.68 3.92
 -1 -5 -10 26.21 4.42
 -1 5 -10 21.41 3.33
 1 5 -10 22.09 3.01
 1 5 -11 289.8 14.38
 -1 5 -11 250.3 15.63
 1 5 -11 274.1 15.66
 -1 -5 11 285.45 15.58
 1 -5 11 303.24 15.87
 -1 -5 -11 251.79 15.85
 -1 -5 -11 306.06 16.6
 1 5 -12 47.95 5.51
 -1 -5 -12 58.47 6.23
 -1 5 -12 68.36 6.58
 -1 -5 -12 68.34 6.57
 1 -5 12 55.14 5.74
 -1 -5 12 53.5 5.56
 1 5 -12 51.25 4.75
 1 5 -13 18.77 3.96
 -1 -5 -13 18.81 3.86
 -1 5 -13 14.5 3.89
 -1 -5 13 17.07 3.68
 -1 -5 -13 15.81 3.52
 1 -5 13 13.26 3.31
 1 5 -13 17.37 2.95
 1 5 -14 9.01 3.18
 -1 -5 -14 11.99 3.38
 -1 5 -14 8.43 3.34
 1 5 -14 11.2 2.74
 1 -5 14 13.79 3.52
 -1 -5 14 10.03 3.13
 -1 -5 -14 14 3.48
 -1 5 -15 15.18 3.28
 -1 5 -15 6.17 3.16
 1 5 -15 18.31 3.42
 1 -5 15 2.27 2.41
 -1 -5 15 14.27 3.5
 1 5 -15 8.6 3.15
 -1 5 -16 30.22 4.37
 1 5 -16 25.88 4.04
 -1 -5 16 33.24 4.75
 1 -5 16 30.25 4.74
 1 5 -16 18.76 4.62
 -1 5 -16 19.39 4.67
 1 -5 -17 257.67 14.46
 -1 5 -17 248.26 14.75
 -1 5 -17 228.35 15.73
 1 5 -17 211.74 14.7
 1 -5 17 272.07 15.7
 -1 -5 17 274.23 15.78
 1 -5 18 0.88 3.12
 -1 -5 18 -0.88 3
 -1 5 -18 -0.75 2.8
 1 -5 -18 -1.89 2.34
 1 5 -18 1.78 3.55
 1 -5 -18 4.4 2.8
 -1 5 -18 -3.01 3.8
 -1 5 -19 250.78 15.83
 1 5 -19 271.84 15.78
 1 -5 19 298.93 17.23
 -1 -5 19 276.25 16.86
 1 -5 -19 244.01 14.74
 1 5 -19 289.91 16.88
 -1 5 -19 276.18 17.32
 1 -5 -19 251.49 14.83
 -1 5 -20 9.74 4.57
 -1 5 -20 13.73 4.06
 -1 5 -20 17.12 4.56
 1 -5 -20 11.3 3.07
 1 5 -20 17.43 4.34
 1 -5 20 7.78 3.99
 -1 -5 20 13.79 4.23
 1 -5 -20 10.72 3.04
 -1 5 -21 34.88 5.7
 1 5 -21 31.37 5.41
 -1 5 -21 31.32 6.12
 -1 5 -21 34.82 5.59
 1 -5 21 24.61 5.32
 -1 -5 21 31.24 5.92
 -1 5 -22 10.84 4.2
 1 5 -22 10.52 4.56
 -1 5 -22 2.32 4.21
 -1 5 -22 5.9 4
 -1 -5 22 1.1 3.83
 1 -5 22 2.16 3.59
 -1 5 -23 4.11 3.97
 -1 5 -23 -1.2 3.98
 1 5 -23 9.85 4.15
 -1 5 -23 4.16 3.86
 -1 -5 23 8.11 4.39
 1 -5 23 7.97 4.4
 -1 5 -24 13.93 4.72
 -1 5 -24 7.42 4.87
 1 5 -24 17.02 5.07
 -1 5 -24 8.72 4.52
 -1 -5 24 8.56 4.55
 1 -5 24 2.4 3.89
 -1 5 -25 31.25 6.44
 1 5 -25 42.36 6.89
 -1 5 -25 35.72 6.95
 -1 5 -25 19.54 5.74
 -1 -5 25 42.43 7.44
 1 -5 25 27.7 6.05
 -1 5 -26 11.59 4.94
 -1 5 -26 3.94 4.88
 1 5 -26 -3.68 4.07
 -1 -5 26 8.11 5.31
 1 -5 26 -2.65 4.5
 -1 5 -26 4.84 4.92
 1 5 -27 121.88 11.48
 -1 5 -27 117.72 11.52
 -1 -5 27 137.28 12.84
 1 -5 27 131.67 12.5
 1 5 -28 -3.94 4.47
 -1 5 -28 12.43 4.88
 1 -5 28 1.66 5.53
 1 -5 28 -1.45 4.93
 -1 -5 28 -4.44 5.15
 1 5 -29 45.89 7.5
 1 5 -29 47.21 7.78
 1 -5 29 71.21 10.39
 -1 5 -29 36.01 7.25
 -1 -5 29 40.11 7.9
 1 -5 29 40.85 8.15
 1 5 -30 5.27 4.59
 1 5 -30 1.39 4.5
 1 -5 30 1.73 5.73
 -1 5 -30 -2.66 4.73
 1 -5 30 1.58 4.83
 -1 -5 30 12.84 6.19
 1 5 -31 -2.73 5.16
 1 5 -31 1.43 5.2
 1 -5 31 1.64 5.44
 -1 -5 31 -1.67 5.39
 1 -5 31 5.27 6.12
 -1 5 -31 6.87 5.76
 -1 5 -32 4.26 5.06
 1 5 -32 1.41 5.22
 1 5 -32 -10.29 5.98
 1 -5 32 1.79 5.93
 -1 -5 32 1.73 5.59
 1 -5 32 -3.4 5.36
 -1 5 -33 -1.47 5.66
 1 5 -33 -1.46 5.4
 1 -5 33 1.82 6.04
 1 5 -33 -1.51 5.01
 -1 -5 33 -3.57 6.49
 1 -5 33 -1.76 5.22
 -1 6 0 -0.5 2.31
 -1 -6 0 -6.26 4.77
 1 -6 0 -0.98 4.06
 -1 -6 0 -5.22 4.52
 1 -6 0 0.98 3.85
 -1 -6 -1 279.57 17.37
 1 -6 -1 272.47 16.96
 -1 -6 1 265.54 17.19
 1 -6 1 273.6 16.96
 -1 6 -1 265.53 14.5
 -1 6 1 266.78 14.1
 1 -6 1 272.69 16.98
 -1 -6 1 275.98 17.35
 1 -6 -1 264.69 16.9
 -1 -6 -1 259.83 17.07
 -1 6 -2 0.55 2.55
 -1 6 2 4.47 2.05
 -1 -6 -2 1.04 3.54
 -1 -6 2 6.23 3.7
 1 -6 -2 10.81 4.13
 -1 -6 2 9.34 3.93
 -1 -6 -2 3.13 3.46
 1 -6 2 3.91 3.48
 1 -6 -2 2.94 3.41
 1 -6 2 2.92 3.23
 -1 6 -3 213.52 13.04
 -1 6 3 243.4 12.62
 1 -6 3 237.58 15.41
 -1 -6 3 250.04 15.88
 -1 -6 -3 256.24 16.19
 1 -6 -3 227.36 15.31
 1 6 -3 227.49 11.93
 -1 -6 3 254.13 16.1
 -1 -6 -3 230.48 15.66
 1 -6 -3 258.66 15.93
 1 -6 3 231.82 15.33
 -1 6 -4 -0.6 2.08
 -1 6 4 -0.82 1.71
 1 -6 4 -0.96 3.12
 1 -6 -4 0.97 2.97
 1 -6 -4 -1.95 3.32
 -1 -6 4 -2.05 3.4
 -1 -6 -4 1.03 3.34
 1 -6 4 -0.97 3.52
 -1 -6 -4 -2.06 4.05
 -1 -6 4 6.16 3.66
 -1 -6 -5 169.6 12.8
 1 -6 5 169.89 12.39
 1 -6 -5 193.15 13.04
 -1 -6 5 183.93 13.02
 1 6 -5 175.53 10.86
 -1 6 5 164.55 9.58
 1 6 -5 180.39 9.47
 -1 -6 5 147.87 12.26
 -1 -6 -5 177.11 12.96
 1 -6 5 171.08 12.6
 1 -6 -5 156.45 12.17
 -1 -6 -6 2.03 3.45
 -1 -6 6 10.12 4.32
 1 -6 -6 2.87 3.18
 1 -6 6 0.95 3.38
 -1 -6 -6 1.01 3.61
 1 -6 6 -0.95 3.47
 -1 -6 6 11.09 4.3
 1 -6 -6 2.89 3.35
 -1 6 6 5.98 2.05
 1 6 -6 5.66 2.48
 1 6 -6 5.26 2.14
 -1 -6 -7 183.29 14.01
 1 -6 7 214.06 14.33
 1 -6 -7 196.1 14.12
 -1 -6 7 212.9 14.64
 1 6 -7 201.38 12.65
 -1 6 7 226.85 11.4
 1 6 -7 226.06 11.31
 -1 -6 7 217.27 14.78
 -1 -6 -7 217.83 14.61
 1 -6 7 208.56 14.23
 1 -6 -7 207.46 14.23
 -1 -6 -8 1.98 4.16
 -1 -6 8 7.94 4.23
 1 -6 -8 1.87 3.75
 1 -6 8 -0.93 3.6
 1 -6 8 4.67 3.81
 1 -6 -8 4.71 3.77
 -1 -6 8 6.9 3.94
 -1 -6 -8 2.95 3.73
 -1 6 -8 7.88 3.11
 -1 6 8 13.78 2.35
 1 6 -8 4.05 2.61
 1 6 -8 2.63 1.76
 1 -6 9 209.31 14.37
 1 -6 -9 218.11 14.55
 -1 -6 9 208.37 14.64
 -1 -6 -9 193.61 14.27
 -1 6 -9 232.46 13.79
 1 6 -9 230.38 13.55
 1 6 -9 209.47 11.63
 -1 -6 -9 250.64 15.51
 -1 -6 9 251 15.48
 1 -6 9 221.43 14.52
 1 -6 -9 218.9 14.56
 -1 -6 -10 -2.87 4.02
 -1 -6 10 -3.88 4.07
 1 -6 -10 -3.64 3.64
 1 -6 10 -1.83 3.11
 1 -6 10 1.84 3.05
 1 -6 -10 -1.83 3.33
 -1 -6 10 -1.92 4.16
 -1 -6 -10 -1.91 4.3
 -1 6 -10 -1.58 2.74
 1 6 -10 -1.46 2.6
 1 6 -10 2.08 1.9
 -1 -6 -11 138.14 10.82
 1 -6 11 112.74 9.87
 1 -6 -11 127.08 10.15
 -1 -6 11 119.04 10.34
 -1 6 -11 128.74 9.75
 1 6 -11 121.41 9.45
 -1 -6 11 146.84 11.09
 1 -6 11 126.91 10.21
 1 -6 -11 111.12 9.77
 -1 -6 -11 113.56 10.16
 1 6 -11 123.88 7.91
 1 -6 -12 -0.88 3.06
 1 -6 12 3.6 3.13
 -1 -6 12 0.95 3.59
 1 6 -12 0.47 2.14
 -1 6 -12 -2.37 2.48
 -1 6 -12 2.59 3
 1 6 -12 -1.59 2.95
 -1 -6 12 1.54 2.49
 1 -6 12 1.8 3.6
 -1 -6 12 -1.88 3.56
 1 -6 -12 4.43 3.6
 -1 -6 -12 -3.65 4.23
 -1 -6 13 76.29 8.06
 -1 -6 -13 78.59 8.16
 -1 -6 13 105.78 8.42
 1 -6 13 81.42 8.09
 1 -6 -13 103.6 8.7
 -1 6 -13 82.17 8.04
 1 6 -13 97.04 8.16
 1 6 -13 84.92 6.74
 -1 6 -13 92.77 7.4
 -1 -6 13 90.23 8.76
 -1 -6 -13 85.43 8.37
 1 -6 -13 84.01 8.06
 1 -6 13 79.64 8.04
 -1 6 -14 9.07 3.05
 -1 -6 14 7.43 3.78
 -1 -6 -14 0.88 3.13
 -1 -6 -14 0.87 3.3
 1 -6 14 5.91 3.2
 -1 -6 14 9.2 3.93
 -1 -6 14 -0.82 2.75
 -1 6 -14 14.13 4.02
 1 6 -14 5.29 2.46
 1 -6 -14 4.27 3.24
 1 -6 14 1.78 3.24
 1 6 -14 7.67 3.53
 1 -6 14 5.33 3.68
 1 -6 -14 6.81 3.35
 1 -6 -15 72.09 7.27
 1 -6 15 64.42 7.46
 -1 -6 15 81.62 7.56
 1 -6 15 57.67 6.86
 -1 6 -15 81.33 8.16
 1 6 -15 74.24 7.55
 -1 6 -15 71.77 6.69
 1 -6 -15 73.61 7.34
 1 -6 15 61.87 7.29
 1 -6 16 10.54 4.2
 1 -6 -16 8.2 3.25
 -1 -6 16 9.82 3.66
 1 -6 16 13.6 4.06
 1 -6 16 16.66 4.29
 1 -6 -16 10.68 3.58
 -1 6 -16 11.2 4.23
 1 6 -16 15.57 4.22
 -1 6 -16 7.2 3.15
 1 -6 17 81.39 7.87
 -1 6 -17 81.21 7.66
 1 -6 17 69.83 7.61
 1 -6 17 91.64 8.51
 -1 -6 17 86.54 8.2
 1 6 -17 77.14 8.03
 1 -6 -17 76.49 7.54
 -1 6 -17 60.28 7.93
 1 -6 -17 86.04 7.77
 1 6 -18 0.99 3.59
 1 6 -18 4.9 2.8
 -1 6 -18 -3.3 3.65
 1 -6 18 -6.93 4.68
 1 -6 -18 -0.79 3.03
 -1 6 -18 1.6 3.08
 -1 -6 18 -0.97 3.14
 1 -6 18 2.95 3.5
 1 -6 18 -0.87 4.33
 1 -6 -18 -0.79 3.03
 -1 -6 19 58.09 7.08
 1 -6 19 64.49 7.58
 1 6 -19 45.99 5.78
 -1 6 -19 62.25 6.88
 1 -6 19 54.22 6.72
 1 -6 -19 64.33 6.51
 -1 6 -19 52.68 7.4
 1 -6 19 61.31 7.21
 1 -6 -19 56.71 6.29
 1 6 -19 58.65 7.19
 1 -6 20 -0.86 4.21
 1 -6 -20 -2.98 3.08
 -1 6 -20 4.45 3.17
 1 6 -20 -2.37 3.47
 1 -6 20 0.86 4.03
 1 6 -20 -4.27 3.72
 -1 6 -20 -3.56 5.22
 -1 -6 20 4.28 3.97
 1 -6 20 -1.07 3.46
 1 -6 -20 -3.72 3.22
 1 -6 21 29.74 5.1
 -1 -6 21 25.78 5.73
 1 -6 21 22.31 5.2
 -1 6 -21 18.92 4.86
 1 6 -21 22.26 5.63
 -1 6 -21 26.94 5.83
 -1 6 -21 21.73 4.91
 1 -6 21 25.43 4.97
 -1 6 -22 3.78 4.68
 1 6 -22 3.46 4.28
 1 -6 22 -8.2 4.52
 -1 -6 22 1.17 3.8
 -1 6 -22 3.09 3.5
 -1 6 -22 1 3.73
 -1 6 -23 13.01 5.21
 1 6 -23 15.57 5.35
 1 -6 23 7.37 4.58
 -1 -6 23 8.64 4.51
 -1 6 -23 4.29 4.45
 -1 6 -23 15.01 4.98
 -1 6 -24 8.04 4.77
 1 6 -24 12.39 5.04
 -1 -6 24 -1.29 4.4
 1 -6 24 9 4.68
 -1 6 -24 -1.11 3.97
 -1 6 -24 4.51 3.93
 1 6 -25 25.6 6.05
 -1 6 -25 27.61 6.6
 -1 -6 25 33.94 6.94
 1 -6 25 12.1 5.51
 -1 6 -25 15.31 5.29
 -1 6 -25 5.79 4.44
 -1 6 -26 4.81 4.64
 -1 6 -26 5.68 4.71
 1 6 -26 3.98 4.93
 -1 -6 26 -1.42 5.27
 1 -6 26 -1.41 4.55
 -1 6 -26 -3.71 4.94
 -1 6 -27 14.94 5.93
 1 6 -27 12.35 5.77
 -1 6 -27 11.67 5.84
 1 -6 27 11.75 5.57
 -1 -6 27 5.95 5.53
 -1 6 -27 -1.3 4.82
 1 6 -28 -1.42 4.58
 1 -6 28 -1.53 4.69
 -1 -6 28 -3.11 5.99
 -1 6 -28 -1.29 4.68
 1 6 -29 5.83 5.42
 1 -6 29 3.2 5.18
 -1 -6 29 8.1 6.13
 -1 6 -29 6.64 5.12
 1 6 -30 2.74 4.98
 1 6 -30 -1.5 5.09
 -1 -6 30 1.69 5.59
 1 -6 30 1.67 5.24
 -1 6 -30 -1.37 5.66
 1 6 -31 1.41 5.34
 1 6 -31 3.07 5.34
 1 -6 31 1.73 5.45
 -1 -6 31 1.75 5.67
 -1 6 -31 -1.41 5.54
 1 -6 31 -2.01 6.84
 1 7 0 10.05 3.27
 -1 7 0 1.79 2.59
 1 -7 0 2.4 4.38
 1 -7 0 6.04 4.21
 -1 -7 0 11.46 5.35
 -1 -7 0 14.04 5.02
 -1 7 1 694.24 31.83
 1 7 1 718.2 32.2
 1 7 -1 662.16 32.14
 -1 -7 -1 656.88 35.85
 -1 -7 1 707.73 36.29
 1 -7 1 655.47 35.36
 1 -7 -1 661.1 35.54
 -1 -7 -1 691.92 36.17
 1 -7 -1 626.49 35.1
 -1 -7 1 643.58 35.63
 1 -7 1 671.44 35.46
 -1 -7 -2 52.25 7.75
 -1 -7 2 71.12 8.75
 -1 7 2 59.85 5.42
 1 7 -2 53.1 4.78
 1 -7 -2 45.63 7.28
 1 -7 2 57.32 7.66
 1 -7 2 44.4 7.17
 1 -7 -2 37.41 6.74
 -1 -7 2 55.71 8.04
 -1 -7 -2 41.94 7
 -1 -7 -3 198.8 15.34
 1 -7 3 194.51 14.81
 1 -7 -3 197.32 15.02
 -1 -7 3 206.58 15.54
 -1 7 3 207.23 11.8
 1 7 -3 196.81 12.5
 -1 7 -3 202.07 11.92
 1 7 -3 208.71 11.25
 1 -7 -3 196.29 14.97
 -1 -7 3 211.04 15.69
 -1 -7 -3 218.35 15.96
 1 -7 3 217.34 15.3
 -1 -7 4 7.53 4.48
 -1 -7 -4 7.57 4.6
 1 -7 4 8.31 4.76
 1 -7 -4 -1.2 3.89
 -1 -7 4 10.01 4.17
 -1 -7 -4 8.82 4.69
 1 -7 4 11.83 4.49
 1 -7 -4 14.29 4.6
 -1 7 -4 8.34 3.21
 -1 7 -4 17.36 3.73
 1 7 -4 13.21 3.59
 -1 7 4 9.5 2.54
 1 7 -4 1.64 2.77
 -1 -7 5 47.25 7.35
 -1 -7 -5 53.76 7.56
 -1 -7 -5 44.79 7.35
 1 -7 5 45.93 6.82
 1 -7 -5 43.97 6.82
 -1 -7 5 29.66 6.52
 1 -7 -5 44.92 6.79
 1 -7 5 50.46 7.18
 -1 7 5 60.1 5.02
 1 7 -5 41.43 5.23
 -1 7 -5 56.59 5.73
 -1 7 -5 42.89 4.95
 1 7 -5 46.98 4.51
 -1 -7 6 25.89 5.98
 -1 -7 -6 38.39 6.73
 1 -7 -6 37.59 6.4
 1 -7 6 31.4 5.72
 1 -7 6 36.17 5.99
 1 -7 -6 23.6 5.39
 -1 -7 6 29.41 5.87
 -1 -7 -6 30.82 6.18
 -1 7 -6 30.99 4.78
 1 7 -6 28.71 4.72
 -1 7 6 36.07 3.88
 -1 7 -6 27.26 4.28
 1 7 -6 18.69 3.36
 -1 -7 7 324.31 20.09
 -1 -7 -7 324.28 20.24
 1 -7 -7 284.87 19.26
 1 -7 7 289.44 19.2
 1 7 -7 325.67 17.67
 -1 7 -7 281.6 17.22
 -1 7 7 318.1 15.85
 -1 7 -7 320.74 16.58
 1 7 -7 323.15 15.65
 -1 -7 7 275.28 19.38
 -1 -7 -7 281.71 19.57
 1 -7 7 298.02 19.41
 1 -7 -7 298.65 19.44
 -1 -7 -8 32.55 6.4
 -1 -7 8 22.92 5.74
 1 -7 8 20.58 5.52
 1 -7 -8 24.1 5.85
 -1 -7 8 37.15 6.6
 1 -7 -8 33.44 6.3
 -1 -7 -8 21.6 5.64
 1 -7 8 21.77 5.33
 -1 7 -8 16.46 4.2
 -1 7 8 23.34 3.39
 1 7 -8 25.02 4.7
 1 7 -8 25.14 3.61
 -1 7 -8 14.74 3.76
 -1 -7 9 660.4 34.67
 1 -7 9 706.23 34.74
 1 -7 -9 624.19 34.02
 -1 -7 -9 635.36 34.53
 1 7 -9 621.64 32.17
 -1 7 -9 612.15 32.31
 1 7 -9 709.23 30.36
 -1 7 -9 656.94 31.13
 -1 -7 9 657.14 34.66
 -1 -7 -9 657.28 34.8
 1 -7 9 644.65 34.21
 1 -7 -9 651.75 34.35
 -1 -7 10 27.1 5.99
 -1 -7 -10 25.66 6.18
 1 -7 10 31.51 6.09
 1 -7 -10 25.71 5.32
 -1 -7 10 28.06 6.43
 1 -7 10 39.39 6.31
 -1 -7 -10 25.53 5.84
 1 -7 -10 28.04 5.77
 1 7 -10 31.32 5.01
 -1 7 -10 28.68 5.04
 -1 7 -10 31.7 4.49
 1 -7 11 297.22 18.81
 1 -7 -11 317.09 19.08
 -1 -7 11 300.86 19.13
 -1 -7 -11 278.41 18.76
 -1 7 -11 259.57 17.35
 1 7 -11 298.78 17.54
 -1 7 -11 320.53 16.49
 -1 -7 11 295.74 19.21
 -1 -7 -11 282.74 18.99
 1 -7 11 330.74 19.37
 1 -7 -11 239.3 17.79
 -1 7 -12 33.78 4.97
 1 -7 12 44.15 6.81
 -1 -7 -12 35.7 6.3
 1 -7 -12 26.1 5.66
 -1 -7 12 35.3 6.26
 -1 -7 -12 40.45 6.77
 -1 -7 12 26.45 6.14
 -1 7 -12 40.83 5.99
 1 7 -12 37.98 5.72
 1 -7 12 26.51 5.62
 1 -7 -12 40.17 6.45
 -1 7 -13 55.67 6
 1 -7 -13 58.67 7.33
 1 -7 13 51.41 7.23
 -1 -7 13 51.87 7.39
 -1 -7 -13 66.57 7.87
 -1 7 -13 61.65 7.33
 -1 -7 13 41.01 7.01
 -1 -7 -13 43.98 6.74
 1 7 -13 48.38 6.33
 1 -7 -13 55.39 7.28
 1 -7 13 56.98 7.38
 1 -7 -14 6.28 3.96
 1 -7 14 1.09 3.61
 -1 -7 14 1.11 4.05
 -1 -7 -14 2.13 3.79
 -1 7 -14 0.71 2.95
 1 -7 14 4.34 3.94
 1 -7 -14 -2.1 3.73
 -1 7 -14 2.1 3.48
 1 7 -14 2.88 3.19
 -1 -7 14 4.5 4.17
 -1 -7 -14 -4.29 3.98
 1 -7 -15 52.36 7.11
 1 -7 15 62.61 7.78
 1 -7 15 57.06 7.42
 1 -7 -15 53.44 7.08
 -1 7 -15 49.06 7.11
 1 7 -15 54.58 7.06
 -1 7 -15 62.76 6.57
 1 -7 16 36.37 6.2
 1 -7 -16 22.12 4.89
 1 -7 16 19.19 4.93
 1 -7 -16 15.1 4.73
 -1 7 -16 15.61 4.04
 -1 7 -16 15.8 4.87
 -1 -7 16 17.34 4.66
 1 7 -16 13.34 4.44
 -1 -7 17 237.16 16.16
 1 -7 17 269.86 16.71
 1 -7 -17 234.53 15.71
 -1 7 -17 239.45 16.61
 1 7 -17 247.36 16.25
 -1 7 -17 246.46 15.21
 1 -7 -17 227.57 15.69
 1 -7 17 215.47 15.7
 1 -7 18 3.16 3.99
 1 -7 -18 3.84 3.91
 1 -7 18 -3.15 3.98
 1 -7 -18 -0.96 3.71
 -1 7 -18 -0.85 3.3
 -1 7 -18 4.85 4.84
 1 7 -18 4.39 3.99
 -1 -7 18 4.37 3.97
 1 -7 18 6.67 4.37
 1 -7 19 236.33 15.65
 1 -7 -19 210.8 14.5
 -1 -7 19 239.59 16.26
 1 -7 19 235.89 16.39
 -1 7 -19 254.16 15.28
 1 -7 -19 198.36 14.39
 1 -7 19 201.11 14.95
 1 7 -19 207.27 15.51
 -1 7 -19 235.65 16.7
 -1 -7 20 24.87 5.48
 1 -7 20 20.28 5.66
 -1 7 -20 24.39 5.13
 1 -7 -20 23.72 4.95
 1 -7 20 23.83 5.33
 1 7 -20 14.14 5.02
 1 -7 -20 19.12 4.3
 1 -7 20 15.56 4.88
 -1 7 -20 15.56 5.5
 1 -7 21 53.24 7.76
 -1 -7 21 49.32 7.68
 -1 7 -21 46.41 6.77
 1 -7 21 54.53 7.31
 1 7 -21 59.96 8.2
 1 -7 21 55.69 7.13
 -1 7 -21 42.87 7.74
 -1 -7 22 14.12 5.31
 1 -7 22 5.16 4.29
 -1 7 -22 6.26 4.18
 1 -7 22 2.06 3.9
 -1 7 -22 7.55 4.16
 1 -7 22 14.32 4.56
 1 7 -22 8.85 5.4
 -1 7 -22 -1.38 4.69
 1 7 -23 11.75 5.34
 -1 7 -23 19.77 6.57
 -1 7 -23 12.11 5.01
 1 -7 23 13.46 5.22
 -1 -7 23 18.73 6.15
 -1 7 -23 13.43 4.95
 -1 7 -24 -1.45 5.28
 1 7 -24 -1.35 4.37
 -1 7 -24 5.85 4.68
 -1 -7 24 9.77 5.58
 1 -7 24 2.8 4.77
 -1 7 -24 2.32 4.31
 -1 7 -25 35.8 8.09
 1 7 -25 40.32 7.71
 -1 7 -25 46.55 7.64
 -1 -7 25 39.24 7.59
 1 -7 25 42.32 8.14
 -1 7 -25 45.67 7.45
 -1 7 -26 1.53 5.21
 1 7 -26 -5.73 5.31
 -1 -7 26 1.52 4.77
 1 -7 26 1.52 4.91
 -1 7 -26 1.27 4.82
 -1 7 -26 1.24 4.98
 -1 -7 27 98.29 11.69
 1 -7 27 82.18 10.93
 -1 7 -27 73.77 10.74
 1 7 -27 70.94 10.18
 -1 7 -27 93.15 10.7
 -1 7 -27 91.45 10.04
 -1 -7 28 3.3 5.75
 1 -7 28 8.22 5.72
 -1 7 -28 9.65 6.43
 1 7 -28 -1.53 5.43
 -1 7 -28 2.78 5.55
 -1 7 -28 3.99 5.22
 1 -7 29 49.55 8.96
 -1 -7 29 44.66 8.73
 -1 7 -29 49.23 8.12
 1 7 -29 31.41 7.76
 1 -8 0 1.45 4.58
 -1 -8 0 -1.52 4.79
 1 -8 0 2.91 4.7
 -1 8 0 0.7 2.73
 -1 -8 0 -1.53 4.54
 1 -8 1 1.45 4.44
 -1 -8 1 1.52 4.5
 1 -8 -1 1.46 4.95
 -1 -8 -1 10.64 5.41
 1 -8 -1 1.45 4.45
 1 -8 1 -1.45 4.17
 1 8 -1 3.04 2.82
 -1 8 -1 2.88 2.68
 1 8 1 2.19 2.82
 -1 -8 1 4.58 5.19
 -1 -8 -1 1.53 4.81
 -1 -8 2 4.56 4.07
 -1 -8 -2 -1.52 4.53
 -1 -8 2 3.01 4.33
 1 -8 2 -1.45 5.04
 -1 -8 -2 -1.52 4.78
 1 -8 -2 1.45 4.58
 1 -8 2 1.44 4.55
 1 -8 -2 4.35 4.44
 -1 8 -2 0.65 2.67
 1 8 2 2.15 2.55
 1 8 -2 0.78 2.76
 -1 8 -2 -2.25 2.72
 -1 -8 3 -1.51 5.25
 -1 -8 -3 1.51 4.64
 -1 8 -3 7.15 2.9
 -1 -8 3 7.49 4.98
 1 -8 -3 7.24 4.56
 -1 -8 -3 6.02 4.75
 1 -8 3 7.2 4.9
 -1 8 -3 5.45 3.12
 1 8 -3 6.34 3.53
 1 8 3 7.06 3.19
 1 -8 3 -1.44 5.13
 1 -8 -3 2.89 4.16
 -1 -8 4 3 4.72
 -1 -8 -4 -6.02 5.24
 1 -8 4 1.43 3.97
 1 -8 -4 1.44 4.54
 -1 -8 4 2.98 4.13
 -1 -8 -4 2.99 4.71
 1 -8 -4 -1.44 4.54
 1 -8 4 -1.43 4.24
 1 8 -4 -3.24 3.61
 -1 8 -4 0.81 2.81
 1 8 4 2.79 2.48
 -1 8 -4 2.63 2.49
 -1 -8 5 2.97 4.43
 -1 -8 -5 20.91 6.19
 1 -8 5 7.09 4.48
 1 -8 -5 -1.43 4.89
 -1 -8 5 10.34 4.92
 -1 -8 -5 13.37 5.31
 1 -8 5 14.17 5.48
 1 -8 -5 21.46 5.93
 1 8 -5 12.47 3.88
 -1 8 -5 15.1 4.11
 -1 8 -5 9.9 3.24
 -1 -8 6 -1.47 3.94
 -1 -8 -6 -4.44 5.15
 1 -8 -6 -1.42 4.94
 -1 -8 6 4.39 4.98
 -1 -8 -6 5.88 5
 1 -8 6 1.41 4.79
 1 -8 -6 1.42 4.59
 1 -8 6 -2.81 4.9
 1 8 -6 -2.55 3.84
 -1 8 -6 1.74 3.6
 -1 8 -6 -0.66 2.65
 -1 -8 -7 1.46 4.84
 -1 -8 7 -2.91 5.06
 1 -8 -7 -2.81 4.17
 -1 -8 -7 17.39 6.08
 1 -8 7 6.96 4.14
 -1 -8 7 -1.44 4.79
 1 -8 -7 2.8 4.77
 1 -8 7 1.39 4.26
 -1 8 -7 6.34 3.62
 1 8 -7 1.75 3.45
 -1 8 -7 8.03 3.18
 -1 -8 -8 -2.88 4.77
 -1 -8 8 -2.88 5.01
 1 -8 -8 4.16 5.05
 -1 -8 8 2.86 5.08
 1 -8 8 -2.76 4.69
 -1 -8 -8 1.43 4.5
 1 -8 -8 -1.39 5.04
 1 -8 8 1.38 4.8
 -1 8 -8 -1.88 3.69
 1 8 -8 -6.32 3.79
 -1 8 -8 1.36 2.77
 -1 -8 9 1.42 4.71
 -1 -8 -9 -1.42 4.58
 1 -8 -9 -2.74 4.06
 -1 -8 -9 -1.41 4.31
 1 -8 9 -1.36 4.17
 -1 -8 9 4.22 4.9
 1 -8 9 -4.1 5.07
 1 -8 -9 -1.37 5.07
 1 8 -9 0.94 3.75
 -1 8 -9 4.88 3.69
 -1 8 -9 -0.7 2.64
 -1 -8 -10 -1.39 4.5
 -1 -8 10 8.43 5.32
 1 -8 10 -1.35 4.48
 1 -8 -10 5.39 5.2
 -1 -8 -10 2.76 4.35
 -1 -8 10 -1.39 4.84
 1 -8 10 12.16 5.49
 1 -8 -10 4.04 4.48
 -1 8 -10 4.05 3.53
 1 8 -10 0.97 3.59
 -1 8 -10 2.83 2.73
 -1 -8 11 -4.16 4.82
 -1 -8 -11 4.09 4.96
 -1 8 -11 0.72 2.79
 1 -8 11 4.01 4.95
 1 -8 -11 1.33 4.4
 -1 -8 11 -1.37 5.09
 -1 -8 -11 -1.35 4.49
 1 8 -11 2.98 3.83
 -1 8 -11 -2.1 3.74
 1 -8 11 2.67 4.44
 1 -8 -11 2.65 4.61
 -1 -8 12 6.85 4.66
 -1 -8 -12 4.02 4.87
 1 -8 -12 1.3 4.22
 1 -8 12 -3.97 5.19
 -1 -8 -12 1.33 4.41
 -1 8 -12 11.9 3.79
 -1 -8 12 -1.36 4.83
 1 -8 -12 9.11 4.83
 1 -8 12 1.32 4.29
 -1 8 -12 2.18 3.54
 1 8 -12 6.11 3.78
 -1 -8 13 4.05 4.91
 -1 -8 -13 -1.31 4.55
 -1 8 -13 14.7 4.52
 1 -8 13 3.92 4.34
 1 -8 -13 -1.28 4.55
 -1 8 -13 3.83 3.17
 -1 -8 -13 6.49 4.52
 -1 -8 13 8.03 4.97
 1 -8 13 3.93 4.24
 1 -8 -13 1.28 4.24
 1 8 -13 4.19 3.39
 -1 -8 -14 -2.56 4.75
 -1 8 -14 1.17 4.07
 1 -8 14 1.29 4.29
 1 -8 -14 8.78 4.75
 -1 8 -14 0.79 2.99
 -1 -8 -14 -11.44 4.99
 1 8 -14 1.08 4.31
 1 -8 -14 -2.51 4.16
 1 -8 14 -2.59 4.91
 1 -8 15 7.68 5.37
 1 -8 -15 2.45 4.17
 -1 8 -15 2.42 4.3
 1 8 -15 1.11 3.68
 1 -8 15 2.57 4.37
 1 -8 -15 -1.23 4.07
 -1 8 -15 -2.46 3.16
 1 -8 16 -1.27 4.52
 1 -8 -16 2.4 4.08
 -1 8 -16 -2.49 4.24
 -1 8 -16 -3.41 3.58
 1 -8 -16 1.2 4.27
 1 -8 16 -1.27 4.72
 1 8 -16 -1.14 3.5
 -1 8 -17 -4.42 3.65
 1 -8 17 2.52 4.58
 1 -8 -17 2.34 4.6
 -1 8 -17 1.29 4.48
 1 -8 17 5.04 4.95
 1 -8 -17 -3.51 4.52
 1 8 -17 -1.18 3.92
 1 -8 -18 6.87 5.1
 -1 8 -18 3.99 4.42
 -1 8 -18 5.53 3.87
 1 -8 -18 1.14 4.07
 1 8 -18 10.96 5.2
 1 -8 19 -2.48 4.69
 -1 8 -19 4.12 5.09
 -1 8 -19 -1.92 3.83
 1 8 -19 -1.26 4.27
 1 -8 19 4.96 4.51
 -1 8 -20 2.99 3.85
 1 -8 -20 3.25 3.86
 1 -8 20 1.23 4.48
 1 -8 20 8.6 5
 1 -8 -20 -2.17 4.11
 -1 8 -20 4.24 4.93
 1 8 -20 6.5 4.92
 -1 8 -21 -2.09 3.8
 1 -8 21 2.45 4.72
 1 -8 -21 -3.15 3.66
 1 -8 21 1.22 4.6
 1 8 -21 2.68 4.56
 -1 8 -21 4.37 5.08
 1 -8 22 1.22 4.79
 -1 -8 22 -1.42 4.7
 1 -8 22 1.21 4.58
 1 8 -22 1.38 4.47
 -1 8 -22 -2.99 5.76
 -1 8 -22 7.88 4.65
 -1 8 -22 2.19 4.38
 -1 -8 23 8.81 5.66
 1 8 -23 -4.26 5.48
 -1 8 -23 -9.17 5.9
 -1 8 -23 -4.66 4.5
 -1 8 -23 1.15 4.28
 -1 -8 24 3.05 5.18
 -1 8 -24 -4.7 5.93
 1 8 -24 -1.46 5.21
 -1 8 -24 1.21 4.56
 -1 8 -24 -1.22 4.43
 -1 -8 25 -4.74 4.98
 1 -8 25 -1.59 5.16
 -1 8 -25 1.25 4.53
 1 8 -25 -3.01 4.99
 -1 8 -25 -4.82 5.46
 1 -8 26 -1.65 5.34
 -1 -8 26 1.64 5.17
 -1 8 -26 4.93 5.85
 1 8 -26 9.27 6.69
 -1 8 -26 -3.86 5.4
 -1 9 0 7.26 3.65
 1 9 0 7.79 3.75
 -1 -9 0 3.58 5.65
 1 -9 0 5.17 5.28
 -1 -9 0 -1.78 5.12
 1 -9 0 10.35 6.4
 -1 -9 1 218.59 18.91
 1 -9 1 215.08 18.47
 1 -9 -1 215.62 18.68
 -1 -9 -1 213.59 18.74
 -1 9 -1 244.18 15.12
 1 9 -1 240.12 15.3
 1 9 1 240.7 15.26
 -1 9 -1 296.61 15.48
 -1 -9 1 218.26 18.95
 -1 -9 -1 232.87 19.48
 1 -9 1 230.61 19.17
 1 -9 -1 238.08 19.07
 -1 -9 -2 35.74 8.64
 -1 -9 2 23.17 7.53
 1 9 -2 20.66 4.93
 -1 9 -2 18.19 4.62
 1 9 2 19.28 5.16
 1 -9 2 18.86 7.25
 1 -9 -2 29.28 7.72
 -1 9 -2 13.56 4.41
 1 -9 2 17.14 6.9
 1 -9 -2 27.55 7.82
 -1 -9 -2 19.53 7.62
 -1 -9 2 30.1 8.25
 -1 -9 3 120.58 13.14
 -1 -9 -3 90.74 12.07
 -1 9 -3 93.23 8.67
 1 9 -3 100.67 8.95
 1 -9 3 80.08 11.12
 1 -9 -3 75.49 11.12
 -1 -9 3 98.63 12.25
 -1 -9 -3 79.57 11.34
 1 -9 -3 78.92 11.27
 1 -9 3 112.49 12.16
 -1 9 -3 103.9 8.73
 -1 -9 4 1.76 5.23
 -1 -9 -4 3.54 5.25
 1 9 4 2.45 3.68
 -1 9 -4 1.86 3.16
 1 9 -4 5.6 3.98
 1 -9 -4 3.41 5.94
 1 -9 4 5.08 5.48
 -1 -9 4 13.94 5.78
 1 -9 -4 6.82 6.07
 -1 -9 -4 1.76 5.68
 1 -9 4 -1.69 5.61
 -1 9 -4 -3.04 3.83
 -1 -9 5 52.31 10.09
 -1 -9 -5 49 9.34
 1 9 -5 44.08 6.64
 1 9 5 54.73 6.55
 -1 9 -5 52.95 6.75
 1 -9 5 50.34 8.89
 1 -9 -5 52.46 9.39
 1 -9 5 67.08 10.19
 1 -9 -5 62.62 9.4
 -1 -9 5 39.74 8.78
 -1 -9 -5 43.39 9
 -1 9 -5 61.46 6.59
 -1 -9 6 20.73 7.19
 -1 -9 -6 20.78 6.86
 1 -9 6 18.29 7.15
 1 -9 -6 28.49 7.52
 -1 -9 6 17.11 6.66
 -1 -9 -6 12.02 6.44
 -1 9 -6 16.94 4.88
 1 9 -6 25.57 5.14
 1 9 6 36.68 5
 1 -9 -6 13.41 6.16
 1 -9 6 16.65 6.24
 -1 9 -6 25.9 5.32
 1 -9 7 116.82 12.82
 -1 -9 -7 118.77 13.5
 -1 -9 7 102.56 12.92
 -1 -9 -7 131.72 14.18
 1 -9 -7 145.97 14.29
 -1 -9 7 159.16 14.55
 -1 9 -7 149.74 10.43
 1 9 -7 125.15 10.77
 -1 9 -7 133.06 11.01
 1 9 7 137.58 10.18
 1 -9 7 128.54 13.12
 1 -9 -7 99.57 12.37
 -1 -9 8 11.81 6.75
 -1 -9 -8 15.15 6.26
 -1 -9 8 10.02 6.46
 1 -9 8 9.76 6.05
 1 -9 -8 21.28 6.78
 -1 -9 -8 5.01 5.56
 1 9 8 17.29 4.54
 -1 9 -8 13.88 4.84
 1 9 -8 5.22 4.12
 1 -9 -8 16.37 6.45
 1 -9 8 9.78 6.3
 -1 9 -8 4.69 4.16
 -1 -9 9 260.03 19.43
 -1 -9 -9 203.83 18.05
 1 -9 9 210.78 17.82
 1 -9 -9 204.88 17.66
 1 -9 9 184.61 17.14
 1 -9 -9 256.41 18.94
 -1 -9 -9 195.65 17.52
 -1 -9 9 239.35 18.81
 -1 9 -9 215.48 15.44
 1 9 -9 236.02 15.86
 -1 9 -9 238.95 14.43
 -1 -9 10 1.64 5.45
 -1 -9 -10 11.41 6.17
 1 -9 10 12.69 6.01
 1 -9 -10 11.08 6
 -1 9 -10 8 4.88
 1 9 -10 3.28 4.14
 -1 -9 -10 1.61 5.62
 -1 -9 10 8.13 5.79
 1 -9 -10 3.17 5.4
 1 -9 10 4.77 4.88
 -1 9 -10 14.4 4.37
 1 -9 -11 105.79 12.61
 1 -9 11 126.9 13.05
 -1 -9 -11 146.67 14.25
 1 -9 11 157.05 14.55
 -1 -9 11 139.41 13.95
 -1 -9 11 133.31 13.84
 -1 -9 -11 128.18 13.47
 -1 9 -11 165.93 11.21
 1 -9 -11 127.72 13.39
 -1 9 -11 119.33 11.54
 1 9 -11 135.21 11.7
 -1 9 -12 9.74 5.44
 1 -9 12 10.84 5.65
 1 -9 -12 10.68 6.01
 -1 -9 12 6.41 5.72
 -1 -9 -12 7.82 5.7
 -1 9 -12 6.64 3.92
 -1 -9 12 12.69 6.35
 -1 -9 -12 12.41 5.89
 1 -9 -12 12.22 5.68
 1 -9 12 13.96 6.53
 1 9 -12 16.02 5.11
 1 -9 13 32.15 7.79
 1 -9 -13 40.4 7.93
 -1 9 -13 35.14 6.84
 1 -9 -13 35.93 7.86
 1 -9 13 46.01 8.81
 1 9 -13 43.43 7.04
 1 -9 14 -1.51 4.9
 1 -9 -14 4.4 4.99
 1 -9 14 -1.52 5.28
 -1 9 -14 -1.29 4.4
 1 -9 -14 4.4 5.65
 1 9 -14 6.02 4.64
 1 -9 -15 35.86 7.2
 1 -9 -15 41.54 8.21
 1 9 -15 27.17 6.3
 -1 9 -15 34.66 7.06
 1 -9 16 16.26 6.15
 1 -9 16 20.72 6.63
 1 9 -16 22.92 6.65
 -1 9 -16 13.71 5.34
 1 -9 17 104.14 11.17
 1 -9 -17 76.43 9.76
 1 -9 -17 83.11 10.06
 1 -9 17 102.81 11.55
 1 9 -17 92.88 10.09
 -1 9 -17 63.46 9.25
 1 -9 18 4.36 5.8
 1 -9 -18 9.34 5.33
 1 -9 18 -4.36 5.18
 1 -9 -18 -1.33 4.74
 1 9 -18 -4.03 5.18
 -1 9 -18 4.36 5.06
 1 -9 -19 93.12 10.31
 1 -9 19 96.4 10.79
 1 -9 -19 73.86 9.39
 1 -9 19 69.4 9.95
 1 9 -19 94.02 10.66
 -1 9 -19 71.77 10.07
 1 -9 20 5.71 5.4
 1 -9 -20 7.54 4.57
 1 -9 20 1.44 5.12
 1 -9 -20 8.83 4.96
 1 9 -20 5.71 5.9
 -1 9 -20 1.54 5.71
 -1 9 -21 31.6 7.74
 1 9 -21 32.26 7.52
 1 -9 21 46.77 8.14
 1 -9 21 32.85 7.49
 -1 9 -22 -3.23 5.08
 1 9 -22 -1.5 5.47
 1 -9 22 4.26 5.16
 1 -9 22 2.81 4.89
 -1 -10 0 -10.28 7.93
 1 -10 0 -6 7.72
 -1 -10 0 -8.3 7.54
 -1 10 0 -0.86 3.66
 1 10 0 -0.99 4.04
 1 -10 0 2 6.98
 -1 -10 1 -6.21 6.53
 -1 -10 -1 10.37 7.22
 1 10 1 2.93 4.24
 1 10 -1 6.05 3.75
 1 -10 -1 12.02 7.44
 1 -10 1 2 6.3
 -1 -10 1 12.32 6.29
 1 -10 1 9.98 6.46
 1 -10 -1 8 6.97
 -1 -10 -1 18.49 7.63
 -1 -10 2 -6.19 8.53
 -1 -10 -2 -6.2 7.03
 1 10 -2 -1.03 4.04
 1 10 2 -3.86 4.47
 1 -10 2 -5.98 7.39
 1 -10 -2 2 6.8
 1 -10 -2 -2 7.26
 -1 -10 -2 -2.05 7.3
 -1 -10 2 -12.27 8.18
 -1 -10 3 10.27 7.78
 -1 -10 -3 24.69 8.23
 1 10 3 13.31 4.37
 1 10 -3 21.11 5.33
 -1 10 -3 11.22 4.1
 1 -10 3 11.88 7.21
 1 -10 -3 -1.99 6.79
 -1 -10 -3 -2.04 6.78
 1 -10 3 11.86 7.05
 1 -10 -3 19.89 7.54
 -1 -10 3 22.38 7.71
 -1 -10 4 -2.04 6.59
 -1 -10 -4 -6.13 6.61
 1 10 4 -0.94 4.13
 1 10 -4 1.08 4.24
 -1 10 -4 -2.11 3.84
 1 -10 4 -1.97 7.3
 1 -10 -4 1.98 6.73
 1 -10 4 1.96 6.35
 1 -10 -4 -7.91 6.56
 -1 -10 4 6.06 6.53
 -1 -10 -4 2.03 7.05
 1 -10 5 23.34 8.08
 1 -10 -5 29.41 8.65
 -1 -10 -5 14.01 7.17
 -1 -10 5 35.93 8.93
 -1 -10 5 26.18 7.95
 -1 -10 -5 12.14 6.93
 1 10 -5 18.77 5.38
 -1 10 -5 20.71 5.25
 1 -10 5 13.64 7.28
 1 -10 -5 19.63 7.47
 1 -10 -6 1.94 6.28
 1 -10 6 -1.93 7.29
 -1 -10 6 -3.95 6.72
 -1 -10 -6 3.96 7.04
 -1 -10 6 1.99 7.1
 -1 -10 -6 5.98 6.78
 1 10 -6 5.65 4.28
 -1 10 -6 -2.25 3.65
 1 -10 6 -1.93 7.15
 1 -10 -6 3.89 6.61
 1 -10 7 19.05 7.49
 1 -10 -7 7.67 6.53
 -1 -10 -7 9.77 6.5
 -1 -10 7 9.77 7.26
 -1 -10 7 11.83 7.89
 -1 -10 -7 1.97 6.38
 -1 10 -7 13.97 5.05
 1 10 -7 5.76 4.21
 1 -10 7 13.35 7.23
 1 -10 -7 13.42 6.83
 1 -10 8 -3.77 6.85
 1 -10 -8 -1.89 6.27
 -1 -10 -8 -5.78 6.55
 -1 -10 8 3.86 6.08
 -1 -10 8 3.9 6.31
 -1 -10 -8 -1.94 7.2
 1 10 -8 -1.18 4
 -1 10 -8 1.2 4.79
 1 -10 -8 -1.89 6.73
 1 -10 8 1.89 6.26
 1 -10 -9 -3.72 5.86
 1 -10 9 -1.86 6.33
 -1 -10 -9 5.68 7.03
 -1 -10 9 15.41 7.29
 -1 -10 -9 7.64 6.18
 1 -10 9 1.86 6.33
 1 -10 -9 -1.86 5.86
 1 10 -9 8.38 4.62
 -1 10 -9 2.47 4.86
 1 10 -10 1.22 4.26
 1 -10 10 7.35 6.82
 1 -10 -10 -3.66 6.79
 1 -10 10 -5.51 7.21
 -1 10 -10 1.27 4.82
 1 -10 -10 -5.48 7.18
 1 -10 -11 1.8 5.82
 -1 10 -11 10.5 5.69
 1 -10 -11 7.18 6.53
 1 10 -11 15.01 5.42
 1 10 -12 -3.84 4.35
 -1 10 -12 -4.05 4.91
 1 -10 13 15.85 7.06
 -1 10 -13 16.66 6.21
 1 10 -13 15.69 6.08
 1 -10 13 5.29 6.3
 1 -10 -14 -3.36 5.98
 1 -10 14 1.74 5.9
 -1 10 -14 -2.85 5.39
 1 10 -14 1.34 4.44
 1 -10 -14 1.68 5.85
 1 -10 14 8.69 6.45
 1 -10 15 13.74 7.11
 1 -10 -15 4.92 5.59
 -1 10 -15 5.85 5.86
 1 10 -15 16.47 6.21
 1 -10 15 6.88 5.72
 1 -10 -15 11.47 6.21
 1 -10 -16 -1.6 6.19
 1 -10 16 8.47 6.17
 -1 10 -16 3 5.1
 1 10 -16 11.25 5.62
 1 -10 -16 1.6 6.06
 1 -10 16 8.51 7.26
 1 -10 17 10.03 6.57
 1 -10 -17 1.56 5.05
 -1 10 -17 4.63 5.12
 1 10 -17 1.44 4.66
 1 -10 17 1.68 6
 1 -10 -17 10.95 6.15
 1 11 0 -2.26 3.94
 1 11 -1 30.03 6.48
 1 11 -2 8.25 4.64
 1 11 -3 15.65 5.55
 1 11 -4 -2.45 4.55
 1 11 -5 13.7 5.65
 1 11 -6 6.32 5.14
 1 -11 6 10.97 7.46
 1 -11 6 2.19 7.47
 1 -11 7 10.84 7.24
 1 -11 -7 21.78 9.46
 1 -11 -7 21.76 8.88
 1 -11 7 13.02 7.06
 1 11 -7 23.17 5.94
 -1 11 -7 25.94 6.85
 -2 0 0 3715.83 153.07
 -2 0 0 3634.21 152.21
 -2 0 -1 -0.44 0.78
 -2 0 1 0.88 1.42
 -2 0 -1 -0.29 1.23
 -2 0 -1 0.95 0.94
 2 0 1 0.74 0.89
 -2 0 -2 18.87 1.6
 -2 0 -2 23.29 2.38
 -2 0 2 21.78 2.3
 2 0 2 16.68 1.47
 -2 0 -2 18.71 1.85
 2 0 2 21.91 1.85
 2 0 3 0.36 0.76
 -2 0 -3 0.18 0.78
 2 0 3 0.28 1.11
 -2 0 3 -0.3 1.24
 -2 0 -3 0.56 1.12
 2 0 -3 0.56 1.11
 2 0 3 -0.15 0.46
 -2 0 -3 -0.23 1.05
 2 0 4 1193.02 51.63
 2 0 4 1254.03 52.82
 2 0 -4 1254.44 52.89
 2 0 4 1246.36 52.82
 2 0 4 1157.66 52.33
 -2 0 -4 1231.75 52.34
 2 0 4 1270.69 52.85
 -2 0 -4 1328.61 53.02
 -2 0 4 1300.31 53.14
 -2 0 -5 0.47 1.19
 2 0 5 0.46 0.96
 2 0 5 0.52 1.17
 2 0 5 0.14 0.71
 2 0 5 -0.27 1.13
 2 0 -5 1.42 1.3
 -2 0 -5 0.54 1.32
 -2 0 5 -0.3 1.22
 2 0 5 0.51 1.11
 2 0 6 439.6 19.26
 -2 0 -6 409.76 19.27
 2 0 6 433.45 19.37
 2 0 -6 414.65 19.37
 2 0 6 412.79 19.2
 -2 0 6 434.23 19.57
 2 0 7 0.5 1.16
 -2 0 7 -0.29 1.36
 2 0 -7 1.44 1.42
 2 0 7 -0.27 1.19
 -2 0 -7 0.3 1.24
 2 0 -7 0.77 0.85
 2 0 7 0.25 1.05
 2 0 8 730.24 32.23
 2 0 -8 727.62 32.04
 2 0 8 728.58 32.24
 -2 0 8 761.13 32.68
 -2 0 -8 742.4 32.96
 2 0 8 754.43 32.47
 2 0 -8 760.08 32.62
 2 0 9 -0.38 0.79
 2 0 -9 -0.83 1.27
 2 0 9 -0.47 1.1
 2 0 9 0.7 1.01
 2 0 -9 -0.28 1.14
 2 0 -9 0.7 1.08
 -2 0 -9 -0.39 1.46
 2 0 9 0.27 1.25
 -2 0 9 -0.29 1.29
 2 0 -10 931.78 41.41
 -2 0 -10 1040.95 42.71
 2 0 -10 935.74 41.4
 2 0 10 955.26 41.13
 2 0 -10 967.86 41.36
 2 0 10 945.93 42.24
 2 0 10 964.15 41.36
 2 0 10 960.26 41.11
 2 0 11 1.74 1.48
 2 0 -11 3.26 1.35
 2 0 -11 1.35 1.19
 2 0 11 1.76 1.13
 -2 0 -11 1.45 1.72
 2 0 11 0.89 1
 2 0 -11 0.85 1.2
 -2 0 -12 59.11 5.34
 2 0 -12 59.3 4.08
 2 0 12 50.37 3.66
 2 0 -12 67.11 4.44
 2 0 -12 60.58 4.1
 2 0 12 58.75 3.81
 2 0 12 61.4 5.05
 2 0 13 0.5 1.47
 2 0 -13 -0.26 1.1
 2 0 -13 -0.34 1.44
 -2 0 -13 0.57 1.99
 2 0 13 -0.82 0.89
 2 0 -13 -0.26 1.11
 2 0 13 0.2 0.92
 2 0 -14 437.99 20.12
 2 0 -14 454.64 20.97
 2 0 14 444.56 19.74
 2 0 -14 456.26 20.21
 -2 0 -14 476.98 22.72
 2 0 14 457.24 21.9
 2 0 14 430.44 19.69
 2 0 15 -1.11 1.65
 2 0 -15 1.23 1.14
 2 0 15 0.19 0.86
 2 0 -15 0.41 1.51
 -2 0 -15 0.67 2.42
 2 0 15 0.74 0.96
 2 0 -15 0.5 1.02
 2 0 -16 36.23 2.96
 2 0 16 31.55 2.54
 2 0 16 38.57 2.69
 2 0 -16 33.45 2.88
 2 0 16 43.21 4.54
 2 0 -16 42.71 3.97
 2 0 17 -0.81 0.87
 2 0 -17 -0.46 1.14
 2 0 17 -1.23 2.45
 2 0 -17 -0.47 1.82
 2 0 17 -0.32 0.86
 2 0 -17 0.91 1.11
 2 0 18 467.43 20.31
 2 0 -18 490.89 22.83
 2 0 -18 455.42 20.75
 2 0 18 468.65 20.3
 2 0 -18 470.51 20.78
 -2 0 -19 0.79 2.57
 2 0 -19 -0.4 1.13
 2 0 19 1.24 0.88
 2 0 -19 -1.62 2.16
 2 0 -19 -0.2 1.06
 2 0 19 0.25 0.87
 2 0 -20 141.6 6.79
 2 0 20 118.85 6.08
 2 0 -20 143.16 6.85
 2 0 20 128.84 6.13
 2 0 -20 160.63 9.4
 -2 0 -20 160.1 10.84
 2 0 21 2.96 2.46
 2 0 -21 0.32 0.87
 2 0 -21 -0.74 2.38
 2 0 -21 -0.83 0.91
 -2 0 -21 3.57 2.96
 2 0 -21 0.79 0.85
 2 0 -21 0.84 0.96
 2 0 -22 103.75 5.45
 2 0 -22 109 5.36
 -2 0 22 132.03 8.32
 2 0 22 113.08 8.83
 2 0 -22 104.4 5.35
 2 0 -22 96.91 5.39
 -2 0 -22 114.85 9.46
 2 0 -22 124.93 9.19
 2 0 -23 -0.82 2.71
 -2 0 -23 0.99 3.12
 -2 0 23 -1.16 2.36
 2 0 23 2.42 3.06
 2 0 -24 11.18 3.58
 -2 0 -24 8.31 4.11
 -2 0 24 10.22 3
 2 0 24 16.85 4.08
 -2 0 -25 2.17 3.51
 2 0 -25 -4.52 3.55
 2 0 25 -0.87 3.12
 2 0 -26 141.91 10.85
 -2 0 -26 130.32 11.44
 2 0 26 121.81 10.16
 -2 0 -27 -4.72 4.38
 2 0 -27 -0.99 3.52
 2 0 27 -1.88 3.56
 2 0 -28 119.47 10.25
 2 0 28 127.84 10.45
 -2 0 -29 3.83 4.54
 2 0 -29 3.22 3.9
 2 0 29 1.01 3.52
 -2 0 -30 7.94 5.29
 2 0 -30 7.82 4.55
 2 0 30 5.22 3.96
 2 0 -31 -8.15 4.81
 -2 0 -31 -1.37 4.55
 2 0 31 -2.16 4.01
 2 0 -32 23.02 5.73
 -2 0 -32 19.81 5.79
 2 0 32 10.04 4.58
 2 0 33 9.19 4.59
 2 0 -33 -1.26 4.76
 2 0 33 1.3 4.53
 2 0 34 10.63 5.04
 2 0 -34 1.3 4.92
 2 0 34 1.34 4.23
 2 0 35 -1.21 4.23
 2 0 -35 5.37 5.08
 2 0 35 5.53 4.93
 2 0 36 48.53 8.12
 2 0 -36 77.74 9.71
 2 0 36 61.19 9
 2 0 37 6.37 5.44
 2 0 37 5.85 5.43
 2 0 -37 5.73 5.83
 -2 1 0 751.11 31.49
 2 -1 0 737 31.32
 2 -1 0 732.4 32.23
 -2 -1 0 711.45 30.74
 2 -1 0 783.22 32.36
 -2 -1 1 355.55 15.4
 -2 -1 -1 345.26 15.63
 2 1 1 361.1 15.62
 2 -1 -1 361.73 15.87
 -2 1 -1 374.33 16.4
 -2 1 1 375.64 16.03
 2 -1 1 363.77 16.23
 2 1 -1 367.37 15.53
 -2 -1 1 367.44 15.49
 2 -1 -1 357.09 16.93
 2 -1 1 373.27 16.99
 2 -1 -1 350.88 16.91
 2 -1 1 377.3 17.02
 -2 1 -2 380.64 17.04
 2 1 2 373.89 16.43
 -2 -1 -2 368.29 16.52
 -2 1 -2 392.96 17.26
 2 -1 -2 377.6 16.4
 -2 1 2 382.68 16.46
 2 -1 2 399.57 17.15
 2 -1 2 392.15 17.64
 -2 1 -2 357.11 16.43
 -2 -1 2 380.71 16.32
 2 -1 -2 386.4 17.66
 2 -1 2 395.37 17.64
 2 -1 -2 356.65 17.51
 -2 1 -3 61.01 4.03
 -2 -1 -3 72.28 3.93
 2 1 3 65 3.7
 -2 1 -3 62.84 4.31
 2 -1 3 66.32 4.22
 -2 1 3 61.35 3.33
 2 -1 3 73.25 3.84
 2 -1 3 74.08 4.59
 -2 1 -3 60.37 3.58
 2 -1 3 64.46 3.66
 -2 -1 3 60.89 3.53
 2 -1 -3 68.63 4.57
 -2 1 3 62.87 4.4
 -2 1 -3 71.27 4.61
 -2 1 -3 60.35 4.35
 -2 1 3 59.47 4.31
 2 -1 -3 58.23 4.38
 2 -1 3 69.19 4.45
 -2 -1 -4 835.28 35.45
 -2 1 -4 849.96 35.56
 2 1 4 823.27 35.16
 2 -1 4 835.59 35.83
 -2 1 4 790.59 34.38
 2 -1 4 823.05 35.18
 2 -1 4 836.24 35.86
 2 -1 4 815.42 34.96
 -2 1 -4 824.72 34.98
 -2 -1 4 794.83 35.01
 2 -1 -4 799.26 35.85
 -2 1 4 855.81 35.93
 -2 1 -4 855.02 35.99
 -2 1 -4 845.23 35.96
 2 -1 4 801.11 35.75
 2 -1 -4 807.85 35.86
 -2 1 4 854.85 35.93
 -2 1 -5 23.82 2.57
 2 1 5 25.91 2.56
 -2 -1 -5 33.87 3.06
 2 -1 5 31.49 3.02
 2 -1 5 25.68 2.44
 2 -1 5 33.85 2.9
 -2 1 5 34.83 3.1
 2 -1 -5 31.7 3
 -2 1 -5 25.71 2.82
 2 -1 5 32.68 2.86
 2 -1 -5 27.5 2.81
 -2 1 5 28.25 2.9
 -2 1 -5 30.61 2.89
 2 -1 5 27.45 2.26
 -2 1 -5 24.56 2.24
 2 -1 6 724.78 32
 -2 1 -6 742.6 32.08
 2 -1 -6 717.73 32.57
 -2 1 -6 754.55 32.7
 -2 1 6 774.01 32.66
 -2 1 -6 753.82 32.33
 2 -1 6 713.78 32.45
 -2 1 6 770.89 32.67
 2 -1 -6 775.61 32.74
 -2 1 -6 740.32 32.65
 2 -1 6 746.08 32.52
 -2 -1 -6 787.75 32.9
 -2 1 -6 737.88 32.56
 2 1 6 677.02 32.37
 2 1 7 160.1 8.78
 2 -1 -7 163.59 7.63
 2 1 -7 163.11 8.57
 -2 1 -7 162.02 8.82
 -2 -1 -7 156.81 9.1
 2 -1 7 158.45 8.35
 2 -1 7 167.87 8.65
 -2 1 -7 167.26 8.76
 2 -1 -7 184.81 8.96
 2 -1 7 167.9 8.63
 -2 1 -7 165.99 8.79
 -2 1 7 164.99 8.75
 2 -1 -7 151.84 8.64
 -2 1 -7 176.95 8.92
 -2 1 7 186.53 8.95
 -2 1 -8 251.04 12.58
 2 -1 -8 257.92 12.61
 2 -1 -8 270.62 12.71
 2 -1 8 250.1 12.41
 -2 1 -8 269.27 12.99
 -2 -1 -8 270.05 13.41
 -2 1 -8 271.11 12.93
 -2 -1 -8 297.46 13.26
 2 1 8 258.87 12.81
 -2 1 8 266.02 12.63
 -2 1 -8 267.31 12.69
 2 -1 8 248.1 12.39
 2 -1 8 243.38 12.34
 2 -1 -8 242.27 11.56
 2 1 -8 263.43 12.62
 -2 1 8 249.65 12.54
 -2 1 -9 26.67 3.18
 2 -1 -9 28.03 2.26
 2 1 -9 30.86 3
 2 -1 -9 32.11 2.93
 2 -1 9 34.26 2.87
 2 -1 -9 29.79 2.83
 -2 1 -9 22.9 2.59
 -2 -1 -9 31.18 3.07
 -2 1 9 30.98 2.86
 2 1 9 25.04 2.85
 2 -1 9 26.84 2.81
 -2 1 -9 27.14 2.8
 2 -1 9 28.98 2.67
 -2 1 9 31.08 2.87
 -2 -1 -10 398.8 16.82
 -2 1 -10 338.9 17.13
 2 -1 -10 364.18 16.47
 -2 1 -10 325.24 16.31
 2 -1 10 352.99 16.22
 2 -1 10 343.7 16.18
 2 -1 -10 355.6 16.44
 2 1 10 353.21 16.95
 -2 1 -10 343.87 16.42
 2 -1 10 350.78 16.74
 -2 1 -10 359.3 17.21
 2 -1 -10 339.43 15.81
 2 1 -10 355.51 16.68
 2 -1 -10 342.13 16.31
 -2 1 -11 111.31 7.16
 -2 -1 -11 95.01 5.91
 -2 1 -11 93.64 5.86
 2 -1 -11 101.59 5.88
 2 1 11 106.97 6.61
 -2 1 -11 94.23 5.85
 2 -1 11 98.16 6.42
 -2 1 -11 99.01 6.71
 2 -1 11 89.87 5.57
 2 -1 -11 92.63 5.78
 2 -1 -11 91.73 5.74
 2 -1 -11 95.38 5.59
 2 1 -11 107.04 6.4
 -2 1 11 108.94 5.76
 2 -1 11 97.48 5.7
 -2 1 -12 222.39 12.48
 2 1 12 212.53 11.87
 -2 1 -12 219.14 11.13
 2 -1 12 229 12.01
 -2 1 -12 227.22 12.37
 2 -1 12 232.83 10.99
 2 -1 -12 204.42 10.98
 2 -1 12 228.35 10.95
 2 -1 -12 211.89 11.01
 2 -1 -12 218.77 11.09
 -2 -1 -12 230 11.18
 2 -1 -12 240.47 11.17
 2 1 -12 244.78 11.92
 -2 1 12 249.52 11.31
 -2 1 -12 202.64 10.99
 2 -1 -13 52.71 3.94
 2 1 -13 51.23 4.41
 2 -1 -13 48.89 3.69
 2 -1 13 50.31 3.58
 2 -1 -13 49.74 3.69
 2 -1 -13 48.15 3.69
 -2 -1 -13 48.83 3.68
 2 1 13 59.62 4.75
 -2 1 -13 46.37 4.86
 -2 1 -13 53.71 3.84
 2 -1 13 45.2 4.37
 2 -1 13 46.99 3.51
 -2 1 -13 51.95 5
 -2 1 -13 43.79 3.63
 2 1 -14 229.34 12
 2 -1 -14 222.75 11.4
 2 -1 -14 225.94 11.01
 -2 1 -14 241.02 13.09
 2 -1 -14 220.78 10.94
 2 -1 14 219.03 10.78
 -2 -1 -14 222.98 10.89
 2 -1 -14 217.16 10.99
 2 -1 14 219.57 11.04
 -2 1 14 225.42 10.88
 2 1 14 224.68 12.25
 -2 1 -14 210.12 10.93
 2 -1 14 221.72 12.36
 2 -1 14 235.08 10.87
 -2 1 -14 255.51 13.19
 -2 1 -14 199.52 10.86
 -2 1 15 91.41 5.54
 2 -1 15 100.84 7.4
 2 1 15 96.8 6.79
 2 -1 15 90.72 5.23
 2 -1 15 91.35 6.93
 2 -1 -15 95.15 6.08
 2 1 -15 108.05 6.76
 2 -1 -15 88.19 5.38
 2 -1 15 83.64 5.4
 -2 -1 -15 88.64 5.27
 2 -1 -15 81.14 5.32
 -2 1 -15 89.88 7.24
 2 -1 -15 86.65 5.33
 2 -1 15 90.52 5.25
 2 1 -16 185.19 10.82
 2 -1 -16 196.21 10.57
 2 -1 16 182.71 9.6
 2 1 16 192.43 9.24
 2 -1 -16 181.35 9.46
 2 -1 -16 178.09 9.55
 2 1 16 225 11.64
 -2 1 16 196.23 9.92
 2 -1 16 193.98 9.43
 2 -1 16 198.73 11.67
 2 1 16 181.17 9.17
 2 -1 16 191.78 9.41
 2 -1 -16 197.49 9.59
 2 1 -17 18.21 3.19
 2 -1 17 18.7 2.05
 2 -1 17 25.33 2.29
 2 1 17 16.76 2.01
 2 -1 -17 20.89 2.35
 2 -1 17 21.35 2.38
 2 -1 -17 16.28 2.01
 2 1 17 20.42 1.97
 2 1 17 24.76 3.64
 -2 1 17 24.06 2.76
 2 -1 17 16.01 3.49
 2 1 17 22.01 2.01
 2 -1 -17 15.63 2.07
 2 1 17 17.99 2.07
 2 -1 18 60.21 4.25
 -2 1 -18 56.48 6.5
 2 1 18 70.49 4
 -2 1 18 76.42 5.16
 2 -1 -18 64.89 4.21
 2 -1 18 64.66 4.16
 2 -1 -18 67.2 4.25
 2 1 18 72.64 4.04
 2 -1 18 65.91 4.18
 2 1 -18 69.63 5.85
 2 -1 19 45.15 3.5
 2 1 19 49.93 3.13
 -2 1 19 50.56 4.31
 -2 1 -19 48.1 5.96
 2 -1 19 48.5 5.79
 2 -1 19 51.18 3.45
 2 1 19 53.3 3.26
 2 -1 -19 51.9 3.54
 2 1 19 50.77 3.27
 2 -1 19 46.68 3.37
 -2 1 -19 51.37 6.07
 2 1 19 53.81 3.15
 -2 -1 19 52.25 3.97
 2 -1 -19 52.39 3.52
 -2 1 -20 74.99 7.38
 -2 1 20 81.67 5.65
 2 -1 20 73.33 7.13
 2 1 -20 76.1 4.68
 2 -1 20 78.66 7.26
 2 1 -20 74.54 4.67
 2 -1 -20 69.44 4.26
 2 1 20 65.19 3.81
 2 -1 20 68.59 4.19
 2 1 -20 77.81 4.74
 2 -1 -20 67.47 4.21
 2 1 20 70.07 3.83
 2 -1 20 77.39 4.29
 2 1 20 70.48 3.81
 2 1 20 66.62 3.77
 2 1 -20 75.36 4.68
 2 -1 21 43.12 5.72
 2 1 21 48.29 5.42
 2 -1 21 52.11 5.97
 2 -1 -21 42.01 2.99
 2 1 -21 45.51 3.38
 2 1 -21 43.84 3.33
 2 -1 -21 44.05 2.98
 -2 1 21 48.84 4.35
 -2 1 -21 39.92 5.76
 2 -1 -21 42.05 5.41
 2 1 -21 40.4 3.18
 2 1 -21 40.99 3.23
 2 1 -22 60.13 3.78
 2 -1 -22 74.87 6.67
 2 1 -22 55.43 5.86
 2 1 -22 56.84 3.85
 2 -1 -22 46.12 3.24
 2 1 22 58.67 6.08
 2 -1 22 61.25 6.64
 2 1 -22 57.85 3.78
 2 -1 -22 55.91 3.36
 -2 1 22 52.43 4.81
 2 -1 22 72.92 7.1
 -2 1 -22 73.4 7.6
 2 1 -22 51.41 3.64
 2 -1 23 1.85 3.21
 2 -1 -23 0.8 2.74
 -2 1 -23 1 3.15
 -2 1 23 7.94 2.35
 2 -1 23 -0.88 3.21
 2 1 23 2.3 2.55
 2 1 -23 0.73 2.6
 2 -1 24 38.81 5.44
 -2 1 -24 28.16 5.51
 2 -1 -24 29.57 5.06
 2 -1 24 31.22 5.34
 2 1 24 37.65 5.07
 2 1 -24 23.65 4.43
 2 -1 25 18.03 4.82
 2 1 25 20 4.3
 2 -1 25 34.59 5.68
 2 1 -25 22.3 4.82
 -2 1 -25 28.31 5.68
 2 -1 -25 23.05 4.84
 2 1 -25 21.58 4.09
 2 -1 26 30.5 5.51
 2 1 26 24.29 4.76
 2 -1 26 40.39 6.18
 2 1 -26 24.28 5.09
 -2 -1 26 31.9 5.31
 2 -1 -26 38.16 5.95
 2 1 -26 27.55 5.07
 2 -1 27 1.01 4.06
 2 1 27 6.31 3.78
 2 -1 27 -2.22 3.95
 2 1 -27 -1.01 3.53
 -2 -1 27 -1.64 3.34
 2 -1 -27 -3.9 3.83
 2 1 -27 -0.87 3.1
 2 1 -28 13.78 4.81
 2 -1 -28 4.07 4.24
 -2 1 -28 19.52 5.82
 -2 -1 28 20.2 4.83
 2 -1 28 11.55 4.87
 2 -1 28 10.46 4.49
 2 1 28 11.16 4
 2 1 -29 29.87 5.88
 2 -1 -29 14.83 4.99
 -2 1 -29 22.77 6.22
 2 -1 29 19.17 5.11
 2 -1 29 17.23 5.07
 -2 -1 29 24.2 5.09
 2 1 29 30.84 5.57
 2 1 -30 9.2 4.55
 2 -1 -30 8.81 4.73
 -2 1 -30 13.08 5.25
 2 -1 30 14.91 4.91
 2 -1 30 18.91 5.25
 2 1 30 15.9 4.87
 2 -1 -31 4.58 3.89
 -2 1 -31 -1.35 4.92
 2 1 -31 -1.19 4.16
 2 -1 31 5.14 4.26
 2 1 31 2.05 3.41
 2 -1 31 2.29 4.34
 2 -1 -32 20.19 5.58
 2 1 -32 7.43 4.51
 -2 1 -32 9.77 5.68
 2 -1 32 6.64 5.13
 2 -1 32 5.91 4.57
 2 1 32 4.23 4.16
 2 -1 -33 9.85 4.75
 -2 1 -33 2.88 5.24
 2 1 -33 1.28 4.67
 -2 -1 33 4.38 5.09
 2 -1 33 2.75 4.67
 2 -1 33 1.22 4.43
 2 1 33 6.5 4.48
 2 -1 -34 8.93 5.01
 -2 1 -34 2.97 5.4
 2 1 -34 -5.31 5.03
 2 -1 34 14.15 5.36
 -2 -1 34 7.54 5.37
 2 1 34 4.46 4.22
 2 -1 34 5 5.17
 2 -1 -35 -2.64 5.27
 -2 1 -35 -10.69 6.1
 2 1 -35 13.78 6.3
 2 -1 35 7.29 4.72
 -2 -1 35 1.56 5.29
 2 1 35 -1.14 4.23
 2 -1 35 2.56 4.76
 2 -1 -36 5.44 5.25
 2 1 -36 4.28 5.81
 -2 1 -36 4.72 5.96
 2 -1 36 10.53 5.08
 2 -1 36 3 5.22
 -2 -1 36 12.82 6.3
 2 -2 0 8140.64 338.81
 2 -2 0 8091.8 340.08
 2 -2 0 8042.65 340.08
 2 2 0 8372.91 338.51
 2 -2 0 8101.2 339.07
 2 -2 -1 223.31 9.9
 2 -2 1 202.51 10.28
 2 -2 1 220.04 11.26
 2 -2 -1 214.7 11.25
 2 2 1 208.79 9.37
 2 -2 1 226.97 11.34
 2 -2 -1 200.83 11.13
 2 2 -1 197.09 9.77
 2 -2 -1 223.39 10.17
 2 -2 -2 3141.85 131.01
 2 -2 2 3073.72 132.03
 2 -2 2 3234.68 132.85
 2 -2 -2 3099.72 132.77
 2 -2 -2 3135.44 132.81
 2 -2 2 3190.66 132.82
 2 2 2 3149.2 131.14
 2 -2 2 3110.32 132.25
 2 -2 -2 3231.84 131.33
 -2 -2 2 3164.01 131.39
 2 2 -2 3177.56 131.4
 2 -2 3 0.92 1.47
 2 -2 -3 -0.4 0.51
 -2 2 -3 0.27 1.15
 2 2 3 1.5 1.01
 2 -2 3 -0.33 1.29
 -2 2 -3 0.76 0.8
 2 -2 -3 1.39 0.81
 -2 -2 3 1.16 1.02
 2 -2 -3 1.14 1.69
 2 -2 3 0.74 1.37
 2 2 -3 0.38 0.86
 2 -2 -3 1.9 1.67
 2 -2 3 -0.74 1.45
 -2 -2 4 324.23 14.27
 2 2 -4 304.13 14.19
 2 -2 -4 305.67 13.32
 -2 2 -4 319.04 14.09
 2 -2 4 300.76 15.15
 2 -2 -4 303.08 15.21
 2 -2 4 317.02 15.3
 2 -2 -4 314.85 15.29
 -2 2 -4 319.11 14.7
 2 2 4 302.1 14.33
 2 -2 4 325.81 15.3
 2 -2 -4 298.01 13.36
 -2 2 -5 0.95 1.17
 2 -2 5 1.2 1.42
 2 -2 5 1.09 1.58
 2 -2 -5 0.76 1.46
 -2 -2 5 -0.24 0.99
 2 -2 5 -0.27 1.24
 2 -2 -5 2.27 1.66
 2 -2 5 1.82 1.48
 2 -2 -5 0.62 0.75
 -2 -2 5 1.65 0.68
 -2 2 -5 2.14 1.36
 2 2 5 -0.28 1.29
 2 -2 -6 816.85 36.85
 2 -2 6 848.16 36.8
 2 -2 -6 874.5 37
 -2 -2 6 865.49 36.2
 2 -2 6 830.99 36.18
 2 -2 6 802.33 36.67
 2 -2 -6 819.97 35.39
 -2 2 -6 820.34 36.16
 -2 2 -6 836.44 36.52
 -2 -2 6 822.46 35.25
 -2 2 -7 1.39 1.61
 2 2 -7 0.34 1.35
 2 -2 7 0.36 1.53
 2 -2 -7 1.01 1.17
 -2 2 -7 0.65 1.41
 2 -2 -7 2.61 1.86
 2 -2 7 0.9 1.18
 2 -2 -7 0.75 1.57
 2 -2 7 0.72 1.43
 -2 -2 7 1.82 1.35
 -2 -2 7 -0.38 1.01
 -2 2 -8 4562.51 188.19
 2 -2 -8 4442.72 187.26
 2 -2 -8 4525.74 188.21
 2 -2 8 4444.07 188.04
 2 2 -8 4584.47 188.14
 2 -2 8 4452.03 187.81
 -2 -2 8 4585.01 187.99
 2 -2 8 4493.51 188.07
 2 -2 -8 4426.01 188.14
 -2 -2 8 4541.83 187.27
 -2 2 -8 4489.01 188.14
 2 2 -9 1.51 1.54
 2 -2 9 1.76 1.64
 -2 -2 9 0.56 1.43
 -2 2 -9 1.24 1.79
 2 -2 -9 -0.28 1.31
 -2 -2 9 3.38 1.76
 2 -2 9 -1.06 1.71
 2 -2 -9 1.47 1.68
 -2 2 -9 -0.4 1.58
 2 -2 -9 -0.37 1.56
 2 -2 9 1.4 1.52
 2 -2 -10 3570 149.71
 2 -2 10 3572.07 149.61
 -2 2 -10 3603.15 150.16
 2 2 -10 3640.52 150.03
 2 -2 10 3624.68 149.87
 -2 -2 10 3621.45 150.13
 2 -2 -10 3538.9 149.7
 2 -2 10 3523.21 149.59
 -2 2 -10 3540.11 150.39
 2 -2 -10 3505.67 149.39
 2 -2 -11 95.73 6.22
 2 -2 11 113.06 6.45
 -2 2 -11 102.27 6.86
 -2 2 11 94.15 5.1
 2 2 -11 94.55 6.55
 2 -2 11 104.4 6.64
 -2 -2 11 107.76 6.98
 2 -2 -11 97.98 6.3
 2 -2 11 90.87 6.12
 2 -2 -11 93.42 6.22
 -2 2 -11 107.2 7.27
 -2 2 -12 795.89 36.76
 2 -2 -12 850.21 35.93
 2 2 -12 822.48 36.27
 -2 2 12 772.29 34.42
 -2 2 -12 833.72 36.55
 2 -2 12 798.98 36.09
 2 -2 12 808.99 35.49
 2 -2 -12 787.29 35.52
 2 -2 12 797.39 35.47
 2 -2 -12 813.68 35.58
 2 -2 13 12.91 2.17
 2 -2 -13 14.09 2.22
 2 2 13 17.52 2.76
 2 -2 13 15.48 2.79
 -2 2 13 10.04 1.19
 -2 2 13 16.6 1.95
 2 2 -13 13.26 2.71
 -2 2 -13 16.8 2.92
 -2 2 -13 12.26 2.86
 2 -2 -13 11.11 2.31
 2 -2 -13 15.52 2.21
 2 -2 13 21.16 2.62
 -2 2 -14 95.94 7.48
 2 -2 -14 109.85 6.94
 2 2 14 89.42 6.5
 -2 2 14 82.98 4.68
 -2 2 -14 100.42 7.26
 2 -2 14 89.56 5.92
 2 -2 -14 103.99 6.08
 2 2 -14 103.5 6.99
 -2 2 14 93.33 5.66
 2 -2 14 89.11 5.89
 2 -2 -14 112.63 6.3
 2 -2 14 94.56 6.95
 -2 2 -15 13.9 3.24
 2 -2 -15 12.98 2.82
 2 -2 15 9.99 2.01
 2 -2 -15 12.5 2.02
 2 2 -15 7.85 2.36
 2 -2 15 10.97 2.01
 2 -2 -15 6.53 1.79
 -2 2 15 7.71 1.3
 2 -2 15 7.9 2.54
 -2 -2 15 6.37 2.57
 2 2 15 13.43 2.69
 2 2 16 842.06 36.3
 -2 2 16 730.42 33.76
 2 -2 -16 802.14 34.81
 2 -2 16 795.31 34.86
 2 -2 -16 822.24 34.87
 2 -2 16 829.89 34.95
 -2 2 17 9.7 1.64
 -2 2 -17 5.62 2.96
 2 -2 17 8.77 1.97
 2 -2 17 3.56 1.82
 2 -2 -17 7.44 1.78
 2 -2 -17 7.39 1.69
 2 2 17 8.22 2.72
 -2 2 -18 1891.23 79.29
 -2 2 18 1663.75 75.16
 2 -2 18 1907.43 79.35
 -2 2 -18 1959.66 79.26
 -2 -2 18 2000.39 79.58
 2 -2 -18 1736.85 75.64
 2 2 18 1868.57 75.51
 2 -2 18 1794.11 75.83
 2 -2 18 1815.84 75.86
 2 -2 -18 1742.46 75.65
 2 2 18 1827.49 75.51
 2 -2 -18 1661.68 75.62
 2 2 -19 9.7 3
 2 -2 -19 11.95 2.04
 2 -2 19 9.93 2.13
 -2 -2 -19 14.33 2.14
 2 -2 -19 9.22 2.05
 2 2 19 13.8 1.98
 -2 2 -19 14.93 4.12
 -2 2 19 13.24 2.09
 2 -2 19 14.8 4.21
 -2 2 -19 17.97 4.27
 2 -2 19 12.43 2.22
 2 2 19 13.87 2.06
 2 -2 -19 9.93 1.96
 -2 -2 19 13.35 3.7
 2 -2 19 11.23 3.23
 -2 2 20 631.57 29.13
 2 -2 20 702.34 33.16
 -2 2 -20 743.59 33.6
 2 -2 20 721.47 32.89
 -2 -2 20 757.19 33.67
 2 -2 20 694.52 29.38
 2 -2 -20 649.61 29.04
 -2 2 -20 697.72 33.25
 2 2 -20 693.25 31.96
 2 -2 -20 617.27 29.07
 -2 -2 -20 631.35 28.88
 2 -2 -20 656.7 29.08
 2 -2 20 636.8 29.21
 -2 -2 -21 31.52 2.81
 2 -2 21 35.82 3.24
 2 -2 -21 28.44 2.98
 2 -2 21 34.63 3.16
 -2 2 21 33.81 3.29
 2 -2 21 37.47 5.58
 2 -2 21 48.73 6
 -2 -2 21 41.22 5.92
 2 -2 -21 35.87 3.05
 2 2 -21 45.55 5.19
 -2 2 -21 45.21 6.07
 2 -2 -21 35.3 2.99
 2 -2 21 36.96 3.29
 -2 2 -21 45.91 6.23
 2 -2 -21 44.65 5.41
 2 -2 -22 29.61 4.81
 -2 2 -22 30.81 5.39
 2 -2 22 49.01 5.85
 -2 -2 22 33.58 5.67
 2 -2 -22 32.9 2.73
 2 2 -22 38.83 5.08
 -2 2 -22 39.26 6.09
 2 -2 -22 26.81 2.6
 2 -2 -22 24.5 2.63
 2 -2 22 18.58 4.48
 2 2 22 38.88 4.83
 2 2 -23 1.6 2.52
 2 -2 23 -0.97 3.21
 2 2 23 2.18 2.47
 2 -2 -23 4 3.3
 -2 2 -23 -1.01 3.58
 -2 2 -23 -2.08 3.62
 2 -2 23 -1.92 3.11
 -2 -2 23 -2.08 3.08
 -2 2 -24 101.97 9.61
 2 -2 -24 103.43 8.72
 2 2 24 96.31 8.04
 2 2 -24 83.35 8.08
 2 -2 24 95.29 9.17
 -2 -2 24 92.53 9.45
 2 -2 24 87.38 8.72
 2 -2 -25 0.88 3.07
 -2 2 -25 -1.1 3.81
 2 2 -25 3.53 3.46
 -2 -2 25 5.69 3.96
 2 -2 25 1.07 3.45
 2 -2 25 -1.04 3.79
 2 2 25 2.37 2.75
 2 -2 26 406.57 22.7
 2 2 26 371.46 20.87
 2 2 -26 357.8 21.09
 2 -2 26 401.54 22.9
 -2 -2 26 395.32 23.12
 -2 2 -26 347.64 22.23
 2 -2 -26 367.67 21.2
 2 2 -27 10.54 4.96
 2 -2 -27 2.9 4
 -2 2 -27 3.55 4.39
 2 2 -27 14.33 4.26
 2 -2 27 10.53 4.26
 -2 -2 27 9.89 5.03
 2 -2 27 3.35 4.31
 2 2 27 0.85 3.36
 2 2 28 337 20.03
 2 -2 28 405.34 22.45
 2 2 -28 334.69 20.63
 2 -2 28 350.53 21.89
 -2 -2 28 350.95 22.33
 2 2 -28 364.73 21.51
 -2 2 -28 375.25 22.49
 2 -2 -28 334.62 20.71
 2 2 -29 2.29 4.17
 2 -2 -29 8.4 3.91
 -2 2 -29 5.08 4.9
 2 2 -29 17.52 5.02
 2 -2 29 3.81 3.9
 -2 -2 29 4 4.95
 2 2 29 8.24 3.6
 2 -2 29 4.75 4.24
 2 2 -30 41.61 7.01
 2 -2 -30 34.9 6.42
 -2 2 -30 32.84 6.85
 2 2 -30 45.91 6.77
 2 2 30 51.95 6.59
 2 -2 30 50.19 7.86
 -2 -2 30 55.25 8.39
 2 -2 30 40.4 7.03
 2 2 -31 11.12 5.35
 -2 -2 31 9.85 4.6
 2 -2 -31 2.26 4.61
 -2 2 -31 17.62 5.78
 2 -2 31 6.83 4.65
 2 2 31 5.84 3.69
 -2 -2 31 -1.43 4.38
 2 -2 31 5.05 4.3
 2 2 -32 1.28 4.36
 2 -2 -32 -9.37 4.92
 -2 -2 32 1.47 5.79
 2 -2 32 8.48 5.14
 2 2 32 4.01 3.64
 2 -2 32 1.29 4.29
 -2 -2 32 2.23 4.46
 2 -2 -33 -2.43 4.51
 2 2 -33 -1.33 5.02
 2 2 33 1.03 3.5
 2 -2 33 -1.46 4.84
 -2 -2 33 -1.52 4.92
 2 -2 33 1.32 4.4
 -2 2 -34 47.45 8.93
 2 2 -34 46.64 8.22
 -2 -2 34 39.26 8.05
 2 -2 34 34.57 7.47
 2 -2 34 24.4 6.92
 -2 2 -35 3.05 5.88
 2 2 -35 -4.25 5.46
 2 -2 -35 1.29 4.8
 -2 -2 35 1.62 5.23
 2 -2 35 -1.55 5.39
 2 -2 35 -2.77 5.82
 2 2 -36 118.37 12.32
 -2 2 -36 109.84 12.63
 2 -2 -36 106.71 11.39
 2 -2 36 116.46 12.33
 -2 -2 36 109.93 12.49
 2 -2 36 90.59 11.81
 2 -3 0 138.63 8.55
 -2 3 0 130.34 7.12
 2 -3 0 123.26 6.72
 2 -3 0 139.1 8.55
 -2 3 -1 113.5 5.39
 2 -3 -1 114.88 7.71
 2 -3 1 124.28 7.85
 2 -3 1 121.39 7.75
 2 -3 -1 121.01 7.86
 2 -3 1 107.94 6.27
 2 -3 -1 105.69 5.81
 -2 3 1 121.06 6.3
 -2 3 -1 105.96 6.55
 -2 3 2 203.7 10.01
 -2 3 -2 210.09 11.08
 2 -3 -2 207.36 11.9
 -2 3 -2 222.51 9.82
 2 -3 2 209.12 11.87
 2 -3 2 208.11 11.84
 2 -3 -2 220.29 12.04
 2 -3 -3 72.72 5.69
 2 -3 3 74.12 5.59
 2 -3 3 67.79 5.5
 -2 3 -3 68.53 5.07
 -2 3 -3 59.92 4.52
 -2 3 -3 63.11 3.94
 2 -3 -3 72.76 5.7
 -2 -3 4 2.06 1.27
 -2 3 -4 -1.28 1.76
 -2 3 -4 1.37 1.32
 2 -3 4 1.95 1.74
 2 -3 -4 1.49 2.05
 2 -3 4 2.95 2.16
 2 -3 -4 2 1.93
 2 3 -4 0.08 0.6
 -2 3 -4 2.15 1.3
 2 -3 5 34.94 3.67
 2 -3 -5 24.25 3.31
 -2 -3 5 25.65 2.71
 -2 3 -5 31.02 3.6
 -2 3 -5 29.54 2.99
 2 -3 5 28.82 3.47
 2 -3 -5 26.93 3.46
 2 3 -5 24.3 1.93
 -2 3 -5 29.06 2.73
 -2 3 -6 4.55 1.65
 2 -3 6 3.88 2.08
 2 -3 -6 6.95 2.19
 -2 -3 6 7.35 1.85
 -2 3 -6 3.32 1.66
 -2 -3 6 6.21 1.01
 2 -3 6 5.31 2.01
 2 -3 -6 5.42 2.24
 -2 3 -6 8.5 2.42
 -2 3 -7 175.7 9.61
 -2 -3 7 161.35 8.08
 2 3 -7 179.67 9.82
 -2 3 -7 184.96 10.63
 2 -3 7 186.93 10.34
 2 -3 -7 159.41 10.04
 -2 -3 7 178.39 9.46
 2 -3 7 178.28 9.67
 -2 3 -7 174.23 9.5
 2 -3 -7 181.28 10.36
 2 -3 7 178.52 10.2
 -2 -3 8 153.86 7.75
 -2 3 -8 151.36 9
 -2 -3 8 173.28 9.21
 2 -3 8 140.1 8.85
 2 -3 8 174.51 9.73
 2 -3 -8 162.43 9.62
 2 3 -8 174.06 9.48
 -2 3 -8 157.79 10.07
 2 -3 -8 163.79 9.62
 2 -3 8 167.02 9.6
 -2 3 -8 154.29 9.09
 2 -3 9 0.47 1.68
 2 -3 -9 2.4 1.82
 -2 3 -9 0.45 1.82
 2 -3 -9 1.26 1.1
 -2 -3 9 0.62 1.05
 -2 3 -9 -0.86 1.57
 -2 3 -9 -0.61 2.21
 2 3 -9 -0.9 1.64
 2 -3 9 -0.95 1.68
 2 -3 -9 1.45 2.03
 -2 -3 9 2.89 1.79
 2 -3 9 0.42 1.41
 -2 3 -10 68.72 5.36
 2 -3 10 55.14 5.05
 2 -3 -10 63.19 5.16
 2 3 -10 63.7 5.23
 -2 3 -10 67.26 5.99
 2 -3 -10 63.47 4.24
 -2 3 -10 58.17 5.18
 2 -3 10 62.32 5.22
 2 -3 -10 64.04 5.31
 2 -3 10 67.68 5.19
 2 -3 11 28.77 3.48
 2 -3 -11 23.91 3.33
 -2 3 -11 37.47 4.2
 -2 3 -11 28.9 3.57
 -2 3 -11 36.39 4.55
 2 -3 -11 30.51 2.9
 2 -3 -11 30.14 3.61
 2 -3 11 35.77 3.76
 2 3 -11 34.03 3.7
 2 -3 11 33.35 3.63
 -2 3 -12 45.87 4.67
 2 -3 12 40.54 4.04
 2 -3 12 43.8 4.38
 -2 3 -12 40.82 4.28
 2 -3 -12 42.84 3.63
 2 -3 12 44.23 4.14
 2 -3 -12 41.49 4
 2 -3 -12 37.05 3.96
 -2 3 12 32.14 2.31
 2 3 -12 50.88 4.71
 2 -3 13 5.03 1.99
 2 -3 -13 4.55 2.03
 -2 3 -13 5.44 2.62
 2 -3 13 4.22 1.89
 2 -3 13 5.03 1.99
 2 -3 -13 3.62 1.85
 -2 3 13 4.45 1.08
 2 -3 14 7.28 2.12
 2 -3 -14 8.45 2.15
 2 -3 14 0.91 1.73
 -2 3 14 4.47 1.25
 2 -3 -14 7.53 1.9
 2 -3 -14 4.99 1.91
 -2 3 -14 6.41 2.7
 -2 3 15 85.09 5.21
 2 -3 15 102.41 6.67
 2 -3 -15 88.97 6.3
 2 -3 15 98.03 6.54
 2 -3 -15 97.49 6.47
 2 -3 -15 82.16 6.32
 2 -3 -16 7.22 2.08
 2 -3 16 4.47 2
 2 3 -16 5.64 2.6
 -2 3 16 5.64 1.63
 -2 3 -16 10.49 3.2
 2 -3 16 0.84 2.94
 2 -3 -16 8.9 2.22
 2 -3 16 4.47 2.11
 -2 3 -17 61.59 5.93
 -2 -3 17 52.03 5.62
 2 -3 -17 52.16 4.39
 2 -3 17 41.14 4.11
 2 3 -17 34.83 4.62
 -2 3 17 37.87 3.46
 2 -3 17 45.14 4.39
 2 -3 -17 48 4.22
 2 -3 17 39.79 4.96
 2 -3 18 48.21 6.13
 -2 3 -18 45.75 5.75
 -2 3 -18 40.58 5.18
 -2 -3 18 32.65 5.1
 2 -3 18 36.7 4.99
 2 -3 18 47.08 4.38
 2 -3 -18 40.24 3.95
 2 3 -18 42.04 5.02
 2 -3 18 36.68 4.02
 2 -3 -18 46.98 4.13
 2 -3 19 1.58 2.27
 -2 -3 19 7.66 3.28
 2 -3 19 4.3 1.92
 2 -3 19 1.89 3.21
 -2 3 -19 0.85 3.01
 2 -3 -19 4.27 1.83
 2 -3 19 1.72 2.04
 -2 3 -19 2.42 3
 2 -3 -19 2.73 1.64
 2 3 -19 0.72 2.69
 -2 -3 20 7.25 3.39
 2 -3 20 17.66 3.92
 2 -3 20 8.49 2.32
 -2 3 -20 11.58 3.99
 2 -3 20 15.63 4.37
 -2 3 -20 12.15 3.94
 2 -3 -20 8.6 2.07
 2 -3 20 8.91 2.48
 2 3 -20 16 3.65
 2 -3 -20 13.15 2.34
 -2 3 -21 10.28 3.83
 -2 -3 21 3.86 3.15
 2 -3 21 14.31 4.01
 2 -3 21 7.95 2.24
 2 -3 -21 14.33 2.3
 2 -3 -21 12.1 2.27
 2 -3 21 10.03 2.46
 -2 3 -21 14.01 4.24
 2 3 -21 11.22 3.45
 2 -3 21 12.13 3.99
 2 3 -22 1.68 2.8
 2 -3 22 7.33 4.04
 -2 3 -22 6.84 3.91
 -2 3 -22 -4.93 3.66
 -2 -3 22 6.12 3.39
 2 -3 22 -0.95 2.73
 2 3 -23 11.45 4.11
 2 -3 23 19.47 5.03
 -2 3 -23 8.15 4.17
 -2 3 -23 9.35 4.18
 2 -3 23 13.08 4.18
 -2 -3 23 9.69 4.4
 2 3 -24 3.69 3.42
 2 -3 24 1.12 3.98
 -2 3 -24 6.37 3.94
 -2 3 -24 2.2 3.92
 -2 -3 24 4.53 3.76
 2 -3 24 7.45 3.79
 2 3 -25 39.42 6.06
 2 -3 25 31.18 6.17
 -2 3 -25 40.88 6.77
 2 -3 -25 28.51 4.97
 -2 3 -25 29.01 6.43
 -2 -3 25 47.55 7.15
 2 -3 25 35.88 6.39
 -2 3 -26 1.15 4.09
 2 -3 -26 6.35 3.5
 2 -3 26 1.19 4.52
 -2 -3 26 -2.49 4.13
 2 -3 26 3.54 3.81
 2 3 -26 -1 3.73
 -2 3 -27 -2.39 4.43
 2 -3 -27 2.85 3.86
 2 -3 27 3.7 4.39
 -2 -3 27 1.3 5.19
 2 -3 27 1.24 3.89
 2 3 -27 1.05 3.57
 -2 3 -28 2.47 4.6
 2 -3 -28 10.91 4.66
 2 -3 28 2.55 4.44
 -2 -3 28 6.77 4.82
 2 -3 28 2.58 3.96
 2 3 -28 17.46 5.07
 2 3 -29 6.75 4.72
 2 -3 29 1.31 4.36
 -2 3 -29 7.69 4.94
 2 -3 -29 -1.03 4.13
 2 3 -29 3.57 4.15
 -2 -3 29 1.41 4.78
 2 -3 29 1.35 4
 2 3 -30 1.16 4.49
 2 -3 30 1.36 4.27
 -2 3 -30 1.33 4.72
 2 -3 -30 7.53 4.73
 2 3 -30 6.19 4.4
 -2 -3 30 5.84 5.19
 2 -3 30 -8.41 4.77
 2 3 -31 -4.81 4.81
 2 -3 31 -2.79 4.39
 2 -3 -31 -4.47 3.98
 -2 3 -31 -1.37 4.66
 2 3 -31 -3.84 4.94
 2 -3 31 -2.91 4.46
 -2 -3 31 -3.02 4.62
 2 3 -32 2.48 4.22
 2 -3 32 -4.29 4.87
 2 3 -32 -1.33 4.62
 -2 -3 32 1.56 5.3
 2 -3 32 -1.51 4.61
 -2 3 -32 1.41 4.69
 2 -3 -32 3.48 4.22
 2 -3 33 7.34 5.77
 2 3 -33 8.25 5.11
 -2 3 -33 1.45 5.29
 2 -3 -33 3.61 4.29
 -2 -3 33 4.82 5.34
 2 -3 33 7.79 5.3
 2 -3 34 1.5 5.35
 2 -3 -34 4.98 4.8
 -2 3 -34 -1.5 5.44
 -2 -3 34 -1.36 5.15
 2 3 -34 7.11 5.48
 -2 -3 34 3.31 5.89
 2 -3 34 -3.21 5.47
 2 -3 35 -1.54 5.25
 -2 -3 35 11 5.95
 2 3 -35 -4.4 5.86
 -2 3 -35 16.93 6.46
 2 -3 35 11.56 6.25
 -2 -3 35 -1.7 6.57
 2 -4 0 1896.21 81.34
 2 -4 0 1913.62 81.39
 -2 4 0 1822.43 79.25
 2 -4 1 64.92 6.07
 2 -4 -1 67.84 6.07
 2 -4 1 64.78 5.96
 2 -4 -1 59.22 5.81
 -2 4 1 59.83 4.43
 -2 4 -1 60.51 4.75
 2 -4 -2 709.5 33.29
 2 -4 2 714.98 33.25
 -2 4 2 693.72 30.84
 -2 4 -2 706.36 31.85
 2 4 -2 691.44 29.79
 2 -4 2 723.57 33.32
 2 -4 -2 736.72 33.44
 -2 4 -3 26.21 3.16
 -2 4 3 19.56 2.16
 2 4 -3 15.97 1.7
 2 -4 -3 32.79 4.08
 2 -4 3 19.68 3.62
 2 -4 -3 28.4 3.95
 2 -4 3 22.9 3.66
 -2 4 -4 5.47 2.12
 -2 4 4 7.98 1.43
 -2 4 -4 6.36 1.88
 2 4 -4 10.57 1.29
 2 -4 4 13.25 3.33
 2 -4 -4 14.11 3.18
 2 -4 4 8.85 2.64
 2 -4 -4 12.23 2.97
 2 -4 5 23.2 3.54
 2 -4 -5 24.98 4
 -2 4 -5 24.66 3.07
 -2 4 -5 21.87 3.33
 -2 4 5 23.49 2.03
 2 -4 -5 33.23 4.21
 2 -4 5 27.55 3.91
 2 4 -5 25.58 2.06
 -2 4 -6 86.61 6.82
 -2 4 6 79.15 4.57
 2 4 -6 92.46 6.51
 2 -4 -6 95.46 7.34
 2 -4 6 102.04 7.38
 -2 4 -6 89.37 6.25
 2 4 -6 94.98 4.97
 2 -4 6 104.42 7.43
 2 -4 -6 104.75 7.61
 2 -4 -7 118.99 8.25
 2 -4 7 112.36 8.04
 -2 4 -7 117.58 8.2
 -2 4 7 96.82 5.04
 2 4 -7 107.2 7.26
 2 -4 -7 108.55 8
 2 -4 7 121.53 8.22
 -2 4 -7 113.82 7.01
 -2 4 -7 96.85 6.82
 2 4 -7 118.09 5.9
 2 -4 -8 1260.97 55.47
 2 -4 8 1292.69 55.49
 2 -4 8 1258.85 55.39
 2 -4 -8 1262.75 55.48
 -2 4 -8 1270.61 55.62
 -2 4 -8 1239.79 54.17
 -2 4 -8 1216.35 54.22
 2 4 -8 1203.04 52.87
 2 4 -9 4.97 1.67
 2 -4 9 2.57 2.1
 2 -4 -9 7.41 2.72
 2 -4 9 6.06 2.59
 -2 4 -9 4.28 2.3
 -2 4 -9 3.33 1.98
 2 -4 9 3.04 2.31
 2 -4 -9 4.32 2.47
 -2 4 -9 5.38 2.5
 -2 -4 9 4.88 1.48
 -2 4 -10 876.68 40.69
 2 -4 10 922.57 40.11
 2 -4 -10 921.59 40.18
 2 4 -10 862.5 38.08
 -2 4 -10 853.89 39.3
 2 -4 10 901.18 40.06
 2 -4 -10 855.68 39.89
 2 -4 -10 852 36.71
 2 -4 11 15.53 3.19
 -2 4 -11 10.48 2.78
 2 -4 -11 13.84 1.41
 2 -4 11 11.32 2.89
 2 -4 -11 18.62 3.33
 2 -4 -11 18.02 3.3
 2 4 -12 134.26 8.81
 2 -4 12 130.26 8.67
 2 -4 -12 143.21 8.95
 -2 4 -12 135.59 8.82
 2 -4 12 114.15 8.36
 2 -4 -12 137.73 8.86
 2 -4 -12 117.66 5.83
 -2 4 -13 0.63 2.18
 2 4 -13 -3.11 2.31
 2 -4 -13 -1.16 2.12
 2 -4 13 0.59 2.04
 2 -4 -13 4.06 2.36
 2 -4 13 0.59 1.95
 -2 4 -13 0.81 2.87
 2 -4 -13 0.77 0.58
 2 -4 14 1.75 2.21
 2 -4 -14 6.28 2.37
 -2 4 -14 6.71 2.32
 -2 -4 14 6.39 2.65
 2 -4 14 6.34 2.54
 -2 4 14 3.87 0.91
 2 4 -14 5.23 2.62
 2 -4 -14 4.57 2.21
 2 -4 14 2.91 2.21
 -2 4 -14 13.5 3.6
 -2 4 -15 93.09 7.35
 -2 -4 15 101.04 7.66
 2 -4 15 82.92 7.06
 -2 4 15 68.51 4.33
 2 4 -15 88.71 7.4
 -2 4 -15 87.22 8.14
 2 -4 -15 93.43 6.81
 2 -4 15 83.67 6.63
 2 -4 15 91.64 6.92
 2 -4 -15 95.01 6.85
 -2 4 -16 204.29 12.18
 -2 -4 16 205.02 12.32
 2 -4 16 202.14 12.17
 2 -4 16 200.98 11.37
 2 -4 -16 205.91 11.28
 -2 4 16 151.04 8.66
 2 4 -16 193.47 12.04
 -2 4 -16 214 13.53
 2 -4 -16 178.04 10.95
 2 -4 16 193.98 11.3
 2 -4 -17 51.43 4.95
 -2 4 -17 65.63 6.48
 2 -4 17 56.85 5.95
 -2 -4 17 45.18 5.58
 2 -4 17 44.6 4.93
 2 -4 -17 46.42 4.66
 2 -4 17 49.22 5.04
 2 4 -17 51.41 5.69
 -2 4 -17 46.55 5.7
 -2 4 17 34.37 3.1
 -2 4 -17 36.33 5.84
 -2 4 -18 750.67 33.65
 -2 -4 18 801.55 34.39
 2 -4 18 797.88 34.08
 2 -4 18 721.27 32.13
 2 -4 -18 674.15 31.62
 2 4 -18 735.94 33.56
 2 -4 18 698.42 32.05
 2 -4 -18 701.24 31.71
 -2 4 -18 728.77 33.84
 -2 4 -19 4.32 3.4
 -2 4 -19 -1.64 3.16
 -2 -4 19 0.89 3.02
 2 -4 19 -2.24 2.56
 2 -4 -19 2.53 2.02
 2 4 -19 3.24 2.69
 2 -4 -19 2.01 2.14
 2 -4 19 -1.12 2.31
 2 -4 19 8.4 3.58
 -2 4 -20 156.84 12.06
 -2 -4 20 203.18 13
 2 -4 20 168.38 12.1
 2 -4 20 154.15 10.29
 2 -4 -20 167.03 10.08
 -2 4 -20 190.39 12.71
 2 4 -20 185.81 12.23
 2 -4 -20 166.94 10.12
 2 -4 20 163.9 10.4
 -2 4 -21 0.93 3.17
 2 -4 -21 0.95 1.89
 2 -4 21 -3.78 3.84
 2 -4 -21 3.77 2.24
 -2 4 -21 3.79 3.59
 -2 -4 21 4.01 3.33
 2 4 -21 3.55 3.9
 2 -4 22 -3 3.79
 2 -4 22 3.64 4.02
 -2 4 -22 4.96 3.9
 -2 -4 22 -1.06 3.61
 -2 4 -22 1.99 3.62
 2 4 -22 2.78 3.15
 2 -4 23 12.69 4.38
 -2 -4 23 22.43 5.39
 2 -4 23 17.47 5.3
 -2 4 -23 29.06 5.29
 -2 4 -23 23.41 5.47
 2 4 -23 18.41 4.56
 -2 -4 24 24.85 5.92
 -2 4 -24 14.09 4.93
 2 -4 24 7.7 4.8
 2 -4 24 24.58 5.34
 2 4 -24 16.18 4.42
 -2 4 -24 5.57 4.57
 2 -4 25 36.93 7.19
 2 -4 25 30.58 6.32
 -2 -4 25 37.32 6.54
 -2 4 -25 33.85 6.13
 2 4 -25 29.46 5.69
 -2 4 -25 31.61 6.41
 -2 4 -26 142.9 12.37
 2 -4 26 134.43 13
 2 4 -26 136.69 11.65
 -2 4 -26 146.81 12.96
 2 -4 26 138.59 12.39
 -2 -4 26 137 12.89
 2 -4 27 8.36 5.38
 2 -4 27 5.19 4.31
 -2 -4 27 8.19 5.46
 -2 4 -27 10.91 5.1
 2 4 -27 6.81 4.54
 -2 4 -27 -1.3 4.72
 2 -4 28 183.18 15.55
 2 4 -28 175.03 14
 2 -4 28 179.31 15.25
 -2 -4 28 165.31 14.91
 -2 4 -28 204.65 15.09
 -2 -4 29 10.39 5.62
 -2 4 -29 1.3 5.02
 2 -4 29 1.42 4.59
 2 4 -29 8.58 4.64
 2 -4 29 2.94 5
 -2 -4 30 7.71 6.06
 2 4 -30 1.27 4.32
 -2 4 -30 4.03 4.68
 2 -4 30 10.34 5.6
 2 -4 30 13.6 6.15
 -2 -4 31 4.8 5.56
 2 4 -31 1.33 4.74
 2 4 -31 -1.3 4.84
 -2 4 -31 -1.39 4.72
 2 -4 31 -9.22 5.7
 2 -4 31 -1.55 4.75
 -2 -4 32 1.65 5.21
 2 4 -32 8.26 5.11
 2 4 -32 -2.69 5.18
 -2 4 -32 -1.43 5.1
 2 -4 32 -1.59 5.91
 2 -4 32 -9.56 6.03
 -2 -4 33 5.12 6.47
 2 4 -33 7.11 5.18
 2 4 -33 11.06 5.63
 -2 4 -33 7.38 5.7
 2 -4 33 1.65 5.48
 2 -4 33 17.98 6.76
 -2 -4 34 5.28 6.28
 2 4 -34 10.28 6.08
 2 -4 34 20.1 7.37
 2 -4 34 8.5 6.92
 -2 4 -34 13.65 7.04
 2 4 -34 8.52 5.5
 -2 5 0 143.62 8.64
 -2 5 1 34.49 3.56
 -2 5 -1 40.89 4.08
 2 5 -2 44.72 3.24
 -2 5 2 50.14 4.14
 -2 5 -2 53.95 4.77
 2 5 -3 62.92 3.97
 -2 5 3 62.79 4.57
 -2 5 -3 65.68 5.58
 -2 5 4 0.1 0.69
 -2 5 -4 -0.57 2.02
 2 5 -4 -0.95 1.41
 -2 5 4 -0.29 1.21
 -2 5 5 1.25 0.79
 -2 5 -5 3.01 2.24
 2 5 -5 0.98 1.09
 -2 5 5 0.78 1.11
 -2 5 6 7.5 1.21
 2 5 -6 7.6 1.61
 -2 5 6 8.69 1.61
 -2 5 7 28.1 2.55
 -2 5 -7 43.54 5
 -2 5 7 33.89 2.51
 2 5 -7 33.06 2.89
 -2 5 8 49.94 3.34
 -2 5 8 51.27 3.43
 2 5 -8 49.5 3.68
 2 5 -9 2.27 1.37
 2 5 -9 1.23 2.34
 -2 5 9 1.81 0.89
 2 5 -10 59.3 4.47
 2 5 -10 58.67 5.85
 -2 5 10 57.55 3.27
 2 5 -11 54.89 5.41
 -2 5 -11 58.8 6.28
 -2 5 -11 51.28 5.06
 2 5 -11 49.21 4.08
 -2 -5 11 55.18 5.26
 2 5 -12 9.86 2.29
 -2 5 -12 6.82 3.31
 2 -5 -12 8.05 1.49
 2 5 -12 8.23 3.24
 -2 5 -12 5.95 2.6
 -2 5 -12 9.83 2.98
 -2 -5 12 5.82 2.98
 2 -5 12 12.33 3.11
 2 5 -13 19.04 3.16
 2 -5 -13 21.47 2.07
 -2 5 -13 14.25 4.62
 2 5 -13 20.71 3.99
 -2 -5 13 30.6 4.37
 2 -5 13 31.18 4.49
 -2 5 -13 18.74 3.58
 2 -5 -14 0.93 1.02
 -2 5 -14 -2.62 2.8
 -2 -5 14 2.86 2.48
 2 -5 14 3.7 2.8
 2 5 -14 -0.75 2.35
 -2 5 -14 -1.85 3.44
 -2 5 -15 8.27 3.28
 -2 5 -15 0.96 3.2
 -2 -5 15 -2.25 2.79
 2 -5 15 4.61 2.85
 2 5 -15 1.57 2.73
 -2 5 -16 13.11 3.41
 -2 5 -16 12.04 4.37
 2 5 -16 11.37 3.7
 -2 -5 16 15.86 3.89
 2 -5 16 6.41 3.5
 -2 5 -16 16.14 3.86
 -2 5 -17 0.77 2.96
 2 -5 17 1.41 2.88
 -2 5 -17 4.16 3.46
 2 5 -17 0.84 2.72
 2 -5 17 3.53 2.92
 -2 5 -17 3.25 3.01
 2 -5 17 4.18 2.98
 -2 -5 17 3.35 3.11
 -2 5 -18 31.55 4.89
 2 -5 18 30.99 4.62
 -2 5 -18 26.98 5.54
 -2 5 -18 28.17 4.78
 2 5 -18 17.43 4.42
 2 -5 18 29.52 4.43
 2 -5 18 21.96 4.78
 -2 -5 18 23.94 4.78
 -2 5 -19 15.34 4.1
 -2 5 -19 12.29 4.81
 2 -5 19 17.48 3.97
 2 -5 19 23.07 5.03
 -2 -5 19 10.32 3.61
 2 5 -19 17.21 4.25
 -2 5 -19 18.79 4.65
 2 -5 19 14.72 3.55
 2 -5 20 9.79 3.05
 2 -5 20 -0.97 3.24
 -2 -5 20 12.9 4.43
 2 5 -20 14.13 4.33
 2 -5 20 5.58 3
 -2 5 -20 17.8 4.41
 -2 5 -20 10.78 4.28
 -2 5 -20 8.09 4.71
 2 5 -21 28.39 5.39
 2 -5 21 26.55 4.58
 -2 5 -21 36.15 5.7
 -2 5 -21 25.44 5.24
 2 -5 21 35.61 5.74
 -2 -5 21 34.65 5.81
 -2 5 -22 1.01 3.59
 2 -5 22 2.14 3.56
 -2 -5 22 -4.43 4.03
 -2 5 -22 2.04 3.86
 2 5 -22 3.06 3.47
 -2 5 -23 2.14 4.13
 2 -5 23 -5.64 4.19
 -2 -5 23 -3.51 3.98
 2 -5 23 1.45 4.44
 -2 5 -23 -1.06 3.94
 2 5 -23 -1.06 4.1
 -2 5 -24 3.43 3.8
 2 -5 24 4.74 3.93
 -2 -5 24 -2.47 3.88
 -2 5 -24 -2.21 4.02
 2 5 -24 7.73 4.26
 2 -5 25 -1.25 4.24
 -2 -5 25 -1.3 4.31
 -2 5 -25 1.15 4.28
 2 -5 25 -4.59 5.56
 -2 5 -25 2.41 4.55
 2 5 -26 14.29 5.09
 -2 -5 26 16.34 5.82
 2 -5 26 5.22 4.24
 2 -5 26 6.26 5.71
 -2 5 -26 7.17 4.79
 -2 5 -26 12.6 5.22
 2 5 -27 -4.93 4.39
 -2 5 -27 -3.73 5.05
 2 -5 27 8.01 5.7
 -2 5 -27 -2.64 4.99
 -2 -5 27 1.43 4.85
 2 -5 27 13.7 5.66
 -2 -5 28 -1.49 5.07
 2 -5 28 8.6 5.63
 2 5 -28 1.28 4.34
 2 -5 28 13.11 7.4
 -2 5 -28 -1.38 5.13
 -2 5 -28 6.43 4.87
 -2 -5 29 15.54 6.12
 2 -5 29 16.45 5.9
 2 5 -29 6.62 5.04
 2 -5 29 3.36 5.99
 -2 5 -29 10.11 5.8
 -2 5 -29 26.54 6.4
 -2 5 -30 4.11 5.28
 2 -5 30 6.23 5.17
 -2 -5 30 -6.47 5.37
 2 -5 30 3.43 6.36
 2 5 -30 6.84 4.98
 -2 5 -31 1.41 5.74
 2 5 -31 7.05 5.44
 2 -5 31 3.5 6.23
 -2 -5 31 -5.03 5.71
 2 -5 31 4.87 5.77
 -2 5 -32 5.82 5.72
 2 5 -32 -4.28 5.89
 2 5 -32 -2.89 5.03
 2 -5 32 -1.79 6.08
 2 -5 32 -1.68 5.58
 -2 -5 32 -1.74 5.47
 -2 5 -33 1.5 5.1
 -2 -5 33 -1.8 5.65
 2 5 -33 -1.49 5.05
 2 5 -33 -1.47 5.34
 2 -5 33 1.83 6.64
 -2 6 0 502.97 24.67
 2 -6 0 565.1 28.12
 2 -6 0 501.23 27.41
 2 -6 -1 31.86 5.49
 2 -6 1 29.74 5.37
 -2 6 -1 27.92 3.8
 -2 6 1 25.94 3.47
 2 -6 -1 16.97 4.58
 2 -6 1 35.77 5.68
 2 -6 -2 136.37 11.06
 2 -6 2 118.44 10.54
 2 -6 2 138.51 11.03
 2 -6 -2 137.7 10.9
 2 6 -2 143.22 7.49
 -2 6 -2 140.7 9.18
 -2 6 2 130.23 8.34
 2 -6 -3 81.43 8.02
 2 -6 3 76.72 7.92
 2 -6 -3 64.71 7.4
 2 -6 3 72.62 7.7
 2 6 -3 68.96 4.59
 -2 6 -3 68.99 5.9
 -2 6 -3 70.14 6.21
 -2 6 3 66.81 5.25
 2 -6 -4 11.9 3.91
 2 -6 4 9.77 4.05
 2 -6 4 3.9 3.08
 2 -6 -4 2.97 3.13
 -2 6 -4 8.41 2.73
 -2 6 -4 9.16 2.7
 2 6 -4 5.28 1.78
 2 6 -4 9.36 3.12
 -2 6 4 8.42 2.05
 -2 6 5 3.86 1.71
 2 6 -5 0.64 2.33
 2 -6 -5 5.9 3.43
 2 -6 5 4.83 3.37
 2 -6 -5 1.97 3.02
 2 -6 5 5.81 3.52
 -2 6 -5 2.2 2.35
 2 6 -5 3.58 1.59
 -2 6 5 3.26 1.12
 -2 6 6 19.76 1.95
 -2 6 -6 23.48 3.67
 2 6 -6 26.11 2.67
 2 -6 6 15.31 4.23
 2 -6 -6 27.32 4.99
 2 -6 -6 12.72 4
 2 -6 6 23.05 4.64
 2 6 -6 20.29 3.74
 -2 6 6 20.49 2.57
 2 -6 7 51.37 6.45
 2 6 -7 40.67 3.52
 -2 6 -7 37.48 4.58
 -2 6 7 46.92 3.72
 2 -6 7 42.64 6.03
 2 -6 -7 45.38 6.17
 2 -6 -7 43.6 6.02
 2 -6 8 275.55 16.85
 2 -6 -8 275.86 17.04
 -2 6 -8 282.11 15.06
 2 6 -8 265.11 13.24
 2 -6 8 259.57 16.6
 2 -6 -8 263.51 16.79
 -2 6 8 267.74 12.96
 2 6 -8 266.81 15.43
 -2 6 -8 289.17 16.35
 2 -6 -9 6.62 3.68
 2 -6 9 6.51 4.05
 -2 6 -9 9.89 3.55
 -2 6 -9 19.17 3.75
 2 6 -9 14.24 2.37
 -2 6 9 10.37 1.82
 2 6 -9 17.87 3.82
 2 -6 9 14.82 4.1
 2 -6 -9 13.18 4.04
 -2 6 -10 307.86 16.1
 2 6 -10 298.2 14.36
 2 -6 -10 308.12 17.81
 2 -6 10 285.2 17.37
 2 -6 -10 266.67 17.21
 2 -6 10 300.94 17.8
 -2 6 -10 290.88 17.31
 -2 6 10 271.33 13.29
 2 6 -10 303.59 16.63
 2 -6 -11 90.3 8.27
 2 -6 -11 64.15 7.1
 2 -6 11 67.49 7.33
 2 -6 11 70.03 7.5
 -2 6 -11 64.32 7.32
 -2 6 -11 86.14 6.74
 2 6 -11 61.65 5.11
 2 6 -11 57.81 6.38
 -2 6 -12 17.83 3.61
 2 -6 12 20.8 4.66
 2 -6 -12 17.09 4.28
 2 -6 -12 13.43 4.1
 2 -6 12 15.33 4.5
 -2 6 -12 19.88 4.61
 -2 -6 12 15.22 3.64
 2 6 -12 19.67 4.07
 -2 6 -13 21.28 3.94
 2 -6 -13 18.57 4.44
 2 -6 13 22.44 4.6
 2 -6 -13 14.09 3.96
 2 -6 13 25.95 4.96
 -2 6 -13 18.78 4.49
 -2 -6 13 19.73 4.07
 2 6 -13 34.38 5.01
 -2 6 -14 7.16 3.01
 2 -6 14 7.13 3.63
 2 -6 -14 7.81 3.7
 2 -6 14 4.44 3.24
 2 -6 -14 2.59 3.01
 -2 6 -14 1.02 3.57
 -2 -6 14 5.75 3.29
 2 6 -14 3.39 3.02
 -2 6 -15 3.74 3.05
 2 -6 -15 5.1 3.41
 2 -6 15 6.2 3.49
 -2 6 -15 1.52 3.05
 2 -6 -15 9.32 3.51
 2 -6 15 7.06 3.71
 -2 6 -15 9.57 4.11
 -2 -6 15 3.41 3.11
 2 6 -15 11.5 4.11
 -2 6 -16 63.44 6.74
 2 -6 -16 69.35 6.99
 2 -6 16 76.55 7.45
 -2 6 -16 61.06 6.71
 2 -6 -16 68.9 7.11
 2 -6 16 69.31 7.29
 -2 6 -16 49.45 7.22
 2 -6 16 60.71 6.99
 -2 -6 16 56.87 6.75
 2 6 -16 64.89 7.11
 -2 6 -17 4.92 3.45
 -2 6 -17 3.38 3.66
 2 -6 17 2.62 3.18
 2 -6 -17 2.44 3.08
 2 -6 17 1.75 3.25
 2 -6 -17 9.01 3.65
 -2 -6 17 2.78 3.08
 2 -6 17 6.67 3.88
 -2 6 -17 6.83 4.05
 2 6 -17 -0.94 3.13
 2 6 -18 201.41 13.79
 -2 6 -18 174.16 14.21
 -2 6 -18 205.46 13.43
 -2 -6 18 205.26 13.92
 2 -6 18 212 14.11
 -2 6 -18 194.45 13.34
 2 -6 18 192.91 13.23
 2 -6 -18 195.29 12.88
 2 -6 18 186.38 12.95
 2 -6 -18 162.38 12.22
 -2 6 -19 37.88 5.86
 2 -6 -19 34.41 5.07
 2 -6 19 39.15 5.71
 -2 6 -19 27.96 6.23
 2 6 -19 32.25 5.73
 2 -6 19 33.92 5.56
 2 -6 -19 35.75 5.17
 -2 6 -19 33.51 5.63
 -2 -6 19 49.01 6.81
 2 -6 19 33.08 5.77
 -2 6 -20 56.73 7.32
 -2 6 -20 68.98 8.54
 2 -6 -20 53.98 6.35
 2 -6 20 80.14 7.78
 2 6 -20 65.62 7.89
 -2 6 -20 76.89 8.21
 -2 -6 20 90.99 8.86
 2 -6 20 74.32 8.24
 2 -6 -20 59.65 6.58
 2 -6 20 74.79 7.52
 2 -6 21 36.46 5.66
 2 -6 -21 35.78 5.04
 -2 -6 21 40.4 6.51
 2 -6 21 37.03 6.62
 2 -6 21 39.16 5.78
 -2 6 -21 31.45 5.82
 -2 6 -21 37.69 6.11
 -2 6 -21 37.49 7.14
 2 6 -21 28.12 5.46
 2 6 -22 -1.12 3.63
 -2 -6 22 5.9 4.95
 2 -6 22 2.34 4.17
 -2 6 -22 1.06 3.84
 -2 6 -22 -1.33 4.53
 -2 6 -22 1.04 3.64
 -2 6 -23 1.1 3.82
 -2 -6 23 -6.19 4.78
 2 -6 23 -2.44 3.63
 -2 6 -23 -4.42 3.76
 2 6 -23 2.33 3.86
 -2 6 -24 5.7 4.48
 2 -6 24 2.55 4.02
 -2 6 -24 -3.5 4.33
 2 6 -24 -3.63 4.11
 -2 6 -25 4.73 4.39
 -2 -6 25 12.27 5.54
 2 -6 25 -2.68 4.1
 2 6 -25 1.25 3.94
 -2 6 -25 -1.24 4.78
 -2 6 -26 66.14 8.69
 -2 -6 26 70.06 9.37
 2 -6 26 64.38 9.13
 2 6 -26 71.05 9.02
 -2 6 -26 66.62 9.06
 2 -6 27 3.69 6.42
 -2 6 -27 5.08 5.17
 2 -6 27 7.32 5.32
 -2 -6 27 -1.5 5.44
 2 6 -27 6.68 4.96
 -2 6 -27 -5.42 4.93
 -2 6 -28 54.01 8.15
 2 -6 28 43.25 9.84
 2 -6 28 59.55 9.35
 -2 -6 28 48.39 8.97
 2 6 -28 63.36 9.14
 -2 6 -28 63.6 9.37
 -2 6 -29 19.05 6.22
 2 -6 29 21.08 8.23
 2 -6 29 30.22 7.15
 -2 -6 29 24.45 7.12
 -2 6 -29 23.63 7.09
 2 6 -29 24.23 6.84
 2 6 -30 10.28 5.87
 -2 6 -30 1.4 5.2
 -2 6 -30 -1.54 5.82
 2 -6 30 3.9 7.09
 2 -6 30 1.65 5.06
 -2 -6 30 1.7 5.48
 2 -6 31 1.99 7.67
 2 -6 31 1.72 5.26
 -2 -6 31 17.6 7.04
 2 6 -31 10.59 5.84
 -2 6 -31 -1.44 5.35
 2 -7 0 26.43 5.76
 2 -7 0 33.77 6.18
 -2 7 0 27.64 4.01
 2 -7 -1 7.22 3.47
 2 -7 1 3.59 3.78
 2 -7 1 15.63 4.73
 2 -7 -1 7.25 4.02
 -2 7 -1 8.22 2.87
 -2 7 1 4.54 2.17
 2 -7 -2 58.89 8.41
 2 -7 2 75.12 8.85
 2 -7 -2 89.3 9.59
 2 -7 2 88.57 9.48
 -2 7 2 76.46 6.27
 2 7 -2 98.72 7.71
 2 -7 3 14.22 4.85
 2 -7 -3 17.98 5.3
 2 7 -3 13.61 3.54
 -2 7 3 14.06 2.78
 2 -7 -3 27.69 5.75
 2 -7 3 15.47 5.11
 -2 7 -3 8.76 3.2
 2 -7 4 146.46 12.67
 2 -7 -4 157 12.95
 2 -7 4 158.87 13.14
 2 -7 -4 205.32 14.35
 -2 7 -4 167.79 10.79
 -2 7 4 157.78 9.69
 2 7 -4 172.33 11.32
 2 -7 -5 2.38 3.86
 2 -7 5 11.73 4.85
 -2 7 -5 0.64 3.09
 2 -7 -5 4.74 4.04
 2 -7 5 4.67 3.98
 -2 7 -5 4.64 3.4
 2 7 -5 4.48 3.09
 -2 7 5 1.75 1.82
 -2 7 -6 86.02 7.94
 -2 7 6 88.52 6.27
 2 7 -6 83.39 7.8
 2 -7 -6 107.06 10.13
 2 -7 6 99.57 9.84
 -2 7 -6 95.59 7.65
 2 -7 6 89.46 9.52
 2 -7 -6 92.13 9.46
 2 -7 7 21.89 5.23
 2 -7 -7 12.88 4.71
 2 7 -7 10.98 3.82
 2 -7 -7 23.32 5.37
 2 -7 7 12.63 4.7
 -2 7 -7 10.2 3.56
 -2 7 -7 13.78 3.49
 2 -7 8 43.33 6.76
 2 -7 -8 52.07 7.11
 2 7 -8 40.86 5.63
 2 -7 -8 42.64 6.77
 2 -7 8 50 7.2
 -2 7 -8 43.5 6.21
 -2 7 -8 44.68 5.3
 2 -7 9 -1.13 3.75
 2 -7 -9 2.28 3.88
 2 7 -9 3.29 3.17
 2 -7 -9 2.27 3.77
 2 -7 9 -1.13 3.74
 -2 7 -9 -1.85 3
 -2 7 -9 -0.68 2.64
 2 -7 -10 27.04 5.81
 2 -7 10 31.3 5.82
 2 7 -10 28.75 4.86
 2 -7 10 40.12 6.31
 2 -7 -10 40.39 6.3
 -2 7 -10 34.76 5.64
 -2 7 -10 21.1 4.26
 2 -7 -11 8.88 4.67
 2 -7 11 3.33 3.78
 2 7 -11 3.48 3.17
 2 -7 11 9.94 4.19
 2 -7 -11 3.32 3.85
 -2 7 -11 7.06 3.75
 -2 7 -11 4.31 3.21
 2 -7 -12 77.46 8.54
 2 -7 12 63.68 7.9
 2 7 -12 66.28 7.28
 2 -7 12 70.04 8.29
 2 -7 -12 83.64 8.73
 -2 7 -12 65.05 7.99
 -2 7 -12 62.04 6.75
 2 -7 13 5.44 3.88
 2 -7 -13 -3.22 3.74
 2 7 -13 4.65 3.78
 2 -7 13 1.09 3.51
 2 -7 -13 1.07 3.63
 -2 7 -13 1.52 2.88
 -2 7 -13 -2.18 3.62
 -2 7 -14 79.35 9
 2 7 -14 73.98 7.85
 2 -7 14 76.42 8.57
 2 -7 -14 66.03 7.89
 -2 7 -14 86.07 7.79
 2 -7 14 72.36 8.29
 2 -7 -14 93.76 9.18
 2 7 -15 5.97 3.62
 2 -7 15 5.35 4.29
 2 -7 -15 4.11 3.97
 2 -7 15 15.03 4.85
 2 -7 -15 5.17 3.99
 -2 7 -15 10.44 3.43
 -2 7 -15 9.81 3.55
 -2 7 -15 -1.17 4.09
 -2 7 -16 30.22 6.1
 2 -7 16 19.22 5.05
 2 -7 -16 27.35 5.3
 2 7 -16 24.51 5.18
 2 -7 16 10.66 4.52
 2 -7 -16 26.17 5.22
 -2 7 -16 32.89 5.07
 -2 -7 16 31.37 5.56
 -2 7 -16 21.26 4.87
 -2 7 -17 8.72 4.24
 2 -7 -17 5.96 3.98
 2 -7 17 10.62 4.4
 2 7 -17 -1.05 3.59
 2 -7 17 8.51 4.4
 2 -7 -17 6.92 4.03
 -2 7 -17 14.15 4.11
 -2 -7 17 9.43 4.27
 -2 7 -17 6.21 3.62
 -2 7 -18 10.27 4.77
 2 -7 -18 6.81 3.9
 2 -7 18 3.18 3.94
 2 7 -18 8.67 4.03
 2 -7 18 8.48 4.39
 2 -7 -18 11.63 4.08
 -2 7 -18 8.33 3.71
 -2 -7 18 1.09 3.8
 -2 7 -18 4.62 3.71
 -2 7 -19 -1.32 4.61
 2 -7 19 -2.11 3.76
 2 -7 -19 0.95 3.74
 2 7 -19 2.23 4.38
 2 -7 19 1.06 4
 2 -7 -19 -2.85 3.86
 -2 7 -19 -2.91 3.52
 -2 -7 19 -3.41 3.77
 -2 7 -19 -2.89 3.98
 -2 7 -20 23.17 6.11
 2 -7 20 23.18 5.41
 2 -7 -20 18.62 4.64
 2 7 -20 11.54 4.9
 2 -7 20 14.78 4.82
 2 -7 -20 18.57 4.78
 -2 7 -20 13.15 4.74
 -2 7 -20 25.15 5.38
 -2 -7 20 22.44 5.79
 2 -7 20 9.65 4.79
 -2 7 -21 -1.4 5.5
 2 -7 21 -1.25 4.25
 -2 -7 21 -3.69 4.57
 -2 7 -21 3.16 3.91
 2 -7 -21 4.53 3.81
 2 -7 21 2.11 3.76
 -2 7 -21 -3.15 4.12
 2 -7 21 1.05 3.67
 2 -7 -21 9.1 4.16
 2 7 -21 -3.57 4.14
 -2 7 -22 31.73 6.25
 -2 7 -22 27.48 5.95
 2 -7 22 47.97 7.3
 -2 -7 22 33.33 6.64
 2 7 -22 24.64 5.91
 -2 7 -22 18.72 6.26
 -2 7 -23 3.4 4.46
 -2 7 -23 -1.15 4.36
 -2 -7 23 5.35 4.76
 2 -7 23 -5.39 4.69
 2 7 -23 2.54 4.01
 -2 7 -23 7.39 5.38
 -2 7 -24 8.47 4.77
 -2 -7 24 4.18 5.49
 2 -7 24 23.85 6.17
 2 7 -24 10.51 5.35
 -2 7 -24 7.06 4.11
 -2 7 -25 1.27 4.63
 2 7 -25 5.44 4.84
 -2 -7 25 -1.45 5.4
 2 -7 25 -2.92 5.19
 -2 7 -25 6.08 5.03
 -2 7 -26 -2.69 5.39
 2 7 -26 1.4 4.76
 -2 -7 26 -3.05 5.3
 2 -7 26 -1.52 4.79
 -2 7 -26 2.52 5.03
 -2 7 -27 -1.41 4.9
 2 7 -27 1.44 5.02
 -2 -7 27 -6.35 5.4
 2 -7 27 -1.58 5.12
 2 -7 27 -6.3 7.14
 -2 7 -27 7.8 5.2
 -2 7 -28 1.46 4.95
 2 7 -28 8.91 5.83
 2 -7 28 -4.27 6.91
 -2 7 -28 4.04 4.99
 -2 -7 28 9.94 6.27
 2 -7 28 1.65 5.04
 2 -8 0 729.3 40.33
 2 -8 0 702.25 40.27
 2 8 0 832.14 37.38
 2 -8 1 17.21 6.03
 2 -8 -1 37.44 7.01
 2 8 -1 32.34 5.31
 2 -8 1 25.94 6.15
 2 -8 -1 20.25 6.26
 2 -8 2 503.47 29.27
 2 -8 -2 423.52 28.17
 2 -8 2 455.54 28.6
 2 -8 -2 451.78 28.43
 -2 8 -2 545.85 25.57
 -2 8 -2 486.06 25.37
 2 8 -2 540.36 26.13
 2 -8 3 35.49 7.27
 2 -8 -3 21.52 6.35
 2 -8 3 19.96 6.04
 2 -8 -3 44.68 7.9
 2 8 -3 45.82 5.92
 -2 8 -3 27.03 5.23
 -2 8 -3 34.55 5.12
 2 -8 4 243.96 18.01
 2 -8 -4 259.86 18.29
 2 -8 4 239.29 17.97
 2 -8 -4 193.64 16.93
 -2 8 -4 263.95 15.5
 2 8 -4 242.19 15.18
 -2 8 -4 253.42 14.85
 2 -8 5 2.81 4.67
 2 -8 -5 9.97 5.4
 2 -8 5 8.39 4.88
 2 -8 -5 8.51 5.06
 -2 8 -5 2.23 4.15
 2 8 -5 13.84 4.22
 -2 8 -5 13.2 3.88
 2 -8 6 342.11 21.87
 2 -8 -6 308.16 21.42
 2 -8 6 325.38 21.41
 2 -8 -6 278.49 20.51
 -2 8 -6 302.54 18.74
 2 8 -6 338.58 18.92
 -2 8 -6 345.03 18.4
 2 -8 7 38.58 7.82
 2 -8 -7 48.96 8.07
 2 -8 7 54.89 8.37
 2 -8 -7 44.55 7.48
 -2 8 -7 27.94 5.44
 2 8 -7 32.32 5.8
 -2 8 -7 43.16 6.37
 2 -8 8 521.39 29.29
 2 -8 -8 508.84 29.41
 2 -8 8 483.91 28.75
 2 -8 -8 537.5 29.73
 -2 8 -8 464.15 26.74
 2 8 -8 484.41 26.38
 -2 8 -8 518.61 25.88
 2 -8 9 13.5 6.02
 2 -8 -9 4.09 5.07
 2 -8 9 4.03 5.56
 2 -8 -9 8.15 5.34
 -2 8 -9 -1.56 4.02
 2 8 -9 11.26 4.47
 -2 8 -9 8.29 4.56
 2 -8 10 550.38 29.51
 2 -8 -10 453.33 28.43
 2 -8 10 489.88 28.77
 2 -8 -10 495.8 28.96
 -2 8 -10 546.01 28.11
 2 8 -10 435.37 26.24
 -2 8 -10 554.73 26.4
 2 -8 11 17.2 5.44
 2 -8 11 10.55 5.15
 2 -8 -11 18.43 5.75
 -2 8 -11 16.21 4.49
 2 8 -11 22.7 5.19
 -2 8 -11 22.4 5.69
 2 -8 12 221.22 16.09
 2 -8 -12 164.23 14.96
 2 -8 12 213.77 15.9
 2 -8 -12 196.28 15.8
 -2 8 -12 235.91 15.82
 2 8 -12 218.73 14.74
 -2 8 -12 193.05 13.31
 2 -8 13 7.79 5.1
 2 -8 -13 5.11 4.35
 -2 8 -13 5.95 3.89
 2 -8 13 11.66 5.69
 2 -8 -13 10.18 5.35
 -2 8 -13 1.2 4.1
 2 8 -13 -1.05 3.91
 2 -8 14 108.21 11.44
 2 -8 -14 122.67 11.6
 2 -8 14 131.36 12.21
 2 -8 -14 106.75 11.05
 -2 8 -14 128.16 11.98
 2 8 -14 147.52 11.63
 -2 8 -14 121.71 10.21
 2 -8 15 30.7 6.57
 2 -8 -15 20.91 5.84
 2 -8 -15 18.39 5.68
 2 -8 15 21.76 6.08
 -2 8 -15 16.22 4.72
 2 8 -15 23.33 5.54
 -2 8 -15 28.32 6.4
 2 -8 16 180.78 15.13
 2 -8 -16 210.73 15.45
 2 -8 16 214.95 16
 2 -8 -16 211.17 15.5
 2 8 -16 201.46 14.91
 -2 8 -16 187.97 15.88
 -2 8 -16 227.99 14.53
 2 -8 17 21.5 5.73
 2 -8 -17 5.92 5.07
 2 -8 -17 29.52 6.28
 2 -8 17 -2.53 4.63
 -2 8 -17 24.13 5.75
 2 8 -17 10.5 5.08
 -2 8 -17 14.96 6.56
 2 -8 18 242.17 17.59
 2 -8 -18 229.14 16.63
 2 -8 18 258.06 17.94
 2 -8 -18 239.94 17
 2 8 -18 228.16 16.89
 -2 8 -18 250.38 18.28
 -2 8 -18 275.47 16.87
 2 -8 19 -2.51 5.02
 2 -8 -19 4.54 4.37
 2 -8 19 2.52 4.85
 2 -8 -19 3.4 4.29
 -2 8 -19 7.27 4.5
 2 8 -19 7.4 4.76
 -2 8 -19 1.44 5.23
 2 -8 20 146.57 13.17
 2 -8 -20 128.4 11.77
 2 -8 20 154.77 13.04
 2 -8 -20 140.76 12.15
 -2 8 -20 166.07 12.73
 2 8 -20 138.3 12.52
 -2 8 -20 137.32 13.44
 2 8 -21 -1.31 4.56
 2 -8 21 7.47 5.15
 2 -8 -21 11.88 4.54
 -2 8 -21 8.72 5.31
 2 -8 21 1.25 4.55
 2 -8 -21 7.56 4.33
 -2 8 -21 10.07 4.71
 -2 8 -21 7.58 5.63
 -2 8 -22 47.68 7.36
 2 8 -22 33.67 6.91
 -2 8 -22 35.03 6.81
 2 -8 22 44.8 7.68
 -2 8 -22 49.72 8.56
 -2 -8 22 49.35 8.14
 2 -8 22 29.81 6.85
 -2 -8 23 7.32 5.85
 -2 8 -23 6.37 5.15
 -2 8 -23 7.29 5.33
 2 8 -23 -2.77 4.49
 -2 8 -23 -1.17 4.83
 2 8 -24 40.11 7.88
 -2 -8 24 44.06 8.34
 -2 8 -24 34.34 7.22
 -2 8 -24 30.24 6.82
 -2 8 -25 8.74 5.1
 -2 -8 25 17.35 7.13
 -2 8 -25 22.66 6.03
 2 8 -25 1.47 5.03
 2 -9 0 39.18 8.02
 2 -9 0 57.7 9.1
 2 9 0 65.27 7.19
 2 -9 1 -5.1 5.5
 2 -9 -1 6.82 5.66
 -2 9 -1 1.67 3.34
 2 -9 1 -5.08 5.18
 2 -9 -1 5.1 6.05
 2 9 1 3.65 3.58
 2 -9 2 54.12 9.2
 2 -9 -2 28.96 7.86
 -2 9 -2 40.28 5.74
 2 -9 2 42.12 8.17
 2 -9 -2 35.63 8.13
 2 9 2 45.22 6.23
 2 9 -2 36.86 5.97
 2 -9 3 -1.68 5.44
 2 -9 -3 -3.4 5.49
 2 9 3 1.79 3.46
 2 9 -3 4.81 3.84
 -2 9 -3 10.03 3.83
 -2 9 -3 9.31 4.17
 2 -9 3 8.37 5.56
 2 -9 -3 -6.76 5.18
 -2 9 -4 15.32 4.46
 2 -9 4 16.68 5.97
 2 -9 -4 20.27 6.54
 2 9 -4 14.6 4.61
 -2 9 -4 14.3 4.17
 2 -9 -4 21.87 6.98
 2 -9 4 4.99 5.82
 -2 9 -5 -0.85 3.52
 2 -9 5 3.31 5.22
 2 -9 -5 -1.68 5.13
 2 9 -5 -0.99 3.81
 -2 9 -5 0.99 3.38
 2 -9 -5 13.36 6.07
 -2 9 -6 31.67 5.64
 2 -9 6 34.46 7.9
 2 -9 -6 31.58 7.09
 2 9 -6 23.16 5.63
 -2 9 -6 27.9 5.4
 2 -9 6 36.02 8.15
 2 -9 -6 33.11 7.57
 -2 9 -7 7.75 4.04
 2 -9 -7 8.24 5.86
 2 -9 7 1.62 5.25
 2 9 -7 -4.1 3.72
 -2 9 -7 1.07 4.06
 2 -9 7 -4.86 5.38
 2 -9 -7 9.86 6.68
 -2 9 -8 47.97 6.35
 2 -9 -8 66.7 9.58
 2 -9 8 54.69 9.09
 2 9 -8 51.3 7.13
 -2 9 -8 58.98 7.67
 2 -9 -8 34.06 8.16
 2 -9 8 45.02 8.27
 -2 9 -9 -8.88 4.12
 2 -9 9 1.59 5.54
 2 -9 -9 -1.6 5.46
 2 9 -9 -3.21 4.35
 -2 9 -9 -2.31 4.11
 2 -9 9 -3.18 5.66
 2 -9 -9 1.6 5.17
 -2 9 -10 39.5 5.79
 2 -9 10 50.39 8.65
 2 -9 -10 45.85 8.36
 2 9 -10 29.55 5.96
 -2 9 -10 39.54 7.07
 2 -9 -10 36.32 7.67
 2 -9 10 36.22 7.74
 -2 9 -11 1.82 3.52
 2 -9 11 3.11 5.29
 2 -9 -11 6.22 5.77
 2 9 -11 2.26 4.59
 -2 9 -11 -3.72 4.32
 2 -9 11 7.79 5.54
 2 -9 -11 3.1 4.75
 -2 9 -12 11.13 4.34
 2 -9 12 12.34 6.5
 2 -9 -12 16.82 6.24
 2 9 -12 6.95 4.58
 -2 9 -12 16.64 5.32
 2 -9 12 21.61 6.51
 2 -9 -12 21.38 6.73
 -2 9 -13 0.95 3.37
 2 -9 -13 -6.01 4.86
 2 -9 13 -3.06 5.32
 2 9 -13 -3.55 4.97
 -2 9 -13 3.97 4.5
 2 -9 -13 -1.5 5.33
 2 -9 13 -3.06 5.33
 -2 9 -14 10.67 4.32
 2 -9 14 3.02 5.27
 2 -9 -14 10.31 5.68
 2 9 -14 1.21 4.3
 -2 9 -14 -1.37 4.97
 2 -9 -14 -4.42 5.35
 2 -9 14 12.11 5.62
 -2 9 -15 -1.99 3.97
 2 -9 15 -1.5 5.1
 2 -9 -15 5.78 5.57
 2 9 -15 -1.23 3.78
 -2 9 -15 -1.4 4.42
 2 -9 -15 -1.44 4.91
 2 -9 15 3 5.23
 -2 9 -16 17.35 4.83
 2 -9 16 7.45 5.88
 2 -9 -16 4.25 4.96
 2 9 -16 25.23 6.52
 -2 9 -16 17.31 5.99
 2 -9 -16 11.32 6.15
 2 -9 16 31.35 7.03
 -2 9 -17 1.05 4.14
 2 -9 17 4.43 5.02
 2 -9 -17 6.93 5.44
 2 9 -17 -1.29 4.4
 -2 9 -17 -2.96 5.48
 2 -9 -17 -2.77 5.23
 2 -9 17 -2.96 5.81
 -2 9 -18 21.75 5.71
 2 -9 18 30.77 7.42
 2 -9 -18 18.97 6.09
 2 9 -18 18.54 6.19
 -2 9 -18 16.68 6.52
 2 -9 18 13.23 5.93
 2 -9 -18 21.68 6.25
 -2 9 -19 3.36 4.56
 2 -9 19 1.46 5.08
 2 -9 -19 -3.96 4.8
 2 9 -19 -1.36 4.84
 -2 9 -19 -4.67 5.89
 2 -9 19 4.38 4.97
 2 -9 -19 -5.29 4.6
 -2 9 -20 9.27 4.65
 2 -9 20 10.17 5.19
 2 -9 -20 18.05 6.07
 2 9 -20 2.79 4.76
 2 -9 20 8.73 5.62
 -2 9 -20 11.16 5.69
 2 -9 -20 14.19 5.43
 2 9 -21 -7.17 5.32
 -2 9 -21 -4.89 5.81
 2 -9 -21 6.29 4.57
 -2 9 -21 4.79 4.26
 2 -10 0 19.88 7.61
 -2 10 0 36.11 6.09
 2 -10 0 21.86 7.6
 2 10 0 26.4 5.71
 2 -10 1 3.97 6.75
 2 -10 -1 13.92 6.78
 -2 10 -1 17.16 4.87
 2 -10 1 -1.98 6.75
 2 -10 -1 15.91 7.39
 2 10 -1 5.33 4.35
 2 10 1 15.63 4.85
 2 -10 2 3.95 6.23
 2 -10 -2 7.95 6.27
 2 10 -2 12.91 4.81
 -2 10 -2 15.35 4.69
 2 -10 2 13.82 7.62
 2 -10 -2 5.96 6.61
 -2 10 -3 20.18 5.11
 2 -10 3 19.62 7.72
 2 -10 -3 21.78 7.92
 2 -10 3 11.77 7.15
 2 -10 -3 15.83 7.78
 2 10 -3 3.27 4.22
 2 10 3 5.12 3.9
 -2 10 -4 0.96 3.77
 2 -10 -4 1.97 6.54
 2 -10 4 13.63 7.65
 2 -10 4 -1.95 6.3
 2 -10 -4 1.97 6.02
 2 10 4 1.02 3.92
 2 10 -4 3.32 4.35
 -2 10 -5 -1.92 3.91
 2 -10 5 5.79 6.4
 2 -10 -5 5.86 6.32
 2 -10 5 3.86 6.41
 2 -10 -5 3.91 5.8
 2 10 5 1.01 3.68
 2 10 -5 5.61 4.25
 -2 10 -6 10.62 4.43
 2 10 6 9.07 4.24
 2 10 -6 6.84 4.57
 2 -10 6 1.91 6.51
 2 -10 -6 3.87 6.27
 2 -10 6 5.74 6.67
 2 -10 -6 3.87 6.59
 -2 10 -7 22.39 5.3
 2 -10 7 18.92 7.84
 2 -10 -7 11.48 6.84
 2 10 7 14.05 4.81
 2 10 -7 17.41 5.81
 -2 10 -7 15.44 5.32
 2 -10 -7 3.82 6.38
 2 -10 7 15.15 6.77
 -2 10 -8 24.65 5.45
 2 -10 8 28.05 7.53
 2 -10 -8 34.03 8.47
 2 10 -8 3.55 5.05
 -2 10 -8 27.14 6.27
 2 -10 -8 22.69 7.73
 2 -10 8 29.94 8.15
 -2 10 -9 -1 4.24
 2 -10 9 5.55 6.73
 2 -10 -9 -1.86 6.03
 2 10 -9 -6.09 4.79
 -2 10 -9 1.27 4.82
 2 -10 9 -1.85 6.3
 2 -10 -9 7.45 6.63
 -2 10 -10 22.06 5.4
 2 -10 10 10.96 6.53
 2 -10 -10 5.5 6.12
 2 10 -10 14.94 5.58
 -2 10 -10 13.18 5.21
 2 -10 10 34.76 8.28
 2 -10 -10 14.66 6.69
 -2 10 -11 17.25 5.24
 2 -10 11 12.65 6.59
 2 -10 -11 14.42 6.97
 2 10 -11 10.14 5.43
 -2 10 -11 16.35 6.09
 2 -10 -11 14.42 7.47
 2 -10 11 3.62 6.61
 -2 10 -12 2.06 4.05
 2 -10 12 8.93 6.63
 2 -10 -12 -3.54 5.72
 -2 10 -12 2.81 4.89
 2 -10 12 3.58 6.23
 2 -10 -12 8.84 6.02
 2 10 -12 11.61 5.42
 2 -10 13 7.05 6.41
 2 -10 -13 3.47 6.44
 -2 10 -13 4.34 5.04
 2 -10 -13 1.74 5.31
 2 -10 13 -3.54 5.72
 2 10 -13 -1.31 4.77
 2 -10 14 -1.74 5.79
 2 -10 -14 6.79 6.17
 -2 10 -14 2.97 5.51
 2 -10 -14 11.89 6.55
 2 -10 14 8.74 6.74
 2 10 -14 2.68 4.87
 2 -10 15 3.45 5.87
 2 -10 -15 4.98 6.16
 -2 10 -15 4.57 5.18
 2 -10 15 1.73 6.16
 2 -10 -15 1.66 5.66
 2 10 -15 -1.37 4.53
 2 -10 16 1.71 5.81
 2 -10 -16 19.49 6.82
 -2 10 -16 1.56 5.3
 2 -10 16 -1.71 5.96
 2 -10 -16 -1.62 5.66
 2 10 -16 13.94 5.28
 2 -11 0 2.28 7.18
 -2 11 0 1.07 4.26
 2 -11 0 -2.28 7.76
 2 11 0 -3.56 4.32
 2 -11 1 -4.55 6.96
 2 -11 -1 -2.28 7.57
 -2 11 1 -2.13 4.32
 2 -11 1 -2.28 6.97
 2 -11 -1 -2.28 7.19
 2 11 -1 1.2 4.45
 2 11 1 1.18 4.45
 2 -11 2 2.27 7.13
 2 -11 -2 2.28 6.97
 -2 11 2 -2.12 4.39
 2 -11 2 9.07 7.34
 2 -11 -2 2.28 7.18
 2 11 2 -3.5 4.15
 2 11 -2 -2.43 4.85
 2 -11 3 2.25 6.68
 2 -11 -3 9.08 8.08
 2 -11 3 4.51 7.29
 2 -11 -3 -2.27 7.91
 2 11 3 2.31 4.12
 2 11 -3 -1.23 4.65
 2 -11 4 4.46 6.62
 2 -11 -4 4.51 6.91
 2 -11 -4 11.29 7.86
 2 -11 4 -2.23 7.04
 2 11 -4 4.99 4.54
 2 -11 5 -4.42 6.76
 2 -11 -5 -2.24 7.24
 2 -11 5 -4.43 6.78
 2 11 -5 -1.27 4.89
 -3 0 0 0.2 0.89
 -3 0 -1 -0.22 1.01
 3 0 2 473.2 20.39
 -3 0 -2 471.93 19.1
 3 0 2 476.84 20.37
 3 0 2 502.66 19.59
 -3 0 2 490.82 19.16
 -3 0 -3 0.99 1.04
 3 0 3 0.4 1.61
 3 0 3 0.8 1.66
 3 0 3 2.11 1.2
 3 0 3 -2.5 1.61
 3 0 -3 0.84 1.52
 3 0 4 103.95 4.84
 3 0 4 93.35 6.42
 3 0 4 95.21 6.56
 3 0 -4 98.03 6.57
 -3 0 -4 103.9 5.89
 3 0 4 97.49 6.03
 3 0 4 112.74 6.73
 3 0 5 -0.39 1.46
 -3 0 -5 2.89 1.34
 3 0 5 1.24 1.66
 3 0 -5 -1.26 1.49
 3 0 5 0.73 0.7
 3 0 5 -0.78 1.53
 3 0 5 1.02 1.18
 3 0 6 127.46 7.29
 3 0 6 109.19 7.01
 3 0 -6 118.5 7.33
 3 0 6 100.35 6.99
 3 0 6 110.4 5.71
 -3 0 -6 124.04 6.81
 -3 0 -7 1.03 1.47
 3 0 7 -0.41 1.52
 3 0 -7 -0.42 1.56
 3 0 7 0.38 1.48
 3 0 -7 -0.42 1.75
 3 0 7 0.95 0.89
 3 0 -7 -0.42 1.52
 3 0 7 0.38 1.41
 -3 0 -8 153.32 8.86
 3 0 8 155.61 8.06
 3 0 8 156.47 8.92
 3 0 -8 161.56 9.23
 3 0 8 169.39 9.08
 3 0 -8 161.49 9.19
 3 0 8 156.54 9.14
 3 0 -8 166.31 9.32
 3 0 9 2.53 1.49
 3 0 -9 -1.23 1.92
 3 0 9 0.81 1.13
 3 0 9 -1.22 1.88
 -3 0 -9 0.82 1.73
 3 0 -9 1.04 1.14
 3 0 -9 -1.23 1.98
 3 0 9 0.36 1.53
 -3 0 -10 120.25 7.51
 3 0 10 109.35 6.63
 3 0 -10 115.38 7.24
 3 0 10 123.32 7.03
 3 0 10 113.79 7.19
 3 0 -10 111.61 6.46
 3 0 10 107.62 6.81
 3 0 -10 112.83 7.22
 3 0 -11 -0.4 1.74
 3 0 11 -0.69 1.43
 3 0 -11 -0.4 1.74
 3 0 -11 -0.59 1.3
 3 0 11 0.4 1.57
 3 0 11 -1.04 1.53
 -3 0 -11 -0.49 1.7
 -3 0 -12 400.82 19.54
 3 0 -12 378.5 18.05
 3 0 12 407.99 18.35
 3 0 -12 393.32 18.68
 3 0 12 384.01 18.19
 3 0 -12 361.31 18.45
 -3 0 -13 1.16 2.2
 3 0 13 0.66 1.32
 3 0 -13 1.17 1.51
 3 0 13 1.33 1.35
 3 0 -13 1.36 1.47
 3 0 -13 -1.17 1.51
 3 0 14 10.34 1.92
 3 0 14 7.08 2.42
 3 0 14 6.77 1.69
 3 0 -14 11.52 2.1
 3 0 -14 5.81 1.78
 3 0 -14 8.46 2.06
 -3 0 -14 6.96 2.55
 3 0 15 1.25 1.42
 3 0 -15 0.75 1.45
 3 0 -15 -0.77 1.6
 3 0 15 0.94 1.45
 3 0 -15 -1.13 1.48
 3 0 16 24.02 2.73
 3 0 -16 32.03 3.21
 3 0 16 26.52 2.79
 3 0 -16 31.81 3.27
 3 0 -16 25.25 3.19
 3 0 -17 -0.44 1.73
 -3 0 -17 -2.32 3.14
 3 0 -17 -1.09 1.52
 3 0 17 -1.18 1.52
 3 0 17 -0.29 1.29
 3 0 -17 0.36 1.44
 3 0 18 2.85 1.45
 3 0 -18 2.1 1.45
 3 0 18 6.5 2.89
 3 0 -18 2.37 1.79
 3 0 -18 0.7 1.46
 3 0 18 2.55 1.33
 -3 0 -18 -1.65 2.75
 3 0 -19 0.5 1.98
 3 0 19 -0.27 1.15
 3 0 -19 -0.68 1.71
 3 0 -19 -2.38 1.62
 3 0 19 -0.54 1.25
 3 0 -20 111.51 7.6
 3 0 -20 102.5 6.38
 3 0 -20 115.77 6.61
 3 0 20 90.34 8.24
 3 0 20 93.48 5.91
 3 0 20 111.53 6.19
 3 0 21 -0.83 3.58
 3 0 -21 -1.56 1.82
 3 0 -21 -1.56 1.76
 3 0 22 45.79 5.86
 3 0 -22 42.78 3.58
 3 0 -22 35.91 3.33
 3 0 23 -1.8 3.53
 3 0 24 10.31 3.69
 3 0 -24 4.61 2.86
 3 0 -25 -2.7 3.54
 3 0 25 -0.97 3.23
 3 0 -25 -0.69 2.62
 3 0 -26 2.83 3.5
 3 0 26 10.1 3.75
 3 0 -26 4.34 2.95
 3 0 27 -4.18 4.03
 3 0 27 4.15 3.69
 3 0 -27 -4.92 3.43
 3 0 28 31.38 5.7
 3 0 28 21.59 5.34
 3 0 -28 16.47 5.32
 3 0 -29 1.07 3.9
 3 0 29 -2.24 3.99
 3 0 29 2.23 3.8
 3 0 -30 21.21 5.63
 3 0 30 22.11 5.33
 3 0 30 20.75 5.28
 3 0 -31 -3.48 4.3
 3 0 31 1.2 4
 3 0 31 1.19 3.84
 3 0 -32 -2.4 4.46
 3 0 32 3.74 4.24
 3 0 32 -1.22 4.44
 3 0 -33 1.25 4.13
 3 0 33 6.43 4.16
 3 0 33 -1.25 4.37
 3 0 -34 2.59 5.09
 3 0 34 9.28 5.03
 3 0 34 11.56 5.14
 3 0 -35 -1.34 5.17
 3 0 35 -1.36 4.53
 3 0 35 -1.32 5.27
 3 0 -36 -4.16 5.34
 3 0 36 2.8 5.09
 3 0 36 1.35 4.36
 -3 -1 0 -1.32 1.27
 3 -1 0 1.39 1.29
 -3 1 0 4.06 1.49
 3 -1 0 3.37 2.23
 3 -1 0 2.1 2.18
 -3 -1 1 3723.68 153.44
 3 -1 -1 3643.72 155.87
 3 -1 1 3673.85 155.86
 3 -1 -1 3624.38 155.88
 3 -1 1 3682.49 155.89
 3 -1 1 3709.72 154.74
 -3 1 1 3822.53 154.64
 3 -1 -1 3810.41 154.52
 -3 -1 -1 3694.82 154.09
 -3 -1 1 3642.56 153.94
 3 -1 2 8.28 2.19
 3 -1 -2 9.36 2.29
 -3 1 2 8.5 1.54
 3 -1 2 4.73 1.51
 3 1 2 5.9 1.26
 -3 1 -2 3.94 1.58
 -3 1 -2 3.43 1.06
 3 -1 2 8.68 2.22
 3 -1 -2 10.17 2.58
 -3 -1 2 5.72 0.91
 -3 -1 -2 5.86 1.28
 3 -1 -3 771.35 35.08
 3 -1 3 811.94 35.11
 -3 1 -3 769.28 33.25
 -3 -1 3 788.15 33.16
 3 -1 -3 774.9 35.08
 3 -1 3 785.44 35.02
 3 -1 3 798.94 34.32
 -3 1 3 806.41 33.53
 -3 -1 -3 752.12 33.6
 3 1 3 757.92 33.55
 -3 1 -3 783.42 34.2
 3 -1 -3 791.41 35.07
 3 -1 4 13.5 2.1
 -3 1 4 15.97 1.7
 -3 -1 4 18.77 1.87
 -3 1 -4 18.62 1.82
 3 -1 -4 21.35 2.8
 3 -1 4 17.39 2.58
 3 -1 -4 18.72 2.67
 3 -1 4 20.21 2.68
 3 -1 -4 20.49 2.73
 3 1 4 16.73 1.92
 -3 -1 -4 17.4 2.03
 -3 1 -4 17.66 2.24
 3 -1 -5 282.1 14.32
 3 -1 5 262.13 13.93
 3 -1 -5 268.82 14.03
 -3 1 -5 263.06 12.72
 3 -1 5 276.26 12.74
 3 -1 5 276.36 14.06
 3 -1 -5 267.52 14.2
 -3 -1 -5 283.26 13.35
 -3 1 -5 294.61 13.71
 -3 1 5 287.05 12.58
 3 -1 5 291.75 13.89
 3 -1 6 74.82 5.2
 3 -1 -6 67.13 5.19
 3 -1 -6 67.28 5
 -3 1 -6 61.66 4.05
 3 -1 6 65.93 4.05
 3 -1 -6 62.8 5.08
 3 -1 6 69.69 5.09
 -3 -1 -6 62.42 4.6
 -3 1 -6 68.79 4.8
 3 -1 6 63.77 4.9
 -3 1 6 64.54 3.7
 3 -1 -7 1535.88 66
 3 -1 7 1516.9 65.72
 3 -1 7 1509.09 64.65
 -3 -1 -7 1545.83 65.57
 -3 1 -7 1535.26 65.62
 3 -1 7 1492.34 65.92
 3 -1 7 1593.21 66.11
 3 -1 -7 1525.28 65.93
 3 -1 7 1538.36 65.75
 3 -1 -7 1525.96 65.99
 3 -1 -8 12.38 2.52
 3 -1 8 11.88 2.49
 3 -1 8 13.37 2.25
 3 -1 -8 8.83 2.13
 3 -1 8 13.02 2.35
 3 -1 -8 4.62 2.07
 3 -1 8 10.68 1.78
 -3 1 -8 6.34 1.97
 3 -1 -8 10.94 1.46
 -3 -1 -8 11.79 2.54
 -3 1 -9 3140.45 132.18
 -3 -1 -9 3158.61 132.48
 3 -1 9 3220.93 131.91
 3 -1 -9 3090.7 130.55
 3 1 -9 3092.56 131.52
 3 -1 -9 3216.84 132.18
 3 -1 9 3194.42 132.26
 3 -1 -9 3097.65 132.15
 3 -1 -9 3202.95 132.22
 3 -1 9 3078.12 131.81
 3 -1 9 3096.71 131.24
 -3 -1 -10 3.98 2.42
 3 -1 -10 2.06 1.62
 3 -1 10 2.6 1.83
 3 -1 10 5.51 1.67
 3 -1 -10 -0.41 1.52
 3 -1 10 5.05 2.05
 3 -1 10 1.11 1.63
 3 -1 -10 2.48 1.85
 -3 1 -10 0.45 1.72
 3 1 -10 1.39 1.76
 3 -1 -10 2.17 1.18
 -3 -1 -11 1367.16 59.43
 -3 1 -11 1344 58.95
 3 -1 11 1355.46 58.17
 3 -1 -11 1342.5 57.17
 3 1 -11 1355.39 58.22
 3 -1 -11 1363.4 58.48
 3 -1 11 1338.34 58.12
 3 -1 -11 1362.73 58.46
 3 -1 11 1354.95 58.13
 3 -1 -11 1341.48 58.47
 3 -1 11 1335.31 58.51
 3 -1 12 12.46 2.55
 3 -1 -12 19.37 2.73
 -3 1 -12 19.8 3.23
 3 -1 12 15.9 2.5
 3 -1 12 11.88 2.21
 3 -1 -12 15.35 2.56
 3 -1 -12 20.8 2.14
 3 1 -12 13.93 2.41
 -3 -1 -12 18.25 3.39
 3 -1 -12 17.77 2.59
 3 -1 12 15.35 2.27
 3 1 13 119.65 8.05
 3 -1 13 116.31 7.51
 3 -1 -13 102.83 7.2
 -3 -1 -13 136.41 9.01
 -3 1 -13 119.66 8.28
 3 -1 13 133.06 7.35
 3 -1 13 119.14 7.21
 3 -1 -13 121.36 7.48
 3 -1 -13 125.64 6.78
 3 1 -13 122.45 7.59
 3 -1 13 121.79 7.71
 3 -1 -13 118.6 7.38
 3 -1 -14 7.83 1.99
 3 -1 14 4.85 1.7
 3 1 14 6.15 2.5
 3 -1 14 3.35 1.83
 3 1 -14 4.76 1.91
 3 -1 -14 6.23 1.61
 3 -1 -14 7.17 1.97
 3 -1 14 4.87 1.82
 3 -1 -14 6.26 1.9
 3 -1 14 8.03 1.83
 3 -1 15 229.05 11.38
 3 1 15 228.72 11.35
 3 -1 15 213.59 12.24
 3 -1 -15 222.28 11.26
 3 1 -15 228.34 12.1
 3 1 15 215.3 11.23
 3 -1 15 209.89 11.6
 3 -1 -15 209.3 11.41
 3 -1 -15 212.57 11.57
 3 -1 15 213.97 11.23
 3 -1 -15 225.31 11.61
 3 1 -16 30.37 3.72
 -3 1 -16 30.41 4.4
 3 -1 16 28.84 3.34
 3 -1 -16 28.71 3.36
 3 -1 -16 31.18 3.32
 3 -1 -16 35.06 3.47
 3 -1 16 32.14 3.25
 3 -1 16 45.21 4.65
 3 1 16 35.21 3.3
 3 -1 16 33.25 3.31
 3 1 16 29.44 3.19
 3 -1 -16 33.93 3.39
 3 -1 -17 1081.46 49.53
 3 1 17 1146.56 49.09
 3 -1 17 1183.32 52.11
 3 -1 17 1114.65 49.53
 3 -1 -17 1145.55 49.62
 3 1 -17 1128.39 50.34
 3 -1 17 1180.51 51.18
 -3 1 -17 1211.59 52.24
 3 -1 -17 1166.91 49.47
 3 -1 17 1130.64 49.17
 3 -1 -17 1150.56 49.47
 3 -1 17 1128.61 49.16
 3 1 17 1109.87 48.99
 3 -1 -18 15.34 2.46
 3 1 18 13.34 2.15
 3 -1 18 17.78 2.78
 -3 1 -18 14.21 3.72
 3 -1 18 20.9 4.39
 3 1 18 18.58 3.63
 3 -1 18 15.37 2.38
 -3 1 -18 18.62 4.3
 3 -1 -18 16.41 2.82
 3 -1 18 15.03 2.26
 3 1 18 14.96 2.33
 3 -1 -18 16.59 2.53
 3 1 19 867.81 38.08
 3 -1 -19 887.25 38.5
 -3 1 -19 907.62 41.99
 3 -1 19 851.26 38.55
 3 -1 -19 886.93 38.46
 3 -1 19 906.02 38.33
 3 1 -19 836.3 38.61
 3 1 19 870.54 38.06
 3 -1 19 868 38.24
 3 -1 -19 859.29 39.12
 -3 1 -19 899.55 41.93
 -3 1 19 878.47 38.46
 3 1 19 873.71 40.91
 3 -1 19 918.72 41.75
 -3 1 -20 2.73 3.44
 3 -1 -20 2.86 2.21
 3 1 20 4.05 1.57
 3 1 -20 0.73 1.61
 3 -1 -20 2.32 1.48
 3 -1 20 2.42 1.51
 3 -1 -20 4.01 2.94
 -3 1 -20 0.89 3.04
 3 1 20 5.3 2.76
 3 -1 20 7.6 3.49
 -3 1 20 1.06 1.83
 3 -1 20 -1.5 2.54
 3 -1 20 2.11 1.47
 3 1 -20 0.74 1.64
 3 -1 -20 1.32 1.55
 3 1 20 3.53 1.43
 3 -1 -21 174.04 11.17
 -3 1 -21 177.13 12.39
 3 -1 -21 158.05 8.68
 -3 1 21 150.07 9.02
 3 1 21 166.45 11.44
 3 -1 21 168.15 11.7
 3 1 -21 158.91 9.01
 3 -1 21 137.94 10.86
 3 1 -21 153.65 8.96
 -3 1 -21 164.45 12.23
 3 -1 -21 159.94 8.7
 3 1 -21 163.35 10.47
 3 -1 -21 170.2 9.94
 -3 1 -22 12.31 4.2
 -3 1 -22 7 4.09
 3 1 22 8.28 3.34
 3 -1 22 8.21 3.21
 3 -1 22 17.79 3.96
 3 -1 -22 9.46 2
 3 1 -22 16.23 2.38
 3 -1 -22 12.96 2.1
 3 -1 -22 14.95 3.67
 3 1 -22 10.15 2.17
 3 1 -22 15.32 3.42
 -3 1 -23 26.3 5.36
 3 -1 23 20.86 4.48
 3 1 23 18.99 4.29
 3 -1 -23 28.36 4.61
 3 1 -23 15.42 3.85
 3 -1 23 18.82 4.4
 -3 1 -24 -1.1 4.1
 3 1 24 9.88 3.72
 3 -1 24 5.9 3.66
 3 1 -24 2.22 2.91
 3 -1 24 5.67 3.72
 3 -1 -24 9.97 3.65
 3 1 25 140.12 10.99
 3 -1 25 151.99 11.81
 -3 1 -25 117.7 11.3
 3 -1 -25 144.72 10.91
 3 1 -25 129.13 10.15
 3 -1 25 149.13 11.51
 -3 1 -26 9.64 4.85
 3 -1 -26 22.8 4.82
 3 1 26 12.6 4.29
 3 -1 26 10.56 4.4
 3 1 -26 12.2 3.66
 3 -1 26 14.6 4.34
 3 1 27 402.21 22.32
 3 -1 27 381.41 22.72
 -3 1 -27 379.01 23.68
 3 -1 -27 386.73 21.98
 3 1 -27 373.02 21.14
 3 -1 27 381.57 22.61
 -3 1 -28 2.61 4.76
 3 -1 -28 1.99 3.92
 3 1 28 10.35 4.15
 3 -1 28 4.52 4.12
 3 1 -28 15.85 4.25
 3 -1 28 7.97 4.32
 3 1 -28 11.79 4.65
 3 1 29 140.14 11.41
 3 -1 29 140.8 11.6
 3 1 -29 112.66 10.74
 3 -1 -29 123.34 10.83
 3 1 -29 119.84 10.13
 3 -1 29 105.42 10.99
 3 -1 -30 2.16 4.01
 3 1 30 1.1 3.83
 3 -1 30 -1.2 3.88
 3 1 -30 4.64 4.47
 3 1 -30 2.84 3.66
 3 -1 30 6.15 4.66
 3 -1 -31 10.14 4.59
 3 -1 31 8.93 4.84
 3 1 -31 7.23 4.75
 3 1 31 11.34 4.62
 3 -1 31 4.94 4.11
 3 -1 -32 8.19 4.99
 3 1 -32 1.25 4.46
 3 -1 32 -10.56 4.38
 3 1 32 -1.16 3.77
 3 -1 32 2.54 4.01
 3 -1 -33 9.69 4.94
 3 1 -33 9.07 5.28
 3 -1 33 12.27 5.56
 3 1 33 7.17 4.8
 3 -1 33 11.78 6.08
 3 1 -34 -4.02 4.87
 3 -1 34 2.8 4.88
 -3 -1 34 -3.08 5.11
 3 -1 34 2.69 4.99
 3 1 34 -1.22 4.06
 3 -1 -35 58.32 8.83
 3 1 -35 53.93 8.92
 3 -1 35 57.73 9.03
 -3 -1 35 61.99 9.67
 3 1 35 56.43 8.36
 3 -1 35 65.1 9.45
 3 -1 -36 8.03 5.45
 3 1 -36 9.99 5.8
 3 -1 36 5.92 5.27
 3 1 36 5.39 4.37
 -3 -1 36 11.46 6.77
 3 -1 36 -1.42 5.28
 3 1 36 2.56 4.76
 -3 -2 0 1.43 0.75
 3 -2 0 -0.48 1.67
 3 -2 0 -0.76 1.07
 3 2 0 -0.13 0.76
 3 -2 0 -0.95 1.72
 3 -2 -1 88.02 6.28
 3 -2 1 75.63 5.96
 3 2 -1 88.95 4.48
 3 2 1 84.35 4.32
 3 -2 1 87.08 4.44
 3 2 1 77.74 4.19
 -3 -2 -1 88.61 4.59
 3 -2 1 79.63 6.06
 3 -2 -1 78.09 6.11
 3 -2 1 80.14 5.17
 3 -2 -1 82.08 4.88
 3 -2 -2 221.07 12.25
 3 -2 2 241.79 12.41
 -3 -2 2 223.74 10.32
 3 2 -2 220.62 10.35
 3 -2 2 220.03 10.36
 3 2 2 225.85 10.22
 -3 -2 -2 218.67 10.63
 3 -2 -2 229.85 12.37
 3 -2 2 228.29 12.31
 3 -2 2 220.55 11.32
 3 -2 -2 224.45 10.55
 3 -2 -3 141.26 8.66
 3 -2 3 157.93 8.83
 -3 -2 3 132.18 6.84
 3 2 -3 125.96 6.86
 3 -2 3 138.95 6.98
 3 2 3 127.05 6.72
 -3 2 -3 146.23 7.87
 3 -2 -3 150.37 8.76
 3 -2 3 120.88 8.18
 3 -2 -3 147.09 6.88
 3 -2 3 137.94 7.88
 3 -2 -4 57.61 4.76
 3 -2 4 47.43 4.49
 -3 -2 4 47.99 3.29
 -3 2 -4 53.88 4.15
 3 2 4 41.72 3.2
 3 -2 4 50.88 3.45
 3 -2 4 48.55 4.17
 3 -2 -4 44.31 2.93
 3 -2 -4 57.03 4.76
 3 -2 4 55.84 4.68
 3 -2 5 34.82 3.65
 3 -2 5 37.26 3.92
 3 -2 -5 47.89 4.38
 -3 2 -5 31.24 3.3
 -3 -2 5 34.91 2.84
 3 -2 -5 39.28 3.99
 3 -2 5 36.13 3.91
 3 2 5 38.45 3.02
 3 -2 6 208.52 11.12
 3 -2 -6 199.3 11.16
 3 -2 -6 206.42 11.23
 3 -2 6 193.71 10.87
 -3 2 -6 182.83 10.44
 3 -2 6 185.51 10.81
 3 -2 6 197.67 10.04
 -3 -2 6 199.44 9.9
 -3 -2 7 70.36 4.58
 3 -2 7 60.5 4.43
 3 -2 7 76.1 5.47
 3 -2 -7 64.39 5.34
 3 -2 7 74.97 5.42
 3 -2 -7 56.73 5.08
 3 -2 -7 59.89 3.12
 3 -2 7 64.16 5.4
 -3 2 -7 64.55 4.93
 3 -2 -8 190.99 8.86
 3 -2 -8 201.42 11.32
 3 -2 8 222.52 11.4
 -3 2 -8 223.11 11.34
 3 -2 8 212.12 11.29
 3 -2 -8 210.3 11.45
 3 -2 8 206.45 10.53
 -3 -2 8 218.89 10.71
 -3 2 -9 20.86 3.01
 3 -2 -9 21.67 3.16
 3 -2 9 24.53 3.13
 -3 -2 9 25.65 2.94
 3 -2 -9 21.37 3.06
 -3 2 -9 18.26 2.68
 3 -2 9 18.59 2.55
 3 -2 9 25.03 3.18
 3 -2 -9 21.36 1.56
 -3 2 -10 36.42 3.95
 -3 2 -10 34.03 3.65
 3 -2 10 34.61 3.72
 3 -2 10 37.96 3.53
 -3 -2 10 42.12 3.9
 3 -2 10 33.37 3.68
 3 -2 -10 29.79 2.17
 3 2 -10 40.25 3.81
 3 -2 -10 44.37 4.15
 3 -2 -10 35.72 3.84
 3 -2 -11 46.7 4.41
 3 -2 11 47.34 4.36
 3 -2 -11 42.76 4.25
 3 -2 11 56.03 4.58
 3 -2 -11 50.67 3.07
 -3 2 -11 51.16 4.76
 3 -2 11 51.33 4.36
 -3 -2 11 50.59 4.62
 -3 2 -11 48.43 4.67
 -3 2 -12 101.01 7.23
 3 -2 -12 94.47 6.77
 3 -2 12 108.58 6.88
 3 -2 12 104.85 6.92
 3 2 -12 114.28 7.17
 3 -2 -12 99.98 5.4
 3 -2 12 102.46 6.77
 3 -2 -12 100.52 6.87
 3 -2 13 111.98 6.82
 3 -2 -13 95.22 6.73
 3 -2 13 91.59 6.5
 3 -2 -13 99.19 6.82
 3 -2 13 108.16 7.12
 -3 2 -13 99.84 7.5
 3 2 -13 96.16 6.92
 -3 2 -14 50.97 5.24
 3 2 -14 46.97 4.56
 3 -2 14 36.79 4.26
 3 -2 -14 42.34 4.17
 3 -2 14 40.13 3.91
 3 -2 14 42.18 3.97
 3 -2 -14 51.75 4.48
 3 -2 -14 49.11 4.31
 3 -2 -15 8.2 2.15
 3 -2 15 10.86 2.79
 3 -2 -15 7.32 2.24
 3 -2 -15 8.65 2.44
 3 -2 15 8.6 2.18
 -3 2 -15 2.58 2.56
 3 -2 -15 11.25 2.34
 3 -2 15 8.99 2.13
 3 -2 -16 92.46 6.3
 -3 2 -16 110.63 7.99
 3 -2 16 102.5 6.32
 3 -2 -16 98.56 6.43
 3 -2 -16 113.25 6.66
 3 -2 16 110.28 6.45
 3 -2 16 106.29 8.26
 3 -2 17 11.44 3.54
 -3 2 17 4.53 1.03
 -3 2 -17 6.61 2.89
 3 -2 -17 5.35 1.9
 3 -2 17 6.78 2.13
 3 -2 17 6.42 2.01
 3 -2 -17 7.63 2.22
 -3 2 -17 10.6 3.78
 3 -2 -17 9.04 2.17
 -3 2 -18 11.31 3.77
 3 -2 18 5.97 3.44
 -3 2 18 9.13 1.41
 -3 -2 18 4.81 3.06
 3 2 18 12.01 3.2
 3 -2 -18 14 2.5
 3 -2 18 13.43 2.4
 3 2 -18 9.73 2.74
 3 -2 18 9.53 2.38
 3 -2 -18 10.47 2.47
 3 -2 18 10.14 2.38
 -3 2 -18 18.06 4.14
 3 -2 -18 10.81 2.32
 3 -2 19 15.12 3.97
 -3 2 19 4.08 1.21
 3 2 19 9.08 3.16
 3 -2 19 6.51 3
 -3 -2 19 7.68 3.18
 3 -2 -19 6.58 1.9
 3 -2 19 4.69 1.83
 3 2 -19 8.29 2.89
 3 -2 -19 6.6 2.13
 3 -2 19 9.79 2.3
 3 -2 -19 9.47 2.22
 3 -2 19 3.89 2.04
 -3 2 -19 10.11 3.71
 -3 2 -19 -0.86 3
 3 -2 20 28.65 5
 3 2 20 37.3 4.77
 -3 -2 20 28.95 5.03
 3 -2 20 20.94 4.23
 3 -2 20 21.89 2.93
 3 -2 -20 25.34 2.91
 3 2 -20 29.49 4.25
 3 -2 20 26.92 3.12
 3 -2 -20 23.2 2.85
 3 -2 -20 16.1 2.77
 3 -2 20 23.24 3.32
 -3 2 -20 25.3 4.93
 -3 2 -20 17.28 4.27
 3 -2 21 10.57 3.94
 3 -2 21 9.12 3.68
 -3 -2 21 17.21 4.46
 3 2 21 9.18 3.3
 3 -2 -21 12.86 2.31
 3 2 -21 16.22 3.47
 3 -2 -21 15.47 2.43
 3 -2 -21 7.48 2.19
 -3 2 -21 10.67 4.04
 -3 2 -21 17.27 4.48
 3 -2 -21 16.56 3.83
 3 -2 22 -1.99 3.31
 3 -2 22 -1.76 3.07
 -3 -2 22 -1.01 3.17
 3 2 22 -0.8 2.58
 3 -2 -22 2.73 1.62
 3 2 -22 0.74 2.7
 3 -2 -22 0.34 1.47
 -3 2 -22 -1.01 3.59
 3 -2 -22 -1.46 2.54
 -3 2 -22 3.06 3.55
 3 -2 -22 0.77 1.71
 3 -2 23 36.49 5.5
 3 2 23 28.28 4.76
 -3 -2 23 27.5 5.39
 -3 2 -23 27.97 6.03
 -3 2 -23 29.65 5.62
 3 -2 -23 29.21 4.67
 3 -2 23 22.73 5.04
 3 2 -23 24.21 4.56
 3 -2 24 32.66 5.79
 -3 -2 24 37.67 6.16
 3 2 24 44.15 5.81
 -3 2 -24 38.68 6.46
 3 -2 -24 47.84 5.73
 -3 2 -24 35.23 6.42
 3 -2 24 42.8 6.76
 3 2 -24 42.6 5.62
 3 -2 25 1.04 3.55
 -3 -2 25 13.9 4.94
 3 2 25 -1.8 3.27
 -3 2 -25 2.31 3.73
 3 -2 -25 -0.85 2.9
 -3 2 -25 -1.2 4.36
 3 -2 25 7.76 4.51
 3 2 -25 2.57 2.99
 3 -2 26 18.34 5.17
 3 -2 -26 35.77 5.8
 -3 2 -26 31.26 6.42
 3 -2 26 37.26 6.2
 3 2 26 32.66 5.58
 -3 -2 26 38.66 6.76
 3 2 -26 20.6 4.81
 3 -2 27 1.18 4.2
 3 -2 -27 0.93 3.46
 3 2 27 1.93 3.59
 3 -2 27 1.15 3.81
 -3 -2 27 -5.03 4.57
 3 2 -27 3.75 3.62
 3 -2 28 -3.64 4.32
 3 -2 -28 8.76 4.28
 -3 2 -28 2.59 4.71
 3 -2 28 4.81 3.89
 -3 -2 28 3.92 4.94
 3 2 28 7.99 4.26
 3 2 -28 1.96 3.64
 3 -2 29 -1.24 3.92
 3 -2 -29 -1.01 4.19
 -3 2 -29 5.36 5.07
 3 -2 29 -3.76 4.26
 3 2 29 3.09 3.83
 -3 -2 29 4.07 4.5
 3 2 -29 -1.02 3.84
 3 2 -30 9.44 4.61
 3 -2 30 2.57 4.16
 3 -2 -30 6.33 4.15
 -3 2 -30 9.71 5.25
 3 -2 30 3.91 4
 3 2 30 -1.06 3.54
 -3 -2 30 12.62 5.31
 3 2 -30 16.94 5.39
 3 2 -31 6.51 4.34
 3 -2 31 -1.32 4.14
 3 -2 -31 -2.19 3.99
 -3 2 -31 -2.87 4.87
 3 -2 31 4.06 4.38
 3 2 31 -1.09 3.98
 -3 -2 31 1.45 4.93
 3 2 -31 -1.25 4.37
 3 2 -32 -2.24 4.32
 3 -2 -32 -3.42 4.55
 -3 2 -32 11.83 6.11
 3 -2 32 2.8 4.99
 3 2 32 3.37 4.09
 -3 -2 32 4.49 4.84
 3 -2 32 1.35 4.71
 3 2 -32 -1.3 4.92
 3 -2 -33 5.9 4.96
 -3 2 -33 1.52 5.43
 -3 -2 33 3.09 5.25
 3 -2 33 1.45 4.93
 3 2 33 -2.31 4.77
 3 -2 33 6.96 5.27
 3 2 -33 1.35 4.99
 -3 2 -34 23.54 7.01
 3 -2 -34 14.64 5.61
 -3 -2 34 9.55 6.71
 3 -2 34 13.45 5.68
 3 2 34 7.09 4.75
 3 -2 34 18.58 6.39
 3 2 -34 13.94 6.06
 3 -2 35 -1.47 4.87
 3 -2 -35 -1.26 5.21
 3 2 -35 2.88 5.23
 -3 -2 35 -1.64 5.17
 3 -2 35 -6.14 5.47
 3 2 35 -1.21 4.74
 3 -3 0 0.57 1.94
 3 -3 0 1.14 1.94
 3 -3 0 0.33 1.24
 3 -3 0 0.56 1.31
 3 -3 -1 330.59 16.19
 3 3 1 287.87 12.74
 3 -3 1 281.67 15.59
 3 -3 -1 288.57 13.68
 3 -3 1 292.71 14.54
 3 -3 -1 296.9 14.15
 3 -3 1 315.05 15.98
 3 -3 -1 301.46 15.86
 3 -3 -2 11.73 1.83
 3 -3 2 5.68 1.84
 3 -3 -2 10.58 1.41
 3 -3 2 9.61 2.51
 3 -3 -2 5.75 2.48
 3 -3 -2 9.19 2.62
 3 -3 2 6.22 2.47
 3 3 2 6.99 1.13
 3 -3 3 107.82 7.42
 -3 3 -3 95.3 6.35
 3 3 3 93.06 5.18
 3 -3 -3 94.99 5
 3 -3 -3 102.55 7.37
 3 -3 3 96.29 6.55
 3 -3 -3 100.09 5.49
 3 -3 3 98.25 7.27
 3 -3 -3 93.19 7.15
 3 -3 -4 48.74 2.86
 -3 -3 4 54.63 3.87
 3 -3 4 55.12 5.08
 3 -3 -4 59.23 5.29
 3 -3 4 51.24 4.98
 3 -3 4 51.24 4.76
 3 -3 -4 52.53 3.39
 3 -3 -4 50.68 5.07
 -3 3 -4 54.44 4.46
 3 3 4 55.93 3.62
 -3 -3 5 260.97 12.4
 3 -3 5 272.2 14.03
 3 -3 -5 266.33 14.19
 3 -3 5 240.1 13.44
 3 -3 -5 244.4 11.32
 -3 3 -5 254.62 13.06
 3 3 5 235.77 12.03
 3 -3 5 252.11 13.82
 3 -3 -5 254.05 14.05
 3 -3 -6 42.98 4.61
 3 -3 6 38.28 4.3
 -3 -3 6 44.18 3.59
 3 -3 6 42.17 4.45
 -3 3 -6 50.48 4.31
 3 -3 -6 48.67 4.76
 3 -3 6 46.45 4.65
 3 -3 -6 39.45 2.44
 3 -3 -6 36.99 2.28
 -3 3 -6 41.59 3.34
 3 -3 -7 12.53 2.82
 -3 -3 7 6.01 1.71
 -3 -3 7 8.68 0.98
 -3 3 -7 7.67 2.19
 3 -3 7 5.97 2.27
 3 -3 -7 7 1.08
 -3 3 -7 11.49 1.98
 3 -3 -7 6.84 2.56
 3 -3 7 10.3 2.66
 3 -3 -8 -1.13 1.88
 3 -3 8 1.07 1.91
 3 -3 -8 -0.57 1.93
 3 -3 -8 0.7 0.96
 3 -3 8 1.61 2.22
 3 -3 8 0.42 1.58
 -3 -3 8 0.38 1.44
 -3 3 -8 0.47 1.76
 -3 -3 8 1.97 0.78
 -3 -3 9 393 18.3
 -3 3 -9 426.26 20.43
 -3 -3 9 409.4 19.86
 3 -3 9 422.53 20.03
 -3 3 -9 420.77 19.93
 3 -3 -9 425.98 18.67
 3 -3 9 422.86 20.65
 3 -3 -9 442.1 21.02
 3 -3 -9 417.83 20.8
 3 -3 9 448 20.84
 3 3 -9 386.89 20.1
 3 -3 -10 19.11 2.31
 -3 3 -10 24.36 3.22
 -3 -3 10 20.54 2.12
 3 -3 10 23.14 3.01
 3 -3 -10 17.22 3.12
 3 -3 10 21.12 3.29
 3 -3 10 18.38 3.06
 3 -3 -10 18.87 3.32
 -3 3 -11 45.63 4.82
 3 -3 -11 48.61 3.84
 3 -3 -11 45.53 4.71
 3 -3 11 58.41 4.82
 3 -3 11 46.31 4.71
 3 -3 -11 53.16 5.03
 3 -3 11 48.15 4.79
 3 -3 12 14.96 2.83
 3 -3 -12 14.05 2.83
 3 -3 12 18.06 3.09
 3 -3 -12 18.57 2.48
 -3 3 -12 11.06 2.78
 3 -3 12 16.09 2.94
 3 -3 -12 24.37 3.48
 3 -3 13 173.59 10.11
 3 -3 -13 161.03 10.06
 -3 3 -13 162.97 10.41
 3 -3 -13 148.58 9.09
 -3 3 -13 179.67 10.8
 3 -3 -13 173.76 10.29
 3 -3 13 171.24 10.15
 -3 3 -14 0.63 2.26
 3 -3 14 7.15 3.23
 3 -3 14 1.54 1.98
 3 -3 -14 5.24 2.2
 3 -3 14 2.04 1.89
 3 -3 -14 4.17 2.16
 3 -3 -14 1.24 1.74
 -3 3 -14 1.93 2.25
 3 3 -15 30.03 4
 -3 3 -15 33.57 4.56
 3 -3 15 15.76 3.74
 3 -3 -15 18.49 3.08
 3 -3 -15 21.46 3.2
 3 -3 15 15.19 2.77
 3 -3 15 20.32 3.16
 3 -3 -15 22.11 3.19
 3 -3 -16 4.39 2.18
 3 -3 16 0.86 2.49
 -3 -3 16 5.62 3.05
 -3 3 -16 1.42 2.36
 3 -3 -16 3.02 2.02
 3 -3 16 0.5 1.84
 3 3 -16 3.17 2.36
 3 -3 16 7.04 2.36
 3 -3 -16 6.5 2.46
 -3 3 -17 121.95 8.92
 -3 -3 17 96.67 8.39
 3 -3 17 104.17 8.19
 3 -3 17 108.16 7.39
 3 -3 -17 105.64 7.29
 3 3 -17 113.48 8.34
 3 -3 17 92.91 7.12
 3 -3 -17 106.51 7.29
 -3 3 -17 98.22 8.54
 3 -3 17 113.57 9.41
 -3 3 -18 4.17 3.09
 3 -3 18 1.49 2.21
 3 -3 -18 -1.43 2.04
 -3 -3 18 -0.81 2.48
 3 -3 18 5.03 2.87
 3 3 -18 0.7 2.53
 -3 3 -18 -2.39 2.77
 3 -3 -18 0.48 1.75
 3 -3 18 1.98 2.08
 -3 3 -19 143.83 10.93
 3 -3 19 145.31 11.45
 -3 3 -19 153.94 11.05
 -3 -3 19 158.29 11.12
 3 -3 19 147.13 10.41
 3 -3 -19 138.44 8.78
 3 -3 19 152.49 9.18
 3 -3 -19 134.39 8.69
 3 -3 19 132.29 8.84
 3 3 -19 140.3 9.96
 3 -3 20 20.58 3.37
 3 3 -20 22.63 4.26
 -3 -3 20 25.83 4.98
 3 -3 20 21.23 4.35
 -3 3 -20 25.13 4.98
 3 -3 -20 19.98 3.01
 3 -3 20 20.46 3.35
 3 -3 20 30.35 5.5
 3 -3 -20 26.68 3.42
 -3 3 -20 30.57 5.21
 3 3 -21 3.94 2.74
 -3 -3 21 0.98 3.33
 3 -3 21 -0.87 2.81
 -3 3 -21 1.96 3.33
 3 -3 -21 1.32 1.66
 3 -3 -21 4.81 1.92
 3 -3 21 -2.1 3.49
 -3 3 -21 4.79 3.41
 3 -3 -22 0.71 2.68
 -3 3 -22 3.08 3.81
 -3 -3 22 -4.14 3.35
 3 -3 22 -3.27 3.71
 3 3 -22 6.59 3.06
 3 -3 22 9.22 3.69
 -3 3 -22 -1.02 3.48
 -3 3 -23 30.63 6.29
 3 -3 -23 41.22 5.39
 -3 3 -23 45.06 6.67
 3 -3 23 44.01 6.13
 -3 -3 23 44.79 6.54
 3 -3 23 54.33 7.06
 3 3 -23 53.46 6.31
 -3 3 -24 -1.15 4.18
 3 -3 24 -1.03 3.6
 -3 -3 24 -4.6 3.72
 3 -3 -24 7.11 3.57
 -3 3 -24 -3.36 4.16
 3 -3 24 3.51 4.25
 3 3 -24 -3.61 3.28
 3 3 -25 11.34 4.16
 -3 3 -25 -2.4 4.37
 3 -3 25 6.06 4.5
 3 -3 -25 10.8 4.1
 -3 3 -25 10.48 4.82
 -3 -3 25 3.61 4.29
 3 -3 25 7.67 4.07
 3 3 -26 -0.99 3.59
 -3 3 -26 1.27 4.4
 3 -3 26 -2.5 4.92
 3 -3 -26 -5.22 3.6
 -3 3 -26 -3.63 4.67
 -3 -3 26 3.78 4.68
 3 -3 26 -3.46 4.19
 3 3 -27 86.14 8.8
 -3 3 -27 58.46 8.87
 3 -3 27 81.24 9.7
 -3 -3 27 77.59 9.47
 3 -3 27 75.03 9.07
 3 -3 -27 76.44 7.89
 3 -3 28 5.32 5.13
 3 3 -28 1.07 3.88
 3 -3 28 -1.27 4.21
 -3 -3 28 8.22 5.08
 3 -3 -28 6.64 3.92
 3 -3 29 19.15 6.15
 3 3 -29 14.44 4.81
 3 -3 29 13.24 4.79
 -3 -3 29 35.56 7.21
 3 -3 -29 29.69 5.7
 -3 3 -29 21.5 6.36
 3 -3 30 7.04 5.01
 3 3 -30 5.78 4.7
 3 -3 30 6.9 5.12
 -3 -3 30 8.85 5.25
 -3 3 -30 -1.39 4.5
 3 -3 31 7.24 5.16
 3 3 -31 9.52 4.6
 3 -3 31 4.3 4.76
 -3 -3 31 7.63 6
 3 -3 -31 3.2 3.97
 -3 3 -31 8.59 5.53
 3 3 -32 4.06 5.41
 3 -3 32 4.45 5.27
 3 3 -32 -4.9 4.46
 3 -3 32 -2.97 4.55
 -3 -3 32 -3.15 5.36
 3 -3 -32 -3.32 4.5
 -3 3 -32 1.48 5.26
 3 3 -33 -1.4 5.19
 3 -3 33 -1.52 4.9
 3 3 -33 8.83 4.87
 3 -3 33 -1.54 4.84
 -3 -3 33 1.62 5.26
 3 -3 -33 -4.58 4.74
 -3 3 -33 1.52 5.29
 3 3 -34 4.33 5.87
 -3 3 -34 1.56 5.79
 3 -3 -34 1.18 4.48
 3 -3 34 -1.55 5.16
 3 -3 34 -9.52 5.52
 -3 -3 34 -3.35 6.08
 3 3 -34 -1.3 5.54
 3 4 0 0.67 0.65
 3 -4 0 0.69 2.24
 3 -4 0 -1.4 2.13
 3 -4 1 174.54 10.8
 3 -4 -1 182 10.94
 3 -4 -1 149.1 7.97
 3 4 1 149.94 7.34
 3 -4 1 150.79 10.46
 3 -4 -1 163.09 10.69
 3 -4 2 82.98 7
 3 -4 -2 90.49 7.3
 3 -4 2 85.65 7.08
 3 -4 -2 73.62 6.77
 3 -4 -2 73.79 4.57
 3 4 2 77.74 4.51
 3 -4 -3 83.55 7.16
 3 -4 -3 97.49 7.63
 -3 4 -3 86.26 4.65
 3 4 3 90.48 5.08
 -3 4 -3 80.28 6.09
 3 -4 -3 79.02 4.64
 -3 4 -4 27.3 2.46
 3 4 4 25.91 2.74
 3 -4 -4 26.42 4.23
 -3 4 -5 66.86 4.38
 3 -4 -5 67.99 6.31
 3 -4 -5 68.48 6.59
 3 -4 -6 82.76 7.02
 3 -4 -6 75.18 4.64
 -3 -4 6 90.56 5.97
 -3 4 -6 80.94 5.24
 3 -4 -6 78.03 7.04
 3 -4 -7 143.73 9.72
 -3 4 -7 127.12 7.62
 3 -4 -7 133.11 9.38
 3 -4 -7 130.89 6.54
 3 -4 -8 44.26 5.07
 3 -4 -8 32.76 2.23
 3 -4 -8 39.81 4.79
 -3 4 -8 43.01 3.86
 -3 4 -9 176.91 10.24
 3 -4 -9 188.28 11.66
 3 -4 -9 178.65 11.43
 -3 -4 10 45.19 3.23
 3 -4 -10 53.41 5.62
 3 4 -10 57.3 5.25
 3 -4 -10 57.81 5.79
 -3 4 -10 57.62 5
 -3 4 -11 62.94 5.49
 -3 -4 11 48.03 3.47
 3 -4 -11 44.24 5.23
 -3 4 -11 52.19 5.16
 3 -4 -11 60.42 5.84
 3 -4 -12 61.5 5.94
 -3 4 -12 64.59 6.02
 3 4 -12 68.51 6.01
 -3 4 -12 50.15 5.35
 3 -4 -12 64.41 6.07
 3 4 -13 8.29 3.07
 -3 4 -13 9.4 3.05
 3 -4 13 15.97 3.22
 -3 4 -13 15.99 3.29
 3 -4 -13 8.33 2.89
 -3 4 -14 -0.67 2.34
 3 4 -14 2.65 2.55
 3 -4 14 -0.92 3.34
 3 -4 14 4.49 2.47
 -3 -4 14 -1.92 2.47
 -3 4 -15 41.69 5.11
 3 4 -15 30.34 4.48
 3 -4 15 33.43 5.75
 3 -4 15 35.01 4.55
 -3 -4 15 30.91 4.52
 -3 4 -16 32.07 4.75
 -3 -4 16 37.47 4.93
 3 -4 16 38.96 4.8
 3 4 -16 41.77 5.32
 3 -4 16 36.74 5.7
 3 -4 -16 29.36 3.55
 3 -4 17 76.11 8.26
 -3 4 -17 85.57 7.59
 -3 -4 17 72.26 7.04
 3 -4 17 74.48 7.01
 3 -4 -17 61.62 5.98
 3 4 -17 66.37 6.69
 3 -4 -17 76.03 6.39
 -3 4 -17 69.52 7.4
 -3 4 -18 -0.86 2.91
 -3 -4 18 -0.84 2.58
 3 -4 18 3.15 3.03
 3 -4 -18 -0.58 2.32
 -3 4 -18 -0.83 2.75
 3 -4 18 -3.19 3.53
 3 -4 -18 -0.58 2.23
 3 4 -18 3.15 2.92
 -3 4 -19 46.97 6.28
 3 -4 19 58.45 7.48
 -3 -4 19 42.22 6
 3 -4 19 40.73 5.49
 3 -4 -19 42.46 4.67
 -3 4 -19 35.76 5.58
 3 4 -19 42.32 5.55
 3 -4 -19 40.75 4.74
 -3 4 -20 35.16 5.69
 -3 -4 20 52.53 6.46
 3 -4 20 25.48 4.96
 3 4 -20 33.8 5.14
 3 -4 -20 42.56 4.58
 3 -4 20 31.96 6.1
 3 -4 -20 31.43 4.14
 -3 4 -20 33.97 5.76
 -3 4 -21 2.99 3.99
 -3 -4 21 17.23 4.58
 3 -4 21 0.93 3.46
 3 4 -21 7.03 3.86
 3 -4 -21 4.83 2.33
 3 -4 21 5.89 4.71
 3 -4 -21 4.83 2.43
 -3 4 -21 5.83 4.14
 3 -4 22 12.17 4.87
 -3 -4 22 3.22 3.39
 3 4 -22 4.57 3.53
 3 -4 22 7.85 3.86
 -3 4 -22 4.11 3.96
 -3 4 -22 3.13 3.96
 3 -4 23 -2.51 4.17
 -3 -4 23 3.4 3.47
 3 4 -23 -0.95 3.31
 3 -4 23 -2.07 3.61
 -3 4 -23 -1.09 4.12
 -3 4 -23 5.45 4.12
 3 -4 -23 3.5 2.85
 3 -4 24 9.08 4.91
 -3 -4 24 5.98 4.27
 3 4 -24 8.92 3.83
 3 -4 24 3.28 3.73
 -3 4 -24 17.36 5.23
 -3 4 -24 5.68 3.96
 3 -4 -24 3.72 3.09
 3 -4 25 21.41 5.9
 3 -4 25 8.06 4.22
 -3 -4 25 17.6 5.46
 3 4 -25 11.37 4.16
 -3 4 -25 6.16 4.78
 -3 4 -25 17.73 5.5
 3 -4 -25 13.41 3.83
 -3 -4 26 5.27 4.69
 -3 4 -26 4.9 4.55
 3 -4 -26 -0.83 3.27
 3 -4 26 3.64 4.03
 3 4 -26 -1.08 3.75
 3 -4 26 6.91 5.13
 -3 4 -26 11.55 5.04
 -3 -4 27 9.65 5.04
 3 -4 -27 12.25 4.53
 -3 4 -27 19.07 6.06
 3 -4 27 7.63 5.02
 3 4 -27 17.88 5
 3 -4 27 12.83 5.32
 -3 4 -27 9.39 5.2
 -3 -4 28 10.07 5.75
 3 -4 -28 8.27 4.16
 -3 4 -28 6.57 4.58
 3 -4 28 -1.33 4.64
 3 4 -28 8.12 4.48
 3 -4 28 10.29 5.88
 -3 4 -28 8.44 5.43
 -3 -4 29 -5.99 5.09
 -3 4 -29 9.5 5.42
 3 -4 29 4.17 4.84
 3 4 -29 3.6 4.97
 3 -4 29 3.03 6.26
 -3 4 -29 -4.42 5.98
 3 -4 30 13.08 5.32
 3 4 -30 14.95 5.58
 -3 4 -30 12.61 6.01
 -3 -4 30 20.21 6.76
 3 -4 30 18.66 6.86
 3 -4 31 -3.02 5.14
 -3 -4 31 1.61 5.35
 3 -4 31 -4.79 5.43
 3 4 -31 1.29 4.29
 3 -4 32 -1.57 5.34
 -3 -4 32 -5 5.53
 3 -4 32 -4.91 6.2
 3 -4 33 1.62 5.11
 -3 4 -33 -1.53 5.56
 3 4 -33 -8.19 5.36
 -3 -4 33 10.31 6.63
 3 -4 33 1.68 5.97
 3 -5 0 19.52 4.77
 3 -5 0 16.19 4.44
 3 -5 1 2239.26 98.48
 3 -5 -1 2263.58 98.59
 3 5 -1 2252.25 93.32
 3 -5 1 2212.48 98.33
 3 -5 -1 2232.31 98.45
 3 -5 2 54.83 6.43
 3 -5 -2 53.88 6.3
 3 -5 -2 55.36 6.4
 3 -5 2 46.23 5.91
 3 5 -2 39.02 2.33
 -3 5 -3 937.98 40.91
 3 -5 3 967.1 45.36
 3 -5 -3 966.84 45.34
 3 -5 3 1034.64 45.57
 3 -5 -3 1000.33 45.6
 -3 5 -4 2.13 2.66
 -3 5 -4 7.15 2.7
 -3 5 -4 4.94 1.54
 3 -5 -4 8.5 3.63
 3 -5 4 10.78 3.7
 3 -5 -4 3.41 2.84
 3 -5 4 13.31 3.91
 3 -5 5 578.29 27.94
 3 -5 -5 500.16 27.45
 3 -5 5 553.07 27.79
 3 -5 -5 531.9 27.77
 -3 5 -5 523.07 26.53
 -3 5 -5 568.44 26.07
 -3 5 -5 537.69 24.31
 -3 5 -6 6.67 3.03
 -3 5 -6 15.6 3.61
 -3 5 -6 18.85 2.77
 3 -5 -6 15.14 4.23
 3 -5 6 11.43 3.48
 3 -5 6 12.27 3.64
 3 -5 -6 16.89 4.15
 3 -5 7 1227.04 55.87
 3 -5 -7 1212.68 56.02
 -3 5 -7 1233.81 54.22
 -3 5 -7 1203.48 53.08
 3 -5 7 1257.01 56.02
 3 -5 -7 1220.29 56.13
 3 -5 -8 11.63 3.66
 -3 5 -8 11.02 3.54
 3 -5 8 18.47 4.06
 3 -5 -8 16.55 4.31
 -3 5 -8 16.44 3.09
 3 5 -8 18.36 3.82
 3 -5 -9 1967.3 86.49
 3 -5 9 1991.88 86.34
 3 -5 -9 1923.77 86.35
 3 -5 9 1925.46 86.15
 3 5 -9 1987.61 85.29
 -3 5 -9 1924.9 84.13
 -3 5 -9 2004.72 84.95
 3 -5 -10 22.73 4.48
 3 -5 10 17.36 4.03
 -3 5 -10 15.55 3.79
 -3 5 -10 18.35 3.46
 3 -5 -10 14.59 4.27
 3 -5 10 15.8 3.99
 3 5 -10 13.35 3.64
 3 5 -11 1046.38 47.47
 -3 5 -11 1081 47.26
 3 -5 -11 1014.24 48.12
 3 -5 11 1040.21 48.11
 -3 5 -11 957.53 46.47
 3 -5 11 1082.28 48.27
 3 -5 -11 1022.56 48.15
 -3 -5 11 1084.47 47.12
 -3 5 -12 44.05 5.09
 3 -5 -12 42.55 5.46
 -3 -5 12 39.76 4.87
 3 -5 -12 36.29 5.28
 3 -5 12 34.16 5.14
 3 5 -12 43.29 5.22
 3 -5 12 43.62 5.44
 -3 5 -12 44.59 5.27
 -3 5 -13 353.55 18.31
 -3 5 -13 280.48 17.42
 -3 -5 13 344.31 18.2
 3 -5 13 324.87 18.41
 3 -5 -13 353.93 18.86
 3 5 -13 336.47 18.33
 3 -5 13 337.21 18.56
 3 -5 -13 326.03 18.49
 -3 -5 14 4.27 2.9
 3 -5 14 0.75 2.91
 3 -5 -14 6.87 3.21
 3 -5 14 5.36 3.27
 -3 5 -14 2.89 3.04
 3 -5 -14 6.88 3.16
 3 5 -14 3.03 2.7
 3 -5 14 3.84 3.28
 -3 5 -15 345.26 19.92
 -3 -5 15 417.35 20.62
 3 -5 15 421.73 20.85
 3 -5 15 353.82 20.03
 3 -5 -15 351.85 19.95
 3 -5 15 374.84 20.19
 3 -5 -15 384.15 20.32
 3 5 -15 346.22 20.09
 -3 -5 16 9.52 3.6
 3 -5 16 6.51 3.44
 3 -5 16 6.07 3.4
 3 -5 -16 11 3.79
 3 -5 16 12.89 3.62
 3 -5 -16 10.3 3.39
 -3 5 -16 11.82 3.85
 -3 5 -16 7.9 3.54
 3 5 -16 8.15 3.44
 3 5 -17 759.49 35.51
 -3 -5 17 751.42 35.44
 3 -5 17 772.39 35.68
 3 -5 -17 712.05 34.39
 3 -5 17 700.61 34.58
 -3 5 -17 738.18 35.28
 -3 5 -17 692.93 34.96
 3 -5 17 705.79 34.61
 3 -5 -17 665.94 34.09
 3 -5 18 -0.88 3.35
 -3 -5 18 6.24 4.03
 3 -5 18 5.25 3.39
 3 -5 -18 5.63 3.35
 3 5 -18 6.17 3.76
 -3 5 -18 0.88 3.81
 3 -5 18 8.99 3.77
 3 -5 -18 2.82 3.27
 -3 5 -18 2.61 3.71
 -3 5 -19 688.79 33.86
 3 -5 19 690.97 36.01
 -3 5 -19 685.68 33.77
 -3 -5 19 739.6 34.32
 3 -5 19 695.3 33.83
 3 -5 19 647.33 32.42
 3 -5 -19 638.5 32.01
 3 -5 -19 627.78 32.03
 3 -5 19 673.92 32.64
 3 5 -19 651.79 33.34
 -3 5 -20 1.94 3.72
 3 -5 20 10.49 5
 3 -5 20 16.41 4.34
 -3 -5 20 14.97 4.55
 3 5 -20 22.58 4.82
 3 -5 20 14.08 3.7
 -3 5 -20 19.13 5.01
 3 -5 20 25.15 4.29
 3 -5 -20 14.07 3.5
 3 -5 -20 14.12 3.51
 -3 5 -21 205.57 14.62
 -3 -5 21 246.16 15.69
 3 -5 21 218.27 14.85
 -3 5 -21 225.74 14.98
 3 -5 21 232.15 16.85
 3 -5 21 189.81 13
 3 -5 -21 206.21 12.78
 3 5 -21 204.54 14.4
 3 -5 21 210.08 13.3
 3 -5 -21 199.88 12.71
 3 -5 22 4.27 3.88
 -3 -5 22 6.71 4.15
 3 -5 22 4.16 5.15
 3 5 -22 4.04 4.43
 -3 5 -22 9.5 4.36
 -3 5 -22 1.06 3.71
 3 -5 23 87.24 8.9
 -3 -5 23 68.4 8.61
 3 -5 23 72.95 9.92
 3 5 -23 66.88 7.93
 -3 5 -23 60.06 8.17
 -3 5 -23 65.39 8.23
 3 -5 24 5.87 4.53
 -3 -5 24 6.22 4.52
 3 5 -24 1.09 3.61
 -3 5 -24 2.35 4.28
 -3 5 -24 8.08 4.54
 3 -5 24 4.42 4.64
 -3 5 -25 164.62 13.72
 3 5 -25 124.11 11.88
 -3 5 -25 167.83 13.65
 3 -5 25 187.44 15.71
 -3 -5 25 154.23 13.55
 3 -5 25 163.44 13.49
 3 -5 26 -1.29 4.49
 -3 -5 26 1.37 4.67
 3 5 -26 2.34 4.25
 -3 5 -26 8.71 4.98
 3 -5 26 6.21 5.53
 -3 5 -26 9.2 5.77
 3 5 -27 202.85 15.45
 3 -5 27 210.6 17.79
 -3 5 -27 211.46 16.22
 -3 -5 27 258.61 17.98
 3 -5 27 203.74 16.06
 -3 5 -27 188.6 16.35
 -3 5 -28 -1.33 4.85
 -3 5 -28 11.44 6.1
 3 -5 28 4.92 5.71
 3 5 -28 2.51 5.02
 3 -5 28 -5.64 5.02
 -3 -5 28 4.5 5.89
 -3 5 -29 115.57 12
 -3 5 -29 98.62 11.7
 3 -5 29 96.09 12.64
 3 5 -29 85.75 10.27
 3 -5 29 117.89 12.41
 -3 -5 29 134.5 13.34
 -3 5 -30 5.67 5.47
 -3 5 -30 3.12 5.79
 3 -5 30 1.73 6.43
 3 5 -30 1.34 4.98
 3 -5 30 10.75 5.22
 -3 -5 30 4.88 4.98
 -3 5 -31 16.08 6.35
 -3 5 -31 9.75 6.62
 3 -5 31 8.89 7
 3 -5 31 12.77 6.29
 -3 -5 31 13.49 6.99
 3 5 -31 15.24 5.75
 3 5 -32 4.3 5.31
 -3 5 -32 -3 5.68
 3 -5 32 3.31 5.5
 -3 -5 32 -1.75 6.48
 3 -5 32 5.45 6.03
 3 -6 0 1.04 3.18
 3 -6 0 -2.07 3.61
 -3 6 0 1.52 2.06
 3 6 -1 24.45 2.25
 -3 6 1 23.9 3.38
 -3 6 -1 28.67 3.82
 3 -6 -1 27.03 5.23
 3 -6 1 39.26 5.74
 3 -6 -1 32.31 5.52
 3 -6 1 24.86 4.98
 3 -6 2 31.95 5.52
 -3 6 2 25.9 3.17
 -3 6 -2 26.18 3.86
 -3 6 -2 25.51 2.22
 3 -6 -2 29.2 5.31
 3 -6 -2 30.17 5.18
 3 -6 2 32.89 5.77
 3 -6 3 77.62 8.14
 3 -6 -3 74.82 8.15
 -3 6 3 79.8 5.44
 -3 6 -3 68.87 6.41
 -3 6 -3 75.3 4.57
 -3 6 -3 80.32 6.68
 3 -6 -3 70.86 8.13
 3 -6 3 87.05 8.47
 3 -6 4 2.03 3.63
 -3 6 -4 10.19 3.12
 -3 6 -4 4.93 2.68
 3 -6 -4 5.2 3.63
 -3 6 -4 8.62 1.82
 3 -6 4 3.04 3.7
 3 -6 -4 5.18 3.7
 3 -6 5 121.63 10.57
 3 -6 -5 116.56 10.47
 -3 6 -5 137.64 9.23
 3 -6 5 150.32 11.29
 3 -6 -5 119.98 10.46
 -3 6 -5 124.36 7.39
 -3 6 -6 18.47 3.77
 -3 6 -6 13.95 2.67
 3 -6 6 20.96 4.75
 3 -6 -6 23.57 4.75
 3 -6 -6 26.72 5.12
 3 -6 6 22.99 4.93
 -3 6 -7 32.29 4.45
 3 -6 7 20.8 4.8
 3 -6 -7 27.55 5.54
 -3 6 -7 31.48 3.68
 3 -6 -7 25.42 5.2
 3 -6 7 31.63 5.32
 3 6 -7 30.92 4.59
 3 -6 -8 8.05 3.75
 3 -6 8 10.78 3.87
 3 -6 8 1.96 3.28
 3 -6 -8 12.12 4.05
 -3 6 -8 9.21 3.07
 -3 6 -8 7.59 3.5
 -3 6 -8 9.2 2.34
 3 6 -8 13.95 3.38
 3 -6 9 1.94 3.15
 3 -6 -9 9.95 3.7
 3 -6 -9 8.99 3.86
 3 -6 9 7.77 3.31
 -3 6 -9 4.72 2.84
 -3 6 -9 9.75 3.61
 -3 6 -9 3.03 2.17
 3 6 -9 9.02 3.21
 3 -6 10 24.06 4.82
 3 -6 -10 22.63 4.64
 3 -6 -10 19.7 4.87
 3 -6 10 17.31 4.48
 -3 6 -10 21.57 3.99
 -3 6 -10 22.3 4.9
 -3 6 -10 19.18 3.46
 3 6 -10 23.13 4.22
 3 -6 11 41.07 6.03
 3 -6 -11 31.07 5.26
 3 -6 -11 34.96 5.45
 3 -6 11 43.85 5.94
 -3 6 -11 30.11 5.41
 -3 6 -11 34.25 4.94
 3 6 -11 40.37 5.33
 -3 6 -11 36.6 4.61
 3 -6 12 36.91 5.56
 3 -6 -12 24.85 5.09
 3 -6 12 23.62 4.89
 3 -6 -12 17.2 4.4
 -3 6 -12 13.17 4.78
 -3 -6 12 21.09 4.27
 -3 6 -12 35.28 4.93
 3 6 -12 28.39 4.82
 -3 6 -12 12 3.16
 3 -6 -13 56.46 7.02
 3 -6 13 75.89 7.65
 3 -6 13 60.81 7.22
 3 -6 -13 64.79 7.28
 3 6 -13 73.44 7.38
 -3 6 -13 59.21 6.52
 -3 -6 13 71.81 7.04
 3 6 -14 0.86 3.19
 3 -6 -14 1.85 3.75
 3 -6 14 3.71 3.16
 3 -6 14 3.72 3.16
 3 -6 -14 6.48 3.76
 -3 6 -14 7.88 3.2
 -3 -6 14 -0.82 2.84
 3 -6 15 35.99 5.5
 -3 -6 15 42.42 5.88
 3 6 -15 33.55 5.36
 3 -6 -15 36.21 5.36
 3 -6 15 24.84 5
 -3 6 -15 27.47 4.71
 3 -6 -15 30.88 5.34
 -3 6 -15 25.33 4.8
 3 -6 16 17.39 4.65
 -3 -6 16 23.02 4.74
 3 6 -16 14.65 4.24
 3 -6 16 16.43 4.39
 3 -6 -16 17.72 4.41
 -3 6 -16 7.3 3.77
 3 -6 -16 20.43 4.42
 -3 6 -16 13.6 3.84
 3 -6 17 4.54 3.51
 -3 -6 17 -3.7 3.29
 3 6 -17 3.81 3.32
 3 -6 17 -2.72 3.08
 3 -6 -17 6.07 3.4
 -3 6 -17 -1.71 3.24
 3 -6 -17 4.35 3.42
 -3 6 -17 2.66 3.29
 3 6 -18 -0.99 3.51
 -3 -6 18 -0.97 3.3
 3 -6 18 2.01 3.41
 -3 6 -18 1.81 3.62
 -3 6 -18 0.93 3.29
 3 -6 18 -1.81 3.67
 3 -6 -18 -2.54 2.88
 3 -6 -18 0.85 3.22
 3 -6 18 -4.53 3.36
 3 6 -19 -2.03 3.28
 -3 -6 19 -1.02 3.47
 3 -6 19 4.16 3.46
 -3 6 -19 -1.9 3.67
 -3 6 -19 2.9 3.86
 3 -6 -19 4.95 3.36
 3 -6 19 3.61 3.28
 3 -6 -19 4.98 2.96
 3 -6 19 3.62 3.42
 3 6 -20 22.96 5.13
 -3 -6 20 13.93 4.82
 3 -6 20 14.06 4.87
 -3 6 -20 14.96 4.62
 -3 6 -20 28.27 5.5
 3 -6 -20 20.11 4.48
 3 -6 20 15.32 4.13
 3 -6 20 17.15 4.55
 3 -6 -20 12.94 3.72
 3 6 -21 16.15 4.91
 -3 -6 21 13.49 4.84
 3 -6 21 29.31 6.13
 -3 6 -21 18.73 5.23
 3 -6 21 17.1 6.14
 -3 6 -21 11.59 4.68
 3 -6 21 18.02 4.39
 3 -6 -21 11.01 3.89
 3 -6 -21 18.96 4.12
 3 -6 21 18.97 4.35
 -3 6 -22 -1.09 3.86
 3 -6 22 -1.6 5.44
 -3 -6 22 -1.18 4.21
 3 -6 22 14.13 4.79
 3 6 -22 2.22 4.04
 -3 6 -22 -1.1 3.91
 3 -6 23 4.92 5.87
 -3 6 -23 11.3 4.48
 -3 -6 23 17.39 5.33
 3 -6 23 12.28 5.03
 -3 6 -23 14.99 5.38
 3 6 -23 25.25 5.35
 3 6 -24 4.75 3.74
 -3 6 -24 -3.52 4.45
 -3 6 -24 -2.42 4.67
 -3 -6 24 7.83 5.13
 3 -6 24 10.24 4.65
 3 -6 24 8.41 5.85
 3 6 -25 2.45 4.56
 -3 6 -25 4.88 4.62
 -3 6 -25 3.82 4.92
 -3 -6 25 -2.74 5.08
 3 -6 25 5.34 4.65
 3 -6 25 13.78 6.52
 3 6 -26 11.45 5.08
 -3 6 -26 -2.53 4.2
 -3 6 -26 -5.35 5.16
 -3 -6 26 -1.44 5.11
 3 -6 26 5.57 5.16
 3 -6 26 8.83 6.15
 3 6 -27 2.63 4.36
 3 -6 27 -1.81 6
 -3 6 -27 -1.41 5.04
 3 -6 27 -1.45 4.57
 -3 -6 27 -1.5 4.98
 -3 6 -27 -3.92 4.85
 3 -6 28 7.55 5.6
 -3 -6 28 -7.85 5.71
 3 -6 28 14.79 7.76
 -3 6 -28 2.95 5.26
 -3 6 -28 -1.35 5.21
 3 6 -28 4.07 4.94
 3 -6 29 3.14 5.22
 -3 -6 29 3.27 6.07
 3 -6 29 -1.89 6.44
 -3 6 -29 -4.6 6.34
 -3 6 -29 2.79 4.86
 3 6 -29 1.4 5.09
 3 -6 30 14.7 6.08
 -3 -6 30 11.9 7.04
 -3 6 -30 10.07 5.56
 -3 6 -30 12.74 5.8
 3 -6 30 7.74 7.19
 3 6 -30 2.88 5.67
 3 -7 0 6.23 4.24
 -3 7 0 2.94 2.83
 3 -7 0 1.25 4.04
 3 -7 1 170.55 13.58
 3 -7 -1 174.04 13.86
 3 -7 1 188.74 14.14
 3 -7 -1 167.34 13.68
 -3 7 1 153.54 10.06
 -3 7 -1 167.06 10.76
 3 -7 2 23.48 5.44
 3 -7 -2 41.22 6.83
 -3 7 2 18.32 3.2
 -3 7 -2 23.66 3.99
 3 -7 2 37.17 6.45
 3 -7 -2 30.06 6.18
 3 -7 3 36.83 6.16
 3 -7 -3 34.93 6.33
 -3 7 -3 28.92 4.66
 3 -7 -3 22.51 5.62
 3 -7 3 27.08 5.69
 3 -7 4 1.22 3.73
 3 -7 -4 2.49 3.58
 3 -7 4 3.66 3.95
 3 -7 -4 6.23 3.46
 -3 7 -4 2.14 2.9
 3 -7 -5 -1.24 3.9
 3 -7 5 -1.21 3.81
 -3 7 -5 7.95 3.64
 3 7 -5 0.8 3.21
 3 -7 5 12.11 4.58
 3 -7 -5 9.92 4.51
 3 -7 -6 20.94 5.24
 3 -7 6 20.36 5.62
 3 -7 -6 20.88 5.83
 3 -7 6 28.69 6.02
 -3 7 -6 21.92 4.43
 3 7 -6 19.54 4.32
 -3 7 -6 19.54 4.46
 3 -7 -7 83.01 9.18
 3 -7 -7 81.56 9.07
 3 -7 7 49.71 7.42
 3 -7 7 97.24 9.57
 -3 7 -7 57.44 6.57
 3 7 -7 67.05 7
 -3 7 -7 68.89 7.45
 -3 7 -8 18.69 4.13
 3 -7 -8 18.12 5.22
 3 -7 8 22.3 5.37
 -3 7 -8 24.41 5.05
 3 -7 8 25.76 5.7
 3 -7 -8 19.27 5.43
 3 -7 -9 193.72 14.43
 3 -7 9 183.05 14.04
 3 -7 -9 163.2 13.65
 3 -7 9 159.13 13.42
 3 7 -9 199.88 12.92
 -3 7 -9 189.7 13.38
 -3 7 -9 186.85 12.23
 3 7 -10 4.41 3.47
 3 -7 10 6.87 4.34
 3 -7 -10 4.69 4.18
 3 -7 10 6.9 4.44
 -3 7 -10 5.13 3.81
 3 -7 -10 3.53 3.49
 -3 7 -10 2.35 3.02
 3 -7 11 81.54 8.83
 3 -7 -11 65.76 8.38
 -3 7 -11 72.66 7.38
 3 -7 11 79.55 8.82
 -3 7 -11 75.93 8.47
 3 7 -11 85.5 8.16
 3 -7 -11 62.49 8.41
 3 -7 -12 9.11 4.33
 3 -7 12 11.2 4.49
 3 -7 -12 18.15 4.85
 -3 7 -12 6.54 3.46
 3 -7 12 16.85 4.73
 -3 7 -12 8.9 4.69
 3 7 -12 5.53 3.58
 3 -7 13 9.99 4.6
 3 -7 -13 10.02 4.39
 -3 7 -13 7.55 3.75
 3 -7 13 4.45 3.89
 3 -7 -13 13.42 4.71
 -3 7 -13 11.54 4.78
 3 7 -13 4.71 3.65
 3 -7 14 20.94 5.19
 3 -7 -14 9.82 4.38
 -3 7 -14 5.19 3.77
 3 -7 14 12.15 4.94
 3 -7 -14 9.87 4.25
 -3 7 -14 5.98 4.54
 3 7 -14 10.66 3.96
 -3 7 -15 13.41 4.05
 3 -7 -15 8.55 4.63
 3 -7 15 6.57 4.23
 3 -7 15 7.68 4.24
 3 -7 -15 6.44 4.23
 3 7 -15 3 3.94
 -3 7 -16 20.31 4.85
 3 -7 -16 17.82 5.02
 3 -7 16 23.96 5.69
 -3 -7 16 37.18 6.14
 3 -7 -16 20 5.5
 3 -7 16 36.03 6.09
 3 7 -16 19.57 5.11
 3 7 -17 65.15 8.09
 -3 7 -17 74.57 8.21
 3 -7 17 85.67 9.1
 3 -7 -17 65.74 7.97
 -3 -7 17 93.74 8.98
 3 -7 17 78.27 8.6
 3 -7 -17 69.13 8.04
 3 -7 -18 -1.01 3.68
 3 -7 18 8.67 4.83
 3 -7 18 -1.08 4.25
 3 -7 -18 2.01 3.42
 -3 7 -18 -1 3.84
 -3 -7 18 1.08 3.86
 3 7 -18 -1.1 4.07
 3 -7 -19 89.6 8.98
 3 -7 -19 82.12 8.53
 3 -7 19 77.91 8.88
 3 7 -19 78.57 8.93
 -3 7 -19 81.72 8.82
 3 -7 19 79.87 8.9
 -3 7 -19 84.82 8.58
 -3 -7 19 92.74 9.3
 3 -7 20 3.24 3.93
 3 -7 -20 5.81 3.53
 3 7 -20 4.61 4.37
 -3 7 -20 8.59 4.22
 3 -7 20 1.08 3.92
 3 -7 -20 5.78 3.85
 -3 7 -20 1.02 3.63
 -3 -7 20 11.78 5.03
 3 -7 21 20.54 5.25
 3 -7 -21 17.02 4.76
 3 7 -21 16.6 5.4
 -3 7 -21 20.12 5.36
 3 -7 21 25.89 5.54
 3 -7 -21 10.34 4.13
 -3 -7 21 29.49 6.36
 -3 7 -21 12.79 4.8
 -3 7 -22 -3.49 4.23
 -3 -7 22 -3.84 5.03
 -3 7 -22 9.99 4.73
 3 7 -22 -2.44 4.34
 -3 -7 23 6.68 5.15
 3 -7 23 -6.79 5.04
 -3 7 -23 2.42 4.49
 -3 7 -23 -1.15 4.36
 3 -7 23 7.48 6.36
 3 7 -23 2.51 4.27
 -3 -7 24 13.94 5.77
 3 -7 24 11.26 5.54
 -3 7 -24 7.58 4.88
 -3 7 -24 4.78 4.62
 3 -7 24 11.48 7.25
 3 7 -24 5.19 4.63
 -3 -7 25 17.46 6.31
 3 -7 25 13.16 5.76
 3 7 -25 2.67 4.57
 -3 7 -25 25.09 6.59
 -3 7 -25 18.59 6.12
 3 -7 25 1.96 6.84
 -3 -7 26 12.19 6.59
 3 -7 26 -1.52 4.91
 3 -7 26 12.01 7.86
 3 7 -26 4.14 4.47
 -3 7 -26 6.93 5.45
 -3 7 -26 1.28 4.86
 -3 -7 27 46.07 9
 3 -7 27 42.56 8.78
 3 7 -27 32.69 6.98
 -3 7 -27 46.64 8.21
 3 -7 27 59.23 11.28
 -3 7 -27 42.44 7.64
 3 -8 0 -1.47 4.63
 3 -8 0 4.39 4.98
 3 -8 1 21.98 6.05
 3 -8 -1 30.93 7.08
 3 -8 1 24.8 6.31
 3 -8 -1 24.94 6.61
 -3 8 -2 1.62 3.18
 3 -8 2 11.61 5.28
 3 -8 -2 4.4 4.22
 3 -8 2 1.46 4.59
 3 -8 -2 11.78 5.25
 3 8 -3 1.8 3.2
 -3 8 -3 -1.61 2.92
 -3 8 -3 -1.63 3.25
 3 -8 3 7.2 5.13
 3 -8 -3 2.93 5.21
 3 -8 -3 5.88 5.35
 3 -8 3 1.45 4.43
 3 8 -4 -1.81 4.04
 -3 8 -4 0.85 3.1
 -3 8 -4 -0.82 3.29
 3 -8 4 -2.86 4.11
 3 -8 -4 -4.38 5.08
 3 -8 -4 4.39 4.86
 3 -8 4 1.43 4.12
 3 8 -5 1.84 3.41
 -3 8 -5 -0.9 3.06
 3 -8 -5 1.45 4.45
 3 -8 5 5.69 4.84
 3 -8 5 4.25 4.58
 3 -8 -5 -1.45 4.57
 -3 8 -5 1.66 3.14
 3 8 -6 9.32 3.93
 -3 8 -6 8.51 3.38
 3 -8 6 7.05 5.24
 3 -8 -6 8.66 5.04
 3 -8 6 19.67 5.91
 3 -8 -6 1.44 5.01
 -3 8 -6 9.99 3.78
 3 8 -7 6.64 4.12
 -3 8 -7 2.97 3.69
 3 -8 -7 4.29 4.38
 3 -8 7 15.35 5.59
 3 -8 7 9.74 4.96
 3 -8 -7 5.69 5.07
 -3 8 -7 10.9 4
 3 8 -8 9.63 4.04
 -3 8 -8 1.04 3.93
 3 -8 -8 4.24 4.92
 3 -8 8 -2.76 4.35
 3 -8 8 -5.5 4.57
 3 -8 -8 1.41 4.43
 -3 8 -8 2.55 3.21
 3 8 -9 25.49 5.14
 -3 8 -9 20.57 5.66
 3 -8 -9 19.56 6.22
 3 -8 9 32.81 6.73
 3 -8 -9 26.43 6.28
 3 -8 9 23.17 5.99
 -3 8 -9 26.76 4.99
 3 8 -10 1 3.71
 -3 8 -10 5.64 4.1
 3 -8 10 -4.06 4.93
 3 -8 -10 -1.38 5.31
 3 -8 -10 -8.23 5.09
 3 -8 10 -1.35 4.37
 -3 8 -10 5.3 3.71
 3 8 -11 1.02 4.01
 -3 8 -11 3.51 4.53
 3 -8 11 12.06 5.27
 3 -8 -11 8.14 5.14
 3 -8 11 6.68 4.97
 3 -8 -11 14.87 5.68
 -3 8 -11 12.54 4.57
 3 8 -12 4.16 3.94
 -3 8 -12 1.21 4.13
 3 -8 12 5.31 4.62
 3 -8 -12 2.67 4.54
 3 -8 12 6.62 4.51
 3 -8 -12 -1.33 4.52
 -3 8 -12 0.91 3.32
 3 8 -13 -3.19 4.32
 -3 8 -13 -6.29 4.57
 3 -8 -13 6.56 4.97
 3 -8 13 2.64 4.69
 3 -8 13 3.94 4.97
 3 -8 -13 2.61 4.34
 -3 8 -13 0.93 3.39
 3 8 -14 2.19 4.07
 -3 8 -14 3.9 4.92
 3 -8 14 3.92 4.12
 3 -8 -14 5.16 4.88
 3 -8 14 3.91 4.53
 3 -8 -14 2.57 4.16
 -3 8 -14 7.66 4.15
 3 8 -15 -2.25 4.49
 -3 8 -15 -4.03 5.08
 3 -8 15 1.29 4.98
 3 -8 -15 1.26 4.07
 3 -8 -15 5.05 4.96
 3 -8 15 2.59 5.36
 -3 8 -15 0.98 4.07
 3 -8 16 19.32 5.74
 3 -8 -16 3.72 4.42
 3 -8 16 11.56 5.73
 3 -8 -16 6.17 4.5
 3 8 -16 -1.16 4.14
 -3 8 -16 12.14 4.45
 3 -8 17 8.97 5.05
 3 -8 -17 14.58 5.19
 3 -8 17 2.55 4.85
 3 -8 -17 7.25 4.41
 3 8 -17 8.31 5.07
 -3 8 -17 10.42 4.52
 3 -8 18 3.83 4.45
 3 -8 -18 -4.76 4.75
 3 -8 18 5.1 4.64
 3 -8 -18 4.73 4.12
 3 8 -18 -2.42 4.76
 -3 8 -18 -2.16 3.92
 3 -8 19 1.28 5.27
 3 -8 -19 13.97 5.04
 3 -8 19 1.27 5.27
 3 -8 -19 15.05 5.16
 3 8 -19 -1.24 4.02
 -3 8 -19 12.28 5.04
 3 -8 -20 -6.84 4.93
 3 -8 20 -1.27 5
 3 -8 20 1.28 4.92
 3 -8 -20 10.2 4.61
 3 8 -20 2.54 4.52
 -3 8 -20 2.31 4.37
 3 -8 21 -1.27 4.44
 3 -8 -21 1.11 4.05
 -3 8 -21 -5.99 5.33
 3 -8 21 2.55 5.1
 3 -8 -21 2.22 4.28
 3 8 -21 1.3 4.54
 3 -8 22 -3.83 5.02
 -3 -8 22 2.81 5.11
 3 8 -22 -1.34 4.65
 3 -8 22 -2.56 5.03
 -3 8 -22 7.43 4.95
 3 8 -23 6.87 5.4
 -3 8 -23 -7.7 4.95
 -3 -8 23 4.37 4.96
 3 8 -24 2.82 4.91
 -3 -8 24 6.06 5.51
 3 -8 24 2.15 7.14
 -3 8 -24 -4 5.24
 3 -9 0 1.71 5.69
 3 9 0 -1 3.99
 3 -9 0 5.16 5.71
 3 -9 1 90.81 11.65
 3 -9 -1 99.87 12.24
 3 -9 1 87.06 11.68
 3 -9 -1 109.79 12.47
 -3 9 -1 112.34 9.51
 3 9 -1 104.42 9.71
 3 -9 2 20.46 6.09
 3 -9 -2 20.66 7.02
 3 9 -2 9.11 4.35
 -3 9 -2 12.95 4.69
 3 -9 2 5.1 5.38
 3 -9 -2 20.58 6.87
 3 -9 3 25.41 7.41
 3 -9 -3 20.61 7.29
 3 -9 3 28.69 7.49
 3 -9 -3 17.11 6.92
 3 9 -3 28.56 5.76
 -3 9 -3 29.86 5.38
 3 -9 4 1.68 5.15
 3 -9 -4 11.97 5.96
 -3 9 -4 9.39 4.25
 3 -9 4 1.67 5.56
 3 -9 -4 6.81 5.52
 -3 9 -5 19.73 4.84
 3 -9 5 11.64 5.57
 3 -9 -5 23.7 6.92
 3 9 -5 14.65 4.97
 3 -9 -5 25.49 7.06
 3 -9 5 18.36 6.71
 -3 9 -6 2.83 4.15
 3 -9 -6 1.69 5.31
 3 -9 6 1.65 5.06
 3 -9 6 8.23 5.6
 3 -9 -6 3.36 5.29
 3 9 -6 7.44 4.25
 -3 9 -6 2.08 3.54
 -3 9 -7 42.8 6.39
 3 -9 7 42.52 8.38
 3 -9 -7 55.08 8.98
 3 -9 7 57.01 9.26
 3 -9 -7 48.21 8.69
 3 9 -7 49.4 7.31
 -3 9 -7 48.95 6.9
 -3 9 -8 3.84 4.28
 3 -9 8 4.85 5.37
 3 -9 -8 1.65 4.91
 3 -9 8 8.06 5.98
 3 -9 -8 -1.65 5.6
 3 9 -8 3.26 4.04
 -3 9 -8 -1.14 4.13
 -3 9 -9 85.86 8.84
 3 -9 9 68.79 10.39
 3 -9 -9 96.21 11.37
 3 -9 9 89.26 11.01
 3 -9 -9 103.9 11.7
 3 9 -9 74.2 8.7
 -3 9 -9 85.11 9.19
 -3 9 -10 13.91 4.74
 3 -9 10 20.58 6.66
 3 -9 -10 6.43 5.86
 3 -9 10 11.04 6.21
 3 -9 -10 12.8 5.96
 3 9 -10 12.37 4.74
 -3 9 -10 7.37 4.49
 -3 9 -11 50.18 7.13
 3 -9 11 65.75 9.59
 3 -9 -11 44.28 8.3
 3 -9 11 31.2 7.52
 3 -9 -11 50.38 9.06
 3 9 -11 52.8 7.61
 -3 9 -11 62.41 8.44
 -3 9 -12 24.48 5.89
 3 -9 12 6.2 5.66
 3 -9 -12 9.33 5.8
 3 -9 12 6.18 5.75
 3 -9 -12 10.84 5.99
 3 9 -12 17.54 5.16
 -3 9 -12 11.87 5.3
 -3 9 -13 5.19 4.37
 3 -9 13 9.21 5.47
 3 -9 -13 12.21 5.9
 3 -9 13 16.81 6.42
 3 -9 -13 4.56 5.05
 3 9 -13 2.39 4.54
 -3 9 -13 13.63 5.91
 -3 9 -14 3.18 4.31
 3 -9 14 1.52 5.42
 3 -9 -14 -3 5.45
 3 -9 14 -3.04 5.4
 3 -9 -14 -4.47 5.19
 3 9 -14 -1.23 4.66
 -3 9 -14 -2.81 4.78
 -3 9 -15 13.03 5.13
 3 -9 15 10.59 5.53
 3 -9 -15 14.69 6.38
 3 -9 15 15.1 6.16
 3 -9 -15 13.14 5.96
 3 9 -15 11.35 5.48
 -3 9 -15 17.38 6.2
 -3 9 -16 1.11 4.29
 3 9 -16 -5.14 5.14
 3 -9 -16 1.44 5.24
 3 -9 16 -1.5 5.23
 3 -9 16 -1.5 5.11
 3 -9 -16 -1.43 4.88
 -3 9 -17 51.3 7.65
 3 9 -17 30.1 7.14
 3 -9 -17 25.42 6.69
 3 -9 17 20.94 6.8
 3 -9 17 34.43 7.82
 3 -9 -17 46.46 7.87
 -3 9 -18 5.88 4.78
 3 9 -18 1.34 4.65
 3 -9 18 1.49 5.42
 3 -9 -18 6.92 4.82
 3 -9 18 -2.98 5.54
 3 -9 -18 -1.38 4.7
 -3 9 -19 36.3 7.24
 3 9 -19 31.35 6.97
 3 -9 19 34.17 7.56
 3 -9 -19 48.77 7.94
 3 -9 19 31.26 7.33
 3 -9 -19 51.39 7.93
 -3 9 -20 9.96 5.4
 3 9 -20 11.16 5.39
 3 -9 20 13.34 5.93
 3 -9 -20 -1.33 4.52
 3 -9 -20 3.97 4.72
 3 -9 20 19.31 7.07
 3 -10 0 -1.99 6.77
 3 10 0 -1.13 3.83
 -3 10 0 -1.04 4.09
 3 -10 0 -5.94 6.06
 3 -10 1 7.93 6.59
 3 -10 -1 3.98 5.92
 3 10 1 7.85 4.93
 -3 10 -1 10.45 4.66
 -3 10 1 1.04 4.01
 3 -10 1 9.87 6.22
 3 -10 -1 7.93 6.75
 3 -10 2 9.87 6.21
 3 -10 -2 -5.97 6.09
 3 -10 2 1.96 6.01
 3 -10 -2 1.98 6.41
 3 10 2 -1.12 4.06
 3 10 -2 1.15 4.58
 -3 10 -2 9.46 4.55
 -3 10 -3 3.16 4.35
 3 10 -3 -3.47 4.29
 3 10 3 2.23 4.53
 3 -10 3 -11.76 6.83
 3 -10 -3 -1.99 6.25
 3 -10 3 -1.95 6.15
 3 -10 -3 1.98 5.87
 -3 10 -4 -1.05 3.99
 3 10 -4 9.34 5.05
 3 10 4 7.78 4.88
 3 -10 4 5.84 5.59
 3 -10 -4 7.91 6.72
 3 -10 4 -1.94 6.43
 3 -10 -4 -1.97 5.65
 -3 10 -5 -1.06 3.92
 3 10 -5 -2.36 4.38
 3 -10 5 7.73 6.41
 3 -10 -5 1.96 6.18
 3 -10 5 -1.92 5.71
 3 -10 -5 11.72 7.1
 -3 10 -6 -4.25 4.02
 3 10 -6 2.38 4.34
 3 -10 6 1.91 6.02
 3 -10 -6 1.95 6.46
 3 -10 6 3.81 5.66
 3 -10 -6 1.94 5.93
 -3 10 -7 11.76 4.77
 3 10 -7 6.03 5.07
 3 -10 7 1.89 6.73
 3 -10 -7 19.3 7.58
 3 -10 7 1.88 6.1
 3 -10 -7 -3.84 6.54
 -3 10 -8 2.16 4.09
 3 10 -8 -4.88 4.96
 3 -10 8 -1.87 5.9
 3 -10 -8 1.91 5.66
 3 -10 8 -3.74 6.05
 3 -10 -8 -3.8 6.45
 -3 10 -9 18.65 5.47
 3 -10 9 3.69 5.66
 3 -10 -9 7.49 6.52
 3 10 -9 6.21 4.62
 3 -10 9 7.4 6.15
 3 -10 -9 3.76 6.4
 -3 10 -10 1.1 4.26
 3 -10 -10 3.71 6.3
 3 -10 10 3.66 5.77
 3 -10 10 1.83 5.92
 3 -10 -10 -1.85 6.29
 3 10 -10 -1.26 4.87
 -3 10 -10 -2.65 4.5
 -3 10 -11 -3.35 4.23
 3 -10 -11 -1.82 5.9
 3 -10 11 1.81 6.01
 3 -10 11 5.43 6.3
 3 -10 -11 -1.82 6.18
 3 10 -11 -2.57 4.58
 -3 10 -11 4.11 5.57
 -3 10 -12 6.79 4.75
 3 -10 12 10.76 6.1
 3 -10 -12 1.79 6.1
 3 -10 12 7.17 5.95
 3 -10 -12 5.37 6.23
 3 10 -12 1.31 4.87
 -3 10 -12 2.83 5.05
 -3 10 -13 3.45 4.43
 3 -10 13 -3.55 6.17
 3 -10 -13 -3.52 6.26
 3 -10 13 1.77 5.74
 3 -10 -13 -1.76 6.11
 3 10 -13 -1.35 5.2
 -3 10 -13 1.46 4.97
 -3 10 -14 -1.17 4.43
 3 -10 14 -3.52 5.84
 3 -10 -14 3.45 6.14
 -3 10 -14 6.02 5.59
 3 -10 14 1.76 6.12
 3 -10 -14 10.36 5.87
 3 10 -14 1.37 4.98
 -4 0 0 2475.54 103.57
 4 0 0 2486.03 105.52
 4 0 0 2428.2 105.41
 4 0 1 3.82 2.47
 4 0 -1 1.66 2.32
 4 0 1 5.5 2.52
 4 0 -1 5.01 2.83
 -4 0 -1 -0.87 1.73
 -4 0 -2 1107.72 46.61
 4 0 2 1083.61 48.24
 4 0 -2 1026.55 48.17
 4 0 2 1087.48 48.23
 4 0 -2 1072.41 48.26
 4 0 3 -1.61 1.95
 4 0 -3 -2.78 2.06
 4 0 3 0.54 2
 4 0 -3 1.12 1.9
 -4 0 -3 -0.64 1.49
 4 0 3 2.23 2.03
 4 0 4 118.94 7.5
 4 0 -4 117.45 8.34
 4 0 4 125.72 8.33
 4 0 -4 123.94 8.41
 4 0 4 122.55 8.34
 4 0 4 127.53 8.38
 4 0 -4 147.99 8.88
 -4 0 -4 125.78 7.22
 4 0 5 0.52 1.69
 4 0 -5 0.56 1.98
 4 0 5 -0.42 1.61
 4 0 -5 0.56 1.93
 4 0 5 1.11 1.89
 -4 0 -5 0.35 1.41
 4 0 -5 -0.56 1.9
 4 0 5 -0.53 1.95
 -4 0 -6 315.17 16.12
 4 0 6 366.15 17.35
 4 0 -6 332.44 17.28
 4 0 6 327.37 17.26
 4 0 -6 357.04 17.53
 4 0 6 328.77 14.7
 4 0 6 346.03 17.24
 4 0 -6 332.99 17.29
 4 0 -7 0.55 2.05
 4 0 7 0.51 1.73
 4 0 7 0.66 0.92
 4 0 -7 2.21 2.25
 4 0 7 -0.55 1.97
 -4 0 -7 -0.4 1.55
 4 0 7 0.51 1.91
 4 0 -7 3.3 2.58
 4 0 8 1456.92 62.96
 4 0 8 1536.78 65.09
 4 0 -8 1460.75 65.25
 4 0 -8 1505.7 65.41
 4 0 8 1497.88 65.4
 4 0 -8 1553.26 65.58
 -4 0 -8 1476.11 64.51
 4 0 8 1545.61 65.12
 -4 0 -9 3.68 2.1
 4 0 9 2.74 2.26
 4 0 -9 -0.54 2.25
 4 0 9 1.96 2.06
 4 0 9 0.93 1.16
 4 0 -9 1.62 2.17
 4 0 9 1.95 1.95
 -4 0 -10 1420.11 62.41
 4 0 10 1394.19 60.9
 4 0 10 1418.89 62.37
 4 0 -10 1449.53 62.81
 4 0 10 1453.31 62.41
 4 0 -10 1464.49 62.8
 4 0 10 1476.42 62.89
 4 0 11 -0.93 1.32
 4 0 11 -1.4 1.81
 4 0 -11 0.53 2.12
 4 0 -11 1.63 1.5
 -4 0 -11 -1.05 2.06
 4 0 11 -1.41 1.78
 4 0 12 204.22 10.82
 4 0 -12 211.46 11.89
 4 0 12 187.35 11.2
 4 0 -12 202.01 10.75
 4 0 -12 227.62 12.07
 4 0 12 218.65 11.66
 -4 0 -12 206.08 12
 4 0 -13 0.52 1.68
 4 0 -13 -0.52 1.88
 4 0 13 -1.8 1.67
 4 0 -13 -1.44 1.46
 4 0 13 -0.39 1.52
 4 0 13 -1.82 1.82
 4 0 -14 45.98 4.62
 4 0 -14 54.44 4.28
 4 0 14 42.17 4.15
 4 0 14 46.04 4.4
 4 0 -14 44.9 4.55
 4 0 14 43.35 4.31
 4 0 15 -1.31 1.98
 4 0 15 -1.41 2.28
 4 0 15 0.48 1.84
 4 0 -15 -0.5 2.15
 4 0 -15 -2.01 1.89
 -4 0 -15 2.1 2.38
 4 0 -15 -5.01 2.26
 4 0 16 329.72 17.18
 4 0 16 333.24 16.67
 4 0 -16 330.57 17.05
 4 0 -16 348.05 16.77
 -4 0 -16 316.9 18.44
 4 0 -16 344.88 17.13
 4 0 16 325.64 16.63
 4 0 16 349.85 18.66
 4 0 17 1.56 2.64
 4 0 17 0.56 2.05
 4 0 -17 -0.48 1.79
 4 0 -17 0.89 1.77
 4 0 -17 1.95 1.88
 4 0 17 1.26 1.89
 -4 0 -17 1.62 3.07
 4 0 -18 746.67 32.36
 4 0 18 719.1 31.81
 4 0 18 667.2 32.86
 4 0 -18 674.4 32.07
 4 0 18 696.45 31.71
 4 0 -18 686.53 32.09
 -4 0 -18 685.45 34.51
 4 0 18 749.37 34.62
 4 0 19 0.4 1.79
 4 0 -19 1.39 1.79
 -4 0 -19 1.83 3.25
 4 0 -19 1.47 2.06
 4 0 19 0.4 1.76
 4 0 -19 0.94 1.87
 4 0 19 -3.41 2.9
 4 0 -20 330.53 16.24
 4 0 20 334.13 18.74
 4 0 -20 302.05 15.94
 4 0 20 334.11 15.8
 4 0 -20 304.14 16.35
 4 0 20 324.67 15.75
 4 0 -21 0.44 1.86
 4 0 21 1.86 3.31
 4 0 -21 -0.44 1.76
 4 0 21 -0.74 2.69
 -4 0 -21 2.05 3.49
 4 0 -22 12.84 2.54
 4 0 22 11 3.29
 4 0 22 14.49 4.09
 4 0 -22 15.37 2.69
 4 0 23 3.01 3.33
 4 0 23 0.83 2.76
 4 0 24 27.05 5.33
 4 0 -24 28.25 4.32
 4 0 24 40.38 5.64
 4 0 25 -1.08 3.75
 4 0 -25 0.68 2.75
 4 0 25 -0.92 2.91
 4 0 26 148.19 11.83
 4 0 26 160.67 12.74
 4 0 27 1.01 3.68
 4 0 -27 1 3.79
 4 0 27 -1.15 3.81
 4 0 28 181.61 13.29
 4 0 28 164.87 13.44
 4 0 -28 152.22 12.44
 4 0 29 5.49 4.15
 4 0 -29 1.09 4.03
 4 0 29 -2.45 4.26
 4 0 30 31.93 6.19
 4 0 -30 28.2 6.12
 4 0 30 37.71 6.73
 4 0 31 -7.1 4.65
 4 0 -31 -3.52 4.36
 4 0 31 2.59 4.08
 4 0 32 9.8 4.46
 4 0 -32 3.65 4.78
 4 0 32 -2.65 4.06
 4 0 33 -6.33 4.51
 4 0 -33 1.26 4.18
 4 0 33 -4.09 4.64
 4 0 34 5.23 4.77
 4 0 -34 10.39 5.3
 4 0 34 16.71 5.95
 4 0 35 -4.04 4.47
 4 0 -35 4.02 5.8
 4 0 35 7.13 5.6
 4 -1 0 1054.04 48.81
 4 -1 0 1100.79 47.34
 4 -1 0 1049.61 48.84
 -4 -1 0 1128.38 46.73
 4 -1 1 121.98 8.46
 4 -1 -1 126.07 8.58
 4 -1 1 135.18 7.47
 -4 -1 -1 128.31 6.89
 -4 -1 1 129.53 6.78
 -4 1 -1 122.98 7.37
 4 -1 1 128.51 8.57
 4 -1 -1 134.88 8.76
 4 -1 -2 809.22 37.22
 4 -1 2 850.04 37.3
 4 -1 -2 799.37 37.15
 4 -1 2 837 37.21
 -4 -1 -2 829.98 35.21
 -4 1 -2 838.21 35.92
 -4 -1 2 824.68 34.95
 4 -1 2 837.94 35.92
 -4 -1 2 802.35 34.13
 -4 1 -2 771.56 34.5
 4 -1 3 310.37 16.12
 4 -1 -3 318.55 16.38
 -4 1 -3 286.43 13.72
 -4 -1 3 306.11 13.6
 4 -1 -3 302.17 16.16
 4 -1 3 329.43 16.34
 -4 -1 -3 296.88 14.4
 -4 1 -3 321.83 15.12
 4 -1 3 326.78 15.25
 4 -1 -4 562.07 27.19
 4 -1 4 604.91 27.31
 4 -1 -4 591.68 27.26
 4 -1 4 573.85 27.23
 -4 1 -4 567.19 24.79
 -4 -1 4 531.1 24.73
 4 -1 4 571.48 27.11
 4 -1 -4 593.65 27.38
 -4 1 -4 583.38 26.1
 -4 -1 -4 581.68 25.55
 4 -1 4 589.49 26.31
 4 -1 -5 79.73 6.36
 4 -1 5 70.99 5.95
 4 -1 -5 74.84 6.18
 4 -1 5 85.29 6.54
 -4 1 -5 74.57 4.53
 4 -1 5 73.97 5.97
 4 -1 -5 72.47 6.09
 -4 1 -5 93.01 5.88
 -4 -1 -5 76.22 5.16
 4 -1 5 83.02 5.85
 4 -1 6 575.46 25.93
 4 -1 -6 556.85 26.07
 4 -1 6 568.49 26.21
 4 1 6 518.95 23.03
 -4 1 -6 520.96 23.81
 4 -1 -6 555.34 26.02
 4 -1 6 550.63 25.75
 -4 1 -6 564.99 25.18
 -4 -1 -6 525.89 24.62
 -4 1 6 568.59 24.03
 4 -1 7 490.11 22.64
 4 -1 -7 466.35 22.74
 4 -1 7 435.39 22.55
 4 -1 7 455.57 20.65
 4 -1 -7 450.34 22.61
 4 -1 7 506.39 22.74
 -4 1 -7 449.98 21.88
 -4 -1 -7 446.47 21.58
 -4 1 7 473.49 20.68
 4 -1 -8 700.92 32.17
 4 -1 8 666.31 31.71
 4 -1 8 672.05 30.15
 -4 1 -8 673.53 31.45
 -4 -1 -8 682.49 31.27
 -4 1 8 715.46 29.98
 4 -1 8 720.61 32.35
 4 -1 -8 711.25 32.2
 4 -1 8 668.32 31.7
 4 -1 9 14.39 2.93
 4 -1 -9 19.03 3.12
 -4 -1 -9 19.95 3
 4 -1 9 13.43 2.12
 -4 1 -9 15.97 2.95
 4 -1 9 18.37 3
 4 -1 -9 20.73 3.36
 4 -1 9 15.64 3.28
 4 -1 -10 521.9 22.84
 4 -1 10 515.34 23.25
 4 -1 10 508.3 24.8
 4 -1 -10 494.3 24.63
 4 -1 10 509.75 24.36
 4 -1 10 553.13 24.61
 4 -1 -10 496.4 24.63
 -4 1 -10 483.39 24.36
 -4 -1 -10 527.06 24.61
 4 -1 -11 143.89 7.75
 4 1 -11 153.4 8.7
 4 -1 11 162.26 9.3
 4 -1 -11 148.18 9.35
 4 -1 11 128.71 8.07
 4 -1 11 154.18 9.54
 -4 -1 -11 154.31 9.61
 4 -1 11 159.19 9.21
 4 -1 -11 138.32 9.15
 4 -1 -12 427.69 19.29
 4 1 -12 405.04 20.06
 4 -1 12 412.77 19.87
 4 -1 -12 447.03 21.14
 4 -1 12 446.61 21.2
 4 -1 -12 416.68 20.93
 4 -1 12 410.75 20.5
 -4 -1 -12 418.47 21.37
 4 -1 12 430.29 20.61
 4 -1 13 18.88 2.86
 4 -1 13 22.73 3.48
 4 -1 -13 21.93 2.58
 4 1 -13 24.21 3.15
 4 -1 -13 18.83 3.34
 4 -1 13 20.11 3.02
 4 -1 -13 21.36 3.17
 4 -1 13 24.81 3.32
 4 -1 14 189.81 11.87
 4 -1 14 225.28 11.83
 4 -1 14 199.8 12.76
 4 1 14 199.95 11.55
 4 -1 14 215.65 11.6
 4 -1 -14 210.53 11.89
 4 1 14 221.14 11.78
 4 -1 -14 212.28 11.94
 4 -1 14 212.51 11.66
 -4 1 -14 198.38 12.52
 4 -1 -14 211.8 10.71
 4 1 -14 222.85 11.74
 4 -1 15 180.01 10.57
 4 -1 15 161.5 9.87
 4 -1 15 182.47 10.15
 4 -1 -15 189.46 10.49
 4 1 15 197.72 11.6
 4 -1 15 159.82 11.23
 4 1 15 166.65 9.89
 4 -1 15 157.41 10.01
 4 -1 -15 177.85 10.37
 4 1 15 162.82 9.84
 -4 1 -15 176.59 11.3
 4 -1 -15 163.09 9.14
 4 1 -15 185.72 10.27
 4 -1 16 220.58 12.16
 4 -1 16 214.68 11.56
 4 -1 -16 214.29 11.83
 4 -1 16 212.79 11.58
 4 -1 -16 223.78 11.96
 4 1 16 208.38 12.88
 4 -1 16 224.92 13.46
 4 1 16 206.16 11.5
 4 -1 16 204.91 11.95
 4 1 16 198.66 11.38
 -4 -1 -16 200.5 13.27
 -4 1 -16 199.73 12.88
 4 -1 -16 205.93 10.87
 4 1 -16 190.73 11.54
 4 1 17 117.4 9.06
 4 -1 17 119.02 9.42
 4 -1 -17 116.64 7.25
 4 -1 17 114.07 7.62
 4 -1 -17 122.19 7.93
 4 -1 17 135.79 8.73
 4 1 17 117.95 7.6
 4 1 17 113.14 7.53
 4 -1 -17 129.71 8.1
 4 -1 17 114.33 7.62
 4 -1 17 128.93 8.29
 -4 1 -17 100.68 8.82
 4 1 18 223.45 13.49
 4 -1 18 186.64 13.18
 4 -1 18 200.78 11.76
 4 -1 18 208.42 11.4
 4 -1 -18 216.25 11.72
 4 -1 18 208.58 11.4
 4 1 18 187.73 11.12
 4 -1 -18 206 11.57
 -4 1 -18 218.11 13.63
 4 -1 -18 212.75 11.19
 4 1 -18 201.98 11.71
 4 1 18 213.71 11.36
 4 1 -18 201.77 11.75
 4 1 -19 50.87 4.93
 4 1 19 61.9 6.44
 4 -1 19 42.7 5.85
 -4 1 -19 70.2 7.3
 4 1 -19 54.67 5.03
 4 1 19 46.09 4.37
 4 -1 19 56.56 4.78
 4 -1 -19 54.44 4.85
 4 1 19 47.34 4.47
 4 -1 -19 55.09 4.87
 4 -1 19 62.43 4.93
 4 -1 19 53.54 5.03
 4 -1 -19 40.13 4.33
 4 1 20 108.88 9.02
 4 -1 20 94.35 8.77
 4 1 -20 90.08 6.91
 4 -1 20 123.09 8.75
 -4 1 -20 86.9 8.84
 4 1 20 91.92 6.53
 4 1 -20 105.22 7.28
 4 -1 -20 101.3 7
 4 -1 20 107.24 6.99
 4 1 20 100.41 6.74
 4 -1 20 99.32 6.85
 4 -1 -20 107.11 7.09
 4 -1 -20 105.86 7.04
 4 1 -20 110.9 7.9
 4 -1 -21 66.6 5.42
 4 -1 -21 60.65 5.22
 4 -1 21 73.14 7.75
 4 -1 21 71.99 6.94
 4 1 -21 72.29 5.76
 4 1 21 82.5 7.83
 4 1 -21 73.94 5.76
 -4 1 -21 81.1 8.52
 4 -1 -21 65.25 5.67
 4 1 -21 58.72 6.01
 4 -1 -22 83.88 5.92
 4 1 -22 74.82 5.93
 4 -1 22 67.08 7.17
 4 1 -22 80.76 6.08
 4 -1 -22 85.96 6.02
 4 1 -22 75.52 6.76
 4 1 22 83.16 8.06
 4 -1 22 66.99 7.81
 -4 1 -22 74.81 8.6
 4 -1 23 21.79 4.83
 4 1 23 28.82 5.13
 4 -1 23 30.06 4.91
 4 1 -23 31.91 4.58
 -4 1 -23 29.34 5.86
 4 1 -24 53.15 5.83
 -4 1 -24 35.68 6.84
 4 -1 -24 48.21 6.21
 4 -1 24 54.82 7.1
 4 1 24 47.89 6.42
 4 -1 24 48.18 6.35
 4 -1 -25 71.4 7.38
 4 1 -25 62.54 6.65
 4 -1 25 73.45 8.35
 4 1 25 66.21 7.57
 4 -1 25 66.2 7.3
 4 -1 -26 40.08 6.09
 4 1 -26 51.79 5.98
 4 -1 26 35.67 6.5
 4 1 26 37.5 6.24
 4 -1 26 38.35 6.13
 4 -1 -27 2.86 3.61
 4 -1 27 3.57 4.05
 4 1 27 5.54 3.95
 4 -1 27 5.29 4.23
 4 1 -27 0.83 3.34
 4 -1 28 27.01 6.24
 4 1 28 32.03 6.48
 4 -1 -28 37.83 6.18
 4 -1 28 24.36 5.83
 4 1 -28 33.16 5.49
 4 1 29 40.1 6.77
 4 -1 29 35.51 6.76
 4 1 -29 22.51 5.01
 4 -1 -29 31.07 6.07
 4 -1 29 21.95 5.75
 4 -1 30 18.29 5.59
 4 1 30 3.64 4.52
 4 1 -30 10.67 4.84
 4 1 -30 6.53 4.05
 4 -1 30 13.22 4.82
 4 -1 -30 9.68 4.39
 4 1 -31 13.52 5.47
 4 -1 31 6.72 4.89
 4 1 31 -1.25 4.04
 4 1 31 5.66 3.95
 4 -1 31 2.5 4.35
 4 -1 -31 -1.12 4.06
 4 1 -32 8.91 5.36
 4 1 32 6.41 4.58
 4 -1 32 12.45 5.45
 4 -1 32 14.22 5.18
 4 1 32 12.9 5.09
 4 -1 -32 8.11 4.73
 4 1 -33 14.5 5.96
 4 1 33 21.01 5.86
 4 -1 33 -1.42 4.73
 -4 -1 33 12.18 5.88
 4 1 33 4.84 4.94
 4 -1 33 10.69 5.35
 4 -1 -33 13.23 5.22
 4 1 -34 -2.73 5.16
 4 1 34 8.07 5
 4 -1 34 17.45 6.11
 4 -1 -34 6.24 5.07
 -4 -1 34 23.57 7.29
 4 1 34 1.25 4.25
 4 -1 34 -2.76 4.8
 4 -1 35 5.97 5.54
 4 -1 -35 10.31 5.58
 4 1 -35 1.41 5.43
 -4 -1 35 14.58 6.59
 4 1 35 -1.37 5.31
 4 1 35 14.16 5.49
 4 -1 35 2.84 4.72
 -4 -2 0 1337.2 56.9
 4 -2 0 1396.59 58.01
 4 -2 0 1319.71 59.79
 4 -2 0 1370.29 59.95
 4 -2 -1 37.91 4.47
 4 -2 1 35.69 4.52
 4 2 1 34.65 2.24
 4 -2 1 39.94 4.82
 4 -2 -1 37.98 4.52
 4 -2 -1 47.26 3.48
 4 -2 1 35.99 3.46
 -4 -2 1 35.65 2.53
 -4 -2 -1 39.15 2.83
 4 -2 2 644.37 30.42
 4 -2 -2 610.97 30.29
 4 -2 -2 676.53 30.65
 4 -2 2 648.53 30.42
 4 -2 -2 669.63 28.35
 4 -2 2 669.55 29.05
 -4 -2 2 655.15 27.34
 4 2 2 626.09 27.73
 -4 2 -2 634.55 29.14
 -4 -2 -2 614.63 27.99
 4 2 2 637.17 27.07
 -4 2 -3 0.42 1.49
 -4 -2 -3 0.26 1.19
 4 -2 3 0.58 2.19
 4 -2 -3 4.18 2.17
 4 -2 3 -0.39 1.4
 4 -2 -3 2.38 2.07
 4 -2 3 -0.58 2.05
 4 -2 -3 -0.49 1.08
 4 2 3 1.38 0.69
 -4 -2 3 0.68 0.95
 4 2 3 0.84 1.03
 -4 -2 3 -0.81 1.03
 4 -2 4 30.2 3.7
 4 -2 -4 31.59 4.04
 4 -2 -4 25.68 3.66
 4 -2 4 25.8 3.63
 4 -2 4 22.61 3.04
 -4 2 4 20.59 2.37
 -4 -2 4 20.23 1.76
 -4 -2 -4 19.77 2.51
 -4 -2 4 20.7 2.08
 -4 2 -4 24.14 3.04
 4 -2 -5 2.98 2.07
 4 -2 5 3.38 2.21
 4 -2 5 0.92 1.67
 -4 2 5 0.96 1.09
 4 -2 5 1.14 1.93
 4 -2 -5 -0.6 1.83
 -4 -2 5 0.47 1.07
 -4 -2 -5 1.07 1.37
 -4 2 -5 2.66 1.8
 -4 -2 6 126.18 6.95
 -4 2 -6 126.16 7.89
 -4 -2 -6 121.71 7.65
 4 -2 -6 122.79 8.54
 4 -2 6 122.69 8.35
 -4 2 6 122.22 6.54
 4 -2 6 141.82 8.84
 4 -2 -6 119.75 8.51
 -4 2 7 11.98 1.62
 -4 -2 7 14.61 2.23
 -4 2 -7 10.08 2.44
 4 -2 7 11.03 2.79
 4 -2 -7 17.14 3.4
 -4 -2 -7 11.03 2.46
 4 -2 7 7.24 2.56
 4 -2 -7 11.87 3.03
 -4 -2 8 919.97 41.5
 4 -2 8 957.46 41.54
 4 -2 8 975.53 42.95
 -4 2 -8 921.21 42.48
 -4 -2 -8 970.17 42.67
 -4 2 8 964.67 40.27
 4 -2 -8 980.72 43.29
 4 -2 -8 920.78 43.11
 4 -2 8 932.29 42.81
 4 -2 9 10.27 2.76
 4 -2 -9 7.58 2.5
 -4 2 9 6.06 1.16
 -4 -2 9 9.23 2.14
 4 -2 -9 3.52 2.44
 4 -2 9 11.98 2.79
 4 -2 9 8.6 2.01
 4 -2 -9 6 1.23
 -4 -2 10 864.84 37.29
 4 -2 10 879.21 36.88
 4 -2 -10 853.81 38.18
 4 -2 10 828.62 37.79
 4 -2 -10 876.66 38.25
 -4 2 10 803.79 34.77
 4 -2 10 821.27 37.76
 4 -2 -10 825.97 35.21
 4 -2 11 9.63 2.18
 4 2 -11 7.51 2.29
 4 -2 -11 9.7 1.42
 4 -2 -11 7.52 2.46
 4 -2 11 12.78 2.77
 -4 -2 11 10.43 2.44
 4 -2 11 11.12 2.55
 4 -2 -11 9.16 2.65
 4 -2 -12 112.79 7.95
 4 -2 12 114.82 7.84
 4 -2 12 131.58 8.08
 4 -2 -12 128.57 8.22
 4 -2 -12 114.33 5.85
 4 -2 13 0.73 2.17
 4 -2 13 1.04 1.81
 4 -2 13 -0.46 1.69
 4 -2 -13 1.7 2.01
 4 -2 -13 -3.92 2.12
 4 -2 13 1.56 1.92
 -4 2 -13 -1.27 2.16
 4 -2 -13 0.38 0.9
 4 -2 -14 8.93 2.76
 4 -2 14 12.33 2.63
 4 -2 14 18.52 3.07
 4 -2 -14 18.26 3.13
 4 -2 14 12.82 2.81
 4 -2 14 18.63 3.35
 4 -2 14 22.25 4.11
 4 -2 -14 15.53 1.92
 -4 2 -14 14.75 3.25
 4 -2 -15 11.01 2.55
 4 -2 15 16.16 3.17
 4 -2 -15 8.73 2.5
 4 -2 15 9.62 2.53
 4 -2 15 6.43 2.83
 4 -2 15 9.39 2.57
 4 -2 15 8.64 2.42
 4 -2 -15 10.72 1.81
 -4 2 -15 8.5 3.14
 4 -2 -16 200.46 11.28
 4 -2 16 185.81 10.91
 4 -2 16 176.98 11.15
 4 -2 -16 196.62 9.62
 4 -2 16 181.75 10.88
 4 -2 -16 180.9 11
 -4 2 -16 197.96 12.4
 4 -2 16 174.2 12.42
 4 2 -17 5.32 2.67
 4 -2 17 1.49 2.25
 4 -2 17 3.97 2.53
 4 -2 -17 -0.53 2.11
 4 -2 17 4.97 2.33
 4 -2 17 0.88 2.69
 -4 -2 17 -0.76 2.6
 4 -2 -17 0.86 1.42
 -4 2 -17 4.75 3.17
 4 -2 -17 3.18 2.16
 -4 2 -18 543.62 27.32
 4 2 18 502.34 26.5
 4 -2 18 530.33 27.67
 4 -2 -18 531.17 25.25
 4 -2 18 516.92 25
 -4 -2 18 578.77 27.53
 4 2 -18 530.75 25.93
 4 -2 18 522.8 25.57
 4 -2 -18 520.9 25.18
 4 -2 18 516.78 24.99
 4 -2 19 -0.55 2.09
 4 -2 -19 1.51 1.94
 4 2 19 1.6 3.14
 -4 -2 19 0.87 2.81
 4 -2 19 -0.69 2.46
 4 -2 -19 0.51 1.98
 4 -2 19 -0.98 2.02
 4 -2 19 0.49 1.99
 4 2 -19 -0.65 2.61
 -4 2 -19 1.78 3.37
 4 -2 19 3.81 3.24
 4 2 20 197.08 12.98
 4 -2 20 200.36 13.81
 4 2 -20 192.53 12.12
 4 -2 20 197.58 12.64
 -4 -2 20 203.61 13.66
 4 -2 20 198.82 11.18
 4 -2 -20 192.23 11.12
 4 -2 20 201.14 11.25
 4 -2 -20 203.6 11.31
 4 -2 20 174.13 11.25
 -4 2 -20 176.92 13.19
 4 -2 21 0.79 2.89
 -4 -2 21 -0.97 3.15
 4 2 21 6.97 3.3
 4 -2 -21 -0.48 1.93
 4 -2 -21 2.71 2.89
 4 2 -21 1.42 2.47
 4 -2 -21 1.9 2.02
 4 -2 21 -1.02 3.14
 -4 2 -21 5.03 3.74
 4 -2 22 16.93 3.9
 -4 -2 22 10.25 4.39
 4 2 22 11.78 3.89
 4 -2 -22 15.07 3.72
 -4 2 -22 8.61 4.61
 4 -2 22 6.37 3.55
 4 2 -22 8.14 2.94
 4 -2 23 -0.9 3.2
 4 2 23 -0.94 2.8
 -4 -2 23 -1.08 3.66
 4 -2 -23 0.76 2.81
 -4 2 -23 -1.13 3.67
 4 -2 23 4.38 4.07
 4 2 -23 -0.78 2.82
 4 -2 24 23.82 4.97
 4 2 24 24.44 5.3
 -4 -2 24 27.07 5.8
 4 -2 -24 15.1 3.91
 -4 2 -24 21.43 5.51
 4 -2 24 17.01 4.84
 4 2 -24 21.13 4.39
 4 -2 25 5.03 3.88
 -4 -2 25 1.18 3.71
 4 2 25 1.01 3.76
 -4 2 -25 8.74 4.99
 4 -2 -25 12.49 3.86
 4 -2 25 -2.34 4.52
 4 2 -25 5.11 3.41
 -4 2 -26 123.3 12.46
 4 2 -26 126.17 10
 4 2 26 112.23 10.32
 4 -2 26 119.82 11.82
 4 -2 26 104.05 10.27
 -4 -2 26 135.19 12.01
 4 -2 -26 112.37 9.6
 4 2 -27 -4.63 3.83
 4 -2 27 -3.75 4.73
 4 -2 -27 5.47 3.51
 -4 -2 27 10.22 5.28
 4 2 27 -1.08 3.69
 4 -2 27 6.69 4.68
 -4 2 -27 1.38 4.68
 4 2 -28 133.85 10.99
 4 -2 28 148.44 12.26
 -4 -2 28 126.11 12.34
 4 -2 -28 122.96 10.88
 4 2 28 125.28 11.42
 4 -2 28 145.53 12.99
 4 -2 29 6.63 4.82
 4 2 29 2.31 3.53
 4 -2 29 -2.44 3.95
 -4 -2 29 -1.38 4.79
 4 -2 -29 -6.97 3.77
 4 2 -29 -1 3.57
 4 -2 30 23.22 6.11
 4 2 30 10.67 5.24
 4 -2 30 15.28 5.62
 -4 -2 30 1.42 5.31
 4 -2 -30 23.83 5.52
 4 2 -30 12.5 4.55
 4 -2 31 1.4 4.42
 4 2 31 -2.44 4.43
 4 -2 31 -1.32 4.39
 -4 -2 31 -4.42 5.01
 4 -2 -31 1.07 4.14
 4 2 -31 1.08 4.23
 4 2 -32 -1.11 4.27
 -4 -2 32 7.59 5.96
 4 -2 32 4.12 4.99
 4 2 32 -1.25 4.34
 4 -2 32 -1.44 4.9
 4 2 -32 2.66 4.53
 4 -2 -32 1.11 4.21
 4 2 -33 -1.14 4.23
 -4 -2 33 4.7 5.33
 4 -2 33 2.84 5.27
 4 2 33 -2.56 4.24
 4 -2 33 4.44 5.38
 4 2 -33 -4.13 5.78
 4 -2 -33 -3.46 4.53
 4 2 -34 11.72 5.17
 4 -2 34 18.21 6.78
 4 2 -34 8.52 5.79
 4 -2 -34 9.54 5.26
 -4 -2 34 11.32 6.14
 4 -2 34 11.72 5.46
 4 2 34 15.68 5.76
 4 3 0 1.62 1.02
 4 -3 0 -0.67 2.12
 4 -3 0 1.05 1.38
 4 -3 0 1.79 0.88
 4 -3 0 5.36 2.44
 4 -3 1 184.02 8.88
 4 -3 -1 181.36 8.49
 4 -3 1 211.88 12.16
 4 -3 -1 184.43 11.7
 4 -3 1 203.2 11.98
 4 -3 -1 193.13 11.83
 4 -3 1 185.15 10.2
 4 -3 -1 179.72 9.69
 4 3 -1 193.7 9.25
 4 3 1 193.19 9.13
 4 3 2 106.5 5.8
 4 3 2 100.56 5.35
 4 -3 -2 98.09 6.1
 4 -3 2 114.74 8.25
 4 -3 -2 105.01 8.09
 4 -3 -2 111.42 8.19
 4 -3 2 101.87 8.01
 4 -3 2 109.89 7.02
 4 -3 -2 104.52 6.15
 4 -3 2 117.71 5.85
 4 3 3 224.6 10.43
 4 3 3 208.03 10.16
 4 -3 -3 209.83 10.64
 4 -3 3 254.69 13.55
 4 -3 -3 240.95 13.4
 4 -3 3 223.82 13.1
 4 -3 -3 213.76 13.03
 4 -3 3 230.07 12.07
 4 -3 -3 217.91 10.68
 4 -3 3 206.11 10.54
 4 3 4 278.31 13.04
 4 -3 4 280.78 15.69
 4 -3 -4 302.16 16.08
 4 -3 -4 274.55 13.04
 4 -3 -4 281.77 13.12
 -4 -3 4 279.17 13.4
 4 -3 4 288.08 15.76
 4 -3 -4 288.28 15.91
 4 -3 5 29.05 4.15
 4 -3 -5 20.35 3.86
 4 -3 -5 23.61 2.11
 4 -3 -5 21.1 2.15
 -4 -3 5 24.26 2.6
 4 -3 5 19.32 3.64
 4 -3 -5 34.47 4.45
 4 -3 6 221.08 12.22
 4 -3 -6 225.79 12.48
 4 -3 -6 180.68 8.75
 -4 -3 6 193.44 10.01
 4 -3 -6 200.88 12.09
 4 -3 6 187.73 11.73
 4 -3 -7 112.04 8.77
 4 -3 -7 133.92 9.21
 -4 -3 7 124.15 7.31
 -4 -3 8 34.95 3.34
 4 -3 -8 34.01 4.53
 4 -3 -8 30.78 4.4
 4 -3 8 31.65 4.18
 -4 -3 8 21.24 1.83
 -4 -3 9 5.57 1.24
 -4 -3 9 8.59 2.31
 -4 3 -10 25.71 3.73
 -4 -3 10 19.76 2.19
 4 -3 10 21.44 3.09
 4 -3 -10 21.9 2.5
 4 -3 11 250.37 13.11
 4 -3 -11 241.31 11.97
 -4 3 -11 248.66 13.9
 -4 -3 11 228.44 11.6
 -4 3 -12 49.17 5.32
 4 3 -12 58.58 5.32
 4 -3 -12 62.8 4.57
 4 -3 12 50.39 5.91
 4 -3 12 57.14 5.18
 4 -3 13 70.7 7.11
 -4 3 -13 82.28 6.92
 4 -3 -13 83.98 5.74
 -4 -3 13 80.27 6.61
 -4 3 -14 135.43 9.4
 4 -3 14 128.53 9.96
 4 -3 -14 128.93 7.94
 4 3 -14 122.67 8.77
 4 3 -15 37.56 4.7
 4 -3 15 41.78 5.85
 -4 3 -15 41.45 5.28
 4 -3 -15 42.97 4.27
 4 -3 16 33.36 5.33
 -4 -3 16 43.36 5.11
 -4 3 -16 30.48 4.66
 4 -3 -16 29.04 3.75
 4 -3 16 32.87 4.42
 4 3 -16 38.92 4.8
 -4 3 -16 33.48 5.13
 4 -3 17 5.79 3.47
 -4 -3 17 10.7 3.53
 -4 3 -17 19.52 4.13
 4 -3 17 15.15 3.35
 4 3 -17 10.13 3.09
 -4 3 -17 12.28 3.63
 -4 -3 18 3.28 3.1
 4 -3 18 2.1 2.55
 -4 3 -18 1.67 3.11
 -4 3 -18 8.62 3.57
 4 3 -18 -0.71 3.01
 -4 3 -19 75.9 7.85
 4 3 -19 68.69 6.95
 -4 3 -19 75.25 7.77
 4 -3 19 78 8.46
 -4 -3 19 84.12 7.94
 4 -3 19 84.9 7.64
 -4 -3 20 16.8 4.27
 4 -3 20 20.58 4.29
 -4 3 -20 19.93 4.56
 4 -3 20 8.62 4.06
 4 3 -20 16.19 4.14
 -4 3 -20 18.12 4.47
 -4 3 -21 113.9 10.08
 4 -3 21 128.39 10.88
 4 3 -21 113.33 9.15
 -4 3 -21 89.39 9.45
 -4 -3 21 116.12 10.17
 4 -3 21 111.02 9.29
 4 -3 -22 20.58 4.01
 -4 3 -22 26.49 5.6
 -4 -3 22 29.4 5.49
 4 -3 22 21.95 5.17
 4 3 -22 36.47 5.21
 4 -3 22 30.36 5.19
 -4 3 -22 11.74 4.66
 4 -3 -23 2.17 2.84
 -4 3 -23 -2.23 4.22
 -4 -3 23 -1.11 3.77
 4 -3 23 -1.19 3.87
 4 3 -23 -4.31 3.44
 4 -3 23 2.84 3.3
 -4 3 -23 -4.52 3.94
 4 -3 -24 22.83 4.35
 -4 3 -24 7.01 4.63
 -4 -3 24 16.3 4.93
 4 -3 24 9.88 4.89
 4 3 -24 13.47 4.1
 4 -3 24 14.02 4.38
 -4 3 -24 27.7 5.96
 4 -3 -25 5.6 3.38
 -4 3 -25 12.21 5.06
 -4 -3 25 6.1 4.81
 4 -3 25 14.03 5.03
 4 3 -25 2.81 3.63
 4 -3 25 21.17 5.17
 -4 3 -25 25.43 5.83
 -4 3 -26 2.55 4.82
 4 -3 -26 -0.84 3.11
 4 -3 26 -3.34 3.79
 -4 -3 26 7.66 4.64
 4 -3 26 5.24 4.66
 4 3 -26 3.91 3.4
 -4 3 -26 2.65 4.71
 -4 -3 27 6.66 4.74
 4 3 -27 -3.05 3.7
 4 -3 27 7.02 4.43
 4 -3 27 5.4 4.7
 -4 3 -27 3.98 5.3
 4 -3 -27 3.51 3.8
 -4 3 -27 5.53 4.92
 -4 -3 28 5.54 4.93
 4 3 -28 2.11 4.22
 4 -3 28 1.23 4.08
 4 -3 28 -1.39 5.24
 -4 3 -28 -5.51 5.51
 4 -3 -28 0.92 3.53
 -4 3 -28 -4.34 5.26
 -4 -3 29 30.23 6.76
 4 3 -29 47.13 7.07
 4 -3 29 38.54 7.11
 4 -3 29 44.03 8.18
 4 -3 -29 34.39 5.84
 -4 3 -29 34.8 7.52
 4 3 -30 11.34 5.06
 4 -3 30 13.4 5.45
 4 -3 30 1.46 4.73
 4 -3 -30 5.95 4.24
 -4 -3 30 1.49 5.08
 4 3 -31 20.03 5.94
 4 -3 31 8.37 5.19
 4 -3 31 4.49 4.85
 4 -3 -31 14.42 4.73
 -4 -3 31 1.54 4.87
 4 3 -32 4.87 4.7
 4 -3 32 2.89 4.56
 4 -3 32 3.07 5.23
 4 -3 -32 -1.07 4.41
 -4 -3 32 6.36 5.79
 4 3 -33 -1.25 4.65
 4 -3 33 -3 4.98
 4 -3 33 -6.31 5.85
 4 -3 -33 -3.31 4.18
 -4 -3 33 1.64 5.45
 4 -4 0 1209.99 52.84
 4 -4 -1 20.36 3.08
 4 -4 1 20.95 3.3
 4 -4 2 718.65 30.97
 4 -4 -2 700.6 29.86
 4 4 2 641.05 28.11
 4 -4 -2 658.38 29.05
 4 4 3 20.61 1.95
 4 -4 -3 22.79 2.58
 4 -4 -3 16.59 2.05
 4 -4 -4 105.3 5.92
 4 4 4 95.47 5.43
 4 -4 -4 91.32 5.11
 -4 4 -5 0.55 2.06
 4 -4 -5 -0.23 1.15
 4 -4 6 248.62 13.73
 4 -4 -6 211.68 10.71
 -4 -4 6 256.22 12.31
 -4 4 -6 233.9 13.01
 4 -4 -7 17.14 1.83
 -4 4 -7 30.64 4.1
 -4 4 -8 805.96 37.15
 -4 4 -9 1.85 2.83
 4 -4 9 5.78 3.18
 4 -4 9 7.27 3.24
 -4 4 -10 767.14 35.54
 4 -4 10 747.17 36.45
 4 -4 10 768.35 36.22
 4 -4 10 752.93 36.04
 4 -4 11 20.63 4.48
 -4 4 -11 23.39 3.51
 4 -4 11 25.02 4.18
 4 4 -11 17.2 3.43
 4 -4 11 14.2 3.5
 -4 -4 11 16.62 1.71
 -4 4 -11 22.46 3.87
 4 4 -12 219.62 12.17
 4 -4 12 225.55 12.51
 4 -4 12 210.02 12.34
 4 -4 -12 172 9.15
 -4 4 -12 182.34 11.06
 -4 4 -12 218.01 12.34
 -4 -4 12 166.8 8.87
 4 -4 12 178.72 12.49
 4 -4 13 16.23 3.5
 -4 -4 13 9.53 1.72
 -4 4 -13 11.42 3.25
 4 -4 13 8.11 3.62
 4 -4 -13 9.3 1.82
 -4 4 -13 7.58 2.77
 4 -4 13 7.01 3.06
 4 -4 13 10.66 2.93
 4 -4 14 47.46 5.54
 4 -4 14 61.91 5.82
 -4 -4 14 51.95 5.52
 4 -4 14 64.52 6.14
 -4 4 -14 63.34 6.11
 4 4 -14 45.81 5.51
 4 -4 14 49.88 6.42
 4 -4 -14 45.82 3.99
 4 -4 15 0.98 3.41
 4 -4 15 -1.39 2.48
 4 4 -15 5.01 2.76
 4 -4 15 -2.05 2.53
 -4 -4 15 -0.69 2.45
 -4 4 -15 -0.78 2.83
 4 -4 15 2.78 2.47
 -4 4 -16 173.8 12.25
 4 -4 16 216.87 14.33
 -4 4 -16 189.36 12.81
 4 -4 16 199.69 12.42
 4 -4 16 192.6 12.25
 4 4 -16 182.6 12.35
 -4 -4 16 221.63 12.93
 4 -4 16 200.18 12.5
 4 -4 17 -2.76 2.89
 -4 4 -17 0.79 2.95
 4 -4 17 -3.18 4.16
 -4 -4 17 -1.58 2.8
 4 4 -17 6.11 3.49
 4 -4 17 1.49 2.6
 -4 4 -17 2.57 3.3
 4 -4 17 0.69 2.93
 -4 4 -18 444.4 23.43
 4 -4 18 436.3 24.61
 -4 4 -18 412.64 23.38
 4 -4 18 424.3 22.14
 4 -4 18 414.17 22.1
 4 4 -18 437.08 22.87
 -4 -4 18 453.28 23.39
 4 -4 18 424.42 22.79
 4 -4 19 6.15 3.41
 -4 4 -19 1.81 3.44
 4 -4 19 11.41 4.95
 -4 -4 19 10.83 4.24
 -4 4 -19 8.45 4.25
 4 4 -19 14.87 3.98
 4 -4 19 6.15 3.45
 4 -4 19 -0.83 3.07
 -4 4 -20 174.12 13.2
 -4 -4 20 193.47 13.2
 4 -4 20 186.68 12.82
 4 -4 20 180.25 11.7
 4 4 -20 179.37 12.6
 4 -4 20 194.91 14.35
 -4 4 -20 159.51 12.81
 4 -4 20 196.88 11.98
 4 -4 21 11.02 4.99
 -4 -4 21 13.28 4.24
 4 4 -21 6.24 3.76
 4 -4 21 9.13 3.91
 -4 4 -21 7.21 4.07
 -4 4 -21 14.18 4.59
 4 -4 22 27.89 5.89
 -4 -4 22 43.31 6.37
 4 4 -22 23.01 4.98
 4 -4 22 50 6.33
 -4 4 -22 29.25 5.79
 -4 4 -22 36.26 6.18
 4 -4 23 5.23 4.86
 -4 -4 23 -1.14 3.98
 4 4 -23 -0.95 3.39
 4 -4 23 2.03 3.19
 -4 4 -23 -4.56 4.15
 -4 4 -23 2.24 4.32
 4 -4 24 22.98 6.37
 -4 -4 24 36.2 6.68
 4 4 -24 27.63 5.56
 4 -4 24 27.78 5.39
 -4 4 -24 26.51 5.85
 -4 4 -24 31.65 6.62
 4 -4 25 -4.18 5.27
 -4 -4 25 1.27 3.99
 4 4 -25 1.03 3.73
 4 -4 25 -1.12 3.73
 -4 4 -25 1.27 4.41
 -4 4 -25 -4.9 5.53
 4 -4 26 98.94 11.22
 -4 -4 26 91.74 10.59
 4 4 -26 84.15 9.14
 4 -4 26 90.92 9.65
 -4 4 -26 107.55 11.46
 -4 4 -26 95.43 10.42
 4 -4 27 4.43 5.69
 -4 -4 27 -4.17 4.95
 4 4 -27 1.11 3.68
 4 -4 27 3.71 3.9
 -4 4 -27 1.32 4.91
 -4 4 -27 1.41 5.33
 -4 4 -28 121.64 12.49
 4 -4 28 116.89 11.49
 -4 -4 28 114.57 11.85
 4 4 -28 87.23 9.51
 4 -4 28 86.52 11.3
 -4 4 -28 118.1 12.06
 -4 -4 29 1.51 4.75
 4 4 -29 1.19 4.23
 4 -4 29 -1.36 4.15
 -4 4 -29 -1.42 5.48
 4 -4 29 1.56 6.13
 -4 4 -29 7.63 5.77
 -4 -4 30 18.8 7.31
 4 4 -30 25.86 6.12
 4 -4 30 12.73 5.52
 -4 4 -30 24.98 7.28
 4 -4 30 24.07 7.19
 -4 4 -30 17.52 6.94
 -4 -4 31 9.73 6.37
 4 4 -31 1.27 4.98
 4 -4 31 -4.42 5.24
 -4 4 -31 4.55 5.28
 4 -4 31 1.64 5.58
 -4 4 -31 -1.66 5.77
 4 -4 32 1.53 5.08
 4 4 -32 5.25 4.78
 -4 -4 32 11.74 6.35
 -4 4 -32 9.38 6.03
 4 -4 32 3.37 5.86
 4 -5 0 1.85 2.93
 4 -5 0 10.28 3.48
 4 -5 1 87.46 8.16
 4 -5 -1 61.42 7.13
 4 -5 -1 72.52 5.86
 4 -5 -1 69.42 7.64
 4 -5 1 75.68 7.69
 4 -5 -2 29.84 4.94
 4 -5 2 37.61 5.36
 4 -5 -2 23.86 3.19
 4 -5 2 28.67 4.9
 4 -5 -2 25.39 4.73
 4 5 2 21.03 1.84
 4 -5 -3 61.55 4.93
 4 -5 3 58.82 6.69
 4 -5 -3 62.09 7.1
 4 -5 -3 68.13 7.29
 4 -5 3 62.06 6.82
 -4 5 -3 81.73 6.47
 4 5 3 53.77 3.58
 4 -5 4 126.73 10.15
 4 -5 -4 128.77 10.19
 4 -5 -4 121.8 7.29
 4 -5 4 141.24 10.44
 4 -5 -4 130.52 10.27
 4 5 4 111.08 6.43
 -4 5 -4 140.4 9.02
 4 -5 5 34.19 5.18
 4 -5 -5 27.9 5.02
 4 -5 -5 25.74 2.9
 4 -5 5 34.35 5.29
 4 -5 -5 30.93 5.15
 -4 5 -5 27.66 4.24
 4 -5 -6 59.93 4.28
 4 -5 6 65.45 6.97
 4 -5 -6 65.33 7.35
 4 -5 -6 70.37 7.43
 4 -5 6 69.55 7.13
 -4 5 -6 65.75 6.12
 4 -5 -7 105.86 9.06
 4 -5 7 103.93 8.97
 4 -5 7 101.48 8.47
 4 -5 -7 90.12 5.47
 4 -5 7 101.73 8.77
 4 -5 -7 99.61 8.98
 -4 5 -7 114.63 8.19
 4 -5 8 -0.88 3.13
 4 -5 -8 -1.84 2.98
 4 -5 -8 1.32 1.07
 4 -5 8 6.13 3.38
 4 -5 -8 -0.92 3.11
 -4 5 -8 5.29 2.6
 4 -5 8 -0.83 3.07
 4 -5 -9 13.7 3.92
 4 -5 9 7.84 3.51
 -4 5 -9 14.96 3.41
 4 -5 -9 9.73 1.18
 4 -5 9 15.62 4
 4 -5 -9 10.89 4.06
 4 -5 9 11.26 3.83
 -4 5 -9 10.77 2.39
 4 -5 -10 4.52 3.08
 4 -5 10 2.59 3.2
 -4 5 -10 -0.7 2.76
 4 5 -10 -2.16 2.88
 4 -5 10 -1.81 3.16
 4 -5 10 2.58 3
 4 -5 -10 -0.9 2.83
 -4 5 -10 -0.45 1.99
 -4 -5 11 37.57 4.64
 4 -5 11 35.07 5.19
 4 -5 -11 31.27 5.19
 -4 5 -11 31.76 4.75
 4 5 -11 27.92 4.41
 4 -5 11 30.22 5.29
 4 -5 -11 45.38 5.88
 4 -5 11 33.25 5.13
 -4 5 -11 33.27 3.92
 -4 -5 12 28.58 4.18
 4 -5 -12 41.43 5.84
 4 -5 12 35.6 5.18
 -4 5 -12 35.74 4.89
 4 5 -12 32.33 5.12
 4 -5 12 20.67 5.2
 4 -5 -12 37.74 5.66
 4 -5 12 35.5 5.39
 -4 5 -12 40.46 4.57
 4 -5 -13 -0.86 2.94
 4 -5 13 -2.52 3.3
 4 -5 13 0.84 2.86
 4 -5 -13 1.74 2.95
 -4 5 -13 -0.77 2.55
 4 5 -13 -0.77 2.92
 4 -5 13 3.07 3.23
 -4 -5 13 2.01 2.63
 4 -5 14 70.33 7.87
 4 5 -14 54.65 6.39
 -4 5 -14 57.54 6.49
 4 -5 -14 49.37 6.27
 4 -5 14 54.29 6.57
 4 -5 -14 61.55 6.73
 -4 -5 14 62.93 6.27
 -4 -5 15 76.85 7.07
 4 -5 15 51.48 6.51
 4 -5 -15 75.22 7.45
 4 5 -15 88.48 7.73
 -4 5 -15 84.63 7.63
 4 -5 15 59.76 7.86
 4 -5 15 63.12 6.96
 4 -5 -15 76.37 7.47
 -4 -5 16 11.08 3.59
 4 -5 16 9.92 3.43
 4 -5 -16 6.56 3.24
 4 -5 16 9.93 3.7
 4 5 -16 3.34 2.99
 -4 5 -16 7.77 3.58
 4 -5 16 10.31 4.74
 4 -5 16 8.26 3.59
 4 -5 -16 5.76 3.47
 -4 -5 17 49.49 6.25
 4 -5 17 67.68 6.92
 4 5 -17 30.95 5.57
 -4 5 -17 55.75 6.75
 4 -5 -17 58 6.46
 4 -5 17 38.79 5.85
 4 -5 17 49.84 7.28
 4 -5 17 65.83 6.72
 4 -5 -17 45.2 5.86
 4 -5 18 0.89 2.64
 -4 -5 18 7.12 3.62
 4 5 -18 -1.78 3.61
 -4 5 -18 1.88 3.69
 4 -5 18 3.3 3.41
 4 -5 -18 -3.16 3.31
 4 -5 18 -6.14 4.55
 4 -5 18 2.46 2.85
 4 -5 -18 1.58 3.27
 4 -5 19 -2.8 3.32
 -4 -5 19 -3.77 3.77
 4 5 -19 -1.85 3.5
 -4 5 -19 -0.98 3.41
 4 -5 19 0.82 2.86
 4 -5 -19 -2.32 2.87
 4 -5 19 3.81 4.11
 4 -5 -19 -1.55 2.87
 4 -5 19 -2.46 3.22
 4 -5 20 3.89 2.97
 -4 -5 20 -1 3.93
 4 5 -20 3.84 3.97
 -4 5 -20 2.05 3.65
 4 -5 20 1.64 3.16
 4 -5 -20 -1.51 2.92
 4 -5 20 -1.31 5.15
 4 -5 20 0.82 3.39
 4 -5 -20 7.56 3.02
 4 -5 21 18.84 4.22
 4 -5 -21 2.95 2.76
 4 5 -21 12.88 4.42
 4 -5 21 5.73 3.61
 4 -5 -21 8.13 3.26
 -4 5 -21 5.35 3.82
 4 -5 21 7.1 3.99
 -4 -5 21 6.36 3.95
 4 -5 21 12.21 5.14
 4 -5 22 32.18 6.93
 4 5 -22 24.45 5.19
 -4 5 -22 18.32 5.18
 4 -5 22 9.54 4.38
 -4 -5 22 26.87 5.75
 -4 5 -22 15.63 5.1
 4 -5 23 19.94 5.02
 -4 -5 23 10.66 4.75
 -4 5 -23 11.3 4.98
 4 5 -23 8.41 4.15
 -4 5 -23 5.83 4.6
 4 -5 23 10.12 5.59
 4 -5 24 5.79 4.31
 -4 -5 24 13.72 5.48
 -4 5 -24 11.81 5.19
 4 5 -24 9.75 4.63
 -4 5 -24 -1.22 3.97
 4 -5 24 13.44 6.27
 4 -5 25 47.39 7.5
 -4 -5 25 45.97 7.84
 -4 5 -25 32.03 6.79
 4 5 -25 51.55 7.25
 -4 5 -25 42.49 7.57
 4 -5 25 55.31 8.43
 4 -5 26 1.27 4.11
 -4 -5 26 2.76 4.9
 -4 5 -26 1.28 4.55
 4 5 -26 10.45 4.72
 -4 5 -26 1.35 5.03
 4 -5 26 -1.58 5.88
 4 -5 27 -2.66 4.41
 -4 -5 27 4.33 5.24
 -4 5 -27 -1.33 5.03
 4 5 -27 7.19 4.95
 -4 5 -27 8.54 5.69
 4 -5 27 6.53 5.68
 4 -5 28 -1.39 4.49
 -4 -5 28 4.52 5.37
 -4 5 -28 -3.01 6.01
 -4 5 -28 -1.37 5.49
 4 5 -28 -3.73 4.88
 4 -5 28 -3.36 5.84
 4 5 -29 5.15 4.48
 4 -5 29 3.44 5.86
 -4 5 -29 5.69 5.78
 -4 5 -29 -7.77 5.77
 4 -5 29 11.58 5.48
 -4 -5 29 -3.14 5.71
 4 5 -30 1.33 4.62
 4 -5 30 3.53 6.01
 -4 5 -30 -1.47 5.34
 -4 5 -30 3.23 5.74
 4 -5 30 21.09 6.13
 -4 -5 30 9.8 6.41
 4 5 -31 5.47 5.08
 -4 5 -31 1.51 5.84
 -4 5 -31 -3.36 6.1
 4 -5 31 -1.57 5.06
 -4 -5 31 -1.69 5.89
 4 -5 31 5.42 6.29
 4 -6 0 442.99 25.54
 4 -6 0 470.18 25.85
 4 -6 1 4.41 3.58
 4 -6 -1 12.21 4.67
 4 -6 -1 14.48 4.97
 4 -6 1 7.74 3.95
 4 -6 2 236.24 15.64
 4 -6 -2 199.71 15.05
 4 -6 2 215.69 15.24
 4 -6 -2 236.8 15.72
 4 -6 3 16.37 4.61
 4 -6 -3 7.81 4.18
 4 -6 -3 6.67 4.08
 4 -6 -3 16.27 3.16
 -4 6 -3 11.08 3.75
 4 -6 -4 52.35 6.92
 4 -6 4 53.06 7.11
 4 -6 -4 45.51 6.69
 4 -6 4 46.46 6.73
 4 -6 -4 49.11 4.7
 -4 6 -4 49.12 5.71
 4 -6 5 6.44 3.74
 4 -6 -5 13.32 4.52
 4 -6 5 5.36 3.82
 4 -6 -5 6.64 4.03
 -4 6 -5 4.99 3
 4 -6 -5 0.83 1.91
 4 -6 6 92.53 8.99
 4 -6 -6 74 8.53
 4 -6 6 81.78 8.88
 4 -6 -6 91.35 9.04
 -4 6 -6 82.92 7.55
 4 -6 -6 87.15 5.96
 4 -6 7 42.08 6.37
 4 -6 -7 32.85 5.77
 4 -6 7 24.23 5.28
 4 -6 -7 27.43 5.78
 -4 6 -7 26.98 4.54
 4 -6 7 35.04 5.23
 4 -6 -8 268.71 17.89
 4 -6 8 262.96 17.51
 4 6 -8 290.07 16.69
 -4 6 -8 300.69 16.57
 4 -6 -8 276.86 17.98
 4 -6 8 280.53 17.82
 4 -6 9 8.27 3.84
 4 -6 -9 1.08 3.66
 -4 6 -9 1.51 3.02
 4 -6 9 1.03 3.34
 4 -6 -9 -2.15 3.91
 4 6 -9 2.43 3.01
 4 -6 10 317.34 19.01
 4 -6 -10 294.93 18.91
 4 6 -10 277.97 17.28
 -4 6 -10 322.13 17.58
 4 -6 -10 306.12 18.94
 4 -6 10 310.43 18.83
 4 6 -11 6.73 3.6
 4 -6 11 5.07 3.99
 4 -6 -11 3.15 3.5
 4 -6 11 2.18 4.06
 -4 6 -11 9.57 3.51
 4 -6 11 10.17 3.93
 4 -6 -11 11.54 4.27
 4 6 -12 101.4 8.54
 4 -6 -12 79.8 8.81
 4 -6 12 83.98 9.17
 4 -6 12 78.76 8.35
 -4 -6 12 92.8 7.85
 4 -6 12 92.56 8.91
 -4 6 -12 87.32 7.94
 4 -6 -12 83.83 8.93
 4 -6 13 1 3.79
 -4 -6 13 3.86 3.08
 4 6 -13 7.03 3.91
 -4 6 -13 -0.84 3.23
 4 -6 13 -2 3.78
 4 -6 -13 -1.02 3.39
 4 -6 -13 3.06 3.63
 4 -6 13 4.7 4.62
 4 -6 14 20.89 4.64
 -4 -6 14 29.76 4.86
 4 6 -14 22.44 4.7
 -4 6 -14 19.02 4.4
 4 -6 14 22.78 5.02
 4 -6 -14 17.05 4.62
 4 -6 -14 25.09 5.45
 4 -6 14 23.18 5.8
 4 -6 15 15.81 4.73
 -4 -6 15 15.16 4
 4 6 -15 13.75 4.29
 -4 6 -15 6.26 4.13
 4 -6 15 22.67 5.05
 4 -6 -15 16.76 4.61
 4 -6 15 7.57 4.62
 4 -6 -15 22.71 5.16
 4 -6 16 80.96 9.9
 -4 -6 16 95.85 8.49
 4 -6 -16 89.26 8.5
 4 -6 -16 90.96 8.75
 4 6 -16 74.27 8.13
 4 -6 16 79.56 8.21
 4 -6 16 78.65 8.25
 -4 6 -16 74.02 8
 -4 6 -17 8.26 3.76
 4 -6 17 10.78 5.4
 4 -6 -17 7.59 4.07
 4 -6 17 8.82 4.2
 4 6 -17 14.49 4.5
 -4 6 -17 18.21 4.79
 -4 -6 17 15.65 4.6
 4 -6 -17 10.47 4.26
 4 -6 17 5.87 3.87
 -4 6 -18 142.62 11.48
 4 -6 18 167.05 14.22
 -4 6 -18 162.64 12.3
 -4 -6 18 177.09 12.58
 4 -6 18 149.27 12.06
 4 -6 -18 160.22 11.85
 4 6 -18 174.8 12.75
 4 -6 18 142.56 11.94
 4 -6 -18 171.19 12.19
 -4 6 -19 4.66 3.73
 4 6 -19 2.07 4.55
 4 -6 19 4.86 3.95
 4 -6 -19 1.82 3.32
 -4 6 -19 -2.07 3.69
 -4 -6 19 5.09 4.07
 4 -6 19 5.83 4.15
 4 -6 -19 8.2 4.06
 4 -6 19 2.87 4.53
 4 6 -20 82.09 8.69
 4 -6 20 87.16 8.72
 4 -6 -20 77.76 8.19
 -4 6 -20 73.89 8.47
 4 -6 20 81.39 10.8
 -4 -6 20 104.76 9.7
 4 -6 20 101.93 9.25
 -4 6 -20 100.25 9.71
 4 -6 -20 86.4 8.3
 4 -6 21 -1.53 4.53
 4 -6 21 9.68 4.13
 -4 6 -21 2.08 3.77
 4 6 -21 1.1 3.98
 4 -6 -21 2.61 3.76
 4 -6 21 2.9 3.36
 4 -6 -21 -2.62 3.3
 -4 6 -21 4.49 4.33
 -4 -6 21 1.12 3.91
 4 -6 21 -1.14 3.86
 4 6 -22 11.23 5.1
 -4 -6 22 15.35 4.99
 4 -6 22 9.43 4.41
 4 -6 22 21.98 6.41
 -4 6 -22 25.68 5.51
 -4 6 -22 9.81 4.54
 -4 6 -23 -2.43 4.03
 4 6 -23 4.61 4.53
 4 -6 23 3.23 5.23
 -4 -6 23 -11.18 4.88
 4 -6 23 8.58 4.73
 -4 6 -24 16.44 6.1
 4 6 -24 14.25 4.93
 4 -6 24 -1.66 5.25
 -4 -6 24 16.95 5.66
 4 -6 24 14.05 5.13
 -4 6 -25 13.23 6.06
 -4 -6 25 5.48 4.99
 4 -6 25 5.32 4.53
 4 -6 25 3.42 6.72
 4 6 -25 2.45 4.17
 4 6 -26 56.74 8.29
 -4 -6 26 54.52 8.55
 4 -6 26 44.41 7.62
 -4 6 -26 48.81 7.52
 -4 6 -26 47.15 8.53
 4 -6 26 35.22 8.7
 4 6 -27 2.6 4.63
 -4 -6 27 3 5.69
 4 -6 27 7.22 4.79
 -4 6 -27 -2.67 5.23
 -4 6 -27 1.45 5.06
 4 -6 27 1.81 6.72
 4 6 -28 39.01 7.58
 4 -6 28 43.56 8.19
 -4 -6 28 45.48 8.76
 -4 6 -28 49.58 8.64
 -4 6 -28 56.38 9.11
 4 -6 28 50.14 10.31
 4 6 -29 6.93 5.63
 -4 6 -29 1.42 4.96
 4 -6 29 4.68 5.05
 -4 -6 29 -1.63 5.81
 -4 6 -29 3.21 6.52
 4 -6 29 -1.91 6
 4 -7 0 287.69 19.66
 4 -7 0 313.07 20.17
 4 -7 -1 6.57 4.91
 4 -7 1 10.43 4.68
 4 -7 1 26.16 6.16
 4 -7 -1 17.12 5.47
 4 -7 2 140.46 12.86
 4 -7 -2 150.36 13.11
 4 -7 2 176.37 13.61
 4 -7 -2 155.2 13.44
 -4 7 -2 148.37 10.77
 -4 7 -3 29.26 5.1
 4 -7 3 36.16 6.9
 4 -7 -3 34.28 7.03
 4 -7 -3 30.24 6.22
 4 -7 3 27.05 5.95
 -4 7 -4 40.81 5.63
 4 -7 -4 40.77 7.1
 4 -7 4 33.22 6.22
 4 -7 -4 36.73 6.95
 4 -7 4 55.15 7.79
 4 -7 5 1.27 4
 4 -7 -5 -5.24 4.24
 -4 7 -5 -0.81 3.5
 4 -7 5 -3.8 4.1
 4 -7 -5 1.31 4.23
 4 -7 6 65.48 8.69
 4 -7 -6 58.61 8.37
 4 -7 -6 79.23 9.04
 4 -7 6 82.8 9.43
 -4 7 -6 68.56 7.24
 4 7 -7 18.02 4.49
 4 -7 -7 19.41 5.64
 4 -7 7 9.97 4.94
 -4 7 -7 18.06 4.32
 4 -7 7 12.44 5.27
 4 -7 -7 20.63 5.78
 4 -7 -8 182.02 14.4
 4 -7 8 170.28 13.91
 4 -7 8 165.01 13.68
 4 -7 -8 169.86 14.11
 4 7 -8 184.13 12.92
 -4 7 -8 196.35 12.72
 4 7 -9 3.69 3.43
 4 -7 9 10.99 4.71
 4 -7 -9 3.8 5.16
 -4 7 -9 -2.54 3.66
 4 -7 -9 11.37 5.14
 4 -7 9 8.54 4.35
 4 -7 10 143.8 12.66
 4 -7 -10 158.94 13.26
 -4 7 -10 162.08 11.61
 4 -7 10 146.44 12.84
 4 -7 -10 149.96 13.02
 4 7 -10 170.6 12.06
 4 -7 -11 16.04 5.24
 4 -7 11 28.72 6.2
 4 -7 11 23.96 5.88
 -4 7 -11 37.15 5.62
 4 7 -11 27.7 5.44
 4 7 -12 34.09 5.81
 4 -7 -12 37.68 6.67
 4 -7 12 41.53 6.58
 4 -7 -12 43.76 7.14
 4 -7 12 51.13 7.43
 -4 7 -12 38.74 5.89
 4 -7 12 58.56 8.26
 4 -7 13 16.48 5.11
 4 -7 -13 10.76 4.96
 4 -7 -13 7.17 4.46
 4 -7 13 14.14 5.12
 -4 7 -13 8.3 3.78
 4 7 -13 12.89 4.67
 4 -7 -14 14.09 4.68
 4 -7 14 19.82 5.59
 4 -7 14 28.02 5.93
 4 -7 -14 15.29 5
 -4 7 -14 17.03 4.72
 4 7 -14 23.21 5.51
 4 7 -15 -4.13 4.4
 4 -7 -15 3.46 4.37
 4 -7 15 -1.16 4.38
 4 -7 15 2.32 4.03
 4 -7 -15 3.47 4.29
 -4 7 -15 0.97 3.47
 4 -7 15 -2.88 4.78
 4 7 -16 39.1 6.62
 4 -7 -16 40.73 6.84
 4 -7 16 51.7 7.39
 4 -7 -16 53.32 7.45
 4 -7 16 61.05 7.84
 -4 7 -16 65.17 7.51
 4 -7 16 53.63 8.54
 4 -7 17 3.43 4.33
 -4 -7 17 7.23 3.91
 4 7 -17 5.4 4.17
 4 -7 17 2.28 3.98
 4 -7 -17 1.11 4.19
 4 -7 -17 1.11 3.95
 -4 7 -17 6.21 4.07
 4 -7 17 3.07 4.97
 4 -7 18 81.95 9.21
 -4 -7 18 90.21 9.3
 4 7 -18 97.15 9.72
 4 -7 18 74.93 9.31
 4 -7 -18 88.79 9.22
 4 -7 -18 88.03 9.08
 4 -7 18 85.31 11.14
 -4 7 -18 87.66 9.16
 4 -7 19 7.93 4.77
 4 -7 -19 9.52 4.09
 -4 -7 19 11.2 5
 -4 7 -19 8.87 4.66
 4 -7 19 9.77 5.93
 4 7 -19 6.93 4.93
 4 -7 -19 2.13 3.71
 4 -7 19 7.95 4.63
 4 -7 -20 37.17 6.15
 4 -7 20 45.33 6.93
 -4 -7 20 24.6 5.94
 -4 7 -20 28.7 6.31
 4 -7 20 36.81 8.08
 4 7 -20 41.32 7.1
 4 -7 -20 42.55 6.73
 4 -7 20 28.38 5.89
 4 -7 -21 17.11 4.94
 4 -7 21 4.54 4.5
 4 -7 21 18.94 7.03
 -4 7 -21 11.89 5.11
 4 -7 21 21.59 5.63
 4 -7 -21 15.18 4.61
 4 7 -21 19.29 5.4
 -4 -7 21 19.56 5.7
 -4 7 -22 -2.47 4.76
 4 7 -22 1.23 4.3
 4 -7 22 8.86 6.3
 -4 -7 22 5.1 4.23
 -4 7 -23 8.95 5.37
 4 7 -23 -1.27 4.51
 4 -7 23 5.45 6.61
 -4 -7 23 6.66 4.85
 4 -7 24 5.59 6.2
 4 7 -24 9.08 5.29
 -4 7 -24 9.28 5.66
 -4 -7 24 8.35 4.96
 4 -7 25 3.82 6.5
 4 7 -25 -1.33 4.43
 -4 7 -25 -1.38 5.32
 -4 -7 25 8.7 5.49
 4 -7 26 31.38 8.55
 -4 -7 26 27.26 7.01
 4 7 -26 26.02 6.9
 -4 7 -26 20.13 6.66
 4 -8 0 161.45 14.6
 4 -8 0 154.91 14.39
 4 -8 1 9.19 5.21
 4 -8 -1 9.25 5.25
 -4 8 -1 -0.89 3.5
 4 -8 1 6.11 5.44
 4 -8 -1 7.69 5.71
 -4 8 -2 123.41 10.24
 4 -8 2 116.95 12.29
 4 -8 -2 123.11 12.84
 4 -8 2 126.38 12.77
 4 -8 -2 137.31 13.21
 -4 8 -3 1.8 3.73
 4 -8 3 3.02 5.49
 4 -8 -3 9.22 5.71
 4 -8 3 3.03 5.39
 4 -8 -3 12.33 5.25
 -4 8 -4 44.6 6.11
 4 -8 -4 39.96 7.74
 4 -8 4 39.01 7.65
 4 -8 4 31.43 7.13
 4 -8 -4 42.93 8.13
 -4 8 -5 0.92 3.66
 4 -8 5 1.49 4.55
 4 -8 -5 1.53 4.82
 4 -8 -5 -1.53 4.53
 4 -8 5 -1.48 4.54
 4 8 -5 1 4.2
 -4 8 -6 58.88 7.25
 4 -8 6 73.51 9.66
 4 -8 -6 63.85 9.51
 4 -8 -6 47 8.64
 4 -8 6 57.22 8.73
 4 8 -6 68.64 7.83
 -4 8 -7 3.7 4.35
 4 -8 -7 13.53 5.58
 4 -8 7 2.9 4.32
 4 -8 7 2.91 4.83
 4 -8 -7 4.52 5.13
 4 8 -7 6.11 4.21
 4 -8 8 129.55 12.49
 4 -8 -8 123.86 12.39
 -4 8 -8 125.26 10.31
 4 -8 -8 136.95 13.08
 4 8 -8 122.77 10.72
 4 -8 8 106.33 11.57
 -4 8 -9 -2.85 4.11
 4 -8 9 4.26 4.94
 4 -8 -9 -2.94 4.88
 4 -8 -9 10.31 5.89
 4 -8 9 -1.42 4.23
 4 -8 -10 129.04 13
 4 -8 10 140.38 12.91
 4 -8 -10 127.9 12.84
 4 -8 10 135.27 12.7
 -4 8 -10 124.01 10.98
 4 8 -10 142.25 11.48
 -4 8 -11 10.84 4.59
 4 -8 11 15.34 5.59
 4 -8 11 12.5 5.67
 4 -8 -11 14.28 5.32
 4 8 -11 12.93 4.76
 4 -8 -11 7.16 5.12
 -4 8 -12 61.97 7.34
 4 -8 12 42.72 7.56
 4 -8 12 46.7 7.94
 4 -8 -12 43.54 7.83
 4 8 -12 57.87 7.46
 4 -8 -12 31 7.05
 -4 8 -13 1.02 3.86
 4 -8 13 5.45 4.53
 4 -8 13 -1.36 4.94
 4 -8 -13 5.52 5.22
 4 -8 -13 1.39 4.48
 4 8 -13 1.11 3.79
 -4 8 -14 20.82 5.42
 4 -8 14 21.55 5.97
 4 -8 -14 21.67 6.33
 4 8 -14 27.13 5.99
 4 -8 -14 21.76 6.03
 4 -8 14 12.16 5.56
 4 -8 14 18.95 6.79
 4 8 -15 1.15 4.29
 4 -8 15 2.68 4.56
 4 -8 -15 3.98 5.3
 4 -8 -15 7.99 5.04
 4 -8 15 2.68 4.57
 -4 8 -15 8.53 4.62
 4 8 -16 51.82 7.6
 4 -8 -16 32.45 7.08
 4 -8 16 41.28 7.71
 4 -8 16 34.7 7.53
 4 -8 -16 41.72 7.43
 -4 8 -16 42.7 7.32
 -4 8 -17 -1.13 4.26
 4 -8 -17 5.09 4.91
 4 -8 17 5.3 4.62
 4 8 -17 3.64 4.85
 4 -8 -17 8.95 5.45
 4 -8 17 -3.99 5.4
 4 -8 17 6.93 6.3
 -4 8 -18 70.62 8.8
 4 -8 -18 82.2 9.49
 4 -8 18 70.08 9.38
 4 8 -18 64.6 8.72
 4 -8 18 59.62 8.65
 4 -8 -18 72.54 9.02
 4 -8 18 66.03 10.73
 -4 8 -19 -2.39 4.69
 4 -8 19 7.92 5.88
 4 -8 -19 7.32 4.88
 4 8 -19 5.1 5.1
 4 -8 -19 4.9 4.46
 4 -8 19 -1.32 4.71
 4 -8 19 7.33 6.08
 -4 8 -20 56.69 8.22
 4 -8 20 51.42 8.26
 4 -8 -20 45.33 7.26
 4 8 -20 61.09 8.65
 4 -8 -20 39.56 7.34
 4 -8 20 44.94 8.04
 4 -8 20 47.01 9.78
 4 8 -21 6.63 5.57
 -4 8 -21 11.44 5.89
 4 -8 21 3.96 5.54
 4 -8 -21 4.67 4.42
 4 -8 21 -5.29 5.1
 4 -8 -21 -3.52 4.61
 4 -8 21 17.39 7.45
 -4 -8 22 22.32 6.58
 -4 8 -22 15.78 5.98
 4 8 -22 13.53 5.54
 4 -8 22 19.79 8.47
 -4 -8 23 -1.45 4.8
 4 8 -23 2.77 4.6
 4 -8 23 2.03 7.23
 -4 8 -23 -2.71 5.13
 -4 9 0 31.23 5.96
 4 -9 0 21.15 6.9
 4 -9 0 37.17 8.29
 -4 9 -1 1.01 4.43
 4 -9 1 1.76 5.55
 4 -9 -1 -1.77 5.59
 4 -9 1 -1.76 5.97
 4 -9 -1 3.53 5.72
 4 -9 2 66.63 10.08
 4 -9 -2 47.92 8.93
 -4 9 -2 73.1 8.19
 4 9 -2 60.8 7.79
 4 -9 2 62.87 9.7
 4 -9 -2 70.7 10.49
 4 -9 3 13.91 5.77
 4 -9 -3 12.41 6.31
 -4 9 -3 -2.05 4.86
 4 9 -3 7.77 4.94
 4 -9 3 -3.46 6.03
 4 -9 -3 10.59 6.93
 4 -9 4 133.99 13.52
 4 -9 -4 121.38 13.24
 4 -9 -4 93.61 12.35
 4 -9 4 82.78 11.62
 -4 9 -4 132.42 10.93
 4 9 -4 118.3 10.7
 -4 9 -5 4.11 4.39
 4 -9 -5 8.79 6.12
 4 -9 5 13.67 6.47
 4 -9 5 1.7 5.36
 4 -9 -5 -1.75 5.03
 4 9 -5 1.12 4.09
 -4 9 -6 66.11 7.92
 4 -9 6 82.89 11.05
 4 -9 -6 73.17 10.83
 4 -9 6 77.52 10.43
 4 -9 -6 60.71 10.16
 4 9 -6 73.75 8.51
 4 -9 7 10.05 6.46
 4 -9 -7 3.45 5.73
 4 -9 7 8.35 6.44
 4 -9 -7 -5.16 5.26
 -4 9 -7 -3.12 4.57
 -4 9 -8 16.8 5.07
 4 -9 -8 23.91 7.45
 4 -9 8 28.17 7.64
 4 -9 8 37.98 7.99
 4 -9 -8 20.41 7.2
 4 9 -8 18.58 5.39
 -4 9 -9 -2.13 4.33
 4 -9 -9 1.69 5.16
 4 -9 9 -1.64 5.31
 4 -9 9 3.27 5.56
 4 -9 -9 8.4 5.98
 4 9 -9 3.52 4.85
 -4 9 -10 31.42 6.05
 4 -9 -10 29.97 7.79
 4 -9 10 37.3 8.05
 4 -9 -10 33.16 8.41
 4 -9 10 22.63 6.87
 4 9 -10 11.88 5.32
 -4 9 -11 1.09 4.14
 4 -9 11 11.24 5.96
 4 -9 -11 9.84 5.58
 4 -9 -11 -3.27 5.28
 4 -9 11 9.61 6.06
 4 9 -11 2.41 4.73
 -4 9 -12 55.52 7.7
 4 -9 12 57.21 9.06
 4 -9 -12 58.1 9.43
 4 -9 12 60.19 9.7
 4 -9 -12 57.87 9.54
 4 9 -12 58.68 8.16
 -4 9 -13 3.38 4.43
 4 -9 13 6.3 5.96
 4 -9 -13 1.58 5.13
 4 -9 13 4.71 5.22
 4 -9 -13 -1.58 5.11
 4 9 -13 8.68 4.96
 -4 9 -14 66.65 8.61
 4 -9 -14 59.19 9.12
 4 -9 14 67.26 9.87
 4 -9 14 56.11 9.05
 4 -9 -14 55.84 9.23
 4 9 -14 46.59 7.9
 4 -9 15 9.1 7.02
 -4 9 -15 -3.52 4.77
 4 -9 -15 3.06 5.32
 4 -9 15 1.55 5.64
 4 -9 15 4.64 5
 4 -9 -15 7.61 5.54
 4 9 -15 -1.29 4.98
 -4 9 -16 28.79 6.41
 4 -9 16 13.86 6.1
 4 -9 -16 23.96 6.81
 4 -9 16 27.64 7.52
 4 -9 -16 17.9 6.6
 4 9 -16 13.17 5.59
 -4 9 -17 -1.23 4.65
 4 -9 17 3.06 5.68
 4 -9 -17 4.41 5.23
 4 -9 17 6.11 5.67
 4 -9 -17 -2.92 4.97
 4 9 -17 -1.35 5.22
 4 -9 18 5.94 7.2
 4 9 -18 2.75 5.11
 -4 9 -18 11.33 5.04
 4 -9 18 13.69 6.19
 4 -9 -18 1.43 4.98
 4 -9 18 7.63 5.55
 4 -9 -18 -1.44 4.89
 -4 10 0 113.27 10.78
 4 -10 0 89.29 12.62
 4 -10 0 90.99 13.19
 4 10 -1 3.68 5.31
 4 10 1 2.44 4.71
 -4 10 -1 3.41 4.93
 -4 10 1 12.44 6.34
 4 -10 1 4.04 6.71
 4 -10 -1 -2.03 6.58
 4 -10 1 8.06 7.17
 4 -10 -1 8.1 7.52
 4 -10 2 74.4 11.68
 4 -10 -2 61.01 10.9
 4 -10 2 86.16 12.2
 4 -10 -2 87.13 12.59
 4 10 -2 92.31 9.79
 -4 10 -2 91.51 9.91
 4 -10 3 5.99 5.93
 4 -10 -3 2.03 6.74
 4 -10 3 17.91 7.39
 4 -10 -3 10.11 7.05
 4 10 -3 1.24 4.42
 -4 10 -3 9.17 5.58
 4 -10 4 53.29 10.5
 4 -10 -4 52.38 10.28
 4 -10 4 57.44 10.44
 4 -10 -4 56.61 10.54
 -4 10 -4 56.13 8.12
 4 -10 -5 12.06 7.31
 4 -10 5 -9.81 7.13
 4 -10 5 3.91 6.65
 4 -10 -5 -4.01 5.95
 4 10 -5 3.77 4.67
 -4 10 -5 2.3 4.82
 4 -10 -6 63.82 10.72
 4 -10 6 48.66 9.65
 4 -10 6 54.28 10.24
 4 -10 -6 79.49 11.84
 4 10 -6 46.9 7.88
 -4 10 -6 58.83 8.18
 4 -10 -7 3.95 6.22
 4 -10 7 9.63 6.39
 4 -10 7 -1.92 6.04
 4 -10 -7 5.9 6.85
 4 10 -7 7.68 5.21
 -4 10 -7 3.48 5.39
 4 -10 8 47.58 10.55
 4 -10 -8 91.97 12.19
 4 -10 8 92.87 12.25
 4 -10 -8 79.88 11.88
 4 10 -8 89.05 10.11
 -4 10 -8 95.05 10.16
 4 -10 9 15.06 7.39
 4 -10 -9 -1.93 6.25
 4 -10 9 -3.75 6.22
 4 -10 -9 -1.92 6.54
 4 10 -9 3.91 4.84
 -4 10 -9 1.19 5.37
 4 -10 10 66.95 10.79
 4 -10 -10 78.01 11.2
 4 -10 10 68.54 10.84
 4 -10 -10 83.35 11.84
 4 10 -10 95.18 10.3
 -4 10 -10 67.36 8.94
 4 -10 11 1.84 5.8
 4 -10 -11 7.49 6.22
 -4 10 -11 8.49 6.04
 4 -10 11 7.33 6.8
 4 -10 -11 3.73 6.92
 4 10 -11 1.34 4.76
 -5 0 0 0.2 0.52
 5 0 0 -2.06 2.34
 5 0 0 2.07 2.35
 -5 0 0 -1.07 1.54
 -5 0 1 1.03 1.49
 5 0 -1 -2.78 2.96
 5 0 1 2.75 2.45
 -5 0 -1 -0.36 1.46
 5 0 -1 0.69 2.23
 5 0 1 1.36 2.21
 -5 0 -2 417.72 20.14
 5 0 -2 421.4 22.08
 5 0 2 452.46 22.25
 5 0 -2 425.58 22.08
 5 0 2 441.08 22.14
 -5 0 -3 0.39 1.52
 5 0 3 1.4 2.33
 5 0 -3 -0.7 2.54
 5 0 3 0.67 2.6
 5 0 -3 2.77 2.57
 5 0 3 8.04 2.98
 -5 0 -4 32.18 3.45
 5 0 4 32.22 4.41
 5 0 -4 32.05 4.32
 5 0 4 27.33 4.12
 5 0 4 39.73 4.7
 5 0 -4 36.7 4.54
 -5 0 -5 2.12 1.72
 5 0 5 1.4 2.32
 5 0 5 3.29 2.13
 5 0 -5 -0.7 2.31
 5 0 -5 2.76 2.56
 5 0 5 -0.65 2.33
 5 0 6 157.96 10.37
 -5 0 -6 160.49 9.37
 5 0 6 161.86 10.67
 5 0 6 163.54 10.52
 -5 0 -7 -0.47 1.8
 5 0 7 0.7 2.42
 5 0 7 1.91 2.12
 5 0 7 0.63 2.35
 5 0 8 206.94 12.89
 -5 0 -8 226.62 12.05
 5 0 8 216.49 12.68
 5 0 8 224.51 12.81
 5 0 8 206.9 9.96
 5 0 9 -0.62 2.24
 5 0 9 1.21 1.15
 -5 0 -9 -0.52 1.85
 5 0 9 -1.23 2.49
 5 0 9 -1.38 2.66
 5 0 10 66.76 6.08
 5 0 10 69.05 6.1
 5 0 10 73.04 4.52
 5 0 11 -0.59 2.4
 5 0 11 2.59 2.21
 5 0 11 -1.78 2.21
 5 0 11 -0.27 1.2
 5 0 12 215.74 11.35
 5 0 12 230.17 13.02
 5 0 12 221.67 12.94
 5 0 -12 229.89 11.92
 5 0 12 250.09 13.88
 5 0 13 -2.86 2.55
 5 0 13 -0.34 1.4
 5 0 -13 -1.58 2.07
 5 0 13 1.14 1.89
 -5 0 -13 1.97 2.43
 5 0 13 -0.58 2.22
 5 0 14 33.85 4.67
 5 0 14 24.97 3.13
 5 0 -14 22.17 3.12
 5 0 14 28.58 3.77
 -5 0 -14 28.72 4.33
 5 0 14 28.29 3.94
 5 0 15 -0.79 2.62
 5 0 15 0.43 1.76
 5 0 15 -2.21 2.13
 5 0 15 -2.22 2.14
 5 0 -15 2.13 1.76
 -5 0 -15 3.75 2.84
 5 0 -16 111.62 7.33
 5 0 16 115.92 8.03
 5 0 16 103.15 7.72
 5 0 16 113.27 7.62
 5 0 16 123.23 9.39
 -5 0 -16 106.05 9.01
 5 0 17 -2.59 3.08
 5 0 17 0.54 2.45
 -5 0 -17 -0.86 2.85
 5 0 17 -1.52 2.13
 5 0 -17 0.46 2.04
 5 0 17 -2.68 2.73
 5 0 18 -0.91 3.15
 5 0 18 -0.53 2.32
 -5 0 -18 -1.84 3.28
 5 0 18 1.1 1.96
 5 0 18 -0.53 2.15
 5 0 -18 -0.49 2.63
 5 0 19 -2.08 2.28
 -5 0 -19 -1.94 3.66
 5 0 19 -1.56 2.35
 5 0 19 1.89 3.14
 5 0 20 72.82 7.54
 -5 0 -20 45.92 6.68
 5 0 21 -1.37 2.44
 5 0 21 -5.12 3.56
 -5 0 -21 -1.08 3.75
 5 0 22 18.35 3.97
 5 0 22 20.19 4.87
 -5 0 -22 21.59 5.53
 5 0 23 -1.56 2.84
 5 0 23 1.1 3.57
 5 0 24 31.55 5.26
 5 0 24 35.38 6.03
 5 0 25 4.39 3.32
 5 0 25 -3.54 4.11
 5 0 26 15.72 4.72
 5 0 26 24.39 5.63
 5 0 27 -0.97 3.38
 5 0 27 5.03 4.38
 5 0 28 14.25 4.37
 5 0 28 10.34 4.73
 5 0 29 3.19 4.25
 5 0 29 -3.99 4.73
 5 0 -30 20.73 5.73
 5 0 30 25.43 5.69
 5 0 30 16.41 5.89
 5 0 -31 -3.58 4.52
 5 0 31 1.15 4.09
 5 0 31 -1.4 4.88
 5 0 -32 3.7 4.39
 5 0 32 -1.19 4.06
 5 0 32 -7.19 5.54
 5 0 -33 -2.56 5.11
 5 0 33 -7.39 4.39
 5 0 33 -7.36 5.79
 -5 -1 0 0.87 1.48
 -5 1 0 0.41 1.8
 -5 -1 -1 554.78 24.1
 -5 -1 1 590.98 24.06
 -5 1 -1 556.6 24.84
 -5 1 -2 -2.35 1.67
 -5 1 -2 1.3 1.93
 -5 -1 2 -0.83 1.93
 -5 -1 -2 2.54 1.49
 -5 -1 2 1.57 0.61
 -5 -1 -3 83.77 5.37
 -5 -1 3 78.94 4.89
 -5 1 -3 82.79 5.87
 5 -1 3 80.27 6.88
 -5 -1 3 70.94 4
 -5 1 -3 76.17 4.38
 5 -1 4 1.41 2.4
 5 -1 -4 -2.06 2.39
 -5 -1 4 1.91 1
 -5 1 -4 1.32 1.1
 -5 -1 -4 2.13 1.59
 -5 1 -4 0.46 1.79
 5 -1 5 7.04 2.73
 -5 1 -5 5.46 1.34
 -5 -1 5 7.58 1.48
 -5 -1 -5 6.48 1.9
 -5 1 -5 9.97 2.51
 5 -1 6 4.91 2.21
 -5 1 -6 0.49 1.82
 -5 -1 -6 0.41 1.46
 -5 1 -6 2.87 1.22
 -5 1 -7 202.54 10.44
 -5 -1 -7 172.92 9.68
 5 -1 7 176.34 11.14
 5 1 7 156.7 7.32
 5 -1 8 9.76 3.5
 -5 -1 -8 11.29 2.62
 5 1 8 10 1.23
 -5 -1 -9 456.12 22.63
 5 1 9 446.03 20.39
 5 -1 9 487.72 21.23
 5 -1 9 527.45 24.26
 -5 -1 -10 15.19 3.08
 5 -1 10 17.22 3.56
 5 1 10 13.41 1.9
 5 -1 10 17.88 2.37
 5 -1 11 219.02 12.48
 -5 -1 -11 190.98 11.58
 5 -1 11 196.13 12.06
 5 -1 11 180.22 9.98
 5 1 11 189.26 9.65
 5 -1 12 11.44 3.34
 5 1 12 14.19 3.13
 5 1 12 16.48 2.32
 5 1 12 16.95 3.49
 5 -1 12 18.35 3.77
 5 -1 12 17.2 2.62
 -5 1 -12 22.56 3.77
 5 -1 -12 15.87 2.22
 5 1 12 17.41 3.4
 5 -1 13 21.84 4.14
 5 1 13 15.14 2.51
 5 1 13 12.71 3.24
 5 1 13 14.8 3.2
 5 -1 13 16.2 3.69
 5 -1 13 24.86 2.96
 -5 1 -13 20.39 3.89
 5 1 -13 17.7 3.09
 5 -1 -13 22.28 2.6
 5 1 13 23.5 3.57
 5 -1 -14 15.79 2.46
 -5 -1 -14 7.29 3.15
 5 -1 14 18.98 3.93
 5 1 14 9.69 2.27
 5 1 14 15.52 3.64
 5 1 14 10.43 2.74
 5 -1 14 8.7 3.07
 -5 1 -14 22.99 4.06
 5 -1 14 12.9 2.45
 5 1 14 17.8 3.23
 5 -1 -15 13.45 2.38
 -5 -1 -15 24.08 4.31
 5 -1 15 14.95 3.79
 5 1 15 12.05 2.56
 5 1 15 10.04 3.54
 5 1 15 10.2 2.85
 5 -1 15 18.57 3.56
 -5 1 -15 18.95 3.94
 5 -1 15 18.08 2.94
 5 1 15 10.68 2.73
 5 -1 16 7.22 3.13
 5 1 16 4.4 2.59
 -5 -1 -16 4.13 3.13
 -5 1 -16 4.8 3.09
 5 -1 16 7.82 3.66
 5 1 16 7.57 2.52
 5 1 16 3.23 3.18
 5 1 16 3.88 2.48
 5 -1 16 4.89 2.33
 5 -1 -16 7.27 2.12
 5 -1 17 161.02 10.56
 5 1 17 176.16 10.21
 5 -1 17 149.82 9.65
 5 1 17 144.6 9.52
 5 1 17 158.84 9.86
 5 -1 17 149.88 11.36
 5 1 17 158.43 11.39
 -5 -1 -17 162.66 11.82
 -5 1 -17 148.27 11.22
 5 -1 -17 153.73 8.9
 5 1 18 15.4 3
 5 -1 18 21.8 4.66
 5 1 18 20 3.42
 5 1 18 9.67 3.39
 5 -1 -18 19.04 2.81
 5 -1 18 12.18 3.36
 -5 1 -18 18.87 4.47
 -5 -1 -18 15.87 4.75
 5 1 18 15.81 3.15
 -5 1 -19 195.99 13.97
 5 -1 19 189.52 13.94
 5 1 19 214.56 13.96
 5 1 -19 214.5 12.34
 5 1 19 205.32 11.78
 5 1 19 197.77 11.7
 5 -1 20 11.24 3
 5 1 20 8.59 3.79
 5 -1 20 16.43 4.91
 5 1 -20 14.76 3.27
 -5 1 -20 22.41 5.27
 5 1 21 30.81 5.38
 5 -1 21 31.27 4.7
 5 -1 21 35.19 5.86
 5 1 -21 35.12 4.54
 -5 1 -21 28.25 5.8
 5 -1 22 6.08 3
 5 1 22 5.06 3.04
 5 1 22 2.07 3.68
 5 -1 22 3.32 4.03
 5 1 -22 11.97 3.28
 -5 1 -22 7.97 4.56
 5 -1 23 4.87 3.14
 5 1 23 6.13 3.18
 5 1 23 9.64 4.29
 5 -1 23 2.29 4
 5 1 -23 7.65 3.06
 -5 1 -23 8.33 4.68
 5 -1 24 2.59 3.21
 5 1 24 7.29 3.66
 5 1 24 -1.11 3.69
 5 -1 24 8.3 4.49
 5 1 -24 11.62 3.54
 -5 1 -24 -1.25 4.26
 5 -1 25 34.7 5.79
 5 1 25 39.26 5.61
 5 1 25 25.28 5.62
 -5 1 -25 22.32 6.15
 5 -1 25 28.18 6.11
 5 1 -25 41.17 5.26
 -5 1 -26 8.25 5
 5 1 -26 2.39 3.23
 5 -1 -26 -1.85 3.7
 5 -1 26 6.31 4.78
 5 -1 26 7.71 3.92
 5 1 26 4.48 3.64
 5 1 26 4.75 4.04
 5 1 -27 68.69 7.13
 5 -1 27 71.01 8.03
 5 1 27 71.05 8.79
 5 1 27 78.81 7.98
 5 -1 27 54.69 8.34
 5 -1 -27 63.7 7.52
 5 -1 28 8.52 4.48
 5 1 28 6.31 4.61
 5 1 28 12.73 4.25
 5 -1 28 8.05 4.79
 5 -1 -28 9.04 4.42
 5 -1 29 28.96 6
 5 1 29 41.57 7.13
 5 1 29 51.05 7
 5 -1 -29 41.8 6.77
 5 -1 29 31.7 7.19
 5 -1 30 7.09 5.16
 5 -1 -30 5.43 4.28
 5 -1 30 10.46 4.81
 5 1 30 9.34 5.15
 5 1 30 3.18 3.87
 5 -1 31 1.45 5.38
 5 -1 -31 5.62 4.34
 5 -1 31 8.47 4.84
 5 1 31 8.22 4.88
 5 1 31 1.1 3.84
 5 -1 -32 1.16 4.57
 5 -1 32 1.26 4.17
 -5 -1 32 -1.5 5.56
 5 1 32 5.61 5
 5 1 32 1.14 4.05
 5 1 -32 5.22 4.74
 5 -1 32 -1.49 5.06
 5 -1 -33 -1.2 4.8
 5 -1 33 1.3 4.32
 -5 -1 33 4.64 5.51
 5 1 33 2.87 4.77
 5 1 -33 1.35 5.19
 5 -1 33 1.52 4.92
 -5 -2 0 0.88 1.07
 5 -2 0 -0.38 1.51
 -5 -2 1 17.79 2.03
 -5 -2 -1 16.82 2.12
 5 -2 -1 20.79 2.67
 -5 2 -1 16.02 2.96
 5 -2 1 19.09 2.92
 -5 -2 2 276.3 12.52
 -5 -2 -2 262.64 12.96
 -5 -2 3 36.49 2.8
 -5 -2 -3 35.37 3.24
 -5 -2 3 37.23 2.53
 -5 -2 4 39.07 3.04
 -5 -2 -4 43.84 3.8
 -5 -2 4 43.89 2.97
 -5 -2 5 39.02 2.99
 -5 -2 -5 39.44 3.73
 -5 -2 5 42.21 3.06
 -5 -2 -6 156.75 8.96
 -5 -2 6 145.59 7.84
 -5 -2 -7 18.18 3
 -5 -2 7 13.62 2.1
 -5 2 8 137.15 7.16
 -5 -2 8 125.2 7.48
 -5 -2 -8 124.14 8.48
 -5 2 -9 4.77 2.44
 -5 -2 9 4.17 1.84
 -5 2 9 6.64 1.55
 -5 -2 -9 7.68 2.52
 -5 2 10 80.19 4.79
 5 -2 10 85 7.18
 -5 2 -10 90.08 7.12
 -5 -2 -10 77.6 6.78
 -5 -2 10 86.18 6.09
 5 -2 11 22.95 2.97
 -5 2 11 19.5 2.02
 5 -2 11 13.64 3.39
 -5 2 -11 26.65 4.03
 5 -2 -11 21.29 2.22
 -5 -2 -11 17.2 3.48
 5 -2 -12 152.53 7.83
 -5 2 12 146.7 7.39
 5 -2 12 145.05 10.59
 -5 2 -12 184.05 10.89
 5 -2 12 162.98 9.19
 -5 2 -13 47.03 5.51
 5 -2 13 52.37 4.61
 5 -2 -13 41.97 3.35
 5 2 -13 55.86 5.11
 5 -2 13 48.42 6.09
 5 -2 14 8.56 2.4
 -5 2 -14 8.99 3.4
 5 -2 -14 10.3 1.79
 5 2 -14 7.81 2.58
 -5 -2 14 9.22 3.08
 5 -2 14 6.67 3.24
 5 -2 15 5.54 2.34
 5 -2 15 4.37 3.5
 5 2 -15 1.16 2.69
 5 -2 16 76.61 7.96
 5 2 -16 89.15 7.16
 -5 2 -16 103.22 8.53
 -5 2 -17 0.87 3.22
 5 2 -17 3.72 2.76
 5 -2 17 0.95 3.08
 -5 -2 17 3.09 2.81
 -5 2 -18 -3.65 3.17
 5 -2 18 -0.99 3.45
 -5 -2 18 0.83 2.81
 5 2 -18 -0.64 2.43
 -5 -2 19 -0.88 2.85
 5 2 -19 1.34 2.78
 5 -2 19 3.28 2.58
 5 -2 19 -3.09 3.42
 -5 2 -19 -0.96 3.55
 -5 -2 20 62.62 7.29
 5 -2 20 66.69 6.56
 5 2 -20 70.87 6.8
 5 -2 20 69.49 8.23
 -5 2 -20 73.8 7.91
 5 -2 21 13.51 3.75
 5 2 -21 13.17 3.93
 -5 -2 21 15.81 4.5
 5 -2 21 16.63 4.7
 -5 2 -21 18.18 5
 5 -2 22 10.41 3.46
 5 2 -22 15.88 3.77
 -5 -2 22 22.9 5.1
 5 -2 -22 12.21 3.66
 5 -2 22 13.75 4.69
 -5 2 -22 13.58 4.79
 5 -2 23 22.12 4.57
 5 2 -23 13.34 4.02
 -5 -2 23 7.65 4.16
 5 -2 -23 15.84 4.06
 5 -2 23 2.37 3.86
 -5 2 -23 7.22 4.75
 5 -2 24 21.66 4.67
 5 2 -24 23.7 4.57
 -5 -2 24 16.03 5.24
 5 -2 -24 19 4.24
 5 -2 24 15.93 5.13
 -5 2 -24 26.67 6.17
 5 -2 25 1.91 3.61
 5 2 -25 0.85 3.22
 -5 -2 25 3.59 4.26
 5 -2 -25 4.99 3.75
 5 -2 25 -1.26 3.75
 -5 2 -25 -1.32 4.7
 -5 -2 26 14.97 5.27
 5 2 -26 14.18 4.35
 5 -2 26 8.07 3.86
 5 -2 -26 14.77 4.36
 5 -2 26 16.96 5.24
 -5 2 -26 19.29 6.25
 -5 -2 27 -2.59 4.19
 5 -2 27 2.12 3.86
 5 2 -27 -0.92 3.82
 5 -2 -27 -1.81 3.43
 5 -2 27 -1.34 4.11
 -5 2 -27 -2.89 4.79
 -5 2 -28 12.06 6.03
 5 2 -28 5.76 3.71
 5 -2 28 1.11 3.98
 -5 -2 28 5.38 4.8
 5 -2 28 5.54 5.15
 5 -2 -28 15.08 4.38
 5 2 -29 -1 3.84
 5 -2 29 -1.17 4.06
 -5 -2 29 5.58 5.18
 5 -2 29 2.85 4.85
 5 -2 -29 -0.98 3.98
 5 2 -30 26.76 5.68
 5 -2 30 31.73 6.46
 -5 -2 30 15.86 5.73
 5 -2 30 17.63 6.32
 5 -2 -30 16.29 4.97
 5 2 -31 -1.07 4.48
 5 -2 -31 1.06 4.31
 5 -2 31 4.53 5.37
 -5 -2 31 11.92 5.64
 5 -2 31 -1.27 4.9
 5 -2 -32 4.4 4.55
 5 -2 32 -1.55 5.27
 -5 -2 32 -6.15 5.93
 5 -2 32 -2.64 4.39
 5 -2 -33 5.68 4.7
 5 -2 33 1.59 5.14
 -5 -2 33 -4.76 5.4
 5 -2 33 1.37 5.07
 5 -3 0 9.51 3.68
 5 -3 0 1.38 1.71
 5 -3 0 7.08 3.6
 5 -3 0 5.99 2.52
 5 -3 1 2167.88 95.2
 5 -3 -1 2074.83 95.01
 5 -3 1 2148.47 95.2
 5 -3 -1 2080 95.06
 5 -3 -1 2207.85 92.45
 5 -3 1 2123.98 92.74
 5 3 1 2258.18 90.98
 5 -3 1 2156.58 91.4
 5 -3 2 7.04 3.7
 5 -3 -2 12.78 3.73
 5 -3 -2 13.47 3.84
 5 -3 2 16.33 3.98
 5 3 3 1113.93 45.18
 -5 3 -3 1017.83 47.64
 5 -3 -3 1079.53 46.33
 5 -3 3 1039.93 49.15
 5 -3 -3 1001.76 49.12
 5 -3 3 1083.1 49.39
 5 -3 -3 996.16 49.11
 5 -3 -4 3.23 1.73
 5 3 4 -0.87 1.49
 5 -3 4 -0.77 2.62
 5 -3 -4 2.4 2.91
 -5 3 -4 -2.82 2.68
 5 -3 4 6.89 3.11
 5 -3 -4 3.97 2.83
 -5 3 -5 839.99 38.52
 5 -3 5 766.49 39.33
 5 -3 -5 829.21 39.88
 5 -3 5 825.64 39.64
 5 -3 -5 847.94 40.01
 5 3 5 848.59 35.83
 -5 -3 5 866.36 36.6
 -5 -3 6 5.11 1.81
 5 -3 -6 15.96 3.67
 5 -3 6 10.58 3.38
 -5 3 -6 7.07 2.99
 5 -3 6 18.08 4.01
 5 -3 -6 9.5 3.39
 -5 3 -7 1238.54 48.46
 -5 -3 7 1059.76 44.51
 5 -3 7 1261.43 49.66
 5 -3 -7 1231.85 49.87
 -5 -3 7 1247.74 46.5
 5 -3 7 1295.11 49.83
 5 -3 -7 1246.7 49.99
 -5 -3 8 3.94 1.45
 -5 -3 8 5.46 2.12
 5 -3 -8 6.29 3.31
 5 -3 8 7.37 3.05
 5 -3 -8 7.91 3.48
 5 -3 8 4.44 3.35
 -5 3 -8 6.28 2.92
 -5 -3 9 1677.19 69.17
 -5 3 -9 1735.67 70.95
 -5 -3 9 1510.12 67.57
 5 -3 9 1594.06 71.2
 5 -3 -9 1619.29 71.66
 5 -3 9 1631.53 71.12
 5 -3 -9 1691.86 71.84
 5 -3 9 1635.76 71.33
 5 -3 10 12.64 3.45
 5 -3 10 7.96 3.31
 5 -3 -10 7.8 3.48
 5 -3 -10 6.21 3.31
 5 -3 10 5.05 2.89
 -5 3 -10 7.37 3.15
 5 -3 -11 1112.77 49.03
 5 -3 11 1110.13 48.63
 5 -3 11 1047.69 48.81
 5 -3 -11 1078.59 48.84
 5 -3 11 1080.07 48.49
 -5 3 -11 1070.1 48.25
 -5 -3 11 1001.48 45.48
 5 -3 12 2.47 2.93
 -5 3 -12 10.11 3.17
 5 -3 -12 0.77 2.54
 5 -3 12 -0.71 2.46
 5 -3 -12 4.58 3.3
 5 -3 12 2.12 2.83
 5 -3 -13 473.88 23.68
 5 -3 13 437.06 23.08
 5 3 -13 452.32 22.73
 -5 3 -13 449.89 23.42
 5 -3 13 432.64 23.92
 5 -3 -13 428.39 23.19
 5 -3 13 473.01 23.32
 5 -3 -13 460.74 23.59
 5 -3 -14 11.15 3.24
 5 -3 14 12.5 3.4
 5 -3 14 4.51 3.09
 5 -3 14 9.74 3.29
 5 -3 -14 10.44 3.3
 5 -3 -14 16.91 3.92
 5 3 -14 6.46 2.78
 -5 3 -14 8.63 3.37
 5 -3 15 406.48 23.19
 5 -3 -15 430.96 22.38
 5 -3 -15 431.26 22.38
 5 -3 15 418.24 21.93
 5 -3 -15 454.2 22.52
 5 3 -15 410.88 21.71
 5 -3 -15 417.35 20.52
 -5 3 -15 438.44 22.89
 5 -3 15 421.05 22.01
 5 -3 -16 18.21 3.84
 5 -3 16 19.16 4.27
 5 -3 16 21.31 4.01
 5 -3 -16 18.75 4.02
 5 -3 -16 17.36 4.17
 5 -3 16 15.11 3.77
 5 -3 16 8.82 3.97
 -5 3 -16 13.73 4.32
 5 3 -16 13.04 3.8
 5 -3 16 14.15 3.29
 -5 -3 16 16.4 3.76
 5 -3 17 612.31 31.47
 5 -3 -17 612.17 31.19
 5 -3 -17 693.37 31.63
 5 -3 17 646.69 33.19
 5 3 -17 653.32 31.29
 -5 -3 17 629.91 31.6
 5 -3 17 661.04 31
 5 -3 17 660.67 31.26
 5 -3 -17 591.29 30.89
 5 -3 17 660.25 31.24
 -5 3 -17 682.5 32.8
 5 3 -18 5.84 3.21
 5 -3 -18 9.33 3.46
 5 -3 18 2.26 3.22
 5 -3 -18 9.04 3.35
 5 -3 18 1.36 2.99
 5 -3 -18 7.67 3.24
 -5 -3 18 3.3 3.57
 5 -3 18 0.68 2.86
 5 -3 18 3.43 3.31
 -5 3 -18 -0.94 3.5
 5 -3 18 8.48 4.45
 -5 3 -19 608.07 30.73
 5 -3 19 533.27 30.68
 5 -3 -19 563.17 28.34
 5 -3 19 607.74 28.65
 -5 -3 19 626.92 30.22
 5 -3 19 562.36 28.67
 5 3 -19 569.31 28.9
 5 -3 -19 533.99 28.42
 5 -3 19 574.44 28.92
 5 -3 19 631.35 28.84
 5 -3 -19 590.59 28.55
 5 3 -20 1.58 3.37
 5 -3 20 4.44 3.2
 5 -3 -20 6.36 3.15
 5 -3 -20 -2.68 2.49
 5 -3 20 -1.14 3.88
 -5 -3 20 3.76 3.76
 5 -3 20 -0.77 2.73
 5 -3 20 1.35 3.1
 -5 3 -20 1.03 3.75
 5 -3 20 -1.35 3.04
 5 -3 -20 4.69 2.82
 -5 -3 21 217.89 15.64
 5 -3 21 263.9 15.41
 5 -3 -21 243.05 14.15
 5 -3 -21 236.04 14.03
 5 -3 -21 250.75 14.63
 5 -3 21 224.35 16.65
 -5 3 -21 276.02 17.02
 5 3 -21 229.61 14.8
 5 -3 22 0.86 3.06
 -5 3 -22 6.8 4.21
 5 3 -22 -0.85 3.28
 5 -3 -22 3.33 3.01
 5 -3 22 6.07 4.23
 -5 -3 22 1.06 3.51
 -5 3 -23 101.59 10.5
 5 -3 23 107.94 10.98
 5 3 -23 93.76 8.75
 -5 -3 23 133.93 11.01
 5 -3 23 94.56 9.03
 -5 3 -24 7.56 4.96
 5 3 -24 14.5 4.16
 5 -3 24 2.59 4.81
 -5 -3 24 2.35 4.37
 5 -3 24 6.72 3.78
 -5 3 -25 159.31 13.39
 5 3 -25 126.68 10.94
 5 -3 25 128.24 12.71
 -5 -3 25 147.74 12.77
 5 -3 25 140.93 11.61
 5 -3 26 11.75 4.69
 -5 3 -26 -1.4 5.01
 5 3 -26 5.85 3.97
 5 -3 26 9.64 5.51
 -5 -3 26 2.58 4.39
 -5 3 -27 152.82 14.19
 5 -3 27 170.12 14.79
 -5 -3 27 174.63 14.42
 5 -3 27 159.33 12.96
 5 3 -27 152.72 12.31
 5 -3 28 2.35 3.91
 -5 3 -28 6.06 5.39
 5 3 -28 4.2 4.2
 -5 -3 28 1.4 4.64
 5 -3 28 5.83 5.52
 5 3 -29 105.81 10.15
 5 -3 29 88.52 11.21
 5 -3 29 112.19 11.02
 -5 -3 29 103.03 11.46
 -5 3 -29 99.59 12.07
 -5 3 -30 -4.94 5.73
 5 -3 30 -6.16 5.48
 -5 -3 30 -1.5 4.99
 5 -3 30 1.29 4.58
 5 3 -30 1.13 4.19
 5 -3 31 42.68 8.29
 -5 -3 31 40.43 8.32
 5 -3 31 30.83 6.8
 5 3 -31 46.6 7.36
 5 -3 32 4.86 5.24
 5 3 -32 1.2 4.56
 -5 -3 32 4.81 5.32
 5 -3 32 -5.57 5.07
 5 -4 0 1.79 2.9
 5 -4 0 2.69 3.33
 5 -4 -1 52.46 4.67
 5 -4 1 57.85 6.52
 5 -4 -1 58.41 6.57
 5 -4 1 61.55 6.7
 5 -4 -1 57.65 6.55
 5 -4 2 105.24 8.83
 5 -4 -2 88.32 8.32
 5 -4 -2 95.33 6.2
 -5 4 -2 92.65 7.31
 5 -4 2 106.3 8.89
 5 -4 -2 82.21 8.18
 5 -4 3 14.95 4.01
 5 -4 -3 9.95 3.53
 5 -4 -3 15.24 2.43
 -5 4 -3 12.39 3.13
 5 -4 -3 19.86 4.43
 5 -4 3 7.9 3.61
 5 4 3 13.5 1.6
 5 4 4 28.01 2.48
 -5 4 -4 27.84 4.15
 5 -4 -4 26.57 2.54
 5 -4 -4 19.01 4.25
 5 -4 4 29.65 4.98
 5 -4 -4 32.08 3.07
 5 -4 -4 25.28 4.74
 5 -4 4 37.44 5.3
 -5 4 -5 -1.28 2.52
 5 -4 -5 1.65 1.13
 5 -4 -5 -0.54 1.35
 5 -4 5 0.86 2.57
 5 -4 -5 1.8 2.76
 5 -4 -5 -0.9 2.85
 5 -4 5 -0.87 2.65
 5 -4 -6 96.66 5.96
 5 -4 -6 114.5 9.39
 5 -4 6 115.65 9.21
 5 -4 -6 120.51 9.56
 5 -4 6 106.3 8.94
 -5 4 -6 114.9 8.3
 5 -4 -7 32.25 5.46
 5 -4 -7 48.46 6.15
 5 -4 7 39.91 5.64
 -5 4 -7 35.3 4.83
 -5 -4 7 39.65 3.99
 -5 4 -8 62.85 6.05
 5 -4 -8 55.23 6.61
 5 -4 8 48 6.17
 5 -4 8 53.97 6.03
 5 -4 8 67.28 6.83
 5 -4 -8 63.37 6.85
 5 -4 -9 64.66 6.84
 5 -4 9 71.14 6.73
 5 -4 -9 72.72 7.36
 5 -4 9 69.97 6.83
 -5 4 -9 65.7 6.27
 5 -4 -9 51.92 3.1
 5 -4 9 70.05 6.92
 5 -4 10 51.16 5.88
 5 -4 -10 28.15 5.03
 5 -4 -10 36.92 2.67
 5 -4 10 38.25 5.24
 5 -4 -10 52.71 6.23
 5 -4 10 50.39 5.98
 -5 4 -10 46.42 5.63
 -5 4 -11 17.2 3.98
 5 -4 11 10.63 3.75
 5 -4 -11 24.4 4.57
 5 -4 -11 16.25 1.9
 5 -4 11 18.03 4.13
 5 -4 11 9.6 3.55
 5 -4 -11 15.67 3.93
 5 -4 -12 61.15 6.64
 5 4 -12 60.69 6.22
 -5 4 -12 50.91 6.09
 5 -4 12 59.33 6.51
 5 -4 12 52.97 6.55
 5 -4 12 52.68 6.3
 5 -4 -12 53.44 6.26
 5 -4 -13 0.85 3.16
 5 4 -13 0.73 2.75
 5 -4 13 -0.81 2.87
 -5 4 -13 -0.8 2.52
 5 -4 -13 -1.7 2.68
 5 -4 13 0.8 3.15
 5 -4 13 -1.91 3
 5 -4 14 -0.99 3.47
 5 4 -14 6.69 3.5
 5 -4 -14 4.2 3.31
 5 -4 14 11.21 3.52
 -5 4 -14 5.81 3.38
 5 -4 14 7.17 3.51
 5 -4 -14 6.72 3.31
 -5 -4 14 5.69 2.79
 5 -4 15 -1.04 3.53
 5 4 -15 2.28 3.16
 5 -4 -15 5.79 3.32
 5 -4 15 5.55 3.18
 5 -4 15 9.56 3.75
 5 -4 -15 11.6 3.85
 -5 -4 15 8.86 3.04
 -5 4 -15 5.17 3.57
 5 -4 16 72.56 7.15
 5 -4 16 72.14 8.2
 -5 -4 16 75.39 7
 -5 4 -16 67.17 7.52
 5 -4 16 87.28 7.68
 5 -4 -16 88.15 7.72
 5 -4 16 65.49 6.74
 5 -4 -16 77.33 7.46
 5 4 -16 79.65 7.33
 5 4 -17 27.18 4.89
 5 -4 17 37.46 5.2
 -5 -4 17 26.69 4.8
 5 -4 17 37.2 5.29
 5 -4 -17 24.07 4.61
 5 -4 -17 35.97 5.2
 5 -4 17 33.81 5.02
 -5 4 -17 32.74 5.53
 5 -4 17 34.64 6.07
 5 4 -18 -0.82 3
 5 -4 18 4.74 2.99
 5 -4 -18 -0.79 2.98
 5 -4 18 4.72 3.25
 -5 -4 18 1.68 3.12
 5 -4 -18 -4.03 3.79
 5 -4 18 0.79 2.8
 5 -4 -18 0.78 2.91
 -5 4 -18 -0.98 3.4
 5 -4 18 -1.16 3.85
 5 -4 19 22.8 5.2
 -5 -4 19 25.16 4.94
 5 -4 19 25.47 4.61
 5 -4 -19 18.39 4.21
 5 -4 -19 17.79 4.16
 5 -4 19 15.76 4.19
 5 -4 19 14.93 3.97
 5 -4 -19 31.52 4.76
 5 4 -19 22.92 4.54
 -5 4 -19 36.63 5.87
 5 -4 20 40.97 6.78
 -5 -4 20 28.86 5.46
 5 -4 20 40.38 5.72
 5 -4 -20 23.11 4.66
 5 -4 20 31.48 5.07
 5 -4 -20 26.52 4.63
 5 -4 20 33.75 5.09
 5 -4 -20 52.68 5.69
 5 4 -20 36.94 5.7
 -5 4 -20 20.19 5.79
 5 -4 21 1.28 4.26
 -5 -4 21 -1.02 3.79
 5 -4 21 9 4.06
 5 -4 -21 -3.16 3.52
 -5 4 -21 -1.11 4.03
 5 4 -21 1.83 3.96
 5 -4 -21 -1.47 2.56
 5 -4 -21 -0.74 2.7
 5 4 -22 -3.78 4.03
 5 -4 22 3.77 3.57
 5 -4 22 5.31 4.82
 -5 -4 22 6.52 4.26
 -5 4 -22 -2.31 4.37
 5 4 -23 -2.91 3.88
 5 -4 23 -0.99 3.38
 5 -4 23 -1.36 4.96
 -5 -4 23 2.3 4.09
 -5 4 -23 6.05 4.4
 5 4 -24 12.01 4.56
 5 -4 24 27.12 5.45
 5 -4 24 8.43 5.46
 -5 -4 24 15.74 5.28
 -5 4 -24 13.95 5.28
 5 4 -25 4.13 3.76
 5 -4 25 6.56 4.38
 5 -4 25 4.33 5.25
 -5 -4 25 6.37 4.54
 -5 4 -25 4 5.15
 5 4 -26 14.95 4.85
 5 -4 26 12.61 5.06
 5 -4 26 16.34 6.26
 -5 -4 26 1.34 4.68
 -5 4 -26 20.96 6.07
 5 4 -27 14.37 5.2
 5 -4 27 1.2 4.19
 5 -4 27 18.27 6.88
 -5 -4 27 8.38 5.19
 -5 4 -27 5.91 6.01
 5 4 -28 9.13 4.94
 5 -4 28 6.27 4.56
 5 -4 28 10.96 6.37
 -5 -4 28 -1.46 4.84
 -5 4 -28 1.55 5.14
 5 4 -29 2.36 4.12
 5 -4 29 3.2 5.45
 -5 -4 29 3.03 5.15
 5 -4 29 -2.62 4.56
 -5 4 -29 4.79 5.56
 5 -4 30 16.46 6.6
 -5 -4 30 15.73 6.82
 5 4 -30 14.69 5.24
 5 -4 30 8.19 5.19
 -5 4 -30 8.28 6.53
 5 -4 31 1.69 5.75
 5 4 -31 -8.84 5.14
 -5 -4 31 -3.26 5.67
 -5 4 -31 -13.78 6.89
 5 -4 31 -2.84 4.73
 5 -5 0 -1.03 3.35
 5 -5 0 -1.04 3.09
 5 -5 -1 21.81 4.81
 5 -5 1 20.59 4.64
 5 -5 1 17.57 4.47
 5 -5 -1 12.52 4.16
 -5 5 -2 10.34 3.17
 5 -5 2 7.2 3.83
 5 -5 -2 12.55 4.05
 5 -5 -2 10.41 4.03
 5 -5 2 9.2 4.03
 5 -5 2 9.49 2.8
 5 -5 -2 4.29 2.06
 -5 5 -3 25.1 4.17
 5 -5 3 12.25 3.78
 5 -5 -3 17.8 4.59
 5 -5 -3 19.81 4.7
 5 -5 3 11.16 3.9
 5 -5 -3 17.73 2.71
 -5 5 -4 -2.13 2.73
 5 -5 4 3.04 3.19
 5 -5 -4 2.09 3.2
 5 -5 -4 0.35 1.54
 5 -5 -4 -2.09 3.71
 5 -5 4 -3.02 3.34
 5 -5 -5 30.86 3.05
 5 -5 5 22.09 4.81
 5 -5 -5 24.03 4.99
 -5 5 -5 32.31 4.59
 5 -5 5 24.94 5.06
 5 -5 6 1.52 2.45
 5 -5 -6 3.2 1.59
 5 -5 6 2.99 3.3
 5 -5 -6 3.13 3.19
 -5 5 -6 -1.45 2.47
 5 -5 -6 3.11 3.18
 5 -5 6 5.93 3.52
 5 -5 7 3.2 3.15
 5 -5 7 1.97 3.44
 5 -5 -7 1.04 3.44
 -5 5 -7 8.1 3.28
 5 -5 7 8.82 3.92
 5 -5 -7 -1.03 3.51
 5 -5 8 3.37 3
 5 -5 -8 1.03 3.42
 5 -5 8 12.7 4.23
 -5 5 -8 2.25 2.56
 5 -5 8 1.94 3.3
 5 -5 -8 2.05 3.4
 5 -5 9 29.22 4.89
 5 -5 9 41.64 5.92
 5 -5 -9 29.67 5.35
 -5 5 -9 18.46 4.29
 5 -5 9 34.62 5.57
 5 -5 -9 32.54 5.47
 5 -5 10 5.57 3.44
 5 -5 -10 -1.01 3.51
 5 -5 10 0.95 3.24
 5 -5 -10 4.05 3.28
 5 -5 10 -0.96 3.27
 -5 5 -10 -0.79 2.94
 5 -5 11 5.82 3.46
 -5 5 -11 4.86 3.08
 5 -5 11 12.31 4.11
 5 -5 -11 6.98 3.78
 5 -5 -11 9.03 3.58
 5 -5 11 4.76 3.33
 5 5 -11 4.03 3.55
 5 5 -12 2.45 3.1
 -5 5 -12 9.16 3.76
 5 -5 12 3.04 3.37
 -5 -5 12 2.49 2.49
 5 -5 12 3.78 3.14
 5 -5 -12 3.97 3.76
 5 -5 12 11.27 3.88
 5 -5 -12 2.95 3.8
 5 5 -13 9.95 3.59
 -5 5 -13 16.28 4.22
 -5 -5 13 16.4 3.73
 5 -5 13 12.66 4.12
 5 -5 13 23.47 4.87
 5 -5 -13 15.67 4.52
 5 -5 13 18.68 4.59
 5 -5 -13 12.64 4.25
 -5 5 -14 5.31 3.6
 5 -5 14 -1.1 3.46
 -5 -5 14 7.65 3.06
 5 -5 14 1.86 3.66
 5 -5 -14 7.74 3.73
 5 -5 14 2.79 3.65
 5 -5 -14 3.84 3.63
 5 5 -15 6.06 3.64
 -5 5 -15 7.32 3.66
 5 -5 15 2.28 3.69
 -5 -5 15 2.95 2.85
 5 -5 -15 10.47 4.19
 5 -5 15 7.41 3.71
 5 -5 -15 2.83 3.22
 5 -5 15 13.85 4.34
 5 5 -16 2.65 3.21
 -5 5 -16 8.52 4.04
 5 -5 16 3.56 3.84
 -5 -5 16 -0.78 2.96
 5 -5 16 13.83 4.11
 5 -5 -16 10.31 4
 5 -5 -16 0.93 3.09
 5 -5 16 4.59 3.8
 5 5 -17 13.54 4.39
 -5 5 -17 8.83 4.23
 5 -5 17 12.28 4.78
 -5 -5 17 22.42 4.41
 5 -5 -17 13.82 4.21
 5 -5 17 19.26 4.66
 5 -5 -17 18.32 4.61
 5 -5 17 19.22 4.5
 5 5 -18 -1.85 3.15
 -5 5 -18 2.04 3.94
 5 -5 18 -2.54 4.72
 -5 -5 18 -0.88 3.52
 5 -5 -18 -1.81 3.68
 5 -5 18 -0.91 3.46
 5 -5 18 -5.48 4.07
 5 -5 -18 0.9 3.27
 5 5 -19 21.84 4.86
 -5 5 -19 19.11 5.06
 5 -5 19 21.07 5.68
 -5 -5 19 19.68 4.79
 5 -5 19 26.47 5.1
 5 -5 -19 20.37 4.49
 5 -5 19 18.26 4.53
 5 -5 -19 21.17 4.71
 5 5 -20 -2.94 3.57
 -5 5 -20 1.1 4.17
 5 -5 20 8.16 4.84
 5 -5 20 5.83 4.02
 -5 -5 20 9.94 4.18
 5 -5 20 2.74 3.59
 5 -5 -20 -0.87 3.02
 5 -5 -20 4.32 3.79
 5 -5 20 -0.91 3.72
 5 5 -21 6.1 4.06
 -5 5 -21 -1.15 3.72
 5 -5 21 1.4 4.66
 5 -5 21 5.05 3.68
 -5 -5 21 2.11 4.14
 5 -5 21 5.48 3.71
 5 -5 -21 0.85 2.88
 5 -5 -21 4.22 3.07
 5 -5 21 0.92 3.6
 5 -5 22 -2.11 3.67
 -5 -5 22 -1.12 3.97
 5 -5 22 -1.45 4.81
 -5 5 -22 4.77 4.43
 5 5 -22 -11.53 5.28
 -5 5 -23 3.72 4.42
 5 -5 23 1.49 5.07
 5 5 -23 5.37 3.99
 5 -5 23 2.2 3.83
 -5 -5 23 -1.18 4.11
 -5 5 -24 6.47 5.18
 5 -5 24 7.68 5.81
 5 5 -24 1.1 4.17
 5 -5 24 9.2 4.52
 -5 -5 24 -1.24 4.43
 -5 5 -25 -1.35 4.48
 5 -5 25 -1.58 5.25
 5 5 -25 4.53 4.2
 5 -5 25 -2.4 4.17
 -5 -5 25 1.31 4.67
 -5 5 -26 1.41 5.14
 5 -5 26 3.25 5.79
 5 5 -26 5.83 4.89
 5 -5 26 1.25 4.15
 -5 -5 26 1.38 4.79
 -5 5 -27 8.9 5.65
 5 -5 27 28.44 7.68
 5 5 -27 9.62 5.24
 5 -5 27 19.53 5.91
 -5 -5 27 18.73 6.17
 -5 5 -28 -1.55 5.53
 5 -5 28 -1.72 6.12
 5 5 -28 -1.24 4.11
 5 -5 28 1.36 4.27
 -5 -5 28 1.51 5.81
 -5 5 -29 16.33 6.87
 5 5 -29 12.78 5.38
 5 -5 29 9.88 5.46
 -5 -5 29 9.42 6.07
 5 -5 29 5.27 5.7
 5 -6 0 -1.21 3.92
 5 -6 0 -2.41 4.1
 5 -6 1 3.62 3.7
 5 -6 -1 3.65 4.05
 5 -6 1 10.8 4.46
 5 -6 -1 9.68 4.59
 -5 6 -2 39.68 5.31
 5 -6 2 34.78 6.61
 5 -6 -2 34.15 6.78
 5 -6 -2 42.45 7.21
 5 -6 2 42.99 6.71
 -5 6 -3 8.64 3.4
 5 -6 3 1.19 3.86
 5 -6 -3 6.1 4.8
 5 -6 3 -0.72 3.18
 5 -6 3 7.11 4.04
 5 -6 -3 10.92 4.94
 -5 6 -4 7.16 3.45
 5 -6 4 14.17 4.97
 5 -6 -4 2.44 4.25
 5 -6 4 12.94 4.54
 5 -6 -4 13.34 4.42
 5 -6 4 3.07 2.75
 5 -6 5 23.42 5.97
 5 -6 -5 15.82 5.04
 5 -6 5 26.02 4.46
 5 -6 5 22.15 5.62
 5 -6 -5 31.46 6.36
 -5 6 -5 23.29 4.48
 5 -6 6 25.51 5.3
 5 -6 -6 23.02 5.74
 5 -6 6 34.32 4.91
 5 -6 6 30.03 5.81
 5 -6 -6 30.17 5.79
 -5 6 -6 27.53 4.84
 5 -6 -7 3.61 4.1
 5 -6 7 -4.59 4.09
 5 -6 7 -3.61 3.84
 5 -6 -7 -2.4 4.08
 5 -6 7 2.29 3.8
 -5 6 -7 0.82 3.1
 5 -6 -8 19.13 5.42
 5 -6 8 9.1 3.81
 5 -6 8 8.51 3.94
 5 -6 8 15.87 4.56
 5 -6 -8 9.53 4.62
 -5 6 -8 17.46 4.22
 5 -6 -9 5.93 4.33
 5 -6 9 13.51 4.52
 5 -6 9 6.93 3.7
 5 -6 9 8.97 4.18
 5 -6 -9 11.81 4.49
 -5 6 -9 14.4 4.19
 -5 6 -10 26.91 5.02
 5 6 -10 23.56 4.73
 5 -6 -10 10.56 4.76
 5 -6 10 22.3 5.55
 5 -6 10 15.55 5.15
 5 -6 -10 22.21 5.62
 5 -6 10 20.69 4.93
 -5 6 -11 -0.89 3.42
 5 6 -11 0.92 3.12
 5 -6 11 -1.1 3.66
 5 -6 -11 -4.64 4.47
 5 -6 11 1.1 3.74
 5 -6 -11 -5.78 4.62
 5 -6 11 -1.08 4.32
 -5 6 -12 27.13 5.28
 5 6 -12 39.85 6.1
 5 -6 12 35.03 6.06
 5 -6 -12 30.92 5.97
 5 -6 12 30.6 5.77
 5 -6 -12 30.8 5.83
 5 -6 12 31.49 6.05
 -5 6 -13 19.47 4.68
 5 -6 13 8.18 4.49
 5 -6 13 19.55 5.03
 5 -6 -13 25.95 5.79
 5 -6 -13 14.61 4.78
 5 -6 13 21.7 5.45
 -5 -6 13 23.42 4.37
 -5 -6 14 1.58 2.99
 -5 6 -14 7.62 3.81
 5 6 -14 3.83 3.83
 5 -6 14 2.16 3.84
 5 -6 -14 -2.22 3.95
 5 -6 -14 -1.11 3.67
 5 -6 14 7.54 4.38
 5 -6 14 1.21 3.61
 -5 -6 15 9.91 3.73
 -5 6 -15 2.94 3.5
 5 6 -15 0.98 3.83
 5 -6 15 5.36 3.82
 5 -6 -15 9.82 4.06
 5 -6 -15 3.26 4.12
 5 -6 15 2.14 3.82
 5 -6 15 5.05 4.4
 -5 -6 16 24.3 4.82
 -5 6 -16 30.31 5.5
 5 6 -16 12.9 4.41
 5 -6 16 12.8 4.66
 5 -6 -16 10.73 4.55
 5 -6 16 18.16 5
 5 -6 -16 12.85 4.61
 5 -6 16 11.77 5.27
 -5 -6 17 6.37 3.7
 5 6 -17 3.04 4.05
 -5 6 -17 1.04 3.64
 5 -6 17 -5.31 4.02
 5 -6 -17 8.43 4.29
 5 -6 17 11.74 4.41
 5 -6 -17 9.46 4.49
 5 -6 17 9.47 5.02
 -5 -6 18 7.64 4.07
 5 6 -18 3.11 3.76
 5 -6 18 -7.46 4.03
 -5 6 -18 -2.16 3.76
 5 -6 18 -2.12 4.16
 5 -6 -18 -4.13 3.91
 5 -6 -18 -4.13 3.83
 5 -6 18 -4.21 5.51
 -5 -6 19 6.02 3.79
 5 6 -19 -8.5 4.53
 5 -6 19 1.06 3.87
 -5 6 -19 -1.12 4.07
 5 -6 19 1.06 3.6
 5 -6 -19 3.04 3.76
 5 -6 -19 1.01 3.53
 5 -6 19 -1.45 4.81
 -5 -6 20 16.93 5.59
 5 6 -20 18.51 5.03
 5 -6 20 10.63 4.37
 -5 6 -20 15.06 5.13
 5 -6 -20 19.84 4.82
 5 -6 20 22.27 5.38
 5 -6 -20 19.87 4.83
 5 -6 20 8.99 5.71
 5 6 -21 5.62 4.65
 5 -6 21 2.13 4.1
 5 -6 -21 3.89 3.96
 5 -6 -21 3.88 3.75
 5 -6 21 7.45 4.61
 5 -6 21 6.18 5.38
 -5 -6 21 3.35 3.8
 -5 6 -21 4.8 4.37
 5 6 -22 -1.16 4.54
 5 -6 22 -4.79 5.8
 -5 -6 22 7.04 4.77
 -5 6 -22 11.21 5.47
 5 6 -23 13 5.05
 5 -6 23 4.93 5.46
 -5 -6 23 3.7 4.3
 -5 6 -23 7.74 5.08
 -5 -6 24 -1.29 4.71
 -5 6 -24 8.02 5.06
 5 6 -24 4.83 4.91
 5 -6 24 6.77 6.41
 -5 6 -25 -1.39 4.73
 -5 -6 25 -2.72 4.74
 5 -6 25 5.29 4.91
 5 -6 25 1.74 5.63
 -5 -6 26 9.99 5.61
 5 -6 26 4.12 4.33
 -5 6 -26 4.34 5.26
 5 6 -26 5.09 4.33
 5 -6 26 10.72 6.76
 -5 -6 27 2.99 5.2
 5 -6 27 5.7 4.96
 5 -6 27 -1.83 5.94
 5 6 -27 6.52 4.44
 -5 6 -27 13.6 6.14
 5 -7 0 5.61 5.31
 5 -7 0 4.2 4.76
 5 -7 1 385.17 24.94
 5 -7 -1 417.81 25.42
 5 -7 1 389.09 21.51
 5 -7 1 424.95 25.58
 5 -7 -1 397.29 25.02
 -5 7 -1 440.34 22.78
 5 -7 2 15.26 5.93
 5 -7 -2 11.27 5.15
 5 -7 2 13.85 5.46
 5 -7 -2 9.85 5.54
 -5 7 -2 5.27 4.35
 5 -7 2 15.65 4.05
 5 -7 -3 243.87 18.39
 5 -7 3 296.08 19.45
 5 -7 3 272.67 16.37
 5 -7 3 244.74 18.33
 5 -7 -3 258.85 18.78
 -5 7 -3 266.39 16.55
 5 -7 4 8.2 5.27
 5 -7 -4 -1.41 4.43
 5 -7 4 -0.88 3.2
 5 -7 4 6.82 5.73
 5 -7 -4 9.83 5.42
 -5 7 -4 -0.89 4.35
 5 -7 5 199.09 15.95
 5 -7 -5 207.7 16.34
 5 -7 5 177.03 13.41
 5 -7 5 184 15.33
 5 -7 -5 218.61 16.85
 -5 7 -5 229.54 14.26
 5 -7 6 8.05 5.72
 5 -7 -6 5.59 5.19
 5 -7 6 0.97 3.97
 5 -7 -6 2.79 4.75
 5 -7 6 10.72 5.27
 -5 7 -6 3.62 4.09
 5 -7 7 266.95 18.98
 5 -7 -7 285.82 19.81
 5 -7 -7 272.95 19.5
 5 -7 7 294.58 19.62
 -5 7 -7 314.92 17.72
 5 -7 7 251.36 17.39
 5 -7 -8 2.75 5.1
 5 -7 8 3.95 4.68
 5 -7 8 2.63 5.07
 5 -7 -8 1.38 4.9
 -5 7 -8 -1.84 4.22
 5 -7 8 7.48 4.89
 5 -7 -9 341.87 22.23
 5 -7 9 336.06 21.89
 5 -7 9 312.4 21.52
 5 -7 -9 312.19 21.68
 5 7 -9 382.8 20.98
 5 -7 9 322.63 20.78
 -5 7 -9 377.83 20.46
 5 7 -10 9.19 4.99
 5 -7 10 18.09 5.77
 5 -7 -10 1.35 4.92
 5 -7 10 12.89 5.76
 5 -7 -10 10.78 5.68
 -5 7 -10 16.28 4.79
 5 -7 10 6.98 4.16
 5 -7 11 207.59 16.19
 5 -7 -11 215.8 16.83
 5 -7 11 227.35 16.84
 5 -7 -11 259.7 17.65
 5 -7 11 197.46 15.78
 5 7 -11 237.13 15.6
 -5 7 -11 233.94 15.24
 5 -7 12 2.54 4.54
 -5 7 -12 18.82 5.21
 5 -7 12 10.07 5.38
 5 -7 -12 3.94 4.79
 5 -7 12 16.45 5.65
 5 -7 -12 13.13 5.44
 5 -7 13 133.24 12.12
 5 -7 13 113.43 11.24
 5 7 -13 144.64 11.73
 5 -7 -13 117.75 11.6
 5 -7 13 99.14 11.08
 5 -7 -13 110.19 11.54
 -5 7 -13 130.41 10.9
 5 -7 -14 2.55 5.1
 -5 7 -14 1.03 3.99
 5 7 -14 8.61 4.23
 5 -7 14 -1.25 4.15
 5 -7 14 -1.35 5.03
 5 -7 14 3.74 4.44
 5 -7 -14 -1.27 4.33
 5 -7 15 100.97 11.34
 5 -7 -15 114.19 11.21
 5 -7 15 120.35 11.33
 5 7 -15 103.78 9.99
 -5 7 -15 94.34 9.78
 5 -7 -15 98.87 10.72
 5 -7 15 98.11 10.24
 -5 7 -16 -3.27 4.2
 5 7 -16 2.23 4.21
 5 -7 -16 -2.47 4.84
 5 -7 16 -1.23 4.58
 5 -7 16 2.9 5.05
 5 -7 -16 -1.23 4.74
 5 -7 16 1.24 4.85
 5 -7 -17 165.63 13.56
 5 -7 17 151.31 13.34
 5 -7 17 176.16 14.02
 5 -7 -17 172.67 13.66
 5 7 -17 155.93 13.04
 -5 7 -17 167.76 13.39
 5 -7 17 181.55 15.42
 -5 -7 18 5.29 4.37
 5 7 -18 5.77 4.45
 -5 7 -18 -1.15 4.27
 5 -7 -18 -1.18 4.31
 5 -7 18 6.14 5.31
 5 -7 18 -2.45 4.64
 5 -7 -18 1.19 4.31
 5 -7 18 -1.55 5.52
 5 -7 19 136.07 13.94
 -5 -7 19 167.68 12.58
 5 -7 19 166.34 13.21
 5 -7 -19 116.25 11.48
 -5 7 -19 146.39 12.61
 5 7 -19 110.2 11.41
 5 -7 19 160.15 13.04
 5 -7 -19 139.2 12.24
 -5 7 -20 6.14 4.67
 5 -7 20 14.66 5.53
 5 -7 -20 7.97 4.41
 5 -7 -20 6.82 4.4
 5 -7 20 10.98 5.37
 -5 -7 20 17.3 5.43
 5 -7 20 8.27 6.03
 5 7 -20 8.48 4.86
 5 -7 21 61.35 10.25
 5 -7 21 79.44 9.3
 5 -7 -21 69.05 8.09
 -5 -7 21 67.68 8.89
 5 7 -21 46.19 7.73
 5 -7 -21 76.6 8.56
 5 -7 21 75.61 9.32
 -5 7 -21 59.58 8.74
 -5 7 -22 -2.62 4.76
 5 7 -22 5.09 4.63
 5 -7 22 1.76 6.39
 -5 -7 22 -1.26 4.5
 -5 7 -23 31.15 7.25
 5 7 -23 37.58 6.89
 5 -7 23 54.25 9.83
 -5 -7 23 54.14 8.03
 -5 7 -24 -5.6 5.59
 -5 -7 24 11.03 5.79
 5 -7 24 14.9 7.05
 5 7 -24 -5.3 5.01
 5 -8 0 -3.23 4.8
 5 -8 0 -1.62 5.52
 -5 8 0 1.96 3.72
 5 -8 1 -4.83 4.78
 5 -8 -1 1.62 4.5
 5 -8 1 -1.61 5.09
 5 -8 -1 1.63 4.98
 -5 8 -1 -3.94 4.26
 5 -8 2 22.39 6.55
 5 -8 -2 16.24 6.07
 5 -8 2 22.47 6.68
 5 -8 -2 17.93 6.44
 -5 8 -2 15.82 4.64
 5 -8 3 10.43 4.14
 5 -8 3 20.68 6.27
 5 -8 -3 16.23 5.8
 5 -8 -3 14.66 5.82
 5 -8 3 15.93 6.17
 -5 8 -3 5.98 4.28
 5 -8 4 -1.58 4.53
 5 -8 -4 -1.62 5.1
 5 -8 -4 1.63 5.91
 5 -8 4 6.32 5.5
 5 -8 4 2 3.48
 -5 8 -4 -1 3.79
 5 -8 5 25.01 6.66
 5 -8 -5 43.58 8.29
 5 -8 -5 35.63 7.5
 5 -8 5 28.19 6.87
 5 -8 5 24.17 5.06
 -5 8 -5 21.14 5.3
 5 -8 6 1.55 5.27
 5 -8 -6 3.21 4.46
 -5 8 -6 5.05 4.11
 5 -8 6 11.02 4.56
 5 -8 6 6.2 5.02
 5 -8 -6 9.66 5.86
 5 -8 7 1.53 4.96
 5 -8 -7 1.6 5.16
 5 -8 7 -3.07 4.96
 5 -8 -7 1.6 5.17
 -5 8 -7 -1.02 3.99
 5 8 -7 2.24 3.98
 5 -8 7 -1.15 3.82
 5 -8 -8 -1.58 5.12
 5 -8 8 10.63 5.63
 5 -8 -8 6.34 5.64
 5 -8 8 -1.52 5.41
 -5 8 -8 -1.03 3.65
 5 8 -8 3.37 4.18
 5 -8 8 3.61 4.38
 5 -8 -9 -4.69 4.93
 5 -8 9 1.5 5.69
 5 -8 -9 4.7 5.46
 5 -8 9 1.5 4.99
 -5 8 -9 2.08 3.54
 5 8 -9 7.94 4.37
 5 -8 9 1.25 4.37
 5 -8 -10 -1.55 5.01
 5 -8 10 -1.49 5.3
 5 -8 -10 6.19 5.01
 5 -8 10 1.49 5.29
 -5 8 -10 2.12 3.86
 5 8 -10 1.14 4.25
 5 -8 10 7.83 4.75
 5 -8 -11 4.58 5.44
 5 -8 11 2.95 4.78
 5 -8 -11 10.69 5.78
 5 -8 11 1.47 4.77
 -5 8 -11 5.38 4.23
 5 8 -11 -1.16 4.13
 5 -8 11 5.43 5.14
 5 -8 12 16.07 6.33
 5 -8 -12 9.04 5.37
 5 -8 12 5.83 5.31
 5 -8 -12 3.01 5.12
 -5 8 -12 10.9 4.59
 5 8 -12 5.86 4.45
 5 -8 12 5.63 5.02
 5 -8 -13 23.72 6.46
 5 -8 13 13.03 5.93
 5 -8 -13 8.88 5.54
 5 -8 13 21.68 6.3
 -5 8 -13 17.74 5.12
 5 8 -13 18.98 5.48
 5 -8 13 23.37 6.36
 5 -8 -14 1.46 5.08
 5 -8 14 -1.43 4.51
 5 -8 -14 4.37 4.71
 5 -8 14 -1.43 4.51
 -5 8 -14 4.52 4.36
 5 8 -14 -2.4 4.54
 5 -8 14 -3.02 5.13
 5 -8 15 1.42 4.73
 5 -8 -15 2.87 4.64
 5 -8 -15 8.58 5.41
 5 -8 15 5.68 5.06
 -5 8 -15 12.7 5.22
 5 8 -15 6.09 4.96
 5 -8 15 -1.56 5.05
 5 -8 16 4.24 4.7
 5 -8 -16 8.44 5.32
 5 -8 -16 8.42 5.98
 5 -8 16 1.41 4.8
 -5 8 -16 1.18 4.21
 5 -8 16 -1.61 5.22
 5 8 -16 6.17 4.94
 5 8 -17 -1.26 4.38
 5 -8 17 1.4 4.65
 5 -8 -17 2.75 4.78
 5 -8 17 5.63 5.11
 -5 8 -17 -1.21 4.31
 5 -8 17 -3.33 5.79
 5 -8 -17 -1.38 4.33
 5 8 -18 -1.28 4.45
 5 -8 18 1.39 5.07
 5 -8 -18 -2.69 5.46
 5 -8 18 -1.4 4.52
 -5 8 -18 3.72 4.6
 5 -8 18 6.87 6.11
 5 -8 -18 -1.35 4.8
 5 8 -19 -2.63 4.78
 5 -8 19 -5.57 4.85
 5 -8 -19 -5.28 5.36
 5 -8 19 -5.56 4.84
 5 -8 -19 7.88 5.16
 -5 8 -19 1.27 4.44
 5 -8 19 1.77 5.58
 5 8 -20 6.75 5.5
 5 -8 -20 10.26 5.13
 5 -8 20 2.78 5.47
 5 -8 -20 5.15 4.79
 5 -8 20 4.18 5.48
 5 -8 20 1.82 6.05
 -5 8 -20 6.57 5.25
 -5 9 0 2.2 5.11
 5 -9 0 11.12 7.01
 5 -9 0 -7.43 6.76
 5 -9 -1 104.35 12.86
 5 -9 1 88.8 11.86
 -5 9 -1 110.5 10.35
 -5 9 1 110.14 10.25
 5 -9 -1 78.07 11.59
 5 -9 1 86.74 12.22
 5 -9 2 -3.68 5.63
 5 -9 -2 5.6 6.03
 -5 9 -2 2.22 4.59
 5 -9 -2 5.58 6.62
 5 -9 2 1.83 5.94
 5 -9 -3 74.37 11.01
 5 -9 3 70.96 10.7
 -5 9 -3 54.64 7.77
 5 -9 3 62 10.29
 5 -9 -3 68.97 10.86
 5 9 -4 1.22 4.45
 5 -9 4 7.22 6.56
 5 -9 -4 1.85 5.5
 -5 9 -4 -1.12 4.62
 5 -9 4 3.62 6.29
 5 -9 -4 -3.72 6.32
 5 -9 5 56.48 7.75
 5 9 -5 54.09 7.86
 5 -9 5 48.27 9.28
 5 -9 -5 59.08 9.67
 -5 9 -5 63.71 7.89
 5 -9 5 51.95 9.67
 5 -9 -5 49.98 9.59
 5 -9 6 7.39 4.67
 5 9 -6 1.23 4.68
 5 -9 6 12.39 6.57
 5 -9 -6 9.16 6.38
 -5 9 -6 7.88 5.15
 5 -9 6 -1.77 5.74
 5 -9 -6 7.35 6.95
 5 -9 7 65.62 8.77
 5 -9 7 45.5 9.37
 5 -9 -7 87.25 11.5
 -5 9 -7 64.53 8.32
 5 -9 -7 74.69 11.28
 5 -9 7 87.72 11.57
 5 9 -7 85.72 9.53
 5 9 -8 1.25 4.74
 5 -9 8 5.19 6.16
 5 -9 -8 9 6.12
 -5 9 -8 6.85 5.23
 5 -9 8 -1.74 6.18
 5 -9 -8 7.22 6.83
 5 -9 8 8.05 4.88
 5 9 -9 100 10.2
 5 -9 9 82.07 11.17
 5 -9 -9 87.18 12.17
 -5 9 -9 85.62 9.53
 5 -9 9 58.35 9.99
 5 -9 -9 76.68 10.99
 5 -9 9 65.45 9.57
 5 -9 10 -4.34 5.26
 5 -9 10 11.88 6.54
 5 -9 10 -5.07 5.61
 5 -9 -10 7.02 6.89
 -5 9 -10 1.18 4.94
 5 9 -10 7.66 5.69
 5 -9 -10 1.76 5.39
 5 -9 11 55.6 9.12
 5 -9 11 48.6 9.38
 5 -9 11 50.1 8.93
 5 -9 -11 62.26 10.16
 -5 9 -11 81.8 9.18
 5 9 -11 65.66 9.05
 5 -9 -11 53.77 9.86
 5 -9 12 -1.56 5.3
 5 -9 12 8.29 6.03
 5 -9 12 1.65 5.35
 5 -9 -12 -3.4 6.05
 -5 9 -12 1.2 4.8
 5 9 -12 -1.3 4.83
 5 -9 -12 3.41 5.94
 5 -9 13 27.43 7.62
 5 -9 -13 38.6 8.49
 5 -9 13 32.78 8.47
 5 9 -13 49.94 7.76
 5 -9 13 45.75 8.62
 5 -9 -13 31.76 7.79
 -5 9 -13 30.46 6.56
 5 -9 14 8.34 5.81
 5 -9 -14 1.65 6.11
 5 -9 14 -9.76 5.66
 5 9 -14 -1.33 5.33
 5 -9 14 -3.24 5.25
 5 -9 -14 1.64 5.7
 -5 9 -14 -2.48 4.69
 5 -9 15 34.49 8.2
 5 -9 -15 32.29 7.6
 5 -9 15 51.59 8.73
 5 9 -15 37.76 7.27
 -5 9 -15 30.29 6.82
 5 -9 15 27.33 7.47
 5 -9 -15 17.68 7.08
 5 -10 0 -8.38 6.02
 -5 10 0 6.15 5.16
 5 -10 0 6.26 6.19
 -5 10 -1 8.64 5.3
 -5 10 1 24.55 6.27
 5 10 -1 20.09 6.24
 5 -10 1 29.08 8.87
 5 -10 -1 16.73 7.3
 5 -10 1 12.51 6.95
 5 -10 -1 2.1 6.06
 -5 10 2 -1.23 5.07
 -5 10 -2 -2.47 4.59
 5 -10 2 2.07 6.32
 5 -10 -2 4.18 6.59
 5 10 -2 5.37 5.08
 5 -10 2 -2.07 7.05
 5 -10 -2 -4.2 7.48
 -5 10 -3 4.95 4.95
 5 -10 3 2.05 6.28
 5 -10 -3 8.36 6.4
 5 10 -3 5.38 4.89
 5 -10 3 -2.06 6.3
 5 -10 -3 2.1 6.79
 -5 10 -4 -9.88 5.65
 5 -10 4 2.04 6.59
 5 -10 -4 8.33 6.18
 5 10 -4 -4.05 4.91
 5 -10 4 14.3 7.43
 5 -10 -4 4.18 6.21
 -5 10 -5 -2.48 4.51
 5 10 -5 -4.08 5.34
 5 -10 5 6.07 6.55
 5 -10 -5 6.24 7.41
 5 -10 5 -2.02 6.69
 5 -10 -5 -2.07 6.7
 6 0 0 1332.89 62.94
 -6 0 0 1487.39 60.6
 6 0 0 1303.69 62.94
 6 0 0 1377.2 63.04
 6 0 1 14.58 4.59
 6 0 -1 6.84 3.05
 -6 0 1 1.08 0.86
 6 0 1 4.99 3.27
 6 0 -1 5.05 3.25
 -6 0 -1 -0.88 2.47
 -6 0 1 0.43 2.62
 6 0 1 9.21 3.78
 6 0 -1 15.24 3.92
 6 0 -2 924.47 44.96
 6 0 2 943.68 44.95
 6 0 2 1008.81 45.36
 -6 0 -2 1011.63 42.81
 -6 0 2 1006.34 42.57
 6 0 -2 918.47 44.96
 6 0 -2 912.86 45.01
 6 0 2 882.5 44.84
 6 0 3 0.82 3.27
 6 0 -3 0.85 2.74
 6 0 3 2.58 2.92
 6 0 3 4.93 3.23
 6 0 -3 5.95 3.34
 -6 0 -3 1.88 2.31
 6 0 -4 751.93 36.52
 6 0 4 774.97 36.47
 -6 0 -4 788.11 34.38
 6 0 4 724.94 36.15
 6 0 -4 728.62 36.36
 6 0 4 716.75 36.36
 6 0 -5 5.91 3.43
 6 0 5 1.59 2.84
 6 0 5 0.8 2.86
 6 0 -5 9.33 3.56
 -6 0 -5 2.99 2.37
 6 0 5 5.14 3.31
 6 0 6 765.24 36.64
 6 0 -6 789.91 37.1
 6 0 6 748.25 36.52
 6 0 -6 747.46 36.86
 6 0 7 0.77 3.04
 6 0 -7 -1.67 2.98
 6 0 7 3.11 3.17
 6 0 -7 2.52 3.29
 6 0 -8 933.65 45.31
 6 0 8 995 45.11
 6 0 8 971.97 45.08
 6 0 -8 972.57 45.5
 6 0 9 4.09 2.95
 6 0 9 0.75 2.94
 6 0 -9 0.82 2.93
 6 0 9 7.53 3.54
 6 0 -9 4.13 2.67
 -6 0 -10 933.89 43.7
 6 0 -10 999.36 45.26
 6 0 10 959.23 44.55
 6 0 -10 909.45 44.78
 6 0 10 983.64 44.62
 6 0 10 977.02 44.42
 6 0 11 2.97 2.87
 6 0 -11 3.24 3.4
 6 0 11 0.69 1.37
 -6 0 -11 5.92 3.27
 6 0 11 -0.73 3.01
 6 0 11 1.44 3.17
 6 0 -11 0.81 3.05
 6 0 12 485.92 24.49
 -6 0 -12 508.67 24.18
 6 0 -12 476.74 24.6
 6 0 12 488.97 24.1
 6 0 12 445.72 21.01
 6 0 12 452.94 23.78
 6 0 -12 455.05 24.35
 6 0 13 0.71 2.72
 6 0 13 5.68 3.24
 6 0 -13 3.17 2.99
 -6 0 -13 2.2 2.82
 6 0 -13 2.36 2.86
 6 0 13 -2.1 2.98
 6 0 13 0.89 1.45
 -6 0 -14 305.9 17.24
 6 0 14 277.01 16.32
 6 0 -14 280.52 16.95
 6 0 14 308.95 16.8
 6 0 -14 282.57 16.98
 6 0 -14 293.51 15.13
 6 0 14 312.53 17.57
 -6 0 -15 -1.64 3.16
 6 0 15 0.68 2.71
 6 0 -15 0.77 3.01
 6 0 15 0.88 2.79
 6 0 -15 -0.92 2.11
 6 0 15 5.46 3.32
 6 0 -15 3.08 2.97
 -6 0 -16 404.01 22.55
 6 0 16 423.51 21.63
 6 0 -16 386.88 21.71
 6 0 16 406.14 22.77
 6 0 16 418.14 21.5
 6 0 -16 440.91 22.26
 6 0 17 2.89 3.5
 6 0 -17 0.75 2.94
 6 0 17 2.64 2.68
 -6 0 -17 4.63 3.76
 6 0 -17 0.74 3.13
 6 0 17 1.32 2.68
 -6 0 -18 436.56 24.58
 6 0 18 445.67 22.71
 6 0 -18 420.96 22.98
 6 0 18 474.34 25.1
 6 0 18 496.12 23.21
 6 0 -18 409.1 22.87
 6 0 19 4.18 3.55
 6 0 -19 2.18 2.75
 6 0 19 -1.92 2.78
 -6 0 -19 4.2 4.12
 6 0 19 -2.56 2.69
 6 0 -19 4.33 2.98
 -6 0 -20 313.19 19.04
 6 0 -20 270.11 16.11
 6 0 20 290.83 18.4
 6 0 -20 277.81 16.15
 6 0 21 -1.13 3.45
 6 0 -21 -0.7 2.59
 -6 0 -21 -2.3 4.17
 6 0 -21 4.89 3.07
 -6 0 -22 137.65 12.49
 6 0 22 130.74 11.88
 6 0 -22 142.71 9.96
 6 0 -22 154.13 10.32
 -6 0 -23 -1.27 4.7
 6 0 23 1.21 4.39
 -6 0 -24 72.96 9.9
 6 0 24 78.69 9.29
 6 0 25 -2.58 4.39
 6 0 26 136.97 12.63
 6 0 27 5.48 4.77
 6 0 28 123.96 12.63
 6 0 29 -1.45 4.92
 6 0 30 69.71 9.83
 6 0 31 -1.52 5.05
 6 0 -31 -2.44 4.96
 6 0 32 14.01 6.05
 6 0 -32 22.66 6.38
 -6 1 0 190.34 9.49
 6 -1 0 205.73 13.29
 6 -1 0 185.7 12.87
 6 -1 0 208.67 13.5
 -6 -1 0 234.82 11.02
 -6 1 -1 108.36 6.09
 6 -1 -1 116.62 9.31
 6 -1 1 117.94 9.33
 6 -1 1 141.4 10.05
 6 -1 -1 118.42 9.45
 6 -1 1 123.79 9.71
 6 -1 -1 134.12 9.95
 -6 -1 -1 123.23 7.39
 -6 -1 1 129.71 7.39
 -6 1 1 121.61 7.94
 -6 1 -2 206.32 10.07
 6 -1 2 190.01 13.4
 6 -1 -2 221.36 13.95
 6 -1 -2 215.58 13.89
 6 -1 2 231.3 14.11
 6 -1 -2 202.11 13.62
 6 -1 2 229.23 14.22
 -6 -1 -2 231.42 11.58
 -6 -1 2 228.8 11.42
 -6 1 -3 217.04 9.94
 -6 -1 3 183.9 9.13
 -6 -1 -3 252.84 11.69
 -6 -1 3 218.8 11.07
 6 -1 3 228.6 14
 6 -1 -3 225.9 13.85
 6 -1 -3 197.25 13.28
 6 -1 3 245.1 13.93
 6 -1 3 247.71 13.99
 6 -1 -3 233.32 13.9
 -6 -1 4 256.97 12.52
 -6 1 -4 271.76 12.9
 6 -1 4 308.11 16.96
 6 -1 -4 294.31 16.84
 -6 -1 -4 306.71 14.58
 -6 -1 4 292.6 14.01
 6 -1 -4 316.86 17.23
 6 -1 4 294.6 16.75
 6 -1 4 302.27 17.05
 6 -1 -4 286.03 16.8
 6 -1 5 20 4.28
 6 -1 -5 34.49 5.13
 -6 -1 5 26.99 2.49
 -6 1 -5 25.11 2.53
 -6 -1 -5 32.67 3.62
 6 -1 5 34.23 5.14
 6 -1 -5 39.22 5.17
 6 -1 -5 34.23 5.06
 6 -1 5 32.65 5.05
 6 -1 6 261.35 15.56
 6 -1 -6 258.01 15.78
 -6 -1 -6 267.81 13.99
 6 -1 -6 259.86 15.79
 6 -1 6 276.79 15.86
 6 -1 -6 260.83 15.95
 6 -1 6 263.53 16
 -6 -1 6 255.78 12.49
 6 -1 7 186.58 12.4
 6 -1 -7 198.89 12.84
 6 -1 -7 188.3 12.57
 6 -1 7 201.41 13.14
 6 -1 7 198.76 12.59
 6 -1 -7 187.04 12.67
 -6 -1 7 179.03 9.81
 -6 -1 -7 197.54 11.24
 6 -1 7 197.85 11.78
 6 1 8 143.66 10.44
 6 -1 -8 124.42 9.94
 6 1 8 154.39 10.58
 6 -1 8 149.48 10.32
 6 -1 8 121.65 9.99
 6 -1 -8 137.94 10.27
 6 -1 8 126.66 9.75
 6 -1 -8 126.66 9.96
 6 -1 8 137.77 9.41
 -6 1 -8 143.35 9.36
 -6 -1 -8 119.59 8.5
 6 -1 9 4.24 2.82
 6 -1 -9 3.27 2.97
 6 1 9 0.78 3.05
 6 -1 9 2.27 2.63
 6 -1 -9 0.82 2.65
 6 1 9 0.78 3.19
 6 -1 -9 4.11 2.99
 6 -1 9 1.52 2.7
 -6 1 -9 2.56 2.37
 6 -1 9 1.38 2.7
 6 -1 -10 138.23 10.26
 6 -1 10 149.44 10.58
 6 -1 -10 147.85 10.57
 6 1 10 141.67 10.09
 6 -1 10 135.13 9.9
 6 1 10 128.22 9.92
 6 -1 10 155.92 10.12
 6 1 10 119.98 6.37
 -6 1 -10 147.81 9.69
 6 -1 10 152.2 10.32
 6 -1 -10 118.15 9.8
 6 -1 -11 193.31 12.7
 6 1 11 178.44 12.12
 6 -1 11 173.57 11.97
 6 1 11 182.09 12.19
 6 -1 11 172.27 11.95
 6 -1 11 193.88 12.77
 6 -1 -11 226.08 13.27
 6 -1 11 201.44 12.38
 6 -1 -11 193.03 12.65
 -6 1 -11 181.54 11.88
 6 -1 12 137.72 10.17
 6 -1 -12 126.67 9.74
 6 -1 12 132.3 9.83
 6 1 12 104.47 8.96
 6 -1 12 128.29 9.4
 6 -1 -12 122.8 9.6
 6 -1 12 122.36 7.34
 6 -1 12 118.9 9.23
 6 -1 -12 129.25 9.84
 6 1 -12 113 9.62
 6 1 12 113.51 9.26
 -6 1 -12 123.47 9.3
 -6 -1 -12 130.97 9.24
 6 -1 13 47.08 5.33
 6 -1 -13 42.56 5.38
 6 1 13 44.37 5.32
 6 1 -13 45.59 5.89
 6 -1 -13 54.63 6.17
 6 -1 13 44.8 5.77
 -6 -1 -13 34.4 5.06
 6 -1 -13 51.21 5.83
 6 -1 13 35.77 4.96
 6 -1 13 39.22 5.53
 -6 1 -13 37.53 5.33
 6 1 -13 34.97 5.16
 6 1 13 44.02 5.44
 6 -1 13 38.98 3.82
 6 -1 -13 40.74 3.9
 6 -1 -14 125.58 9.68
 6 -1 14 128.59 9.9
 6 -1 14 145.09 9.61
 6 -1 14 122.94 9.11
 6 1 14 107.42 8.87
 6 -1 -14 124.36 9.61
 6 -1 14 112.1 9.6
 6 -1 14 125.34 7.69
 -6 -1 -14 138.71 9.98
 -6 1 -14 131.65 9.96
 6 -1 -14 107.11 7.32
 6 1 -14 141.25 10.08
 6 1 14 131.84 9.46
 6 -1 -14 125.46 9.61
 6 1 -14 109.58 9.54
 6 1 15 81.47 7.01
 6 -1 15 70.49 6.8
 6 1 -15 86.01 6.57
 6 -1 -15 66.24 6.98
 6 1 15 57.64 6.27
 6 1 -15 77.71 7.45
 6 -1 -15 67.61 6.83
 6 -1 15 72.3 7.57
 6 -1 15 71.05 5.59
 -6 -1 -15 68.25 7.31
 -6 1 -15 85.1 7.68
 6 -1 15 69.5 7.13
 6 -1 15 66.08 6.54
 6 1 -15 86.26 7.78
 6 1 16 75.13 7.09
 6 -1 16 95.12 7.53
 6 -1 16 67.24 7.29
 6 1 -16 68.52 6.17
 6 -1 -16 73.5 7.27
 6 1 -16 81.36 7.51
 6 -1 16 82.49 8.1
 6 -1 16 76.39 6.01
 -6 -1 -16 75.35 7.97
 -6 1 -16 88.38 8.11
 6 1 -16 61.95 7.01
 6 -1 -16 76.73 7.44
 6 -1 16 77.82 6.95
 6 1 16 76.62 7.12
 6 -1 17 30.45 5.24
 6 -1 17 39.44 4.92
 6 -1 -17 45.54 5.5
 6 1 17 37.12 4.78
 6 1 -17 38.41 5.3
 6 -1 17 51.17 5.43
 6 1 17 40.8 5
 6 -1 -17 35.17 4.95
 6 1 -17 25.77 4.81
 6 1 17 35.02 5.52
 6 -1 17 35 5.85
 6 1 -17 32.68 4.4
 -6 -1 -17 35.57 5.72
 -6 1 -17 40.8 6.03
 6 -1 -18 30.16 4.68
 6 -1 18 41.66 5
 6 1 18 26.71 4.57
 6 1 18 37.43 6.01
 6 1 -18 35.45 5.21
 6 1 18 26.49 4.48
 6 1 -18 28.41 4.96
 6 -1 18 33.89 4.76
 6 -1 -18 36.04 4.87
 6 -1 18 32.27 5.63
 6 1 -18 33.17 4.42
 -6 -1 -18 37.64 5.91
 -6 1 -18 52.8 6.79
 6 -1 -19 58.73 6.2
 6 -1 19 53.35 5.87
 6 1 19 60.43 7.43
 6 1 -19 63.53 6.72
 6 1 19 77.61 6.57
 6 1 -19 49.79 6.01
 6 1 19 57.78 5.93
 6 -1 -19 55.05 6.08
 6 -1 19 58.57 6.08
 6 1 -19 58.07 5.82
 6 -1 19 80.08 8.55
 -6 1 -19 64.09 7.83
 -6 -1 -19 54.36 7.4
 6 -1 -20 51.35 5.7
 6 -1 20 35.95 6.37
 6 1 20 29.82 5.75
 6 1 -20 48.22 5.67
 6 -1 -20 49.13 5.59
 6 1 -20 48.14 5.66
 6 1 -20 42.2 5.13
 -6 1 -20 31.61 6.35
 6 1 -21 77.79 7.15
 6 1 21 65.22 8.16
 6 -1 -21 86.13 7.2
 6 1 -21 64.46 6.72
 6 -1 -21 61.42 6.46
 6 -1 21 77.02 8.69
 -6 1 -21 54.29 8.35
 6 1 -21 85.44 7.19
 6 1 -22 34.76 4.95
 6 -1 -22 30.94 4.59
 6 1 -22 39.93 5.01
 6 1 -22 39.17 5.16
 6 -1 -22 40.36 4.98
 6 1 22 24.07 5.63
 -6 1 -22 34.33 6.72
 6 -1 22 35.04 6.32
 6 1 23 -3.56 4.66
 6 1 -23 -0.71 2.89
 -6 1 -23 3.84 4.93
 6 -1 23 7.49 4.81
 -6 1 -24 19.95 6.12
 6 -1 24 16.75 5.78
 6 1 24 14.73 5.2
 -6 1 -25 26.44 6.56
 6 -1 25 27.92 6.43
 6 1 25 34.22 6.76
 -6 1 -26 10.19 5.42
 6 -1 26 15.07 5.41
 6 1 26 11.77 4.68
 -6 1 -27 1.52 5.63
 6 1 27 6.73 5
 6 -1 27 -1.41 4.56
 6 1 28 8.31 5.25
 6 -1 28 4.35 5.28
 6 -1 -28 3.07 3.88
 6 1 29 44.11 7.93
 6 -1 29 38.59 7.49
 6 -1 -29 37.16 6.46
 -6 -1 30 4.27 4.6
 6 1 30 4.38 4.73
 6 -1 30 7.62 5.18
 6 -1 -30 4.39 4.54
 -6 -1 31 11.75 5.46
 6 1 31 13.46 5.98
 6 -1 31 4.69 5.32
 6 -1 -31 1.14 4.7
 6 -2 0 215.87 14.31
 -6 -2 0 241.08 11.2
 6 -2 0 195.42 13.69
 6 -2 0 198.41 13.77
 -6 -2 -1 0.62 1.46
 -6 -2 1 -0.27 1.45
 6 -2 -1 -0.89 2.88
 6 -2 1 1.79 2.82
 6 -2 -1 1.73 2.73
 6 -2 1 3.43 2.78
 -6 2 -1 1.68 2.46
 6 -2 1 -1.71 2.84
 6 -2 -1 -1.73 2.49
 6 -2 -2 134.57 10.27
 6 -2 2 119.16 9.9
 6 -2 -2 129.24 10.1
 -6 -2 2 130.54 7.17
 -6 2 -2 130.38 8.8
 -6 -2 -2 134.02 7.64
 6 -2 2 133.03 10.17
 6 -2 -2 135.45 10.23
 6 -2 2 126.77 9.92
 6 -2 3 0.9 2.82
 6 -2 -3 4.41 3.34
 6 -2 3 4.22 2.8
 6 -2 -3 2.61 2.88
 -6 2 -3 4.07 2.44
 -6 -2 3 0.25 1.64
 -6 -2 -3 2.52 1.58
 6 -2 -3 6.08 3.23
 6 -2 3 -0.85 2.59
 6 -2 4 53.5 5.89
 6 -2 -4 52.11 6.06
 6 -2 4 35.21 5.49
 6 -2 -4 41.72 5.53
 6 -2 4 47.54 5.92
 6 -2 -4 40.36 5.54
 -6 -2 4 40.42 3.38
 -6 -2 -4 48.7 4.14
 -6 2 -4 46.32 5.02
 -6 -2 4 39.47 2.75
 -6 -2 5 2.08 1.12
 -6 2 -5 -0.61 2.34
 -6 -2 5 -1.25 1.79
 6 -2 -5 1.74 2.95
 6 -2 5 -0.83 3.02
 -6 -2 -5 2.11 1.72
 6 -2 5 -0.9 2.9
 6 -2 -5 1.74 2.97
 6 -2 -5 -0.87 2.8
 6 -2 5 -0.83 2.82
 6 -2 6 49.17 5.94
 6 -2 -6 45.82 5.92
 -6 2 -6 53.32 5.35
 -6 -2 6 48.7 3.54
 6 -2 6 51.7 5.91
 6 -2 -6 56.27 6.26
 6 -2 6 54.59 6.28
 6 -2 -6 58.15 6.34
 -6 -2 6 43.94 3.65
 -6 -2 -6 49.67 4.6
 6 -2 7 5.36 3.19
 6 -2 -7 3.45 3.14
 6 -2 7 3.89 2.73
 -6 -2 7 4.94 1.55
 -6 -2 -7 8.01 2.53
 6 -2 -7 6.89 3.2
 6 -2 7 6.49 3.52
 6 -2 -7 5.17 3.21
 6 -2 7 8.12 3.2
 -6 2 -7 5.19 2.73
 6 -2 -8 150.14 11.24
 6 -2 8 162.6 11.25
 -6 -2 8 155.24 8.64
 6 -2 8 158.83 11.15
 6 -2 -8 159.36 11.39
 6 -2 8 157.88 10.55
 6 -2 8 164.04 11.8
 6 -2 -8 160.19 11.51
 -6 2 -8 160.01 10.51
 -6 -2 -8 157.41 9.98
 6 -2 9 -1.78 2.95
 6 -2 -9 3.4 2.96
 6 -2 9 1.44 2.57
 -6 -2 9 3.28 1.79
 -6 -2 -9 3.53 2.55
 6 -2 -9 5.95 3.51
 6 -2 9 1.59 3
 6 -2 -9 0.85 2.61
 6 -2 9 7.9 3.21
 -6 2 -9 -1.38 2.34
 6 -2 -10 186.89 12.21
 6 -2 10 195.04 12.1
 6 -2 10 184.45 11.88
 6 -2 -10 173.04 11.98
 -6 -2 10 155.8 9.63
 6 -2 10 152.33 11.76
 6 -2 -10 180.62 12.18
 -6 2 -10 166.99 11.33
 6 -2 10 168.31 11.51
 6 -2 11 0.78 2.88
 6 -2 -11 0.84 2.71
 6 -2 -11 5.86 3.11
 6 -2 11 -1.54 3.03
 6 -2 11 -2.64 3.33
 6 -2 -11 -0.84 2.91
 -6 2 -11 0.74 3.02
 6 -2 11 -3.2 2.78
 6 -2 12 49.21 5.73
 6 -2 -12 47.29 6.01
 6 -2 12 35.81 5.15
 6 -2 -12 44.68 5.87
 6 -2 12 49.07 6.14
 6 -2 -12 58.07 6.43
 6 -2 12 54.63 6.23
 -6 2 -12 49.35 5.8
 -6 2 -13 2.41 3.1
 6 -2 -13 -0.82 2.72
 6 -2 13 -1.51 3.01
 6 -2 -13 -0.82 2.73
 6 -2 13 2.28 2.77
 6 -2 13 -0.87 2.96
 6 -2 -13 -0.82 3.17
 -6 -2 -13 1.53 2.95
 6 -2 13 0.88 2.69
 6 -2 14 16.6 4.46
 -6 2 -14 23.5 4.56
 6 -2 14 20.52 3.14
 6 2 -14 22.7 3.73
 6 -2 14 26.41 4.41
 6 -2 -14 11.38 3.61
 6 -2 14 20.7 4.46
 6 -2 -14 22.08 4.32
 6 -2 -14 19.42 4.06
 6 -2 14 18.68 3.89
 -6 -2 -14 13.84 4.31
 6 2 -15 -0.63 2.59
 6 -2 15 0.49 2.03
 6 -2 -15 -2.39 2.78
 6 -2 15 2.97 3.21
 6 -2 15 -4.82 3.78
 6 -2 -15 -2.41 3.27
 6 -2 15 -0.75 2.78
 -6 2 -15 0.88 3.12
 6 -2 15 1.71 3.04
 6 -2 -15 3.26 2.77
 -6 -2 16 51.48 5.91
 -6 2 -16 51.27 6.66
 6 -2 -16 52.75 6.15
 6 -2 16 53.14 5.93
 6 -2 16 54.25 6.8
 6 -2 -16 54.06 6.21
 6 -2 16 57.92 6.23
 6 -2 16 67.67 6.99
 6 -2 -16 53.45 6.42
 6 -2 17 0.84 3.29
 6 -2 -17 0.81 2.87
 6 -2 17 -0.74 3.05
 6 2 17 6.22 2.9
 6 -2 -17 -0.78 3.08
 6 -2 17 5.87 3.22
 6 -2 -17 3.88 3.26
 6 -2 17 1.05 3.64
 -6 -2 17 4.62 3.19
 6 2 17 -0.7 2.64
 -6 2 -17 -1.92 3.41
 6 2 -17 4.63 2.86
 6 -2 -18 85.95 7.91
 6 -2 18 79.81 7.5
 6 -2 18 104.54 8.69
 6 -2 -18 98.81 8.25
 -6 2 -18 85.06 8.97
 6 2 18 78.38 7.3
 6 -2 18 81.59 8.88
 6 -2 18 81.61 6.94
 -6 -2 18 94.28 8.33
 6 2 -18 100.66 7.81
 6 -2 -18 120.24 8.74
 6 -2 18 86.8 7.76
 6 2 18 84.47 7.43
 6 -2 -19 3.21 3.26
 6 -2 19 -0.82 3.5
 6 -2 -19 2.29 2.59
 6 2 19 -0.66 2.45
 6 2 -19 4.9 3.07
 6 -2 -19 1.51 2.69
 6 -2 19 5.08 3.23
 6 -2 19 -1.13 3.85
 -6 -2 19 4.42 3.53
 6 -2 19 1.24 2.4
 -6 2 -19 -1.05 3.64
 6 2 19 3.33 2.75
 6 -2 19 2.91 3.15
 6 -2 -20 52.14 5.91
 6 -2 20 58.42 6.21
 6 -2 20 64.5 7.91
 -6 -2 20 61.12 7.23
 6 -2 20 58.77 5.96
 -6 2 -20 40.57 7.07
 6 2 -20 47.83 5.8
 6 -2 -20 55.54 6.11
 6 -2 -20 46.27 6.08
 6 -2 20 49.4 6.3
 6 -2 20 69.48 6.63
 6 -2 -21 0.73 2.77
 -6 -2 21 2.99 3.47
 6 -2 21 -1.41 2.71
 6 2 -21 -0.75 3.06
 6 -2 21 -2.43 4.32
 -6 2 -21 -2.3 4.1
 6 2 -21 3.96 3.27
 6 2 -21 -3.94 3.15
 6 -2 -21 -2.21 2.68
 6 -2 -22 17.98 3.96
 6 -2 22 16.31 5.38
 6 -2 22 17.21 4.01
 -6 2 -22 10.89 4.87
 6 -2 -22 11.57 3.52
 6 2 -22 13.89 3.71
 6 2 -22 10.21 3.87
 -6 -2 22 7.35 4.38
 6 2 -22 19.36 4.14
 6 -2 23 -3.97 3.18
 -6 2 -23 -3.82 4.44
 6 -2 23 -1.3 4.41
 -6 -2 23 -1.1 3.75
 6 2 -23 2.42 3.34
 6 -2 -24 4.01 3.43
 -6 2 -24 10.8 5.01
 6 -2 24 5.35 4.66
 -6 -2 24 4.63 4.3
 6 2 -24 6.66 3.56
 6 -2 -25 -0.84 3.23
 -6 2 -25 -5.67 5.57
 6 -2 25 -5.52 4.58
 -6 -2 25 1.21 4.3
 6 2 -25 -0.86 3.32
 6 -2 -26 22.67 4.95
 -6 2 -26 27.88 7.13
 6 -2 26 18.47 6.05
 -6 -2 26 26.43 6.21
 6 2 -26 32.14 5.48
 6 -2 -27 3.64 3.7
 6 2 -27 0.92 3.63
 -6 -2 27 2.62 4.35
 6 -2 27 -1.46 5.08
 -6 2 -27 -7.63 5.43
 -6 2 -28 25.45 7.3
 6 -2 -28 29.31 5.67
 6 -2 28 18 6.33
 6 2 -28 35.49 5.75
 6 -2 29 3.08 5.72
 -6 2 -29 1.66 5.76
 -6 -2 29 5.64 5.44
 -6 -2 30 2.92 5.08
 6 -2 30 11.05 6.32
 -6 -2 31 -3.01 5.36
 6 -2 31 8.1 5.64
 6 -3 0 165.79 11.89
 6 -3 0 132.82 11.16
 -6 -3 0 158.94 8.15
 6 -3 1 82.01 8.07
 6 -3 -1 91.14 8.39
 6 -3 1 69.77 7.8
 6 -3 -1 93.91 8.57
 -6 -3 -1 87.59 5.55
 -6 3 -1 88.32 7.12
 -6 -3 1 88.13 5.11
 6 -3 2 75.82 7.72
 6 -3 -2 72.51 7.49
 6 -3 -2 83.14 5.69
 -6 3 -2 72.04 6.5
 -6 -3 -2 70.67 5.01
 -6 -3 2 66.41 4.15
 6 -3 -2 59.68 6.93
 6 -3 2 59.52 7.16
 6 -3 -3 128.85 10.11
 6 -3 3 105.68 9.2
 -6 3 -3 114.29 8.41
 -6 -3 -3 104.64 6.96
 -6 -3 3 108.17 5.64
 6 -3 3 123.97 9.98
 6 -3 -3 125.42 10.04
 -6 3 -4 10.53 3.07
 -6 -3 4 8.43 1.32
 6 -3 -4 12.26 3.98
 6 -3 4 0.91 2.73
 6 -3 4 10.84 3.5
 6 -3 -4 9.34 3.62
 6 -3 -4 15.98 4.02
 6 -3 -5 35.53 5.6
 -6 -3 5 30.66 2.23
 -6 3 -5 42.88 4.97
 6 -3 5 48.36 5.89
 6 -3 -5 36.37 5.54
 6 -3 -5 33.91 5.33
 6 -3 5 43.32 5.66
 6 -3 -6 17.68 4.16
 6 -3 6 23.99 4.58
 6 -3 6 22.14 3.79
 6 -3 -6 17.65 4.26
 -6 -3 6 18.5 2.28
 -6 3 -6 21.19 3.74
 -6 -3 6 16.56 1.61
 6 -3 -6 19.74 4.42
 6 -3 6 23.27 4.57
 6 -3 7 157.15 10.62
 -6 -3 7 169.47 8.71
 6 -3 7 175.42 12.29
 6 -3 -7 177.31 12.21
 6 -3 7 152.3 11.34
 6 -3 -7 160.11 11.85
 -6 -3 7 148.59 7.39
 -6 3 -7 148.17 10.45
 6 -3 7 199.64 12.3
 6 -3 -7 174.25 12.05
 6 -3 8 114.24 8.54
 6 -3 8 101.96 8.85
 6 -3 -8 99.81 9.02
 -6 3 -8 100.11 8.14
 -6 -3 8 89.3 5.1
 6 -3 8 122.69 9.49
 6 -3 -8 113.72 9.47
 6 -3 8 122.57 9.72
 6 -3 -8 99 8.94
 -6 -3 8 101.13 6.38
 6 -3 9 12.96 3.76
 6 -3 -9 9.18 3.63
 -6 -3 9 8.3 2.2
 -6 3 -9 11.15 3.29
 6 -3 -9 6.49 3.25
 6 -3 9 12.15 3.72
 6 -3 9 6.89 3.19
 6 -3 -9 10.94 3.79
 6 -3 9 12.31 3.81
 6 -3 10 60.42 6.74
 6 -3 10 74.5 7.44
 6 -3 -10 69.91 7.34
 6 -3 10 71.29 7.37
 6 -3 -10 57.43 6.76
 6 -3 10 54.67 6.74
 6 -3 -10 68.15 7.26
 -6 3 -10 69.64 6.82
 -6 3 -11 86.04 7.81
 6 -3 11 88.02 8.07
 6 -3 -11 84.21 8.08
 6 -3 11 82.38 7.92
 6 -3 -11 83.1 8.3
 6 -3 11 77.79 7.69
 6 -3 11 74.17 7.96
 6 -3 -11 97.44 8.54
 6 -3 12 18.44 4.25
 6 -3 -12 16.16 4.35
 6 -3 12 13.3 3.98
 6 -3 12 31.1 4.86
 6 -3 -12 20.79 4.57
 -6 3 -12 28.59 4.69
 6 -3 -12 15.22 4.12
 6 -3 12 22.47 5.03
 6 -3 -13 7.11 3.62
 6 -3 13 4.98 3.15
 -6 3 -13 8.47 3.62
 6 -3 13 2.78 3.65
 6 -3 13 5.82 3.27
 6 -3 -13 2.66 3.17
 6 -3 13 1.86 3.09
 6 -3 -13 8.05 3.45
 6 -3 -14 2.64 3.27
 6 -3 14 3.29 3.11
 6 -3 14 2.91 3.6
 6 -3 14 7.42 3.3
 6 -3 -14 -1.76 2.85
 6 -3 14 0.93 3.23
 6 3 -14 4.25 3.11
 6 -3 -14 0.88 3.15
 -6 3 -14 1.76 3.13
 6 -3 15 86.96 9.19
 6 3 -15 116.05 8.82
 6 -3 -15 115.74 9.57
 6 -3 15 106.74 8.91
 6 -3 -15 108.32 9.19
 6 -3 15 112.78 9.15
 -6 3 -15 115.99 9.68
 6 -3 -15 104.38 9.13
 6 -3 15 104.25 9.24
 6 -3 16 33.87 5.33
 6 -3 -16 13.94 4.18
 -6 3 -16 22.84 5.17
 6 -3 16 20.24 4.42
 6 -3 -16 21.44 4.58
 6 -3 16 23.16 5.08
 -6 -3 16 17.57 3.86
 6 -3 -16 22.38 4.69
 6 -3 16 19 3.77
 6 -3 16 22.73 4.59
 6 -3 17 54.73 7.59
 -6 -3 17 68.44 6.9
 6 -3 17 72.48 6.52
 6 -3 17 79.89 7.3
 6 -3 -17 82.28 7.5
 6 3 -17 67.08 6.85
 6 -3 -17 58.8 6.94
 6 -3 17 66.27 7.39
 -6 3 -17 57.49 7.31
 6 -3 -17 69.32 7.15
 6 -3 17 53.14 6.51
 6 -3 18 38.58 5.42
 6 -3 -18 36.6 5.45
 6 -3 18 27.27 5.83
 -6 -3 18 42.58 5.77
 6 -3 18 46.68 5.77
 6 -3 -18 46.72 5.84
 6 3 -18 41.7 5.47
 6 -3 18 35.11 5.55
 6 -3 -18 43.73 5.96
 -6 3 -18 47.47 6.52
 6 -3 18 34.35 4.81
 6 -3 -19 7.36 3.49
 6 -3 19 2.36 3.91
 -6 -3 19 3.52 3.75
 6 -3 -19 9.02 3.39
 6 -3 19 7.22 3.32
 6 3 -19 1.58 2.76
 6 -3 19 2.41 2.92
 6 -3 19 4.46 3.81
 6 -3 -19 -0.85 3.28
 -6 3 -19 3.23 3.99
 6 -3 19 4.26 2.89
 6 -3 -20 10.43 3.3
 6 -3 20 12.2 4.73
 -6 -3 20 19.73 4.55
 6 -3 20 15.21 3.97
 6 -3 -20 17.7 3.86
 6 3 -20 5.69 3.34
 6 -3 20 15.23 3.89
 6 -3 20 13.23 4.07
 6 -3 -20 13.5 3.89
 6 -3 20 10.43 3.45
 -6 3 -20 7.85 4.43
 6 -3 -21 19.67 4.24
 -6 -3 21 26.99 5.53
 6 -3 21 24.29 4.49
 -6 3 -21 18.68 5.56
 6 -3 -21 30.23 5.26
 6 -3 21 23.97 6
 6 3 -21 17.73 4.31
 6 -3 -21 26.04 4.45
 6 -3 -22 4.63 3.53
 6 -3 22 -1.3 4.43
 6 -3 22 -1.65 3.29
 -6 3 -22 1.22 4.53
 6 3 -22 -0.88 3.85
 -6 -3 22 1.06 3.85
 6 -3 -22 0.77 2.69
 6 -3 -22 -4.17 3.34
 6 -3 23 15.67 4.27
 -6 -3 23 14.54 5.08
 6 3 -23 12.67 4.34
 6 -3 23 9.41 4.61
 -6 3 -23 14.06 5.48
 6 -3 24 8.26 3.92
 -6 -3 24 7.07 4.63
 6 3 -24 12.99 4.42
 6 -3 24 6.93 5.35
 -6 3 -24 -2.68 4.97
 6 -3 25 65.58 7.49
 -6 -3 25 54.41 7.93
 6 3 -25 40.11 6.36
 6 -3 25 65.73 8.95
 -6 3 -25 49.2 8.24
 6 -3 26 5.07 4.13
 -6 -3 26 11.65 5.53
 6 3 -26 7.88 4.58
 6 -3 26 8.83 5.01
 -6 3 -26 10.39 5.73
 6 -3 27 3.19 3.86
 -6 -3 27 1.35 4.48
 6 3 -27 2.03 4.13
 6 -3 27 3.03 5.15
 -6 3 -27 7.77 5.41
 6 -3 28 3.34 4.3
 -6 -3 28 5.62 4.67
 6 3 -28 13.66 4.88
 6 -3 28 6.22 5.3
 -6 3 -28 4.81 5.59
 6 -3 29 -2.33 4.33
 -6 -3 29 2.92 4.72
 6 -3 29 1.6 5.58
 6 3 -29 5.43 3.95
 -6 3 -29 4.99 6.17
 -6 -3 30 1.51 5.38
 6 3 -30 3.37 4.09
 -6 3 -30 1.73 6.02
 6 -3 30 1.64 6.1
 6 -4 0 280.7 17.69
 6 -4 0 276.97 17.62
 6 -4 -1 -1.04 3.18
 6 -4 1 8.23 3.97
 6 -4 1 4.12 3.59
 6 -4 -1 2.08 3.09
 -6 4 -1 0.7 2.8
 6 -4 2 222 15.01
 6 -4 -2 217.95 15.05
 -6 4 -2 231.21 13.58
 6 -4 2 198.99 14.66
 6 -4 -2 242.4 15.58
 -6 4 -3 10.09 3.39
 6 -4 3 12.19 4.27
 6 -4 -3 2.09 3.48
 6 -4 -3 9.4 2.34
 6 -4 3 -1.01 3.2
 6 -4 -3 8.33 4.1
 -6 4 -4 105.9 8.17
 6 -4 -4 87.97 6.04
 6 -4 4 79.4 8.55
 6 -4 -4 77.11 8.39
 6 -4 -4 94.01 9.02
 6 -4 4 91.69 8.85
 -6 4 -5 -1.48 2.8
 6 -4 5 1 3.23
 6 -4 -5 1.04 3.46
 6 -4 5 -0.66 2.68
 6 -4 -5 -1.04 3.54
 6 -4 5 2.98 3.46
 6 -4 6 106.55 8.17
 -6 4 -6 105.66 8.33
 6 -4 -6 117.59 9.85
 6 -4 6 86.96 8.94
 6 -4 6 83.78 8.8
 6 -4 -6 90.29 9.1
 -6 4 -7 3.82 3
 6 -4 -7 1.04 3.52
 6 -4 7 0.98 2.99
 6 -4 7 2.97 2.87
 6 -4 -7 3.1 3.83
 6 -4 7 0.98 3.32
 6 -4 8 224.56 14.11
 -6 4 -8 243.99 14.4
 6 -4 8 242.18 15.36
 6 -4 -8 200.84 14.84
 6 -4 8 226.13 15
 6 -4 -8 215.63 15.03
 -6 4 -9 0.81 3.05
 6 -4 9 1.65 3.01
 6 -4 9 4.79 3.49
 6 -4 -9 1.02 3.48
 6 -4 -9 3.06 3.03
 6 -4 9 0.96 3.18
 6 -4 10 231.89 14.89
 6 -4 10 217.41 14.29
 -6 4 -10 227.9 14.12
 6 -4 -10 229.13 15.11
 6 -4 10 197.5 14.23
 6 -4 -10 204.15 14.64
 -6 4 -11 4.22 3.43
 6 -4 11 1.82 3.32
 6 -4 -11 -1 3.58
 6 -4 11 3.77 3.56
 6 -4 11 -0.94 2.96
 6 -4 -11 -1 3.41
 -6 4 -12 106.75 9.03
 6 -4 -12 101.41 9.4
 6 -4 12 97.12 9.08
 6 -4 12 105.47 9.21
 6 -4 -12 106.1 9.5
 6 -4 12 95.49 9.11
 6 -4 -13 11.73 4.35
 6 -4 13 0.93 3.37
 -6 4 -13 0.9 3.52
 6 4 -13 -0.8 3.21
 6 -4 -13 3.92 3.49
 6 -4 -13 -0.98 3.1
 6 -4 13 0.93 3.44
 6 -4 13 1.99 3.55
 6 -4 14 47.84 6.89
 -6 -4 14 63.34 6.04
 6 4 -14 60.03 6.62
 6 -4 14 65.34 7.15
 6 -4 -14 62.06 7.17
 6 -4 -14 57.28 6.99
 6 -4 14 57.93 6.77
 6 -4 -14 59.1 7.02
 -6 4 -14 52.78 6.85
 6 -4 -15 1.92 3.26
 6 -4 15 2.17 3.77
 -6 4 -15 -0.96 3.62
 6 4 -15 -0.82 3.11
 6 -4 15 -1.83 3.25
 6 -4 -15 0.96 3.34
 6 -4 -15 2.89 3.5
 6 -4 15 -1.83 3.19
 -6 -4 15 -0.66 2.46
 6 -4 -16 66.14 7.68
 6 -4 16 65.26 8.07
 -6 4 -16 89.14 8.58
 6 -4 16 86.54 8.18
 6 -4 16 71.71 7.76
 6 -4 -16 77.55 8.03
 6 -4 -16 75.52 8.01
 -6 -4 16 67.92 6.8
 6 -4 17 -1 3.84
 6 -4 -17 1.9 3.46
 6 -4 -17 3.73 3.53
 6 -4 -17 2.79 3.24
 6 -4 17 -0.9 3.14
 6 4 -17 2.57 3.18
 -6 4 -17 -2.06 3.9
 -6 -4 17 1.54 3.13
 6 -4 17 -1.17 4.07
 6 -4 17 -0.91 3.3
 6 -4 18 124.93 9.92
 6 -4 -18 111.9 9.58
 -6 4 -18 95.18 9.97
 6 -4 18 92 10.13
 -6 -4 18 105.02 9.12
 6 -4 18 110.67 9.9
 6 -4 -18 104.03 9.56
 6 -4 -18 109.06 9.45
 6 -4 18 117.98 9.72
 6 4 -18 100.3 9
 6 -4 19 1.25 3.95
 -6 4 -19 2.22 3.86
 6 -4 -19 0.94 3.48
 6 -4 19 -1.96 3.57
 6 -4 19 2.71 3.22
 6 -4 -19 0.9 3.54
 6 4 -19 0.89 3.31
 6 -4 -19 2.7 3.14
 6 -4 19 0.9 3.77
 -6 -4 19 -1.77 3.22
 6 -4 -20 71.61 7.45
 6 -4 20 69.99 9.39
 6 -4 -20 85.1 8.05
 6 -4 20 90.92 8.21
 -6 -4 20 81.4 8.17
 6 -4 20 82.46 7.85
 -6 4 -20 80.81 9.1
 6 -4 20 60.69 7.27
 6 -4 -20 68.01 7.63
 6 -4 20 70.29 8
 6 4 -20 66.62 7.56
 6 -4 21 9.37 4.77
 -6 -4 21 -1.01 3.59
 6 -4 21 1.77 3.61
 -6 4 -21 3.6 4.27
 6 -4 -21 3.46 3.22
 6 -4 -21 2.61 3.23
 6 -4 -21 7.41 3.77
 6 4 -21 2.81 3.75
 6 -4 22 23.49 6.38
 -6 -4 22 46.08 6.65
 6 -4 22 36.15 5.66
 -6 4 -22 28.64 6.48
 6 -4 -22 24.72 4.71
 6 4 -22 32.98 5.55
 6 -4 -22 35.75 5.73
 6 -4 -22 35.59 5.17
 6 -4 23 -2.91 3.53
 -6 -4 23 2.28 4.06
 6 4 -23 1 3.73
 6 -4 23 2.85 4.96
 -6 4 -23 1.29 4.71
 6 -4 24 9.13 4.03
 -6 -4 24 16.86 5.4
 6 4 -24 19.56 5.33
 6 -4 24 8.81 5.59
 -6 4 -24 25.67 6.45
 6 -4 25 -1.06 3.78
 -6 -4 25 2.54 4.61
 6 4 -25 -1.05 3.67
 6 -4 25 1.51 5.38
 -6 4 -25 -1.41 4.79
 6 -4 26 39.85 6.6
 -6 -4 26 29.33 6.84
 6 4 -26 35.73 6.41
 6 -4 26 23.32 7.14
 -6 4 -26 31.02 7.55
 6 -4 27 -3.47 4.37
 -6 -4 27 -5.58 5.57
 6 4 -27 8.9 5.09
 6 -4 27 -3.2 5.57
 -6 4 -27 -1.55 5.4
 6 -4 28 33.76 6.78
 -6 -4 28 42.22 8.2
 6 4 -28 35.58 6.9
 6 -4 28 19.67 7.53
 -6 4 -28 38.92 8.28
 6 -4 29 6.27 4.37
 6 -4 29 8.41 5.73
 -6 -4 29 1.51 5.51
 -6 4 -29 -1.68 6.13
 6 4 -29 4.73 4.56
 6 -5 0 53.57 7.36
 6 -5 0 53.63 7.52
 -6 5 -1 43.07 5.69
 6 -5 1 41.71 6.89
 6 -5 -1 33.9 6.26
 6 -5 1 35.96 6.28
 6 -5 -1 30.43 6.33
 -6 5 -2 3.95 3.22
 6 -5 2 10.36 4.53
 6 -5 -2 3.52 3.99
 6 -5 -2 9.39 4.53
 6 -5 2 2.31 4.28
 6 -5 -3 57.51 7.94
 6 -5 3 84.6 8.93
 6 -5 3 78.98 8.69
 6 -5 -3 76.38 8.68
 -6 5 -3 67.99 7.19
 6 -5 3 77.64 6.69
 6 -5 4 5.68 3.79
 6 -5 -4 8.22 4.46
 6 -5 4 15.06 3.58
 6 -5 4 10.21 4.14
 6 -5 -4 11.74 4.54
 -6 5 -4 7.28 3.47
 6 -5 -5 4.69 4.08
 6 -5 5 -1.13 4.1
 6 -5 5 3.64 3.11
 6 -5 5 -2.25 3.64
 6 -5 -5 1.17 3.48
 -6 5 -5 0.82 3.03
 6 -5 6 2.23 3.42
 6 -5 -6 -1.17 3.36
 6 -5 6 0.78 2.76
 6 -5 6 1.11 3.51
 6 -5 -6 5.84 3.68
 -6 5 -6 0.82 2.8
 6 -5 7 29.88 5.92
 6 -5 -7 36.09 6.51
 6 -5 7 32.78 4.96
 6 -5 7 38.61 6.34
 6 -5 -7 40.71 6.61
 -6 5 -7 31.74 5.3
 6 -5 -8 24.34 5.84
 6 -5 8 15.34 5.1
 6 -5 8 26.02 4.6
 6 -5 8 25.1 5.33
 6 -5 -8 21.97 5.7
 -6 5 -8 20.4 4.33
 6 -5 -9 3.45 3.72
 6 -5 9 2.17 3.42
 6 -5 9 2.74 3.18
 6 -5 -9 1.15 3.72
 6 -5 9 -1.08 3.59
 -6 5 -9 3.48 3.03
 6 -5 10 12.91 4.54
 6 -5 -10 28.52 5.75
 6 -5 10 23.05 4.97
 6 -5 -10 26.19 5.35
 6 -5 10 29.96 5.63
 -6 5 -10 17.84 4.63
 6 -5 11 89.44 8.92
 6 -5 11 81.09 8.93
 6 -5 -11 81.37 9.1
 -6 5 -11 103.51 9.12
 6 -5 -11 105.95 9.75
 6 -5 11 97.56 9.53
 -6 -5 12 2.99 2.63
 6 -5 -12 2.24 3.52
 6 -5 12 1.06 3.6
 6 5 -12 1.81 3.29
 6 -5 12 -3.15 3.9
 -6 5 -12 -0.93 3.24
 6 -5 -12 2.23 3.79
 6 -5 12 -1.05 3.66
 -6 -5 13 20.35 3.84
 6 -5 -13 29.83 5.65
 6 -5 13 23.11 5.38
 6 5 -13 24.62 4.93
 6 -5 13 28.45 5.59
 -6 5 -13 33.38 5.43
 6 -5 -13 15.41 5.13
 6 -5 13 19.82 4.99
 -6 -5 14 6.06 2.75
 6 -5 -14 9.82 4.66
 6 -5 14 2.09 3.47
 6 5 -14 8.29 3.93
 6 -5 14 3.42 3.49
 -6 5 -14 0.98 3.57
 6 -5 14 4.15 3.86
 6 -5 -14 10.85 4.19
 -6 -5 15 9.31 3.45
 6 -5 -15 2.15 4.07
 6 -5 15 3.12 4.01
 6 5 -15 1.87 3.32
 6 -5 15 -1.18 3.62
 -6 5 -15 8.09 4.18
 6 -5 15 2.06 3.51
 6 -5 -15 5.35 4.2
 -6 -5 16 0.76 2.83
 6 -5 -16 -2.12 3.61
 6 -5 16 1.04 3.76
 6 5 -16 0.95 3.37
 6 -5 16 -1.23 4.56
 -6 5 -16 -2.08 3.71
 6 -5 16 4.12 4.11
 6 -5 -16 3.16 3.91
 -6 -5 17 4.86 3.45
 6 5 -17 3.86 3.92
 6 -5 17 9.29 4.33
 6 -5 -17 2.09 3.72
 6 -5 17 1.27 4.23
 -6 5 -17 -2.15 3.75
 6 -5 17 6.16 4.11
 6 -5 -17 2.07 3.53
 -6 -5 18 17.24 4.18
 6 5 -18 10.77 4.2
 6 -5 18 9.26 4.35
 6 -5 -18 12.33 4.28
 6 -5 -18 13.74 4.99
 6 -5 18 6.59 5.01
 -6 5 -18 14.5 4.71
 6 -5 18 12.31 4.4
 6 -5 -18 14.29 4.7
 -6 -5 19 28.43 5.44
 6 5 -19 26.95 5.58
 6 -5 -19 21.23 5.12
 6 -5 19 22.62 5.21
 6 -5 -19 22.01 5.3
 6 -5 19 17.64 5.86
 -6 5 -19 20.78 5.43
 6 -5 19 28.71 5.67
 6 -5 -19 20.06 5.4
 -6 -5 20 -0.98 3.97
 6 5 -20 2.04 3.93
 6 -5 -20 2.98 4.1
 6 -5 20 1.03 4.11
 6 -5 -20 5.21 4.51
 6 -5 20 2.8 4.54
 -6 5 -20 7.17 4.69
 6 -5 20 7.17 4.3
 6 -5 -20 0.99 3.51
 -6 -5 21 50.78 7.23
 6 5 -21 46.99 6.77
 6 -5 -21 42.83 6.39
 6 -5 21 46.23 6.58
 6 -5 -21 50.74 6.89
 6 -5 21 39.06 7.54
 -6 5 -21 48.26 7.65
 6 -5 21 54.42 7.25
 6 -5 -21 45.49 6.36
 -6 -5 22 1.1 4
 6 5 -22 4.31 4.38
 6 -5 -22 3.81 3.67
 6 -5 -22 -1.03 4.03
 6 -5 22 7.43 5.84
 -6 5 -22 1.28 4.36
 6 -5 -22 -0.95 3.45
 -6 -5 23 1.16 3.95
 6 -5 23 6.13 5.21
 -6 5 -23 -2.66 5.03
 6 5 -23 -1.11 4.36
 -6 5 -24 -2.75 5.69
 6 5 -24 3.41 4.46
 -6 -5 24 -2.46 4.91
 6 -5 24 -3.15 5.36
 -6 5 -25 2.86 5.63
 6 5 -25 5.8 4.72
 6 -5 25 10.57 4.7
 -6 -5 25 5.17 4.8
 6 -5 25 1.62 5.37
 -6 5 -26 5.97 4.96
 6 5 -26 9.48 4.66
 6 -5 26 7.32 4.88
 -6 -5 26 8.17 5.15
 6 -5 26 -3.32 6.04
 -6 5 -27 10.91 6.34
 6 -5 27 8.88 4.8
 -6 -5 27 1.43 5.19
 6 -5 27 8.53 6.46
 6 5 -27 3.65 4.24
 6 -6 0 414.81 24.87
 6 -6 0 392.49 24.5
 -6 6 -1 3.5 4.55
 6 -6 1 7.94 4.51
 6 -6 -1 9.35 5.43
 6 -6 1 1.31 4.68
 6 -6 -1 5.3 5.39
 6 -6 2 340.96 22.07
 6 -6 -2 308.38 21.58
 6 -6 2 328.93 22.01
 6 -6 2 335.16 18.65
 6 -6 -2 381.51 23.02
 -6 6 -2 399.58 20.52
 6 -6 3 6.53 5.04
 6 -6 -3 5.36 5.08
 -6 6 -3 8.89 4.53
 6 -6 3 1.3 4.52
 6 -6 -3 10.64 5.5
 6 -6 3 3.63 3.62
 6 -6 4 212.9 16.13
 6 -6 -4 203.55 16.39
 6 -6 4 226.66 16.49
 6 -6 -4 234.07 16.87
 -6 6 -4 254.57 15.03
 6 -6 4 200.85 13.68
 6 -6 5 -1.28 4.74
 6 -6 -5 -1.33 4.62
 6 -6 5 -1.29 4.38
 6 -6 -5 1.34 5.25
 -6 6 -5 -2.71 3.97
 6 -6 5 -0.82 3.06
 6 -6 6 214.19 16.12
 6 -6 -6 213.09 16.37
 6 -6 6 211.37 14.23
 6 -6 6 213.76 16.17
 6 -6 -6 212.95 16.35
 -6 6 -6 260.61 15.2
 6 -6 7 5.02 5.02
 6 -6 -7 10.53 5.78
 6 -6 7 3.79 5.05
 6 -6 -7 2.65 5.39
 6 -6 7 5.5 4.2
 -6 6 -7 -1.84 4.09
 6 -6 -8 343.59 21.33
 6 -6 8 295.31 20.05
 6 -6 8 319.21 19.07
 6 -6 8 328.15 20.64
 6 -6 -8 292.89 20.37
 -6 6 -8 302.07 18.52
 6 -6 9 2.47 4.76
 6 -6 -9 2.6 4.72
 6 -6 9 2.48 4.69
 6 -6 -9 5.23 4.76
 -6 6 -9 4.74 4.04
 6 -6 9 -1.01 3.68
 6 -6 -10 325.35 20.85
 6 -6 10 320.61 20.56
 -6 6 -10 342.87 19.37
 6 -6 10 329.9 20.49
 6 -6 -10 289.36 20.11
 6 -6 10 285.81 19.03
 6 -6 11 2.43 4.52
 6 -6 -11 2.57 5.22
 6 -6 11 -4.85 4.85
 6 -6 -11 -1.27 4.64
 6 6 -11 6.09 4.33
 6 -6 11 3.32 4.42
 -6 6 -11 4.92 3.93
 6 -6 12 193.52 14.82
 6 -6 -12 185.19 14.79
 6 -6 12 190.64 14.73
 6 -6 -12 178.79 14.74
 6 6 -12 205.18 14.13
 6 -6 12 176.36 14.28
 -6 6 -12 197.55 13.84
 6 -6 -13 -2.51 4.56
 6 -6 13 1.2 4.44
 6 -6 13 1.19 4.69
 6 -6 -13 -3.74 4.81
 6 6 -13 1.03 4.32
 6 -6 13 -2.4 4.36
 -6 6 -13 -2.05 3.56
 6 -6 14 124.32 11.79
 6 -6 -14 137.62 12.25
 6 -6 14 127.18 11.7
 6 -6 -14 144.51 12.57
 6 6 -14 131 11.03
 6 -6 14 124.66 11.79
 -6 6 -14 134.22 11.24
 6 -6 -15 1.21 4.5
 6 -6 15 -2.35 4.54
 -6 -6 15 1.6 3.36
 6 6 -15 -1.05 3.91
 -6 6 -15 5.38 4.15
 6 -6 15 2.59 4.29
 6 -6 -15 4.87 4.52
 6 -6 15 9.44 5.11
 6 -6 16 111.27 11.8
 -6 -6 16 153.15 10.83
 6 -6 16 126.73 11.78
 6 -6 -16 125.71 11.83
 6 6 -16 122.91 11.08
 -6 6 -16 143.75 12.03
 6 -6 16 132.3 11.76
 6 -6 -16 152.65 12.57
 6 -6 17 1.17 4.75
 6 -6 -17 -1.18 4.37
 -6 -6 17 -0.89 3.42
 -6 6 -17 2.27 4.22
 6 6 -17 11.9 4.89
 6 -6 -17 2.35 4.69
 6 -6 17 3.5 4.9
 6 -6 17 -1.39 5.55
 -6 6 -18 154.42 12.61
 -6 -6 18 146.57 11.31
 6 -6 18 142.2 12.33
 6 -6 -18 133.55 11.82
 6 6 -18 133.73 11.84
 6 -6 18 144.95 13.58
 6 -6 -18 123.65 11.53
 6 -6 18 128.27 11.96
 -6 6 -19 2.42 4.4
 -6 -6 19 11.78 4.49
 6 6 -19 -4.46 4.53
 6 -6 19 2.97 5.28
 6 -6 -19 4.52 4.51
 6 -6 19 1.17 4.5
 6 -6 19 1.16 4.66
 6 -6 -19 3.4 4.21
 6 -6 20 137.72 13.24
 -6 6 -20 126.17 11.85
 -6 -6 20 130.1 11.03
 6 -6 20 129.36 11.61
 6 -6 -20 101.13 10.3
 6 6 -20 100.06 10.56
 6 -6 20 108.72 10.8
 6 -6 -20 94.24 10.08
 6 -6 21 -1.58 5.74
 -6 6 -21 10.31 5.41
 6 -6 21 1.17 4.44
 6 -6 21 4.67 4.42
 6 -6 -21 7.62 4.27
 6 -6 -21 6.52 4.56
 -6 -6 21 -5.46 3.97
 6 6 -21 -2.33 4.5
 6 -6 -22 55.42 8.21
 6 -6 22 60.23 10.14
 -6 6 -22 65.34 8.99
 6 6 -22 60.73 8.4
 -6 -6 22 66.7 8.36
 6 -6 23 1.67 5.4
 -6 6 -23 -1.38 4.68
 6 6 -23 1.23 4.36
 -6 -6 23 -2.43 4.22
 6 -6 24 41.21 8.99
 -6 6 -24 39.82 8.08
 6 6 -24 37.5 7.21
 -6 -6 24 47.18 8.21
 -6 6 -25 1.47 5.56
 6 -6 25 1.77 6.68
 6 6 -25 3.82 4.63
 -6 -6 25 5.36 5.45
 -6 7 0 0.97 3.75
 6 -7 0 -1.52 4.51
 6 -7 0 1.51 4.63
 -6 7 -1 11.71 4.48
 6 -7 1 9.07 6.05
 6 -7 -1 6.1 5.07
 6 -7 1 13.56 6.03
 6 -7 -1 4.56 4.93
 -6 7 -2 36.31 6.2
 6 -7 2 39.08 7.49
 6 -7 -2 25.98 6.9
 6 -7 -2 21.31 6.29
 6 -7 2 17.96 6.58
 -6 7 -3 30.66 5.72
 6 -7 3 13.43 5.57
 6 -7 -3 13.76 5.71
 6 -7 3 11.41 3.96
 6 -7 -3 12.19 6.22
 6 -7 3 8.92 5.09
 6 -7 4 82.28 8.05
 6 -7 4 82.5 10.2
 6 -7 -4 85.22 10.62
 -6 7 -4 102.28 9.48
 6 -7 4 90.22 10.86
 6 -7 -4 88.61 10.65
 6 -7 5 7.33 4.63
 6 -7 -5 10.67 5.67
 6 -7 5 18.98 5.85
 6 -7 -5 12.14 5.17
 -6 7 -5 3.98 3.93
 6 -7 5 5.5 3.98
 6 -7 6 50.82 7.92
 6 -7 -6 47.04 8.26
 6 -7 6 50.63 8.11
 6 -7 -6 52.9 8.67
 -6 7 -6 62.09 7.34
 6 -7 6 51.25 6.93
 6 -7 7 35.92 7.76
 6 -7 -7 39.22 7.5
 6 -7 7 21.48 6.28
 6 -7 -7 19.54 6.2
 -6 7 -7 23.22 5.35
 6 -7 7 21.38 5.23
 6 -7 8 8.53 5.08
 6 -7 -8 11.97 6.1
 6 -7 8 17.01 6.15
 6 -7 -8 4.47 5.09
 -6 7 -8 17.36 5.27
 6 -7 8 5.34 3.98
 6 -7 9 -1.41 5.33
 6 -7 -9 -4.45 5.39
 6 -7 -9 5.91 5.14
 6 -7 9 -1.41 4.67
 -6 7 -9 3.11 4.21
 6 -7 9 -1.12 3.89
 6 -7 10 4.67 4.07
 6 -7 10 6.97 4.86
 6 -7 -10 1.47 5.23
 6 -7 -10 4.39 5.1
 6 -7 10 6.96 5.37
 6 7 -10 13.57 4.9
 -6 7 -10 1.06 3.85
 6 -7 11 18.26 5.5
 6 -7 11 4.14 4.48
 6 -7 -11 5.8 4.7
 6 -7 -11 13.01 5.68
 6 -7 11 1.38 4.59
 6 7 -11 6.82 4.63
 -6 7 -11 4.29 4.3
 6 -7 12 34.23 6.77
 6 -7 12 54.76 8.34
 6 -7 -12 37.22 7.53
 6 -7 -12 29.96 7.04
 6 -7 12 38.31 7.28
 6 7 -12 38.88 6.82
 -6 7 -12 40.25 6.25
 6 -7 13 6.59 4.59
 6 -7 13 1.36 4.62
 6 -7 -13 7.06 4.91
 6 -7 13 5.43 4.39
 6 -7 -13 -2.82 4.68
 6 7 -13 -3.46 4.61
 -6 7 -13 3.32 3.77
 6 -7 14 53.32 8.28
 6 -7 14 41.78 7.98
 6 -7 -14 48.66 7.75
 6 -7 -14 44.41 7.81
 6 -7 14 39.12 7.67
 6 7 -14 65.31 8.34
 -6 7 -14 39.54 7.03
 6 -7 15 17.01 5.88
 6 -7 15 9.37 5.47
 6 -7 -15 13.68 5.49
 6 -7 15 16.11 6
 6 -7 -15 9.56 5.29
 6 7 -15 12.99 5.06
 -6 7 -15 10.4 4.8
 6 -7 -16 10.75 5.19
 6 -7 16 7.34 5.45
 6 -7 16 6.69 5.07
 6 -7 16 2.66 4.75
 6 -7 -16 20.18 6
 6 7 -16 2.38 4.51
 -6 7 -16 5.92 4.49
 6 -7 -17 6.61 4.84
 6 -7 17 24.26 6.87
 6 -7 17 4 4.77
 6 -7 17 14.59 5.59
 6 -7 -17 25.11 6.23
 6 7 -17 18.09 5.09
 -6 7 -17 10.91 4.96
 6 -7 -18 -1.3 4.52
 6 7 -18 -4.89 4.63
 6 -7 18 3.13 5.2
 6 -7 18 -1.33 4.62
 -6 7 -18 7.46 4.88
 6 -7 18 -1.32 4.91
 6 -7 -18 -1.3 4.91
 6 -7 -19 -1.27 4.33
 6 -7 19 1.33 5.02
 6 -7 19 -4.85 5.88
 -6 -7 19 -4.3 4.51
 6 7 -19 -1.24 4.21
 6 -7 -19 2.54 4.53
 6 -7 19 5.29 4.91
 -6 7 -19 1.28 4.24
 6 -7 20 9.27 5.01
 6 -7 -20 1.25 4.45
 6 -7 20 1.67 5.94
 -6 -7 20 2.25 4.33
 6 7 -20 1.26 4.5
 6 -7 -20 1.25 4.14
 6 -7 20 1.32 4.82
 -6 7 -20 2.63 4.89
 6 -7 21 9.29 5.48
 6 -7 -21 4.9 4.45
 6 -7 21 -1.72 5.98
 6 -7 -21 -6.1 5.04
 6 -7 21 2.65 4.72
 6 7 -21 -1.3 4.61
 -6 7 -21 2.71 4.61
 -6 -7 21 5.87 4.45
 6 -7 22 31.84 8.33
 -6 -7 22 12.31 5.3
 -6 7 -22 20.94 6.34
 6 7 -22 13.21 5.59
 -6 8 0 20.6 5.39
 6 -8 0 15.52 6.05
 6 -8 0 18.98 6.7
 -6 8 -1 -1.09 3.61
 -6 8 1 3.25 4.18
 6 -8 1 1.72 5.25
 6 -8 -1 -3.46 5.6
 6 -8 -1 1.73 4.45
 6 -8 1 1.72 5.41
 -6 8 -2 15.3 4.83
 6 -8 2 6.83 5.83
 6 -8 -2 15.61 6.83
 6 -8 2 6.82 5.68
 6 -8 -2 17.33 6.06
 -6 8 -3 2.19 4.53
 6 -8 3 5.08 5.18
 6 -8 -3 -1.73 5.9
 6 -8 3 -3.39 5.18
 6 -8 -3 3.47 5.3
 -6 8 -4 6.6 4.83
 6 -8 4 8.4 6.36
 6 -8 -4 -1.73 5.89
 6 -8 4 11.76 6.23
 6 -8 -4 -3.46 5.3
 -6 8 -5 -1.1 4.18
 6 -8 5 -1.02 3.45
 6 -8 5 1.67 5.25
 6 -8 -5 -1.73 5.58
 6 -8 5 3.33 5.53
 6 -8 -5 -8.63 6.4
 -6 8 -6 13.29 5.14
 6 -8 6 3.21 4.21
 6 -8 6 6.61 5.76
 6 -8 -6 15.46 6.51
 6 -8 6 6.6 5.06
 6 -8 -6 6.87 5.85
 -6 8 -7 -1.11 4.14
 6 -8 7 -4.9 4.85
 6 -8 -7 1.71 5.66
 6 -8 7 1.12 3.98
 6 -8 7 -3.27 5
 6 -8 -7 -3.41 5.07
 6 8 -8 16.18 5.34
 -6 8 -8 10.12 4.9
 6 -8 8 11.31 6.7
 6 -8 -8 23.68 7.13
 6 -8 8 16.21 6.28
 6 -8 -8 18.62 6.79
 6 -8 8 11.72 4.8
 6 -8 9 -2.45 4.46
 6 8 -9 -3.75 4.35
 -6 8 -9 5.7 4.71
 6 -8 9 -1.6 5.17
 6 -8 -9 1.68 5.42
 6 -8 -9 -1.68 5.57
 6 -8 9 -1.6 5.45
 6 -8 10 17.9 6.07
 6 8 -10 27.61 6.32
 -6 8 -10 26.66 5.85
 6 -8 10 25.31 7.01
 6 -8 -10 23.2 7.34
 6 -8 -10 19.93 7.14
 6 -8 10 17.47 6.94
 6 -8 11 5.33 4.74
 6 8 -11 -2.53 4.97
 6 -8 11 -3.13 5.07
 6 -8 -11 -3.27 5.3
 6 -8 -11 -1.64 5.17
 6 -8 11 1.57 4.67
 -6 8 -11 -1.17 4.16
 6 -8 12 13.98 6.42
 6 -8 -12 6.46 4.8
 6 -8 -12 4.86 5.64
 6 -8 12 3.11 5.43
 6 -8 12 9.69 5.25
 -6 8 -12 5.93 4.67
 6 -8 13 -4.62 5.49
 6 -8 -13 3.18 5.28
 -6 8 -13 -3.61 4.29
 6 8 -13 -6.44 5.65
 6 -8 13 -1.44 4.65
 6 -8 13 1.54 5.49
 6 -8 -13 7.98 5.68
 6 -8 -14 4.69 5.32
 6 -8 14 9.17 5.9
 -6 8 -14 4.9 4.72
 6 8 -14 -1.3 4.91
 6 -8 14 7.45 5.42
 6 -8 -14 -1.57 5.59
 6 -8 14 -1.53 5.56
 6 -8 -15 -3.08 5.48
 6 -8 15 4.56 5.53
 -6 8 -15 -1.25 4.99
 6 8 -15 -2.62 4.95
 6 -8 15 -1.55 5.01
 6 -8 15 1.52 5.28
 6 -8 -15 1.54 5.12
 6 -8 -16 7.56 5.95
 6 -8 16 1.51 4.9
 -6 8 -16 5.1 4.65
 6 8 -16 9.24 5.8
 6 -8 16 9.6 5.95
 6 -8 -16 9.09 5.63
 6 -8 16 7.55 5.94
 6 -8 17 4.51 5.47
 6 -8 -17 1.49 5.29
 -6 8 -17 9.11 5.29
 6 8 -17 -1.34 5.53
 6 -8 17 -6.61 5.89
 6 -8 -17 -1.49 4.93
 6 -8 17 -4.51 5.11
 6 -9 0 68.43 11.15
 -6 9 0 90.38 9.6
 6 -9 0 74.3 11.25
 6 -9 -1 1.96 5.82
 6 -9 1 3.89 5.96
 -6 9 -1 10.88 5.46
 -6 9 1 1.2 4.47
 6 -9 1 -1.95 6.3
 6 -9 -1 1.96 5.82
 6 -9 2 38.69 9.07
 6 -9 -2 17.68 7.12
 6 -9 -2 23.57 8.1
 6 -9 2 34.82 8.95
 -6 9 2 33.78 6.41
 -6 9 -2 49.66 7.32
 6 -9 -3 7.85 6.68
 6 -9 3 5.76 6.99
 6 -9 -3 9.82 6.99
 6 -9 3 9.6 6.05
 -6 9 -3 -1.21 4.51
 6 -9 4 11.45 6.5
 6 -9 -4 13.71 6.83
 6 -9 -4 15.68 7.43
 6 -9 4 7.62 5.84
 -6 9 -4 7.28 4.61
 6 -9 5 3.78 6.11
 6 -9 -5 1.95 6.14
 6 -9 -5 -9.76 6.48
 6 -9 5 1.89 5.42
 -6 9 -5 3.64 4.6
 6 -9 6 9.34 6.39
 6 -9 -6 23.29 7.65
 -6 9 -6 24.42 6.31
 6 -9 6 28.06 8.24
 6 -9 -6 9.7 7.23
 6 9 -6 9.52 5.47
 6 -9 7 -5.54 5.65
 6 -9 -7 7.71 7.29
 -6 9 -7 8.59 5.31
 6 -9 7 -1.85 5.99
 6 -9 -7 -9.63 6.39
 6 9 -7 6.82 5.45
 6 9 -8 54.75 8.72
 6 -9 8 32.93 8.54
 6 -9 -8 55.33 10.44
 -6 9 -8 65.69 8.56
 6 -9 8 53.18 9.87
 6 -9 -8 61.18 10.37
 6 -9 8 52.43 7.96
 6 9 -9 5.49 5.58
 6 -9 9 -5.43 6.3
 6 -9 -9 -5.66 6.57
 -6 9 -9 2.51 5.44
 6 -9 9 1.81 6.02
 6 -9 -9 -1.89 6.28
 6 -9 9 -1.33 4.75
 6 -9 10 30.43 8.22
 6 -9 -10 48.48 9.8
 -6 9 -10 34.33 7.03
 6 -9 10 43.04 8.86
 6 -9 10 23.65 6.46
 6 9 -11 11.16 5.38
 6 -9 -11 -1.84 6.55
 6 -9 11 3.54 5.88
 6 -9 11 4.34 5.78
 -6 9 -11 1.28 5.03
 6 -9 11 -7.1 5.74
 6 -9 -11 -1.85 6.13
 7 0 0 -1.01 3.26
 7 0 0 1.01 3.01
 7 0 1 -1 4.21
 7 0 -1 -2.03 3.37
 7 0 -1 -7.13 3.78
 7 0 1 -3.02 3.96
 7 0 2 131.86 10.15
 7 0 -2 134.76 10.28
 7 0 -2 154.59 10.74
 7 0 2 136.12 10.32
 7 0 3 -0.99 4.22
 7 0 -3 -1.02 3.94
 7 0 3 -5.91 4.2
 7 0 -3 1.02 3.29
 -7 0 3 2.43 2.37
 7 0 4 24.45 4.74
 7 0 -4 21.44 4.58
 7 0 -4 26.46 5.04
 7 0 4 27.21 5.08
 -7 0 4 19.19 3.36
 7 0 5 -1.93 3.93
 7 0 -5 -5.09 4.14
 7 0 5 -2.88 4.34
 7 0 -5 -2.03 3.91
 7 0 6 101.22 9.55
 7 0 -6 126.23 10.52
 -7 0 -6 125.52 8.6
 7 0 -6 127.78 10.53
 7 0 6 116.2 9.83
 -7 0 -7 1.25 2.74
 7 0 7 -0.93 3.79
 7 0 -7 -1 3.73
 7 0 -8 79.2 8.52
 7 0 8 81.64 8.22
 7 0 -8 96.85 9.18
 7 0 8 93.4 8.53
 -7 0 -8 93 7.5
 7 0 -9 -0.99 3.74
 7 0 9 -2.71 4.07
 7 0 -9 -0.99 3.97
 7 0 9 -3.64 4.11
 -7 0 -9 -0.68 2.72
 7 0 -10 29.41 5.52
 7 0 10 28.41 4.95
 7 0 -10 36.44 5.97
 7 0 10 34.93 5.54
 -7 0 -10 40.63 5.07
 7 0 11 -0.87 3.99
 7 0 -11 -1.94 4.31
 7 0 -11 -0.97 4.02
 -7 0 -11 -0.75 2.71
 7 0 12 63.37 6.97
 7 0 -12 57.78 7.14
 -7 0 -12 68.15 6.85
 7 0 -12 69.04 7.43
 7 0 12 64.36 6.93
 7 0 13 -2.56 3.41
 7 0 -13 0.95 3.6
 -7 0 -13 -0.82 3.55
 7 0 -13 -6.63 4.22
 7 0 13 1.69 3.37
 7 0 13 2.74 3.17
 7 0 14 18.4 4.15
 7 0 -14 20.68 4.8
 -7 0 -14 20.65 4.8
 7 0 14 18.28 4.3
 7 0 -14 15.88 4.56
 7 0 14 20.88 4.63
 7 0 15 -4.11 3.4
 7 0 -15 -0.93 3.77
 7 0 15 -0.99 3.67
 7 0 15 0.82 3.65
 7 0 -15 -5.53 4.11
 -7 0 -15 1.81 3.74
 -7 0 -16 95.53 8.92
 7 0 16 76.06 7.6
 7 0 16 94.6 9.15
 7 0 -16 90.68 8.39
 7 0 -16 90.03 8.51
 7 0 16 78.92 7.87
 -7 0 -17 -3.03 3.6
 7 0 -17 -0.9 3.82
 7 0 17 -3.97 3.54
 7 0 17 -2.14 3.72
 7 0 17 -0.79 3.39
 7 0 -17 -3.62 4.19
 -7 0 -18 4.26 3.79
 7 0 18 -0.78 3.13
 7 0 -18 0.88 3.21
 7 0 18 3.33 3.96
 7 0 -18 12.45 3.85
 7 0 18 4.7 3.29
 -7 0 -19 1.13 3.76
 7 0 19 -6.18 4.09
 7 0 -19 0.87 3.17
 7 0 19 -1.15 3.92
 7 0 19 -3.09 3.72
 7 0 -19 -0.87 3.31
 -7 0 -20 35.8 6.86
 7 0 -20 41.15 5.61
 7 0 20 25.1 5.88
 7 0 20 23.73 4.43
 7 0 -20 30.93 5.05
 -7 0 -21 4.96 4.6
 7 0 -21 -3.37 3.25
 7 0 21 3.71 4.11
 7 0 -21 -0.84 2.93
 -7 0 -22 10.35 4.9
 7 0 -22 4.97 3.25
 7 0 -22 -0.83 3.01
 7 0 22 7.69 4.25
 -7 0 -23 -1.35 4.92
 7 0 23 -1.32 4.39
 -7 0 -24 25.46 6.58
 7 0 24 32.79 7.12
 7 0 25 -1.41 5.01
 7 0 26 20.29 6.33
 7 0 27 4.47 5.42
 7 0 28 -1.53 4.82
 7 0 29 4.71 5.46
 7 -1 0 5 3.64
 7 1 0 5.24 3.73
 7 1 0 1.06 3.76
 -7 1 0 1.01 1.32
 7 -1 0 3.02 3.42
 -7 -1 0 2.19 2.45
 7 -1 0 2.06 3.51
 -7 1 -1 425.73 18.96
 -7 1 1 380.49 18.97
 7 -1 -1 435.53 24.21
 7 -1 1 455.6 24.61
 -7 -1 -1 477.88 21.17
 -7 -1 1 478.19 21.1
 -7 1 -1 473.57 22.05
 -7 1 1 493.37 22.07
 7 -1 1 435.05 24.13
 7 -1 -1 435.08 24.13
 7 -1 1 436.55 24.14
 7 -1 -1 411.63 23.86
 7 1 1 429.42 24.25
 7 1 -1 397.53 23.95
 7 1 -1 505.2 25.25
 7 1 1 441.59 24.42
 7 -1 -2 1.01 3.26
 7 1 -2 1.06 4.16
 7 -1 2 3.95 3.11
 7 1 2 3.1 3.52
 7 -1 -2 2.05 3.56
 7 -1 2 9.31 4.28
 7 1 2 3.12 4.09
 7 1 -2 1.06 3.87
 -7 1 2 -3.37 3.14
 -7 1 -2 -0.6 2.88
 -7 -1 -2 5.54 2.14
 -7 -1 2 0.42 2.68
 7 -1 -2 1.01 3.19
 7 -1 2 0.99 3.54
 7 1 -3 265.97 17.91
 7 -1 3 270.63 17.68
 7 -1 -3 279.49 17.94
 7 -1 3 271.4 17.84
 7 -1 -3 302.48 18.37
 7 -1 3 275.33 17.79
 7 1 3 298.59 18.35
 7 -1 -3 277.02 17.84
 7 1 -3 330.53 19.07
 7 1 3 304.71 18.58
 -7 -1 -3 317.13 15.43
 -7 1 -3 288.69 15.99
 -7 -1 3 303.57 15.04
 7 1 4 1.01 3.27
 7 -1 -4 2.01 3.43
 7 -1 4 5.82 4.14
 7 1 -4 9.53 4.01
 7 1 4 4.07 3.46
 7 1 -4 1.07 3.36
 7 -1 -4 6.09 3.69
 7 -1 4 1.04 2.88
 7 -1 4 -1.95 3.07
 7 -1 -4 2.02 3.1
 -7 -1 -4 1.99 2.37
 -7 1 -4 3.79 3.07
 -7 -1 4 -1.64 3.19
 7 -1 5 214.01 14.32
 7 -1 -5 236.14 14.94
 7 1 -5 227.43 15
 7 1 5 242.14 15.05
 7 -1 5 218 14.36
 7 -1 -5 223.19 14.68
 7 -1 5 240.19 15.12
 7 -1 -5 205.83 14.37
 -7 -1 5 173.41 9.51
 -7 1 -5 238.62 13.12
 -7 -1 5 229.08 11.65
 7 1 -5 292.48 16.33
 7 1 5 236.83 14.94
 -7 -1 6 3.55 1.36
 -7 1 -6 8.65 3.35
 7 1 6 3.96 3.2
 7 1 -6 -2.12 3.85
 7 -1 6 1.03 3.26
 7 -1 -6 5.02 3.65
 7 -1 -6 -1 3.49
 7 1 -6 -2.11 3.75
 7 -1 6 1.9 3.15
 7 1 6 1.96 3.57
 7 -1 6 -1.9 3.16
 7 -1 -6 6.04 4.29
 -7 -1 7 245 13
 7 -1 -7 250.15 16.86
 7 1 -7 278.93 17.63
 7 1 7 275.29 17.05
 7 -1 7 331.28 17.89
 7 -1 7 273.62 16.98
 7 -1 -7 296.43 17.62
 7 -1 7 286.93 17.65
 7 -1 -7 272.71 17.25
 7 1 -7 304.62 18.24
 7 1 7 282.21 17.3
 -7 1 -7 297.98 15.95
 7 -1 7 271.76 15.88
 7 -1 8 4.51 3.06
 -7 -1 8 2.88 1.68
 -7 1 -8 2.84 2.69
 7 1 8 -0.96 3.41
 7 1 -8 1.05 3.39
 7 -1 8 8.23 3.97
 7 -1 -8 0.99 3.38
 7 -1 -8 0.99 3.53
 7 1 8 0.95 3.3
 7 1 -8 9.38 4.24
 7 -1 8 4.62 3.43
 7 -1 -8 3.98 3.69
 7 -1 8 2.77 4.12
 -7 -1 9 275.37 14.65
 7 -1 -9 330.56 18.69
 7 -1 9 310.68 18.07
 7 1 9 312 18.17
 7 1 -9 317.21 18.9
 7 -1 9 327.81 18.26
 7 -1 -9 293.08 18.2
 7 -1 9 299.25 18.41
 7 -1 -9 269.63 17.8
 7 1 9 304.28 18.15
 7 1 -9 323.93 18.94
 -7 1 -9 288.1 16.81
 -7 -1 -9 284.11 16.22
 7 -1 9 276.44 16.83
 7 -1 -10 12.69 4.04
 7 -1 10 8.07 3.77
 -7 -1 10 3.01 2.29
 7 -1 10 4.08 3.27
 7 1 -10 10.29 4.52
 7 1 10 4.6 3.42
 -7 -1 -10 5.37 2.91
 7 -1 -10 7.86 4.26
 7 -1 10 10.22 4.36
 7 1 10 9.14 3.84
 7 -1 10 7.18 3.65
 7 -1 -10 -0.98 3.33
 7 1 -10 2.05 3.88
 -7 1 -10 7.62 3.63
 7 -1 11 282.64 17.15
 7 1 -11 274.6 17.75
 7 1 11 270.47 17.06
 7 -1 -11 282.23 17.56
 7 -1 11 280.38 17.06
 7 -1 -11 295.05 17.81
 7 -1 11 294.95 18.21
 7 -1 -11 279.27 17.61
 7 1 11 260.85 16.93
 7 1 -11 288.13 18.05
 -7 1 -11 328.56 17.32
 -7 -1 -11 284.75 16.2
 7 -1 11 274.25 16.83
 7 -1 -12 6.69 3.76
 7 -1 12 3.49 3.31
 7 -1 12 8.89 3.62
 7 1 -12 5.03 4.03
 7 1 12 6.18 3.54
 -7 -1 -12 9.83 3.42
 7 -1 12 15.16 4.57
 7 -1 -12 15.54 4.45
 7 1 12 10.53 3.81
 7 1 -12 3.01 3.42
 7 -1 -12 2.87 3.49
 7 -1 12 3.49 3.11
 -7 1 -12 7.45 3.38
 7 1 13 163.31 12.03
 7 -1 13 202.55 12.72
 7 -1 -13 190.04 12.89
 7 1 -13 175.01 12.91
 7 -1 13 208.91 13.72
 -7 1 -13 158.76 11.95
 -7 -1 -13 179.85 12.18
 7 -1 13 143.78 11.88
 7 1 -13 170.96 12.68
 7 -1 13 171.12 12.15
 7 1 13 179.83 12.44
 7 -1 -13 163.48 12.4
 7 -1 14 15.95 4.75
 7 -1 14 3.38 2.96
 7 1 14 5.05 3.26
 7 -1 -14 10.28 4.06
 7 1 -14 7.81 3.7
 7 -1 -14 10.25 3.86
 7 -1 14 2.54 3.1
 7 -1 14 10.65 3.95
 -7 -1 -14 7.69 3.66
 7 1 14 9.32 3.84
 7 1 -14 2.94 3.58
 -7 1 -14 15.29 4.39
 7 -1 15 103.87 9.62
 7 -1 15 106.9 9.85
 7 1 -15 107.69 8.21
 7 -1 -15 115.22 9.76
 7 1 15 117 9.47
 7 1 -15 115.49 10.17
 7 -1 15 111.89 9.17
 -7 -1 -15 103.37 9.36
 -7 1 -15 118.35 10.05
 7 1 -15 115.02 9.95
 7 -1 15 123.14 9.63
 7 -1 -15 110.33 9.67
 7 1 15 97.13 8.88
 7 -1 16 -0.83 3.25
 7 1 16 8.14 3.63
 7 -1 -16 4.54 3.76
 7 -1 16 9.46 4.21
 7 1 16 12.92 3.84
 7 -1 -16 5.45 3.58
 7 -1 16 6.6 3.42
 7 1 -16 4.74 3.52
 7 1 -16 6.66 3.61
 -7 1 -16 3.92 3.99
 7 1 -16 5.46 2.86
 -7 -1 -16 3.88 3.46
 7 1 -17 141.89 10.59
 7 1 17 113.25 9.11
 7 -1 -17 127.38 10.15
 7 -1 17 102.21 8.99
 7 1 -17 97.51 8.19
 7 -1 17 113.68 10.49
 7 -1 -17 123.52 9.84
 7 1 -17 112.3 9.9
 7 1 17 106.28 9.05
 7 -1 17 129.8 9.78
 -7 -1 -17 106.5 10.22
 -7 1 -17 105.42 10.04
 7 -1 -18 -0.88 3.15
 7 1 18 7.86 3.6
 7 -1 18 5.66 3.61
 7 -1 18 7.95 4.39
 7 1 -18 4.59 3.34
 7 1 18 7.78 3.37
 7 -1 -18 11.48 3.77
 7 -1 18 8.93 3.62
 7 1 -18 4.6 3.62
 7 1 -18 2.53 2.71
 -7 -1 -18 7.45 4.19
 -7 1 -18 6.44 4.51
 -7 -1 -19 140.05 12.02
 -7 1 -19 126.11 11.54
 7 1 -19 121.45 9.38
 7 -1 19 141.11 10.5
 7 -1 -19 128.6 10.55
 7 1 -19 143.8 11.08
 7 -1 -19 140.9 10.85
 7 1 19 135.6 10.21
 7 -1 19 137.5 10.39
 7 1 19 145.44 10.39
 7 1 -19 143.37 11.02
 7 -1 19 148.59 12.18
 7 1 -20 4.44 3.55
 7 -1 20 4.89 4.35
 7 -1 -20 -1.71 3.12
 7 -1 20 0.79 2.95
 7 -1 -20 4.28 3.24
 7 1 -20 5.31 3.66
 7 -1 20 4.01 3.21
 -7 1 -20 11.82 4.81
 -7 -1 -20 7.06 4.7
 7 1 -21 96.76 8.59
 7 -1 -21 87.5 8.18
 7 -1 21 86.05 9.62
 7 -1 -21 93.42 8.35
 -7 1 -21 68.45 9.3
 7 1 -21 91.09 8.36
 7 1 -22 7.7 3.81
 7 -1 -22 2.48 3.36
 7 -1 -22 -0.83 3.13
 7 1 -22 -0.85 3.34
 -7 1 -22 3.95 5.08
 7 -1 22 2.62 4.23
 7 1 -23 54.62 6.41
 -7 1 -23 60.85 9.2
 7 1 -23 41.74 5.84
 7 -1 23 60.8 8.48
 -7 1 -24 11.45 5.62
 7 -1 24 -2.79 4.74
 -7 1 -25 34.21 7.61
 7 -1 25 31.58 7.11
 -7 -1 26 7.47 4.81
 -7 1 -26 1.55 5.15
 7 -1 26 5.91 4.91
 -7 -1 27 33.61 6.67
 -7 1 -27 38.74 8.43
 7 -1 27 36.42 7.45
 -7 -1 28 1.34 4.56
 -7 1 -28 1.68 5.57
 7 -1 28 -3.12 5.3
 7 -1 29 22.35 7.29
 7 -1 -29 30.26 6.26
 -7 -1 29 27.71 6.83
 7 -2 0 -3.08 3.23
 7 -2 0 1.07 3.36
 7 -2 0 -2.05 3.32
 -7 -2 0 2.84 1.86
 -7 2 0 -1.95 3.28
 -7 -2 -1 143.71 8.3
 -7 -2 1 141.22 8.1
 -7 2 -1 151.54 9.98
 -7 2 1 142.36 9.68
 7 -2 1 125.08 11.2
 7 -2 -1 140.28 11.45
 7 -2 1 140.77 11.37
 7 -2 -1 147.24 11.57
 7 -2 1 134.94 11.15
 7 -2 -1 142.25 11.43
 7 -2 2 139.18 10.85
 7 -2 -2 132.25 10.69
 7 -2 -2 134.19 10.87
 7 -2 -2 105.69 10.06
 7 -2 2 96.38 9.72
 -7 -2 -2 111.75 7.4
 -7 -2 2 129.91 7.36
 -7 2 -2 146.48 9.55
 -7 2 2 116.1 8.68
 7 -2 2 109.47 9.98
 7 -2 3 78.47 8.14
 7 -2 -3 46.49 6.62
 7 -2 3 52.51 6.83
 7 -2 -3 58.91 7.12
 -7 2 -3 52.34 5.88
 -7 -2 3 61.07 4.5
 -7 -2 -3 53.5 4.76
 7 -2 3 55.46 6.86
 7 -2 -3 72.38 7.92
 7 -2 3 55.69 5.56
 7 -2 4 41.8 6.06
 7 -2 -4 26.15 5.33
 -7 -2 4 24.44 3.16
 -7 -2 -4 23.99 3.45
 -7 2 -4 26.98 4.5
 7 -2 -4 35.11 5.49
 7 -2 4 24.93 4.93
 7 -2 4 33.99 5.57
 7 -2 -4 29.97 5.6
 7 -2 4 29.38 4.34
 7 -2 -5 78.34 8.02
 7 -2 5 64.15 7.81
 7 -2 -5 64.38 7.69
 7 -2 5 58.65 6.04
 -7 2 -5 81.57 7.02
 -7 -2 5 59.85 4.74
 -7 -2 -5 61.74 5.43
 7 -2 5 71.02 7.6
 7 -2 5 55.4 7.19
 7 -2 -5 57.76 7.17
 7 -2 -6 81.12 8.44
 7 -2 6 87.07 7.32
 7 -2 -6 71.98 8.07
 7 -2 6 72.47 7.95
 -7 2 -6 85.52 7.4
 -7 -2 6 67.72 5.29
 -7 -2 -6 90.86 6.65
 7 -2 6 74.2 7.93
 7 -2 6 81.11 8.58
 7 -2 -6 78.41 8.27
 7 -2 7 77.73 8.26
 7 -2 -7 72.67 7.98
 7 -2 7 62.68 6.54
 -7 2 -7 89.66 7.4
 -7 -2 7 62.74 4.97
 -7 -2 -7 83.49 6.38
 7 -2 -7 57.24 7.29
 7 -2 7 71.42 7.75
 7 -2 -7 62.44 7.57
 7 -2 7 68.64 7.66
 7 -2 8 34.33 4.96
 7 -2 8 36.28 5.75
 7 -2 -8 40.67 6.24
 7 -2 8 32.85 5.83
 7 -2 -8 43.7 6.28
 7 -2 -8 43.77 6.25
 7 -2 8 27.65 5.29
 -7 2 -8 52.98 5.8
 7 -2 9 99.23 9.62
 7 -2 -9 101.91 9.36
 7 -2 9 97.17 8.98
 7 -2 -9 101.99 9.37
 -7 2 -9 95.59 8.33
 7 -2 9 88.72 8.15
 7 -2 -9 99.09 9.26
 7 -2 9 108.34 9.29
 7 -2 10 50.44 6.77
 7 -2 -10 57.11 7.02
 -7 2 -10 57.1 6.45
 7 -2 -10 52.12 6.74
 7 -2 10 60.42 6.78
 7 -2 10 53.17 6.55
 7 -2 -10 40.02 6.09
 7 -2 10 46.86 6.08
 7 -2 11 64.95 6.98
 -7 2 -11 75.93 7.44
 -7 -2 -11 48.99 6.14
 7 -2 11 77.93 7.86
 7 -2 11 83.93 8.02
 7 -2 -11 55.64 7.23
 7 -2 -11 58.51 7.29
 7 -2 11 60.56 7.54
 7 -2 -11 69.75 7.82
 -7 -2 -12 68.28 7.29
 7 -2 12 87.84 8.31
 7 -2 -12 84.47 8.38
 7 -2 12 74.74 8.23
 7 -2 -12 79.21 8.28
 7 -2 -12 94.3 8.78
 -7 2 -12 77.66 7.79
 7 -2 12 76.33 7.84
 7 -2 12 79.42 7.91
 7 -2 13 11.52 4.03
 7 2 13 20.05 4.34
 -7 -2 -13 18.92 4.5
 -7 2 -13 19.9 4.8
 7 -2 13 17.53 4.71
 7 -2 -13 16.73 4.38
 7 -2 -13 23.34 4.89
 7 2 13 16.27 4.14
 7 -2 13 14.45 3.92
 7 -2 13 18.8 4.51
 7 -2 -13 15.51 4.55
 7 -2 14 1.01 3.5
 -7 2 -14 2.82 3.56
 7 2 14 2.67 3.31
 -7 -2 -14 -0.87 3.24
 7 -2 14 3.08 3.81
 7 -2 -14 -0.98 3.33
 7 -2 14 0.89 3.35
 7 -2 -14 5.76 3.49
 7 -2 -14 0.96 3.35
 7 2 14 0.88 2.93
 7 -2 14 -0.89 3.25
 7 -2 15 36.66 6.02
 -7 2 -15 30.35 5.55
 7 2 15 30.47 5.37
 7 2 -15 37.97 4.93
 -7 -2 -15 34.21 5.6
 7 -2 15 27.48 5.61
 7 -2 -15 32.15 5.62
 7 -2 15 42.15 5.72
 7 -2 -15 35.02 5.64
 7 -2 -15 35.19 6.01
 7 2 15 16.4 4.4
 7 -2 15 37.24 5.58
 7 -2 16 52.55 6.98
 -7 -2 16 41.82 5.35
 -7 2 -16 54.95 7.07
 7 2 -16 37.1 5.11
 7 -2 16 44.44 6.56
 7 -2 -16 39.8 6.28
 7 -2 -16 44.18 6.34
 7 -2 16 36.94 5.74
 7 2 16 43.03 5.91
 7 2 16 41.69 5.78
 7 -2 -16 39.19 5.86
 7 -2 16 52.35 6.33
 7 -2 17 52.35 7.18
 -7 -2 17 37.14 5.32
 -7 2 -17 45.59 6.9
 7 2 17 48.19 5.97
 7 -2 -17 32.86 5.91
 7 -2 17 48.08 6.79
 7 -2 17 40.76 5.73
 7 -2 -17 41.42 6.05
 7 -2 -17 39.95 6.02
 7 2 17 41.18 5.6
 7 -2 17 41.08 5.66
 7 -2 18 2.36 4.02
 -7 -2 18 0.82 3.43
 -7 2 -18 3.31 4.41
 7 2 -18 -0.73 3.29
 7 -2 18 3.45 3.45
 7 -2 -18 1.82 3.3
 7 -2 -18 2.89 3.2
 7 -2 18 1.99 3.83
 7 2 -18 -1.97 3.44
 7 2 18 -0.81 3.25
 7 2 18 4.83 3.28
 7 -2 -18 1.83 3.19
 7 -2 18 -0.87 3.16
 7 2 -18 -0.98 3.26
 7 -2 19 28.18 6.39
 -7 -2 19 24.52 4.9
 7 2 -19 25.22 5.15
 7 2 19 30.96 5.11
 7 2 -19 29.06 4.65
 7 -2 -19 22.37 4.91
 7 -2 19 34.42 5.34
 7 -2 19 18.69 4.91
 7 -2 -19 34.5 5.75
 -7 2 -19 32.1 6.57
 7 2 -19 21.25 4.98
 7 -2 19 25.05 4.96
 7 2 19 19.69 4.19
 7 -2 -19 29.87 5.05
 -7 2 -20 56.15 7.75
 7 -2 20 59.72 8.09
 -7 -2 20 55.11 6.88
 7 -2 20 53.3 6.49
 7 -2 20 49.62 6.99
 7 -2 20 37.67 6.08
 7 -2 -20 54.7 6.51
 7 2 -20 64.78 7.21
 7 2 -20 62.44 6.54
 7 2 -20 56 6.98
 7 -2 -20 57.06 6.8
 7 -2 21 11.83 4.99
 7 2 -21 0.93 3.2
 7 2 -21 6.28 3.65
 -7 -2 21 9.92 4.11
 7 -2 -21 10.44 3.78
 -7 2 -21 17.5 5.58
 7 -2 -21 12.29 4.14
 7 2 -21 12.1 3.86
 7 -2 22 19 5.91
 7 2 -22 11.91 4.19
 7 2 -22 10.54 4.09
 -7 -2 22 16.78 4.78
 7 -2 -22 16.28 4.17
 -7 2 -22 20.97 6.26
 7 2 -22 16.42 4.44
 7 -2 -22 24.2 4.89
 -7 -2 23 5.52 4.11
 7 2 -23 6.71 3.79
 7 2 -23 0.89 3.58
 7 -2 23 7 4.42
 -7 2 -23 4.11 4.67
 7 2 -23 8.93 3.87
 -7 2 -24 8.65 5.47
 -7 -2 24 4.64 4.57
 7 2 -24 12.03 4.15
 7 -2 24 8.65 5.57
 -7 2 -25 15.12 6.37
 7 -2 25 11.87 5.41
 -7 -2 25 9.71 4.87
 -7 2 -26 -1.57 5.72
 7 -2 26 -1.53 4.8
 -7 -2 26 5.06 4.51
 -7 2 -27 19.56 6.43
 7 -2 27 10.97 5.1
 -7 -2 27 11.86 5.47
 -7 2 -28 6.75 6.14
 7 -2 28 -1.61 5.06
 -7 -2 28 1.37 5.37
 -7 2 -29 1.75 6.1
 7 -2 29 1.64 5.59
 -7 -2 29 5.67 4.94
 -7 3 0 -2.89 3.13
 7 -3 0 1.09 3.25
 7 -3 0 -2.17 3.31
 7 -3 0 -2.26 3.35
 7 -3 -1 91.27 9.03
 7 -3 1 86.21 8.93
 -7 3 -1 92.47 7.8
 -7 3 1 88.2 7.6
 7 -3 1 89.35 9.34
 7 -3 -1 73.17 8.56
 7 -3 1 94.69 9.33
 7 -3 -1 94.33 9.46
 7 -3 -2 -1.12 3.33
 7 -3 2 3.4 3.47
 -7 3 -2 2.23 2.97
 7 -3 2 -3.25 3.21
 7 -3 -2 3.3 3.56
 7 -3 2 -3.21 3.08
 7 -3 -2 -1.09 3.33
 7 -3 -3 31.27 5.93
 7 -3 3 43.05 6.62
 7 -3 3 40.73 4.8
 -7 3 -3 42 5.23
 7 -3 -3 37.42 5.91
 7 -3 3 51.56 6.88
 7 -3 3 43.6 6.44
 7 -3 -3 43.6 6.39
 7 -3 -4 4.45 3.87
 7 -3 4 -4.53 3.66
 -7 3 -4 -1.52 3.09
 7 -3 4 1.3 2.5
 7 -3 -4 -1.1 3.16
 7 -3 4 -1.07 3.26
 7 -3 4 7.39 3.5
 7 -3 -4 -2.18 3.62
 7 -3 5 38.45 6.69
 7 -3 -5 43.1 6.65
 -7 -3 -5 36.37 4.15
 -7 3 -5 47.15 5.61
 7 -3 5 31.44 4.67
 7 -3 -5 42.87 6.36
 7 -3 5 42.24 6.42
 7 -3 5 30.34 5.5
 7 -3 -5 42.42 6.65
 7 -3 6 1.13 3.84
 7 -3 -6 5.49 3.82
 -7 -3 -6 -1.64 2.23
 -7 3 -6 3.95 3.1
 7 -3 6 -1.05 3.38
 7 -3 -6 4.38 3.82
 7 -3 6 -1.04 3.35
 7 -3 -6 3.25 3.42
 7 -3 6 3.6 3.21
 -7 3 -7 72.16 6.88
 7 -3 7 50.68 7.34
 7 -3 -7 49.09 6.85
 7 -3 7 59.04 7.15
 7 -3 -7 52.39 7.14
 7 -3 -7 46.44 6.7
 7 -3 7 43.17 6.54
 7 -3 7 61.45 6.39
 -7 3 -8 4.98 3.64
 7 -3 8 4.49 3.63
 7 -3 -8 6.51 3.94
 7 -3 -8 1.09 3.6
 7 -3 8 5.13 3.88
 7 -3 8 -3.2 3.31
 7 -3 8 10.19 4.21
 7 -3 -8 2.15 3.38
 -7 3 -9 72.89 7.34
 7 -3 9 54.77 7.65
 7 -3 -9 52.74 7.27
 7 -3 9 54.83 7.24
 7 -3 -9 81.98 8.47
 7 -3 9 67.53 7.65
 7 -3 -9 82.21 8.5
 7 -3 9 77.31 7.52
 -7 3 -10 1.74 3.03
 7 -3 10 0.88 3.28
 7 -3 10 2.23 3.3
 7 -3 -10 4.28 3.55
 7 -3 -10 3.21 3.55
 7 -3 10 4.02 3.65
 7 -3 10 2 3.23
 7 -3 -10 -2.12 3.43
 -7 3 -11 58.16 6.91
 7 -3 11 48.08 6.38
 7 -3 11 55.35 7.62
 7 -3 -11 67.97 7.83
 7 -3 11 51.68 6.88
 7 -3 -11 64.75 7.59
 7 -3 11 63.33 7.46
 7 -3 -11 50.53 6.9
 -7 3 -12 3.69 3.56
 7 -3 12 1.94 3.46
 7 -3 12 -1.1 3.66
 7 -3 -12 5.27 3.83
 7 -3 12 1.97 3.58
 7 -3 -12 1.05 3.4
 7 -3 12 -1.96 3.49
 7 -3 -12 -1.04 3.28
 -7 3 -13 37.13 6.04
 7 -3 13 37.51 6.4
 7 -3 13 39.49 6.4
 7 -3 -13 38.69 6.21
 7 -3 13 50.6 6.45
 7 -3 -13 43.78 6.29
 7 -3 13 39.83 6.06
 7 -3 -13 24.8 5.33
 7 -3 14 0.96 3.57
 7 -3 -14 -2.04 4.01
 7 -3 14 1.93 3.36
 -7 3 -14 -0.98 3.18
 7 -3 14 2.18 3.96
 7 -3 -14 3.11 3.92
 7 -3 14 3.18 4.16
 7 -3 -14 1.03 3.67
 7 -3 -15 25.29 5.02
 7 -3 15 28.6 5.25
 7 3 -15 26.18 4.56
 7 -3 15 21.97 4.86
 -7 3 -15 22.41 5.44
 7 -3 15 27.07 5.71
 7 -3 -15 17.46 4.8
 7 -3 15 22.07 5.34
 7 -3 -15 30.54 5.44
 7 -3 16 -0.94 3.44
 7 -3 -16 4 3.93
 7 3 -16 5.61 3.57
 -7 3 -16 -3.17 3.68
 7 -3 16 -1.9 3.45
 7 -3 16 -2.15 4.14
 7 -3 -16 -1.02 3.55
 7 -3 16 1.15 3.99
 7 -3 -16 2.01 3.5
 7 -3 -17 29.66 5.7
 7 -3 17 36.59 5.77
 7 -3 17 31.06 5.66
 -7 3 -17 31.78 6.13
 7 -3 17 23.39 5.23
 7 -3 -17 38.46 6.02
 7 -3 17 30.97 6.4
 7 -3 -17 44.66 6.27
 7 -3 -18 2.92 3.69
 7 -3 18 9.34 3.8
 7 3 -18 9.14 3.6
 7 -3 18 1.87 3.41
 -7 3 -18 3.41 4.31
 7 -3 18 3.16 3.67
 7 -3 -18 8.06 4.03
 7 -3 -18 7.82 4.04
 7 -3 18 1.24 4.31
 7 -3 -19 42.18 6.09
 7 -3 19 37.24 6.01
 7 -3 19 51.27 7.7
 -7 -3 19 44.55 6
 7 -3 19 49.46 6.41
 7 -3 -19 50.99 6.52
 -7 3 -19 49.61 7.75
 7 -3 19 44.73 6.79
 7 -3 -19 44.11 6.52
 7 3 19 40.62 5.73
 7 3 -19 38.8 5.81
 7 3 19 38.57 5.65
 -7 -3 20 3.68 3.62
 7 -3 20 -0.93 3.53
 7 -3 -20 4.73 3.72
 7 3 -20 6.88 3.61
 -7 3 -20 2.45 4.9
 7 -3 -20 11.32 4.2
 7 -3 20 3.72 3.53
 7 -3 20 3.98 4.82
 7 -3 20 7.2 4.04
 7 -3 -20 -1 3.56
 -7 -3 21 35.36 5.94
 7 -3 -21 27.89 5.47
 7 -3 -21 28.81 5.58
 7 3 -21 28.97 5.42
 7 -3 -21 41.7 5.95
 7 -3 21 39.72 7.17
 -7 3 -21 30.49 6.54
 -7 -3 22 1.05 3.72
 7 -3 -22 0.91 3.1
 7 -3 -22 8.92 4.16
 7 -3 -22 -1.82 3.09
 -7 3 -22 -2.64 4.9
 7 3 -22 1.81 3.43
 7 -3 22 1.41 4.45
 7 3 -23 12.17 4.43
 -7 3 -23 13.77 5.72
 -7 -3 23 12.19 4.62
 7 -3 23 21.82 6.14
 7 3 -24 2.89 3.78
 -7 3 -24 -1.44 5.01
 -7 -3 24 -1.17 4.43
 7 -3 24 -1.5 4.72
 7 3 -25 15.71 4.49
 -7 3 -25 15.03 5.84
 -7 -3 25 22.17 5.89
 7 -3 25 15.42 5.76
 7 3 -26 3.02 3.73
 -7 3 -26 9.46 5.85
 -7 -3 26 2.58 4.5
 7 -3 26 1.58 4.85
 7 3 -27 21.67 5.54
 -7 3 -27 9.88 6.6
 -7 -3 27 16.18 5.86
 7 -3 27 1.63 5.43
 7 3 -28 -1.06 3.93
 -7 -3 28 8.43 5.32
 -7 3 -28 -3.42 5.81
 7 -3 28 10 6.06
 -7 4 0 -1.6 3.15
 7 -4 0 4.76 4.24
 7 -4 0 5.93 3.94
 -7 4 1 71.79 7.16
 -7 4 -1 87.5 7.69
 7 -4 1 78.18 9
 7 -4 -1 63.32 8.35
 7 -4 1 75.56 8.58
 7 -4 -1 63.1 8.37
 7 -4 2 66.71 6.1
 -7 4 -2 84.5 7.84
 7 -4 2 65.87 8.31
 7 -4 -2 71.86 8.58
 7 -4 2 72.73 8.24
 7 -4 -2 53.7 7.83
 7 -4 3 151.45 12.58
 7 -4 -3 146.94 12.48
 7 -4 3 145.28 10.1
 -7 4 -3 173 11.6
 7 -4 3 137.84 12.21
 7 -4 -3 163.04 12.86
 -7 4 -4 19.19 4.46
 7 -4 4 15.07 5.19
 7 -4 -4 10.79 4.49
 7 -4 4 12.97 3.45
 7 -4 -4 16.72 5.2
 7 -4 4 21.96 5.59
 7 -4 -4 8.39 4.66
 7 -4 5 195.07 14.09
 7 -4 -5 183.09 13.86
 7 -4 -5 152.69 13.17
 7 -4 5 162.61 11.56
 -7 4 -5 205.09 12.88
 7 -4 5 177.49 13.73
 7 -4 -5 174.07 13.86
 7 -4 6 45.92 5.81
 7 -4 -6 27.45 5.9
 7 -4 6 54.57 7.2
 -7 4 -6 42.74 6.1
 7 -4 -6 48.62 7.12
 7 -4 6 55.59 7.38
 7 -4 -6 49.93 7.19
 7 -4 -7 90.21 9.45
 7 -4 7 96.76 9.71
 7 -4 7 75.9 7.74
 -7 4 -7 102.03 8.74
 7 -4 -7 90.72 9.47
 7 -4 7 85.29 9.06
 7 -4 -7 105.3 10.1
 7 -4 -8 30.46 6.1
 7 -4 8 13.24 5.3
 7 -4 8 40.1 6.48
 7 -4 -8 27.15 5.7
 -7 4 -8 17.87 4.46
 7 -4 8 22.11 4.74
 7 -4 -8 18.83 5.26
 7 -4 8 36.67 6.09
 7 -4 9 27.57 6.06
 7 -4 -9 32.63 6.33
 7 -4 9 30.83 5.94
 7 -4 -9 41.05 6.72
 -7 4 -9 33.75 5.55
 7 -4 9 28.63 5.16
 7 -4 -9 37.41 6.52
 7 -4 9 40.64 6.25
 7 -4 10 22.67 5.85
 7 -4 -10 19.66 5.41
 7 -4 -10 17.43 5.22
 7 -4 10 10.9 4.56
 -7 4 -10 21.38 5.03
 7 -4 10 15.01 4.46
 7 -4 -10 15.07 4.92
 7 -4 10 21.75 5.4
 7 -4 11 65.38 8.56
 7 -4 -11 66.82 8.15
 7 -4 11 70.15 7.98
 7 -4 -11 72.58 8.5
 -7 4 -11 58.99 7.32
 7 -4 11 48.12 7.12
 7 -4 -11 83.86 8.98
 7 -4 11 65.68 7.96
 7 -4 12 34.28 6.57
 7 -4 -12 48.04 7.02
 -7 4 -12 37.06 6.02
 7 -4 12 44.82 6.58
 7 -4 -12 56.8 7.61
 7 -4 12 41.05 6.39
 7 -4 12 42.76 6.59
 7 -4 -12 49.01 7.25
 -7 4 -13 112.33 10.25
 7 -4 13 123.66 10.93
 7 -4 -13 121.37 10.86
 7 -4 13 110.3 10.25
 7 -4 13 116.48 10.53
 7 -4 13 95.36 9.88
 7 -4 -13 104.54 10.12
 7 -4 -13 108.26 10.51
 7 -4 -14 2.23 3.69
 7 -4 14 2.11 3.83
 7 4 -14 3.6 3.66
 7 -4 14 -1.05 3.83
 7 -4 -14 1.11 3.86
 7 -4 -14 2.25 4.18
 7 -4 14 3.51 4.51
 -7 4 -14 2.07 3.83
 7 -4 14 1.11 3.79
 7 -4 15 81.57 8.57
 7 -4 -15 57.13 7.68
 7 -4 15 69.08 8.03
 7 -4 -15 67.92 8.32
 7 4 -15 78.67 7.86
 7 -4 -15 60.29 7.87
 7 -4 15 51.36 7.62
 -7 4 -15 73.37 8.48
 7 -4 15 74.12 8.99
 7 -4 -16 41.22 6.59
 7 -4 16 35.34 5.89
 7 -4 -16 41.1 6.77
 7 4 -16 20.95 4.8
 7 -4 16 36.41 6.05
 7 -4 -16 41.03 6.74
 7 -4 16 39.46 6.87
 -7 4 -16 30.71 6.25
 7 -4 16 37.3 6.83
 7 -4 -17 34.2 6.05
 7 -4 17 17.59 5.22
 7 -4 -17 20.27 5.38
 7 4 -17 21.3 4.84
 7 -4 17 16.59 4.82
 7 -4 17 14.97 4.76
 7 -4 -17 24.25 5.79
 -7 4 -17 19.32 5.96
 7 -4 17 21.21 5.7
 7 -4 18 -1.03 3.75
 7 -4 -18 -1.05 3.83
 7 -4 -18 -2.11 3.67
 7 4 -18 2.82 4
 7 -4 18 -1.03 3.99
 7 -4 18 -1.14 4.24
 7 -4 -18 1.09 3.72
 -7 4 -18 -7.05 4.45
 7 -4 18 3.88 4.5
 7 -4 -19 13.5 4.74
 7 -4 19 17.47 4.88
 7 -4 -19 26.97 5.44
 7 4 -19 14.27 4.41
 7 -4 19 25.78 5.67
 -7 4 -19 20.67 5.54
 7 -4 19 9.36 5.3
 7 -4 19 22.66 5.56
 7 -4 -19 11.93 4.47
 7 -4 20 22.47 5.84
 7 -4 -20 23.65 5.42
 7 -4 20 17.54 5.09
 7 -4 -20 20.44 4.87
 7 4 -20 20.31 5.09
 -7 4 -20 21.39 6.32
 7 -4 -20 22.46 5.42
 7 -4 20 15.4 4.71
 7 -4 20 24.88 6.38
 7 -4 -21 38.39 6.43
 7 -4 -21 35.14 5.79
 7 4 -21 39.38 6.14
 -7 4 -21 22.15 6.56
 7 -4 21 34.24 7.16
 7 -4 -21 31.1 5.64
 7 -4 -22 4.92 4.27
 -7 4 -22 -1.35 4.8
 7 -4 -22 9.54 4.46
 -7 -4 22 7.32 4.39
 7 -4 -22 2.96 3.88
 7 4 -22 8.05 3.96
 7 -4 22 2.94 4.64
 7 4 -23 19.69 5.3
 7 -4 23 18.19 6.63
 -7 4 -23 36.31 7.6
 -7 -4 23 23.3 5.55
 7 4 -24 5.34 4.48
 7 -4 24 -1.56 4.78
 -7 4 -24 4.35 5.05
 -7 -4 24 1.18 4.7
 7 4 -25 6.53 4.87
 7 -4 25 17.69 7.56
 -7 -4 25 6.2 4.89
 -7 4 -25 22.64 6.45
 7 4 -26 4.44 4.36
 -7 4 -26 6.28 5.95
 7 -4 26 -3.3 5.62
 -7 -4 26 9.14 5.4
 7 -5 0 6.54 4.56
 -7 5 0 -1.78 4.23
 7 -5 0 9.17 4.66
 7 -5 1 361.02 19.64
 7 -5 1 377.85 23.46
 7 -5 -1 393.93 23.8
 -7 5 -1 408.61 21.66
 -7 5 1 409.98 21.63
 7 -5 1 381.91 23.53
 7 -5 -1 335.13 22.86
 7 -5 -2 1.32 4.79
 7 -5 2 7.77 5.18
 7 -5 2 4.53 3.26
 -7 5 -2 -0.9 4.19
 7 -5 2 2.59 4.51
 7 -5 -2 10.54 5.27
 -7 5 -3 287.61 17.34
 7 -5 3 263.65 15.83
 7 -5 3 304.96 19.6
 7 -5 -3 332.35 20.25
 7 -5 3 243.12 18.27
 7 -5 -3 293.81 19.44
 7 -5 4 10.21 5.02
 7 -5 -4 2.63 4.59
 7 -5 4 4.39 3.4
 -7 5 -4 3.67 4.57
 7 -5 4 3.83 5.19
 7 -5 -4 6.59 5.54
 -7 5 -5 294.92 16.89
 7 -5 5 270.43 15.77
 7 -5 -5 221.09 17.47
 7 -5 5 272.13 18.18
 7 -5 5 254.76 17.93
 7 -5 -5 235.34 17.76
 7 -5 -6 2.62 4.67
 7 -5 6 7.54 4.94
 7 -5 6 4.08 3.64
 7 -5 6 5.02 5.1
 7 -5 -6 2.62 5.06
 -7 5 -6 2.79 4.03
 -7 5 -7 284.81 17.6
 7 -5 7 295.36 17.41
 7 -5 -7 267.64 19
 7 -5 7 298.56 19.42
 7 -5 7 290.71 19.36
 7 -5 -7 279.61 19.16
 7 -5 8 2.46 4.39
 7 -5 -8 5.19 4.72
 7 -5 8 6.34 3.92
 7 -5 8 4.92 5.48
 7 -5 -8 -1.3 4.21
 -7 5 -8 6.72 4.78
 -7 5 -9 307.43 18.63
 7 -5 9 296.62 18.21
 7 -5 -9 314.47 20.09
 7 -5 9 306.53 19.98
 7 -5 9 285.1 19.34
 7 -5 -9 279.92 19.47
 7 -5 10 -2.42 4.75
 7 -5 -10 -2.56 4.84
 7 -5 10 4.98 4.25
 7 -5 10 2.41 5.3
 7 -5 -10 -2.56 4.84
 -7 5 -10 8.97 4.5
 7 -5 11 222.42 15.88
 7 -5 -11 243.38 17.09
 7 -5 11 240.24 16.73
 7 -5 11 232.54 16.66
 7 -5 -11 248.64 17.31
 -7 5 -11 234.7 15.83
 -7 5 -12 5.19 4.42
 7 -5 12 -1.18 4.39
 7 -5 -12 3.76 4.93
 7 -5 12 4.36 4.43
 7 -5 -12 3.77 4.47
 7 -5 12 -2.38 4.5
 7 -5 13 142.06 12.75
 7 -5 -13 173.35 14.16
 7 -5 13 181.8 13.96
 7 -5 -13 166.18 13.76
 -7 5 -13 150.69 12.46
 7 -5 13 169.7 13.6
 7 -5 -13 186.16 14.2
 7 5 -13 185.87 13.22
 7 -5 14 4.73 4.97
 7 -5 -14 4.95 4.68
 -7 5 -14 2.18 4.2
 7 -5 -14 2.45 4.45
 7 -5 14 2.33 4.49
 7 -5 14 -1.17 4.43
 7 -5 -14 4.91 4.99
 7 5 -14 3.06 3.93
 7 -5 15 133.01 12.2
 7 -5 15 126.87 11.77
 7 -5 -15 127.2 11.91
 7 5 -15 146.39 11.59
 -7 5 -15 133.08 11.71
 7 -5 -15 147.42 12.28
 7 -5 15 129.61 11.62
 7 -5 -15 139.83 12.43
 7 -5 16 -3.83 5.02
 7 -5 16 1.27 4.62
 7 -5 -16 -2.44 4.34
 7 5 -16 11.34 4.46
 7 -5 16 -3.48 4.94
 7 -5 -16 1.19 4.34
 7 -5 -16 2.38 4.76
 7 -5 16 -1.15 4.52
 -7 5 -16 1.15 4.26
 7 5 -17 139.61 11.39
 7 -5 17 108.56 11.7
 7 -5 -17 137.22 11.96
 7 -5 17 147.98 12.33
 7 -5 -17 154.22 12.52
 7 -5 17 127.52 12.32
 7 -5 -17 143.2 12.38
 -7 5 -17 137.08 12.09
 7 -5 17 136.22 11.97
 7 -5 18 1.37 4.98
 7 -5 18 4.58 4.81
 7 -5 -18 -1.15 4.53
 7 -5 -18 8.43 4.98
 7 -5 18 6.27 5.1
 7 -5 -18 -2.32 4.3
 7 -5 18 4.61 4.92
 -7 5 -18 -1.22 4.25
 7 5 -18 2.11 4.36
 -7 5 -19 103.2 11.42
 7 -5 -19 131.28 11.38
 7 -5 19 98.43 10.75
 7 -5 19 108.26 10.84
 7 -5 19 128.57 11.33
 7 -5 -19 116.88 10.87
 7 5 -19 121.48 10.73
 7 -5 19 134.57 12.7
 7 -5 -19 115.88 11.34
 7 -5 20 -1.46 5.08
 7 -5 20 -4.6 4.97
 7 -5 -20 -1.12 4.38
 7 -5 20 -1.15 4.68
 7 -5 -20 10.1 5
 -7 5 -20 -1.3 4.42
 7 -5 -20 1.19 4.4
 7 -5 20 4.96 4.78
 7 5 -20 -2.16 4.01
 7 -5 21 55.71 9.24
 7 -5 21 70.16 8.69
 7 -5 -21 85.45 8.86
 7 -5 -21 83.84 8.99
 7 -5 21 70.36 8.75
 -7 5 -21 88.49 10.16
 7 -5 -21 67.14 8.61
 7 5 -21 70.29 8.42
 7 -5 22 -6.21 6.09
 7 -5 -22 3.23 4.07
 7 -5 -22 2.17 4.62
 7 -5 -22 4.67 4.67
 -7 5 -22 5.54 5.24
 7 5 -22 2.24 4.32
 7 5 -23 52.89 7.77
 -7 5 -23 40.06 8.1
 7 -5 23 44.75 8.92
 -7 5 -24 1.48 4.9
 7 -5 24 1.64 5.32
 7 5 -24 -2.36 4.64
 7 -6 0 4.37 4.46
 7 -6 0 2.93 4.49
 -7 6 0 -0.98 3.99
 7 -6 1 62.41 9.23
 7 -6 -1 60.01 8.72
 7 -6 1 65.68 9.34
 7 -6 -1 54.46 8.34
 -7 6 -1 67.15 7.68
 -7 6 1 57.9 7.5
 7 -6 2 30.3 6.56
 7 -6 -2 38.14 7.09
 7 -6 2 26.12 6.68
 7 -6 -2 38.35 7.13
 -7 6 -2 29.83 5.77
 -7 6 -3 19 5.07
 7 -6 3 28.84 6.63
 7 -6 -3 22.14 6.04
 7 -6 3 6.66 3.36
 7 -6 3 15.76 5.86
 7 -6 -3 23.49 6.29
 -7 6 -4 1 3.58
 7 -6 4 -4.29 5.31
 7 -6 -4 10.33 5.36
 7 -6 4 0.79 3.69
 7 -6 4 2.84 4.6
 7 -6 -4 4.4 5.22
 -7 6 -5 5.04 3.35
 7 -6 5 4.25 4.59
 7 -6 -5 1.47 4.89
 7 -6 5 -0.83 3.5
 7 -6 5 5.64 5.13
 7 -6 -5 8.79 5.1
 -7 6 -6 23.35 5.58
 7 -6 6 19.69 6.3
 7 -6 -6 14.67 6.2
 7 -6 6 15.85 4.63
 7 -6 6 12.57 5.53
 7 -6 -6 20.43 6.8
 -7 6 -7 39.96 6.16
 7 -6 -7 24.84 6.44
 7 -6 7 34.82 6.89
 7 -6 7 25.11 5.35
 7 -6 7 31.81 6.69
 7 -6 -7 23.23 6.67
 -7 6 -8 17.68 5.24
 7 -6 -8 15.97 6.05
 7 -6 8 22.07 6.02
 7 -6 8 21.52 4.83
 7 -6 8 12.34 5.34
 7 -6 -8 30.31 7.46
 -7 6 -9 73.12 8.3
 7 -6 -9 67.72 9.27
 7 -6 9 53.31 8.47
 7 -6 9 58.48 7.23
 7 -6 9 38.01 7.52
 7 -6 -9 70.19 9.58
 -7 6 -10 4.3 3.92
 7 -6 -10 1.43 4.38
 7 -6 10 17.63 6.37
 7 -6 10 17.19 5.3
 7 -6 10 13.45 5.83
 7 -6 -10 -1.42 4.35
 -7 6 -11 21.81 5.56
 7 -6 11 16.12 5.97
 7 -6 -11 21.22 6.1
 7 -6 11 29.2 5.96
 7 -6 11 18.66 6.09
 7 -6 -11 25.29 6.24
 7 -6 12 1.17 4.18
 -7 6 -12 5.55 3.97
 7 6 -12 12.52 4.79
 7 -6 12 11.99 5.34
 7 -6 -12 13.99 5.5
 7 -6 12 7.94 5.02
 7 -6 -12 20.84 6.28
 7 -6 13 -1.22 4.05
 -7 6 -13 -3.39 4.28
 7 6 -13 3.42 4.06
 7 -6 13 5.29 4.91
 7 -6 -13 -1.38 4.47
 7 -6 13 2.63 4.88
 7 -6 -13 4.12 5.1
 7 -6 14 6.34 4.41
 -7 6 -14 -1.16 4.11
 7 6 -14 4.57 4.41
 7 -6 14 2.63 4.77
 7 -6 -14 1.37 4.18
 7 -6 14 -1.31 4.45
 7 -6 -14 1.36 4.83
 7 -6 15 1.32 4.37
 -7 6 -15 3.55 4.03
 7 6 -15 1.15 4.27
 7 -6 15 9.13 4.94
 7 -6 -15 4.04 4.36
 7 -6 15 6.5 5.01
 7 -6 -15 4.01 4.44
 7 -6 16 20.46 5.96
 7 -6 16 12.93 5.41
 7 -6 -16 33 7.04
 -7 6 -16 21.81 5.82
 7 6 -16 15.09 5.44
 7 -6 -16 19.93 5.97
 7 -6 16 23.34 6.29
 7 -6 17 19.77 6.7
 7 -6 17 16.75 5.9
 7 -6 -17 36.46 6.98
 7 -6 -17 17.02 6
 7 -6 17 27.13 6.37
 -7 6 -17 28.59 6.13
 7 6 -17 26.96 6.35
 7 -6 -17 26.93 6.7
 7 -6 18 -1.46 4.85
 7 -6 18 3.85 4.57
 7 -6 -18 2.56 4.75
 7 -6 -18 1.29 4.38
 7 -6 18 1.29 4.68
 -7 6 -18 -1.27 3.9
 7 6 -18 -3.54 4.79
 7 -6 -18 8 5.24
 7 -6 19 15.08 5.96
 7 -6 19 11.53 5.51
 7 -6 -19 12.6 5.33
 7 -6 -19 26.56 6.27
 7 -6 19 16.69 5.76
 -7 6 -19 19.7 6.05
 7 6 -19 16.68 5.5
 7 -6 -19 19.84 6.09
 7 -6 20 1.56 5.17
 7 -6 -20 3.71 4.59
 7 -6 20 5.13 5.22
 7 -6 20 5.13 5.04
 7 -6 -20 8.69 4.61
 -7 6 -20 5.41 5.68
 7 6 -20 -2.41 4.57
 7 -6 -20 1.32 4.99
 7 -6 21 8.03 6.42
 7 -6 -21 4.85 5.17
 7 -6 21 1.29 4.37
 7 -6 21 3.86 4.77
 7 -6 -21 -2.44 4.14
 -7 6 -21 2.78 4.73
 7 6 -21 1.22 4.55
 7 -6 -21 6.54 5.4
 7 -6 22 -1.65 6.61
 -7 6 -22 -4.29 5.09
 7 -6 -22 -1.19 4.32
 7 -6 -22 7.16 5.24
 7 -6 -22 6.47 4.9
 7 6 -22 6.21 4.79
 7 -7 0 1.64 5.18
 7 -7 0 -1.65 5.49
 -7 7 0 -4.34 3.95
 7 -7 1 19.63 6.61
 7 -7 -1 28.04 7.41
 7 -7 1 18.09 6.64
 7 -7 -1 29.85 7.65
 -7 7 -1 26.15 5.57
 -7 7 1 20.61 5.3
 7 -7 2 3.25 4.67
 7 -7 -2 1.65 5.06
 7 -7 2 1.63 5
 7 -7 -2 4.99 4.61
 -7 7 -2 -2.19 3.9
 7 -7 3 19.4 6.93
 7 -7 -3 8.27 5.53
 7 -7 3 21.11 6.63
 7 -7 -3 13.3 6.33
 -7 7 -3 20.85 5.19
 7 -7 4 1.6 5.05
 7 -7 -4 -4.96 6.01
 7 -7 4 4.83 5.07
 7 -7 -4 -4.98 6.04
 -7 7 -4 -1.1 3.91
 7 -7 5 15.9 6.05
 7 -7 -5 13.18 6.27
 7 -7 5 12.66 4.19
 7 -7 5 22.35 6.3
 7 -7 -5 16.57 6.88
 -7 7 -5 17.64 5.09
 7 -7 6 3.15 6.19
 7 -7 -6 -1.64 5.45
 7 -7 6 8.59 4.01
 7 -7 6 -1.58 5.38
 7 -7 -6 -1.65 5.05
 -7 7 -6 8.87 4.58
 7 -7 7 15.6 6.05
 7 -7 -7 19.62 6.45
 7 -7 7 15.09 4.88
 7 -7 -7 13.13 6.81
 7 -7 7 15.66 5.61
 -7 7 -7 15.64 5.22
 7 -7 8 6.18 5.5
 7 -7 -8 -1.62 4.67
 7 -7 8 3.17 3.92
 7 -7 -8 -4.89 4.99
 7 -7 8 -1.55 5.15
 -7 7 -8 1.13 3.85
 7 -7 9 13.77 5.83
 7 -7 -9 16.1 6.36
 7 -7 9 15.57 4.79
 7 -7 -9 22.63 7.13
 7 -7 9 19.96 6.68
 -7 7 -9 14.94 5.09
 7 -7 10 -1.51 4.9
 7 -7 -10 -1.59 5.02
 -7 7 -10 3.5 4.24
 7 -7 10 -3.49 4.14
 7 -7 -10 1.6 4.75
 7 -7 10 -1.52 4.79
 7 -7 11 11.99 5.82
 7 -7 -11 23.65 6.96
 -7 7 -11 20.01 6.09
 7 -7 11 14.57 4.98
 7 -7 11 28.58 6.91
 7 -7 -11 20.58 6.47
 7 7 -11 5.05 4.83
 7 -7 12 -2.97 5.05
 7 -7 -12 -1.56 5.42
 -7 7 -12 1.19 4.16
 7 -7 12 2.53 4.3
 7 -7 12 1.49 5.07
 7 -7 -12 -4.69 5.57
 7 7 -12 -7.59 5.4
 7 -7 13 1.47 5.37
 7 -7 -13 3.08 5.12
 -7 7 -13 30.32 6.31
 7 -7 13 13.16 5.63
 7 -7 13 28.05 6.77
 7 -7 -13 7.72 5.27
 7 7 -13 6.35 5.09
 7 -7 -14 1.52 5.27
 7 -7 14 -10.24 5.64
 -7 7 -14 -1.24 4.3
 7 -7 14 1.37 4.3
 7 -7 14 -1.46 4.86
 7 -7 -14 7.6 5.53
 7 7 -14 1.27 4.92
 7 -7 -15 8.95 5.86
 7 -7 15 4.36 5.51
 -7 7 -15 1.26 4.68
 7 -7 15 -1.42 4.71
 7 -7 15 10.18 5.51
 7 -7 -15 16.47 6.67
 7 7 -15 7.71 5.05
 7 -7 -16 -2.94 4.87
 7 -7 16 4.34 5.37
 -7 7 -16 -1.29 4.68
 7 -7 16 -1.47 5.11
 7 -7 16 -4.34 5.04
 7 -7 -16 -4.42 5.13
 7 7 -16 1.3 4.9
 7 -7 17 5.77 5.38
 7 -7 -17 14.45 5.9
 -7 7 -17 14.46 5.71
 7 -7 17 15.19 6.2
 7 -7 17 12.96 6.61
 7 -7 -17 17.38 6.01
 7 7 -17 13.01 5.23
 7 -7 18 -1.44 5.95
 7 -7 -18 -7.1 5.87
 7 7 -18 -1.31 4.77
 -7 7 -18 1.35 4.68
 7 -7 18 -4.71 5.08
 7 -7 18 2.87 5.22
 7 -7 -18 7.11 5.38
 7 -8 0 -3.69 5.48
 7 -8 0 -1.85 5.32
 -7 8 0 -1.2 4.62
 7 -8 1 12.86 6.69
 7 -8 -1 16.67 7.28
 7 -8 1 3.68 5.64
 7 -8 -1 18.56 6.75
 -7 8 -1 4.81 4.56
 -7 8 1 2.39 4.45
 -7 8 -2 8.42 4.56
 7 -8 2 12.78 6.64
 7 -8 -2 7.42 6.01
 7 -8 2 1.83 6.23
 7 -8 -2 9.29 6.18
 -7 8 2 2.4 4.36
 -7 8 -3 -1.2 4.09
 7 -8 3 -1.82 5.72
 7 -8 -3 -3.72 6.32
 7 -8 3 -1.81 5.21
 7 -8 -3 -1.86 6
 -7 8 -4 3.61 4.47
 7 -8 4 -1.8 5.18
 7 -8 -4 5.57 5.85
 7 -8 4 -1.8 6.12
 7 -8 -4 11.12 6.6
 -7 8 -5 1.21 4.48
 7 -8 5 -1.79 5.78
 7 -8 -5 5.55 5.83
 7 -8 5 5.35 5.13
 7 -8 -5 5.54 6.13
 -7 8 -6 7.27 4.5
 7 -8 6 8.85 5.73
 7 -8 -6 3.69 6.12
 7 -8 6 -3.53 6.01
 7 -8 -6 5.52 6.41
 -7 8 -7 3.66 4.24
 7 -8 7 -1.75 5.66
 7 -8 -7 -1.83 5.91
 7 -8 7 1.75 5.36
 7 -8 -7 -5.49 5.92
 -7 8 -8 12.32 5.26
 7 -8 8 5.74 4.68
 7 -8 8 -3.46 5.46
 7 -8 -8 1.81 6.46
 7 -8 8 10.4 6.69
 7 -8 -8 5.45 6.33
 -7 8 -9 8.75 5.42
 7 -8 9 12.03 5.22
 7 8 -9 15.26 5.74
 7 -8 9 17.14 6.62
 7 -8 -9 12.59 6.68
 7 -8 9 -1.72 5.7
 7 -8 -9 3.6 5.35
 -7 8 -10 2.53 4.59
 7 -8 10 2.52 4.68
 7 8 -10 4.17 4.5
 7 -8 10 -5.1 6.05
 7 -8 -10 -3.56 6.05
 7 -8 10 -1.7 5.49
 7 -8 -10 14.25 6.87
 -7 8 -11 -1.27 4.63
 7 -8 11 2.63 4.48
 7 8 -11 2.78 5.47
 7 -8 11 1.68 5.44
 7 -8 -11 5.28 5.69
 7 -8 11 3.36 5.85
 7 -8 -11 5.28 7.16
 -7 8 -12 6.45 5.16
 7 -8 12 1.37 4.67
 7 8 -12 1.4 4.65
 7 -8 12 18.31 6.66
 7 -8 -12 15.64 6.95
 7 -8 12 3.34 5.95
 7 -8 -12 15.62 6.94
 7 -8 13 8.25 6.48
 7 -8 -13 -1.71 6.1
 -7 8 -13 2.61 4.95
 7 -8 13 4.97 5.5
 7 -8 -13 5.14 5.97
 7 -8 13 7.12 4.73
 -8 0 0 9.46 2.93
 8 0 0 5.98 3.88
 8 0 0 10.69 4.24
 -8 0 -1 0.61 2.38
 -8 0 1 -0.58 2.4
 8 0 1 1.19 3.84
 8 0 -1 -1.2 4.27
 8 0 1 -2.36 4.02
 8 0 -1 -1.19 3.76
 -8 0 -2 1.24 2.43
 -8 0 2 2.29 2.29
 8 0 -2 2.41 4.29
 8 0 2 2.36 3.92
 8 0 2 11.72 4.6
 8 0 -2 4.79 4.62
 -8 0 3 -0.57 2.46
 -8 0 -3 0.63 2.35
 8 0 -3 -1.2 4.38
 8 0 3 2.34 4.16
 8 0 3 -3.48 4.13
 8 0 -3 -7.19 4.53
 -8 0 -4 13.67 3.38
 -8 0 4 12.97 3.06
 8 0 4 8.03 4.11
 8 0 -4 11.97 4.56
 8 0 -4 15.65 5
 8 0 4 6.94 3.96
 -8 0 -5 0.67 2.49
 -8 0 5 2.23 2.27
 8 0 -5 5.97 4.25
 8 0 5 4.54 3.76
 8 0 -5 2.4 4.09
 8 0 5 2.28 3.7
 8 0 6 -1.12 3.89
 8 0 -6 1.19 3.75
 -8 0 6 4.99 2.29
 -8 0 -6 8.33 3.38
 8 0 -6 1.2 3.97
 8 0 6 -1.13 3.65
 8 0 -7 -1.18 4.21
 8 0 7 -1.1 3.92
 -8 0 -7 5.75 3.2
 8 0 7 -6.67 4.36
 8 0 -7 1.19 4.33
 8 0 -8 3.52 3.7
 8 0 8 -2.17 3.51
 -8 0 -8 5.22 3.04
 8 0 8 3.28 3.9
 8 0 -8 11.82 4.64
 8 0 9 1.07 3.36
 8 0 -9 1.17 3.67
 -8 0 -9 0.78 3.05
 8 0 -9 -2.34 3.79
 8 0 9 2.16 3.39
 8 0 10 3.15 3.57
 8 0 -10 4.62 3.83
 -8 0 -10 -0.81 2.95
 8 0 -10 1.16 3.34
 8 0 10 5.31 4.39
 8 0 11 -2.06 3.83
 8 0 -11 -4.57 4.49
 -8 0 -11 0.84 3.25
 8 0 -11 -4.6 4.35
 8 0 11 -1.04 3.71
 8 0 -12 3.39 3.85
 8 0 12 7.1 4.13
 -8 0 -12 5.28 3.81
 8 0 12 4.08 3.87
 8 0 -12 3.41 3.96
 8 0 -13 -3.35 3.7
 8 0 13 2 3.78
 -8 0 -13 2.76 3.54
 8 0 13 -3.01 3.94
 8 0 -13 4.5 4
 -8 0 -14 8.63 4.33
 8 0 -14 -2.22 3.87
 8 0 14 -0.98 3.58
 8 0 -14 3.31 4.09
 8 0 14 1.96 3.49
 -8 0 -15 -4.02 3.57
 8 0 15 1.93 3.51
 8 0 -15 2.19 4.07
 8 0 -15 3.26 3.7
 8 0 15 -0.96 3.85
 -8 0 -16 1.05 3.99
 8 0 16 -0.95 3.52
 8 0 -16 7.56 4.09
 8 0 -16 7.51 4.36
 8 0 16 -1.9 3.66
 -8 0 -17 -1.11 3.76
 8 0 -17 -4.25 4.39
 8 0 17 2.8 3.6
 8 0 17 -0.93 3.47
 8 0 -17 -1.06 3.84
 -8 0 -18 4.66 4.33
 8 0 -18 7.32 4.25
 8 0 18 -1.84 3.35
 8 0 18 6.44 3.74
 8 0 -18 1.04 3.37
 -8 0 -19 2.45 4.07
 8 0 -19 -2.05 3.73
 8 0 19 1.82 3.51
 8 0 19 1.82 3.44
 8 0 -19 -4.11 4.38
 -8 0 -20 1.3 4.61
 8 0 20 1.8 3.47
 8 0 -20 3.03 3.59
 8 0 -20 -4.04 4.1
 8 0 20 11.65 4.15
 -8 0 -21 -4.04 5.65
 8 0 -21 -5.94 3.75
 8 0 -21 -0.99 3.69
 8 0 -22 10.7 4.22
 -8 0 -22 11.16 5.68
 8 0 22 9.77 5.29
 8 0 -22 5.85 3.92
 8 0 -23 1.91 3.32
 8 0 -23 -0.96 3.41
 -8 0 -23 -4.36 5.29
 8 0 23 1.44 5.12
 -8 0 -24 -1.52 5.4
 8 0 24 4.45 5.05
 -8 0 -25 -4.73 6.62
 8 0 25 -1.53 5.07
 8 0 26 -1.57 5.08
 8 0 27 -4.83 5.48
 -8 1 0 10.78 3.38
 8 -1 0 14.2 4.83
 8 1 0 8.61 4.3
 8 -1 0 7.35 4.28
 8 1 0 7.43 4.23
 8 -1 0 14.26 5.08
 -8 1 1 47.4 5.52
 -8 1 -1 46.42 5.33
 8 1 -1 43.24 6.77
 8 -1 1 52.97 7.15
 8 -1 -1 41.58 6.77
 8 1 1 35.42 6.32
 8 -1 1 31.91 6.22
 8 -1 -1 43.93 7.05
 8 1 -1 46.03 7.18
 8 1 1 38.13 6.56
 8 -1 1 35.46 6.32
 8 -1 -1 42.94 6.9
 -8 1 2 5.95 3.29
 -8 -1 2 7.31 2.65
 -8 1 -2 15.99 3.75
 8 1 -2 7.44 4.71
 8 -1 -2 13.1 4.86
 8 1 2 8.48 4.61
 8 -1 2 12.85 4.85
 8 -1 2 15.98 5.02
 8 -1 -2 19.45 5.2
 8 1 -2 9.98 4.75
 8 1 2 17.08 5.06
 8 -1 -2 9.56 4.55
 8 -1 2 22.25 5.01
 8 1 -3 89.95 9.6
 8 1 3 83.37 9
 -8 1 -3 66.42 6.62
 8 1 3 74.35 8.58
 8 1 -3 62.05 8.4
 8 -1 3 60.25 7.82
 8 -1 -3 88.18 9.36
 8 -1 3 71.36 8.87
 8 -1 -3 78.7 8.88
 -8 -1 3 67.91 5.81
 -8 1 3 77.09 6.82
 8 -1 3 63.87 7.98
 8 -1 -3 66.98 8.04
 -8 1 4 6.47 3.15
 8 -1 4 -1.23 3.88
 8 -1 -4 2.41 3.46
 8 -1 4 6.9 4.35
 8 -1 -4 4.78 4.16
 8 1 -4 -1.24 3.91
 8 -1 4 3.44 3.41
 8 1 4 8.29 4.31
 8 -1 -4 2.38 3.65
 8 1 4 4.77 3.96
 8 1 -4 -1.25 3.93
 -8 1 -4 1.46 2.87
 -8 -1 4 4.74 2.66
 8 -1 5 11.06 4.84
 8 -1 -5 -1.2 3.79
 8 -1 5 12.48 4.47
 8 -1 -5 5.96 3.87
 8 1 5 5.85 4.27
 8 -1 5 9.07 4.47
 8 1 -5 9.91 4.42
 8 -1 -5 11.88 4.06
 8 1 5 8.25 4.3
 8 1 -5 8.72 3.94
 -8 -1 -5 13.21 3.35
 -8 -1 5 8.97 2.72
 -8 1 -5 9.69 3.56
 8 -1 6 3.68 3.87
 8 -1 -6 8.33 4.42
 8 -1 -6 2.37 3.42
 8 -1 6 1.12 3.53
 8 1 6 1.15 3.73
 8 -1 -6 4.73 4.03
 8 -1 6 7.84 4.32
 8 1 -6 4.94 3.89
 8 1 6 5.8 4.48
 8 1 -6 3.72 3.8
 -8 1 -6 3.82 3.26
 -8 -1 -6 0.63 2.51
 8 1 7 92.53 9.41
 8 1 -7 95.11 9.73
 8 -1 7 75.94 9.04
 8 -1 -7 87.55 9.37
 8 -1 -7 81.29 9.38
 8 -1 7 81.77 9
 8 -1 -7 84.73 9.25
 8 -1 7 80.71 8.74
 8 1 -7 88.4 9.63
 -8 1 -7 95.93 8.18
 -8 -1 -7 84.73 7.42
 8 1 7 110.02 10.08
 8 1 8 8.91 4.98
 8 -1 8 6.55 3.56
 8 -1 -8 9.35 4.19
 8 1 -8 15.85 5.22
 8 -1 8 15.87 5.14
 8 -1 -8 14.12 4.88
 8 -1 -8 9.36 4.54
 8 -1 8 13.08 4.53
 -8 1 -8 6.49 3.44
 -8 -1 -8 11.72 3.39
 8 1 8 14.57 4.87
 8 1 -8 15.93 5
 8 1 9 1.09 3.15
 8 -1 9 5.37 3.82
 8 1 -9 2.42 4.12
 8 -1 -9 -5.8 3.95
 8 -1 9 -1.22 4.13
 8 -1 9 -2.15 3.82
 8 -1 -9 -1.16 3.55
 -8 1 -9 2.51 3.4
 -8 -1 -9 1.45 2.74
 8 1 9 -3.3 3.66
 8 1 -9 1.22 3.83
 8 1 10 8.64 4.17
 8 1 -10 6.03 3.91
 8 1 -10 1.2 3.89
 8 -1 10 12.68 4.64
 8 -1 -10 4.6 4.1
 8 1 10 3.22 4.07
 8 -1 10 3.63 4.12
 8 -1 10 3.17 3.85
 8 -1 -10 9.19 4.35
 -8 1 -10 8.66 3.64
 -8 -1 -10 3.03 2.99
 8 1 11 61.39 7.46
 8 1 -11 67.94 8.12
 8 1 -11 73.57 8.37
 8 -1 11 65.62 7.67
 8 -1 -11 70.55 8.01
 8 1 11 48.37 6.95
 8 -1 11 52.98 7.8
 -8 1 -11 50.23 6.58
 8 -1 11 63.57 7.71
 8 -1 -11 56.87 7.5
 -8 -1 -11 45.56 5.94
 8 1 12 3.11 3.44
 8 1 -12 2.36 3.61
 8 -1 12 5.13 3.66
 8 -1 -12 13.47 4.86
 8 1 -12 3.52 3.7
 8 -1 12 2.05 3.88
 8 -1 -12 2.25 3.55
 8 1 12 10.3 4.52
 8 -1 12 -0.99 3.52
 -8 1 -12 2.8 3.66
 -8 -1 -12 0.84 3.13
 8 1 13 12.21 4.08
 8 1 -13 19.76 5.19
 8 -1 13 11.12 4.52
 8 -1 -13 7.77 4.22
 8 -1 13 5.04 4.25
 8 1 13 9.09 4.19
 8 -1 -13 6.68 4.31
 8 1 -13 22.01 5.24
 8 -1 13 6.17 3.83
 -8 1 -13 10.65 4.73
 -8 -1 -13 1.78 3.33
 8 1 -14 -3.44 4.33
 8 -1 14 -4.99 3.63
 8 -1 -14 -1.1 3.54
 8 1 14 3.99 3.77
 8 1 -14 1.14 3.79
 8 -1 14 -0.99 3.54
 8 1 14 -1.98 3.52
 8 -1 -14 -1.1 3.55
 8 -1 14 2.14 3.97
 -8 1 -14 2.01 3.88
 -8 -1 -14 2.83 3.9
 8 1 -15 23.86 4.36
 8 1 -15 25.99 5.6
 8 -1 15 41.32 6.25
 8 -1 -15 30.27 5.94
 8 1 15 51.8 6.66
 8 1 15 32.94 5.77
 8 -1 -15 43.31 6.66
 8 -1 15 31.38 5.61
 8 1 -15 41.71 6.51
 8 -1 15 28.92 5.7
 -8 1 -15 27.19 5.65
 -8 -1 -15 29.94 5.6
 8 1 -16 3.34 2.89
 8 -1 16 4.85 4.14
 8 -1 -16 3.2 3.8
 8 1 16 5.75 3.63
 8 -1 16 1.16 3.54
 8 1 16 2.85 3.86
 8 -1 16 4.84 3.8
 8 -1 -16 3.21 3.97
 8 1 -16 3.33 3.77
 8 1 -16 -1.11 3.7
 -8 -1 -16 8.49 4.17
 -8 1 -16 -3.26 4.49
 8 1 -17 18.62 5.18
 8 1 17 18.86 4.7
 8 -1 -17 38.93 6.23
 8 -1 17 28.7 5.45
 8 -1 17 30.66 5.64
 8 1 17 27.97 5.14
 8 -1 -17 26.31 5.61
 8 1 -17 26.18 5.7
 8 -1 17 17.99 5.29
 -8 -1 -17 24.37 5.78
 -8 1 -17 16.96 5.4
 8 1 -18 3.23 3.67
 8 -1 18 4.74 3.79
 8 -1 -18 9.33 4.35
 8 1 -18 1.07 3.65
 8 1 18 1.83 3.47
 8 -1 18 8.7 5.05
 8 -1 -18 1.04 4
 8 -1 18 2.84 3.29
 8 1 18 9.25 3.82
 -8 -1 -18 2.31 4.28
 -8 1 -18 1.18 3.92
 8 -1 19 10.36 4.32
 8 -1 -19 5.11 3.8
 8 1 19 10.81 4.02
 8 1 -19 7.38 3.92
 8 -1 19 9.01 4.59
 8 -1 -19 8.18 3.88
 8 -1 19 -1.87 3.68
 8 1 19 10.89 3.99
 8 1 -19 5.3 3.86
 -8 1 -19 4.94 4.94
 -8 -1 -19 7.25 4.84
 8 -1 20 -1.87 3.4
 8 -1 -20 -1 3.65
 8 1 -20 -2.07 4
 8 -1 20 4 4.74
 8 -1 -20 2.01 3.66
 8 1 -20 4.17 3.71
 8 -1 20 2.78 3.64
 -8 1 -20 1.29 4.39
 -8 -1 -20 1.27 4.51
 8 1 -21 17.32 5.03
 8 -1 -21 14.84 4.6
 8 -1 21 20.66 5.75
 8 1 -21 24.61 5.29
 8 -1 -21 26.71 5.05
 -8 1 -21 20.3 6.64
 -8 -1 -21 19.84 6.42
 8 -1 -22 -2.92 3.39
 8 1 -22 1 3.64
 8 -1 22 4.27 4.6
 8 1 -22 -8.07 4.3
 8 -1 -22 -0.97 3.53
 -8 1 -22 -1.42 5.57
 8 -1 -23 2.87 3.76
 8 1 -23 0.98 3.26
 -8 1 -23 2.99 5.2
 8 -1 -23 -1.91 3.74
 8 1 -23 -2.96 3.59
 8 -1 23 1.47 4.99
 -8 1 -24 6.19 5.86
 8 -1 24 6.04 5.83
 -8 1 -25 23.95 7.46
 8 -1 25 23.29 6.98
 -8 1 -26 -3.32 6.51
 8 -1 26 -1.6 5.92
 -8 2 0 425.48 21.39
 8 -2 0 366.81 23.33
 8 -2 0 366.43 23.13
 8 -2 0 390.93 23.4
 8 -2 1 5 4.74
 8 -2 -1 11.19 4.97
 8 -2 1 2.4 4.37
 8 -2 -1 -1.21 4.02
 -8 2 1 0.75 3.98
 -8 2 -1 3.82 4.09
 8 -2 1 10.77 4.62
 8 -2 -1 10.86 5.15
 8 -2 -2 413.71 25.53
 8 -2 2 482.9 26.47
 8 -2 2 420.8 25.95
 8 -2 -2 459.62 26.38
 8 -2 2 444.66 25.93
 8 -2 -2 419.32 25.67
 -8 2 -2 477.32 23.93
 -8 2 2 478.85 23.79
 8 -2 3 2.37 3.63
 8 -2 -3 9.7 4.85
 -8 2 3 0.73 3.86
 -8 2 -3 1.57 3.73
 8 -2 3 11.28 5.1
 8 -2 -3 8.63 5.02
 8 -2 3 10.62 4.72
 8 -2 -3 13.31 5.09
 -8 2 -4 574.62 26.65
 8 -2 -4 494.23 28.22
 8 -2 4 493.44 28.04
 8 -2 4 489.61 27.99
 8 -2 -4 475.32 28.04
 8 -2 4 472.36 28.09
 8 -2 -4 517.61 28.56
 8 -2 5 5.01 4.26
 8 -2 -5 2.44 4.25
 -8 2 -5 6.55 3.71
 8 -2 5 11.57 4.94
 8 -2 -5 3.62 4.3
 8 -2 5 8.12 4.48
 8 -2 -5 4.83 4.31
 -8 2 -6 449.12 21.91
 8 -2 -6 357.61 22.8
 8 -2 6 380.49 22.8
 8 -2 6 369.81 23.27
 8 -2 -6 370.98 23.09
 8 -2 -6 348.66 22.73
 8 -2 6 400.49 23.17
 8 -2 7 1.13 3.76
 8 -2 -7 4.79 4.08
 8 -2 7 5.76 3.91
 8 -2 7 4.98 3.82
 8 -2 -7 2.41 3.9
 8 -2 7 7.92 4.52
 8 -2 -7 1.2 4.44
 -8 2 -7 4.27 3.81
 8 -2 8 397.67 22.35
 8 -2 -8 318.25 20.82
 -8 2 -8 364.59 19.87
 -8 -2 -8 336.3 18.36
 8 2 8 329.62 20.93
 8 -2 -8 311.95 20.7
 8 -2 8 354.04 20.98
 8 -2 8 348.08 19.51
 8 -2 8 327.67 20.66
 8 -2 -8 279.43 20.14
 8 2 8 406.4 22.16
 8 2 9 6.88 4.26
 8 -2 9 1.1 3.85
 8 -2 -9 4.71 4.87
 8 -2 -9 2.36 4.39
 8 -2 9 -1.1 3.76
 8 -2 9 10.72 4.14
 8 2 9 2.31 4.2
 -8 -2 -9 6.36 3.41
 8 -2 9 12.38 5.44
 8 -2 -9 4.76 4.42
 -8 2 -9 3.59 4.06
 8 -2 10 315.56 20.05
 8 -2 -10 325.83 20
 -8 2 -10 316.36 18.56
 -8 -2 -10 265.4 17.03
 8 2 10 329.35 19.69
 8 -2 10 319.73 19.33
 8 -2 -10 346.6 20.36
 8 -2 10 276.34 17.97
 8 2 10 330.87 19.82
 8 -2 10 282.6 18.84
 8 -2 -10 281.69 19.03
 8 -2 -11 2.32 4.47
 8 -2 11 7.55 4.16
 8 2 11 12.11 4.48
 8 -2 -11 3.47 4.22
 8 -2 11 9.64 4.43
 8 -2 11 6.79 3.95
 8 2 11 4.44 4.44
 -8 -2 -11 4.86 3.81
 8 -2 11 12.26 5.23
 8 -2 -11 3.52 4.27
 -8 2 -11 0.95 3.68
 8 -2 12 317.13 19.86
 8 -2 -12 274.36 18.86
 -8 2 -12 293.11 18.32
 -8 -2 -12 272.31 17.33
 8 2 12 318.97 19.15
 8 -2 12 305.88 18.85
 8 -2 -12 298.01 19.1
 8 -2 12 281.84 18.13
 8 2 12 291.1 18.69
 8 -2 -12 319.77 19.48
 8 -2 12 306.63 18.85
 8 -2 -13 6.96 4.64
 8 -2 13 3.63 5.09
 8 2 13 9.48 4.42
 8 -2 13 7.37 4.21
 8 -2 -13 6.81 4.69
 8 2 -13 2.45 4.54
 8 -2 13 8.36 4.25
 8 -2 -13 12.44 4.68
 8 -2 13 3.16 3.91
 -8 2 -13 1.02 3.46
 8 2 13 9.56 4.46
 8 2 -13 -1.23 4.48
 -8 -2 -13 -2.69 3.83
 8 -2 14 237.33 17.41
 8 -2 -14 254.83 17.48
 8 -2 -14 289.62 18.03
 8 -2 14 270.74 17.46
 8 2 -14 241.79 17.45
 8 2 14 277.01 17.37
 -8 2 -14 266.6 17.19
 -8 -2 -14 222.82 16.21
 8 -2 -14 263.54 17.42
 8 -2 14 261.51 17.07
 8 2 14 248.23 16.7
 8 2 -14 284.22 18.34
 8 -2 14 271.58 17.13
 8 2 -15 12.29 3.92
 8 -2 -15 10.32 4.75
 8 -2 15 -2.4 4.18
 8 -2 15 13.28 4.98
 8 -2 -15 12.13 4.85
 8 -2 15 6.84 4.24
 8 -2 -15 -1.11 3.87
 8 2 -15 19.08 5.67
 8 2 15 8.05 4.23
 8 -2 15 2.06 3.76
 8 2 -15 7.19 4.45
 8 2 15 6.09 4.27
 -8 -2 -15 2 4
 -8 2 -15 4.37 4.73
 8 -2 -16 180.46 13.49
 8 2 16 189.22 13.36
 8 -2 16 190.21 14.62
 8 -2 -16 177.91 13.89
 8 -2 16 167.52 12.96
 8 -2 -16 186.18 13.9
 8 -2 16 152.92 13.37
 -8 -2 -16 168.13 13.45
 -8 2 -16 183.07 14.2
 8 2 16 165.35 12.66
 8 2 -16 168.13 13.68
 8 2 -16 171.22 13.81
 8 -2 16 179.16 13.14
 8 2 -16 185.01 12.13
 8 -2 17 5.89 4.63
 8 -2 17 7.04 3.95
 8 -2 -17 1.07 4.06
 8 -2 17 9.84 4.92
 -8 2 -17 10.56 5.22
 8 -2 -17 -1.08 4.01
 8 -2 17 -1.01 3.98
 8 2 -17 -1.16 4.03
 8 2 17 0.96 3.64
 8 2 -17 1.16 3.96
 8 2 17 0.97 3.59
 8 2 -17 -0.78 3.11
 8 -2 18 140.15 12.12
 8 2 18 124.01 10.66
 8 -2 18 118.6 11.73
 -8 2 -18 125.18 11.99
 8 2 18 123.17 10.54
 8 2 -18 124.13 11.45
 8 -2 18 126.75 10.89
 8 -2 -18 136.63 11.34
 8 2 -18 160.22 12.49
 8 -2 18 139.91 11.18
 8 -2 -18 132.17 11.37
 8 2 -18 114.16 9.63
 8 -2 19 -1.16 4.2
 8 -2 19 -1 3.69
 8 -2 -19 3.13 4.09
 8 -2 19 7.93 5.1
 8 -2 -19 -2.11 3.91
 8 2 -19 6.72 4.63
 8 2 19 -2.76 3.2
 8 -2 19 3 3.86
 8 2 19 2.78 3.44
 8 2 -19 3.37 4.34
 -8 2 -19 7.56 4.86
 8 2 -19 5.59 3.66
 8 2 -20 135.9 11.46
 8 2 -20 122.15 11.01
 -8 2 -20 137.31 12.71
 8 -2 20 127.93 10.71
 8 -2 -20 122.23 10.77
 8 -2 20 116.12 11.83
 8 2 -20 106.1 9.34
 8 -2 -20 128.77 10.97
 8 -2 20 126.41 10.69
 8 -2 21 -1.41 5.24
 -8 2 -21 -1.36 5.06
 8 2 -21 1.08 3.77
 8 2 -21 2.48 3.25
 8 -2 -21 8.1 3.83
 8 2 -21 4.32 3.93
 8 -2 -21 4.09 3.8
 -8 2 -22 99.38 11.68
 8 -2 -22 117.97 10.39
 8 -2 22 104.81 11.63
 8 2 -22 127.41 10.73
 8 2 -22 110.17 10.3
 8 -2 -22 119.84 10.43
 8 2 -23 3.11 3.69
 -8 2 -23 10.4 6.43
 8 2 -23 1.04 3.62
 8 -2 23 1.5 4.98
 -8 2 -24 66.95 10.53
 8 -2 24 60.2 9.46
 -8 2 -25 -6.51 6.16
 8 -2 25 15.87 7.06
 -8 2 -26 25.31 7.8
 8 -2 26 29.32 7.73
 8 -3 0 1.31 4.14
 8 -3 0 5.06 4.2
 8 -3 0 -2.51 4.26
 -8 3 0 1.68 3.47
 -8 3 1 29.88 5.11
 8 -3 1 32.89 6.36
 8 -3 -1 28.81 6.11
 8 -3 1 23.93 5.5
 8 -3 -1 22.86 5.7
 8 -3 1 34.94 6.39
 8 -3 -1 33.96 6.24
 -8 3 -1 27.04 5.23
 -8 3 2 6.58 3.67
 8 -3 2 2.63 4.03
 8 -3 -2 3.92 4.44
 8 -3 2 3.76 3.48
 8 -3 -2 3.82 4.12
 8 -3 2 8.68 4.7
 8 -3 -2 1.26 3.75
 -8 3 -2 8.51 3.69
 -8 3 3 41.82 5.96
 8 -3 3 42.15 7.24
 8 -3 -3 41.58 7.15
 -8 3 -3 47.25 6.28
 8 -3 -3 42.01 7.07
 8 -3 3 52.26 7.52
 8 -3 3 52.98 7.88
 8 -3 -3 54.22 7.72
 8 -3 4 19.86 4.13
 8 -3 4 21.06 5.87
 8 -3 -4 18.1 5.52
 -8 3 -4 27.84 5.22
 8 -3 -4 26.71 6.05
 8 -3 4 32.09 6.29
 8 -3 4 26.89 5.82
 8 -3 -4 27.71 6.14
 8 -3 5 9.99 3.65
 8 -3 5 -1.31 4.02
 8 -3 -5 3.86 4.77
 -8 3 -5 0.89 3.42
 8 -3 -5 -1.27 4.11
 8 -3 5 3.67 4.45
 8 -3 5 2.42 3.71
 8 -3 -5 5.03 4.17
 8 -3 6 20.06 4.21
 8 -3 6 11.8 4.5
 8 -3 -6 24.27 5.56
 -8 3 -6 13.58 4.29
 8 -3 -6 13.91 5.18
 8 -3 6 18.17 5.04
 8 -3 6 7.2 4.31
 8 -3 -6 13.78 5.45
 8 -3 7 32.73 5.51
 8 -3 7 35.62 6.46
 8 -3 -7 24.93 6.3
 8 -3 7 35.31 6.88
 8 -3 -7 32.94 6.54
 8 -3 -7 45.32 7.2
 8 -3 7 38.35 6.69
 -8 3 -7 37.85 5.95
 -8 3 -8 1.88 3.27
 8 -3 8 -4.71 4.19
 8 -3 -8 -1.24 4.41
 8 -3 8 -4.74 4.13
 8 -3 -8 1.25 4.36
 8 -3 8 -5.21 4.43
 8 -3 -8 1.26 4.28
 8 -3 8 -3.51 3.32
 -8 3 -9 -0.96 3.27
 8 -3 9 -6.98 4.4
 8 -3 -9 3.69 4.38
 8 -3 9 -1.17 3.79
 8 -3 -9 -1.24 4.52
 8 -3 9 2.59 4.08
 8 -3 -9 -3.74 4.53
 8 -3 9 1.84 3.12
 -8 3 -10 1.97 3.72
 8 -3 10 1.15 3.83
 8 -3 -10 -2.44 4.15
 8 -3 10 -4.64 4.39
 8 -3 -10 1.23 4.2
 8 -3 10 1.29 4.17
 8 -3 -10 -3.71 4
 8 -3 10 1.92 3.77
 -8 3 -11 53.49 7.2
 8 -3 11 70.72 8.22
 8 -3 -11 53.23 7.43
 8 -3 11 61.94 7.77
 8 -3 -11 61.12 7.98
 8 -3 11 60.25 8.23
 8 -3 -11 53.96 7.63
 8 -3 11 41.03 6.63
 -8 3 -12 9.34 4.57
 8 -3 12 9.04 4.53
 8 -3 -12 8.39 4.72
 8 -3 12 11.35 4.55
 8 -3 -12 12.11 4.77
 8 -3 12 3.82 4.35
 8 -3 -12 10.95 4.44
 8 -3 12 14.65 4.68
 -8 3 -13 10.67 4.57
 8 -3 13 11.18 4.57
 8 -3 -13 7.13 4.07
 8 -3 13 14.6 5.02
 8 -3 -13 8.39 4.64
 8 -3 13 25.29 6.17
 8 -3 -13 20.53 5.76
 8 -3 13 2.18 4.81
 -8 3 -14 17.58 5.18
 8 -3 14 11.38 5.02
 8 -3 14 12.19 4.61
 8 -3 -14 21.17 5.47
 8 -3 14 7.78 4.69
 8 -3 -14 9.49 4.51
 8 -3 14 5.02 4.68
 8 -3 -14 13.21 5.37
 8 -3 15 14.19 4.75
 8 -3 15 7.71 4.5
 -8 3 -15 15.87 5.07
 8 3 -15 13.22 4.06
 8 -3 15 16.46 4.77
 8 -3 -15 15.11 4.98
 8 -3 15 13.7 5.49
 8 -3 -15 4.77 4.27
 8 -3 -15 7.03 4.54
 8 -3 16 3.7 4.58
 8 -3 16 3.27 4.13
 -8 3 -16 10.56 5
 8 3 -16 1.77 3.34
 8 3 16 1.05 3.84
 8 -3 -16 2.3 4.26
 8 -3 16 11.96 4.98
 8 -3 16 -1.24 4.3
 8 -3 -16 2.37 4.13
 8 3 16 7.31 4.18
 8 -3 -16 -1.16 3.94
 8 -3 17 6.39 4.14
 8 -3 17 9.74 4.55
 -8 3 -17 12.13 5.41
 8 3 -17 11.57 4.08
 8 3 17 2.06 3.75
 8 -3 17 9.71 4.61
 8 -3 -17 7.95 4.7
 8 -3 17 9.81 4.91
 8 -3 -17 3.54 4.47
 8 -3 -17 -1.14 4.25
 8 3 17 7.14 4.01
 8 -3 18 -3.97 4.81
 8 -3 18 -3.23 4.37
 -8 3 -18 -2.51 4.74
 8 3 -18 5.39 4.05
 8 3 18 -1 3.49
 8 -3 -18 3.36 3.99
 8 -3 18 -4.29 3.9
 8 -3 18 -2.43 4.69
 8 -3 -18 -2.35 4.44
 8 -3 -18 -3.38 3.92
 8 3 18 -1.99 3.54
 8 -3 19 9.59 5.31
 8 -3 19 10.69 4.16
 -8 3 -19 24.65 6.48
 8 3 -19 15.43 4.35
 8 3 19 14.67 4.68
 8 -3 -19 14.37 4.75
 8 -3 19 11.72 4.65
 8 -3 -19 14.43 4.91
 8 3 19 10.66 4.35
 8 -3 19 22.91 6.03
 8 -3 -19 12.86 5.52
 8 -3 20 7.45 4.4
 8 -3 -20 2.18 4.13
 -8 3 -20 4.02 5.07
 8 3 -20 -1.83 3.66
 8 -3 20 2.84 4.6
 8 -3 -20 3.49 4.96
 8 -3 20 -2.39 4.43
 8 -3 -20 -2.18 3.79
 8 -3 20 -2.12 3.61
 8 -3 -21 24.6 5.49
 8 -3 -21 22.56 5.52
 8 3 -21 29.22 6.17
 8 3 -21 34.5 5.68
 -8 3 -21 12.48 6.01
 8 -3 21 26.4 6.44
 8 3 -21 30.27 6.21
 8 -3 -21 33.6 6.47
 8 -3 -22 3.15 3.82
 8 -3 -22 9.49 4.5
 8 3 -22 9.17 4.66
 -8 3 -22 4.31 6.03
 8 3 -22 0.95 3.73
 8 -3 22 7.56 4.89
 8 3 -22 1.14 4.07
 8 3 -23 1.12 4.25
 -8 3 -23 2.98 5.08
 8 -3 23 1.56 5.29
 8 3 -23 -1.12 4.32
 8 3 -23 0.97 3.67
 8 3 -24 1.99 4.31
 -8 3 -24 -1.55 5.98
 8 -3 24 6.4 5.7
 8 3 -25 7.13 4.21
 -8 3 -25 8.09 5.64
 8 -3 25 1.64 5.96
 8 -4 0 110.54 11.6
 -8 4 0 128.09 10.22
 8 -4 0 101.92 11.13
 8 -4 0 92.11 10.78
 8 -4 1 6.74 5.3
 8 -4 -1 2.72 4.16
 8 -4 1 3.24 2.81
 -8 4 -1 4.64 4.19
 8 -4 -1 4.09 4.86
 8 -4 1 5.41 4.26
 8 -4 1 7 5.1
 8 -4 -1 4.19 4.75
 -8 4 1 4.57 4.3
 8 -4 2 96.71 10.88
 8 -4 -2 103.02 10.92
 8 -4 2 105.77 11.12
 8 -4 2 105.54 8.44
 8 -4 -2 106.2 11.23
 8 -4 2 116.86 11.19
 8 -4 -2 116.12 11.62
 -8 4 -2 103.57 9.38
 -8 4 2 122.9 10.08
 8 -4 3 0.71 2.91
 8 -4 3 2.67 4.54
 8 -4 -3 1.37 4.76
 8 -4 -3 4.16 4.49
 8 -4 3 2.8 4.29
 -8 4 -3 0.94 3.87
 8 -4 3 7.98 4.83
 8 -4 -3 -5.45 4.63
 8 -4 4 104.57 11.12
 8 -4 -4 99.72 10.99
 8 -4 -4 113.22 11.64
 8 -4 -4 126.59 12.03
 8 -4 4 138.54 12.28
 8 -4 4 118.97 11.87
 8 -4 4 124.7 9.35
 -8 4 -4 129.56 10.3
 8 -4 5 9.19 4.25
 -8 4 -5 0.96 3.89
 8 -4 -5 -1.37 4.67
 8 -4 5 5.59 4.52
 8 -4 5 3.95 3.15
 8 -4 5 -1.31 4.34
 8 -4 -5 -4.07 5.14
 8 -4 -5 4.09 4.85
 8 -4 6 81.82 9.61
 -8 4 -6 123.45 9.9
 8 -4 6 88.08 9.73
 8 -4 -6 78.51 9.85
 8 -4 6 108.48 9.04
 8 -4 6 78.04 9.93
 8 -4 -6 87.45 10.18
 8 -4 -6 111.4 11
 -8 4 -7 2.98 3.68
 8 -4 -7 -1.35 4.37
 8 -4 7 -0.87 3.17
 8 -4 7 1.39 4.84
 8 -4 -7 8.15 5.14
 8 -4 7 7.71 4.96
 8 -4 7 3.85 4.26
 8 -4 -7 -4.04 4.24
 -8 4 -8 69.67 8.31
 8 -4 -8 88.6 9.89
 8 -4 8 76.78 7.93
 8 -4 8 85.17 9.65
 8 -4 8 66.45 9.42
 8 -4 -8 72.81 9.2
 8 -4 8 69.77 8.87
 8 -4 -8 72.21 9.18
 8 -4 9 8.79 5.1
 8 -4 -9 -1.33 4.41
 8 -4 -9 4 4.54
 8 -4 9 5.03 4.58
 8 -4 9 3.84 3.77
 -8 4 -9 9.23 4.37
 8 -4 9 2.76 4.34
 8 -4 -9 -2.68 4.56
 8 -4 10 96.75 9.06
 -8 4 -10 88.89 9.23
 8 -4 10 80.93 9.85
 8 -4 -10 90.44 9.93
 8 -4 10 79.41 9.25
 8 -4 -10 82.93 9.55
 8 -4 10 68.41 8.95
 8 -4 -10 60.76 8.74
 8 -4 11 4.92 4.65
 8 -4 -11 3.93 4.24
 8 -4 11 4.21 3.99
 -8 4 -11 6.4 4.19
 8 -4 11 8.19 5.17
 8 -4 -11 1.32 4.71
 8 -4 -11 3.91 4.65
 8 -4 11 2.45 4.27
 8 -4 -12 90.72 9.89
 8 -4 12 83.98 9.45
 8 -4 12 70.38 8.58
 -8 4 -12 77.55 8.94
 8 -4 12 77.33 9.59
 8 -4 -12 68.17 9.05
 8 -4 -12 87.82 9.91
 8 -4 12 92.26 9.6
 8 -4 13 1.2 4
 8 -4 -13 7.68 4.35
 8 -4 13 -2.29 3.9
 -8 4 -13 3.36 3.72
 8 -4 13 8.1 5.11
 8 -4 -13 -1.3 4.63
 8 -4 -13 3.83 4.54
 8 -4 13 -2.4 4.37
 8 -4 14 59.69 8.04
 8 -4 -14 61.95 8.32
 8 -4 14 68.51 8.85
 8 -4 -14 42.59 7.44
 8 -4 14 70.49 8.7
 -8 4 -14 70.14 8.53
 8 -4 -14 45.37 7.91
 8 -4 14 57.21 7.93
 8 -4 -15 6.24 4.64
 8 -4 15 3.56 4.49
 8 4 -15 2.01 4.41
 8 -4 15 6.67 4.95
 8 -4 -15 6.39 4.65
 8 -4 15 1.24 4.7
 -8 4 -15 3.55 4.39
 8 -4 -15 -1.24 4.24
 8 -4 15 5.92 4.82
 8 -4 16 37.69 6.62
 8 -4 -16 56.63 8.02
 8 4 -16 40.15 6.67
 8 -4 16 37.1 7.65
 8 -4 -16 41.79 7.45
 8 -4 16 52.82 7.87
 -8 4 -16 47.44 7.56
 8 -4 16 41.19 7.01
 8 -4 -16 51.54 7.62
 8 -4 17 1.17 4.84
 8 -4 -17 -2.43 4.41
 8 -4 17 1.31 4.57
 8 -4 -17 7.53 4.56
 8 4 -17 5.04 4.1
 8 -4 17 -1.34 4.98
 -8 4 -17 5.02 5.01
 8 -4 17 -2.34 4.26
 8 -4 -17 -3.63 4.49
 8 -4 -18 47.87 7.55
 8 -4 18 36.14 6.77
 8 -4 18 35.12 6.95
 8 -4 -18 13.71 5.55
 8 -4 18 32.65 6.61
 8 4 -18 25.39 5.84
 8 -4 18 43.02 7.61
 -8 4 -18 37.5 6.98
 8 -4 -18 31.03 6.4
 8 -4 19 1.16 4.23
 8 -4 -19 1.18 4.63
 8 -4 19 2.57 4.27
 8 -4 -19 7.44 5.21
 8 -4 19 2.33 4.24
 8 4 -19 7.17 4.24
 8 -4 19 10.04 5.22
 -8 4 -19 9.33 4.85
 8 -4 -19 3.53 4.19
 8 -4 20 45.23 7.25
 8 -4 -20 33.67 6.62
 8 -4 20 49.62 8.3
 8 -4 -20 29.57 6.81
 8 -4 20 45.32 7.26
 8 -4 20 45.91 7.96
 -8 4 -20 56.37 8.4
 8 -4 -20 42.9 7.2
 8 4 -20 37.15 6.63
 8 -4 -21 -3.43 4.24
 8 -4 -21 2.45 4.45
 8 4 -21 3.13 4.18
 8 -4 21 4.58 5.67
 -8 4 -21 9.94 5.67
 8 -4 -21 9.13 5.01
 8 -4 -22 31.67 6.6
 8 -4 -22 28.07 5.81
 8 4 -22 34.91 6.33
 -8 4 -22 29.28 7.57
 8 -4 -22 41.58 6.76
 8 -4 22 34.61 8.12
 8 4 -23 1.08 4.23
 8 -4 23 1.62 5.89
 -8 4 -23 3.02 6.34
 8 -5 0 22.59 6.19
 8 -5 0 22.02 6.6
 -8 5 0 23.23 5.28
 8 -5 0 21.98 5.73
 -8 5 -1 10.17 4.22
 8 -5 1 4.52 4.76
 8 -5 -1 13.53 5.7
 8 -5 1 8.77 5.33
 8 -5 -1 13.26 5.26
 -8 5 1 13.07 4.61
 8 -5 -1 4.41 4.89
 8 -5 1 5.84 5.09
 -8 5 -2 7.14 4.42
 8 -5 2 12.06 5.37
 8 -5 -2 13.5 6.3
 8 -5 2 1.45 4.83
 8 -5 -2 1.48 4.52
 -8 5 2 4.01 4.09
 8 -5 2 11.61 5.28
 8 -5 -2 2.95 4.64
 8 -5 3 19.94 4.27
 8 -5 -3 28.06 6.34
 8 -5 3 12.99 5.51
 8 -5 -3 16.21 5.52
 8 -5 3 14.41 5.29
 -8 5 -3 23.51 5.25
 8 -5 3 12.05 5.29
 8 -5 -3 13.46 5.92
 8 -5 4 -0.78 3.29
 8 -5 -4 1.48 4.38
 8 -5 4 -2.87 5.21
 8 -5 -4 1.47 4.23
 8 -5 4 10.03 5.21
 -8 5 -4 -3.08 3.58
 8 -5 4 4.51 4.74
 8 -5 -4 1.49 5.42
 8 -5 5 9.92 3.74
 8 -5 -5 8.83 5.47
 8 -5 5 1.42 4.6
 8 -5 5 4.26 4.6
 8 -5 -5 -1.47 4.63
 -8 5 -5 5.18 3.53
 8 -5 5 10.51 5.69
 8 -5 -5 5.94 5.05
 8 -5 6 1.75 3.61
 8 -5 -6 10.27 5.66
 8 -5 6 -1.41 4.31
 8 -5 6 -2.81 4.43
 8 -5 -6 4.39 5.32
 -8 5 -6 -2.09 3.96
 8 -5 6 1.5 4.45
 8 -5 -6 2.95 4.65
 8 -5 7 25.73 5.05
 8 -5 -7 23.37 6.05
 8 -5 7 20.93 6.06
 8 -5 7 33.48 7.12
 8 -5 -7 24.78 6.13
 -8 5 -7 38.25 6.41
 8 -5 7 32.85 7.44
 8 -5 -7 30.82 6.99
 8 -5 8 13.53 4.91
 8 -5 8 13.82 5.37
 8 -5 -8 18.88 6.14
 8 -5 8 16.57 5.65
 8 -5 -8 14.51 5.53
 -8 5 -8 17.32 5.19
 8 -5 8 14.88 5.56
 8 -5 -8 26.31 6.81
 8 -5 9 -3.05 3.92
 8 -5 9 2.97 5.04
 8 -5 -9 1.45 4.57
 8 -5 9 1.37 4.18
 8 -5 -9 -1.44 5.02
 -8 5 -9 2.2 4.16
 8 -5 -9 -2.88 4.41
 8 -5 9 5.48 4.66
 8 -5 10 13.82 4.96
 8 -5 10 13.56 5.26
 8 -5 10 13.28 6.12
 8 -5 -10 8.68 5.71
 8 -5 10 10.83 5.34
 8 -5 -10 11.44 5.64
 -8 5 -10 14.48 5.06
 8 -5 -10 18.57 6.2
 8 -5 11 12.24 4.76
 8 -5 11 12.08 5.29
 8 -5 11 1.47 5.13
 8 -5 -11 5.74 5.24
 8 -5 11 12.06 5.64
 8 -5 -11 17.01 5.58
 -8 5 -11 9.07 4.93
 8 -5 -11 19.82 5.77
 8 -5 12 -1.16 4.22
 8 -5 12 -1.33 4.42
 8 -5 -12 -4.28 5.07
 8 -5 12 1.46 4.74
 8 -5 12 7.97 5.31
 8 -5 -12 7.01 5.2
 -8 5 -12 -1.16 4.37
 8 -5 -12 -1.4 4.88
 8 -5 13 6.05 4.84
 8 -5 -13 -1.41 4.81
 8 -5 13 2.91 4.95
 8 -5 13 -1.32 4.38
 8 -5 13 6.58 4.68
 8 -5 -13 -2.77 4.6
 -8 5 -13 3.54 4.55
 8 -5 -13 5.55 5.25
 8 -5 14 1.26 4.48
 8 -5 -14 1.4 4.65
 8 -5 14 2.91 5.17
 8 -5 14 -2.62 4.45
 8 5 -14 -3.4 4.83
 8 -5 14 -1.3 4.54
 8 -5 -14 -5.48 5.08
 -8 5 -14 3.62 4.39
 8 -5 -14 -2.74 5.29
 8 -5 -15 22.98 5.99
 8 -5 15 15.53 5.74
 8 5 -15 22.63 5.56
 8 -5 15 14.29 5.51
 8 -5 -15 16.24 5.46
 -8 5 -15 12.36 5
 8 -5 -15 15.29 5.98
 8 -5 15 31.78 7.39
 8 -5 15 33.97 6.76
 8 -5 -16 1.33 4.32
 8 -5 16 11.56 5.48
 8 5 -16 4.53 4.45
 -8 5 -16 6.34 4.51
 8 -5 16 4.3 4.64
 8 -5 -16 2.76 5.02
 8 -5 16 5.43 4.93
 8 -5 -16 -1.33 4.54
 8 -5 16 -1.29 4.29
 8 -5 -17 11.83 4.92
 8 -5 17 16.62 5.89
 8 -5 17 19.29 5.68
 8 -5 -17 15.81 5.65
 -8 5 -17 18.18 5.9
 8 -5 17 17.08 6.2
 8 -5 -17 12.34 5.61
 8 -5 17 18.26 6.02
 8 -5 -18 2.59 4.51
 8 -5 18 6.37 4.44
 8 5 -18 11.45 4.81
 8 -5 -18 9.09 4.82
 8 -5 18 3.84 5.47
 -8 5 -18 10.7 5.71
 8 -5 18 1.41 4.69
 8 -5 -18 -1.36 5.25
 8 -5 18 4.36 5.06
 8 -5 -19 6.37 5.09
 8 -5 19 6.36 4.72
 8 5 -19 -3.45 4.91
 8 -5 19 -6.4 4.93
 8 -5 -19 3.83 4.55
 -8 5 -19 -1.38 4.79
 8 -5 19 2.8 4.77
 8 -5 -19 2.7 4.9
 8 -5 19 -1.5 5.34
 8 -5 20 3.81 4.62
 8 -5 -20 -10.01 4.91
 8 5 -20 3.48 4.64
 8 -5 20 15.35 5.78
 8 -5 -20 -1.26 4.67
 -8 5 -20 1.41 4.92
 8 -5 20 -1.39 5.16
 8 -5 -20 5.34 4.86
 8 -5 20 1.55 4.88
 8 -5 -21 1.23 4.18
 -8 5 -21 2.91 4.95
 8 -5 -21 13.61 5.11
 8 -5 21 10.25 5.55
 8 -5 -21 5.29 4.81
 8 5 -21 -1.17 4.6
 8 -5 21 -4.79 5.43
 -8 6 0 17.71 5.16
 8 -6 0 9.69 6.13
 8 -6 0 8.1 6.03
 -8 6 1 1.1 4.17
 -8 6 -1 2.22 3.96
 8 -6 1 1.61 4.46
 8 -6 -1 4.86 6.36
 8 -6 1 1.61 4.63
 8 -6 -1 -1.62 5.78
 -8 6 2 8.82 4.65
 -8 6 -2 8.9 4.47
 8 -6 2 12.77 6.05
 8 -6 -2 4.87 4.83
 8 -6 -2 13.02 6.52
 8 -6 2 14.43 5.59
 -8 6 3 -1.1 3.76
 8 -6 3 -1.59 5.13
 8 -6 -3 -1.62 4.97
 -8 6 -3 -2.23 4.21
 8 -6 -3 -1.63 4.68
 8 -6 3 -3.18 5.01
 8 -6 4 11.01 5.51
 8 -6 -4 12.98 6.51
 -8 6 -4 23.47 5.6
 8 -6 -4 13.01 6.75
 8 -6 4 15.8 6.24
 8 -6 -5 3.24 4.8
 8 -6 5 -1.56 4.77
 -8 6 -5 -5.62 4.25
 8 -6 -5 3.25 4.82
 8 -6 5 7.83 5.2
 -8 6 -6 16.97 5.58
 8 -6 -6 4.84 5.08
 8 -6 6 6.18 5.5
 8 -6 6 7.42 4.14
 8 -6 -6 3.23 5.88
 8 -6 6 3.11 5.03
 -8 6 -7 2.29 4.33
 8 -6 -7 -1.6 5.58
 8 -6 7 -4.59 5.33
 8 -6 7 -0.97 3.62
 8 -6 7 3.08 5.11
 8 -6 -7 1.61 5.2
 -8 6 -8 5.82 4.67
 8 -6 -8 11.14 5.56
 8 -6 8 9.09 5.63
 8 -6 8 13.32 4.94
 8 -6 8 10.67 5.2
 8 -6 -8 9.59 5.32
 -8 6 -9 7.08 4.63
 8 -6 9 -1.07 4.22
 8 -6 9 -1.5 4.72
 8 -6 -9 4.74 5.37
 8 -6 9 -3.02 5.01
 8 -6 -9 4.76 6.34
 8 -6 10 16.33 5.94
 8 -6 -10 12.52 5.7
 -8 6 -10 9.53 4.61
 8 -6 -10 4.74 5.26
 8 -6 10 12.37 4.95
 8 -6 10 14.95 6.09
 8 -6 -10 -1.57 5.23
 8 -6 11 5.88 5.35
 8 -6 -11 1.55 4.6
 -8 6 -11 -2.42 4.48
 8 -6 -11 -1.57 5.21
 8 -6 11 4.7 4.44
 8 -6 -11 3.11 5.17
 8 -6 11 1.48 5.15
 8 -6 12 14.58 6.04
 8 -6 -12 10.72 6.35
 8 -6 -12 13.86 6.17
 8 -6 12 17.61 6.08
 -8 6 -12 3.68 4.57
 8 -6 -12 17.12 6.34
 8 -6 12 6.12 4.91
 8 -6 13 -2.89 5.15
 8 -6 -13 -1.51 5.02
 8 6 -13 -2.54 4.8
 8 -6 -13 -1.52 5.18
 8 -6 13 -1.46 4.96
 -8 6 -13 6.24 4.9
 8 -6 -13 7.73 5.96
 8 -6 13 -1.27 4.9
 8 -6 14 5.74 5
 8 -6 -14 5.98 5.66
 8 6 -14 3.8 4.52
 8 -6 -14 15.03 6.12
 8 -6 14 21.68 6.35
 -8 6 -14 8.91 5.27
 8 -6 14 7.94 5.78
 8 -6 -14 6.14 5.71
 8 -6 14 5.28 5.11
 8 -6 15 -1.43 5.19
 8 -6 -15 -1.47 5.13
 8 6 -15 1.27 4.51
 -8 6 -15 -3.9 4.53
 8 -6 15 -1.58 5.5
 8 -6 -15 -13.76 6.11
 8 -6 15 1.37 4.77
 8 -6 15 14.36 6.21
 8 -6 -15 -2.97 4.8
 8 -6 16 5.68 5.28
 8 -6 -16 2.91 5.06
 8 -6 16 7.14 5.41
 8 -6 -16 2.93 5.21
 -8 6 -16 9.29 5.31
 8 -6 16 6.28 5.71
 8 -6 -16 1.52 5.28
 8 -6 16 -1.42 5.17
 8 -6 17 -4.25 5.46
 8 -6 -17 -4.29 4.98
 8 6 -17 -2.55 4.53
 8 -6 17 -4.26 4.83
 8 -6 -17 1.44 4.66
 -8 6 -17 -1.36 4.94
 8 -6 -17 1.5 5.79
 8 -6 17 14.03 6.65
 8 -6 17 1.47 5
 8 -6 18 9.87 5.74
 8 -6 -18 11.28 5.92
 -8 6 -18 11.13 5.93
 8 -6 -18 -1.42 4.84
 8 -6 18 4.24 5.15
 8 -6 -18 8.94 5.85
 8 -6 18 3.1 5.28
 8 6 -18 7.68 4.85
 8 -6 18 4.56 5.3
 8 -7 0 -1.78 6.21
 8 -7 0 1.8 5.5
 -8 7 0 7.27 4.4
 8 -7 1 1.79 5.79
 8 -7 -1 1.8 5.52
 -8 7 1 3.63 4.58
 -8 7 -1 8.48 4.5
 8 -7 1 1.78 5.89
 8 -7 -1 1.79 6.23
 8 -7 2 -1.78 5.6
 8 -7 -2 12.64 6.14
 -8 7 2 7.25 4.91
 -8 7 -2 1.21 4.32
 8 -7 2 -3.53 5.71
 8 -7 -2 -5.38 6.52
 8 -7 3 8.84 6.16
 8 -7 -3 5.42 6.29
 -8 7 3 2.43 4.22
 8 -7 3 1.76 5.53
 8 -7 -3 1.79 5.49
 -8 7 -3 6.05 4.12
 8 -7 4 8.77 5.83
 8 -7 -4 3.61 5.99
 8 -7 4 1.74 5.01
 8 -7 -4 10.74 6.65
 -8 7 -4 4.85 4.32
 8 -7 5 -6.96 6.05
 8 -7 -5 5.4 5.97
 8 -7 5 -1.73 5.87
 8 -7 -5 -3.57 5.93
 -8 7 -5 6.09 4.7
 8 -7 6 -1.72 5.72
 8 -7 -6 12.54 6.78
 8 -7 6 1.72 5.55
 8 -7 -6 -1.78 5.44
 -8 7 -6 -1.22 4.54
 8 -7 7 -3.42 5.81
 8 -7 -7 7.13 6.48
 8 -7 7 5.1 5.35
 8 -7 -7 3.54 5.73
 -8 7 -7 4.94 4.2
 8 -7 8 6.76 5.75
 8 -7 -8 1.77 5.26
 -8 7 -8 8.74 5.24
 8 -7 8 -1.68 5.15
 8 -7 -8 -1.76 5.84
 8 -7 8 -1.08 4.09
 8 -7 9 5.02 5.82
 8 -7 -9 7.02 6.38
 -8 7 -9 1.27 4.21
 8 -7 9 -1.67 5.8
 8 -7 -9 -1.74 5.93
 8 -7 9 -3.4 4.45
 8 -7 10 1.66 5.22
 8 -7 -10 10.44 6.06
 8 -7 10 -1.18 4.57
 8 -7 10 4.95 5.48
 8 -7 -10 3.46 5.14
 -8 7 -10 10.21 5.53
 8 -7 -11 15.5 7.14
 8 -7 11 9.84 6.35
 -8 7 -11 18.08 6.02
 8 -7 11 11.12 5.22
 8 7 -11 19.75 6.14
 8 -7 11 14.7 6.44
 8 -7 -11 20.56 6.99
 8 -7 -12 -1.7 5.79
 8 -7 12 -3.25 5.11
 -8 7 -12 -3.93 4.66
 8 -7 12 -3.86 5.32
 8 7 -12 8.44 5.52
 8 -7 12 9.71 5.63
 8 -7 -12 3.39 5.62
 8 -7 -13 -1.68 5.29
 8 -7 13 1.61 5.47
 -8 7 -13 1.33 4.93
 8 -7 13 9.38 5.45
 8 7 -13 2.81 5.11
 8 -7 13 -1.6 5.32
 8 -7 -13 18.4 6.8
 -8 8 0 150.72 13.47
 8 -8 0 152.59 15.82
 8 -8 0 133.27 15.24
 -8 8 -1 2.64 5.79
 8 -8 1 5.94 7.05
 8 -8 -1 9.98 7.55
 8 -8 1 1.97 6.22
 8 -8 -1 5.96 6.76
 -8 8 1 14.54 6.94
 -8 8 -2 175.32 14.17
 -8 8 2 178.41 14.5
 8 -8 2 151.03 16.46
 8 -8 -2 143.34 16.07
 8 -8 2 151.64 16.38
 8 -8 -2 131.89 15.7
 -8 8 -3 -2.63 5.93
 8 -8 3 7.82 7.26
 8 -8 -3 7.99 7.99
 8 -8 3 -3.9 6.47
 8 -8 -3 5.97 6.93
 -8 8 3 6.62 6.3
 8 -8 4 108.64 14.25
 8 -8 -4 141.67 15.4
 -8 8 -4 148.72 13.16
 -8 8 4 123.89 12.46
 8 -8 4 156.54 15.92
 8 -8 -4 141.13 15.63
 -9 0 0 2.05 2.91
 9 0 0 1.39 4
 9 0 0 4.14 4.1
 -9 0 1 -4.01 3.18
 -9 0 -1 -1.39 2.82
 9 0 -1 -5.59 5.68
 9 0 1 -4.15 5.44
 9 0 1 -1.37 5.29
 9 0 -1 -1.39 4.94
 -9 0 2 53.86 5.78
 -9 0 -2 58.05 5.99
 9 0 -2 51.84 8.23
 9 0 2 59.05 8.45
 9 0 -2 43.11 7.63
 -9 0 3 0.65 2.73
 -9 0 -3 3.62 3.09
 9 0 -3 2.8 4.88
 9 0 3 -6.8 5.15
 9 0 -3 1.39 4.95
 -9 0 -4 11.17 3.55
 -9 0 4 12.9 3.43
 9 0 4 20.2 5.92
 9 0 -4 5.6 4.42
 9 0 -4 -2.78 4.85
 9 0 4 9.34 4.76
 -9 0 -5 -3.07 2.85
 -9 0 5 0.65 2.71
 9 0 5 -6.66 5.93
 9 0 -5 -1.4 4.87
 9 0 5 -5.27 5.79
 9 0 -5 -6.94 5.45
 -9 0 6 16.08 3.72
 -9 0 -6 15.79 3.94
 9 0 6 11.83 5.02
 9 0 -6 20.88 5.88
 9 0 6 11.7 4.87
 9 0 -6 16.57 5.56
 9 0 7 5.12 5.03
 9 0 -7 1.37 4.99
 9 0 -7 -1.38 5.44
 9 0 7 -2.59 5
 -9 0 -7 -1.63 3.48
 -9 0 7 1.28 2.77
 9 0 -8 17.74 5.65
 9 0 8 8.83 4.51
 -9 0 -8 7.62 3.63
 9 0 -8 11 5.12
 9 0 8 6.37 4.45
 9 0 -9 -2.71 5.32
 9 0 9 -4.96 4.87
 -9 0 -9 2.63 3.39
 9 0 -9 -1.36 4.64
 9 0 -10 26.82 6.44
 9 0 10 29.29 6.01
 -9 0 -10 22.76 5.05
 9 0 -10 37.89 6.87
 9 0 -11 -2.65 4.73
 9 0 11 -1.2 4.71
 -9 0 -11 -0.95 3.65
 9 0 -11 -5.36 5.71
 9 0 11 -4.82 4.99
 9 0 -12 56.4 8.05
 9 0 12 54.21 7.55
 -9 0 -12 44.25 6.57
 9 0 12 46.11 7.15
 9 0 -12 51.53 7.74
 9 0 13 -4.63 4.79
 9 0 -13 -3.89 5.36
 -9 0 -13 3.07 3.72
 9 0 13 -4.65 4.8
 9 0 -13 -9.14 5.82
 9 0 14 6.82 4.3
 9 0 -14 -2.56 4.56
 9 0 -14 1.29 4.67
 9 0 14 -2.28 4.23
 -9 0 -14 1.06 4.39
 9 0 15 1.12 4.15
 9 0 -15 -1.26 4.69
 9 0 -15 -2.54 4.89
 9 0 15 -1.12 4.62
 -9 0 -15 -4.44 4.04
 9 0 16 1.1 3.74
 9 0 -16 6.23 4.81
 9 0 -16 8.74 4.82
 9 0 16 10.98 5.09
 -9 0 -16 3.48 4.48
 9 0 17 1.08 4.08
 9 0 -17 -4.91 4.91
 9 0 -17 3.68 4.37
 9 0 17 -1.08 4.39
 -9 0 -17 -8.53 5.12
 9 0 18 3.18 3.86
 9 0 -18 2.42 4.4
 9 0 -18 2.41 3.9
 9 0 18 4.25 4.02
 -9 0 -18 2.55 4.73
 9 0 19 -4.18 3.87
 9 0 -19 1.19 4.32
 9 0 19 -2.09 3.88
 9 0 -19 -1.19 4.14
 -9 0 -19 10.75 5.64
 9 0 20 27.79 5.8
 9 0 -20 32.76 6.43
 9 0 20 48.55 6.89
 9 0 -20 36.16 6.53
 -9 0 -20 39.39 8.09
 9 0 -21 3.45 4.51
 9 0 -21 -5.73 4.34
 -9 0 -21 2.9 5.16
 9 0 -22 11.27 4.68
 9 0 -22 13.51 4.9
 -9 0 -22 10.53 6.13
 9 0 -23 -1.11 4.26
 -9 0 -23 -4.69 5.91
 9 0 -23 -2.21 4.1
 -9 1 0 0.77 3.79
 9 1 0 -2.84 4.47
 9 -1 0 1.38 4.57
 9 1 0 1.43 4.62
 9 -1 0 2.75 4.09
 9 1 -1 115.6 11.68
 9 -1 1 121.81 11.5
 9 1 1 112.04 11.42
 9 1 -1 108.96 11.67
 9 -1 -1 113.34 11.55
 9 1 1 118.54 11.94
 9 -1 -1 85.65 10.14
 -9 1 -1 120.46 9.36
 -9 1 1 122.36 9.34
 9 -1 1 87.66 10.72
 -9 1 -2 0.8 3.31
 -9 1 2 -0.75 3.79
 9 1 2 7 4.53
 9 1 -2 2.86 4.87
 9 -1 -2 -1.38 4.36
 9 -1 2 5.44 5.04
 9 1 2 1.41 4.67
 9 1 -2 -2.88 4.27
 9 -1 2 2.72 4.63
 9 -1 -2 -1.39 4.71
 -9 1 -3 155.14 10.94
 -9 1 3 159.83 11.05
 9 1 3 136.33 12.72
 9 -1 3 121.13 12.07
 9 -1 -3 145.5 12.97
 9 1 -3 141.06 13.08
 9 1 3 132.91 12.84
 9 1 -3 137.59 13.03
 9 -1 3 133.37 12.49
 9 -1 -3 139.91 12.81
 -9 1 4 -5.97 4.33
 -9 1 -4 4.14 3.99
 9 1 -4 2.87 4.38
 9 -1 4 -1.33 3.96
 9 -1 -4 5.54 5.14
 9 1 4 1.37 4.66
 9 1 4 -1.38 4.45
 9 1 -4 10.07 5.12
 9 -1 4 2.67 4.95
 9 -1 -4 6.92 4.71
 -9 -1 -5 166.68 11.24
 -9 1 -5 180.24 12.31
 -9 1 5 188.67 12.11
 9 1 -5 183.76 15.04
 9 -1 5 152.92 13.85
 9 -1 -5 178.08 14.77
 9 1 5 171.16 14.34
 9 1 5 167.59 14.32
 9 1 -5 180.18 15.03
 9 -1 5 149.06 13.68
 9 -1 -5 171.17 14.45
 -9 1 -6 6.94 4.07
 -9 -1 -6 5.02 3.11
 9 1 -6 4.27 5.18
 9 -1 6 2.6 4.32
 9 -1 -6 1.37 4.33
 9 1 6 1.33 4.84
 9 1 6 1.34 4.87
 9 1 -6 1.43 4.63
 9 -1 6 2.6 4.63
 9 -1 -6 2.75 4.45
 -9 1 6 -1.48 3.8
 9 1 7 108.07 10.85
 9 1 -7 112.42 11.44
 9 -1 7 91.12 9.99
 9 -1 -7 109.38 11.06
 -9 1 -7 125.71 9.9
 -9 1 7 101.28 8.44
 -9 -1 -7 98.72 8.6
 9 1 -7 106.33 11.21
 9 1 7 87.74 10.39
 9 -1 7 104.02 10.83
 9 -1 -7 101.19 10.73
 -9 1 -8 4.58 3.91
 -9 -1 -8 3.91 3.38
 9 -1 8 3.79 4.4
 9 -1 -8 -4.06 4.61
 9 1 8 1.29 4.51
 9 1 -8 2.82 4.68
 9 -1 8 -1.26 4.3
 9 -1 -8 -1.36 4.15
 9 1 8 6.43 4.77
 9 1 -8 -1.41 4.67
 -9 1 -9 84.99 8.55
 -9 -1 -9 61.97 7.03
 9 -1 9 84.73 9.27
 9 -1 -9 69.88 8.97
 9 1 9 89.08 9.91
 9 1 -9 86.83 9.97
 9 -1 9 75.97 9.08
 9 1 9 69.47 9
 9 -1 -9 80.81 9.73
 9 1 -9 72.6 9.33
 9 1 10 4.99 4.44
 9 1 -10 8.33 5.64
 9 -1 10 -3.68 4.37
 9 -1 -10 -2.66 4.94
 -9 1 -10 5.85 4.28
 -9 -1 -10 8.52 3.95
 9 -1 10 7.35 4.81
 9 1 10 2.48 4.21
 9 -1 -10 1.33 4.32
 9 1 -10 8.3 5.14
 9 1 11 122.58 11.15
 9 -1 11 107.31 10.61
 9 -1 -11 126.65 11.66
 9 1 -11 85.1 10.6
 9 -1 11 107.51 10.63
 9 1 11 112.64 10.71
 9 -1 -11 111.87 11.22
 -9 1 -11 104.79 10.09
 -9 -1 -11 96.54 9.19
 9 1 -11 92.99 10.42
 9 1 -12 -1.36 4.51
 9 -1 12 3.57 4.14
 9 -1 -12 5.21 4.83
 9 1 12 1.2 4.54
 -9 1 -12 1.04 4.1
 -9 -1 -12 1.88 3.62
 9 1 12 -2.38 4.42
 9 -1 12 1.19 4.31
 9 -1 -12 6.53 4.33
 9 1 -12 -1.35 4.6
 9 -1 13 107.36 10.67
 -9 -1 -13 98.12 10
 -9 1 -13 116.5 10.63
 9 -1 13 103.03 10.42
 9 -1 -13 113.11 11.43
 9 1 -13 129.93 12.15
 9 1 13 136.6 11.51
 9 1 13 125.99 11.22
 9 -1 -13 121 11.83
 9 1 -13 134.71 12.43
 9 1 14 -1.14 3.89
 9 -1 14 6.89 4.74
 9 -1 -14 -2.54 4.43
 9 1 -14 9.22 5.26
 -9 1 -14 1.12 4.32
 9 -1 14 6.91 4.45
 9 1 14 6.93 4.54
 9 -1 -14 6.35 5.16
 9 1 -14 1.32 4.5
 -9 -1 -14 1.04 4.02
 9 -1 15 89.55 9.18
 9 1 15 72.56 8.59
 9 1 -15 72.98 9.23
 9 -1 -15 61.36 8.56
 -9 -1 -15 68.42 8.42
 9 1 15 63.85 8.37
 9 -1 15 70.15 8.4
 9 -1 -15 65.13 8.62
 9 1 -15 84.31 9.49
 -9 1 -15 68.35 8.88
 9 -1 -16 -1.23 4.3
 9 1 -16 2.57 4.86
 9 1 16 4.44 4.66
 9 -1 16 7.81 3.7
 -9 -1 -16 5.8 4.64
 9 1 16 -1.1 3.74
 9 -1 16 7.82 4.39
 9 1 -16 5.11 4.55
 9 -1 -16 8.65 4.68
 -9 1 -16 -1.2 4.46
 9 -1 17 47.41 7.1
 9 1 -17 51.6 7.88
 9 -1 -17 41.37 7.19
 9 1 17 35.57 6.53
 9 -1 -17 53.55 7.69
 9 1 17 48.87 7.23
 9 1 -17 45.55 7.63
 9 -1 17 52.75 7.31
 -9 -1 -17 41.03 7.08
 -9 1 -17 47.27 7.68
 9 -1 18 8.72 4.36
 9 1 -18 4.95 4.5
 9 -1 -18 2.4 4.27
 9 1 18 -1.06 3.85
 9 -1 -18 -1.2 4.45
 9 1 18 1.07 4.11
 9 -1 18 -4.34 4.26
 9 1 -18 3.74 4.24
 -9 -1 -18 -2.5 4.83
 -9 1 -18 -1.29 4.51
 9 -1 19 43.19 6.77
 9 1 -19 34.09 6.68
 9 -1 -19 48.34 7.41
 9 1 19 42.65 6.67
 9 1 19 29.23 5.88
 9 -1 -19 25.98 6
 9 1 -19 25.76 6.35
 9 -1 19 36.41 6.18
 -9 -1 -19 37.9 7.72
 -9 1 -19 43.18 7.89
 9 -1 20 -1.07 3.81
 9 1 -20 -2.39 4.53
 9 -1 -20 2.32 4.04
 -9 1 -20 -1.41 5.32
 -9 -1 -20 1.36 4.96
 9 -1 -20 -2.32 4.31
 9 1 -20 8.45 5.07
 9 -1 20 -5.3 4.45
 9 -1 -21 64 7.97
 9 1 -21 50.6 7.61
 -9 1 -21 38.25 8.33
 -9 -1 -21 46.88 8.66
 9 1 -21 48.56 7.3
 9 -1 -21 30.77 6.34
 9 -1 21 65.5 9.38
 9 -1 -22 1.12 4.34
 9 1 -22 1.16 4.11
 -9 1 -22 4.61 5.59
 9 1 -22 -1.16 4.22
 9 -1 -22 1.12 4.24
 9 -1 22 9.21 5.46
 9 -1 -23 43.12 6.98
 9 1 -23 39.73 7
 9 -1 23 39.49 8.3
 9 1 -23 36.4 6.71
 9 -1 -23 54.88 7.44
 -9 1 -23 35.48 8.38
 9 -2 0 -1.45 4.03
 -9 2 0 -4.29 3.82
 9 -2 0 4.17 4.38
 9 2 0 1.48 4.9
 9 2 0 -1.49 4.81
 9 -2 0 4.19 4.86
 9 -2 1 20.32 5.9
 9 -2 -1 21.68 6.44
 -9 2 1 42.61 5.97
 -9 2 -1 31.2 5.41
 9 2 1 17.61 5.55
 9 -2 1 20.77 5.64
 9 -2 -1 32.11 6.96
 9 2 -1 25.23 6.42
 9 2 1 32.49 6.93
 9 2 -1 20.91 6.55
 9 -2 1 34.71 6.92
 9 -2 -1 22.4 5.89
 9 -2 2 26.16 6.69
 9 -2 -2 20.16 5.6
 -9 2 -2 38.63 5.75
 -9 2 2 32.28 5.47
 9 2 2 34.91 6.87
 9 -2 2 27.52 6.34
 9 -2 -2 26.62 6.37
 9 2 -2 26.8 6.66
 9 2 2 33.68 6.65
 9 2 -2 35.95 7.65
 9 -2 2 38.63 7.28
 9 -2 -2 42.11 7.03
 9 -2 3 37.84 7.18
 9 -2 -3 47.31 7.76
 -9 2 -3 47.4 6.35
 -9 2 3 60.92 6.74
 9 -2 3 43.68 7.42
 9 -2 -3 40.64 7.24
 9 2 -3 46.23 7.98
 9 2 3 50.41 8.43
 9 2 3 44.96 7.7
 9 2 -3 67.5 8.97
 9 -2 3 34.23 6.71
 9 -2 -3 46.33 7.89
 9 -2 4 4.36 4.83
 9 -2 -4 -1.43 4.85
 -9 2 4 5.04 3.69
 -9 2 -4 -1.83 3.71
 9 2 4 4.27 4.96
 9 -2 4 -1.35 4.26
 9 -2 -4 1.4 3.88
 9 2 -4 -2.98 4.95
 9 2 4 5.74 5.63
 9 2 -4 10.5 6.1
 9 -2 4 -4.07 4.39
 9 -2 -4 2.8 4.65
 9 -2 5 46.5 7.84
 9 -2 -5 42.54 7.66
 -9 2 5 52.7 6.53
 -9 2 -5 62.07 7.03
 9 -2 5 33.47 6.78
 9 -2 -5 58.56 8.48
 9 2 -5 43.18 7.87
 9 2 5 60.45 8.42
 9 2 5 55.21 8.48
 9 2 -5 55.4 9
 9 -2 5 67.04 8.53
 9 -2 -5 50.3 8.11
 9 -2 6 34.8 6.92
 9 -2 -6 28.23 6.41
 -9 2 6 28.45 5.41
 9 2 -6 23.75 6.73
 9 -2 6 18.53 5.95
 9 -2 -6 34.71 7.02
 9 2 6 38.79 7.16
 9 2 6 26.52 6.25
 9 2 -6 32.83 7.03
 9 -2 -6 41.74 7.48
 9 -2 6 26.52 6.42
 -9 2 -6 35.89 5.79
 -9 2 -7 38.55 6.13
 9 -2 -7 31.82 6.94
 9 -2 7 37.9 7.05
 9 2 -7 20.68 6.62
 9 -2 7 24.86 6.13
 9 -2 -7 42.81 7.37
 9 2 7 35.46 7.21
 9 2 7 32.97 7.11
 9 2 -7 20.79 6.28
 9 -2 -7 42.06 7.25
 9 -2 7 30.36 7
 -9 2 -8 18.74 5.01
 9 -2 -8 21.99 6.16
 9 -2 8 18.07 5.46
 9 -2 8 12.92 5.12
 9 -2 -8 8.23 4.93
 9 2 8 29.46 6.48
 9 2 -8 20.56 6.01
 9 2 8 14.85 5.8
 9 2 -8 25.09 6.52
 9 -2 -8 11.15 5.22
 9 -2 8 14.43 5.71
 -9 2 -9 17.21 4.97
 9 -2 -9 16.33 5.57
 9 -2 9 5.09 4.48
 9 -2 9 22.96 5.72
 9 -2 -9 14.97 5.39
 9 2 9 18.41 5.56
 9 2 -9 8.75 5.23
 9 2 -9 19.05 6.56
 9 2 9 17.24 5.69
 9 -2 -9 23.52 6.28
 9 -2 9 31.61 6.78
 -9 2 -10 4.16 3.7
 9 -2 -10 -1.35 4.25
 9 -2 10 6.27 5.1
 9 -2 10 -2.52 4.38
 9 -2 -10 6.74 4.8
 9 2 -10 10.12 5.78
 9 2 10 5.16 4.49
 9 2 -10 11.62 5.5
 9 2 10 1.3 4.42
 9 -2 10 -4.29 5.09
 9 -2 -10 5.5 5.1
 -9 2 -11 24.55 5.34
 9 -2 11 16.06 5.8
 9 -2 -11 17.36 5.6
 9 -2 11 16.15 5.14
 9 -2 -11 25.37 6.18
 9 2 -11 34.36 6.87
 9 2 11 27.79 6.29
 9 2 -11 24.46 6.39
 9 2 11 25.46 6.19
 9 -2 11 19.92 6.41
 9 -2 -11 28.64 7
 9 -2 12 12.73 5.78
 9 -2 -12 13.54 5.54
 -9 2 -12 15.38 5.26
 9 -2 12 13.3 5.11
 9 -2 12 11.04 4.77
 9 -2 -12 10.57 5.41
 9 2 -12 29.76 6.6
 9 2 -12 17.09 5.82
 9 2 12 8.73 5.19
 9 -2 12 10.95 5.07
 9 -2 -12 11.86 5.21
 9 -2 13 23.89 6.44
 9 -2 -13 26.91 6.41
 -9 2 -13 19.31 5.45
 9 -2 13 34.53 6.26
 9 -2 13 20.59 5.65
 9 2 13 26.63 6.26
 9 -2 -13 24.83 5.93
 9 2 -13 30.77 6.82
 9 2 13 30.46 6.37
 9 2 -13 25.32 6.78
 9 -2 13 30.02 6.21
 9 -2 -13 43 7.13
 9 -2 14 -1.39 4.63
 -9 2 -14 -1.17 4.44
 9 -2 14 4.78 4.35
 9 -2 -14 9.04 4.89
 9 2 -14 1.38 4.7
 9 2 14 13.01 5.12
 9 -2 14 10.76 5.1
 9 2 14 2.38 3.96
 9 2 -14 2.78 4.72
 9 -2 14 3.56 4.03
 9 -2 -14 5.14 4.58
 9 -2 15 26.93 5.71
 9 -2 -15 20.3 5.57
 9 -2 15 31.03 6.18
 9 2 15 22.11 5.74
 9 2 -15 28.76 6.57
 -9 2 -15 14.52 5.32
 9 -2 -15 17.85 5.51
 9 2 -15 29.99 7.21
 9 2 15 18.49 5.43
 9 -2 15 27.19 6.02
 -9 -2 -15 15.18 5.05
 9 -2 15 27.68 6.8
 9 -2 -16 22.49 6.11
 9 -2 16 24.32 5.87
 9 2 16 44.35 6.89
 9 2 -16 26.98 6.65
 9 2 -16 19.6 4.81
 9 -2 16 29.6 6.43
 9 -2 -16 30.21 6.43
 9 2 -16 26.87 6.24
 9 2 16 28.21 5.72
 9 -2 16 28.05 6.17
 -9 -2 -16 21.58 5.7
 -9 2 -16 23.74 6.11
 -9 2 -17 12.92 5.85
 9 2 -17 11.07 4.3
 9 -2 17 9.33 5.61
 9 -2 17 11.48 4.91
 9 -2 -17 7.39 4.76
 9 2 17 4.45 4.38
 9 2 -17 11.94 5.41
 9 -2 -17 9.94 4.9
 9 2 -17 5.29 4.52
 9 2 17 14.34 5.06
 9 -2 17 12.73 4.95
 9 -2 -18 4.91 4.55
 9 2 -18 9.12 5.02
 9 2 18 2.16 4.16
 9 -2 18 -2.3 4.09
 9 -2 18 -4.14 5.02
 9 2 18 4.35 3.7
 9 -2 18 -1.14 4.05
 9 -2 -18 2.43 4.68
 -9 2 -18 6.68 5.52
 9 2 -18 2.61 4.34
 9 2 -19 10.27 5.72
 9 -2 19 5.7 4.85
 9 2 19 -1.05 3.99
 9 -2 19 6.83 4.47
 9 2 -19 6.4 4.66
 9 -2 -19 2.42 4.4
 -9 2 -19 -1.38 5.12
 9 2 19 10.65 4.4
 9 -2 19 -1.13 4.52
 9 -2 -19 3.59 4.44
 9 2 -20 12.61 5.46
 9 -2 20 4.42 5.99
 9 -2 20 5.65 4.6
 9 2 -20 11.31 4.94
 9 -2 -20 9.53 4.85
 -9 2 -20 7.16 5.43
 9 -2 20 -2.25 4.43
 9 -2 -20 14.14 5.03
 9 2 -21 2.47 4.32
 9 2 -21 16.02 5.5
 9 -2 -21 5.86 4.36
 -9 2 -21 13.36 6.04
 9 -2 21 1.52 5.18
 9 -2 -21 12.77 4.88
 9 2 -22 4.83 5.07
 9 -2 -22 4.62 4.85
 9 -2 -22 1.14 4.49
 9 2 -22 -1.21 4.59
 9 -2 22 9.39 6.36
 -9 2 -22 -3.09 5.5
 9 -3 0 2.9 4.44
 9 -3 0 1.5 4.59
 -9 3 0 -2.84 3.85
 9 -3 0 1.44 5.34
 9 -3 1 56.36 8.46
 9 -3 -1 33.49 7.02
 -9 3 1 44.45 6.49
 -9 3 -1 48.67 6.69
 9 -3 1 55.58 8.78
 9 -3 -1 56.84 8.38
 9 -3 1 52.97 8.11
 9 -3 -1 34.62 7.43
 -9 3 -2 1.92 3.78
 9 -3 -2 8.75 5.19
 9 -3 2 1.44 4.65
 -9 3 2 -7.54 4.2
 9 -3 2 4.51 4.86
 9 -3 -2 1.49 5.42
 9 -3 2 1.42 4.6
 9 -3 -2 1.44 4.8
 -9 3 -3 60.24 7.41
 9 -3 -3 62.74 8.97
 9 -3 3 62.8 8.79
 -9 3 3 55.29 7
 9 -3 3 66.15 8.81
 9 -3 -3 53.45 8.28
 9 -3 3 40.99 7.49
 9 -3 -3 57.8 8.89
 -9 3 -4 1.97 3.81
 9 -3 -4 1.46 4.33
 9 -3 4 2.83 5.04
 -9 3 4 -2.8 4.04
 9 -3 4 7.51 5.23
 9 -3 -4 2.95 4.25
 9 -3 4 7.01 4.54
 9 -3 -4 1.44 4.42
 -9 3 -5 73.46 8.17
 9 -3 -5 71.22 9.53
 9 -3 5 64.5 8.92
 -9 3 5 67.25 7.84
 9 -3 5 70.47 9.61
 9 -3 -5 82.28 10.1
 9 -3 5 63.87 8.85
 9 -3 -5 64.77 9.07
 9 -3 6 1.5 5.21
 9 -3 -6 1.46 4.85
 9 -3 -6 8.69 4.92
 9 -3 6 2.78 4.72
 9 -3 6 1.37 4.08
 9 -3 -6 -1.43 4.39
 -9 3 -6 2.05 4.23
 9 -3 7 32.8 7.14
 9 -3 -7 49.39 8.05
 9 -3 7 53.53 7.9
 9 -3 -7 25.94 6.58
 9 -3 7 54.4 8.39
 9 -3 -7 48.48 7.84
 -9 3 -7 48.76 6.64
 -9 3 -8 4.23 4.3
 9 -3 8 6.79 4.39
 9 -3 -8 -2.86 4.25
 9 -3 8 -1.49 5.05
 9 -3 -8 4.33 4.91
 9 -3 8 1.35 4.24
 9 -3 -8 -2.83 4.2
 9 -3 8 1.93 3.8
 -9 3 -9 29.12 6.32
 9 -3 9 37.55 6.93
 9 -3 -9 29.84 6.53
 9 -3 9 42.93 7.55
 9 -3 -9 35.81 7
 9 -3 9 17.3 5.97
 9 -3 -9 19.68 5.56
 9 -3 9 38.28 5.97
 -9 3 -10 6.61 4.63
 9 -3 10 -2.65 4.29
 9 -3 -10 -1.41 4.79
 9 -3 10 -1.47 5.13
 9 -3 -10 2.84 5.28
 9 -3 10 -1.32 4.26
 9 -3 -10 11.15 5.28
 9 -3 10 -2.1 3.81
 9 -3 11 49.1 7.08
 -9 3 -11 31.63 6.51
 9 3 11 39.02 7.34
 9 -3 11 54.19 8.87
 9 -3 -11 49.4 7.96
 9 -3 11 33.86 6.85
 9 -3 -11 41.41 7.72
 9 3 11 45.35 7.61
 9 -3 11 37.97 7.08
 9 -3 -11 47.42 8
 9 -3 12 -1.14 3.77
 -9 3 -12 -1.16 4.3
 9 3 12 1.32 4.48
 9 -3 12 1.46 4.71
 9 -3 -12 -1.4 4.77
 9 -3 12 3.86 4.87
 9 -3 -12 -5.46 4.3
 9 -3 12 1.29 4.29
 9 3 12 6.53 4.75
 9 -3 -12 -1.38 4.58
 9 -3 13 57.83 7.98
 -9 3 -13 45.19 7.48
 9 3 13 42.51 7.22
 9 -3 13 46.29 8.1
 9 -3 -13 58.42 8.59
 9 -3 13 70.04 8.67
 9 -3 -13 48.72 7.88
 9 3 13 51.09 7.82
 9 -3 13 48.59 7.83
 9 -3 -13 55.98 8.13
 9 -3 14 3.68 4.17
 9 3 14 2.52 4.18
 -9 3 -14 -1.22 4.35
 9 -3 14 2.87 5.12
 9 -3 -14 4.15 4.81
 9 -3 14 1.26 4.49
 9 -3 -14 -1.34 4.44
 9 3 14 6.24 5.48
 9 -3 14 8.85 4.5
 9 -3 -14 1.35 4.7
 9 -3 15 40.75 7.15
 9 3 15 43.06 7.38
 9 3 -15 32.38 5.72
 -9 3 -15 30.22 6.82
 9 -3 15 35.69 7.4
 9 -3 -15 44 7.69
 9 -3 15 31.13 6.75
 9 -3 -15 30.41 6.44
 9 3 15 26.84 6.43
 9 -3 15 33.73 6.64
 9 -3 -15 30.68 6.86
 9 3 -16 -4.28 5.29
 9 3 16 -1.19 4.42
 9 -3 -16 1.32 4.58
 9 -3 16 5.28 4.6
 9 3 -16 -10.02 5.52
 9 3 16 -3.6 4.46
 9 3 -16 1.95 3.84
 -9 3 -16 -2.6 4.52
 9 -3 16 1.23 4.39
 9 -3 -16 1.31 4.44
 9 -3 -16 5.47 4.86
 9 -3 16 -12.75 5.76
 9 -3 16 -1.24 4.4
 9 -3 17 20.53 6.05
 9 -3 17 28.15 6.13
 9 3 -17 24.01 6.99
 9 3 17 14.06 5.19
 9 3 -17 8.76 4.68
 9 -3 17 19.54 5.7
 9 -3 -17 21.91 6.01
 9 3 -17 19.68 6.12
 9 3 17 10.45 4.69
 9 -3 -17 15.57 5.32
 -9 3 -17 24.05 6.31
 9 -3 -17 10.87 6
 9 -3 17 14.05 6.12
 9 -3 18 1.42 5.04
 9 -3 18 3.64 4.5
 9 3 -18 -1.39 4.73
 9 3 18 -4.57 4.56
 -9 3 -18 -1.38 4.79
 9 -3 18 2.42 4.49
 9 -3 -18 -6.36 5.09
 9 -3 -18 8.1 5.58
 9 -3 18 -2.79 4.51
 9 3 18 6.8 4.29
 9 -3 -18 3.84 5.11
 9 3 -18 11.07 5.63
 9 -3 19 16.09 6.19
 9 -3 19 10.84 5.03
 9 3 -19 23.27 6.23
 9 3 19 15.58 4.81
 9 3 -19 22.55 5.35
 -9 3 -19 19.9 7.12
 9 -3 -19 18.84 5.64
 9 -3 19 10.8 5.1
 9 -3 19 23.51 6.7
 9 -3 -19 24.18 6.66
 9 3 19 24.31 5.79
 9 -3 -19 25.22 6.25
 9 3 -19 16.35 5.86
 9 -3 20 1.51 5.02
 9 -3 20 3.59 4.53
 9 3 -20 -2.69 4.99
 9 3 -20 7.87 4.5
 -9 3 -20 -2.93 5.54
 9 -3 -20 -2.47 4.1
 9 -3 20 3.58 4.34
 9 3 -20 -1.34 4.55
 9 -3 -20 -1.24 4.69
 9 -3 20 4.11 5.08
 9 -3 21 12.47 6.18
 9 -3 -21 24.4 6.26
 9 3 -21 14.53 5.78
 9 3 -21 25.82 5.48
 9 -3 -21 23.1 6.11
 -9 3 -21 22.66 7.48
 9 3 -21 22.35 6.23
 -9 4 0 -1.04 4.38
 9 -4 0 -1.59 4.73
 9 -4 0 1.54 4.57
 9 -4 0 1.53 5.34
 -9 4 -1 115.82 10.18
 -9 4 1 106.16 9.88
 9 -4 1 90.87 11.29
 9 -4 -1 84.24 10.88
 9 -4 1 79.46 10.64
 9 -4 -1 90.81 11.12
 9 -4 1 96.57 11.2
 9 -4 -1 91.11 11.15
 -9 4 -2 22 5.74
 9 -4 2 25.91 7.04
 9 -4 -2 26.29 7.05
 9 -4 2 41.46 8.09
 9 -4 -2 20.6 6.3
 9 -4 2 30.39 7.11
 9 -4 -2 24.66 6.84
 -9 4 2 13.46 4.96
 -9 4 -3 50.64 7.34
 9 -4 3 57.52 8.72
 9 -4 -3 58.79 9.05
 9 -4 3 81.29 10.24
 9 -4 -3 53.69 8.69
 9 -4 3 66.4 8.91
 9 -4 -3 46.25 8.57
 -9 4 3 51.58 7.27
 -9 4 -4 9.59 4.48
 9 -4 4 4.5 5.34
 9 -4 -4 10.82 5.85
 9 -4 4 7.96 5.15
 9 -4 -4 -3.14 4.82
 9 -4 4 4.49 5.55
 9 -4 -4 4.62 4.58
 -9 4 4 7.22 3.98
 -9 4 5 36.17 6.28
 -9 4 -5 39.95 6.69
 9 -4 5 29.64 6.91
 9 -4 -5 44.53 7.76
 9 -4 5 17.47 6.59
 9 -4 -5 25.02 6.7
 9 -4 5 28.65 5.16
 9 -4 5 47.57 8.29
 9 -4 -5 30.82 7.17
 9 -4 6 19.14 6.01
 -9 4 -6 18.68 5.32
 9 -4 6 17.61 5.69
 9 -4 -6 12.23 6.03
 9 -4 6 11.09 5.79
 9 -4 -6 7.78 5.32
 9 -4 6 14.53 4.19
 9 -4 -6 10.74 5.72
 9 -4 7 68.42 9.51
 -9 4 -7 52.39 7.47
 9 -4 7 65.35 9.61
 9 -4 -7 63.89 9.52
 9 -4 7 59.98 9.57
 9 -4 -7 64.89 9.38
 9 -4 7 63.51 7.38
 9 -4 -7 61.08 9.21
 9 -4 8 4.32 4.55
 -9 4 -8 6.77 4.37
 9 -4 8 15.8 5.75
 9 -4 -8 4.53 5.16
 9 -4 8 9.43 5.96
 9 -4 -8 7.66 5.47
 9 -4 8 13.86 4.36
 9 -4 -8 18.2 5.86
 9 -4 9 78.21 9.66
 -9 4 -9 79.21 9.1
 9 -4 9 48.25 8.48
 9 -4 -9 92.85 10.37
 9 -4 9 82.92 10.29
 9 -4 -9 63.88 9.5
 9 -4 -9 72.17 10.04
 9 -4 9 69.26 8.29
 -9 4 -10 1.17 4.43
 9 -4 10 8.63 4.68
 9 -4 10 21.05 6.17
 9 -4 -10 2.97 4.93
 9 -4 10 5.62 4.9
 9 -4 -10 10.43 5.65
 9 -4 10 3.11 5.17
 9 -4 -10 3.01 5.13
 -9 4 -11 46.46 7.56
 9 -4 11 32.59 6.43
 9 -4 11 52.66 8.23
 9 -4 -11 26.46 6.6
 9 -4 11 40.28 7.43
 9 -4 -11 50.18 8.24
 9 -4 11 60.26 9.06
 9 -4 -11 58.31 9.12
 -9 4 -12 12.19 4.67
 9 -4 12 19.92 5.62
 9 -4 -12 15.99 6.24
 9 -4 12 15.05 5.7
 9 -4 12 27.43 6.79
 9 -4 -12 26.27 6.89
 9 -4 12 18.43 6.49
 9 -4 -12 19.26 6.17
 -9 4 -13 14.95 5.21
 9 -4 13 30.48 6.06
 9 -4 -13 24.44 6.54
 9 -4 13 24.37 6.25
 9 -4 -13 7.21 5.31
 9 -4 13 21.72 6.26
 9 -4 13 28.94 6.92
 9 -4 -13 17.63 5.83
 -9 4 -14 2.55 4.23
 9 -4 14 1.27 4.2
 9 -4 -14 8.51 5.37
 9 -4 14 2.68 4.77
 9 -4 14 -2.69 4.57
 9 -4 -14 2.85 4.72
 9 -4 14 -1.51 4.76
 9 -4 -14 2.91 4.71
 9 4 -15 20.05 5.61
 -9 4 -15 20.91 6.63
 9 -4 15 18.45 6.01
 9 -4 -15 29.42 6.71
 9 -4 15 15.93 5.46
 9 -4 15 13.3 5.98
 9 -4 -15 18.27 6.23
 9 -4 15 28.49 7.34
 9 -4 -15 23.16 6.5
 9 4 -16 21.05 5.6
 -9 4 -16 10.76 5.4
 9 -4 16 12.3 5.58
 9 -4 -16 15.19 5.82
 9 -4 16 23.73 6.28
 9 -4 16 5.95 5.43
 9 -4 -16 7.19 5.86
 9 -4 -16 4.16 4.85
 9 -4 16 15.83 5.82
 9 -4 17 33.93 7.59
 9 -4 -17 27.12 7.19
 9 4 17 28.89 6.68
 9 4 -17 43.03 6.84
 -9 4 -17 20.71 6.25
 9 -4 17 30.14 6.83
 9 -4 -17 20.46 6.17
 9 -4 17 31.42 6.96
 9 -4 -17 23.11 6.07
 9 4 17 23.64 6.09
 9 -4 17 21.21 6.04
 9 -4 18 1.46 4.6
 9 4 18 -2.45 4.54
 9 -4 18 -1.46 5.21
 9 -4 -18 -1.42 5.26
 -9 4 -18 1.42 5.05
 9 -4 18 -3.91 5.12
 9 -4 -18 10.72 5.63
 9 4 18 3.64 4.85
 9 -4 18 -1.3 4.83
 9 -4 -18 2.69 4.99
 9 -4 19 26.13 6.8
 9 -4 -19 21.14 6.52
 9 -4 19 18.14 5.77
 9 -4 -19 33 6.79
 9 4 19 26.21 6.2
 9 -4 -19 15.89 6.14
 9 -4 19 29.78 6.8
 9 4 19 20.07 5.7
 -9 4 -19 26.25 7.33
 9 4 -19 35.47 6.65
 9 -4 19 18.17 6.23
 -9 5 0 -1.14 4.77
 9 -5 0 1.64 4.86
 9 -5 0 3.28 5.45
 9 -5 0 13.61 6.05
 -9 5 1 54.53 8.02
 -9 5 -1 45.56 7.15
 9 -5 1 52.76 9.02
 9 -5 -1 49.25 8.82
 9 -5 1 52.19 8.66
 9 -5 -1 47.64 8.63
 9 -5 1 80.11 10.66
 9 -5 -1 51.05 8.99
 -9 5 -2 3.41 4.31
 -9 5 2 -1.13 4.45
 9 -5 2 -1.7 4.73
 9 -5 -2 5.08 5.62
 9 -5 2 9.73 5.52
 9 -5 -2 8.23 5.46
 9 -5 2 1.63 5.26
 9 -5 -2 -3.3 4.9
 -9 5 -3 81.1 9.12
 -9 5 3 67.85 8.56
 9 -5 3 79.93 10.61
 9 -5 -3 91.2 11.47
 9 -5 3 67.69 9.96
 9 -5 -3 69.1 10
 9 -5 3 54.88 9.38
 9 -5 -3 84.13 10.82
 -9 5 -4 -1.15 4.44
 -9 5 4 -2.27 4.9
 9 -5 4 -1.7 5.2
 9 -5 -4 1.68 5.86
 9 -5 4 8 5.44
 9 -5 -4 -3.29 5.59
 9 -5 4 4.81 5.45
 9 -5 -4 -1.65 5.04
 -9 5 -5 84.67 9.45
 -9 5 5 75.03 8.9
 9 -5 5 67.77 10.31
 9 -5 -5 82.07 10.94
 9 -5 5 93.7 11.5
 9 -5 -5 100.23 11.74
 9 -5 5 79.29 10.61
 9 -5 -5 85.21 11.06
 -9 5 -6 1.18 4.78
 9 -5 6 3.73 3.85
 9 -5 -6 6.55 5.83
 9 -5 6 1.57 5.6
 9 -5 6 -1.57 5.22
 9 -5 -6 1.63 4.85
 9 -5 6 8.45 5.46
 9 -5 -6 -1.67 5.39
 -9 5 -7 70.45 8.69
 9 -5 7 52.18 9.73
 9 -5 -7 69.55 10.34
 9 -5 -7 66.73 9.73
 9 -5 7 51.44 8.83
 9 -5 7 48.29 8.44
 9 -5 -7 50.32 8.85
 9 -5 7 58.58 7.31
 -9 5 -8 12.08 5.23
 9 -5 8 8.38 5.56
 9 -5 -8 4.94 6.36
 9 -5 -8 3.23 4.95
 9 -5 8 4.63 5.73
 9 -5 8 4.63 4.99
 9 -5 -8 -1.61 5.74
 9 -5 8 -2.05 3.64
 -9 5 -9 25.63 6.35
 9 -5 9 45.06 8.69
 9 -5 -9 58.89 9.43
 9 -5 -9 72.16 9.99
 9 -5 9 36.64 7.9
 9 -5 9 53.42 8.53
 9 -5 -9 48 8.43
 9 -5 9 47.04 7.16
 -9 5 -10 -4.95 4.31
 9 -5 10 8.3 6.28
 9 -5 -10 1.63 5.4
 9 -5 -10 -4.77 5.14
 9 -5 10 7.55 5.14
 9 -5 10 4.53 5.6
 9 -5 -10 3.17 4.99
 9 -5 10 2.24 4.07
 -9 5 -11 71.7 8.86
 9 -5 11 69.34 10.1
 9 -5 -11 37.11 8.65
 9 -5 11 35.86 7.81
 9 -5 -11 48.82 9.07
 9 -5 11 62.84 9.27
 9 -5 -11 36.17 8.11
 9 -5 11 62.02 8.15
 9 -5 12 7.31 4.95
 -9 5 -12 5.12 5.12
 9 -5 12 10.36 5.82
 9 -5 12 1.48 5.81
 9 -5 -12 7.79 5.67
 9 -5 -12 1.56 5.03
 9 -5 12 1.64 5.18
 9 -5 -12 -3.2 5.45
 9 -5 13 45.77 8.07
 9 -5 13 77.66 9.85
 -9 5 -13 78.44 9.49
 9 -5 13 42.44 8.35
 9 -5 -13 69.3 10
 9 -5 -13 84.62 10.68
 9 -5 13 78.39 10.35
 9 -5 -13 69.86 9.73
 9 -5 14 -1.32 4.8
 9 5 -14 -2.52 4.68
 9 -5 14 -1.45 5.06
 -9 5 -14 -1.33 5.05
 9 -5 14 -4.35 4.57
 9 -5 -14 -1.52 5.53
 9 -5 -14 7.6 5.64
 9 -5 14 3.25 5.78
 9 -5 -14 6.3 5.84
 9 -5 15 34.25 7.6
 9 5 -15 63.97 8.56
 9 -5 15 36.01 7.22
 -9 5 -15 42.21 8.02
 9 -5 15 35.91 7.88
 9 -5 -15 55.53 8.73
 9 -5 -15 51.07 8.74
 9 -5 15 40.35 8.39
 9 -5 -15 29.6 7.51
 9 -5 16 2.85 4.73
 9 -5 -16 5.92 5.15
 -9 5 -16 -1.39 5.17
 9 5 -16 -3.75 4.72
 9 -5 -16 -2.96 5.16
 9 -5 16 4.29 5.71
 9 -5 16 2.85 4.96
 9 -5 16 -4.81 5.82
 9 -5 -16 1.54 5.12
 9 -6 0 -5.35 6.62
 -9 6 0 4.94 4.85
 9 -6 0 7.12 6.61
 9 -6 0 -1.83 5.42
 9 -6 1 19.55 7.6
 9 -6 -1 7.16 5.82
 -9 6 -1 22.23 6.11
 -9 6 1 16.08 5.46
 9 -6 1 17.73 7.23
 9 -6 -1 21.43 7.52
 9 -6 1 1.83 5.62
 9 -6 -1 14.59 6.66
 -9 6 -2 7.39 5.19
 9 -6 -2 10.75 6.11
 9 -6 2 10.6 6.31
 -9 6 2 12.35 5.12
 9 -6 2 12.34 6.42
 9 -6 -2 8.94 5.65
 9 -6 2 10.96 7.19
 9 -6 -2 10.95 6.78
 -9 6 -3 44.48 7.47
 9 -6 -3 23.29 7.53
 9 -6 3 21.08 7.04
 -9 6 3 45.69 7.58
 9 -6 3 64.78 9.99
 9 -6 -3 37.55 8.4
 9 -6 3 18.26 7.05
 9 -6 -3 34.57 8.44
 -9 6 -4 6.2 5.2
 9 -6 4 -5.23 6.07
 9 -6 -4 7.16 6.37
 -9 6 4 -1.24 5.12
 9 -6 4 6.95 5.47
 9 -6 -4 1.79 5.46
 9 -6 4 1.82 5.58
 9 -6 -4 3.63 5.71
 -9 6 -5 48.63 7.76
 9 -6 5 34.57 8.53
 9 -6 -5 33.9 8.69
 -9 6 5 57.25 8.17
 9 -6 5 44.8 8.88
 9 -6 -5 56.99 9.99
 9 -6 5 45.47 9.06
 9 -6 -5 52.35 9.76
 -9 6 -6 11.33 5.61
 9 -6 6 10.27 5.83
 9 -6 -6 5.33 5.75
 9 -6 6 10.23 6.7
 9 -6 -6 1.77 5.74
 9 -6 6 3.64 5.57
 9 -6 -6 3.61 5.99
 -9 6 -7 33.18 6.75
 9 -6 -7 12.37 6.87
 9 -6 7 16.96 6.71
 9 -6 7 11.82 6.56
 9 -6 -7 28.2 7.33
 9 -6 7 16.31 7.04
 9 -6 -7 25.12 7.34
 9 -6 8 10.83 6.43
 9 -6 -8 -1.78 5.77
 -9 6 -8 1.29 4.79
 9 -6 -8 3.51 5.53
 9 -6 8 3.36 5.14
 9 -6 -8 1.75 5.66
 9 -6 8 10.03 6.08
 9 -6 8 3.19 4.54
 9 -6 9 8.99 5.98
 9 -6 -9 12.41 6.97
 -9 6 -9 10.4 5.38
 9 -6 -9 8.7 6.07
 9 -6 9 14.96 6.65
 9 -6 -9 15.63 6.58
 9 -6 9 -1.65 5.36
 9 -6 9 12.28 5.19
 9 -6 -10 -12.32 5.99
 9 -6 10 8.99 5.97
 -9 6 -10 -2.63 4.58
 9 -6 -10 -1.72 5.87
 9 -6 10 1.64 5.32
 9 -6 -10 -1.72 5.26
 9 -6 10 6.54 6.42
 9 -6 10 -2.34 4.17
 9 -6 -11 17.47 7.03
 9 -6 11 33.98 8.22
 -9 6 -11 27.98 6.53
 9 -6 11 17.9 6.66
 9 -6 -11 22.19 7.43
 9 -6 -11 18.7 7.29
 9 -6 11 17.8 6.84
 9 -6 11 11 5.11
 9 -6 -12 5.2 6.04
 9 -6 12 -1.78 5.61
 9 -6 12 7.65 4.83
 9 -6 12 12.89 6.97
 9 -6 -12 11.81 6.01
 9 -6 -12 8.41 5.3
 9 -6 12 9.61 6.18
 -9 6 -12 -1.35 4.92
 10 0 0 175.72 15.35
 10 0 0 156.47 14.57
 10 0 1 6.35 5.4
 10 0 -1 8.02 5.46
 10 0 1 1.57 4.96
 10 0 -1 3.18 5.15
 10 0 2 248.3 18.53
 10 0 -2 237.49 18.24
 10 0 2 223.72 18.05
 10 0 -2 210.54 17.6
 10 0 3 9.37 6.35
 10 0 -3 3.22 4.93
 10 0 -3 11.17 6.16
 10 0 3 4.64 6.08
 10 0 -4 268.34 21.31
 10 0 4 328.07 22.09
 10 0 4 345.86 22.2
 10 0 -4 278.96 21.17
 -10 0 -4 323.33 18.42
 10 0 -5 19.08 7.19
 10 0 5 1.51 5.03
 -10 0 -5 9.47 4.58
 10 0 5 10.65 5.43
 10 0 -5 4.81 5.2
 10 0 -6 247.41 19.36
 10 0 6 303.3 20.02
 10 0 6 240.17 18.86
 10 0 -6 258.19 19.51
 -10 0 -6 259.9 16.49
 10 0 7 1.47 5.01
 10 0 -7 9.45 6.51
 -10 0 -7 5.5 4.46
 10 0 7 7.39 5.7
 10 0 -7 4.76 5.27
 10 0 8 142.58 13.73
 10 0 -8 138.73 13.98
 10 0 8 144.76 13.51
 10 0 -8 156.45 14.42
 -10 0 -8 161.94 11.97
 10 0 9 5.69 6.07
 10 0 -9 3.1 5.76
 10 0 9 11.42 5.41
 10 0 -9 1.56 5.79
 -10 0 -9 4.89 4.18
 10 0 10 131.91 12.92
[truncated: 26,664 more chars]
