# Supplementary material for: Temperature-Dependent Structural and Optoelectronic Properties of the Layered Perovskite 2-Thiophenemethylammonium Lead Iodide
Source: J Phys Chem C Nanomater Interfaces. 2024 Jul 25;128(31):13108–20. doi: 10.1021/acs.jpcc.4c03221 (PMC11317984; doi:10.1021/acs.jpcc.4c03221)
Supplement: Supplementary file 1 — jp4c03221_si_001.zip [file jp4c03221_si_001.zip › ThMA2PbI4_Temp-depSCXRD/exp_ThMA2PbI4_9_300.cif]

data_exp_thma2pbi4_9_300_00_twin1_hklf4
_audit_creation_date               2024-03-07
_audit_creation_method
;
Olex2 1.5
(compiled 2024.02.16 svn.r378c4104 for OlexSys, GUI svn.r6928)
;
_shelx_SHELXL_version_number       '2019/3'
_audit_contact_author_address      ?
_audit_contact_author_email        ?
_audit_contact_author_name         ''
_audit_contact_author_phone        ?
_publ_contact_author_id_orcid      ?
_publ_section_references
;
Dolomanov, O.V., Bourhis, L.J., Gildea, R.J, Howard, J.A.K. & Puschmann, H.
 (2009), J. Appl. Cryst. 42, 339-341.

Sheldrick, G.M. (2015). Acta Cryst. A71, 3-8.

Sheldrick, G.M. (2015). Acta Cryst. C71, 3-8.
;
_chemical_name_common              ?
_chemical_name_systematic          ?
_chemical_formula_moiety           'I8 Pb2, 4(C5 H8 N S)'
_chemical_formula_sum              'C20 H32 I8 N4 Pb2 S4'
_chemical_formula_weight           1886.31
_chemical_melting_point            ?
_chemical_oxdiff_formula           C20PbI4N2S1H30
loop_
  _atom_type_symbol
  _atom_type_description
  _atom_type_scat_dispersion_real
  _atom_type_scat_dispersion_imag
  _atom_type_scat_source
 'C' 'C' 0.0033 0.0016 'International Tables Vol C Tables 4.2.6.8 and 6.1.1.4'
 'H' 'H' 0.0000 0.0000 'International Tables Vol C Tables 4.2.6.8 and 6.1.1.4'
 'I' 'I' -0.4742 1.8119 'International Tables Vol C Tables 4.2.6.8 and 6.1.1.4'
 'N' 'N' 0.0061 0.0033 'International Tables Vol C Tables 4.2.6.8 and 6.1.1.4'
 'Pb' 'Pb' -3.3944 10.1111
 'International Tables Vol C Tables 4.2.6.8 and 6.1.1.4'
 'S' 'S' 0.1246 0.1234 'International Tables Vol C Tables 4.2.6.8 and 6.1.1.4'

_shelx_space_group_comment
;
The symmetry employed for this shelxl refinement is uniquely defined
by the following loop, which should always be used as a source of
symmetry information in preference to the above space-group names.
They are only intended as comments.
;
_space_group_crystal_system        'orthorhombic'
_space_group_IT_number             61
_space_group_name_H-M_alt          'P b c a'
_space_group_name_Hall             '-P 2ac 2ab'
loop_
  _space_group_symop_operation_xyz
 'x, y, z'
 '-x+1/2, -y, z+1/2'
 '-x, y+1/2, -z+1/2'
 'x+1/2, -y+1/2, -z'
 '-x, -y, -z'
 'x-1/2, y, -z-1/2'
 'x, -y-1/2, z-1/2'
 '-x-1/2, y-1/2, z'

_cell_length_a                     8.830(3)
_cell_length_b                     8.763(18)
_cell_length_c                     29.08(3)
_cell_angle_alpha                  90
_cell_angle_beta                   90
_cell_angle_gamma                  90
_cell_volume                       2250(5)
_cell_formula_units_Z              2
_cell_measurement_reflns_used      304
_cell_measurement_temperature      300.00(14)
_cell_measurement_theta_max        25.8300
_cell_measurement_theta_min        2.7530
_shelx_estimated_absorpt_T_max     0.779
_shelx_estimated_absorpt_T_min     0.027
_exptl_absorpt_coefficient_mu      13.165
_exptl_absorpt_correction_T_max    1.00000
_exptl_absorpt_correction_T_min    0.59486
_exptl_absorpt_correction_type     multi-scan
_exptl_absorpt_process_details
;
CrysAlisPro 1.171.43.106a (Rigaku Oxford Diffraction, 2024)
Empirical absorption correction using spherical harmonics,
implemented in SCALE3 ABSPACK scaling algorithm.
;
_exptl_absorpt_special_details     ?
_exptl_crystal_colour              orange
_exptl_crystal_colour_primary      orange
_exptl_crystal_density_diffrn      2.784
_exptl_crystal_density_meas        ?
_exptl_crystal_density_method      ?
_exptl_crystal_description         plate
_exptl_crystal_F_000               1664
_exptl_crystal_size_max            1
_exptl_crystal_size_mid            0.08
_exptl_crystal_size_min            0.02
_exptl_transmission_factor_max     ?
_exptl_transmission_factor_min     ?
_diffrn_reflns_av_R_equivalents    0.1414
_diffrn_reflns_av_unetI/netI       0.0594
_diffrn_reflns_Laue_measured_fraction_full  0.998
_diffrn_reflns_Laue_measured_fraction_max  0.992
_diffrn_reflns_limit_h_max         11
_diffrn_reflns_limit_h_min         -11
_diffrn_reflns_limit_k_max         11
_diffrn_reflns_limit_k_min         -11
_diffrn_reflns_limit_l_max         37
_diffrn_reflns_limit_l_min         -37
_diffrn_reflns_number              18377
_diffrn_reflns_point_group_measured_fraction_full  0.998
_diffrn_reflns_point_group_measured_fraction_max  0.992
_diffrn_reflns_theta_full          25.242
_diffrn_reflns_theta_max           27.522
_diffrn_reflns_theta_min           2.699
_diffrn_ambient_environment        air
_diffrn_ambient_temperature        300.00(14)
_diffrn_detector                   'Hybrid Pixel Array Detector'
_diffrn_detector_area_resol_mean   10.0000
_diffrn_detector_type              'HyPix-Arc 100'
_diffrn_measured_fraction_theta_full  0.998
_diffrn_measured_fraction_theta_max  0.992
_diffrn_measurement_details
;
List of Runs (angles in degrees, time in seconds):

  # Type    Start    End  Width  t~exp~   \w     \q     \k     \f   Frames
--------------------------------------------------------------------------
  1  \w    -54.00  61.00   0.50    5.00    --   25.56  28.00 -96.00  230
  2  \w    -54.00  61.00   0.50    5.00    --   25.56  28.00 -96.00  230
  3  \w    -19.00  29.00   0.50    5.00    --  -25.24 -99.00-120.00   96
  4  \w    -20.00  32.00   0.50    5.00    --  -25.24 -99.00 120.00  104
  5  \w   -122.00 -89.00   0.50    5.00    --  -25.24-178.00-180.00   66
  6  \w    -57.00 -31.00   0.50    5.00    --  -25.24 -28.00 101.00   52
  7  \w     42.00  98.00   0.50    5.00    --   25.56 178.00   0.00  112
  8  \w     43.00 110.00   0.50    5.00    --   25.56 178.00 -90.00  134
;
_diffrn_measurement_device         'four-circle diffractometer'
_diffrn_measurement_device_type    'XtaLAB Synergy, Dualflex, HyPix-Arc 100'
_diffrn_measurement_method         '\w scans'
_diffrn_orient_matrix_type        
 'CrysAlisPro convention (1999,Acta A55,543-557)'
_diffrn_orient_matrix_UB_11        0.0552502000
_diffrn_orient_matrix_UB_12        -0.0223328000
_diffrn_orient_matrix_UB_13        0.0163451000
_diffrn_orient_matrix_UB_21        -0.0551308000
_diffrn_orient_matrix_UB_22        0.0034177000
_diffrn_orient_matrix_UB_23        0.0176897000
_diffrn_orient_matrix_UB_31        -0.0182208000
_diffrn_orient_matrix_UB_32        -0.0781602000
_diffrn_orient_matrix_UB_33        -0.0038878000
_diffrn_radiation_monochromator    mirror
_diffrn_radiation_probe            x-ray
_diffrn_radiation_type             'Mo K\a'
_diffrn_radiation_wavelength       0.71073
_diffrn_source                     'micro-focus sealed X-ray tube'
_diffrn_source_type                'PhotonJet (Mo) X-ray Source'
_reflns_Friedel_coverage           0.000
_reflns_Friedel_fraction_full      .
_reflns_Friedel_fraction_max       .
_reflns_number_gt                  1626
_reflns_number_total               2574
_reflns_special_details
;
 Reflections were merged by SHELXL according to the crystal
 class for the calculation of statistics and refinement.
 
 _reflns_Friedel_fraction is defined as the number of unique
 Friedel pairs measured divided by the number that would be
 possible theoretically, ignoring centric projections and
 systematic absences.
;
_reflns_threshold_expression       'I > 2\s(I)'
_computing_cell_refinement         'CrysAlisPro 1.171.43.106a (Rigaku OD, 2024)'
_computing_data_collection        
 'CrysAlisPro system (CCD 43.106a 64-bit (release 01-02-2024))'
_computing_data_reduction          'CrysAlisPro 1.171.43.106a (Rigaku OD, 2024)'
_computing_molecular_graphics      'Olex2 1.5 (Dolomanov et al., 2009)'
_computing_publication_material    'Olex2 1.5 (Dolomanov et al., 2009)'
_computing_structure_refinement    'SHELXL 2019/3 (Sheldrick, 2015)'
_computing_structure_solution      'SHELXT 2018/2 (Sheldrick, 2018)'
_refine_diff_density_max           1.836
_refine_diff_density_min           -1.383
_refine_diff_density_rms           0.232
_refine_ls_extinction_coef         .
_refine_ls_extinction_method       none
_refine_ls_goodness_of_fit_ref     1.037
_refine_ls_hydrogen_treatment      constr
_refine_ls_matrix_type             full
_refine_ls_number_parameters       135
_refine_ls_number_reflns           2574
_refine_ls_number_restraints       103
_refine_ls_R_factor_all            0.0813
_refine_ls_R_factor_gt             0.0494
_refine_ls_restrained_S_all        1.022
_refine_ls_shift/su_max            0.002
_refine_ls_shift/su_mean           0.000
_refine_ls_structure_factor_coef   Fsqd
_refine_ls_weighting_details      
 'w=1/[\s^2^(Fo^2^)+(0.0634P)^2^] where P=(Fo^2^+2Fc^2^)/3'
_refine_ls_weighting_scheme        calc
_refine_ls_wR_factor_gt            0.1176
_refine_ls_wR_factor_ref           0.1339
_refine_special_details            ?
_olex2_refinement_description
;
1. Fixed Uiso
 At 1.2 times of:
  All C(H) groups, All C(H,H,H,H) groups, All N(H,H,H) groups
2. Restrained distances
 C2-C3 \\sim C2-C3A
 with sigma of 0.02
 C3-S4 \\sim C3A-S4A
 with sigma of 0.02
 C3-C7 \\sim C3A-C7A
 with sigma of 0.02
 S4-C5 \\sim S4A-C5A
 with sigma of 0.02
 C7-C6 \\sim C7A-C6A
 with sigma of 0.02
 C6-C5 \\sim C6A-C5A
 with sigma of 0.02
 C2-S4 \\sim C2-S4A
 with sigma of 0.04
 C2-C7 \\sim C2-C7A
 with sigma of 0.04
 C3-C6 \\sim C3A-C6A
 with sigma of 0.04
 C3-C5 \\sim C3A-C5A
 with sigma of 0.04
 S4-C7 \\sim S4A-C7A
 with sigma of 0.04
 S4-C6 \\sim S4A-C6A
 with sigma of 0.04
 C7-C5 \\sim C7A-C5A
 with sigma of 0.04
3. Restrained planarity
 C3, S4, C7, C6, C5, C2
 with sigma of 0.1
 C3A, C6A, S4A, C5A, C7A, C2
 with sigma of 0.1
4. Rigid body (RIGU) restrains
 All non-hydrogen atoms
 with sigma for 1-2 distances of 0.004 and sigma for 1-3 distances of 0.004
 All non-hydrogen atoms
 with sigma for 1-2 distances of 0.002 and sigma for 1-3 distances of 0.002
5. Others
 Sof(H2BC)=Sof(H2BD)=Sof(C3A)=Sof(S4A)=Sof(C7A)=Sof(H7A)=Sof(C6A)=Sof(H6A)=
 Sof(C5A)=Sof(H5A)=1-FVAR(1)
 Sof(H2AA)=Sof(H2AB)=Sof(C3)=Sof(S4)=Sof(C7)=Sof(H7)=Sof(C6)=Sof(H6)=Sof(C5)=
 Sof(H5)=FVAR(1)
6.a Secondary CH2 refined with riding coordinates:
 C2(H2AA,H2AB), C2(H2BC,H2BD)
6.b Aromatic/amide H refined with riding coordinates:
 C7(H7), C6(H6), C5(H5), C7A(H7A), C6A(H6A), C5A(H5A)
6.c Idealised Me refined as rotating group:
 N1(H1A,H1B,H1C)
;
_atom_sites_solution_hydrogens     geom
_atom_sites_solution_primary       dual
_atom_sites_solution_secondary     ?
loop_
  _atom_site_label
  _atom_site_type_symbol
  _atom_site_fract_x
  _atom_site_fract_y
  _atom_site_fract_z
  _atom_site_U_iso_or_equiv
  _atom_site_adp_type
  _atom_site_occupancy
  _atom_site_site_symmetry_order
  _atom_site_calc_flag
  _atom_site_refinement_flags_posn
  _atom_site_refinement_flags_adp
  _atom_site_refinement_flags_occupancy
  _atom_site_disorder_assembly
  _atom_site_disorder_group
 Pb1 Pb 1.000000 0.500000 0.500000 0.04282(10) Uani 1 2 d S . P . .
 I1 I 0.80813(6) 0.19078(6) 0.50278(2) 0.05709(15) Uani 1 1 d . . . . .
 I2 I 0.96814(8) 0.51468(6) 0.38992(2) 0.06433(16) Uani 1 1 d . . . . .
 N1 N 0.5716(9) 0.4319(9) 0.4072(2) 0.080(2) Uani 1 1 d . . . . .
 H1A H 0.570744 0.344977 0.391394 0.096 Uiso 1 1 calc R U . . .
 H1B H 0.553071 0.412346 0.436752 0.096 Uiso 1 1 calc R U . . .
 H1C H 0.661969 0.475948 0.404544 0.096 Uiso 1 1 calc R U . . .
 C2 C 0.4553(12) 0.5340(10) 0.3893(3) 0.092(2) Uani 1 1 d D . . . .
 H2AA H 0.486037 0.639090 0.394007 0.111 Uiso 0.620(7) 1 calc R U P A 1
 H2AB H 0.361224 0.517572 0.405807 0.111 Uiso 0.620(7) 1 calc R U P A 1
 H2BC H 0.471645 0.635538 0.401597 0.111 Uiso 0.380(7) 1 calc R U P A 2
 H2BD H 0.356850 0.499247 0.399781 0.111 Uiso 0.380(7) 1 calc R U P A 2
 C3 C 0.4297(11) 0.5049(10) 0.3372(3) 0.068(3) Uani 0.620(7) 1 d D . P A 1
 S4 S 0.5395(9) 0.6105(8) 0.30198(18) 0.173(3) Uani 0.620(7) 1 d D . P A 1
 C7 C 0.3232(14) 0.3981(14) 0.3158(4) 0.094(3) Uani 0.620(7) 1 d D . P A 1
 H7 H 0.254372 0.331712 0.329465 0.113 Uiso 0.620(7) 1 calc R U P A 1
 C6 C 0.3533(19) 0.4234(17) 0.2693(5) 0.123(4) Uani 0.620(7) 1 d D . P A 1
 H6 H 0.302610 0.365935 0.247296 0.147 Uiso 0.620(7) 1 calc R U P A 1
 C5 C 0.4548(18) 0.5298(16) 0.2556(4) 0.116(4) Uani 0.620(7) 1 d D . P A 1
 H5 H 0.475157 0.555016 0.225184 0.139 Uiso 0.620(7) 1 calc R U P A 1
 C3A C 0.4546(13) 0.5424(13) 0.3358(4) 0.072(4) Uani 0.380(7) 1 d D . P A 2
 S4A S 0.3457(16) 0.4093(14) 0.3095(4) 0.247(7) Uani 0.380(7) 1 d D . P A 2
 C7A C 0.5350(18) 0.6490(16) 0.3061(5) 0.066(3) Uani 0.380(7) 1 d D . P A 2
 H7A H 0.599483 0.728852 0.313834 0.080 Uiso 0.380(7) 1 calc R U P A 2
 C6A C 0.4888(19) 0.5986(16) 0.2629(5) 0.102(3) Uani 0.380(7) 1 d D . P A 2
 H6A H 0.525528 0.648267 0.236895 0.123 Uiso 0.380(7) 1 calc R U P A 2
 C5A C 0.393(2) 0.4812(16) 0.2574(5) 0.108(4) Uani 0.380(7) 1 d D . P A 2
 H5A H 0.358643 0.444646 0.229258 0.130 Uiso 0.380(7) 1 calc R U P A 2

loop_
  _atom_site_aniso_label
  _atom_site_aniso_U_11
  _atom_site_aniso_U_22
  _atom_site_aniso_U_33
  _atom_site_aniso_U_23
  _atom_site_aniso_U_13
  _atom_site_aniso_U_12
 Pb1 0.0373(2) 0.03502(18) 0.0561(2) -0.00110(17) 0.00176(16) -0.00027(13)
 I1 0.0490(3) 0.0456(3) 0.0767(4) 0.0028(2) -0.0078(2) -0.0166(2)
 I2 0.0720(4) 0.0693(3) 0.0517(3) -0.0045(2) 0.0053(3) -0.0028(3)
 N1 0.069(4) 0.097(4) 0.075(4) 0.008(3) 0.000(3) -0.019(3)
 C2 0.109(6) 0.088(5) 0.080(2) 0.017(3) 0.006(3) 0.000(4)
 C3 0.063(6) 0.060(6) 0.080(3) 0.015(4) 0.012(3) 0.003(4)
 S4 0.244(7) 0.200(6) 0.075(3) 0.020(4) 0.008(4) -0.088(5)
 C7 0.063(7) 0.099(7) 0.120(4) -0.012(4) 0.009(4) -0.006(4)
 C6 0.131(8) 0.127(7) 0.110(4) -0.028(5) 0.003(5) -0.022(5)
 C5 0.142(8) 0.138(7) 0.068(5) -0.023(6) 0.000(6) -0.030(5)
 C3A 0.072(9) 0.070(7) 0.075(3) -0.007(4) -0.013(4) -0.027(5)
 S4A 0.343(16) 0.281(12) 0.117(9) 0.035(8) -0.043(8) -0.155(13)
 C7A 0.082(8) 0.044(6) 0.073(4) -0.013(3) 0.011(4) 0.001(5)
 C6A 0.164(8) 0.066(6) 0.077(4) -0.008(5) -0.003(5) -0.040(4)
 C5A 0.184(8) 0.079(6) 0.061(6) 0.018(6) -0.023(7) -0.058(4)

_geom_special_details
;
 All esds (except the esd in the dihedral angle between two l.s. planes)
 are estimated using the full covariance matrix.  The cell esds are taken
 into account individually in the estimation of esds in distances, angles
 and torsion angles; correlations between esds in cell parameters are only
 used when they are defined by crystal symmetry.  An approximate (isotropic)
 treatment of cell esds is used for estimating esds involving l.s. planes.
;
loop_
  _geom_bond_atom_site_label_1
  _geom_bond_atom_site_label_2
  _geom_bond_distance
  _geom_bond_site_symmetry_2
  _geom_bond_publ_flag
 Pb1 I1 3.194(2) 8_765 ?
 Pb1 I1 3.194(2) 4_556 ?
 Pb1 I1 3.197(5) 5_766 ?
 Pb1 I1 3.197(5) . ?
 Pb1 I2 3.216(3) . ?
 Pb1 I2 3.216(3) 5_766 ?
 N1 H1A 0.8900 . ?
 N1 H1B 0.8900 . ?
 N1 H1C 0.8900 . ?
 N1 C2 1.459(13) . ?
 C2 H2AA 0.9700 . ?
 C2 H2AB 0.9700 . ?
 C2 H2BC 0.9700 . ?
 C2 H2BD 0.9700 . ?
 C2 C3 1.553(14) . ?
 C2 C3A 1.557(14) . ?
 C3 S4 1.686(11) . ?
 C3 C7 1.466(15) . ?
 S4 C5 1.696(14) . ?
 C7 H7 0.9300 . ?
 C7 C6 1.395(17) . ?
 C6 H6 0.9300 . ?
 C6 C5 1.353(18) . ?
 C5 H5 0.9300 . ?
 C3A S4A 1.694(15) . ?
 C3A C7A 1.457(17) . ?
 S4A C5A 1.695(16) . ?
 C7A H7A 0.9300 . ?
 C7A C6A 1.393(18) . ?
 C6A H6A 0.9300 . ?
 C6A C5A 1.340(19) . ?
 C5A H5A 0.9300 . ?

loop_
  _geom_angle_atom_site_label_1
  _geom_angle_atom_site_label_2
  _geom_angle_atom_site_label_3
  _geom_angle
  _geom_angle_site_symmetry_1
  _geom_angle_site_symmetry_3
  _geom_angle_publ_flag
 I1 Pb1 I1 180.0 8_765 4_556 ?
 I1 Pb1 I1 90.48(11) 4_556 . ?
 I1 Pb1 I1 89.52(11) 8_765 . ?
 I1 Pb1 I1 89.52(11) 4_556 5_766 ?
 I1 Pb1 I1 90.48(11) 8_765 5_766 ?
 I1 Pb1 I1 180.0 . 5_766 ?
 I1 Pb1 I2 94.032(17) 8_765 5_766 ?
 I1 Pb1 I2 90.726(15) . . ?
 I1 Pb1 I2 85.968(17) 4_556 5_766 ?
 I1 Pb1 I2 85.969(17) 8_765 . ?
 I1 Pb1 I2 89.274(15) . 5_766 ?
 I1 Pb1 I2 90.726(15) 5_766 5_766 ?
 I1 Pb1 I2 94.031(17) 4_556 . ?
 I1 Pb1 I2 89.274(15) 5_766 . ?
 I2 Pb1 I2 180.0 5_766 . ?
 Pb1 I1 Pb1 153.428(19) 4_456 . ?
 H1A N1 H1B 109.5 . . ?
 H1A N1 H1C 109.5 . . ?
 H1B N1 H1C 109.5 . . ?
 C2 N1 H1A 109.5 . . ?
 C2 N1 H1B 109.5 . . ?
 C2 N1 H1C 109.5 . . ?
 N1 C2 H2AA 109.5 . . ?
 N1 C2 H2AB 109.5 . . ?
 N1 C2 H2BC 109.0 . . ?
 N1 C2 H2BD 109.0 . . ?
 N1 C2 C3 110.5(7) . . ?
 N1 C2 C3A 112.9(7) . . ?
 H2AA C2 H2AB 108.1 . . ?
 H2BC C2 H2BD 107.8 . . ?
 C3 C2 H2AA 109.5 . . ?
 C3 C2 H2AB 109.5 . . ?
 C3A C2 H2BC 109.0 . . ?
 C3A C2 H2BD 109.0 . . ?
 C2 C3 S4 114.8(7) . . ?
 C7 C3 C2 127.7(9) . . ?
 C7 C3 S4 117.5(8) . . ?
 C3 S4 C5 90.0(7) . . ?
 C3 C7 H7 129.6 . . ?
 C6 C7 C3 100.7(11) . . ?
 C6 C7 H7 129.6 . . ?
 C7 C6 H6 119.3 . . ?
 C5 C6 C7 121.4(13) . . ?
 C5 C6 H6 119.3 . . ?
 S4 C5 H5 124.9 . . ?
 C6 C5 S4 110.2(11) . . ?
 C6 C5 H5 124.9 . . ?
 C2 C3A S4A 114.8(9) . . ?
 C7A C3A C2 128.4(10) . . ?
 C7A C3A S4A 116.8(9) . . ?
 C3A S4A C5A 90.4(8) . . ?
 C3A C7A H7A 129.5 . . ?
 C6A C7A C3A 100.9(12) . . ?
 C6A C7A H7A 129.5 . . ?
 C7A C6A H6A 118.8 . . ?
 C5A C6A C7A 122.4(14) . . ?
 C5A C6A H6A 118.8 . . ?
 S4A C5A H5A 125.2 . . ?
 C6A C5A S4A 109.6(12) . . ?
 C6A C5A H5A 125.2 . . ?

loop_
  _geom_torsion_atom_site_label_1
  _geom_torsion_atom_site_label_2
  _geom_torsion_atom_site_label_3
  _geom_torsion_atom_site_label_4
  _geom_torsion
  _geom_torsion_site_symmetry_1
  _geom_torsion_site_symmetry_2
  _geom_torsion_site_symmetry_3
  _geom_torsion_site_symmetry_4
  _geom_torsion_publ_flag
 N1 C2 C3 S4 -90.1(8) . . . . ?
 N1 C2 C3 C7 89.8(11) . . . . ?
 N1 C2 C3A S4A 88.3(10) . . . . ?
 N1 C2 C3A C7A -91.6(12) . . . . ?
 C2 C3 S4 C5 -178.7(8) . . . . ?
 C2 C3 C7 C6 -179.7(11) . . . . ?
 C2 C3A S4A C5A 179.6(9) . . . . ?
 C2 C3A C7A C6A -179.9(10) . . . . ?
 C3 S4 C5 C6 -2.6(12) . . . . ?
 C3 C7 C6 C5 -2.4(17) . . . . ?
 S4 C3 C7 C6 0.2(10) . . . . ?
 C7 C3 S4 C5 1.4(8) . . . . ?
 C7 C6 C5 S4 4(2) . . . . ?
 C3A S4A C5A C6A 0.7(11) . . . . ?
 C3A C7A C6A C5A 0.5(17) . . . . ?
 S4A C3A C7A C6A 0.1(13) . . . . ?
 C7A C3A S4A C5A -0.5(11) . . . . ?
 C7A C6A C5A S4A -0.9(18) . . . . ?

loop_
  _diffrn_refln_index_h
  _diffrn_refln_index_k
  _diffrn_refln_index_l
  _diffrn_refln_intensity_net
  _diffrn_refln_intensity_u
 9 -1 -11 3.92 5.98
 9 4 -17 -1.52 4.81
 9 1 -12 -2.7 4.05
 9 -2 -11 -1.3 5.35
 7 3 -9 0.96 3.02
 10 -3 -15 -1.6 5.97
 8 5 -16 6.51 6.36
 4 2 -3 0.48 1.9
 8 1 -9 -2.2 4.12
 9 2 -13 1.39 5.55
 8 2 -10 2.26 5.06
 7 5 -13 -5.25 3.63
 8 -1 -8 5.33 4.89
 6 -2 -4 -6.35 2.44
 8 -6 -12 -5.6 3.7
 7 -5 -8 -4.46 3.09
 6 3 -7 3.09 3.36
 6 -1 -4 1.42 3.69
 7 -4 -7 -0.88 3.63
 9 1 -11 -5.28 3.96
 9 -1 -10 -6.39 4.43
 7 2 -7 -2.74 3.42
 7 4 -10 -0.98 4.27
 9 -2 -10 -1.27 5.53
 9 2 -12 -1.35 4.28
 7 1 -6 -2.67 3.08
 6 4 -8 3.96 3.96
 7 6 -15 -2.17 4.33
 10 -1 -13 4.63 6.36
 6 5 -10 -0.83 3.4
 10 -2 -13 9.2 7.51
 9 0 -10 -1.29 4.98
 8 2 -9 1.11 4.7
 10 1 -14 -1.59 5.29
 9 -4 -11 -2.42 4.52
 7 -1 -5 -7.77 2.99
 7 5 -12 1.02 4.21
 4 -1 -1 -0.45 1.76
 5 -1 -2 -3.42 1.27
 3 1 -1 0.35 1.52
 8 -6 -11 -4.12 4.48
 7 3 -8 2.81 3.63
 8 -1 -7 1.05 4.8
 7 -2 -5 -3.44 3.1
 8 1 -8 -2.16 3.74
 10 2 -15 3.27 6.53
 6 2 -5 1.48 3.22
 9 -3 -10 6.31 5.64
 8 -2 -7 2.08 4.77
 4 -5 -3 -0.45 2.05
 4 -2 -1 -0.9 1.85
 9 -5 -12 -10.32 4.27
 9 3 -13 -8.33 5
 8 4 -12 -1.19 4.75
 7 -4 -6 1.73 3.86
 9 4 -15 4.35 6.14
 4 -4 -2 -2.11 1.74
 4 5 -7 2.58 2.77
 10 -3 -13 1.52 5.48
 6 3 -6 -0.76 3.12
 7 -5 -7 -0.87 3.89
 2 0 0 0.46 1.26
 8 3 -10 -1.14 4.1
 8 -4 -8 -3.14 3.77
 4 4 -5 -1.99 1.93
 8 -5 -9 -2 3.87
 6 -1 -3 0.7 3.57
 9 1 -10 -1.29 3.42
 8 5 -14 -1.24 5.52
 9 -1 -9 -1.25 5.16
 9 2 -11 1.33 5.13
 8 -3 -7 4.14 4.74
 10 -1 -12 3.02 6.04
 6 -2 -3 0.7 3.41
 9 -2 -9 1.24 4.98
 6 6 -12 -1.71 3.72
 10 1 -13 4.68 6.79
 10 -2 -12 4.5 7.34
 -2 -2 -1 0.24 1.26
 7 -3 -5 1.62 3.33
 10 2 -14 4.79 6.96
 7 6 -14 -4.23 4.59
 3 5 -6 0.77 2
 10 0 -12 3.04 6.62
 9 -4 -10 -3.75 4.32
 7 4 -9 2.88 3.84
 7 -6 -8 8.77 5.32
 7 2 -6 -0.9 3.48
 4 -6 -4 -0.44 2.3
 8 2 -8 -1.09 4.21
 9 4 -14 5.66 5.83
 -2 -1 -1 -1.43 1.09
 9 3 -12 2.72 5.43
 8 1 -7 -7.43 3.52
 -2 -4 -2 0.52 1.32
 10 -3 -12 -2.97 5.14
 8 -6 -10 -2.12 4.23
 9 -3 -9 1.17 4.67
 7 5 -11 -2 3.31
 2 -6 -3 -1.25 1.32
 9 -5 -11 -2.52 5.03
 7 1 -5 -2.63 3.16
 8 4 -11 -1.16 4.79
 4 -3 -1 -1.34 2.04
 6 4 -7 0.78 3.29
 8 -1 -6 -4.12 3.57
 6 5 -9 2.42 3.69
 -2 4 -5 -0.73 1.19
 3 -5 -2 -0.33 1.69
 10 3 -15 -4.89 5.88
 6 -3 -3 -2.08 2.5
 3 4 -4 0.37 1.78
 8 -2 -6 4.84 4.11
 4 2 -2 -0.47 2.16
 8 3 -9 3.35 4.6
 6 -6 -6 -0.71 3.07
 7 3 -7 1.84 3.56
 10 -1 -11 -2.96 4.43
 3 -4 -1 -0.99 1.35
 10 1 -12 3.05 5.91
 8 5 -13 -2.42 4.35
 7 -2 -4 -1.7 2.81
 9 1 -9 1.27 5.38
 10 -2 -11 5.87 6.72
 9 2 -10 -5.19 4.85
 5 1 -2 -0.58 2.24
 8 0 -6 3.1 4.74
 7 -1 -4 5.65 5.41
 10 2 -13 -6.23 4.93
 6 2 -4 1.46 3.26
 9 -1 -8 -2.45 4.59
 7 -4 -5 -1.69 3.28
 8 -5 -8 -3.1 3.99
 9 -2 -8 -1.22 4.56
 5 0 -2 1.15 2.5
 7 -5 -6 -2.56 3.4
 -1 1 -1 -0.23 0.55
 8 -4 -7 18.47 6.14
 7 0 -4 -0.86 3.21
 3 6 -8 0.39 2.04
 10 -4 -12 8.79 6.86
 8 -3 -6 3.05 5.17
 6 1 -3 8.55 5.38
 9 4 -13 9.67 6.61
 9 0 -8 1.23 4.94
 9 -4 -9 -2.44 4.88
 6 3 -5 1.49 3.07
 4 1 -1 -0.93 1.91
 7 6 -13 4.11 5.32
 10 -3 -11 -5.81 5.8
 9 -6 -12 6.29 5.75
 9 3 -11 1.33 5.47
 6 6 -11 -0.83 3.52
 10 3 -14 3.18 6.16
 9 -5 -10 3.69 5.48
 1 2 -1 -0.24 0.68
 9 -3 -8 2.42 4.68
 5 -1 -1 -1.7 1.6
 8 2 -7 1.07 4.4
 -2 5 -7 -1.03 1.33
 7 4 -8 0.94 3.98
 8 4 -10 -2.27 4.08
 8 -6 -9 1.03 4.84
 8 1 -6 -1.04 4.41
 2 -3 0 -0.65 1.15
 9 5 -15 4.27 6.35
 10 1 -11 -5.95 4.46
 7 5 -10 -1.94 3.88
 10 -1 -10 -2.88 5.39
 5 -2 -1 -1.12 2.17
 7 2 -5 0.88 3.53
 8 6 -15 2.47 5.07
 10 2 -12 -3.05 4.31
 3 -6 -3 0.96 1.77
 10 -2 -10 -5.72 4.74
 8 -1 -5 -1.01 4.17
 8 5 -12 -3.53 3.71
 9 2 -9 -5.08 4.01
 9 1 -8 4.96 5.11
 8 3 -8 -1.09 3.93
 7 1 -4 -1.73 3.11
 6 -5 -4 -2.75 2.74
 10 0 -10 1.45 6.16
 4 5 -6 2.5 2.55
 8 -2 -5 -6.03 3.33
 -2 1 -2 0.23 1.17
 7 -6 -7 0.85 4.17
 9 -1 -7 -1.2 4.66
 10 -4 -11 2.71 5.73
 9 -6 -11 2.45 5.18
 7 3 -6 5.41 4.42
 8 -4 -6 -4.02 4.14
 9 4 -12 -2.7 4.67
 6 5 -8 1.57 3.42
 10 -3 -10 4.26 5.85
 6 4 -6 0.76 3.04
 10 3 -13 1.55 5.6
 3 2 -1 0.35 1.66
 8 -5 -7 1.01 4.62
 7 -1 -3 -5.02 3.02
 9 3 -10 2.59 5.78
 9 -4 -8 4.77 5.58
 9 -2 -7 1.13 5.3
 4 -5 -2 -1.74 1.94
 4 -2 0 1.78 2.18
 2 1 0 0.23 1.34
 4 -4 -1 0.44 2
 8 6 -16 1.27 6.07
 9 -5 -9 1.13 4.52
 9 5 -14 11.11 7.33
 6 -3 -2 2.04 3.19
 7 -4 -4 -3.32 3.8
 10 1 -10 1.46 5.04
 5 -3 -1 0.55 2.82
 6 -6 -5 -0.68 3.2
 9 -3 -7 4.73 5.42
 7 -5 -5 0.79 3.34
 10 2 -11 -4.47 5.37
 10 -1 -9 5.65 6.15
 7 6 -12 1.99 5.16
 1 3 -2 0.12 0.7
 10 -2 -9 -2.8 4.65
 8 6 -14 -3.6 4.79
 6 2 -3 0.72 3.13
 4 6 -8 -0.51 2.15
 4 0 0 -0.45 2.18
 8 4 -9 2.22 4.43
 -2 3 -4 0.24 1.11
 8 -6 -8 0.95 4.45
 6 6 -10 0.81 3.77
 8 1 -5 1.02 4.57
 7 4 -7 1.84 3.89
 8 5 -11 4.59 5.37
 9 2 -8 -1.24 3.92
 10 -4 -10 8.36 7.23
 7 5 -9 -0.95 3.55
 9 1 -7 -1.21 5.43
 6 3 -4 3.65 3.34
 7 -3 -3 -0.82 3.4
 6 1 -2 -2.11 3.06
 10 3 -12 -1.52 4.79
 8 -3 -5 9.95 5.62
 9 4 -11 -2.63 4.36
 9 -6 -10 -3.57 4.75
 8 3 -7 1.07 4.13
 10 -3 -9 2.62 5.71
 7 -2 -3 -0.79 2.94
 5 1 -1 1.72 2.69
 9 -1 -6 -4.72 4.08
 8 -1 -4 -4.7 4.1
 7 -6 -6 1.66 4.13
 -2 2 -3 0.24 1.16
 7 2 -4 -2.6 3.24
 9 -2 -6 1.17 4.68
 9 3 -9 3.81 5.38
 8 -2 -4 -1.97 3.95
 4 4 -4 -1.46 1.95
 -1 3 -3 0.23 0.72
 9 5 -13 -1.36 5.06
 8 2 -6 -1.05 3.63
 9 0 -6 4.5 5.03
 9 -4 -7 -1.11 3.98
 7 1 -3 2.04 4.66
 8 -4 -5 -1.97 4.5
 10 1 -9 1.43 5.53
 8 0 -4 -1 3.32
 10 2 -10 -1.46 5.46
 7 3 -5 0.89 3.75
 6 -1 -1 -6.83 2.36
 10 -1 -8 -4.14 4.37
 9 -5 -8 -1.17 4.96
 10 -2 -8 2.74 6.13
 7 6 -11 0.97 4.44
 8 6 -13 7.01 5.83
 9 -3 -6 -4.64 3.84
 6 -2 -1 -4.07 2.25
 6 5 -7 -0.77 3.5
 4 3 -2 -1.89 2.11
 10 0 -8 6.96 5.74
 6 -5 -3 -3.36 2.42
 6 -4 -2 -2.69 2.23
 8 -3 -4 4.89 4.58
 7 -1 -2 -0.83 3.31
 6 4 -5 4.46 3.48
 10 3 -11 2.97 6.63
 10 -4 -9 -2.73 6.25
 8 4 -8 3.26 4.85
 -1 2 -2 0.46 0.77
 9 2 -7 -1.22 4.4
 8 -5 -6 -1.87 4.57
 8 5 -10 4.48 5
 8 2 -5 -2.06 3.56
 9 4 -10 6.44 6.04
 9 1 -6 2.39 5.07
 10 -3 -8 -4.08 5.26
 4 1 0 -2.29 1.59
 8 -6 -7 -2.95 3.79
 5 -4 -1 -0.55 2.31
 7 -5 -4 -2.45 3.26
 9 -6 -9 1.16 5.32
 -1 -3 -1 0.54 0.88
 7 5 -8 -1.86 3.93
 7 4 -6 1.8 3.6
 9 5 -12 1.33 5.46
 8 3 -6 -1.05 4.19
 3 6 -7 0.37 1.77
 6 6 -9 -1.57 3.31
 9 -2 -5 -3.46 3.45
 10 2 -9 4.29 6.39
 10 1 -8 1.4 5.94
 6 -6 -4 -2.66 2.74
 2 6 -7 0.73 1.42
 4 -6 -3 -2.02 1.71
 6 2 -2 -0.71 3.09
 8 -1 -3 -1.96 3.8
 10 -1 -7 -2.72 4.51
 11 0 -10 -9.69 4.84
 8 1 -4 -2.42 5.7
 9 -4 -6 4.59 5.73
 7 -3 -2 -0.81 3.45
 10 -2 -7 1.28 4.77
 10 4 -12 -7.53 4.25
 3 -2 1 -0.99 1.28
 9 -5 -7 2.3 5.37
 8 6 -12 -1.14 4.42
 7 2 -3 -2.57 3.09
 7 0 -2 -1.67 3.33
 7 -6 -5 -2.43 3.88
 10 3 -10 2.92 6.01
 8 -4 -4 0.97 4.84
 9 3 -8 3.73 5.42
 8 -2 -3 -0.92 3.69
 6 1 -1 -1.39 2.87
 7 6 -10 0.95 4.53
 4 4 -3 -1.43 1.91
 2 -2 1 0.22 1.13
 7 3 -4 -0.87 3.14
 7 1 -2 -2.52 3.03
 9 -3 -5 3.24 5.18
 4 -1 1 -1.79 2
 10 -3 -7 -2.67 4.62
 9 4 -9 -3.79 3.09
 8 -5 -5 4.84 4.83
 8 4 -7 -1.07 4.26
 8 5 -9 1.1 4.65
 11 -1 -9 -4.72 6.29
 8 -3 -3 1.93 3.98
 9 1 -5 -1.18 4.41
 -2 -2 -2 0.25 1.16
 2 -5 -1 -1.17 0.99
 9 2 -6 -1.2 3.98
 9 5 -11 5.2 6.22
 10 2 -8 -1.41 5.45
 8 2 -4 -6.1 3.52
 4 -2 1 -0.88 1.65
 -2 4 -6 -1.3 1.19
 -1 -6 -4 0.9 1.27
 10 1 -7 1.38 5.16
 10 -4 -8 1.34 5.36
 9 3 -7 -1.23 4.24
 2 -4 0 0.41 1.11
 4 -5 -1 0.42 2.23
 8 -6 -6 2.89 4.6
 9 -1 -4 -2.29 5.38
 6 3 -3 -0.72 2.97
 3 -5 -1 -0.31 1.64
 4 -4 0 -0.86 1.66
 10 4 -11 10.35 7.08
 6 5 -6 5.26 3.75
 10 -1 -6 -1.34 5.52
 8 1 -3 1 4.57
 1 5 -5 -1.19 0.94
 9 -2 -4 -1.14 4.1
 6 4 -4 -2.2 3.11
 8 3 -5 -2.07 3.58
 7 -2 -1 -4.07 2.7
 10 -2 -6 2.66 5.63
 6 -2 0 -2.69 2.61
 7 5 -7 -0.91 3.52
 10 3 -9 -2.86 4.05
 9 0 -4 -4.62 3.65
 7 -4 -2 -2.42 3.32
 9 -4 -5 1.13 4.51
 6 -4 -1 -0.66 2.65
 7 -5 -3 -0.8 3.2
 10 0 -6 1.35 5.23
 8 6 -11 -5.6 3.87
 6 0 0 -2.74 2.57
 10 -4 -7 -3.95 5.26
 9 -5 -6 -2.13 3.98
 8 -1 -2 0.97 4.01
 6 6 -8 -1.53 3.41
 9 -6 -8 5.7 5.68
 3 -6 -2 -1.49 1.6
 11 -1 -8 4.65 6.75
 8 -2 -2 -0.96 4.42
 9 -3 -4 1.13 4.65
 10 -3 -6 -1.32 5.58
 11 1 -9 -4.78 5.52
 2 5 -5 0.99 1.38
 9 4 -8 1.25 4.31
 11 -2 -8 3.07 7.03
 5 -1 1 -0.56 1.85
 3 3 -1 -1.06 1.65
 9 2 -5 -5.93 3.75
 7 6 -9 -1.86 2.93
 3 -3 1 -2.59 1.33
 9 5 -10 -2.56 5.1
 11 0 -8 4.68 7.32
 8 -5 -4 -0.95 4.04
 8 0 -2 10.78 6.04
 7 2 -2 1.7 3.7
 10 2 -7 -2.77 4.59
 4 -6 -2 2.05 2.28
 8 5 -8 1.08 4.44
 8 4 -6 -1.05 4.2
 9 1 -4 -4.66 5.94
 10 1 -6 4.08 6.52
 6 -6 -3 5.56 3.94
 10 4 -10 -1.45 5.43
 6 -3 0 -2.67 2.5
 6 -5 -2 1.32 3.02
 9 -6 -7 -1.12 4.86
 5 -5 -1 3.73 2.91
 4 3 -1 -5.15 2.09
 9 3 -6 1.21 4.35
 4 -3 1 1.31 2.04
 6 2 -1 2.66 3.19
 6 3 -2 -7.87 2.77
 7 1 -1 0.84 3.55
 8 -3 -2 -0.96 3.94
 10 3 -8 8.47 6.15
 7 -3 -1 5.35 4.04
 7 -1 -1 -4.93 2.17
 9 -1 -3 -2.27 4.25
 8 2 -3 -9.06 3.9
 10 -2 -5 1.31 5.24
 10 -1 -5 -2.5 5.16
 11 1 -8 1.57 6.08
 8 -6 -5 -0.95 4.32
 8 3 -4 1.02 4.22
 10 -4 -6 -5.19 5.19
 8 1 -2 0.99 4.31
 8 6 -10 -1.1 5.14
 11 -1 -7 4.58 6.65
 3 5 -4 -0.71 1.88
 11 -2 -7 -1.43 6.07
 4 5 -4 -0.95 2.02
 10 -5 -7 -1.29 5.48
 6 5 -5 -0.74 3.13
 9 -5 -5 -5.56 3.68
 7 5 -6 4.49 4.2
 -2 1 -3 -0.72 0.9
 2 3 -1 -0.71 1.13
 -1 -4 -2 -0.46 0.96
 -1 -5 -3 1.46 1.12
 1 4 -3 -0.7 0.64
 10 -3 -5 -35.63 4.75
 9 4 -7 -1.23 4.75
 5 -6 -2 2.08 3.11
 7 -6 -4 -1.51 3.09
 7 4 -4 1.76 3.61
 9 -2 -3 2.25 4.64
 4 1 1 -17.8 15
 9 5 -9 1.26 5.33
 9 -3 -3 -3.35 4.17
 5 -3 1 0.55 2.62
 10 2 -6 1.37 4.93
 10 4 -9 -1.43 4.74
 6 4 -3 -4.35 2.51
 9 2 -4 -5.88 3.11
 2 -6 -2 1.76 1.36
 9 -4 -4 1.05 4.71
 10 1 -5 10.75 6.85
 6 -1 1 -1.36 2.96
 7 -4 -1 -3.2 3.39
 7 -5 -2 -2.38 3.17
 -2 3 -5 -0.76 1.11
 8 -2 -1 -0.96 3.59
 8 5 -7 1.06 4.25
 6 6 -7 0.75 3.08
 9 1 -3 -4.63 4.33
 10 3 -7 -1.39 5.39
 5 -2 1 1.1 2.65
 4 4 -2 -0.94 1.88
 9 -6 -6 -4.41 4.79
 4 6 -6 0.48 2.12
 1 -1 1 -0.11 0.69
 9 3 -5 -3.59 4.14
 8 -4 -2 -0.95 4.13
 10 -1 -4 -2.62 5.4
 5 1 1 2.7 2.75
 8 -5 -3 -0.94 4.1
 3 4 -2 -1.06 1.27
 11 1 -7 3.1 6.21
 3 6 -6 1.76 1.95
 6 -4 0 0.66 2.95
 8 4 -5 -1.04 3.6
 7 6 -8 2.74 4.26
 11 -1 -6 -3.02 5.65
 6 -5 -1 2.47 2.69
 10 0 -4 -1.32 4.58
 9 6 -11 -2.56 5.7
 9 -1 -2 -5.64 4.65
 8 -1 -1 -0.91 3.3
 11 -2 -6 -7.48 4.96
 10 -4 -5 2.57 5.59
 2 1 1 -0.93 1.14
 4 -1 2 0.45 2.11
 7 -6 -3 -2.35 3.41
 9 -2 -2 1.12 4.75
 7 3 -2 4.3 3.94
 -2 2 -4 0.74 1.35
 -1 -1 -1 0.12 0.66
 7 -3 -4 0.84 3.25
 11 0 -6 12.18 7.3
 8 6 -9 -2.17 3.89
 9 0 -2 4.55 6.64
 3 1 1 -0.35 1.34
 3 -1 2 0.68 1.69
 6 2 0 0.7 3.3
 10 -3 -4 -2.58 5.15
 8 3 -3 -2.89 3.2
 10 4 -8 -1.42 5.1
 9 -4 -3 4.42 5.52
 9 4 -6 1.22 4.71
 9 -5 -4 3.3 5.81
 8 1 -1 -1.98 3.83
 9 5 -8 6.22 5.95
 10 2 -5 -1.36 5.76
 10 -2 -4 2.6 5.81
 6 3 -1 -4.29 2.37
 6 -6 -2 -1.93 2.72
 6 -3 1 0.67 2.83
 1 6 -7 0.31 0.85
 2 5 -4 -0.23 1.15
 -1 4 -5 0.14 0.78
 10 1 -4 10.68 8.33
 4 0 2 -2.28 1.64
 4 -5 0 0.42 2.12
 5 -1 2 0.56 2.02
 7 5 -5 3.56 4.07
 11 2 -7 -1.56 5.85
 9 2 -3 1.17 4.37
 10 3 -6 -5.52 4.36
 11 1 -6 9.22 7.37
 10 -5 -6 5.11 5.98
 10 -1 -3 -2.6 4.69
 7 4 -3 0.87 4
 3 -2 2 -0.66 1.37
 6 5 -4 -3.67 2.43
 8 -1 0 -2.9 3.35
 8 5 -6 1.05 4.34
 9 1 -2 2.3 4.75
 7 -1 1 -0.82 3.28
 11 -1 -5 -2.83 6.48
 9 -6 -5 4.35 5.94
 9 6 -10 -2.52 5.18
 8 4 -4 -3.1 2.92
 11 -2 -5 1.48 6.11
 10 -2 -3 6.1 5.46
 8 -2 0 -3.84 2.71
 7 6 -7 0.9 4.11
 8 0 0 -5.86 2.58
 4 -4 1 -0.85 1.76
 3 -4 1 -1.57 1.29
 4 2 1 0.47 2.24
 8 -4 -1 -0.94 3.77
 1 -2 1 0.1 0.73
 10 -4 -4 -1.21 4.81
 7 -5 -1 0.75 3.5
 6 4 -2 0.72 3.07
 10 -5 -5 5.06 5.65
 6 6 -6 -2.22 3.31
 4 3 0 -0.47 2.1
 10 4 -7 7 6.1
 8 6 -8 -1.07 4.4
 9 -2 -1 -3.35 4.18
 10 -3 -3 -2.56 5.11
 9 -1 -1 -1.07 4.39
 9 -3 -2 -6.31 3.48
 10 2 -4 1.35 5.39
 6 -1 2 -3.42 2.47
 9 3 -4 1.19 5.44
 8 2 -1 -2 4.13
 2 4 -2 0.23 1.19
 -1 5 -7 0.16 1.16
 9 4 -5 -1.21 4
 11 2 -6 4.65 5.79
 9 -4 -2 2.2 5.49
 4 -6 -1 0.4 2.26
 8 -3 0 4.76 4.36
 10 1 -3 9.3 5.94
 4 -3 2 -1.31 1.75
 9 5 -7 2.46 5.21
 9 -5 -3 -6.55 3.61
 8 3 -2 -1.02 3.8
 3 2 1 -0.35 1.69
 7 3 -1 -4.3 2.98
 6 -2 2 28.47 6.5
 10 3 -5 -1.37 4.74
 7 -3 1 -3.23 3.12
 4 5 -3 -0.47 2.31
 8 -6 -3 5.55 5.05
 5 -6 -1 2.57 2.56
 7 -6 -2 -3.11 3.1
 7 -2 1 10 3.77
 5 -3 2 -1.1 2.33
 6 -5 0 0.65 2.68
 4 1 2 0.46 2.02
 2 6 -6 -0.44 1.24
 11 -1 -4 4.46 6.47
 9 -3 -1 2.22 5.31
 8 -5 -2 -3.55 4.33
 10 -1 -2 2.59 5.94
 7 1 1 -4.2 2.66
 11 1 -5 -1.83 7.77
 9 6 -9 -1.25 5.12
 9 3 -3 -9.47 3.34
 10 -2 -2 -1.28 5.6
 11 0 -4 -4.5 5.61
 7 5 -4 -1.77 2.49
 5 0 2 -0.57 2.2
 8 5 -5 2.09 4.31
 9 2 -2 4.41 6.43
 10 0 -2 6.54 6.27
 8 1 0 -0.99 3.96
 6 2 1 -1.42 3.09
 2 -1 2 -3.19 1.12
 9 -6 -4 10.2 5.18
 4 6 -5 1.87 2.43
 10 -4 -3 1.26 5.51
 8 4 -3 -3.09 3.56
 6 3 0 -2.86 2.58
 5 -4 1 -0.54 2.52
 4 4 -1 -0.94 1.89
 3 -3 2 0.65 1.69
 6 -4 1 0.66 2.64
 6 -6 -1 5.09 3.64
 3 5 -3 -1.4 1.4
 3 -6 -1 0.28 1.61
 11 -2 -4 2.94 6.06
 5 -1 3 0.57 2.47
 11 -2 -3 -1.46 6.21
 9 1 -1 -1.15 5.01
 4 -1 3 -0.91 1.88
 8 3 -1 -3.05 3.52
 9 6 -8 -3.7 5.36
 2 0 2 -0.23 1.08
 8 -3 1 -2.86 3.81
 9 2 -1 2.33 4.94
 7 2 1 -3.41 3.3
 10 -2 -1 -7.69 4.62
 8 -6 -2 -1.84 3.88
 8 1 1 0.99 3.97
 9 3 -2 -4.72 4.72
 5 -2 3 -1.68 2.57
 3 4 -1 0.71 1.7
 10 4 -5 -2.76 5.34
 10 -1 -1 23.29 8.28
 4 -2 3 -3.6 2.01
 10 -4 -2 1.26 5.48
 8 5 -4 5.21 4.65
 11 -3 -3 -1.45 6.3
 11 2 -4 -1.53 5.06
 6 -1 3 -2.07 2.49
 9 -6 -3 -1.07 4.26
 5 -5 1 1.06 2.47
 5 -4 2 -1.62 1.87
 -1 1 -2 -0.73 0.59
 10 -5 -3 -1.25 4.97
 7 -6 -1 0.77 4.14
 11 1 -3 -3.01 5.43
 7 1 2 0.85 3.16
 8 4 -2 3.08 4.59
 4 -4 2 -0.43 1.96
 4 -5 1 -0.83 2.06
 -1 -6 -5 0.21 1.28
 2 -4 1 -0.59 1.09
 6 4 -1 -1.45 2.99
 10 5 -6 -2.78 5.01
 8 2 1 1.01 4.61
 10 4 -4 8.24 6.43
 10 0 0 5.22 6.26
 8 3 0 4.07 4.98
 7 -2 3 -7.41 2.6
 9 3 -1 1.18 5.27
 -2 2 -5 0.53 1.35
 7 -3 2 -2.43 3.24
 4 3 -3 -2.88 1.86
 11 -3 -2 2.73 6.53
 9 -3 1 -1.11 4.69
 11 1 -2 1.5 5.61
 10 -4 -1 -1.26 5.01
 8 -3 2 -1.91 3.58
 6 1 3 -0.71 2.84
 6 -6 0 1.9 3.33
 9 1 1 -2.3 3.99
 10 -5 -2 1.17 5.61
 3 -2 3 1.69 1.66
 7 -4 2 -1.6 3.49
 7 -5 1 -1.57 3.24
 4 1 3 0.94 2.26
 8 1 2 -3.99 3.3
 10 2 -1 -4.01 5.34
 8 -6 -1 0.91 4.46
 9 -6 -2 -1.06 4.49
 7 5 -3 -1.76 2.91
 4 -6 0 1.18 2.25
 6 4 0 0.73 2.99
 4 6 -4 0.46 2.26
 2 -5 0 -0.89 1.17
 3 3 -2 -0.72 1.82
 9 5 -4 -4.82 4.17
 10 -3 0 1.27 5.07
 11 -1 -1 -2.93 5.86
 10 3 -2 1.35 6.19
 7 3 1 1.64 3.57
 10 1 0 3.96 5.44
 11 2 -3 7.19 6.43
 11 -2 -1 2.9 6.96
 10 -2 0 -6.06 3.63
 7 5 -2 1.76 3.72
 8 4 -1 4.87 4.66
 9 -1 2 2.26 5.06
 -1 -5 -4 0.81 1.23
 9 6 -6 -3.64 3.42
 7 1 3 -0.85 3.9
 3 2 2 1.08 1.61
 3 -4 2 0.31 1.47
 9 -2 2 -4.48 4.48
 10 5 -5 5.53 6.01
 9 0 2 -3.43 4.85
 8 5 -3 -3.11 4.63
 10 -1 1 1.29 5.92
 11 2 -2 6.06 6.94
 6 -3 3 2.03 3.38
 10 4 -3 -4.1 4.53
 6 -1 4 9.92 3.74
 3 3 1 0.36 1.68
 3 -5 1 0.3 1.53
 8 -2 3 -10.67 3.63
 7 6 -4 -3.52 3.17
 7 -3 3 -3.26 2.7
 -1 2 -3 -0.26 0.77
 2 -3 2 0.21 1.17
 11 -3 -1 10.04 7.17
 9 -4 1 1.09 4.89
 10 -2 1 38.39 9.13
 7 2 2 0.86 3.54
 4 4 0 -0.47 2.07
 6 6 -4 -0.73 3.49
 8 -1 3 2.78 3.93
 2 5 -3 1.11 1.29
 9 4 -2 -4.77 3.95
 11 1 -1 -8.49 5.48
 3 5 -2 0.35 1.87
 -1 -4 -3 2.15 1.35
 4 0 4 0.47 2
 4 -2 4 -1.37 1.93
 8 6 -5 1.04 4.77
 8 4 0 3.09 5.04
 11 2 -1 -7.55 5
 7 -4 3 -2.41 2.54
 7 2 3 -0.86 3.12
 7 3 2 -0.87 3.48
 7 -5 2 -5.51 2.72
 4 -1 0 -0.45 1.74
 6 -3 4 7.51 3.97
 11 3 -2 1.53 6.29
 9 -1 3 7.52 4.68
 7 5 -1 2.64 4.3
 5 -3 4 -1.12 2.68
 9 -2 3 1.12 4.05
 6 4 1 0.73 3.5
 6 -6 1 -1.26 2.73
 10 -2 2 5.12 6.4
 4 3 2 -1.44 1.73
 10 0 2 -2.61 4.53
 8 -1 4 2.96 4.41
 4 -4 3 0.43 2.31
 9 -4 2 1.1 5.13
 7 6 -3 1.75 4.01
 4 -5 2 -0.41 1.84
 7 -3 4 0.82 3.38
 10 -4 1 -5 4.99
 11 -1 1 -1.46 6.2
 8 0 4 -1 4.11
 10 4 -2 -1.29 4.82
 4 5 -1 -3.77 2.05
 10 -5 0 -3.69 4.59
 7 4 1 -2.63 3.82
 5 -6 1 -1.01 2.41
 7 -6 1 -1.53 3.65
 9 2 2 17.55 6.82
 7 1 4 1.72 5.44
 -1 5 -8 0.8 1.31
 11 -2 1 5.78 6.93
 8 2 3 -1.02 3.93
 9 5 -2 -2.4 3.59
 8 -4 3 -1.9 3.9
 9 -3 3 -1.11 4.3
 8 3 2 3.07 4.69
 6 1 4 0.72 3.05
 10 3 0 -3.83 5.84
 10 1 2 -3.96 4.76
 10 5 -4 1.37 5.82
 6 -1 5 -1.42 2.83
 8 5 -1 -3.1 4.13
 10 5 -3 -1.37 5.29
 4 2 3 1.36 2.08
 -1 4 -6 -1.02 0.9
 9 6 -4 -3.6 4.79
 11 3 -1 -7.61 5.27
 10 -1 2 2.59 5.64
 10 4 -1 -1.36 5.26
 4 -3 4 -1.34 1.73
 9 -5 1 -1.08 4.3
 8 1 4 1.01 4.51
 11 -3 1 -8.57 4.73
 8 -3 4 -2.9 3.34
 8 6 -3 3.1 4.84
 11 1 1 -2.98 5.38
 2 -1 3 0.24 1.25
 4 4 1 -0.48 2.24
 10 -3 2 -2.53 4.74
 10 -1 3 -2.59 5.19
 8 4 1 1.03 3.99
 10 2 1 -2.67 5.17
 9 -1 4 -1.14 5.1
 -1 -2 -2 -0.29 0.76
 6 -2 5 -1.4 2.71
 8 -6 1 1.81 4.6
 6 2 4 0.73 3.1
 6 3 3 -1.47 2.64
 8 -2 4 -0.98 4.14
 10 -2 3 -6.42 4.8
 6 5 0 -2.93 2.63
 9 0 4 -3.46 4.61
 9 1 3 12.76 7.7
 8 -5 2 -0.93 4.45
 6 -5 3 -1.3 2.83
 7 2 4 -0.87 3.38
 7 3 3 0.88 3.92
 10 -4 2 2.5 6.12
 9 2 3 3.53 4.84
 6 6 -2 -5.07 3.23
 9 -4 3 -3.29 4.39
 7 -5 3 0.79 3.77
 11 0 2 -4.43 5.12
 11 -2 2 -1.45 5.6
 10 3 1 -2.7 5.04
 9 3 2 2.37 5.16
 3 0 4 -0.36 1.58
 8 -1 5 -0.99 4.1
 4 6 -3 -1.83 2.33
 5 -4 4 0.55 2.5
 7 6 -2 0.88 3.9
 9 5 -1 -2.4 4.14
 3 -2 4 -0.35 1.62
 6 1 5 0.73 3.49
 5 -5 3 -1.58 1.75
 3 -1 4 -0.35 1.46
 6 4 2 -0.74 2.94
 7 -2 5 2.51 3.84
 10 -3 3 11.43 7.06
 10 5 -2 1.37 5.94
 6 -3 5 -3.45 2.48
 9 1 4 -1.17 4.95
 7 1 5 -2.61 2.46
 9 -3 4 -1.12 4.47
 2 -2 3 -0.23 1.04
 9 -5 2 1.08 4.56
 7 4 2 21.18 6.36
 8 2 4 -3.07 3.96
 9 6 -3 1.2 5.06
 7 -3 5 -1.66 3.51
 8 -2 5 -0.98 4.29
 8 3 3 3.09 4.6
 7 -4 4 -3.24 3.61
 11 -1 2 -1.38 5.35
 10 4 0 -4.08 4.5
 9 4 1 -4.77 5.59
 4 -1 5 -1.89 2.22
 11 1 2 4.48 6.68
 11 -3 2 1.43 6.54
 8 5 0 1.04 4.85
 8 -5 3 1.86 4.65
 8 -4 4 2.86 4.46
 9 -6 1 5.25 5.53
 7 -6 2 -3.82 2.74
 10 1 3 1.25 5.17
 -1 -1 -2 0.79 0.8
 3 3 2 -2.08 1.25
 8 6 -2 -1.03 4.37
 6 -4 4 0.67 3.21
 11 2 1 -6.03 4.52
 9 -2 4 -2.26 4.37
 10 -5 1 3.68 5.48
 0 -6 -4 0.49 0.97
 11 3 1 3.04 6.8
 7 -2 6 -3.39 2.93
 10 1 4 8 6.79
 6 -2 6 4.25 3.54
 3 1 4 -0.37 1.66
 10 -3 4 -1.28 5.1
 7 2 5 -3.53 3.18
 6 3 4 2.97 4.13
 6 2 5 -0.74 2.77
 6 5 1 0.74 3.68
 1 5 -4 -0.43 0.74
 10 4 1 -1.36 4.9
 11 -3 3 -2.86 6.39
 9 6 -2 -1.19 5.19
 9 1 5 1.18 5.52
 11 1 3 -8.98 8.06
 7 6 -1 0.88 4.19
 7 -4 5 0.82 2.94
 9 -3 5 1.12 5.39
 8 0 6 -1.02 3.37
 6 6 -1 -0.73 3.69
 7 -5 4 -0.79 4.26
 4 -5 3 -0.41 2.05
 6 -4 5 -0.68 3.03
 8 -2 6 -0.99 4.33
 6 -5 4 0.65 3.33
 8 2 5 -3.1 4.13
 4 1 5 -1.86 1.97
 4 6 -2 -0.46 2.5
 3 -3 4 0.67 1.87
 10 -1 5 5.24 7.06
 9 -6 2 3.15 6.69
 7 1 6 0.88 3.52
 11 -1 4 1.47 7.35
 3 4 1 -0.72 1.73
 1 -1 2 -0.12 0.66
 8 -4 5 -0.96 3.83
 6 1 6 -0.74 2.56
 8 -5 4 0.94 4.48
 4 4 2 -0.97 2.22
 10 -2 5 1.3 5.94
 2 1 3 0.25 1.37
 4 -3 5 0.45 2.31
 7 4 3 0.89 4.79
 3 2 3 -0.37 1.61
 10 2 4 -1.35 5.4
 6 -3 6 -1.4 3.49
 8 5 1 -3.94 3.54
 8 1 6 5.15 5.15
 8 4 3 -3.95 6.16
 11 2 3 1.51 6.59
 7 5 1 -7.08 3.42
 7 -6 3 0.76 3.65
 11 3 2 42.68 11.09
 9 0 6 -1.17 4.84
 10 -5 3 -1.23 4.75
 9 -2 6 2.29 5.25
 8 3 4 -4.91 3.93
 9 4 2 -5.99 3.97
 7 3 4 12.41 5.01
 7 -2 -2 4.1 4.18
 11 -2 4 -1.45 5.99
 10 1 5 2.68 6.84
 6 -6 3 -8.14 3.24
 11 1 4 1.5 6.89
 9 5 1 3.41 5.21
 10 -4 4 6.29 6.4
 5 -5 4 -1.59 2.25
 9 -4 5 2.22 5.65
 9 3 4 -6.81 5.32
 9 -5 4 1.08 5.29
 8 -1 6 -1 4.26
 6 4 3 0.7 3.65
 8 -3 6 -1.96 4.16
 -1 3 -5 -0.17 1.63
 2 5 -2 1.3 1.62
 2 -5 1 10.73 1.92
 -1 5 -9 -0.24 1.79
 3 5 -5 0.74 2.05
 9 1 6 2.38 5.04
 9 4 3 7.23 5.9
 1 0 2 6.73 1.19
 7 -3 6 -0.84 3.55
 11 0 4 -5.95 6.48
 9 -1 6 1.16 5.44
 8 6 -1 -5.17 4.37
 7 5 2 17.84 6.9
 7 3 5 3.59 3.91
 7 -2 7 65.34 8.55
 10 4 2 29.73 7.53
 11 -1 5 22.16 10.13
 9 -3 6 -2.27 4.67
 10 5 0 1.29 5.32
 2 4 -3 -0.48 1.15
 8 5 2 3.14 5.12
 8 -2 7 4.02 4.82
 8 3 5 6.3 5.55
 11 -2 5 1.46 6.69
 9 6 -1 -3.59 5.2
 6 5 2 1.41 3.65
 10 3 3 -6.79 5.08
 6 -2 7 10.1 4.2
 10 -2 6 9.12 7.13
 8 2 6 293.03 17.9
 11 2 4 1.52 7.11
 7 -4 6 20.61 6.1
 8 -1 7 60.03 9.27
 8 6 0 1.04 5.07
 3 -6 1 13.48 2.97
 10 3 4 -2.72 5.61
 8 -6 3 0.91 4.51
 10 5 1 -1.37 6.39
 7 2 6 29.65 5.68
 7 4 4 11.67 5.67
 9 2 5 9.54 6.75
 4 5 -5 -1.46 2.12
 2 3 -2 -0.49 1.19
 10 -4 5 -5.04 5.48
 5 -6 3 3.01 2.83
 8 -5 5 3.76 4.39
 10 -3 5 1.28 5.28
 4 2 5 1 2.18
 9 -6 3 19.95 7.83
 10 -5 4 3.69 5.88
 11 1 5 45.2 11.86
 8 4 4 77.74 11.11
 10 1 6 5.39 6.87
 9 -2 7 31.2 8.08
 9 3 5 56.68 11.05
 9 2 6 10.81 6.35
 10 4 3 9.58 7.97
 9 5 2 -1.21 5.64
 7 -3 7 56.69 8.37
 6 -5 5 3.95 3.72
 4 2 -1 0.47 1.92
 9 -1 -5 -1.16 4.92
 8 -3 7 34.68 7.8
 4 5 1 33.95 5.27
 10 2 5 3.84 6.66
 9 -4 6 7.78 6.08
 10 -1 6 3.96 6.05
 7 -6 4 -0.76 3.96
 9 4 4 2.41 5.66
 8 -6 4 10.83 5.69
 6 2 6 36.18 6.39
 11 0 6 -2.99 6.16
 10 -1 7 6.62 7.49
 4 -4 5 2.19 2.51
 10 -3 6 -1.29 6.03
 11 -2 6 5.84 6.69
 9 -3 7 47.8 9.31
 7 -1 8 2.64 4.22
 4 6 -1 1.83 3.12
 8 -1 8 14.36 5.71
 4 6 -7 -0.49 2.35
 10 -2 7 -5.24 4.53
 10 3 5 1.37 6.11
 10 2 6 14.98 7.82
 4 4 3 12.8 3.51
 10 5 2 2.73 6.54
 8 5 3 7.34 5.64
 7 3 6 -0.91 3.5
 8 0 8 1.04 4.01
 8 3 6 7.37 5.47
 9 -6 4 -2.09 5.32
 7 2 7 54.1 8.41
 7 6 1 39.63 7.45
 8 2 7 7.35 6.39
 8 6 1 1.04 4.62
 11 2 5 -2.87 5.18
 8 1 7 58.29 9.76
 11 -1 6 -2.95 5.12
 3 6 -3 -1.63 1.46
 10 -4 6 49.15 10.45
 9 -5 5 58.44 10.24
 9 -1 8 -1.18 4.84
 10 -5 5 -6.14 4.41
 10 4 4 62.95 12.3
 5 -5 5 21.23 4.3
 6 5 3 45.53 7.14
 9 5 3 40.99 9.48
 9 3 6 7.27 6.52
 8 -4 7 -5.82 4.44
 6 3 6 20.55 5.21
 8 4 5 3.17 5.48
 9 2 7 18.11 7.54
 10 -3 7 9.03 7.4
 6 2 7 8.38 4.51
 8 -5 6 5.65 4.79
 9 6 1 8.35 6.07
 8 1 8 7.35 5.56
 7 -5 6 -2.4 4.85
 6 6 1 -0.73 4.88
 7 1 8 1.81 4.33
 2 6 -4 -0.37 1.44
 10 1 7 21.64 8
 11 -1 7 11.8 8.21
 8 -3 8 -2.97 4.43
 9 4 5 21.72 7.63
 9 -2 8 15.11 6.87
 2 2 3 0.26 1.35
 7 -3 8 8.49 4.72
 9 -5 6 1.08 5.28
 9 1 8 -1.2 4.48
 4 2 0 0.46 2.02
 11 -2 7 -4.37 5.45
 11 2 6 6.06 7.57
 10 -1 8 3.98 6.36
 6 4 5 -1.51 3.11
 6 -4 7 0.69 3.82
 3 6 -2 15.51 3.24
 10 3 6 -1.37 5.29
 10 5 3 -8.17 4.51
 10 2 7 -4.09 4.52
 8 -6 5 -2.7 4.01
 9 -3 8 -2.28 4.56
 10 -2 8 -1.31 5.07
 11 1 6 -1.51 6.39
 7 -2 8 39.82 7.29
 7 4 -5 1.77 3.65
 11 1 7 7.55 6.75
 7 -6 5 2.28 4.54
 8 -1 9 -3.08 3.84
 5 -6 4 7.94 3.39
 9 -6 5 38.54 8.37
 8 6 2 10.34 5.93
 8 3 7 33.73 7.74
 9 0 8 11.9 6.94
 7 5 4 2.68 5.19
 10 1 8 10.8 6.88
 4 -6 3 8.65 3.43
 10 -5 6 14.63 6.66
 6 -5 6 -0.66 2.71
 7 3 7 55.29 8.45
 7 3 -3 -0.86 3.66
 7 6 2 11.38 5.38
 9 -1 9 87.06 12.05
 8 -2 9 -2.03 5.45
 4 -2 7 8.12 2.9
 7 2 8 29.92 6.78
 9 3 7 49.6 9.67
 9 6 2 3.56 5.79
 10 -3 8 -2.57 5.45
 9 2 8 7.25 6.04
 11 -1 8 2.96 7.54
 9 -4 7 33.34 8.59
 9 -2 9 3.49 6.47
 11 0 8 7.48 7.77
 8 -4 8 64.06 9.98
 11 2 7 1.52 6.96
 8 1 9 -5.24 3.48
 11 -2 8 1.45 5.99
 6 -6 5 -3.72 4.24
 8 -5 7 12.2 5.46
 6 -1 9 7.44 4.2
 10 -4 7 -6.27 4.85
 6 5 4 8.94 4.27
 10 -1 9 2.65 5.93
 9 -4 8 -3.33 5.97
 9 1 9 73.27 11.07
 3 2 5 30.14 4.05
 6 1 0 0.69 3.1
 9 -5 7 49.55 9.3
 11 1 8 1.51 6.73
 10 -2 9 2.62 5.56
 4 4 4 128.23 7.67
 6 -2 9 -2.2 3.02
 7 -4 8 23.1 6.11
 4 3 5 18.03 4
 9 -3 9 25.14 8.15
 9 4 6 11.41 6.55
 10 4 6 39.66 10.13
 9 5 4 8.4 6.67
 8 4 6 77.94 9.98
 8 -6 6 2.69 4.64
 10 -4 8 30.25 9.42
 10 1 9 6.76 6.34
 4 5 2 24.38 4.27
 8 5 5 4.2 5.45
 10 4 5 16.34 8.38
 10 5 4 5.42 6.9
 10 -5 7 1.22 5.82
 8 5 4 2.1 4.8
 9 5 5 60.19 9.35
 6 1 9 0.77 3.15
 4 -5 5 25.05 4.14
 6 1 1 2.79 3.48
 8 0 10 -1.05 3.77
 11 -1 9 13.3 7.53
 9 3 8 14.93 5.96
 7 -6 6 14.33 4.87
 9 0 10 15.57 6.45
 11 2 8 4.55 7.58
 7 -1 10 0.89 4.54
 10 3 7 6.82 6.68
 8 3 8 2.12 4.24
 2 -4 3 14.17 2.17
 9 6 3 17.9 7.32
 6 -5 7 17.75 4.73
 8 -3 9 3.98 4.87
 7 0 10 30.76 6.77
 9 -2 10 -2.34 4.81
 8 4 7 3.18 5.3
 3 -6 2 13.39 2.79
 -1 4 -8 7.6 2.13
 7 4 6 29.93 6.84
 8 6 3 1.94 3.75
 9 4 7 46.19 9.48
 10 5 5 -1.36 5.6
 6 -3 9 7.89 4.24
 7 -2 10 48.96 7.72
 10 3 8 4.1 5.29
 8 1 10 5.28 5.49
 11 1 9 -1.51 6.39
 2 -3 4 1.77 1.29
 9 -6 6 -2.06 4.82
 8 -4 9 0.97 4.54
 9 -1 10 3.55 6.03
 9 -4 9 77.91 11.11
 8 -5 8 15.9 5.9
 10 -2 10 -1.31 6.16
 9 -5 8 6.46 5.78
 10 -1 10 1.33 5.64
 10 2 8 2.72 6.38
 7 3 8 0.91 4.38
 10 4 7 -1.37 5.46
 7 1 10 0.91 4.38
 8 -1 10 8.26 5.47
 8 2 9 -1.06 5.08
 9 2 9 18.19 7.17
 9 -3 10 5.73 5.84
 5 -6 5 18.63 4.09
 7 -4 9 43.21 7.33
 4 2 7 11.28 3.51
 10 -3 9 1.29 5.3
 10 2 9 -4.09 5.28
 10 -4 9 5.04 6.78
 6 2 9 -1.55 3.1
 7 -5 8 -0.8 4.57
 8 -3 10 -2 4.36
 11 -1 10 1.48 6.28
 10 -5 8 6.1 5.96
 7 6 3 19.29 6.06
 8 5 6 2.1 5.03
 9 5 6 2.41 5.51
 8 6 4 11.33 5.9
 11 0 10 -1.5 5.81
 9 6 4 7.1 6.68
 10 -3 10 1.29 6.33
 8 3 9 -2.14 3.86
 9 3 9 29.32 8.37
 8 -1 11 42.81 8.35
 9 2 10 6.11 5.73
 3 6 -1 29.05 3.79
 10 5 6 -1.36 6.23
 7 5 6 9.95 5.78
 6 4 7 9.47 3.78
 9 -2 11 27.08 7.98
 7 6 4 -1.76 3.05
 4 -6 4 43.28 4.82
 -1 -3 -3 -0.36 2.39
 7 -1 7 64.41 9.41
 3 -1 5 199.81 8.77
 10 0 6 185.75 17.98
 11 1 10 -1.52 6.96
 9 4 8 9.78 6.91
 8 -2 11 -1.03 5.05
 8 4 8 83.45 11.16
 10 3 9 -1.38 5.52
 10 -1 11 12.11 7.37
 9 -6 7 19.59 6.66
 7 3 9 64.85 9.07
 10 2 10 13.79 7.03
 3 -5 4 -1.44 2.34
 4 4 5 1.01 2.84
 7 2 10 48.13 8.17
 4 6 1 0.91 2.95
 7 -3 10 1.72 4.78
 9 1 10 -1.21 4.52
 6 5 5 2.84 3.55
 7 -6 7 28 5.94
 10 1 10 6.82 6.54
 6 -4 9 -1.39 3.18
 6 -1 7 102.42 9.51
 8 -4 6 88.86 10.78
 9 -1 7 96.98 12.36
 4 -2 6 116.47 8.02
 10 4 8 38.51 10
 9 -4 10 2.24 5.6
 8 -6 7 2.68 4.79
 7 -2 11 64 8.66
 7 4 8 15.67 5.6
 8 1 11 55.71 9.28
 6 -5 8 10.59 4.57
 10 1 11 11 6.88
 4 -4 7 20.43 3.79
 10 -4 10 39.31 9.64
 9 -3 11 37.07 8.42
 6 -3 10 58.13 7.65
 2 -2 5 1.73 1.52
 3 -2 5 39.44 4.25
 8 -3 11 53.74 8.77
 9 5 7 49.9 9.64
 9 6 5 40.6 9.3
 8 5 7 18.06 6.18
 8 6 5 -1.04 4.41
 10 -3 11 2.61 5.97
 4 -3 8 39.11 4.98
 6 5 6 0.76 3.49
 9 3 10 3.71 5.79
 7 -4 10 21.86 5.75
 5 2 9 1.95 3.18
 2 5 -1 27.07 2.99
 6 -4 6 86.25 8.78
 4 0 6 339.04 13.4
 3 2 4 31.9 4.25
 6 4 4 68.5 8.73
 6 1 7 154.28 11.68
 6 6 0 78.11 9.29
 6 -3 7 146.9 11.48
 9 -1 12 -1.21 5.4
 10 5 7 1.37 5.8
 9 2 11 18.56 7.1
 8 3 10 -1.09 4.85
 6 3 9 9.46 4.09
 9 -6 8 4.14 5.75
 8 -1 12 5.3 4.86
 9 -5 9 39.01 8.71
 8 2 11 1.09 4.74
 10 3 10 1.39 5.02
 8 -6 8 4.49 4.29
 10 -1 12 -1.36 5.92
 9 4 9 58.05 10.47
 10 2 11 1.39 5.91
 7 -3 11 70.83 9.04
 6 6 3 3.65 4.48
 2 -1 4 839.3 14.79
 -1 2 -4 61.66 3.31
 4 1 6 532.66 16.97
 8 4 9 -4.34 4.2
 4 -1 9 10.72 3.71
 10 -2 11 2.65 5.92
 7 6 5 8.93 4.96
 9 -2 12 5.96 5.71
 6 -6 7 -3.11 3.22
 6 -2 11 -3.02 2.93
 10 -2 12 16.07 7.69
 9 1 12 -1.24 4.8
 8 -5 9 -2.83 3.99
 7 3 10 -0.94 3.99
 5 -6 6 18.77 4.03
 5 1 10 13.08 4.19
 7 0 8 83.81 9.72
 7 1 7 249.85 15.71
 4 -5 4 122.55 7.67
 2 0 4 1289.41 18.53
 9 1 7 115.79 13.56
 3 -4 4 37.93 4.05
 8 1 12 -2.18 4.36
 7 -1 12 2.76 4.12
 7 2 11 67.12 9.36
 10 1 12 4.18 6.53
 9 -5 10 -3.28 4.63
 10 -4 11 -1.28 6.39
 9 0 12 37.92 8.73
 7 -6 8 16.79 5.27
 7 4 9 41.34 7.74
 9 -3 12 3.52 5.5
 6 -1 8 133.12 11.04
 3 1 5 259.24 10.32
 4 -3 6 200.17 10.1
 5 4 7 30.26 5.06
 8 -5 10 4.78 5.13
 10 -3 12 1.31 5.57
 8 6 6 7.39 5.26
 8 -4 11 -0.99 4.21
 8 -3 12 10.26 5.97
 7 1 12 6.62 4.73
 4 1 9 19.64 4.47
 5 3 8 11.6 4.51
 9 2 12 16.28 7.3
 8 0 12 5.38 5.48
 3 4 4 21.52 3.87
 6 0 8 920.26 27.15
 1 2 1 661.82 9.49
 7 4 5 128.39 12.02
 7 -4 7 109.21 10.86
 4 -2 9 4.49 2.87
 6 -5 9 4.03 3.48
 10 4 9 -8.33 4.81
 10 -1 13 6.86 6.86
 9 -6 9 7.29 5.78
 8 -1 13 9.7 6.28
 9 4 10 2.5 5.98
 6 5 7 18.65 5.32
 9 5 8 -2.33 4.5
 9 -4 11 34.07 8.18
 10 4 10 40.68 10.1
 9 -2 13 24.14 7.82
 3 -3 7 13.64 2.82
 6 -2 8 183.73 12.51
 3 4 2 72.19 5.72
 2 -2 4 336.7 9.26
 3 -3 5 257.44 9.76
 8 -2 8 325.32 19.29
 3 -5 3 1003.57 17.41
 4 -1 7 448.19 15.45
 -1 -4 -4 8.81 2.06
 6 6 5 3 4.03
 7 0 12 56.09 8.46
 10 -2 13 1.36 6.5
 8 -6 9 0.91 4.23
 6 2 11 2.42 3.87
 7 -5 10 -3.27 3.64
 7 5 8 -0.93 5.16
 5 5 6 0.63 3.28
 7 -3 12 2.66 4.33
 8 -2 13 1.06 5.39
 7 6 6 13.58 5.92
 9 3 11 28.74 8.28
 10 1 13 -1.4 5.78
 10 3 11 5.62 5.95
 4 -6 5 0.75 2.17
 3 -1 8 11.56 2.93
 6 1 8 135.95 11.13
 7 -1 9 297.26 17.28
 6 -3 8 97.08 9.23
 8 2 8 362.25 21.03
 3 -1 6 63.36 5.28
 10 0 8 171.75 16.92
 7 -2 9 108.82 10.76
 2 1 4 848.83 15.33
 7 1 9 281.27 17.01
 6 3 7 150.48 11.68
 9 -4 12 4.58 5.6
 8 1 13 11.06 5.64
 7 3 11 55.47 8.6
 8 5 8 8.6 5.26
 10 -4 12 50.2 10.03
 7 -4 11 63.19 8.65
 6 4 9 1.6 3.66
 9 6 6 2.41 5.51
 9 6 7 25.45 8.29
 7 2 12 76.89 9.85
 9 5 9 21.07 8.02
 9 -5 11 41.84 9.06
 4 -3 9 6.29 2.9
 5 -2 11 12.65 4.05
 4 1 7 430.94 15.39
 6 2 8 153.91 11.76
 6 6 2 280.06 15.45
 7 -5 7 280.5 16.13
 4 6 0 417.62 14.44
 3 -2 6 179.73 8.53
 3 3 4 43.86 4.82
 4 -4 6 250.63 11.02
 7 -3 9 76.88 9.39
 2 3 2 180.77 7.1
 6 4 6 86.19 9.27
 10 -3 13 -1.33 5.48
 8 -4 12 62.3 9.52
 5 4 8 55.75 7.02
 8 3 11 57.26 9.47
 3 3 6 23.31 3.72
 9 3 12 6.32 6.19
 6 -2 12 47.87 7.32
 8 5 9 1.09 4.85
 10 3 12 7.08 6.79
 10 2 12 16.87 7.7
 8 -5 11 12.48 5.66
 7 -2 13 22.99 6.3
 10 2 13 -4.26 5.31
 9 -3 13 60.46 10.12
 7 -6 9 49.05 7.44
 2 -4 4 7.02 1.76
 3 0 6 105.68 6.79
 8 -2 10 317.29 19.21
 3 1 6 68.68 5.77
 -1 3 -6 72.54 4.19
 9 0 14 -3.76 4.35
 9 4 11 36.58 8.82
 4 2 9 9.75 3.63
 4 3 8 26.29 4.52
 9 2 13 19.01 7.6
 8 3 12 3.35 4.74
 10 4 11 1.41 6.32
 8 6 7 -3.02 4.14
 10 -1 14 2.77 6.5
 9 -6 10 3.14 5.22
 9 -2 14 8.55 6.46
 6 -4 11 0.72 3.45
 10 -2 14 26 9.07
 9 -1 14 4.95 5.67
 8 0 14 4.44 5.21
 3 5 2 24.44 4.17
 3 1 8 11.41 3.19
 2 2 5 0.87 1.54
 -1 2 -6 17.94 2.43
 4 -3 7 111.39 7.74
 3 5 1 2130.78 28.01
 4 2 6 128.52 8.59
 10 0 10 135.92 15.34
 7 4 7 84.52 10.07
 2 4 1 49.31 3.96
 8 4 11 -3.34 4.98
 4 5 5 29.83 4.73
 7 4 10 22.9 6.67
 6 -3 12 15.9 4.96
 7 -4 12 40.79 7.35
 8 -3 13 18.72 6.57
 8 -6 10 14.62 5.76
 6 -5 10 12.3 4.2
 7 5 9 236.69 15.66
 8 2 13 2.24 5.5
 4 -1 8 666.16 18.82
 6 -4 8 207.1 12.87
 3 4 3 93.24 6.41
 4 0 8 1530.43 28.52
 6 -1 10 139.59 11.29
 4 3 6 174.51 10.15
 9 6 8 -1.23 5.48
 9 -4 13 16.27 6.86
 9 5 10 2.52 6.02
 8 1 14 3.39 5.53
 6 2 12 54.02 7.84
 7 -3 13 27.2 6.53
 6 -1 13 46.04 7.18
 7 3 12 2.94 4.49
 2 3 4 1.13 1.38
 8 -1 14 1.09 4.24
 9 -5 12 -1.12 5.68
 10 -3 14 6.75 6.74
 9 -3 14 -2.41 4.17
 5 3 10 8.2 4.53
 5 5 7 3.25 3.24
 6 0 10 879.42 26.77
 3 -4 5 77.13 5.36
 6 -6 6 203.18 12.44
 2 -1 5 26.79 3.15
 10 3 13 7.21 6.45
 9 3 13 50.36 10.16
 5 2 11 19.99 4.77
 4 6 3 9.05 3.43
 5 -1 12 16.03 4.43
 10 1 14 1.43 6.53
 8 6 8 7.57 6.01
 7 0 14 16.51 5.83
 10 2 14 20.17 8.15
 8 5 10 14.45 6.18
 9 2 14 5.16 6.05
 8 -4 13 5.12 5.31
 7 4 11 62.22 9.06
 10 -1 15 7.04 6.75
 10 4 12 54.44 11.27
 9 -1 15 50.42 9.92
 9 4 12 6.41 6.78
 6 -2 13 -0.79 3.36
 7 6 7 24.32 6.37
 7 -1 14 7.68 4.9
 9 1 14 -1.27 5.41
 4 -2 8 937.33 21.87
 3 -3 6 41.56 4.31
 8 -5 12 -0.98 3.89
 6 1 13 45.15 7.38
 8 -3 14 9.55 5.71
 8 3 13 13.69 6.14
 7 -2 14 0.94 4.32
 10 -2 15 -2.78 5.72
 5 4 9 56.78 6.98
 9 -6 11 16.96 6.76
 7 1 14 3.96 5.42
 10 1 15 4.34 6.47
 7 -6 10 2.34 3.96
 9 1 15 61.02 10.55
 6 -6 9 3.83 3.71
 8 -1 15 26.86 7.59
 7 2 13 17.74 6.15
 5 1 12 18.08 4.87
 4 5 3 47.82 5.66
 9 -1 11 102.49 12.83
 6 -2 10 179.25 12.41
 8 4 12 76.2 10.78
 4 4 7 20.23 4.35
 4 -4 9 2.35 2.52
 9 6 9 -1.24 5.93
 3 -3 8 -0.75 1.59
 4 -3 10 29.47 4.55
 8 2 10 260.32 17.95
 7 2 9 98.95 10.64
 6 1 10 131.74 11.19
 -1 1 -4 48.26 3.01
 7 5 10 1.93 4.72
 7 6 8 13.07 5.81
 9 -4 14 -1.18 4.84
 8 1 15 31.05 7.88
 8 -6 11 0.92 4.01
 10 3 14 4.38 6.68
 9 -2 15 21.15 7.46
 10 -3 15 -2.73 5.62
 6 -3 13 -0.78 3.1
 9 3 14 6.55 6.41
 9 -5 13 63.2 10.38
 3 3 7 3 2.31
 6 5 9 0.77 3.51
 9 -3 15 20.78 7.22
 10 2 15 4.39 7.17
 7 3 13 29.01 7.21
 7 -3 14 0.93 3.58
 6 2 13 -0.85 3.72
 7 -1 11 280.25 16.95
 3 -1 7 1510.77 24.47
 9 1 11 104.94 13.14
 -1 2 -5 862.36 12.93
 6 3 8 110.69 10.29
 8 6 9 3.29 5.47
 9 2 15 18.41 7.67
 6 3 12 13.55 5.42
 7 -5 12 9.27 5.18
 10 -1 16 1.43 5.9
 10 0 16 73.98 12.47
 7 2 14 1.01 4.61
 8 5 11 13.55 6.17
 6 5 8 23 5.71
 9 -1 16 -1.28 5.74
 8 -4 14 62.34 9.39
 5 -4 11 15.05 4.12
 7 4 12 28.87 7.1
 6 4 11 5.89 4.37
 4 -5 8 1.73 2.2
 8 -4 10 96.96 11.28
 2 -5 2 42.08 3.01
 3 2 6 182.59 8.98
 0 -6 -5 11.41 2.08
 4 1 8 643.53 18.79
 10 -2 16 4.23 6.3
 5 -3 12 3.83 3.31
 8 3 14 5.82 5.46
 4 -2 11 11.72 3.65
 10 1 16 1.47 6.41
 5 5 8 6.68 3.77
 3 -2 9 20 3.65
 8 -3 15 7.58 5.62
 8 -5 13 2.98 5.15
 8 -2 15 13.19 6.5
 9 -2 16 13.94 7.16
 8 2 15 12.88 6.52
 5 -1 13 13.11 4.47
 9 1 16 1.32 5.12
 9 -6 12 10.73 6.5
 6 -2 14 21.21 5.65
 7 -2 15 32.86 7.16
 3 6 1 24.18 3.28
 2 4 3 14.4 2.63
 3 3 5 275.37 10.82
 2 3 3 57.22 4.42
 3 -2 7 67.62 5.44
 5 0 10 74.97 7.79
 8 -1 16 -2.29 3.96
 9 0 16 14.32 7.13
 5 6 6 12.72 4.16
 3 -6 4 6.19 2.08
 6 6 7 28.79 5.21
 5 4 10 41.27 6.36
 10 3 15 7.42 6.96
 7 -6 11 18.27 5.43
 8 0 16 -3.48 4.5
 9 5 12 5.2 6.61
 9 4 13 26.07 8.24
 9 5 11 43.27 9.68
 3 5 4 7.43 2.79
 3 -5 6 14.99 2.94
 1 -1 3 586.53 8.98
 6 -1 11 159.32 11.92
 6 2 10 171.13 12.6
 4 -5 6 55.72 5.69
 7 1 11 233.61 15.85
 1 -3 2 70.51 2.73
 7 -5 9 244.82 15.13
 3 1 7 1504.74 25.21
 7 5 7 261.58 16.72
 7 6 9 54.55 8.7
 10 2 16 7.46 6.15
 8 1 16 1.18 4.25
 5 -2 13 37.22 6.09
 5 1 13 20.19 4.99
 9 -3 16 -3.74 3.94
 6 5 10 14.23 5.22
 9 -5 14 2.3 5.95
 8 -6 12 13.17 5.54
 9 2 16 20.16 7.48
 7 -4 14 -3.63 3.63
 9 4 14 -2.66 4.41
 7 3 14 1.03 4.72
 2 -3 6 5.57 1.84
 2 -6 1 13.71 1.76
 0 4 -5 3.89 1.01
 6 4 8 192.12 13.43
 4 2 8 871.16 22.33
 4 3 7 97.64 7.81
 9 6 10 7.58 6.55
 6 3 13 -3.5 3.39
 6 -4 13 6.09 4.16
 9 3 15 30.75 8.45
 9 -1 17 48.63 9.92
 -1 -2 -6 12.39 2.44
 7 -3 15 25.69 6.59
 7 2 15 30.02 7.46
 6 2 14 19.39 5.64
 6 -3 14 -2.4 3.2
 10 -2 17 10.06 7.99
 10 1 17 3 6.35
 9 -4 15 29.99 7.94
 7 -1 16 8.07 5.62
 10 0 12 136.28 15.81
 8 -2 12 294.68 18.74
 4 5 4 107.62 8.17
 2 6 -3 48.31 3.53
 -1 -3 -5 195.88 7.16
 2 1 5 30.19 3.43
 6 -1 15 61.72 8.53
 8 4 13 2.32 6.35
 8 5 12 2.31 5.65
 9 1 17 24.34 8.22
 9 -2 17 15.53 6.97
 8 -3 16 5.55 5.97
 6 -5 12 1.44 3.65
 9 6 11 12.87 7.03
 8 4 14 63 10.15
 9 5 13 34.45 9.26
 3 -1 10 4 2.59
 3 2 9 25.92 4.29
 6 -4 10 194.68 12.75
 -1 3 -7 1291.36 17.88
 4 4 6 233.39 11.6
 6 -3 11 68.88 8.17
 8 -1 17 19.95 6.94
 7 1 16 12.55 5.73
 7 -2 16 25.87 6.89
 7 0 16 68.75 10.1
 2 -2 7 1.16 1.61
 5 -4 12 44.4 6.33
 8 3 15 9.55 5.6
 6 -2 15 0.84 3.58
 3 3 8 2.28 2.03
 10 2 17 4.56 6.8
 10 -1 17 7.29 6.68
 8 6 10 21.27 6.89
 5 0 14 14.67 4.52
 9 3 16 4.1 6.11
 5 -1 14 3.59 3.52
 4 -6 7 25.88 4
 4 6 2 202.16 10.44
 8 2 12 283.9 19.1
 0 -6 -6 387.1 9.63
 3 -4 6 76.82 5.49
 9 -4 16 12.25 6.7
 5 6 7 -3.96 2.18
 8 1 17 16.96 6.52
 7 6 10 7.87 5.28
 10 0 18 46.78 10.77
 8 -2 17 10.41 6.74
 5 3 12 3.67 3.88
 3 6 2 26.54 3.7
 9 2 17 17.88 8.37
 9 4 15 25.87 8.6
 8 6 11 2.29 5.94
 5 4 11 13.12 4.6
 5 5 9 31.26 5.63
 7 -6 12 7.31 4.51
 9 -5 15 38.66 8.97
 8 5 13 -2.37 4.58
 8 -5 14 2.03 4.29
 4 -5 9 9.49 3.19
 6 1 11 169.76 12.42
 6 3 10 69.34 8.45
 9 0 18 6.83 6.1
 6 5 11 74.44 9.27
 10 1 18 3.06 6.5
 8 -6 13 1.92 4.69
 3 1 10 3.31 2.68
 4 6 5 3.08 2.76
 5 1 14 10.54 4.26
 10 -1 18 -1.49 5.76
 7 -4 15 52.35 8.7
 6 6 9 6.64 5.04
 7 2 16 27.77 7.48
 5 -2 14 5.64 3.8
 6 3 14 3.62 4.34
 3 -2 10 28.66 4.21
 8 3 16 -1.23 4.9
 7 -3 16 0.98 4.48
 6 -6 11 3.36 3.54
 8 -4 15 -2.13 4.5
 6 2 15 -0.91 2.89
 7 4 14 1.05 4.71
 9 -1 18 8.07 6.59
 5 2 13 40.02 6.29
 7 -2 12 73.53 9.64
 -1 -1 -4 43.47 3.16
 9 1 13 117.61 13.65
 6 -1 12 131.74 11.14
 8 -4 16 51.26 9.24
 9 -2 18 -1.33 5.93
 6 -4 14 41.72 7.03
 9 5 14 -1.35 5.74
 8 2 17 1.23 6.05
 8 4 15 8.54 6.45
 6 -3 15 76.42 9.16
 7 5 12 5.1 5.29
 7 -5 14 3.55 4.51
 9 1 18 4.16 5.88
 6 4 13 4.51 4.59
 6 -1 16 65.84 8.85
 8 0 18 4.9 5.88
 8 -5 15 10.4 5.49
 5 3 9 1526.95 32.61
 6 0 12 431.77 19.33
 3 -6 3 67.78 4.7
 2 4 2 671.84 13.38
 7 3 15 24.4 7.35
 9 -3 17 20.41 7.75
 9 3 17 26.57 8.84
 6 -5 13 13.38 4.92
 9 -4 17 17.51 7.49
 6 1 16 62.83 8.91
 9 2 18 -2.81 5.26
 9 4 16 2.78 6.81
 5 5 10 1.45 2.97
 3 0 8 139.48 8.08
 8 4 10 94.54 11.62
 4 -4 8 839.88 20.01
 1 2 2 42.03 2.74
 5 -1 11 183.5 11.64
 7 -1 13 153.54 13.14
 7 6 11 11.47 5.64
 8 6 12 5.86 5.85
 6 -2 16 54.16 8.19
 5 2 14 10.82 4.37
 8 5 14 -1.21 5.28
 9 -5 16 1.2 5.59
 2 3 5 22.07 3.18
 9 -1 19 22.03 8.48
 4 -4 11 16.86 4.08
 5 -1 15 15 4.8
 5 -3 14 15.24 4.79
 5 -4 13 0.65 2.91
 7 3 16 1.09 4.37
 5 2 10 97.74 8.87
 2 -3 5 25.16 2.8
 2 5 0 124.89 5.58
 9 -1 13 116.13 13.39
 8 1 18 14.93 7.04
 5 4 12 49.39 7.16
 7 -6 13 0.83 3.81
 2 2 7 1.39 1.87
 8 -6 14 6.87 5.44
 8 3 17 6.28 6.65
 3 2 10 26.03 4.5
 9 1 19 31.16 8.84
 9 5 15 29.02 9.15
 7 -2 17 30.73 7.38
 9 -3 18 3.91 6.11
 7 4 15 78.14 10.73
 8 -1 18 3.62 5.79
 7 2 17 34.1 8.08
 5 1 15 18.03 5.6
 2 -1 6 733.82 14.73
 6 1 12 108.72 10.2
 6 -6 8 296.92 14.66
 1 4 -1 784.81 9.06
 3 2 7 60.66 5.6
 2 0 6 410.89 11.28
 5 1 11 227.22 13.15
 8 2 18 81.06 12.08
 8 4 16 36.27 9.35
 7 -3 17 38.31 8.18
 8 -4 17 8.93 6
 7 0 18 -2.18 3.94
 6 2 16 36.91 7.21
 8 -3 18 1.17 5.09
 5 -2 15 2.94 3.6
 2 3 6 3.5 2.06
 8 -1 19 2.48 5.54
 6 -4 15 2.44 3.9
 3 -3 10 21.22 3.74
 5 -5 12 1.82 3.21
 1 -2 3 362.75 6.88
 4 -1 10 487.1 16.58
 4 0 10 1365.6 27.89
 10 0 14 144.68 16.07
 6 -3 16 11.17 5.36
 8 -5 16 5.32 5.3
 6 -1 17 38.7 7.25
 9 4 17 19.95 7.93
 8 -3 17 4.56 5.34
 2 4 4 7.63 2.19
 9 2 19 2.88 6.44
 6 4 14 53.15 8.23
 9 -4 18 1.28 5.26
 8 6 13 -1.2 4.79
 7 -2 18 4.23 5.06
 4 -5 10 3.31 2.87
 7 -4 16 24 6.64
 7 6 12 5.2 4.97
 7 5 14 4.32 5.06
 3 -5 5 541.81 13.1
 7 1 13 156.3 13.51
 3 -2 8 199.72 9.25
 4 -5 7 105.82 7.26
 8 5 15 9.95 6.8
 9 -3 19 22.68 7.99
 8 -2 19 12.19 7.1
 6 1 17 28.75 6.64
 9 -1 20 2.82 5.64
 6 5 12 -1.79 3.69
 6 -5 14 4.6 3.9
 5 3 14 19.16 5.17
 5 5 11 7.54 4.12
 6 -2 17 -2.72 3.14
 4 2 13 2.6 3.37
 5 2 15 6.46 4.27
 7 3 17 41.73 8.73
 7 1 18 1.11 4.97
 3 4 8 31.65 4.38
 2 6 -1 16.87 2.53
 1 1 3 607.69 10.03
 4 -2 10 804.53 20.89
 9 5 16 -2.83 4.9
 9 1 20 5.82 6.97
 8 3 18 -1.29 5.49
 4 0 14 43.72 6.2
 9 -2 20 6.95 6.51
 7 2 18 -3.41 4.1
 6 5 13 24.12 6.21
 9 -2 19 2.71 5.58
 5 6 9 2.86 3.57
 9 3 18 -1.43 5.73
 7 4 16 23.53 7.08
 8 2 19 1.3 6.11
 5 -1 16 4.7 3.75
 2 -5 4 -0.18 1
 5 4 13 -0.79 3.45
 7 -6 14 -2.57 3.62
 6 3 16 18.5 6.23
 8 -2 14 230.07 17.03
 6 6 6 202.35 13.62
 -1 1 -5 230.69 6.92
 6 3 11 71.8 8.88
 7 -4 17 18.83 6.1
 9 0 20 17.17 7.57
 5 -4 14 9.51 3.9
 8 -4 18 47.05 9.45
 8 1 19 3.83 5.86
 6 6 11 2.66 4.85
 9 3 19 17.62 7.63
 8 -3 19 9.61 6.68
 6 2 17 3.93 4.92
 3 5 6 12.97 3.57
 8 -1 20 2.55 5.84
 5 1 16 8.2 4.99
 9 4 18 -1.46 6.36
 6 4 15 -0.97 3.75
 3 5 3 958.88 19.39
 7 -5 11 231.06 14.96
 5 -3 11 1036.85 26.06
 3 4 5 76.33 6.13
 2 -2 6 825.39 15.38
 5 0 12 203.58 12.29
 2 1 6 704.26 15.11
 7 -1 18 6.44 5.58
 7 -5 16 0.94 3.75
 8 1 20 -1.32 4.37
 8 4 17 2.57 5.45
 6 -1 18 42.14 7.72
 8 5 16 10.24 7
 6 -3 17 43.76 7.46
 9 -3 20 1.37 6.11
 7 6 13 9.67 5.67
 7 -2 19 18.6 6.74
 3 3 10 21.15 4.06
 9 -1 21 33.32 9.6
 3 -1 12 19.18 3.88
 0 -4 -4 11.62 1.95
 -1 3 -8 35.22 3.52
 -1 -2 -5 844.36 14.64
 6 -6 13 1.43 3.71
 8 -6 15 1 4.24
 5 -5 13 17.16 4.52
 6 1 18 32.92 7.05
 2 4 5 22.39 3.34
 2 -1 9 24.32 3.56
 9 1 21 40.35 10.13
 7 3 18 3.5 5.35
 8 3 19 16.01 7.43
 8 6 14 2.47 6.41
 5 5 12 0.79 3.15
 6 -2 18 65.09 9.28
 1 3 1 3921.46 23.27
 8 2 14 235 17.68
 5 -2 12 152.78 10.68
 3 -1 9 3102.3 36.98
 3 -4 7 132.44 7.14
 6 -4 12 97.37 9.37
 6 4 10 172.58 12.95
 9 -2 21 -1.43 6.05
 6 -5 15 7.97 4.36
 8 4 18 41.11 9.56
 7 -3 18 3.12 4.99
 3 1 12 18.24 4.12
 7 2 19 17.67 6.66
 8 2 20 100.91 13.25
 3 -5 8 16.76 3.27
 7 4 17 18.56 6.95
 9 -4 19 19.66 7.96
 6 5 14 6.75 4.91
 9 3 20 -1.51 6.03
 4 2 14 11.68 4.34
 8 -6 16 7.22 5.23
 5 6 10 11.98 4.6
 4 -5 11 20.95 4.01
 4 -6 6 82.03 6.14
 3 2 8 201.03 9.88
 7 -4 13 99.07 10.45
 6 -5 11 89.37 8.81
 6 0 14 290.24 16.59
 6 3 17 64.87 9.45
 9 4 19 13.5 7.93
 8 0 20 7.77 5.93
 2 1 9 25.63 3.84
 8 -3 20 -1.24 5.39
 7 -4 18 3.08 5.22
 4 -6 9 -0.43 2.31
 8 -1 21 13.15 7.55
 7 -1 20 1.15 5.01
 7 -3 19 66.86 10.1
 6 2 18 80.88 10.83
 8 -5 17 8.74 5.97
 8 6 15 1.27 5.82
 5 -3 16 12.14 4.79
 9 2 20 2.96 6.94
 6 4 16 48.35 8.36
 7 -1 15 92.16 10.87
 -1 -1 -5 214.2 7.25
 5 3 11 988.52 27.22
 2 -5 3 55.02 3.33
 5 2 12 163.74 11.47
 3 1 9 2929.45 37.14
 6 -1 14 106.89 10.25
 8 5 17 10.55 6.72
 8 1 21 17.68 7.57
 7 1 20 4.77 5.59
 5 -4 15 4.28 3.83
 8 -5 18 11.24 6.04
 9 0 22 3.02 6.23
 5 4 14 8.31 4.47
 8 -2 21 9.06 6.97
 9 2 21 7.61 7.6
 7 5 16 8.08 6.2
 3 -6 6 15.03 2.62
 6 1 14 106.91 10.63
 7 1 15 105.63 11.8
 6 -4 17 0.88 4.11
 5 -2 17 2.42 3.51
 9 -1 22 4.46 6.81
 8 3 20 2.75 5.66
 2 -2 9 1.41 2.06
 6 -4 16 69.32 9.01
 6 1 19 35.27 8.3
 7 3 19 44.68 9.43
 9 -2 22 -4.4 6.04
 8 4 19 2.73 6.4
 4 -2 15 8.47 3.74
 -1 2 -7 407.89 10.59
 2 -1 7 157.28 7.19
 9 3 21 17.04 7.89
 7 2 20 40.23 8.79
 7 4 18 1.2 5.62
 5 3 16 6.13 4.55
 6 -2 19 3.93 4.8
 5 5 13 10.74 4.95
 6 5 15 2 4.8
 5 -5 14 2.66 3.45
 7 6 14 3.33 5.08
 9 2 22 1.56 6.24
 6 6 13 1.91 4.68
 6 -5 16 1.66 3.78
 8 0 22 4.13 6.45
 5 2 17 11.5 5.23
 8 -4 20 23.1 7.77
 8 -2 16 145.32 14.46
 7 5 11 216.96 15.67
 3 4 6 57.45 5.47
 6 -6 10 298.67 14.9
 2 2 6 814.01 16.63
 2 6 -2 128.76 5.15
 1 0 4 68.95 3.63
 6 3 18 24.23 6.9
 9 -3 21 25.32 8.99
 8 -4 19 -5.91 4.25
 8 6 16 7.85 6.52
 7 -1 21 82.08 11.47
 7 -4 19 9.54 5.89
 5 0 18 -3.51 3.04
 7 -3 20 6.69 5.89
 8 5 18 5.43 6.21
 4 2 15 6.53 3.63
 5 4 15 5.21 4.83
 6 2 19 2.13 4.39
 9 1 22 -6.14 4.6
 6 -1 19 53.8 9.02
 7 -6 16 15.49 6.09
 5 -1 18 17.2 5.5
 7 1 21 71.55 11.17
 9 -1 23 36.67 10.01
 6 4 17 1.05 4.91
 8 2 21 -5.54 4.8
 5 6 11 -0.78 3.58
 0 -4 -5 2.58 1.83
 6 6 8 286.13 16.27
 -1 1 -6 21.75 2.67
 2 5 1 30.63 3.08
 1 -1 4 45.23 2.88
 7 4 13 83.91 10.77
 7 -5 13 138 12.04
 4 -3 11 223.86 11.35
 6 4 12 92.17 10.09
 4 -4 10 733.82 19.47
 7 6 15 9.18 6.37
 8 -5 19 -3.47 4.31
 7 5 17 96.69 12.45
 2 2 9 3.76 2.57
 8 -2 22 88.06 12.65
 7 -2 20 41.87 8.76
 9 1 23 28.36 9.83
 5 1 18 12.59 5.4
 4 5 11 20.03 4.9
 7 0 20 23.39 7.49
 7 -6 15 2.65 4.74
 7 -2 21 10.54 6.3
 8 3 21 19.82 7.88
 3 6 4 9.27 2.87
 3 -3 12 18.5 3.74
 6 -1 20 25.92 7.03
 7 -5 18 7.02 5.1
 4 -5 12 26.29 4.72
 1 -6 -4 0.17 1.13
 2 1 7 160.77 7.66
 3 0 10 103.4 7.46
 4 5 7 96.05 8.08
 2 -4 5 24.78 2.63
 5 -3 13 403.94 17.07
 3 -3 9 422.24 13.48
 4 6 4 50.2 5.76
 6 1 15 78.46 9.39
 3 -4 8 35.58 4.13
 7 3 20 2.5 5.3
 4 4 13 11.36 4.31
 8 4 20 28.13 8.66
 6 -3 19 6.76 5.29
 6 1 20 44.26 8.84
 8 2 22 88.58 13.17
 8 -1 22 -1.35 4.88
 5 -2 18 4.23 4.05
 7 4 19 21.1 7.75
 4 -3 15 26.95 5.17
 3 5 8 9.63 3.65
 1 2 3 374.19 8.28
 0 -4 -3 81.39 3.59
 8 2 16 152.54 14.9
 -1 -1 -6 23.93 2.98
 7 -1 17 122.97 12.76
 6 0 16 367.01 19.43
 6 -3 18 33.43 7.3
 5 5 14 4.33 4.23
 8 6 17 8.08 6.72
 6 -6 15 3.09 4.42
 8 -1 23 -1.4 5.59
 8 -4 21 1.25 6.13
 7 0 22 1.25 5.88
 5 2 18 2.78 4.04
 6 5 16 6.25 5.41
 8 -3 22 2.63 5.57
 8 5 19 -1.4 4.84
 2 -5 5 2.58 1.37
 1 1 4 52.72 3.36
 3 5 5 533.32 15.59
 7 1 17 119.93 12.69
 -1 1 -7 1341.45 19.86
 5 3 13 421.38 18.75
 8 1 23 1.45 6.47
 6 3 19 4.39 5.26
 6 -5 17 6.9 4.47
 5 6 12 18.9 5.68
 5 -5 15 4.19 3.62
 6 2 20 53.23 9.28
 7 6 16 14.25 7.01
 7 1 22 10.23 7.24
 3 3 12 10.56 3.66
 8 -3 21 24.23 7.85
 5 4 16 53.77 8.19
 7 5 18 4.95 5.66
 8 1 22 1.4 6.11
 4 3 15 27.29 5.82
 2 5 4 1.61 1.81
 7 5 13 166.71 14.62
 8 -2 18 112.76 13.16
 2 0 8 713.23 16.07
 2 -1 8 261.32 9.63
 1 -3 3 662.37 8.75
 8 3 22 7.31 7.45
 7 -2 22 15.78 6.86
 8 4 21 2.9 6.31
 7 3 21 15.53 7.54
 6 -1 21 71.27 10.58
 8 2 23 10.32 7.07
 2 -3 9 1.04 1.9
 4 5 12 26.14 5.51
 1 1 6 21.94 2.88
 1 -2 4 64.55 3.4
 3 -5 7 1171.33 19.98
 6 6 10 296.84 17.01
 3 -1 11 1330.75 25.81
 7 7 14 -1.13 5.3
 6 1 21 67.44 10.3
 7 4 20 16.71 7.6
 6 -3 20 2.01 4.61
 7 2 22 18.3 7.62
 7 -4 20 6.59 6.2
 4 4 14 49.59 7.2
 7 2 21 7.57 6.05
 5 -4 17 30.56 6.4
 8 6 18 4.16 6.64
 5 -2 19 3.55 3.55
 6 5 17 -2.17 4.72
 6 3 15 87.19 10.43
 3 3 9 420.12 14.83
 3 -6 5 110.37 5.86
 4 6 6 77.75 7.27
 7 -5 15 129.42 11.95
 2 1 8 257.29 10.1
 8 5 20 1.44 6.75
 6 6 15 1.04 4.74
 3 4 11 47.12 6.34
 8 -1 24 1.44 7.06
 3 6 6 19.55 3.99
 5 5 15 2.72 4.53
 5 3 18 1.92 3.95
 6 -2 21 -2.12 4.11
 8 -4 22 36.17 9.12
 8 -3 23 -2.71 5.73
 8 1 24 1.49 5.36
 6 3 20 9.11 5.69
 4 -3 16 30.56 5.71
 7 -1 23 34.41 8.83
 5 2 19 1.94 4.34
 3 -2 14 42.25 5.68
 8 -2 23 2.76 6
 7 6 17 18.38 7.33
 7 -1 22 4.93 5.91
 6 -6 12 159.78 11.49
 7 -3 21 27.74 7.39
 5 6 13 12.89 5
 7 -4 21 27.23 7.68
 6 4 19 4.53 5.3
 5 4 17 24.76 6.52
 2 3 9 0.45 1.89
 5 0 20 43.31 7.99
 4 -6 11 8.65 3.32
 8 -5 20 4.76 5.57
 8 4 22 34.34 9.89
 6 -2 20 53.13 8.78
 3 4 7 115.52 7.84
 2 5 2 44.81 3.83
 2 -3 7 163.69 7.13
 5 -5 16 0.73 3.18
 4 3 16 24.78 5.98
 5 -1 20 15.1 5.5
 7 3 22 1.34 5.68
 4 2 17 2.43 3.71
 5 -4 16 52.25 7.38
 3 -5 10 17.09 3.67
 7 7 15 3.51 5.35
 5 1 20 23.62 6.6
 8 0 24 -4.4 4.63
 8 -2 24 51.05 10.88
 7 2 23 8.09 6.88
 7 -5 20 3.21 4.89
 7 4 21 29.17 8.48
 6 1 22 23.32 7.47
 3 6 3 74.82 6
 3 1 11 1310.09 26.4
 4 -6 8 262.42 10.97
 3 -4 9 147.55 8.06
 2 -2 8 4444.73 38.33
 3 -2 11 50.39 5.47
 5 0 16 103.13 10.01
 5 -3 15 402.96 17.87
 4 5 13 -0.75 3.33
 7 5 19 100.83 13.06
 7 1 23 58.15 10.57
 6 -3 21 18.81 6.52
 8 5 21 10.36 7.39
 6 5 18 11.24 6.55
 7 -3 22 10.75 6.31
 4 4 15 -0.79 3.54
 5 -4 18 5.74 4.09
 7 -1 19 109.87 12.35
 1 -6 -3 137.16 4.09
 8 1 25 1.53 7.35
 8 -3 24 -1.39 5.56
 5 -2 20 60.24 8.83
 8 3 23 -3.01 6.2
 5 5 16 -0.95 3.66
 6 3 21 14.21 6.37
 6 -2 22 15.46 6.34
 7 -1 24 -2.63 4.74
 7 6 18 -3.8 4.56
 7 5 20 -1.32 5.09
 2 5 5 1.42 1.88
 7 1 24 -2.73 5.1
 5 2 20 35.43 7.64
 6 -4 19 0.95 4.36
 1 -2 6 19.67 2.59
 8 3 24 -3.09 5.12
 6 2 22 9.56 5.97
 8 -5 21 1.22 5.59
 7 -3 23 9.86 6.28
 6 4 20 59.86 10.02
 8 -4 23 9.29 7.13
 5 6 14 -0.9 4.1
 4 1 14 209.28 12.49
 2 -4 6 90.08 5.03
 7 1 19 116.27 13.02
 6 0 18 392.2 20.39
 8 -2 25 1.46 6.35
 7 -4 22 2.34 5.23
 8 4 23 1.53 7.19
 3 6 7 31.4 4.82
 4 -3 17 6.46 4.05
 6 -5 18 1.79 4.38
 5 4 18 -1.99 3.44
 8 2 25 -1.56 6.8
 3 5 10 14.98 4.42
 6 -5 19 23.25 6.49
 3 -3 14 0.56 2.6
 5 -2 16 66.23 8.18
 3 2 11 49.24 5.71
 1 -1 5 228.2 6.82
 3 0 12 358.58 14.22
 7 5 15 107.16 12.56
 0 4 -6 126.26 4.65
 2 2 8 4337.73 41.53
 4 3 17 5.05 4.03
 5 -1 21 37.45 7.63
 7 2 24 1.39 6.08
 2 4 8 1149.07 21.94
 6 -1 23 1.16 5.07
 5 1 21 29.83 6.98
 5 -3 18 2.5 4.25
 1 2 6 11.55 2.57
 5 -5 17 17.63 5.29
 7 -2 23 -1.26 4.86
 8 2 24 34.92 10.18
 8 0 26 1.55 6.57
 6 2 21 -4.61 3.82
 3 -6 8 5.23 2.16
 5 3 15 399.82 19.15
 5 2 16 79.53 9.19
 6 5 19 19.85 7.09
 8 -1 25 28.16 9.01
 4 5 14 37.75 6.71
 6 6 17 3.35 5.1
 5 -3 20 3.65 4.27
 2 -5 6 9.52 2
 4 6 11 3.49 3.88
 7 6 19 17 7.03
 6 -4 20 63.25 9.31
 6 -4 21 -2.06 4.59
 6 3 22 -2.46 4.92
 7 5 21 58.59 11.3
 7 7 16 -1.21 5.11
 5 5 17 16.82 6.17
 7 -1 25 20.44 8.06
 5 3 20 1.05 4.68
 4 1 19 41.71 7.37
 3 1 16 24.07 5.23
 3 -3 11 45.05 5.14
 8 3 25 11.15 8.12
 6 -2 23 -1.15 5.13
 7 1 25 24.02 8.36
 3 -4 13 14.4 3.77
 5 -4 19 17.17 5.42
 7 0 24 25.47 8.04
 6 -1 22 16.81 6.72
 6 2 23 -4.97 3.93
 5 2 21 12.71 5.7
 7 -5 21 58.63 9.68
 8 -2 26 34.53 9.95
 7 -3 24 1.28 5.7
 7 -2 24 3.89 5.94
 5 6 15 -0.94 5.05
 8 -1 26 -1.53 5.91
 8 2 26 17.68 8.65
 6 4 21 8.54 6.45
 5 4 19 12.48 5.69
 4 -2 17 3.65 3.72
 7 4 22 6.86 6.99
 1 4 2 18.59 2.29
 2 6 1 9.29 2.53
 8 -2 20 106.84 13.59
 7 3 24 1.43 6.23
 7 7 17 13.74 7.47
 8 -3 25 1.43 5.9
 4 6 12 68.73 8.21
 6 7 15 8.49 6.08
 7 4 23 25.53 9.18
 7 -2 25 6.71 6.57
 5 0 22 13.67 6.57
 4 -3 18 1.52 3.39
 6 -5 20 3.87 4.42
 7 3 23 5.53 6.02
 4 -2 19 -1.63 3.45
 4 3 13 74.53 8.04
 6 6 12 166.89 13.67
 2 3 7 161 8.26
 5 -1 17 143.71 11.87
 1 3 2 70.57 3.67
 4 -1 15 164.79 11.35
 3 -2 12 92.56 7.44
 6 -1 24 19.39 7.47
 4 3 18 0.89 4.06
 5 1 22 7.54 5.6
 6 1 24 7.56 6.55
 4 2 19 8.09 4.49
 6 1 23 2.42 5.42
 8 1 26 -3.16 4.73
 6 5 20 8.5 6.75
 7 -5 22 -1.15 5.11
 2 -4 9 2.39 2.08
 7 6 20 -1.35 5.88
 3 3 15 22.57 5.18
 1 1 5 227.78 7.37
 3 4 9 141.57 9.12
 5 1 17 144.48 12.04
 3 -4 10 53.36 5.35
 3 5 7 1144.62 24.11
 7 0 26 12.91 7.03
 6 -3 23 4.52 5.41
 7 5 22 -5.64 5.27
 7 -4 23 21.8 7.74
 6 -3 22 5.43 4.97
 5 5 18 -3.11 4.14
 2 4 9 6.7 3.13
 2 5 6 18.95 3.15
 4 4 17 -3.52 3.63
 5 -2 21 13.57 5.81
 6 -4 22 22.46 6.58
 2 -3 11 28.28 4.04
 6 4 22 20.3 7.5
 6 2 24 6.46 6.19
 2 -1 13 47.46 5.79
 2 3 11 27.33 4.55
 5 -2 22 12.18 5.56
 2 1 13 38.53 5.59
 4 4 12 190.26 12.16
 4 1 15 144.94 10.98
 2 5 3 54.4 4.4
 2 -3 8 148.29 7.15
 6 -6 14 118.93 10.68
 5 6 16 7.88 5.11
 7 7 18 -2.58 5.9
 7 2 25 1.44 6.77
 7 3 25 8.87 6.77
 5 4 20 23.94 6.96
 7 -4 24 1.25 5.87
 6 7 16 9.94 6.6
 7 4 24 2.94 6.56
 7 -1 26 4.23 7.19
 4 6 13 -0.78 3.31
 3 2 12 98.28 8.18
 7 -2 26 -2.78 6.21
 7 2 26 5.98 6.51
 3 -4 14 3.3 2.8
 1 1 8 -0.35 1.53
 1 -1 8 0.63 1.61
 6 1 25 20.98 7.87
 6 -1 25 23.97 8.27
 6 5 21 30.31 8.65
 4 3 19 58.95 9.07
 6 6 19 1.21 5.39
 3 -6 9 5.35 2.3
 6 0 24 56.76 10.25
 6 -2 24 13.13 6.42
 3 6 9 6.28 3.46
 3 -5 12 23.64 4.4
 3 3 11 47.88 5.85
 7 6 21 2.8 7.39
 7 -5 23 47.43 9.6
 7 5 23 16.05 7.98
 6 3 24 -2.67 5.33
 6 -3 24 1.18 5.27
 7 1 27 33.41 9.72
 3 2 17 10.73 4.4
 7 -1 27 46.89 10.86
 5 5 19 15.22 6.51
 7 1 26 7.31 7.31
 4 -5 16 0.66 3.02
 3 3 16 -2.26 2.61
 2 5 7 32.87 4.51
 3 -1 13 115.73 8.54
 4 3 14 88.07 8.94
 3 1 13 125 9.18
 2 0 10 957.36 20.45
 1 -2 5 886.31 13.06
 7 -3 25 17.18 7.69
 5 -5 19 22.87 5.73
 5 3 22 1.15 5.14
 6 4 23 6.62 7
 2 2 13 12.17 3.84
 4 -1 19 49.61 7.75
 6 -2 25 -2.49 4.82
 2 -2 13 12.73 3.38
 7 3 26 -4.61 4.85
 5 2 23 8.14 5.7
 5 6 17 6.21 5.36
 3 0 18 0.76 3.8
 7 -3 26 1.37 5.48
 5 -2 23 5.33 5
 5 -1 22 14.44 5.92
 4 1 21 57.15 8.88
 2 -5 7 27.55 3.11
 4 -1 21 73.89 9.64
 5 2 22 21.06 6.74
 6 7 17 5.77 5.75
 5 4 21 -1.14 4.84
 4 5 16 7.92 4.89
 4 0 16 273.3 14.87
 0 4 -7 31.59 2.96
 1 3 3 678.8 11.87
 5 -3 17 582.88 22.25
 6 0 20 273.43 18.04
 7 -4 25 14.33 7
 5 -4 21 1.89 4.43
 7 2 27 7.76 7.44
 3 1 18 13.37 4.78
 2 3 12 45.58 5.83
 4 6 14 15.76 5.36
 3 -1 18 17.87 5.16
 6 0 26 95.42 12.96
 5 0 24 24.33 7.42
 6 3 23 12.78 6.39
 4 -4 17 -0.71 2.55
 5 -5 18 -1.61 3.1
 2 4 6 80.82 5.92
 4 -1 16 206.48 12.83
 2 -1 10 319.6 11.71
 6 5 22 -2.64 4.57
 7 6 22 5.83 6.17
 6 6 20 101.14 12.86
 6 -5 21 39.32 7.98
 3 4 15 30.79 5.95
 5 1 24 3.56 5.43
 4 3 20 12.89 5.52
 5 -1 24 9.1 6.01
 5 -1 23 6.48 5.4
 4 2 21 1 3.89
 7 -5 24 -3.71 5.08
 3 6 10 20.87 4.54
 4 -3 20 10.25 4.67
 6 3 25 40.33 9.93
 3 6 5 116.48 7.86
 2 6 0 500.2 10.56
 3 4 10 49.6 5.96
 4 1 16 177.72 12.16
 7 1 28 11.04 7.88
 7 -1 28 -1.52 6.08
 5 5 20 3.42 5.34
 4 5 17 38.19 7.73
 5 -4 20 23.41 6.29
 6 4 24 22.18 8.31
 5 3 23 72.66 10.83
 6 2 26 15.53 7.06
 5 -3 22 1.01 4.02
 3 2 18 13.15 4.86
 4 4 19 11.87 5.59
 1 2 8 1.91 2.05
 4 0 22 8.01 4.69
 6 -2 26 18.28 8.04
 5 6 18 -2.18 4.87
 5 2 24 14.69 6.82
 0 -2 -3 0.81 1.14
 2 -4 7 94.56 5.52
 6 -4 18 96 10.64
 3 -2 13 89.83 7.54
 4 -6 10 282.12 11.93
 2 3 8 141.42 8.13
 6 7 18 13.3 6.92
 6 -4 24 21.09 7.58
 7 4 26 7.94 7.61
 5 -5 20 0.9 3.68
 7 -3 27 20.04 8.45
 3 -2 18 14.72 4.77
 6 -4 23 4.47 5.11
 5 1 23 6.76 5.4
 6 2 25 -5.39 4.47
 5 4 22 -7.21 3.18
 4 -5 17 32.5 6.46
 4 1 22 67.82 9.8
 7 0 28 -1.55 6.74
 4 -3 19 70.7 8.64
 4 -1 22 54.92 8.77
 4 -4 19 8.04 4.61
 7 -4 26 12.22 6.91
 7 -2 27 4.34 7.65
 7 -2 28 1.5 5.42
 6 -1 26 6.6 6.33
 1 -2 8 2.82 1.93
 3 -6 10 19.97 3.62
 4 6 15 7.06 4.66
 3 -5 9 1870.98 27.25
 2 1 10 337.5 12.54
 1 0 6 218.34 7.56
 7 -5 17 110.84 11.79
 5 3 17 562.39 23.61
 6 6 14 124.54 12.49
 5 -4 22 2 4.57
 6 5 23 1.38 6.16
 2 4 11 14.79 3.73
 6 6 21 3.96 5.74
 7 4 25 1.52 6.09
 6 -5 22 5.28 5.27
 2 3 13 7.46 3.29
 6 -1 27 2.77 6.04
 7 5 24 1.52 6.07
 5 1 25 36.29 8.76
 3 4 16 29.89 6.4
 5 -1 25 21.62 7
 2 6 4 8.85 2.49
 1 6 -7 0.31 0.85
 6 3 26 5.84 6.36
 6 -5 23 3.33 4.95
 7 1 29 16.46 8.71
 5 5 21 1.2 4.96
 3 5 14 3.77 3.37
 7 3 27 17.6 8.46
 6 4 25 -1.45 5.22
 4 5 18 -2.97 3.7
 5 7 16 -2.07 4.51
 6 1 26 12.35 6.58
 4 -2 22 0.97 3.88
 6 -3 26 10.35 7.43
 6 2 27 -1.47 6.08
 7 3 28 1.66 6.86
 2 -3 13 5.13 2.66
 4 -2 16 189.87 12.13
 3 -4 11 49.28 5.35
 2 -6 2 113.26 3.75
 1 -1 6 25.08 2.88
 6 7 19 1.26 4.71
 5 6 19 1.15 4.86
 6 -2 27 4.09 5.79
 3 2 19 2.63 3.92
 2 -4 11 10.26 2.89
 3 3 18 1.73 3.67
 7 -3 28 -2.98 5.57
 5 4 23 -1.26 4.19
 6 -3 25 29.58 8.07
 6 -4 25 3.68 5.47
 5 -3 24 4.47 5.24
 1 0 10 0.43 2.05
 6 1 27 4.32 7.2
 4 1 23 20.68 6.8
 5 -2 25 1.18 5.02
 5 -2 24 6.75 6.05
 3 -2 19 9.48 4.54
 0 2 -3 0.99 0.83
 1 -3 4 41.48 2.66
 6 4 18 107.95 12.23
 4 2 16 156.02 11.85
 2 -2 10 3467.19 37.85
 7 -2 29 -1.57 6.45
 4 6 16 71.3 9.45
 6 6 22 44.17 10.31
 7 2 28 12.93 8.4
 2 5 9 3.67 3.19
 4 -2 21 -1.83 3.29
 6 1 28 -3 4.97
 5 0 26 7.68 6.52
 3 -3 18 2.94 3.81
 5 -4 23 3.16 4.71
 1 1 10 10.77 3.11
 6 -1 28 4.33 6.28
 3 -5 14 3.89 3.09
 7 2 29 -1.68 6.52
 0 -2 -5 22.51 2.94
 5 1 19 154.59 13.09
 1 2 5 915.31 15.51
 0 4 -8 1879.14 22.19
 5 1 26 3.92 5.7
 4 3 22 12.2 6.46
 3 4 17 51.57 7.92
 2 3 14 2.67 3.19
 2 -2 15 7.85 3.19
 4 2 23 1.12 4.2
 5 5 22 7.56 5.63
 1 -1 10 8.7 2.81
 6 -5 24 -1.16 4.16
 4 5 19 -3.14 3.62
 6 2 28 36.82 10.06
 5 3 25 102.42 13.36
 1 4 4 -0.27 1.34
 3 -6 11 34.91 4.56
 0 -4 -6 126.21 6.56
 7 -5 19 110.04 12.12
 4 -1 17 101.12 9.66
 6 7 20 9.21 6.69
 7 -1 29 11.13 7.94
 6 -3 27 -2.7 5.39
 5 6 20 25.22 7.58
 4 -2 23 -1.03 3.69
 4 4 21 8.82 5.51
 5 2 26 10.76 7.11
 5 4 24 9.24 6.98
 4 0 24 23.42 6.78
 5 3 24 -1.27 5.54
 3 2 20 25.16 6.39
 6 -4 26 30.64 8.35
 3 -6 7 34.71 3.78
 4 1 17 112 10.33
 2 2 10 3443.27 40.75
 1 4 1 764.5 10.88
 3 -3 13 158.14 9.77
 6 0 28 83.67 13.04
 6 6 23 2.87 6.07
 6 5 25 2.99 6.68
 5 -2 26 1.24 5.53
 2 -3 14 2.78 3.04
 4 6 17 11.86 5.66
 5 -5 22 2.98 5.14
 4 -1 24 39.4 8.11
 6 1 29 37.34 9.96
 6 -2 28 17.05 7.91
 3 -2 20 25.23 5.88
 4 2 22 19.21 6.22
 2 5 10 50.04 6.22
 2 4 7 108.4 7.08
 2 -1 11 91.32 6.91
 0 4 -9 38.61 4.03
 2 1 11 101.59 7.55
 1 -6 -5 118.83 5.61
 6 0 22 109.79 12.58
 3 -4 12 61.56 6.18
 4 0 18 607.42 22.83
 5 -3 19 526.49 22.37
 6 -1 29 26.98 9.36
 4 -4 21 1.81 4.33
 6 3 28 7.87 7.21
 4 -5 19 -2.4 3.82
 6 4 26 33.15 10.32
 4 3 23 -9.32 3.49
 2 6 5 3.83 2.38
 2 4 13 0.66 2.96
 3 4 18 -4.56 3.16
 5 5 23 -2.63 5.57
 5 -1 27 56.41 10.65
 6 4 27 -4.69 5.41
 5 2 25 1.29 5.75
 5 7 18 2.28 6.11
 4 2 24 16.5 6.46
 6 7 21 -2.73 5.1
 6 5 24 2.88 6.28
 5 -5 21 2.84 4.62
 4 5 20 -2.2 3.64
 1 -5 -4 7.93 2.02
 1 -5 -3 19.8 2.45
 5 -1 19 182.32 13.86
 2 -4 8 1150.25 19.21
 4 -1 18 180.29 12.76
 5 3 26 9.7 6.93
 3 5 16 11.99 5.06
 5 6 21 6.27 6
 6 3 27 4.55 6.95
 5 -1 26 1.26 5.33
 4 -1 23 20.8 6.58
 2 -5 9 2.04 2.1
 6 -3 28 2.8 5.42
 4 4 22 26.65 7.68
 5 2 27 2.81 6.12
 5 4 25 11.03 6.75
 2 6 6 19.94 3.81
 6 -2 29 -1.48 5.52
 1 -5 -5 7.74 2.32
 5 -4 24 6.63 5.83
 6 6 16 109.65 12.42
 3 2 21 9.87 5.03
 6 6 24 32.76 9.97
 3 3 20 23.38 6.46
 6 5 26 3.11 6.59
 4 1 25 68.44 10.67
 6 0 30 55.4 11.63
 4 1 24 33.15 8.16
 6 2 29 1.59 6.75
 3 -1 20 3.41 3.91
 4 -1 25 49.42 9.19
 5 1 27 68.29 11.67
 1 3 4 43.87 3.56
 4 1 18 181.45 13.22
 3 5 9 1816.21 32.24
 5 -5 23 1.04 4.27
 6 3 29 6.53 7.48
 3 -4 18 2.19 3.49
 5 1 28 7.14 6.39
 4 -3 22 12.51 5.27
 2 5 11 43.52 6.09
 5 7 19 78.5 11.61
 3 1 22 7.07 4.73
 6 4 28 21.12 9.32
 5 -4 25 3.47 5.29
 6 7 22 12.8 7.23
 6 -5 25 5.69 5.08
 4 -4 22 21.98 6.25
 3 4 19 26.16 7.37
 5 -1 28 2.74 5.13
 4 5 21 5.78 5.53
 4 -5 20 -0.85 3.48
 5 3 19 484.31 23.01
 2 -2 11 90.06 6.76
 2 -3 10 51.36 4.92
 2 0 12 57.75 5.93
 6 2 30 4.96 7.58
 5 6 22 -1.31 5.23
 3 -3 20 18.37 5.14
 1 0 12 -0.52 2.03
 3 6 14 3.21 3.75
 3 -1 22 14.42 5.18
 1 4 6 12.94 2.87
 2 -4 13 1.54 2.29
 3 1 20 3.59 4.31
 5 -3 26 -4.89 3.66
 4 4 23 -1.22 4.71
 6 -5 26 1.25 5.15
 2 1 18 72.34 8.85
 5 2 28 8.78 7.32
 6 -1 30 13.24 6.9
 4 -5 18 0.75 3.76
 1 1 12 9.26 3.22
 2 6 7 35.12 4.83
 2 -6 4 5.94 1.32
 1 -4 4 1.41 1.08
 2 2 11 93.9 7.53
 4 -2 18 468.71 19.71
 6 -2 30 13.8 8.11
 6 6 25 -3.09 4.88
 6 5 27 12.9 8.67
 4 -2 25 3.4 4.67
 6 -4 27 -5.02 3.96
 3 3 21 4.12 5.04
 4 6 19 6.57 5.68
 4 -3 24 8.54 5.22
 4 1 26 26.5 7.98
 6 -4 28 16.58 7.92
 6 1 31 13.42 8.71
 4 -3 23 5.07 4.53
 1 -1 7 1413.51 20.16
 4 2 18 459.11 20.56
 4 -4 16 181.25 11.79
 6 1 30 6.46 7.91
 4 -1 26 41.09 8.88
 1 -1 12 7.14 2.74
 6 3 30 -5.09 6.11
 6 -1 31 1.62 7.04
 5 -2 27 -3.88 4.84
 5 1 29 22.3 8.79
 5 5 25 5.72 7.15
 2 5 12 4.62 3.22
 5 -5 24 3.27 4.98
 4 3 25 1.28 5.59
 3 -2 22 -0.95 3.28
 4 -2 24 9.71 5.71
 3 4 20 48.1 8.43
 5 6 23 -2.73 4.72
 4 5 22 13.33 6.4
 3 -4 19 24.17 5.56
 2 -1 12 204.76 10.45
 1 1 7 1371.78 20.92
 2 3 10 54.73 5.77
 2 1 12 210.72 11.06
 4 -6 12 70.11 6.71
 5 -1 29 31.44 8.92
 6 2 31 -1.71 6.17
 5 -4 26 6.04 6.5
 3 6 15 29.82 6.13
 2 -3 16 0.65 3.65
 3 5 18 1.93 4.62
 4 -4 23 -2.01 3.76
 5 0 28 2.79 6.97
 1 3 10 3.08 2.71
 2 3 17 57.25 7.97
 4 4 24 10.22 6.38
 5 4 27 4.5 6.54
 4 -5 21 5.37 4.63
 3 -3 21 0.89 3.44
 6 -3 29 2.91 6.97
 6 -3 30 -4.54 5.86
 2 1 19 49.37 7.47
 4 4 16 178.64 13.26
 3 -5 11 925.49 20.74
 1 -3 5 216.79 6.5
 6 -5 27 6.53 6.24
 5 -2 28 12.8 5.86
 4 6 20 72.66 10.92
 4 -2 26 75.18 10.99
 3 3 22 4.36 4.87
 1 1 13 21.37 4.48
 3 2 23 18.76 6.34
 2 -4 14 2.79 2.73
 3 0 22 36.24 7.33
 4 -3 25 5.62 5.73
 5 4 26 -1.44 5.92
 6 -4 29 1.43 6.24
 5 -2 29 -1.41 6.14
 5 -3 28 6.68 6.93
 4 3 24 22.05 7.45
 2 -2 12 788.59 19.81
 5 7 20 4.98 5.69
 5 7 21 63.67 11.07
 5 0 30 16.68 8.3
 5 3 28 1.51 6.21
 5 5 26 4.47 6.82
 5 1 30 -3.1 6.19
 4 3 26 -1.34 5.02
 3 0 24 3.28 4.51
 6 -2 31 -3.19 5.52
 5 6 24 1.42 6.51
 5 5 24 1.37 6.58
 3 4 21 5.4 4.83
 4 5 23 13.96 6.82
 1 -1 13 21.16 4.24
 2 2 19 16.79 5.66
 3 6 16 7.24 4.77
 4 2 27 -4.07 4.07
 4 2 25 3.72 5.68
 3 -2 23 21.05 6.41
 2 6 2 137.34 6.53
 2 2 12 779.57 21.08
 3 2 16 108.16 9.63
 6 6 18 107.95 12.69
 5 3 29 94.07 14.19
 4 4 25 -1.33 5.16
 6 0 32 8.07 8.07
 5 4 28 -1.56 6.41
 2 3 18 25.21 6.89
 6 4 29 -15.14 5.32
 4 2 26 98.58 12.9
 3 -2 21 10.71 4.72
 5 2 30 26.92 9.23
 3 -1 24 2.14 5.03
 2 -5 11 43.26 4.86
 5 2 29 -3.06 6.11
 2 6 9 13.9 3.92
 3 -3 22 -2.82 3.75
 4 6 21 4.82 5.77
 1 4 8 12.24 3.33
 4 5 15 69.8 8.86
 4 0 20 290.57 16.96
 1 3 5 203.2 7.84
 5 -3 21 183.58 14.29
 1 0 8 135.52 7.19
 5 3 21 191.72 15.83
 3 -6 14 2.18 2.97
 3 3 23 35.45 8.24
 4 -1 27 -2.53 3.58
 3 2 24 44.02 8.51
 4 -2 27 -1.25 5.14
 4 1 28 55.11 10.76
 1 1 14 8.31 3.56
 4 7 18 38.92 8.69
 5 7 22 1.35 5.87
 2 -2 19 10.31 4.95
 4 -1 20 110.83 10.79
 3 -1 17 1049.37 27.79
 3 1 17 992.68 27.85
 5 -2 30 24.88 8.27
 5 5 27 16.99 9
 4 -1 28 9.25 6.86
 5 6 25 2.95 6.42
 3 2 22 7.32 4.9
 4 1 27 5.29 6.47
 5 -1 30 14.08 7.18
 3 -1 23 12.23 5.58
 3 4 22 9.07 6.21
 3 6 17 -0.96 4.57
 5 3 30 1.62 7.79
 3 5 20 11.79 5.76
 4 2 28 110.28 14.14
 2 4 17 43.8 7.43
 1 -3 10 7.7 2.77
 1 -2 7 402.75 10.79
 1 2 7 421.97 12.19
 0 -2 -2 16 1.64
 5 -1 31 -3.09 5.56
 5 -5 26 -1.18 5.01
 3 -2 24 26.37 7.45
 1 -1 14 9.63 3.51
 5 -4 28 5.24 6.27
 2 3 19 1.85 3.92
 1 3 12 20.63 4.58
 5 2 31 1.64 6.97
 5 -5 25 1.14 5.08
 4 -4 24 26.43 7.16
 5 1 31 -3.21 5.56
 4 6 22 11.34 6.29
 4 -4 25 -3.33 4.14
 4 -5 22 8.48 4.7
 5 -3 29 74.9 12.15
 4 2 20 152.56 13.26
 4 -2 20 170.98 13.13
 2 1 21 34.48 6.97
 5 -4 27 -2.52 5.19
 3 1 23 21.3 6.9
 1 2 14 8 3.4
 4 -5 23 6.93 4.84
 4 7 19 5.67 5.76
 3 2 25 -3.65 4.55
 5 7 23 16.83 7.91
 2 -5 12 9.75 3
 4 1 29 15.79 7.73
 2 -6 5 1.65 1.3
 1 1 15 33.57 5.89
 3 1 24 1.12 4.35
 4 -3 27 1.23 5.62
 4 4 18 370.87 19.55
 4 -4 18 369.89 17.5
 2 0 14 427.75 16.51
 2 4 10 871.19 21.89
 2 6 3 53.55 4.59
 4 -3 26 -2.35 4.39
 2 -1 21 39.13 7.16
 5 1 32 -1.67 6.45
 4 5 25 31.73 9.45
 4 -1 29 6.9 6.01
 3 6 18 -6.05 4.5
 2 2 21 30.77 7.09
 3 1 26 1.24 5.67
 2 6 11 49.54 6.54
 2 1 14 234.06 12.38
 2 -1 14 212.34 11.49
 4 4 27 -1.45 5.41
 5 -1 32 1.6 5.99
 5 -3 30 -6.81 5.09
 2 3 20 3.91 4.48
 1 3 13 23.51 4.75
 5 -5 27 12.34 6.39
 1 -1 15 24.65 5.06
 4 6 23 13.14 7.06
 5 2 32 -3.4 7.01
 1 4 10 2.73 2.56
 5 -4 29 2.73 5.93
 3 -4 20 24.88 6.25
 3 -1 26 4.73 5.91
 4 -4 26 86.91 11.45
 4 7 20 23.71 7.57
 3 -4 22 0.93 4.14
 3 3 25 2.51 5.62
 1 -4 6 11.79 2.21
 2 1 22 54.67 8.94
 2 -4 10 835.92 18.34
 5 7 24 -2.91 6.16
 3 -3 23 44.58 8.16
 3 -3 24 -5.21 4.16
 4 0 30 17.57 7.46
 1 0 16 37.62 6.39
 4 1 30 2.99 6.69
 5 -2 31 4.56 6.44
 4 -5 24 -1.04 4.63
 4 -2 29 -1.36 6.22
 1 1 16 0.73 3.43
 5 5 29 3.32 7.59
 2 5 16 2.55 4.48
 1 -2 14 8.9 3.7
 5 6 27 6.35 7.26
 5 0 32 -3.08 5.34
 3 6 19 -2.12 3.82
 4 -3 28 2.57 5.73
 2 -5 13 21.26 4.25
 1 4 3 844.19 14.14
 4 5 26 -1.44 6.58
 4 3 29 13.65 8.44
 5 -3 31 23.91 9.32
 5 1 33 -3.44 6.89
 3 4 24 8.74 6.48
 2 -1 22 50.16 8.18
 3 5 22 -1.18 4.87
 5 4 30 -1.67 6.47
 5 4 29 -4.83 5.58
 2 6 12 22.71 5.14
 2 -1 19 46.77 7.21
 2 4 19 -1.93 3.48
 4 3 27 -1.4 5.59
 5 3 32 -1.74 6.97
 4 4 26 70.78 12.17
 4 2 30 36.77 9.93
 4 3 28 1.46 6.01
 4 4 28 90.28 13.62
 5 4 31 -1.73 6.69
 1 5 4 11.46 2.43
 5 3 31 25.28 9.07
 3 0 26 -1.21 4.35
 5 5 28 -8.01 5.3
 1 3 14 1.4 3.12
 2 3 21 12.38 5.55
 4 6 24 4.11 5.79
 3 -5 20 9.79 4.67
 2 -3 12 41.45 4.95
 5 -1 33 6.63 7.94
 3 -2 26 26.77 7.26
 5 -2 32 -2.98 5.77
 1 -1 16 0.69 3.32
 3 -2 25 -1.11 4.58
 4 7 21 4.95 6.53
 5 -5 28 1.28 5.99
 5 -4 30 1.41 6.46
 3 3 26 6.58 6.17
 1 -3 12 21.8 4.08
 2 -6 6 18.84 2.44
 3 -4 21 4.39 4.21
 2 1 23 1.07 4.27
 4 2 29 1.47 6.43
 2 -1 20 60.89 8.44
 3 2 27 -7.99 5.65
 3 -4 23 -2.94 4.14
 4 5 24 7.94 6.61
 1 5 5 13.99 2.8
 1 5 -5 -1.19 0.94
 1 3 6 74.07 5.26
 4 1 20 90.7 10.48
 2 5 17 0.9 4.03
 3 -3 25 8.77 5.13
 2 -3 20 2.51 4
 3 6 20 7.81 6.39
 4 -2 30 14.13 7.6
 2 1 20 51.48 8.23
 4 -5 25 14.12 6.22
 4 5 27 10.46 6.84
 5 2 33 -1.66 4.99
 4 3 30 -3.15 6.1
 3 4 25 6.52 6.65
 3 5 23 63.14 10.49
 5 -2 33 9.78 7.81
 3 3 24 -1.2 4.16
 4 -3 29 42.77 9.9
 1 4 12 5.74 3.19
 2 -5 14 -1.1 2.04
 2 -6 3 47.82 2.68
 3 3 17 92.32 9.78
 5 -3 32 10.83 8.31
 5 6 26 -3.06 6.3
 4 -1 31 -2.98 5.78
 2 2 23 -1.1 4.41
 4 2 31 -3.19 6.17
 3 0 28 22.47 7.93
 4 4 29 10.93 7.32
 3 1 28 8.12 6.9
 4 6 25 8.54 7.78
 2 3 22 -1.09 3.92
 4 -1 30 8.62 6.58
 3 4 23 -1.19 4.46
 4 7 22 -3.88 5.15
 3 2 26 24.17 7.52
 1 5 6 31.9 4.19
 3 -2 27 -7.32 5.03
 1 1 9 2975.36 35.3
 5 -3 23 94.43 11.31
 4 -4 27 -3.63 4.83
 3 3 27 61.8 10.9
 5 -5 29 13.29 7.01
 2 0 24 8.76 5.14
 3 -1 28 5.18 5.79
 4 1 31 5.88 6.41
 1 -3 13 30.27 4.89
 2 5 18 25.76 6.39
 3 2 28 1.39 6.05
 3 6 21 10.52 5.95
 5 -4 31 2.93 6.02
 4 1 32 3.22 6.64
 2 -3 21 6.2 4.15
 1 -4 8 12.14 2.61
 2 -6 7 28.03 3.02
 3 -5 13 291.41 12.75
 1 -3 6 75.01 4.34
 2 5 8 49.29 5.51
 1 -1 9 2874.91 33.39
 4 -2 31 -2.94 5.08
 3 5 24 3.88 5.63
 3 4 26 -6.8 4.3
 1 -2 16 0.68 2.97
 2 4 21 3.22 4.43
 2 2 24 72.85 10.53
 2 -2 23 -1 4.58
 4 6 26 19.2 8.59
 4 -1 32 4.64 7.09
 2 3 23 11.41 5.7
 2 -5 15 -1.76 2.81
 1 5 3 16.59 2.46
 4 2 32 6.59 7.18
 3 1 29 84.36 12.89
 4 7 23 -4.02 5.83
 4 -4 28 82.35 11.55
 2 -2 21 34.98 6.88
 3 -2 28 6.35 6.48
 2 5 19 3.02 5.02
 2 6 15 6.6 4.65
 1 5 8 36.34 4.87
 2 1 25 22.34 7.15
 1 -3 14 -1.75 1.65
 2 2 14 87.22 8.2
 3 1 19 802.05 26.7
 2 -2 14 92.26 7.87
 3 -1 19 808.73 26.24
 2 1 15 73.11 7.68
 3 6 22 -1.22 4.55
 3 -1 29 94.33 12.99
 4 -5 26 1.07 5.24
 4 0 32 -6.31 4.73
 1 4 14 7.27 3.77
 4 1 33 21.6 8.95
 4 -4 29 3.92 6.38
 3 -4 25 4.3 4.79
 4 5 29 1.6 6.96
 4 -3 30 7.88 5.71
 2 -3 22 6.52 4.26
 2 4 22 -3.37 4.05
 3 -3 27 70.52 10.81
 4 3 21 100.14 11.54
 4 3 32 3.37 6.73
 2 2 25 1.21 5.53
 4 -5 27 3.53 5.62
 4 -2 32 1.52 6.6
 2 -1 25 16.82 6.03
 4 7 24 5.56 7.2
 2 3 24 -1.19 5.19
 4 4 31 -3.34 6.87
 2 -2 24 65.06 9.72
 4 -3 31 1.44 5.91
 2 -3 19 1.57 3.59
 2 -2 22 20.88 6
 4 -1 33 7.99 7.49
 3 1 30 -1.46 6.68
 3 0 30 17.12 7.94
 2 -5 16 6.89 3.64
 2 6 16 50.64 7.93
 2 2 22 30.36 7.18
 2 5 20 1.05 4.94
 1 2 19 52.37 8.66
 3 -4 24 7.2 5.33
 2 -6 -4 6.76 2.27
 1 -4 -4 0.82 1.79
 1 5 -4 -0.43 0.74
 1 -4 3 892.48 9.09
 2 -1 15 87.35 7.91
 4 -3 21 83.82 9.76
 4 4 30 27.49 9.96
 2 -1 23 1.02 4.2
 3 -3 26 -1.15 5.13
 3 7 19 78.66 10.68
 4 3 31 14.68 7.99
 3 3 29 20.69 8.49
 3 6 23 10.15 7.05
 2 1 26 25.76 9.1
 3 -5 23 47.6 8.11
 3 2 30 8.96 7
 1 1 20 5.54 4.23
 1 0 20 -0.9 3.36
 1 5 10 9 3.77
 1 -4 10 2.34 2.3
 4 4 20 176.86 14.64
 4 5 28 -10.85 4.1
 3 5 26 -2.79 5.91
 4 5 30 3.3 7.37
 1 3 18 1.77 4.5
 3 4 28 10.25 6.38
 4 0 34 21.84 9.2
 3 -4 26 7.85 5.48
 4 -4 30 6.76 6.47
 3 -3 28 6.22 6.21
 4 3 33 1.73 7.95
 2 -1 24 34.26 7.72
 2 1 24 19.1 6.55
 2 -6 9 6.63 2.25
 4 -2 33 7.83 7.66
 4 6 28 23.64 9.57
 4 7 25 5.75 6.72
 2 6 17 6.46 4.32
 4 2 33 30.52 8.94
 2 -1 26 29.3 8.28
 3 -2 29 1.25 5.29
 3 -5 22 1.82 4.15
 1 4 -8 13.19 2.87
 1 3 7 1353.32 22.91
 0 -2 -4 1211.53 17.07
 2 -5 8 47.59 4.28
 4 4 32 3.44 7.88
 3 3 28 7.13 7.55
 4 -5 28 3.66 6.2
 4 2 34 14 8.92
 2 5 21 25.43 7.32
 4 -3 32 4.45 6.95
 1 2 20 50.52 8.36
 3 7 20 -1.13 4.63
 2 -5 17 -0.66 2.81
 3 4 27 8.47 8.22
 3 6 24 2.64 5.9
 3 3 30 -3.07 6.5
 3 2 29 -1.44 4.99
 1 -3 16 27.99 5.69
 3 0 20 83.72 9.47
 1 2 9 382.23 13.31
 2 4 12 127.73 9.57
 0 -2 -6 445.02 12.41
 2 1 27 5.12 5.58
 4 -1 34 -1.65 5.7
 3 -2 30 2.74 6.57
 3 2 31 -6.19 5.58
 2 4 24 12.3 6.15
 3 -5 24 1.99 4.77
 4 5 31 -5.11 4.81
 3 -1 30 5.59 6.98
 3 4 29 1.52 6.07
 4 6 27 6.1 7.14
 1 5 12 41.73 6.07
 4 1 34 3.43 7.85
 2 -3 24 -5.15 3.85
 0 2 5 24.46 3.03
 5 7 17 145.68 13.96
 3 5 15 311.06 16.74
 1 -5 -2 71.5 3.48
 1 -2 9 386.46 12.28
 3 3 19 134.23 12.29
 5 -3 25 125.12 13.72
 1 -3 7 1344.39 19.59
 0 2 -8 943.95 18.51
 4 7 26 13.4 7.71
 4 6 29 4.88 7.08
 3 -4 27 17.54 6.9
 3 -3 29 19.43 7.08
 2 2 27 3.94 5.73
 2 3 26 5.2 5.95
 2 5 22 -6.95 4.33
 4 -2 34 6.47 7.23
 1 2 21 68.43 9.91
 3 1 32 -1.57 6.07
 1 -1 21 15.77 6.29
 3 6 25 -1.37 5.31
 3 -1 31 2.75 5.82
 1 -4 12 10.95 3.08
 0 2 -4 1328.86 14.46
 1 3 8 39.28 4.72
 2 -4 12 111.8 7.86
 3 1 21 150.38 12.98
 3 7 21 10.6 6.43
 4 -1 35 -3.4 5.64
 3 1 31 12.09 8.14
 3 3 31 -1.59 5.94
 1 1 22 1.03 4.24
 2 -4 22 2.73 4.17
 4 -4 31 8.4 6.25
 1 3 20 4.93 4.52
 1 5 13 7.67 3.94
 4 -5 29 -2.53 5.5
 2 0 28 100.44 13.3
 2 4 25 26.96 8.41
 2 -3 23 18.62 5.62
 3 2 32 8.02 8.18
 2 6 19 22.56 7.09
 3 -2 31 2.85 6.67
 0 2 3 1.78 1.18
 3 -1 32 -1.5 6.38
 1 -2 20 49.79 7.91
 1 4 5 614.64 14.33
 0 2 -7 61.78 4.64
 2 -2 25 1.1 5.71
 1 4 18 -3.65 3.65
 2 -3 25 20.51 6.56
 3 7 22 4.92 6
 2 5 23 2.42 4.99
 2 3 27 8.11 6.04
 4 -3 33 1.53 5.93
 0 2 9 8.82 2.93
 4 -4 32 2.89 5.77
 2 -1 28 2.55 6.25
 1 5 14 5.92 3.69
 2 3 25 22.4 7.57
 1 -1 22 0.98 4.25
 1 2 10 60.15 5.98
 3 -1 21 132.2 11.87
 0 2 -5 28.81 2.75
 0 2 -6 497.05 11.39
 1 1 11 588.71 17.8
 3 6 26 -4.27 4.92
 2 -2 27 4.8 5.75
 3 1 33 9.71 7.41
 2 -4 21 3.46 4.22
 1 1 23 9.69 5.7
 3 -3 30 -2.69 5.02
 4 -5 30 -2.61 4.7
 2 6 20 49.44 8.84
 2 -4 23 12.44 5.49
 2 1 29 30.49 9.09
 3 0 32 1.53 5.94
 2 -6 12 25.71 4.03
 3 -5 15 303.52 14.19
 4 -4 20 178.01 13.45
 3 4 31 4.87 7.07
 2 -1 27 1.23 4.75
 3 7 23 -2.56 5.55
 3 -1 33 3.1 7.1
 2 5 24 -1.26 5.63
 2 4 23 11.76 6.33
 2 1 28 6.68 7.19
 0 2 11 21.09 4.37
 2 2 29 9.92 6.18
 1 -4 14 5.04 3.16
 3 -4 29 1.26 5.9
 1 -1 23 1.02 3.55
 2 -1 29 21.19 7.61
 3 -3 31 -4.17 5.72
 3 -2 32 2.94 6.74
 1 3 22 -2.17 4.06
 2 6 21 24.72 7.44
 2 -5 20 2.36 4.43
 3 1 34 6.67 7.82
 1 0 24 40.65 8.44
 3 0 34 1.63 6.93
 2 -6 13 15.2 3.7
 3 3 32 -8.19 5.67
 0 2 12 21.01 4.57
 1 4 20 5.06 4.85
 3 3 33 -5.06 6.31
 2 -4 24 5.01 4.69
 1 -4 -2 16.16 2.35
 2 -2 16 762.14 23.05
 1 -1 11 558.1 16.6
 2 1 30 1.44 6.09
 3 4 30 4.72 6.85
 4 -5 31 1.35 5.54
 3 5 30 3.2 7.84
 2 0 30 5.62 7.02
 3 7 24 17.23 7.7
 3 2 34 5.1 7.79
 3 4 32 1.67 7.27
 3 -2 33 -1.52 6.78
 1 2 24 1.15 4.62
 1 1 21 7.8 5.43
 0 2 13 19.95 4.68
 4 6 18 130.15 12.97
 1 -2 10 67.27 5.78
 2 -3 15 79.28 7.66
 3 2 33 1.65 6.61
 2 6 22 3.52 5.61
 1 -1 20 1.75 3.61
 3 -5 26 -3.08 3.4
 3 6 28 -1.52 5.67
 1 3 23 1.13 5.07
 3 5 29 113.34 15.27
 2 -1 30 1.37 5.98
 2 -3 26 11.24 6.05
 3 -4 30 15.64 7.13
 2 -6 14 3.99 2.68
 3 -3 32 -5.74 4.3
 2 -5 21 24.01 6.01
 3 5 28 1.5 6.19
 1 3 9 3501.71 41.44
 3 5 17 608.33 24.48
 3 3 34 -1.74 7.56
 3 7 25 19.2 8.09
 3 -1 34 1.6 6.78
 2 1 31 -2.97 5.35
 1 -4 16 3.84 3.5
 3 5 31 21.43 9.88
 1 -2 23 25.98 6.7
 2 5 26 -8.15 5.6
 1 2 25 20.48 7.02
 3 2 35 -10.49 5.25
 3 1 35 49.75 12.13
 3 4 33 -1.72 6.19
 1 5 18 -2.78 3.46
 1 0 22 3 4.47
 2 0 18 461.13 19.45
 1 2 11 332.4 13.83
 1 -3 8 32.61 3.76
 2 3 30 1.5 5.81
 2 6 23 1.22 5.59
 3 -2 34 10.94 7.16
 1 3 24 1.18 4.59
 2 2 31 -3.04 5.26
 3 -1 35 42.8 11.4
 3 6 29 4.7 6.45
 1 -1 25 42.56 8.67
 2 -3 28 2.43 5.44
 2 -6 15 3.22 2.83
 3 -5 28 3.5 5.7
 1 4 22 1.11 4.58
 2 -3 27 -1.11 5.3
 1 1 26 4.9 6
 2 3 29 8.71 7.54
 2 3 28 -4.2 5.94
 2 -2 30 38.95 9.39
 2 -2 29 4.9 5.87
 4 0 26 119.28 13.52
 5 -3 27 148.48 15.5
 2 -5 10 55.73 5.42
 3 -4 31 6.74 6.31
 2 4 29 2.97 6.11
 3 -3 33 11.84 7.96
 2 2 30 23.48 8.8
 3 7 26 9.94 7.49
 3 1 36 -5.29 5.58
 1 -2 24 3.14 4.44
 2 5 27 -1.41 5.97
 2 -4 26 89.44 11.67
 3 0 36 1.73 6.92
 2 4 27 12.46 6.78
 3 3 35 19.63 9.44
 3 6 27 -5.89 3.89
 2 0 32 16.54 7.81
 1 6 10 -1.63 2.23
 2 6 24 1.27 5.24
 2 -4 25 30.34 7.6
 1 4 -6 10.2 2.06
 2 2 18 1755.01 39.08
 3 -6 13 51.67 5.99
 1 5 -9 705.57 15.54
 1 -2 11 366 13.37
 1 4 7 568.48 15.71
 2 3 31 1.55 6.02
 1 -3 22 -0.93 3.46
 2 2 32 -3.14 6.28
 1 -1 26 4.68 5.36
 3 6 30 3.23 6.65
 1 -2 21 56.14 8.49
 1 2 23 19.9 6.63
 1 2 22 6.34 5.49
 2 -3 29 -6.33 4.73
 3 -1 36 -3.39 7.38
 0 -2 9 9.59 2.82
 1 6 12 0.64 2.76
 1 5 20 11.31 5.33
 1 -1 24 3.21 4.67
 2 1 32 14.53 7.96
 1 1 24 1.13 4.06
 2 -5 23 1.83 3.87
 2 -1 31 1.35 5.7
 1 6 6 6.92 2.53
 2 6 8 236.31 11.71
 1 2 12 87.98 7.86
 2 -1 32 1.47 6.58
 3 7 27 24.96 9.26
 2 -2 31 5.57 6.07
 1 1 25 52.89 9.69
 0 -2 11 24.21 4.08
 3 -4 32 1.32 5.58
 2 5 28 1.46 7.86
 3 -2 35 -1.61 6.64
 3 -3 34 2.89 6.28
 2 7 20 11.68 6.35
 2 6 25 1.32 5.9
 2 -4 27 9.09 5.89
 2 1 33 4.76 6.73
 1 3 26 5.15 6.17
 1 4 24 6.06 5.68
 1 -2 22 11.43 5.3
 0 -2 12 23.87 4.28
 3 -5 29 79.95 11.64
 1 6 8 3.57 2.6
 3 -3 19 141.7 11.46
 2 5 25 -1.31 4.71
 1 5 21 30.19 7.14
 0 -2 13 19.13 4.13
 1 0 28 1.3 5.94
 2 -5 24 0.96 4.48
 1 0 26 17.94 7.93
 5 3 27 131.79 15.79
 1 -3 9 3382.88 35.69
 1 5 -8 35.85 3.69
 3 5 19 584.9 25.56
 3 -5 30 -1.25 5
 2 4 31 -4.76 7.43
 2 -1 33 7.61 7.13
 1 -2 26 -3.43 3.96
 2 6 26 32.97 9.2
 3 5 32 1.7 6.78
 1 2 28 6.78 6.5
 1 4 25 34.09 8.92
 3 -4 33 -7.17 5.16
 0 2 19 1.82 3.96
 2 1 34 -1.63 6.93
 1 5 22 5.64 4.91
 2 -5 22 -1.74 3.78
 1 -4 20 0.8 3.39
 1 6 16 0.82 4.25
 1 3 11 1392.54 28.76
 2 0 20 171 13.29
 1 -2 12 90.31 7.28
 2 7 21 1.11 4.7
 1 -3 24 -3.05 3.8
 2 0 34 -1.6 5.77
 2 -3 30 -1.31 5.56
 2 3 33 -1.65 7.01
 1 -1 28 -1.27 5.8
 1 -3 20 2.5 3.81
 1 1 29 74.26 11.99
 0 -2 15 51.15 6.57
 2 7 22 20.89 6.84
 2 -5 25 -3 3.46
 1 6 17 62.66 9.02
 1 0 14 62.35 7.01
 1 2 13 136.45 9.92
 4 0 28 115.86 14.26
 2 4 32 -3.27 5.41
 2 -2 32 -4.32 4.06
 2 3 32 1.6 6.8
 2 5 30 -3.12 6.42
 1 -2 27 11.89 6.29
 3 -5 31 1.29 5.62
 1 4 26 1.31 5.08
 1 2 29 5.62 6.28
 1 5 23 2.36 4.99
 2 -2 33 -1.48 6.11
 0 -2 16 28.9 5.19
 1 2 26 5.03 5.76
 2 2 33 1.62 6.87
 1 2 27 32.67 9.33
 2 4 30 6.14 6.51
 2 -4 29 4.9 5.73
 2 2 34 18.94 9.07
 1 -2 25 26.28 6.83
 1 6 4 -0.48 1.43
 2 -4 15 76.85 7.53
 1 -4 5 596.65 10.38
 3 1 25 100.12 12.63
 1 5 -7 124.43 5.85
 2 2 20 693.02 26.41
 2 6 10 264.3 13.35
 3 -1 25 102.6 12.3
 2 -3 31 -3.85 5.44
 2 7 23 -2.42 4.34
 1 6 18 -0.92 4.1
 1 -1 29 78.81 12.03
 2 3 34 1.7 7
 1 1 30 4.27 6.97
 0 2 21 1.01 4.15
 1 1 28 5.31 5.63
 0 -2 17 18.23 4.94
 2 2 35 1.72 6.42
 2 6 28 45.54 10.37
 1 5 24 7.37 5.88
 0 4 13 24.99 5.09
 1 4 9 418.9 14.98
 1 5 1 745.29 10.84
 1 -2 13 132.54 9.14
 2 -2 20 608.65 23.69
 2 -3 32 -4.2 4.64
 2 4 33 6.72 6.92
 2 5 31 -1.61 5.78
 1 -2 28 2.47 4.94
 1 6 19 30.12 7.63
 1 -4 22 -0.89 3.87
 2 -1 34 1.57 6.64
 1 -3 23 4.86 4.34
 1 3 29 95.95 13.88
 0 4 14 8.43 3.78
 2 5 29 12.09 7.55
 2 1 35 -10.09 5.82
 2 -1 35 1.61 7.19
 1 -5 12 37.24 4.62
 3 -5 32 1.33 5.94
 2 7 24 13.84 6.4
 1 -3 26 3.32 4.82
 2 -2 34 25.95 8.89
 1 -5 10 8.01 2.51
 1 -5 13 13.06 3.26
 2 -4 30 10.12 6.44
 0 4 15 0.75 3.41
 1 -2 -6 12.24 2.87
 2 -4 16 185 11.59
 1 5 2 85.31 4.48
 2 1 36 3.45 7.52
 1 -1 30 -1.36 5.26
 1 6 20 -7.14 4.2
 2 0 36 28.74 9.71
 2 3 35 5.23 7.79
 1 4 23 76.73 10.71
 1 -5 14 6.1 2.78
 2 6 29 12.11 7.7
 1 4 28 -1.41 6.6
 2 2 36 70.35 13.5
 1 -4 23 80.18 9.76
 2 -5 27 -2.17 4.04
 1 0 30 -1.32 5.74
 1 -5 15 9.32 3.33
 3 5 21 157.99 14.56
 1 2 31 -1.5 5.2
 2 7 25 -2.61 5.67
 1 3 30 2.96 5.93
 2 -3 33 -1.44 5.76
 0 4 7 29.83 3.91
 1 6 21 5.36 5.13
 2 -1 36 -3.3 6.17
 2 -2 35 1.57 6.83
 1 -5 16 20.62 4.51
 2 6 -6 -0.44 1.24
 2 4 18 667.74 25.66
 1 -3 11 1358.91 25.39
 1 5 -6 30.99 2.89
 1 2 15 181.01 12.11
 4 -2 28 118.43 14.19
 2 -4 31 -5.22 4.7
 1 5 26 1.32 5.6
 2 6 30 -3.12 6.6
 1 4 29 8.73 6.97
 2 -5 26 -4.17 4.98
 1 0 32 4.45 6.29
 0 2 24 6.91 5.15
 1 6 22 -2.24 4.33
 1 -2 30 -1.32 5.45
 2 5 33 1.69 6.33
 2 -5 28 -3.37 5.7
 1 3 31 3.06 6.11
 1 2 30 16.01 8.36
 1 2 32 3.09 7.09
 1 4 11 396.12 15.93
 1 -4 7 579.46 12.64
 1 3 28 2.77 5.54
 0 4 19 52.43 8.37
 1 -4 21 64.26 8.6
 2 6 27 2.84 6.95
 1 -3 28 8.37 6.09
 0 -2 21 0.9 3.71
 1 5 27 71.46 11.89
 2 -3 34 -1.4 5.43
 1 -1 31 1.4 5.78
 1 1 31 5.88 6.57
 2 4 34 1.63 7.47
 1 -5 18 -0.67 3.04
 1 -1 32 -4.36 5.03
 1 -2 29 16.64 6.89
 1 6 23 9.37 5.96
 1 -2 15 178.68 11.44
 2 4 20 145.91 13.45
 0 2 25 12.03 6.59
 1 1 33 4.7 6.64
 2 -4 32 -5.11 4.6
 1 4 30 -1.51 5.83
 2 7 27 5.6 6.84
 1 1 32 1.51 8.43
 1 4 27 19.07 8.05
 2 -2 36 82.51 13.04
 1 -2 31 9.61 7.26
 1 2 33 6.39 7.14
 2 -5 29 4.66 5.57
 2 -6 1 13.71 1.76
 1 3 15 278.11 15.06
 3 -5 21 154.6 12.77
 1 -3 29 96.99 12.79
 1 5 28 -1.42 6.67
 0 4 21 75.87 10.59
 1 6 24 11.01 6.22
 2 -3 35 -1.53 6.1
 1 -4 24 7.8 4.66
 0 2 26 99.06 12.79
 2 5 32 -1.65 6.38
 2 7 28 2.9 6.3
 1 -4 26 -1.07 4.12
 1 -1 33 -3 6.19
 0 -2 23 17.96 6.15
 3 -5 19 524.21 20.97
 1 1 34 -1.62 6.46
 2 -4 33 -1.39 5.74
 0 4 22 6.55 5
 1 3 33 1.63 5.15
 1 -2 32 1.42 6.19
 1 6 25 5.1 6.1
 0 0 22 64.49 9.12
 2 -5 30 -5.72 4.11
 0 4 5 1.59 1.98
 3 -1 27 264.08 19.63
 1 0 34 -5.7 7.91
 0 -2 24 10.45 5.22
 1 -5 21 15.82 4.99
 0 4 23 2.29 5.36
 1 -4 27 7.78 5.66
 1 4 32 -1.61 6.01
 1 -4 25 12.25 5.85
 1 -1 34 -1.55 6
 1 5 25 12.76 7.32
 1 6 26 2.65 6.07
 0 0 4 1326.53 16.31
 1 4 13 365.6 16.61
 3 1 27 315.53 21.48
 2 -4 34 4.31 6.25
 1 3 32 -1.58 6.11
 1 5 30 1.53 6.64
 1 3 34 3.36 6.28
 1 2 35 10.18 7.59
 1 -5 22 -0.84 3.44
 1 2 34 4.68 6.43
 2 -5 31 2.5 5.85
 0 -2 25 19.68 6.82
 0 2 23 20.99 6.63
 1 -3 31 12.04 6.41
 1 -2 33 4.4 5.87
 1 -3 30 -1.29 5.16
 2 6 31 1.61 6.8
 2 0 22 110.31 11.4
 1 1 19 825.46 27.7
 1 4 33 3.31 6.83
 1 6 27 2.75 6.3
 1 4 31 9.35 7.13
 2 7 26 -5.4 5.04
 1 7 20 11.86 5.83
 1 -1 -6 22.08 3.06
 1 1 36 1.71 8.04
 0 4 25 2.5 4.99
 1 1 35 31.63 10.66
 1 5 31 1.58 6.69
 0 2 29 -4.22 5.45
 1 -1 35 36.78 13.47
 1 -4 9 385.99 12.07
 1 -2 17 114.92 10.21
 1 3 35 32.86 10.37
 1 0 36 1.68 7.32
 1 -2 34 3.03 6.94
 1 2 36 5.24 7.81
 1 7 21 37.53 8.63
 1 -3 32 1.38 5.36
 2 -5 32 5.18 6.18
 1 -4 28 3.47 5.04
 1 -5 24 6.48 4.7
 0 0 6 2176.77 25.73
 0 -2 27 -2.38 4.76
 1 5 32 1.63 7.08
 1 -1 36 -1.65 7.18
 1 1 37 38.8 11.96
 0 2 27 -1.3 5.97
 1 7 22 -2.19 4.36
 1 6 29 4.44 6.93
 1 7 23 9.19 6.17
 1 -2 35 1.56 6.98
 1 -3 33 -2.86 6.39
 1 5 29 30.99 9.2
 1 -4 30 2.5 5.71
 1 -5 25 26.22 6.64
 2 -5 33 -1.34 5.65
 1 4 35 1.76 8.04
 0 -2 28 94.17 12.69
 0 4 4 12.66 2.09
 1 -4 29 3.42 5.33
 0 2 31 3.02 7.07
 2 -6 8 217.08 8.02
 1 5 9 736.23 20.14
 1 7 24 1.2 5.48
 1 -1 37 44 11.22
 1 6 30 1.53 6.3
 -1 1 16 2.24 3.34
 -1 1 15 30.19 5.48
 1 3 36 -3.56 7.11
 -1 1 14 11.16 3.94
 1 -5 23 -0.88 4.02
 0 0 30 72.72 11.22
 1 -4 31 9.07 6.96
 1 4 -4 0.44 1.09
 1 6 2 3.47 1.13
 2 -4 20 157.78 12.43
 2 0 26 119.7 13.38
 1 -3 15 244.81 13.1
 1 7 25 28.84 7.91
 1 4 34 3.41 7.43
 0 0 32 3 5.99
 -1 0 16 51.03 7.21
 -1 1 13 20.14 4.61
 0 2 32 7.8 7.31
 0 4 29 34.95 10.08
 -1 0 14 49.23 6.46
 -1 1 20 6.58 4.79
 1 -3 34 4.43 6.43
 1 -2 36 3.22 7.01
 1 -5 26 1.01 4.52
 -1 1 12 6.76 3.14
 1 2 -6 18.17 2.66
 -1 2 14 3.33 3.27
 0 -2 3 1.01 0.81
 0 -4 15 3.41 2.89
 0 0 8 8533.09 59.01
 -1 2 19 64.3 8.96
 0 2 30 -1.46 5.05
 -1 0 20 -2.75 3.67
 0 -4 14 5.76 3.01
 1 6 28 2.86 6.22
 -1 2 20 37.35 7.95
 1 -3 35 25.87 8.59
 0 4 24 20.32 6.86
 0 2 33 -1.61 5.57
 -1 1 22 1.04 3.61
 0 4 30 16.58 7.97
 -1 0 12 3.28 2.79
 1 5 11 231.89 12.55
 1 -4 11 358.99 13.03
 1 3 19 961.92 30.86
 3 5 27 160.86 17.06
 2 -6 -3 -1.25 1.32
 1 5 33 6.71 8.7
 0 -2 29 -2.58 4.27
 1 -4 32 4.82 7.91
 -1 2 21 56.53 8.8
 1 7 27 42.07 10.03
 0 -4 13 20.13 4.09
 1 -5 28 4.42 4.8
 -1 0 22 9.16 4.98
 0 6 17 45.4 7.37
 -1 1 23 -1.09 3.78
 -1 2 22 20.16 6.62
 0 6 19 3.68 5.03
 0 -2 31 -2.77 5.17
 -1 -1 16 4.94 3.52
 2 6 18 165.54 13.87
 2 -6 10 231.16 9.37
 1 4 17 147.44 12.6
 0 2 6 510.68 13.34
 0 2 4 1319.93 17.8
 3 5 25 137.03 15.12
 2 -2 26 295.92 19.69
 0 0 10 9925.29 71.43
 1 -4 33 5.53 6.17
 0 0 34 44.65 10.93
 1 7 28 1.41 5.61
 0 -4 22 1.75 3.49
 -1 -1 15 25.12 5.16
 0 -2 30 -1.26 4.73
 1 -3 36 9.39 7.96
 -1 1 24 5.72 4.57
 1 -5 27 66.78 10.24
 1 1 -6 21.14 2.61
 -1 3 18 1.73 3.95
 0 6 21 -4.11 3.84
 -1 1 10 19.17 3.71
 1 -5 29 24.09 7.32
 -1 -1 14 8 3.43
 0 2 7 60.79 5.29
 1 -3 17 891.18 25.85
 0 2 8 964.44 20.67
 3 -5 25 96.94 11.38
 2 -6 11 45.74 4.77
 2 2 28 303.56 21.79
 1 -4 13 326.44 13.61
 2 2 26 318.94 21.28
 1 3 21 155.47 14.01
 0 2 10 837.24 21.33
 0 0 12 1855.07 34
 1 4 19 114.58 12.01
 1 4 -7 548.83 12.8
 0 2 2 20.35 1.85
 0 0 14 163.07 11.19
 1 -4 15 184.85 11.26
 3 -5 27 115.92 12.99
 1 5 17 220.02 14.87
 1 4 21 99.74 11.76
 2 4 28 156.3 16.95
 0 2 14 607.69 21.15
 2 -2 28 304.51 20.98
 1 -3 21 144.99 12.22
 0 0 16 1987.44 39.39
 0 2 15 74.46 8.29
 1 5 19 237.31 16.31
 2 4 26 114.77 14.18
 1 6 11 100.83 8.52
 1 6 7 147.97 8.17
 1 1 27 349.69 22.54
 0 -2 8 894.94 18.13
 0 -2 10 859.38 19.94
 1 6 13 70.17 7.72
 0 -2 7 62.7 4.75
 0 -2 6 462.9 11.02
 0 -2 14 530.05 18.63
 1 3 27 316.75 21.79
 0 0 20 1449.08 37.23
 2 -6 0 460.55 8.98
 2 -4 28 105.05 12.85
 0 2 20 122.81 11.86
 1 -4 -1 788.82 10.79
 0 -2 5 30.94 2.85
 1 -3 25 124.4 12.61
 1 3 25 129.85 14.2
 0 4 11 130.46 9.42
 1 3 -7 1240.69 19.81
 0 4 12 209.76 12
 0 4 10 1166.3 25.35
 1 -1 27 338.79 21.52
 0 4 9 46.42 5.38
 1 -3 -4 47.89 3.96
 1 -5 11 200.1 9.17
 1 -4 17 122.13 9.95
 0 2 22 97.04 11.5
 0 4 8 2012.28 29.89
 1 -5 9 681 14.36
 1 4 -5 639.42 11.12
 0 0 24 106.64 12.19
 0 -2 20 99.91 10.2
 0 4 18 900.29 29.31
 1 -5 8 38.52 3.52
 1 -5 17 160.51 10.79
 0 -2 4 1435.07 14.8
 0 4 6 155.28 7.37
 1 6 3 177.24 5.91
 0 4 20 226.3 16.13
 1 -3 27 285.21 19.42
 1 -5 7 116.55 5.04
 1 2 -7 397.03 11.27
 1 3 -6 71.3 4.49
 1 -2 -5 926.31 16.45
 0 0 28 438.75 25.43
 0 2 28 121.94 14.84
 1 1 -7 1397.96 20.47
 0 0 26 670.94 29.61
 2 -5 -3 57.59 4.53
 0 -2 22 94.93 10.73
 0 4 26 144.18 15.52
 1 -5 6 30.46 2.4
 0 4 28 137.52 15.87
 0 -2 26 108.53 12.56
 -1 1 19 763.23 27.12
 -1 2 15 168.27 11.93
 0 -4 16 189.6 11.71
 -1 2 13 123.44 9.8
 -1 1 11 574.57 17.81
 -1 2 12 92.19 8.07
 0 6 18 538.23 22.52
 1 -2 -4 68.28 4.26
 0 6 20 244.53 16.49
 0 6 14 100.39 9.04
 0 -4 12 167.91 9.19
 -1 3 19 875.19 29.29
 -1 2 11 350.25 14.08
 -1 3 15 244.16 14.09
 1 3 -5 215.91 6.62
 2 -5 -2 46.62 3.93
 2 -6 2 113.26 3.75
 0 4 27 12.17 7.02
 0 2 34 8.29 6.83
 1 6 31 -4.74 5.9
 0 4 31 6.23 6.96
 1 7 26 5.22 5.82
 0 -4 21 44.71 8.14
 0 -4 17 -0.65 2.61
 -1 1 21 13.87 5.24
 -1 2 23 17.81 6.29
 -1 -1 20 7.12 4.45
 9 -1 -11 86.31 12.25
 10 2 -17 -1.64 7.16
 9 1 -12 5.17 6.33
 10 -3 -15 -4.59 5.72
 9 4 -17 27.7 9.43
 8 1 -9 4.22 5.48
 9 2 -13 17.26 7.51
 7 3 -9 68.74 9.34
 8 2 -10 276.49 18.55
 8 5 -16 -1.25 5.28
 8 -1 -8 8.17 5.59
 6 -2 -4 40.59 6.34
 8 -6 -12 9.66 5.66
 7 -5 -8 3.42 4.83
 8 -2 -8 316.09 19.22
 4 2 -3 -0.46 2.14
 7 6 -16 7.49 5.84
 9 -4 -12 7.52 6.86
 6 -4 -5 -2.05 2.81
 9 -2 -11 23.64 7.67
 10 -1 -14 1.51 7.26
 6 -5 -6 -1.38 2.92
 10 -2 -14 6.02 7.21
 9 -3 -11 48.2 9.8
 8 -4 -9 12.31 5.97
 10 1 -15 -1.56 6.25
 7 -3 -6 0.83 3.81
 8 0 -8 6.17 5.04
 9 -5 -13 53.28 10.21
 8 4 -13 1.17 4.8
 8 -5 -10 12.46 6.3
 9 3 -14 6.81 6.52
 10 2 -16 1.6 7.17
 8 -3 -8 -2.02 4.29
 10 -3 -14 1.5 6.35
 9 4 -16 8.53 7.65
 7 -6 -9 46.61 7.79
 8 3 -11 45.64 9.11
 9 -1 -10 1.23 5.5
 9 1 -11 95.23 13.07
 6 6 -13 0.84 4.37
 9 -2 -10 1.22 5.46
 7 2 -7 65.05 9.22
 9 2 -12 6.52 6.64
 6 -6 -7 2.09 4.1
 8 5 -15 14.64 6.99
 7 1 -6 0.86 4.37
 7 4 -10 31.16 7.06
 10 -1 -13 -1.49 5.15
 10 -2 -13 1.48 7.08
 6 -3 -4 17.92 5.04
 10 1 -14 4.6 6.86
 9 -4 -11 34.44 8.86
 8 2 -9 -2.13 5.33
 8 -6 -11 0.99 4.43
 7 6 -15 2.09 5.21
 5 -1 -2 1.1 2.96
 7 -2 -5 66.14 8.71
 8 -1 -7 60.46 9.23
 10 2 -15 -1.57 6.67
 9 -3 -10 2.43 5.43
 7 5 -12 1.97 4.81
 9 0 -10 12.37 6.66
 7 3 -8 0.9 4.51
 8 -2 -7 7.04 5.86
 9 -5 -12 -1.24 5.68
 4 -2 -1 30.78 4.77
 7 -4 -6 35.08 7.08
 9 3 -13 46.93 9.94
 8 4 -12 70.07 10.45
 9 4 -15 18.2 8.03
 8 -4 -8 77.96 10.56
 8 3 -10 -2.2 4.53
 6 3 -6 16.14 5.38
 6 2 -5 -0.71 2.57
 8 1 -8 9.36 5.4
 10 -3 -13 -2.94 5.49
 2 4 -4 8.09 2.16
 9 1 -10 2.5 5.58
 9 -1 -9 70.18 11.15
 8 -3 -7 18.01 6.24
 10 -1 -12 10.21 7.15
 9 2 -11 11.53 6.9
 8 -5 -9 0.97 3.98
 6 5 -10 16.73 5.27
 6 -2 -3 -0.67 3.01
 9 -2 -9 12.03 6.58
 8 5 -14 5.97 5.84
 10 -2 -12 14.49 7.53
 10 1 -13 -1.51 5.63
 8 6 -17 -5.04 5.33
 4 4 -5 0.48 2.5
 10 2 -14 16.94 8.43
 9 -4 -10 1.2 5.11
 7 -6 -8 9.33 4.93
 5 -3 -2 -2.17 3.91
 4 -6 -4 39.67 5.1
 7 6 -14 1.02 5.08
 6 -5 -5 0.64 3.08
 7 -3 -5 45.44 7.48
 7 4 -9 28.71 6.86
 7 2 -6 57.21 8.66
 10 -3 -12 4.3 6.08
 9 4 -14 1.36 6.24
 8 -6 -10 7.18 5.41
 9 3 -12 13.09 7.85
 9 -5 -11 38.89 9
 8 1 -7 61.43 9.49
 -2 4 -5 20.15 2.77
 3 -5 -2 31.37 4.29
 8 -1 -6 6.95 4.87
 9 -3 -9 32.17 8.16
 8 4 -11 3.36 5.49
 10 3 -15 11.01 8.16
 6 4 -7 3.75 4.37
 10 -1 -11 2.85 6.69
 8 3 -9 -1.08 4.69
 3 5 -6 9.29 3.01
 6 5 -9 5.46 4.6
 7 -2 -4 12.28 4.98
 10 -2 -11 4.25 6.01
 9 1 -9 75.89 11.35
 10 1 -12 4.42 6.25
 9 2 -10 2.51 5.61
 9 5 -16 2.83 6.76
 10 2 -13 -3.02 6.74
 9 -1 -8 -1.19 5.44
 8 6 -16 1.23 5.73
 8 5 -13 -4.66 4.03
 8 -5 -8 4 4.99
 5 1 -2 -2.25 2.7
 9 -2 -8 15.33 6.56
 6 2 -4 49.4 7.12
 7 -5 -6 -2.48 3.78
 7 -1 -4 -3.12 3.97
 7 0 -4 25.72 5.98
 10 -4 -12 49.63 10.69
 8 0 -6 0.95 3.79
 8 -3 -6 12.78 5.56
 3 4 -4 25.58 3.86
 9 0 -8 5.97 5.85
 9 -4 -9 69.74 10.76
 10 -3 -11 8.43 7.29
 6 1 -3 198.86 13.22
 7 3 -7 57.75 8.52
 8 -4 -7 -3.75 4.19
 9 3 -11 38.53 9.77
 6 3 -5 25.29 5.77
 10 3 -14 1.54 6.53
 9 -5 -10 5.95 6.06
 7 -3 -4 -0.77 3.85
 7 6 -13 2.98 5.05
 9 -3 -8 -2.34 5.23
 9 -6 -12 6.09 6.43
 9 4 -13 30.75 8.86
 8 -6 -9 -4.01 4.24
 8 2 -7 4.14 6.2
 10 1 -11 14.44 7.91
 6 6 -11 1.61 4.17
 8 1 -6 1.01 4.17
 10 -1 -10 8.4 7.14
 7 4 -8 19.12 6.17
 5 -2 -1 14.69 4
 9 5 -15 40.1 9.85
 10 -2 -10 9.73 7.08
 10 2 -12 16.26 8.36
 7 2 -5 67.67 8.94
 6 -2 -2 131.43 9.78
 8 -1 -5 2.94 4.16
 8 6 -15 1.2 5.34
 9 2 -9 6.16 6.28
 6 -5 -4 0.67 3.2
 3 6 -8 10.61 2.95
 10 0 -10 105.68 14.09
 8 -2 -5 2.93 5.51
 8 5 -12 -1.14 4.96
 7 1 -4 -4.19 3.84
 8 3 -8 2.12 4.73
 10 -4 -11 6.94 7.97
 9 -1 -7 80.6 11.74
 7 5 -10 -2.83 4.21
 9 -6 -11 9.53 6.72
 9 1 -8 -1.2 5.65
 10 -3 -10 -2.75 5.84
 7 3 -6 0.88 4.29
 9 4 -12 13.1 7.96
 10 3 -13 6.04 6.91
 8 -5 -7 14.71 6.11
 7 -6 -7 33.13 6.66
 9 -4 -8 9.28 6.66
 9 3 -10 6.3 6.42
 4 -5 -2 26.27 4.12
 6 5 -8 9.17 4.45
 4 -4 -1 12.8 4.04
 7 -4 -4 4.04 4.78
 10 1 -10 1.42 5.67
 6 -6 -5 0.67 3.64
 9 -3 -7 42.6 9.42
 9 5 -14 5.41 7.01
 9 -2 -7 34.02 7.68
 10 2 -11 -2.9 4.81
 6 -4 -3 -1.89 2.95
 10 -2 -9 5.46 6.1
 6 2 -3 -2.1 2.8
 8 4 -9 1.08 5.63
 8 6 -14 7.02 6.39
 10 -1 -9 -4.12 4.95
 10 -4 -10 25.95 8.84
 8 1 -5 2 4.59
 9 2 -8 17.03 7.09
 7 -3 -3 37.17 6.85
 8 5 -11 8.97 5.71
 10 3 -12 1.49 6.8
 8 -6 -8 14.72 6.26
 9 -6 -10 8.18 5.94
 10 -3 -9 -2.71 3.59
 6 3 -4 13.62 5.21
 9 -1 -6 -3.47 5.03
 9 4 -11 38.68 9.63
 -2 2 -3 0.93 1.43
 7 -6 -6 8.13 4.59
 -2 3 -4 0.7 1.35
 9 -2 -6 24.09 7.25
 8 -3 -5 0.92 3.99
 7 -2 -3 64.8 8.53
 7 2 -4 29.77 6.75
 9 3 -9 41.03 9.21
 8 3 -7 25.1 7.09
 9 0 -6 15.19 6.61
 8 -4 -5 1.93 4.62
 7 6 -12 8.74 5.21
 10 1 -9 -1.4 6.28
 9 5 -13 58.54 10.95
 7 1 -3 306.39 18.01
 8 0 -4 12.81 5.4
 10 -1 -8 9.54 6.95
 9 -5 -8 -2.31 4.6
 7 3 -5 36.63 6.97
 10 -2 -8 1.35 6.19
 9 -3 -6 -1.14 4.98
 6 -2 -1 -0.67 3.9
 8 -3 -4 25.08 6.88
 10 2 -10 12.92 8.12
 8 6 -13 3.46 5.98
 7 6 -11 26.79 6.88
 10 -4 -9 12.12 7.72
 7 -1 -2 -4.08 4.16
 3 3 -2 2.98 2.14
 10 3 -11 2.93 6.38
 6 5 -7 26.47 5.85
 8 4 -8 83.59 11.23
 9 2 -7 30.1 8.42
 10 -3 -8 -4.02 4.44
 6 4 -5 -2.2 3.74
 7 -2 -2 82.02 9.69
 9 1 -6 -2.37 5.69
 8 2 -5 9.2 6.86
 5 -4 -1 44.71 5.67
 9 4 -10 6.4 6.65
 7 -5 -4 0.81 4.75
 8 5 -10 8.85 6.53
 9 -6 -9 6.9 6.06
 8 -5 -6 3.89 4.75
 8 -6 -7 0.92 4.48
 11 -1 -10 -1.59 5.74
 9 -2 -5 44.66 8.94
 9 5 -12 -6.6 4.93
 10 2 -9 -1.42 5.86
 8 3 -6 10.44 5.81
 7 4 -6 34.95 7.59
 7 5 -8 -2.77 4.87
 10 -1 -7 2.7 6.48
 11 0 -10 1.61 5.79
 10 1 -8 11.13 7.36
 8 -1 -3 52.7 8.67
 9 -4 -6 19.38 7.29
 7 -3 -2 0.81 4.21
 6 6 -9 -0.78 4.59
 10 4 -12 56.95 11.59
 9 -5 -7 54.78 9.93
 7 -6 -5 4.04 4.1
 10 -2 -7 -1.27 6.21
 8 1 -4 -1.2 6.94
 10 3 -10 -2.89 5.77
 7 2 -3 47.59 7.92
 4 5 -5 29.57 4.96
 2 4 -3 10.9 2.47
 8 -2 -3 8.72 6.12
 4 2 -1 39.52 5.42
 10 -3 -7 10.59 6.48
 9 -1 -5 150.64 14.23
 4 -6 -3 24.07 3.12
 7 1 -2 -0.83 4.57
 11 1 -10 -3.22 5.33
 7 3 -4 -5.2 3.46
 7 6 -10 15.05 5.85
 11 -1 -9 1.56 6.62
 9 -3 -5 62.12 9.87
 3 6 -7 26.4 4
 8 -3 -3 35.45 7.6
 8 4 -7 1.06 5.4
 8 -5 -5 3.63 4.44
 9 3 -8 6.19 6.19
 8 5 -9 3.27 5.96
 4 4 -3 10.91 4.1
 8 6 -12 9.11 6.32
 4 -2 1 32.91 4.94
 9 4 -9 70.31 11.42
 10 2 -8 2.79 6.24
 10 1 -7 6.82 6.25
 8 -6 -6 18.14 5.87
 9 3 -7 44.9 9.47
 9 -1 -4 -2.27 5.32
 10 -1 -6 6.63 7.02
 2 6 -7 27.12 3.3
 7 5 -13 136.78 13.16
 2 -1 0 785.61 13.39
 6 0 -4 720.81 23.11
 10 0 -14 129.37 16.46
 4 1 -2 840.65 20.1
 4 3 -4 238.43 11.34
 3 2 -2 229.29 9.39
 7 0 -6 103.21 10.46
 2 -2 0 8930.91 44.71
 10 4 -11 -10.25 5.66
 9 -2 -4 -1.13 5.16
 10 -4 -8 46.5 9.39
 6 -3 -1 82.26 7.61
 8 1 -3 54.34 9.05
 10 -2 -6 11.84 6.83
 9 2 -6 26.23 8.08
 8 3 -5 2.05 5.52
 10 3 -9 -5.68 5.31
 6 3 -3 90.1 8.85
 7 -4 -2 56.69 8.51
 9 0 -4 8.01 5.72
 9 -4 -5 35.79 8.36
 6 -4 -1 -2.63 3.42
 10 -4 -7 2.61 6.65
 6 -1 -4 247.5 14.08
 7 -4 -7 95.44 10.26
 -2 -3 -1 90.21 5.09
 6 3 -7 171.75 12.44
 6 4 -8 210.66 13.72
 7 -1 -5 225.31 14.71
 8 -1 -2 9.64 5.28
 6 5 -6 -4.47 3.24
 9 5 -11 45.21 10.07
 8 6 -11 -3.33 4.14
 10 -5 -8 -3.91 5.04
 11 -1 -8 1.54 6.69
 9 -3 -4 4.47 6.01
 10 -3 -6 1.3 5.19
 11 -2 -8 -1.51 6.24
 4 6 -7 21.42 4.53
 8 -4 -3 -0.94 4.81
 9 4 -8 6.15 6.38
 8 -5 -4 -0.94 3.39
 4 -1 -1 131.55 8.17
 4 -5 -3 62.19 5.89
 3 1 -1 3829.98 37.37
 3 3 -3 77.2 5.8
 7 -5 -7 292 16.78
 9 -5 -6 -1.12 5.11
 9 -6 -8 1.13 5.17
 11 0 -8 1.54 6.89
 9 2 -5 44.54 9.23
 10 2 -7 -1.37 5.8
 10 1 -6 9.4 6.15
 9 -6 -7 28.72 7.86
 8 4 -6 82.18 11.05
 10 4 -10 64.6 12.25
 7 6 -9 44.04 7.92
 8 5 -8 10.67 5.93
 2 5 -5 0.73 1.25
 -1 -6 -4 1.31 1.4
 2 0 0 3684.78 29.62
 6 -1 -3 186.49 12.11
 4 5 -7 85.9 7.36
 6 -4 -4 83.84 8.75
 10 0 -12 130.26 16.23
 8 0 -2 4.84 5.97
 11 1 -9 9.48 7.07
 9 1 -4 3.45 8.76
 9 3 -6 -5.97 5.06
 8 -3 -2 4.72 4.91
 6 -5 -2 0.65 3.13
 10 3 -8 -4.18 5.21
 10 -2 -5 1.29 5.49
 6 2 -1 -4.61 2.63
 8 2 -3 -3.96 5.77
 11 1 -8 -1.54 7.56
 8 -6 -5 0.93 4.46
 1 5 -5 11.89 1.67
 6 6 -12 163.89 12.86
 8 2 -8 299.09 19.11
 7 1 -5 220.06 14.75
 4 -3 -1 158.62 8.95
 -2 -2 -1 183.97 7.05
 7 -3 -1 98.07 9.26
 10 -4 -6 72.75 12.02
 11 -1 -7 13.51 8.22
 7 3 -3 53.37 7.58
 10 -1 -5 4.94 5.24
 8 1 -2 9.74 5.68
 8 3 -4 20.16 6.53
 11 -2 -7 11.26 6.44
 10 -5 -7 1.27 5.53
 9 6 -12 14.05 7.32
 9 -5 -5 55.72 9.57
 8 6 -10 17.31 6.65
 5 -6 -2 40.19 5.48
 7 5 -11 207.16 15.47
 6 -3 -3 90.36 8.85
 -2 -1 -1 348.42 9.3
 6 -6 -6 208 13
 7 5 -6 -3.54 5.14
 9 4 -7 49.55 9.88
 9 -3 -3 75.72 11.07
 6 5 -5 8.02 4.6
 9 -2 -3 56.54 8.57
 10 4 -9 -2.82 6.75
 9 5 -9 33.43 8.65
 7 4 -4 -0.86 5.25
 7 -4 -1 69.94 8.84
 10 1 -5 -1.32 5.29
 7 -5 -2 -1.56 5.05
 9 2 -4 -2.31 4.77
 8 -2 -1 -1.89 5.58
 6 4 -3 -0.72 3.91
 3 5 -4 -2.45 2.52
 3 -4 -1 173.75 7.91
 6 1 -4 273.58 14.93
 2 6 -8 217.23 8.18
 4 2 -2 590.84 17.16
 7 -4 -5 164.05 12.72
 -1 1 -1 2461.82 16.88
 7 -6 -4 -0.74 3.39
 10 2 -6 12.12 6.73
 9 -4 -4 2.19 5.25
 9 -6 -6 7.58 6.1
 10 3 -7 15.07 7.12
 5 -5 -1 14.94 3.48
 10 -1 -4 12.87 6.69
 11 2 -8 9.32 7.76
 8 -5 -3 12.04 5.15
 8 5 -7 32.49 7.76
 11 1 -7 6.1 6.82
 9 3 -5 64.71 10.71
 5 -2 1 12.55 4.15
 11 -1 -6 2.97 6.95
 6 6 -7 -4.44 3.83
 5 0 -2 393.84 15.48
 4 1 -1 130.31 8.38
 5 -1 -1 583.02 18.63
 -1 -5 -2 65.64 3.5
 2 2 -1 186.34 7.07
 6 -1 -2 231.89 13.39
 8 4 -10 96.88 11.99
 -2 1 -2 442.67 10.34
 9 -1 -2 -3.33 4.57
 11 -2 -6 -13.22 4.64
 10 -4 -5 5.04 6.17
 7 -6 -3 24.65 6
 9 6 -11 16.34 7.09
 9 -2 -2 33.93 8.47
 8 -1 -1 28.53 6.92
 8 -3 -1 35.4 6.85
 11 0 -6 5.96 6.66
 7 3 -2 -3.37 4.38
 9 0 -2 35.64 8.84
 3 -1 2 1.99 2.15
 8 6 -9 -2.12 4.96
 3 6 -6 17.29 3.43
 -1 -4 -2 16.17 2.1
 8 -4 -6 99.53 11.45
 3 -6 -3 70.39 5.42
 2 -3 0 120.15 5.35
 7 -1 -3 282.15 16.24
 1 2 -1 718.35 9.53
 4 -2 0 1450.42 25.96
 6 4 -6 76.82 8.82
 4 5 -6 54.59 6.04
 8 4 -5 -4.1 5.01
 10 -3 -4 -6.29 3.08
 9 -5 -4 1.08 5.15
 10 4 -8 38.77 9.87
 8 3 -3 41.86 8.15
 8 1 -1 43.48 8.14
 10 2 -5 6.64 5.93
 7 6 -8 8.98 5.59
 9 -4 -3 60.35 9.02
 9 4 -6 11.9 7.23
 9 5 -8 1.22 5.95
 10 1 -4 7.83 9.32
 4 -5 0 1.55 2.38
 6 3 -1 53.17 7.53
 5 -1 2 -1.1 2.63
 3 2 -1 80.47 5.84
 6 -3 -2 73.67 8.25
 5 -3 -1 2224.16 35.84
 -2 5 -7 28.42 3.32
 2 1 0 793.1 13.74
 10 -2 -4 28.07 8.36
 11 2 -7 -3.06 5.72
 11 1 -6 -3 6
 9 2 -3 37.73 8.55
 10 3 -6 -1.35 5.22
 8 -6 -4 4.33 4.96
 10 -1 -3 17.72 7.7
 8 -1 0 6.58 7.4
 9 1 -2 -1.12 6.13
 9 -6 -5 36.14 8.14
 4 0 0 2515.9 34.34
 6 0 -2 965.09 26.54
 9 1 -7 103.47 12.97
 10 -5 -6 14.25 6.8
 11 -1 -5 53.66 10.01
 11 -2 -5 2.88 6.44
 8 5 -6 1.03 4.7
 9 6 -10 2.46 5.61
 6 5 -4 8.58 4.68
 8 0 0 10.44 5.2
 8 -4 -1 -3.67 4.1
 10 -5 -5 -3.69 4.75
 7 6 -7 27.2 6.83
 4 2 1 30.91 5
 4 -6 -1 6.23 3.18
 2 5 -4 -0.9 1.33
 7 4 -7 87.16 10.31
 6 1 -2 223.05 13.24
 7 5 -9 277.78 17.47
 6 6 -10 274.19 16.05
 -1 3 -3 644.7 9.06
 5 1 -1 549.69 18.36
 4 -2 2 675.3 16.92
 10 4 -7 -2.72 6.23
 9 -2 -1 17.35 6.77
 10 -3 -3 7.45 6.08
 10 2 -4 19.57 7.14
 4 -4 1 7.1 3.75
 9 -4 -2 25.53 7.88
 8 2 -1 -4.85 5.97
 4 3 0 1.37 2.96
 8 -3 0 -0.92 3.79
 9 -5 -3 71.76 10.42
 5 -6 -1 6 3.11
 4 6 -8 238.36 11.79
 8 -2 -4 499.02 23.26
 6 -1 -1 88.31 8.94
 4 4 -4 112.97 8.24
 8 2 -6 357.01 20.5
 9 -3 -2 -3.26 4.06
 11 2 -6 1.42 6.8
 10 1 -3 11.56 7.37
 9 4 -5 30.39 8.17
 8 6 -8 3.12 5.19
 9 3 -4 1.16 5.78
 10 3 -5 -1.33 5.3
 8 -6 -3 -1.79 3.78
 8 3 -2 7.87 5.9
 7 -6 -2 19.53 5.5
 5 -3 2 -5.31 4.01
 6 -5 0 34.6 5.85
 11 -1 -4 4.31 6.88
 9 -3 -1 43.87 8.42
 10 -1 -2 8.77 6.86
 6 -5 -3 59.65 7.42
 10 0 -8 138.61 15.71
 -1 2 -2 42.41 2.48
 6 -4 -2 209.04 12.92
 4 3 -3 180.58 9.93
 4 -1 0 1088.78 22.54
 7 -2 1 99.43 10.59
 9 5 -7 47.69 9.67
 10 -2 -2 3.72 6.45
 11 0 -4 -2.9 5.02
 8 -5 -2 4.3 3.84
 9 3 -3 54.56 9.77
 9 6 -9 9.65 6.91
 5 1 2 -3.33 2.22
 10 -4 -3 1.21 6.06
 8 5 -5 7.05 5.41
 6 2 1 -3.41 3.12
 3 -3 2 4.39 2.35
 3 -6 -1 30.42 3.53
 1 3 -2 58.77 3.01
 4 1 0 1122.09 23.37
 6 -6 -4 218.09 13.18
 6 2 -2 132.64 11.01
 11 1 -5 32.42 9.77
 9 -6 -4 0.98 4.6
 8 1 0 12.67 5.04
 6 0 2 627.35 24.82
 9 2 -2 32 7.39
 8 -1 1 40.91 7.94
 10 -5 -4 13.23 7
 11 -3 -4 -4.19 6.39
 8 4 -3 -6.93 5.04
 10 5 -8 1.36 6.5
 6 -6 -1 -3.66 3.84
 11 2 -5 11.8 7.66
 7 4 -2 45.26 8.5
 10 2 -3 -1.29 4.46
 7 -1 2 -7.12 3.71
 4 4 -1 7.74 4.12
 3 5 -5 534.12 14.62
 3 4 -3 90.79 6.52
 3 -2 1 91.15 5.88
 8 -4 -4 111.3 11.58
 6 -4 1 -4.23 3.67
 11 1 -4 1.45 6.81
 5 -4 1 44.04 5.66
 8 -5 -1 8.93 4.72
 9 5 -6 -4.69 5.73
 7 6 -6 25.74 6.57
 10 1 -2 1.27 6.21
 8 6 -7 -1.02 4.76
 9 4 -4 8.07 6.51
 3 1 2 2.7 2.54
 8 -2 1 7.84 4.69
 11 -1 -3 45.05 10.44
 9 -4 -1 76.31 10.75
 4 6 -5 -2.7 2.29
 7 0 2 189.01 10.81
 2 6 -6 18.29 2.61
 2 3 -2 199.55 7.28
 2 -2 1 182.07 6.7
 6 1 -1 105.04 9.52
 4 -1 1 120.78 8.12
 2 -5 -1 24.04 2.75
 11 -2 -4 -1.34 5.21
 11 -2 -3 2.79 5.74
 10 -3 -2 -2.44 4.88
 8 -3 1 18.17 6.35
 2 0 2 18.39 2.42
 8 3 -1 32.97 7.57
 9 2 -1 13.33 6.47
 9 6 -8 -1.18 5.76
 10 -2 -1 2.44 5.46
 8 -6 -2 9.61 5
 5 -2 3 32.62 5.15
 6 6 -5 -11.24 4.14
 9 1 -5 161.28 15.15
 2 -4 0 1856.11 20.08
 8 2 -4 467.01 23.12
 4 -4 0 1352.15 24.95
 -1 -3 -1 3760.89 23.44
 4 -5 -1 72.26 6.27
 10 3 -4 -10.4 3.9
 10 4 -6 64.04 11.69
 9 -5 -2 0.98 4.58
 8 1 1 41.62 8.03
 9 3 -2 -2.25 5.16
 10 4 -5 3.74 5.84
 4 -2 3 -1.29 2.34
 10 -4 -2 73.13 11.36
 11 2 -4 5.8 7.25
 9 -6 -3 25.44 7.17
 5 -5 1 20.1 4.04
 10 -5 -3 4.75 5.8
 -1 1 -2 8.86 1.28
 7 -6 -1 49.23 7.36
 11 1 -3 34.29 9.89
 8 5 -4 -0.99 4.74
 7 -2 -1 125.02 11.34
 6 -2 0 235.05 13.5
 -2 -2 -2 3162.59 29.31
 7 -5 -3 319.88 17.19
 10 0 -6 213.9 18.86
 6 4 -4 77.8 8.86
 7 5 -7 257.46 16.7
 10 -1 -1 -1.23 8.8
 10 5 -7 1.34 6.26
 7 1 2 -2.41 3.76
 10 2 -2 -1.2 5.5
 10 -3 -1 3.61 6.01
 6 -2 3 0.65 3.37
 8 -1 2 7.39 5.22
 9 5 -5 58.77 10.54
 10 3 -3 5.15 5.89
 6 -5 1 32.03 5.73
 9 4 -3 43.16 9
 -2 -1 -2 398.55 10.09
 6 0 0 1493.34 32.86
 8 -2 -2 443.7 21.83
 8 -4 0 98.37 10.77
 11 -2 -2 6.9 6.61
 9 -2 1 27.05 6.79
 8 6 -6 7.99 5.17
 11 0 -2 11.26 8.08
 8 0 2 0.93 4.56
 8 -4 1 -1.79 4.81
 7 6 -5 3.37 4.9
 8 -5 0 32.61 7.09
 10 -1 0 8.54 6.34
 9 -5 -1 46.95 8.58
 9 6 -7 28.95 8
 -2 2 -5 1 1.54
 5 -1 1 571.21 18.44
 3 -3 1 313.45 10.58
 3 -5 -1 2310.28 27.56
 6 6 -8 290.73 16.03
 6 4 -1 -7.21 3.14
 10 5 -6 9.21 7.07
 8 2 1 -4.75 4.94
 10 4 -4 86.96 12.83
 7 -2 3 59.81 8.22
 8 3 0 0.96 4.81
 9 -3 1 40.74 8.35
 9 3 -1 35.67 8.26
 10 -4 -1 5.92 6.36
 11 1 -2 2.83 6.79
 8 -3 2 8.12 5.26
 4 -6 -2 228.43 10.35
 7 2 -2 98.25 10.62
 6 -3 0 169.5 11.75
 4 -3 1 182.82 9.53
 4 2 0 1407.73 26.32
 3 3 -1 286.05 10.55
 7 1 -1 430.75 20.01
 11 -1 -2 2.79 5.91
 11 -3 -2 -1.36 6.22
 7 -3 2 -5.4 3.36
 7 4 -1 67.48 8.51
 10 -5 -2 3.32 5.05
 7 -4 2 57.45 8.06
 10 1 -1 2.37 5.92
 11 3 -4 -4.36 5.63
 8 -6 -1 2.58 4.54
 8 1 2 6.64 5.28
 6 5 -2 -4.15 3.31
 6 3 1 70.4 7.69
 9 -6 -2 9.01 5.73
 10 2 -1 -1.27 4.92
 10 -3 0 -1.2 5.11
 9 -1 -3 140.13 13.82
 6 3 -2 76.42 8.91
 7 -1 -1 436.49 19.82
 4 3 -1 167.53 9.68
 7 4 -5 160.2 13.13
 -2 1 -3 69.83 4.47
 11 -1 -1 16.73 10.24
 10 3 -2 5.15 6.3
 9 5 -4 4.6 6.59
 10 1 0 11.3 6.64
 11 -2 -1 8.28 6.75
 10 -2 0 -3.43 4.85
 9 -1 2 -1.08 5.59
 7 5 -2 -0.84 5.16
 4 6 -4 42.42 5.19
 2 2 0 8085.65 44.78
 5 -3 1 2227.57 35.49
 -2 3 -5 27.97 3.27
 6 -1 1 110.26 9.66
 11 2 -3 -1.36 6.22
 8 4 -1 -1.85 3.82
 9 -2 2 24.49 7.06
 9 0 2 38.03 8.42
 9 6 -6 4.63 6.11
 10 -1 1 6.14 5.89
 11 2 -2 8.71 6.81
 10 5 -5 -1.32 6.03
 11 -3 -1 94.76 13.37
 8 -2 3 -0.93 5.25
 10 4 -3 -1.31 6.42
 9 -4 1 77.56 10.67
 10 -2 1 -3.68 4.42
 5 -2 4 42.96 5.73
 4 5 -4 116.57 8.31
 1 -1 1 2480.78 16.67
 9 1 -3 128.39 13.96
 8 -4 -2 89.42 10.69
 6 -4 0 273.27 14.5
 2 3 -1 100.03 5.35
 10 0 -4 246.68 19.98
 6 -3 3 81.55 7.82
 7 -3 3 38.84 6.75
 11 3 -3 110.23 15.26
 8 5 -3 12.87 5.68
 6 -2 4 45.67 6.55
 8 -5 1 9.79 5.33
 7 6 -4 -0.84 4.19
 10 -5 -1 -1.18 4.71
 10 2 0 -3.84 4.43
 5 -4 3 11.46 3.75
 6 -4 3 2.55 4.18
 5 -5 2 9.59 3.49
 6 1 0 230.9 13.43
 4 4 -2 720.88 19.23
 4 -1 2 858.13 20.37
 -2 2 -4 353.29 9.78
 4 6 -6 91.56 7.37
 2 1 1 355.24 9.34
 8 -1 3 52.87 8.12
 10 -4 0 55.54 8.77
 9 1 2 -2.22 5.08
 7 -1 4 0.8 3.68
 10 3 -1 -1.29 4.84
 11 1 -1 13.56 7.3
 10 -3 1 1.21 5.42
 6 2 3 2.79 3.69
 9 -6 -1 21.22 6.75
 10 1 1 2.55 5.97
 7 -2 4 13.61 5.37
 8 5 -2 4.01 5
 7 0 4 26.22 6.13
 4 -2 4 23.77 3.96
 -1 -5 -4 7.8 1.87
 3 4 -2 64.96 5.71
 -1 -2 -1 701.89 9.95
 6 2 0 244.95 14.23
 6 -6 -2 355.33 16.08
 6 -3 1 79.64 8.68
 9 4 -2 18.19 7.36
 9 4 -1 97.91 12.45
 4 5 -2 21.89 4.59
 11 2 -1 2.92 6.83
 6 5 -1 28.29 5.82
 9 6 -5 43.19 9.16
 8 6 -4 4.02 4.8
 7 2 3 49.82 7.42
 6 -3 4 11.18 4.26
 7 3 2 -0.84 3.26
 3 5 -2 34.46 4.76
 2 -6 -1 18.71 2.21
 4 0 2 1147.07 23.46
 -1 4 -5 552.33 9.16
 -1 -1 -1 2337 17.22
 7 5 -5 285.58 17.14
 9 5 -3 72.69 10.93
 11 3 -2 2.95 7.8
 8 6 -5 1 4.44
 9 -2 3 43.36 8.6
 6 -6 1 -0.57 3.65
 7 -5 2 -5.31 4.35
 10 -2 2 24.72 8.01
 6 6 -3 -2.11 4.6
 4 -4 3 18.67 3.91
 8 -1 4 2.86 4.56
 9 -4 2 11.62 6.24
 6 4 1 -0.71 3.54
 4 -5 2 23 4.02
 7 -3 4 1.58 3.79
 -1 4 -6 10.66 1.78
 7 -1 1 447.31 19.88
 7 4 -3 119.13 11.68
 8 -2 0 388.64 20.3
 9 -3 2 2.01 4.49
 6 -5 2 -0.62 3.04
 9 2 1 17.91 6.99
 8 -6 0 10.68 5.18
 10 -4 1 2.41 5.65
 11 -1 1 4.23 6.14
 8 0 4 10.59 5.7
 9 3 1 39.98 8.77
 10 -5 0 7.11 6.15
 7 -6 1 35.37 6.65
 7 6 -3 13.6 5.69
 11 -2 1 2.79 6.23
 8 -4 3 -0.91 5.17
 9 -3 3 72.96 10.28
 -1 -5 -3 20.77 2.42
 3 -4 1 175.78 7.83
 8 4 -4 113.8 12.4
 9 2 2 42.8 7.93
 7 1 4 7.48 6.33
 10 4 -2 88.23 13.09
 6 1 4 256.99 13.47
 8 2 3 5.89 5.89
 10 1 2 -1.28 4.78
 9 5 -2 -5.8 5.18
 8 3 2 6.94 5.14
 8 1 3 71.64 9.73
 6 -1 5 21.89 5.34
 4 2 3 5.72 2.37
 10 5 -3 -2.51 5.46
 8 5 -1 3.01 4.8
 3 6 -4 0.96 2.13
 3 -2 2 223.66 8.95
 6 -2 1 -5.3 3.1
 10 5 -4 15.96 7.51
 10 -1 2 4.72 6.13
 11 3 -1 66.28 12.75
 5 -6 1 8.75 2.97
 9 6 -4 -2.33 5.44
 11 -3 1 70.32 12.24
 10 4 -1 1.32 7.55
 8 -3 4 13.05 5.43
 11 1 1 10.09 6.76
 9 -5 1 62.29 9.77
 8 1 4 3.91 4.47
 10 -1 3 11.28 6.39
 9 -1 4 -3.31 5.05
 8 6 -3 2.01 4.8
 8 -6 1 -0.87 3.89
 8 4 1 1 5.09
 4 4 1 13.03 3.89
 4 -6 1 4.09 2.87
 1 -2 1 777.46 9.17
 10 -4 -4 106.39 13.59
 6 4 -2 215.11 13.6
 9 -1 -1 120.32 12.99
 10 2 1 -2.58 5.32
 10 -2 3 -2.48 5.81
 6 -2 5 -6.08 2.43
 6 2 4 44.54 6.67
 9 0 4 7.8 5.68
 9 1 3 130.07 15.54
 7 2 4 17.77 5.55
 10 -4 2 76.13 11.94
 6 5 0 36.93 6.53
 7 3 3 44.27 7.61
 9 2 3 39.86 8.74
 9 -4 3 49.89 9.3
 6 -1 2 215.87 12.99
 4 -3 2 106.21 7.44
 6 6 -6 216.6 13.9
 8 -5 2 7.63 4.71
 11 -2 2 2.8 6.7
 11 0 2 1.43 5.89
 10 3 1 2.61 5.84
 9 3 2 1.15 5.85
 8 -1 5 2.89 4.71
 6 -5 3 64.79 7.14
 5 -4 4 25.41 4.54
 4 6 -3 9.35 3.97
 10 -3 3 3.68 5.49
 5 -5 3 13.77 3.77
 6 1 5 24.71 5.73
 9 5 -1 60.45 10.51
 6 -3 5 26.67 5.53
 10 5 -2 3.98 5.92
 2 -2 3 2.5 1.21
 7 6 -2 17.87 6.12
 2 6 -5 3.46 1.73
 6 -2 2 136.93 10.48
 -1 5 -7 115.54 4.71
 7 -3 1 90.44 9.57
 7 3 -1 110.84 10.83
 3 2 1 67.17 5.32
 7 -2 5 68.88 8.24
 9 1 4 2.26 5.98
 9 -3 4 -3.24 3.89
 11 -1 2 16.05 7.08
 7 -3 5 34.42 6.88
 3 -1 4 14.73 2.95
 11 1 2 5.8 6.79
 10 4 0 50.1 10.45
 8 3 3 40.06 8.31
 9 6 -3 27.89 8.27
 7 4 2 47.98 8.12
 9 4 1 82.42 11.94
 8 -5 3 13.5 5.75
 9 -6 1 18.23 6.69
 7 -6 2 24.31 6.01
 8 5 0 20.18 6.76
 4 1 2 850.62 20.36
 7 1 1 429.83 19.83
 10 0 -2 194.63 17.58
 2 -1 2 410.39 9.86
 4 5 -3 54.57 6.19
 7 -4 4 8.6 5.41
 11 -3 2 2.61 7.15
 10 1 3 23.08 7.19
 10 -1 4 5.05 6.56
 8 1 5 10.88 5.6
 8 6 -2 9.05 5.4
 11 -1 3 32.67 9.63
 4 -2 5 2.7 2.42
 8 -3 5 1.89 4.21
 3 3 2 7.87 2.5
 -1 -1 -2 7.94 1.35
 5 -6 2 37.93 5.35
 2 4 -2 664.86 12.88
 6 3 0 140.54 11.03
 6 -3 2 73.38 8.26
 -2 -1 -3 65.87 4.35
 11 2 1 1.38 5.35
 9 -2 4 -4.13 4.95
 11 -2 3 1.4 5.79
 10 2 3 -1.3 6.25
 9 -2 5 44.1 9.02
 7 -1 6 -1.66 3.98
 8 -6 2 7 4.18
 10 3 2 1.31 5.56
 10 -5 2 1.19 5.92
 4 2 4 20.45 3.98
 9 2 4 -2.3 5.5
 11 2 2 16.1 8.14
 9 3 3 72.82 10.84
 3 -5 2 42.61 4.58
 6 1 2 202.73 12.75
 7 -2 2 108.84 10.64
 6 5 -3 63.96 8.09
 8 2 0 390.46 20.83
 5 -1 3 88.27 7.64
 10 -5 1 2.24 4.61
 11 3 1 81.2 13.76
 6 0 6 719.68 22.36
 10 5 -1 7.96 7
 7 -2 6 64.83 8.68
 10 1 4 10.33 6.71
 9 -5 3 67.81 10.41
 10 -3 4 -3.7 4.77
 7 2 5 54.85 8.35
 3 1 4 16.61 3.08
 6 2 5 -4.32 2.69
 6 3 4 15.16 4.84
 10 4 1 1.32 6.47
 6 5 1 29.39 6.32
 4 5 0 0.92 2.57
 4 -1 3 303.89 12.19
 9 1 -1 139.06 14.05
 3 5 -3 967.95 18.67
 7 2 1 117.21 11.13
 11 -3 -3 118.49 15.14
 10 -2 4 9.46 7.09
 11 1 3 21.76 8.7
 9 6 -2 4.65 6.55
 9 -3 5 55.52 9.6
 8 0 6 4.93 4.73
 10 -4 3 -6.07 6.29
 7 -5 4 -7.66 4.39
 6 -4 5 -2.62 2.85
 6 -5 4 2.53 3.94
 7 6 -1 52.91 8.42
 8 2 5 -4.01 4.81
 10 -1 5 -1.27 5.95
 9 -6 2 6.08 5.62
 1 -1 2 9.54 1.32
 6 -1 3 184.94 11.87
 5 -4 2 89.71 7.58
 3 0 2 488.55 13.26
 4 -5 1 56.69 5.41
 8 4 -2 106.55 11.76
 -2 1 -4 845.43 14.87
 9 -4 4 6.06 5.7
 11 -1 4 -1.42 6.97
 7 1 6 5.98 4.91
 8 -4 5 -5.57 4.63
 10 -2 5 -3.76 5.17
 8 -5 4 1.81 4.13
 4 -3 5 22.41 4.02
 10 2 4 14.39 7.4
 6 -3 6 21.63 5.23
 -1 -5 -5 11.76 2.23
 9 -1 1 107.96 12.23
 3 4 -1 155.01 7.85
 6 -4 2 207.5 12.59
 2 -4 1 46.57 3.56
 11 2 3 -10.27 4.86
 8 5 1 5.74 4.96
 8 1 6 1 4.58
 11 3 2 4.44 8.36
 9 0 6 11.36 6.12
 8 3 4 19.16 6.29
 7 -6 3 16.96 5.35
 9 -2 6 27.73 7.68
 10 -5 3 3.56 5.92
 10 1 5 1.3 5.81
 6 -6 3 -6.04 4.38
 5 -5 4 -3.08 2.4
 2 -5 1 22.84 2.55
 1 6 -7 125.72 3.82
 8 -2 2 422.46 21
 9 4 2 30.84 6.96
 7 3 4 -2.44 3.64
 10 -4 4 95.45 12.36
 11 1 4 -4.36 6.34
 9 5 1 48.6 9.36
 11 -3 4 -4.16 7.46
 9 3 4 1.16 5.45
 8 -1 6 3.89 4.46
 9 -4 5 34.3 8.29
 6 4 3 1.45 4.09
 9 -5 4 -5.23 5.21
 9 1 6 -4.6 5.01
 4 2 2 620.66 17.69
 3 -1 3 814.56 17.13
 3 6 -5 115.1 6.84
 1 4 -3 820.65 10.02
 10 0 0 156.5 15.87
 8 -3 6 14.25 6.15
 11 0 4 27.23 7.45
 9 -1 6 -1.12 5.14
 9 4 3 56.14 10.05
 1 0 2 10.55 1.34
 7 -3 6 -2.43 3.53
 9 -3 6 -5.48 4.77
 7 -2 7 70.65 8.91
 11 -1 5 39.88 10.27
 7 3 5 51.23 8.19
 7 5 2 0.87 5.47
 8 -2 7 -1.94 5.13
 1 4 -2 10.22 1.66
 1 5 -4 6.61 1.15
 2 2 1 186.82 6.97
 3 -2 3 134.43 7.14
 9 1 1 124.07 13.19
 7 -5 1 376.17 17.98
 6 1 3 197.41 12.52
 8 6 -1 1 5.01
 10 5 0 1.26 6.26
 10 3 3 10.54 6.45
 11 -2 5 -1.41 5.45
 8 3 5 -2.03 3.93
 10 -2 6 16.37 7.55
 6 -2 7 5.56 3.81
 8 -1 7 75.42 9.31
 8 5 2 10.13 5.35
 11 2 4 5.87 7.62
 6 3 5 31.08 5.43
 9 6 -1 23.23 7.68
 7 -4 6 26.98 6.81
 11 3 3 103.43 15.13
 10 3 4 -1.25 5.15
 6 5 2 0.68 3.6
 8 6 0 13.06 5.93
 10 5 1 2.65 6.21
 7 4 4 10.46 5.44
 3 -6 1 27.74 3.27
 5 -6 3 4.34 3.15
 5 -3 3 1066.42 24.69
 4 1 3 272.21 11.64
 4 -6 0 446.57 13.5
 2 -2 2 3285.12 27.18
 6 -6 0 438.09 17.44
 7 5 -3 279.87 16.6
 6 4 0 256.75 14.52
 2 3 0 122.45 5.7
 7 1 3 258.81 15.64
 7 -1 3 259.85 15.28
 9 2 5 52.47 8.74
 10 -3 5 -1.24 5.67
 9 -1 7 104.79 11.66
 8 -6 3 -0.87 4.35
 10 -4 5 -1.22 6.19
 8 -5 5 4.53 4.43
 11 1 5 33.54 9.34
 10 -5 4 21.36 7.49
 9 -6 3 38.35 8.23
 10 1 6 10.4 6.76
 4 2 5 -0.97 1.61
 9 -2 7 40.07 8.32
 9 3 5 68.72 10.8
 9 2 6 30.14 8.19
 10 4 3 3.97 6.99
 7 -3 7 54.57 8.05
 9 5 2 -1.17 6.98
 6 -5 5 -1.27 2.83
 3 -5 1 2219.49 25.76
 -1 2 -3 384.89 7.14
 3 2 2 214.52 9.28
 2 -3 2 198.4 6.72
 6 2 2 133.26 10.39
 2 1 2 396.31 9.92
 10 2 5 -1.24 5.41
 8 -3 7 17.17 6.1
 10 -1 6 20.48 7.33
 9 -4 6 13.95 6.69
 7 -6 4 2.2 4.01
 9 4 4 1.17 6.08
 8 -6 4 6.96 4.98
 7 2 2 111.23 10.85
 8 -4 2 100.47 11.14
 6 0 4 767.31 23.77
 6 2 6 46.2 6.58
 10 -3 6 10.55 6.2
 11 0 6 -2.89 5
 10 -1 7 16.65 7.46
 11 -2 6 1.41 6.46
 9 -3 7 56.07 9.45
 7 -1 8 6.79 4.65
 11 3 4 -2.95 7.8
 8 -1 8 12.86 5.59
 10 -2 7 1.26 6.18
 3 3 1 281.84 10.3
 4 -3 3 209.76 10
 6 6 -4 236.42 13.99
 4 3 1 155.72 9.14
 8 2 2 429.32 21.56
 6 3 2 71 8.16
 3 -3 3 92.26 5.83
 10 2 6 9.2 7.08
 10 3 5 -2.64 5.28
 10 5 2 7.94 7.11
 8 0 8 6.01 4.48
 11 2 5 2.93 6.05
 8 1 7 66.53 8.76
 11 -1 6 -5.4 5.89
 7 3 6 -0.88 4.29
 8 5 3 15.24 6.57
 8 3 6 6.13 5
 9 1 7 101.68 11.88
 7 2 7 57.71 8.65
 9 -6 4 -1.01 4.91
 4 -4 5 -0.42 2.07
 8 2 7 1.02 5.39
 4 4 3 19.11 4.16
 8 6 1 -2.01 4.13
 7 6 1 51.24 8.03
 10 -4 6 60.85 10.93
 4 6 -1 -0.89 3.49
 9 -1 8 -3.41 5.21
 4 0 4 132.26 8.41
 3 1 3 816.05 17.66
 -1 3 -4 40.57 2.59
 7 -4 3 159.76 12.46
 8 4 0 106.52 12.02
 1 1 1 2389.38 17.32
 2 -5 0 120.17 4.96
 9 -5 5 34.45 7.86
 10 4 4 88.95 13.13
 5 -5 5 25.61 4.57
 9 5 3 66.74 10.84
 9 3 6 7.03 6.3
 8 -4 7 0.94 5.12
 9 2 7 28 7.74
 10 -3 7 18.65 8.05
 8 4 5 -1.02 4.57
 6 3 6 20.64 5.36
 6 2 7 5.9 3.97
 6 5 3 65.35 8
 8 -5 6 0.91 4.25
 8 1 8 11.16 6.17
 9 6 1 17.35 7.11
 7 1 8 6.6 3.78
 10 0 2 213.34 18.38
 7 5 -1 398.29 19.67
 10 -5 5 1.18 5.01
 11 -1 7 22.9 8.7
 7 -5 6 -2.31 4.98
 6 6 1 -3.54 4.84
 9 -2 8 10.08 6.13
 8 -3 8 0.96 4.71
 9 4 5 30.57 8.14
 11 2 6 2.95 6.91
 11 -2 7 -4.24 6.16
 7 -3 8 5.76 4.35
 9 1 8 -2.33 4.66
 9 -5 6 1.05 5.72
 4 3 2 96.87 7.37
 2 5 -3 51.13 3.81
 10 -1 8 9.01 6.56
 11 1 6 -2.76 7.17
 6 -4 7 -0.67 2.97
 2 2 3 -0.76 1.32
 6 4 5 -1.48 3.13
 10 3 6 1.33 5.47
 10 2 7 -3.97 5.12
 -1 -4 -4 0.41 1.22
 10 5 3 -1.33 5.78
 9 -3 8 -1.1 4.41
 10 -2 8 5.08 5.95
 8 -6 5 1.74 4.67
 11 1 7 8.79 7.32
 7 -6 5 -1.47 3.51
 2 6 -4 5.35 1.8
 4 -1 4 617.57 17.26
 7 4 1 73.92 9.45
 -1 -4 -3 750.25 12.15
 -1 5 -8 31.34 2.94
 7 -2 8 35.16 7.05
 9 0 8 -1.15 5.14
 8 -1 9 -1 4.24
 8 3 7 24.76 7.29
 10 1 8 9.23 6.85
 9 -6 5 48.32 8.91
 8 6 2 4.03 4.82
 7 5 4 -1.75 4.7
 10 -5 6 13.06 7.49
 7 3 7 55.91 8.23
 4 -2 7 7.92 3.09
 4 -6 3 5.45 3.14
 3 6 -2 13.54 3.29
 4 5 -1 64.48 6.21
 2 4 -1 52.54 4.08
 2 -1 3 71.13 4.33
 10 0 8 109.51 13.98
 9 -1 9 86.09 11.65
 8 -2 9 -1.98 4.74
 7 2 8 46.13 7.88
 7 6 2 13.75 5.55
 9 3 7 35.51 8.77
 10 -3 8 -1.25 5.01
 9 2 8 8.24 5.4
 9 6 2 6.98 6.03
 11 -1 8 -4.32 5.18
 9 -2 9 21.49 7.06
 4 -3 4 272.35 11.58
 7 -1 5 235.74 15
 -1 -3 -2 61.87 3.41
 8 -2 4 465.3 22.28
 9 -4 7 47.42 9.19
 6 -5 6 1.91 3.48
 11 2 7 5.92 7.4
 8 -4 8 81.19 9.3
 11 -2 8 8.52 7.65
 8 1 9 -3.08 3.98
 10 -4 7 1.22 6.79
 6 -1 9 4.37 4.05
 8 -5 7 22.78 6.49
 10 -1 9 -5.19 4.86
 6 -6 5 -6.61 3.64
 1 1 2 8.26 1.3
 9 -4 8 5.43 6.03
 9 1 9 70.62 10.79
 6 5 4 8.07 4.39
 6 3 3 105.88 9.68
 7 -5 3 325.61 17.12
 3 0 4 105.83 6.58
 3 -2 4 43.81 4.46
 -1 -2 -2 39.88 2.74
 6 6 -2 351.6 17.09
 7 1 5 235.9 15.16
 6 4 2 233.19 14.02
 8 2 4 495.32 23.76
 4 -1 5 77.12 6.73
 11 1 8 1.48 6.43
 9 -5 7 51.52 9.38
 10 -2 9 1.28 5.28
 4 3 5 19.53 4.23
 9 4 6 19.05 7.17
 6 -2 9 2.03 3.24
 5 -6 4 3.36 3.17
 9 -3 9 32.33 8.03
 6 -6 2 354.79 15.96
 8 -4 4 105.92 11.41
 4 1 4 573.51 16.98
 10 0 4 287.53 20.8
 9 -1 5 140.43 14.14
 6 -4 4 102.34 9.23
 11 0 8 1.38 6.46
 8 4 6 74.2 10.37
 4 5 2 29.82 4.37
 9 5 4 -1.18 5.25
 10 4 6 79.09 12.27
 7 -4 8 22.57 5.8
 10 4 5 5.33 6.92
 10 1 9 -6.65 4.61
 10 5 4 20.17 8.25
 10 -4 8 41.79 9.81
 8 5 4 -3.07 4.68
 8 5 5 1.95 4.13
 8 -6 6 11.34 5.07
 10 -5 7 1.19 5.31
 9 5 5 58.27 9.49
 6 1 9 3.01 3.61
 4 -5 5 17.2 3.59
 2 -4 3 13.03 2.22
 3 -4 3 100.28 6
 6 -1 6 263.5 14.55
 2 2 2 3186.54 28.77
 4 3 3 194.29 10.27
 11 -1 9 4.35 6.16
 8 0 10 8.24 5.04
 10 3 7 10.13 6.33
 11 2 8 1.49 5.58
 9 0 10 10.55 6.31
 7 -1 10 5.23 4.78
 7 -6 6 14.02 4.82
 7 0 10 26.58 6.26
 9 -2 10 3.43 5.59
 6 -5 7 25.76 5.41
 8 4 7 -3.13 4.42
 -1 4 -8 11.56 2.35
 3 -6 2 15.67 2.9
 6 -2 6 67.98 7.94
 4 -4 4 124.31 7.88
 11 -3 3 145.36 16.3
 9 1 5 156.28 14.74
 7 4 6 31.88 6.1
 8 -3 9 0.97 4.45
 9 4 7 45.35 9.31
 10 5 5 -4.01 5.82
 6 -3 9 8.41 4.02
 11 1 9 17.8 8.65
 9 -1 10 1.16 5.45
 10 3 8 -1.35 5.22
 7 -2 10 38.71 7.19
 8 1 10 6.25 5.41
 10 0 10 108.66 13.89
 8 -4 9 3.81 4.94
 2 -3 4 1.73 1.33
 9 -4 9 71.08 10.41
 4 -1 8 677.07 17.85
 7 -4 5 168.03 12.65
 4 -5 3 49.75 5.33
 8 -2 6 376.16 20.31
 2 3 1 94.45 5.23
 3 -3 4 48.65 4.52
 2 -4 2 689.36 11.85
 10 -1 10 10.46 6.79
 10 2 8 17.35 8.01
 9 -6 6 5.05 5.69
 7 3 8 10.19 4.16
 10 -2 10 2.58 5.77
 8 2 9 5.22 5.81
 9 2 9 7.13 8.81
 8 -5 8 12.85 5.64
 8 -1 10 1.02 4.65
 9 -5 8 5.29 6.5
 10 4 7 6.75 7.26
 7 1 10 9.89 5.24
 9 -3 10 2.13 4.51
 7 -4 9 30.12 6.35
 4 2 7 8.61 3.06
 5 -6 5 15.85 3.86
 6 1 6 257.82 14.45
 8 4 2 111.96 12.34
 3 2 3 132.99 7.4
 2 1 3 66.61 4.34
 4 4 2 739.36 19.64
 4 6 -2 231.41 11.07
 3 4 1 166.99 8.22
 10 2 9 -2.54 5.09
 10 -3 9 -2.53 5.92
 10 -4 9 1.23 5.91
 7 6 3 15.58 6.07
 6 2 9 6.12 4.19
 11 -1 10 -1.46 5.83
 8 -3 10 2.79 4.45
 7 -5 8 -3.12 4.05
 8 5 6 10.4 6.31
 9 5 6 3.57 6.18
 10 -5 8 3.58 5.96
 11 0 10 -1.48 6.09
 8 6 4 15.31 6.02
 9 6 4 5.86 5.96
 10 -3 10 -1.27 5.53
 8 3 9 -1.06 4.48
 7 -1 7 250.91 15.54
 -1 3 -5 205.45 6.14
 2 -3 3 70.97 4.25
 3 -1 5 309.22 11.03
 9 3 9 33.78 8.44
 8 -1 11 49.36 8.66
 9 2 10 2.41 5.39
 10 5 6 2.69 5.85
 11 1 10 2.99 6.85
 7 5 6 -3.57 4.18
 9 -2 11 27.76 7.58
 9 4 8 4.82 5.65
 8 -2 11 2.03 5.45
 7 6 4 0.87 4.18
 4 -6 4 42.03 4.91
 3 6 -1 25.04 3.78
 3 -5 4 -1.4 2.08
 0 -6 -5 19.15 2.31
 4 -6 2 236.43 10.09
 4 -1 6 528.66 16.39
 -1 5 -9 680.94 13.44
 10 0 6 224.23 18.76
 -1 1 -3 620.5 9.55
 10 3 9 1.36 5.76
 10 -1 11 9.25 6.61
 8 4 8 81.29 10.7
 9 1 10 1.19 5.05
 10 1 10 4.02 6.83
 10 2 10 17.65 7.44
 7 3 9 63.98 9
 6 5 5 -0.7 3.29
 9 -6 7 25.29 6.98
 7 2 10 42.12 9.11
 4 4 5 0.5 2.77
 10 4 8 38.12 9.62
 7 -6 7 23.71 5.72
 6 -4 9 2.74 3.68
 4 6 1 1.29 3.11
 -1 -3 -3 599.02 10.82
 7 -5 5 285.66 15.88
 6 -1 7 168.46 11.94
 8 -4 6 111.89 11.63
 4 -2 6 121.82 8.02
 7 -3 10 3.38 4.39
 9 -4 10 -2.21 5.17
 8 1 11 48.69 8.86
 7 -2 11 61.36 8.63
 2 5 -1 17.51 2.66
 7 4 8 18.27 6.58
 10 1 11 5.15 6.3
 6 -5 8 18.23 4.86
 9 -3 11 26.28 7.82
 10 -4 10 41.24 9.74
 4 -4 7 20.99 4.05
 2 -2 5 0.97 1.54
 3 -2 5 33.32 3.96
 6 -4 6 87.88 8.73
 8 4 4 117.24 12.39
 4 0 6 331.95 13.2
 0 -6 -4 190.61 5.49
 4 3 4 261 11.94
 8 -6 7 2.63 4.53
 8 -3 11 41.02 8.12
 9 5 7 49.51 10.09
 9 6 5 36.78 8.7
 8 5 7 25.37 7.39
 8 6 5 -1.04 4.5
 10 -3 11 7.74 6.18
 9 3 10 -1.23 5.48
 4 -3 8 29.84 4.49
 7 -4 10 16.62 5.56
 6 5 6 3.04 4.08
 5 0 10 75.77 7.26
 3 2 4 37.54 4.31
 6 1 7 167.89 12.11
 10 5 7 -1.36 5.77
 9 -1 12 -3.59 4.47
 9 2 11 17.19 6.94
 8 3 10 -1.08 4.94
 5 2 9 5.16 3.65
 6 3 9 7.84 4.15
 8 -1 12 1.05 4.07
 8 2 11 2.15 5.38
 10 3 10 -2.76 6
 9 -6 8 1.02 4.78
 6 -1 11 171.72 11.78
 10 -1 12 18.79 8.16
 9 4 9 68.57 11.21
 8 -6 8 7.09 4.67
 4 -1 9 14.13 3.77
 2 5 -2 42.81 3.72
 6 4 4 85.25 8.85
 3 3 3 77.7 5.91
 6 -3 7 164.38 11.64
 1 -2 2 42.59 2.36
 4 5 1 61.75 6.15
 2 -1 4 857.06 14.76
 9 -5 9 36.25 8.17
 6 6 3 -0.72 4.72
 10 -2 11 2.61 5.68
 9 -2 12 4.45 5.22
 8 4 9 2.15 5.15
 7 6 5 4.44 4.43
 9 1 12 2.45 5.21
 10 -2 12 7.95 6.48
 6 -2 11 2.99 3.74
 7 3 10 -2.81 2.8
 8 1 12 -2.16 3.59
 7 -1 12 5.47 4.55
 5 1 10 13.63 4.26
 5 -6 6 21.85 4.3
 -1 4 -7 538.37 10.96
 -1 2 -4 62.6 3.38
 4 1 6 528.95 16.7
 3 6 -3 72.56 5.68
 7 2 11 68.47 9.28
 10 1 12 6.9 6.47
 8 -5 9 -0.93 4.34
 9 0 12 30.3 8.13
 9 -5 10 -1.08 5.49
 10 -4 11 -5.04 5.33
 7 4 9 40.93 7.55
 9 -3 12 9.25 5.89
 7 -6 8 9.78 6.66
 7 1 7 255.04 15.99
 7 0 8 84.34 9.58
 7 5 3 300.88 17.48
 4 -5 4 103.8 7.26
 2 0 4 1230.19 18.03
 6 -6 7 -3.06 3.39
 10 5 8 1.37 5.97
 8 -5 10 15.02 5.62
 10 -3 12 1.3 5.51
 8 6 6 9.41 5.71
 5 3 8 5.77 4
 8 -3 12 5.08 5.46
 3 4 4 30.96 3.66
 7 1 12 5.64 4.6
 9 2 12 7.46 6.09
 4 1 9 23.76 4.51
 6 -1 8 150.34 11.27
 3 -4 4 31.34 3.84
 4 -3 6 204.99 10.16
 6 -6 4 230.69 12.99
 6 0 8 900 26.51
 7 -4 7 95.87 10.18
 8 0 12 3.19 4.99
 8 -4 11 1.96 4.47
 10 4 9 -2.61 6.11
 9 5 8 8.07 6.2
 10 -1 13 1.36 5.61
 6 -3 11 57.57 7.36
 6 -5 9 6.63 3.68
 8 -1 13 14.88 6.63
 9 -6 9 13.37 6.15
 10 4 10 44.4 10.09
 6 5 7 24.02 5.84
 9 -2 13 11.89 6.29
 3 -3 7 9.54 2.62
 7 4 5 183.94 13.94
 6 -2 8 151.17 11.2
 2 -2 4 339.73 9.27
 8 -2 8 358.51 20.06
 3 -3 5 268.01 9.87
 9 -4 11 34.77 8.3
 7 0 12 43.53 7.86
 10 3 11 9.24 6.33
 9 3 11 39.74 9.04
 6 3 10 59.87 8.02
 10 -2 13 -4.01 5.34
 6 6 5 0.75 4
 9 1 13 85.67 12.29
 6 2 11 -0.8 3.85
 4 -2 9 3.44 2.69
 10 1 13 1.39 6.53
 8 -6 9 -1.78 3.65
 7 5 8 4.62 4.97
 8 -2 13 1.05 4.91
 7 -3 12 5.26 4.55
 7 -5 10 1.6 4.53
 7 6 6 20.68 6.01
 5 5 6 0.63 2.8
 3 -1 8 16.46 2.95
 4 -6 5 -1.1 2.17
 3 4 2 83.51 6.11
 1 2 1 728.43 9.94
 4 -1 7 417.85 14.91
 7 -1 9 340.05 18.07
 6 -3 8 91.18 9.05
 8 2 8 339.84 19.96
 3 -5 3 1015.76 17.59
 -1 -2 -3 353.11 8.17
 3 -1 6 72.43 5.7
 7 -2 9 94.03 10.19
 8 4 10 102.96 10.84
 8 5 8 10.13 5.81
 9 6 6 -1.19 6.31
 8 1 13 16.46 6.49
 7 3 11 64.69 9.46
 9 -4 12 7.92 5.87
 9 6 7 22.86 7.21
 10 -4 12 50.92 10.24
 9 5 9 33.32 9.06
 6 4 9 1.59 3.98
 9 -5 11 37 8.27
 5 -2 11 18.72 4.5
 4 -3 9 6.21 2.9
 2 1 4 816.97 15.1
 7 1 9 292.61 17.28
 6 3 7 153.15 11.62
 4 1 7 420.71 15.14
 6 2 8 175.16 12.6
 7 -5 7 280.7 15.94
 3 2 5 37.64 4.33
 3 -2 6 198.78 8.86
 6 6 2 338.3 16.95
 4 -4 6 239.59 10.76
 8 3 11 53.64 9.41
 10 2 12 11.17 7.12
 7 -4 11 55.45 8.34
 8 -4 12 74.22 9.93
 9 3 12 -1.26 4.52
 5 4 8 43.62 6.63
 10 3 12 4.22 6.28
 8 5 9 1.08 5.51
 3 3 6 35.38 4.19
 10 2 13 -2.82 5.45
 7 -2 13 16.39 5.9
 8 -5 11 7.59 5
 2 -4 4 8.7 1.83
 4 4 4 118.94 8.33
 7 -3 9 75.04 9.01
 3 3 4 45.04 4.73
 4 6 0 445.14 14.85
 -1 -1 -3 560.83 9.72
 9 2 13 33.97 8.53
 9 -3 13 50.21 9.33
 6 -2 12 36.55 6.5
 8 6 7 4.22 5.05
 10 -1 14 1.3 5.66
 9 0 14 2.49 6.46
 9 4 11 41.39 9.46
 10 4 11 1.41 6.43
 3 5 2 38.75 5.11
 8 3 12 8.88 5.87
 4 2 9 4.85 3.1
 7 -6 9 55.95 7.86
 4 3 8 32.07 5.07
 9 -2 14 4.82 5.9
 10 -2 14 10.79 7.13
 8 0 14 6.58 5.26
 6 -4 11 1.42 3.47
 3 1 8 10.88 2.99
 5 -6 7 0.49 2.54
 -1 2 -6 17.95 2.44
 6 4 6 89.14 9.38
 2 4 0 1787.85 21.13
 3 0 6 96.4 6.52
 8 -2 10 296.27 18.52
 3 1 6 56.34 5.14
 -1 -4 -5 535.14 11.9
 9 -1 14 1.23 5.48
 7 4 10 35.77 6.38
 8 4 11 3.31 5.73
 10 -3 13 7.86 6.93
 2 2 5 1.44 1.55
 8 2 13 -2.22 4.96
 6 -3 12 20.15 5.48
 4 5 5 25.67 4.52
 8 -6 10 16.16 5.51
 -1 3 -6 70.36 4.04
 4 2 6 123.52 8.34
 7 5 5 257.65 16.51
 -1 -3 -4 36.22 3.16
 7 4 7 82.67 9.87
 3 5 1 2251.61 28.98
 8 -3 13 9.26 5.24
 9 6 8 6.09 6.55
 9 5 10 6.24 6.93
 10 -4 13 1.28 6.28
 8 1 14 4.47 5.24
 7 -4 12 36.76 7.29
 9 -4 13 24.04 7.23
 6 2 12 44.42 7.17
 7 -3 13 30.38 6.74
 6 -1 13 50.16 7.42
 7 3 12 0.97 4.22
 10 -3 14 3.98 6.5
 10 3 13 -2.85 5.87
 9 -5 12 3.29 5.36
 9 -3 14 1.19 5.3
 9 3 13 43.37 9.54
 5 3 10 6.09 3.76
 2 3 4 1.69 1.59
 5 5 7 6.45 3.81
 4 -3 7 108.9 7.67
 4 0 8 1424.01 27.27
 6 -1 10 137.07 10.96
 9 -6 10 2.07 5.35
 8 -1 14 1.08 4.83
 10 1 14 9.85 7.17
 5 2 11 17.72 4.72
 10 2 14 12.86 7.69
 5 -1 12 18.43 4.7
 6 -5 10 19.5 4.93
 7 0 14 11.55 5.18
 9 2 14 5.12 6.27
 8 6 8 2.14 5.35
 8 5 10 18.72 6.95
 7 6 7 28.48 6.72
 10 4 12 41.27 10.25
 10 -1 15 6.97 6.38
 8 -4 13 4.03 5.13
 7 4 11 59.94 9.06
 9 -1 15 64.88 10.73
 9 4 12 20.38 7.95
 6 -2 13 5.93 3.55
 4 6 3 14.26 3.79
 2 -6 0 437.34 7.67
 6 -4 8 195.67 12.36
 3 4 3 95.16 6.51
 4 3 6 183.27 10.22
 9 1 14 5.03 5.9
 7 -1 14 5.68 4.82
 6 1 13 41.46 7.18
 8 3 13 12.46 6.1
 8 -3 14 1.05 4.8
 8 -5 12 -0.96 4.19
 7 -2 14 0.93 4.37
 7 1 14 8.81 5.27
 10 1 15 1.43 6.07
 9 1 15 59.01 10.96
 9 -6 11 21.95 6.9
 8 -1 15 25.4 7.32
 8 4 12 80 10.97
 2 4 1 50 4.15
 6 0 10 930.47 27.47
 7 2 13 23.36 6.6
 4 4 7 88.11 4.3
 10 -2 15 -4.11 4.94
 5 1 12 14.32 4.32
 7 -6 10 0.77 3.42
 6 -6 9 8.18 3.96
 9 6 9 14.84 6.98
 4 -4 9 3.24 2.69
 3 -3 8 -0.74 1.66
 4 -3 10 22.77 4.05
 2 -1 5 23.09 2.96
 4 -2 8 890.65 21.49
 6 -6 6 226.88 12.72
 3 -3 6 33.94 3.85
 7 5 10 14.43 6.15
 9 -2 15 18.41 7.04
 7 6 8 9.32 5.09
 8 1 15 30.25 7.56
 9 -4 14 1.16 5.45
 10 3 14 -1.45 5.97
 7 -4 13 75.28 9.49
 10 -3 15 1.35 6.33
 9 3 14 6.5 6.36
 8 -6 11 0.91 4.54
 10 2 15 8.71 7.54
 6 -3 13 -3.07 3.16
 7 3 13 33.8 7.3
 9 -3 15 33.84 8.54
 9 -5 13 44.57 8.96
 7 -3 14 2.75 3.77
 3 3 7 11.13 2.93
 6 2 13 -0.85 3.28
 9 -1 11 109.13 13.17
 6 -2 10 160.41 11.75
 7 2 9 83.57 9.88
 4 5 3 59.27 6.15
 6 5 8 11.81 4.72
 6 3 12 9.56 4.57
 10 4 13 -7.22 5.4
 9 2 15 16.96 7.94
 10 -1 16 7.08 6.64
 8 6 9 -1.09 4.87
 7 2 14 -2 4.12
 8 5 11 8.99 5.94
 7 -5 12 0.83 4.06
 10 0 16 83.34 13.16
 9 -1 16 -2.55 4.41
 3 6 1 40.74 3.93
 7 -1 15 87.4 10.28
 7 4 12 40.65 7.86
 4 5 6 58.37 5.8
 8 -4 14 46.28 8.83
 6 4 11 -3.17 3.55
 4 -5 8 0.86 2.26
 6 1 10 146.67 11.57
 -1 1 -4 51.78 3.1
 3 -1 7 1553.35 25.02
 9 1 11 112.1 13.26
 6 3 8 102.22 9.94
 10 -2 16 13.97 7.39
 8 3 14 5.79 5.67
 10 1 16 5.84 6.84
 5 -3 12 -1.26 2.28
 4 -2 11 9.51 3.34
 3 -2 9 21.45 3.71
 8 -3 15 13.94 6.6
 5 5 8 0.67 3.13
 8 2 15 5.81 5.58
 9 -2 16 18.82 7.31
 9 1 16 1.31 6.01
 5 -1 13 16.41 4.53
 8 -5 13 2.95 4.7
 6 -2 14 11.31 4.64
 7 -2 15 24.89 6.35
 9 -6 12 2.12 4.95
 3 -4 5 75.97 5.32
 -1 2 -5 920.79 13.17
 8 -4 10 92.57 10.81
 8 -2 15 13.07 6.62
 9 0 16 2.58 6.33
 8 -1 16 1.13 4.67
 6 6 7 26.55 4.93
 9 4 13 27.24 8.3
 9 5 12 3.67 5.86
 9 5 11 38.03 9.21
 5 6 6 21.62 4.99
 10 3 15 4.43 6.43
 5 4 10 41.21 6.47
 2 4 3 13.91 2.48
 3 -5 6 17.2 3.14
 3 -6 4 7.53 2.25
 3 2 6 177.43 8.81
 4 1 8 657.59 19.24
 6 -3 10 65.25 7.84
 3 3 5 261.55 10.61
 3 -2 7 63.27 5.32
 2 -5 2 49.99 3.24
 2 3 3 64.73 4.6
 1 -1 3 609.08 9.29
 6 2 10 178.17 12.82
 8 0 16 1.15 4.6
 10 2 16 2.97 5.55
 7 -6 11 18.82 5.69
 8 1 16 5.86 5.5
 5 1 13 19.37 4.86
 5 -2 13 42.31 6.26
 7 6 9 32.52 7.33
 3 5 4 5.88 2.79
 9 2 16 22.69 7.89
 9 -3 16 -1.23 5.23
 6 5 10 6.68 4
 9 4 14 1.32 5.92
 9 -5 14 9.08 6.6
 7 -4 14 0.9 4.3
 8 -6 12 13.03 5.56
 2 -3 6 4.77 1.81
 0 4 -5 2.23 0.84
 7 1 11 289.23 17.35
 7 -3 11 77.63 9.28
 4 -5 6 57 5.48
 9 3 15 15.11 6.89
 9 6 10 17.88 6.18
 7 3 14 3.07 4.8
 6 3 13 1.74 4.44
 9 -1 17 36.46 9.02
 6 -4 13 0.75 3.61
 7 2 15 26.78 6.98
 7 -3 15 22.61 6.45
 6 2 14 24.07 5.75
 10 1 17 2.98 6.49
 10 -2 17 2.85 6.83
 -1 -2 -6 10.78 2.44
 6 -3 14 0.79 3.07
 3 1 7 1507.89 25.31
 7 5 7 304.52 17.84
 6 4 8 217.68 14.03
 7 -5 9 278.21 16.15
 8 4 13 6.93 6.32
 8 5 12 4.35 5.32
 7 -1 16 15.03 5.84
 6 -1 15 50.23 7.94
 9 1 17 36.29 9.6
 9 -2 17 -1.28 5.74
 9 6 11 2.57 6.15
 8 -3 16 1.1 4.91
 8 4 14 67.43 10.64
 9 5 13 63.35 11.56
 6 -5 12 6.4 4.14
 3 -1 10 3.97 2.42
 2 -4 5 19.97 2.51
 4 2 8 863 22.03
 10 0 12 157.76 16.32
 4 3 7 126.31 8.88
 1 -3 2 61.81 2.63
 8 -2 12 237.74 17.1
 4 5 4 109.91 8.16
 9 -4 15 17.82 7.59
 8 -1 17 19.78 6.78
 7 1 16 4.16 5.19
 3 2 9 19.84 3.89
 7 -2 16 37.47 7.7
 8 3 15 9.51 6.06
 2 -2 7 1.72 1.81
 7 0 16 75.44 10.19
 10 2 17 3.02 6.41
 6 -2 15 -0.84 3.74
 5 -4 12 44.56 6.27
 5 0 14 23.33 5.36
 9 3 16 -2.72 5.44
 3 3 8 -1.82 1.57
 5 -1 14 14.98 4.78
 6 -4 10 207.53 12.96
 2 1 5 29.12 3.33
 10 -1 17 -1.44 5.59
 8 6 10 6.34 5.58
 9 -4 16 10.92 6.52
 8 1 17 22.87 7.32
 10 0 18 41.94 10.8
 8 -2 17 2.29 5.13
 5 3 12 5.85 4
 9 2 17 6.47 6.47
 7 6 10 1.96 4.6
 6 1 15 62.05 8.55
 9 4 15 14.92 7.54
 5 6 7 0.66 3.29
 8 6 11 -2.29 4.84
 5 5 9 40.05 5.86
 8 5 13 1.18 5.65
 5 4 11 22.7 4.96
 9 -5 15 42.88 8.95
 4 -6 7 23.6 3.87
 7 -6 12 5.63 4.6
 3 6 2 16.01 3.15
 4 -5 9 14.32 3.46
 -1 3 -7 1293.34 17.9
 -1 -3 -5 193.97 7.14
 4 4 6 249.39 12.05
 9 0 18 2.71 6.2
 10 -1 18 5.9 7.38
 10 1 18 -1.52 6.08
 3 1 10 7.54 3.09
 5 1 14 13.46 4.55
 8 -6 13 -2.85 3.9
 7 2 16 32.95 7.51
 -1 -1 -6 22.04 2.93
 7 -4 15 50.9 8.31
 5 -2 14 9.8 4.26
 6 3 14 5.42 4.69
 6 6 9 -0.83 4.05
 3 -2 10 30.59 4.14
 8 3 16 -2.44 4.88
 7 -3 16 4.86 4.55
 4 6 5 3.6 2.76
 9 6 12 10.5 6.42
 2 -6 1 14.93 1.77
 8 2 12 264.16 18.2
 6 1 11 146.25 11.78
 4 6 2 215.94 10.88
 3 -4 6 60 4.91
 7 4 14 6.97 4.45
 9 -1 18 5.34 6.39
 6 2 15 3.64 4.07
 7 5 12 1.02 4.31
 9 -2 18 3.95 6.7
 9 1 18 4.13 6.31
 8 -4 16 60.54 9.59
 8 -5 14 6.02 5
 8 2 17 3.69 5.76
 9 5 14 4.05 6.03
 5 2 13 43.53 6.8
 6 -4 14 40.57 6.52
 8 4 15 1.22 5.44
 7 -5 14 2.64 4.55
 6 -1 16 55.7 8.34
 6 4 13 10.8 5.09
 8 0 18 -1.22 4.72
 6 -1 12 111.95 10.4
 7 -2 12 77.79 9.54
 -1 -1 -4 49.11 3.3
 6 0 12 479.06 20.43
 2 6 -3 47.62 3.62
 3 0 8 144.25 8.21
 6 -6 11 4.65 3.91
 8 -4 15 2.11 4.93
 7 3 15 25.34 7.46
 8 -5 15 6.18 4.82
 9 3 17 20.94 8.26
 9 2 18 1.4 6.28
 9 4 16 5.56 6.21
 9 -4 17 16.17 7.24
 7 2 12 89.37 10.33
 5 2 10 73.41 7.96
 7 -1 13 140.45 12.36
 4 -4 8 794.03 19.79
 9 -3 17 12.64 6.8
 6 -2 16 52.2 7.97
 5 2 14 10.96 3.58
 8 6 12 15.28 6.94
 5 5 10 0.73 3.16
 8 5 14 -2.43 5.28
 9 -1 19 28.73 9.48
 2 3 5 21.82 3.19
 9 -5 16 7.12 6.59
 5 -1 15 12.68 5
 4 -4 11 18.81 4
 5 -4 13 0.65 2.74
 5 6 8 8.47 4
 0 -6 -6 431.98 10.27
 9 -1 13 105.39 12.99
 5 -1 11 226.68 12.68
 3 -6 3 71.69 4.81
 8 1 18 -1.24 4.64
 5 -3 14 4.82 3.76
 7 3 16 -1.09 4.22
 6 -5 13 25.04 5.5
 8 3 17 5.02 6.15
 5 4 12 62.29 7.96
 9 1 19 29.67 9.05
 3 2 10 28.52 4.56
 9 5 15 37.34 9.86
 7 -6 13 -0.83 4.19
 8 -6 14 8.75 5.21
 7 4 15 65.17 10
 6 1 12 107.93 10.28
 2 4 2 647.56 13.3
 2 -1 6 709.19 14.26
 1 2 2 41.29 2.73
 2 0 6 413.4 11.25
 3 2 7 52.76 5.18
 0 -4 -2 1048.77 10.27
 7 2 17 28.56 7.69
 2 2 7 0.69 1.83
 8 4 16 50.04 9.84
 8 -1 18 3.6 4.79
 9 -3 18 1.3 5.94
 7 -3 17 27.09 6.87
 7 0 18 1.09 4.87
 8 -4 17 6.66 6.27
 6 2 16 49.17 8.08
 5 1 15 12.52 4.76
 7 -2 17 24.48 6.76
 5 -2 15 5.12 4.32
 8 -3 18 -3.48 4.49
 8 -1 19 6.15 5.64
 2 3 6 7.37 2.19
 6 -4 15 2.42 3.7
 3 -3 10 17.71 3.42
 5 -5 12 3.02 2.95
 2 -3 5 26.47 2.9
 5 1 11 212.99 12.8
 4 -1 10 500.15 16.81
 6 -6 8 300.87 14.65
 10 0 14 141.99 16.29
 7 1 13 156.07 13.34
 6 -3 16 21.35 5.91
 6 -1 17 31.16 6.98
 8 -5 16 13.72 6.04
 9 2 19 7.18 6.89
 6 4 14 34.37 7.26
 9 -4 18 1.27 5.81
 7 -2 18 -1.05 3.64
 8 6 13 6.02 6.47
 4 -5 10 -0.47 2.04
 3 -2 8 174.46 8.63
 1 -2 3 377.84 6.96
 9 4 17 17.06 8.04
 8 5 15 8.71 6.34
 9 -3 19 6.63 6.75
 8 -3 17 2.26 4.52
 7 5 14 1.08 4.83
 7 6 12 14.59 6.33
 8 -2 19 1.21 5.14
 6 5 12 -1.79 3.69
 6 1 17 42.06 7.88
 9 -1 20 -4.21 4.44
 5 3 14 13.57 4.98
 6 -2 17 1.8 4.03
 6 -5 14 9.14 4.43
 4 2 13 1.3 3.24
 5 5 11 5.29 4.34
 5 2 15 1.61 3.78
 7 3 17 27.03 7.55
 2 5 0 120.17 5.56
 3 -5 5 527.93 12.96
 1 1 3 599.27 9.86
 4 -2 10 802.92 20.97
 7 1 18 8.87 5.54
 9 3 18 1.43 6.38
 9 1 20 -1.45 5.22
 9 5 16 -5.66 5.1
 8 3 18 1.29 5.77
 4 0 14 43.58 6.28
 7 -4 16 21.01 6.32
 7 2 18 -2.27 3.93
 9 -2 20 -1.38 6.02
 3 4 8 35.43 4.54
 6 5 13 22.29 5.94
 8 2 19 -1.3 5.2
 5 -1 16 9.36 4.41
 7 4 16 26.91 7.68
 5 6 9 6.47 4.18
 5 4 13 1.59 3.8
 2 -5 4 2.08 1.28
 2 6 -1 17.88 2.71
 8 -2 14 216.31 16.46
 -1 1 -5 230.03 6.95
 6 3 11 74.41 8.8
 6 6 6 227.87 14.21
 9 -2 19 6.75 6.87
 9 0 20 28.5 8.9
 6 6 11 -0.84 4.37
 6 3 16 23.03 6.18
 8 1 19 6.37 6.24
 7 -4 17 16.76 6.14
 7 -6 14 5.1 4.4
 9 3 19 19.43 7.6
 5 -4 14 7.43 4.05
 8 -4 18 34.24 8.21
 8 -3 19 5.98 6.2
 8 -1 20 -3.81 4.75
 5 1 16 8.19 4.25
 9 4 18 -1.46 5.05
 5 -3 11 1030.57 25.9
 7 -5 11 231.39 14.92
 1 4 -1 757.57 9.07
 2 -2 6 839.25 15.48
 3 5 3 973.72 19.72
 6 2 17 0.98 4.39
 8 4 17 1.29 5.89
 6 4 15 1.94 4.22
 8 1 20 -2.63 4.92
 6 -1 18 24.81 6.25
 3 2 11 58.02 5.74
 8 5 16 2.42 6.29
 7 -5 16 -0.93 4.37
 6 -3 17 49.76 7.94
 9 -3 20 1.36 5.77
 7 6 13 -1.08 4.68
 7 -2 19 22.87 6.8
 9 -1 21 49.05 10.79
 3 -1 12 15.1 3.8
 3 3 10 25.34 4.39
 0 -4 -4 10.69 1.96
 5 0 12 203.83 12.44
 3 4 5 72.03 6.05
 2 1 6 702.07 14.93
 7 -1 18 8.54 6.31
 6 1 18 30.85 7.24
 9 1 21 44.73 10.65
 2 -1 9 25.71 3.67
 6 -6 13 4.27 4.31
 5 -5 13 9.47 3.72
 8 7 12 2.38 5.44
 7 3 18 4.67 5.72
 2 4 5 25.57 3.56
 -1 3 -8 39.64 3.78
 -1 -2 -5 875.79 14.66
 8 6 14 -1.24 4.79
 8 3 19 17.34 7.42
 6 -2 18 75.2 9.53
 9 -2 21 9.96 7.39
 5 5 12 0.79 3.79
 8 4 18 31.85 9.09
 8 2 20 90.03 12.89
 7 2 19 30.6 8.15
 5 2 16 63.44 8.41
 3 1 12 15.01 3.87
 7 4 17 16.27 6.97
 6 -5 15 3.96 3.87
 6 5 14 3.87 5.02
 9 3 20 6.04 6.74
 4 3 13 68.15 7.1
 4 2 14 10.32 3.7
 3 -5 8 12.82 3.09
 4 -5 11 23.81 4.26
 8 2 14 204.07 16.47
 5 4 9 59.25 7.21
 5 -2 12 134.64 9.97
 6 4 10 205.94 13.97
 3 -1 9 3054.9 36.41
 1 3 1 3968.66 23.56
 9 -4 19 9.12 6.63
 9 4 19 19.51 8.74
 6 3 17 59.87 9.13
 8 -2 20 80.07 11.59
 5 6 10 19.59 5.31
 2 1 9 24.47 3.79
 8 0 20 7.74 7.07
 7 -3 18 2.07 5.18
 8 -3 20 -4.94 4.77
 8 -1 21 7.85 6.13
 7 -1 20 2.29 5.11
 7 -4 18 1.02 4.78
 7 -3 19 43 8.92
 8 6 15 1.27 4.92
 5 -3 16 9.81 4.2
 4 -6 9 -1.71 2.21
 6 -4 12 74.47 8.21
 3 2 8 199.48 9.88
 3 -4 7 136.77 7.23
 4 -6 6 74.17 5.87
 6 0 14 266.33 15.8
 6 -5 11 76.52 8.28
 9 2 20 10.34 6.92
 8 1 21 17.61 7.17
 8 5 17 15.82 7.09
 7 1 20 13.07 6.62
 6 4 16 42.3 7.92
 9 0 22 18.05 8.37
 5 -4 15 6.37 4
 8 -5 18 7.81 6.09
 5 4 14 5 4.4
 8 -2 21 2.58 5.9
 -1 -1 -5 218.32 7.25
 5 3 11 1001.6 27.43
 5 2 12 140.96 10.85
 9 2 21 10.64 7.75
 7 5 16 6.56 5.35
 8 -5 17 5.42 5.41
 5 -2 17 2.41 4.1
 8 3 20 -1.37 5.66
 6 -4 17 -6.99 2.76
 9 -1 22 5.92 6.1
 6 1 19 49.49 8.81
 2 -2 9 0.35 1.9
 7 3 19 37.26 8.49
 9 -2 22 -7.27 5.43
 8 4 19 8.16 7.06
 4 -2 15 5.82 3.29
 3 -6 6 18.47 2.88
 3 1 9 2939.94 37.37
 6 1 14 105.26 10.65
 9 3 21 13.87 8.71
 7 2 20 20.61 7.17
 7 4 18 11.31 5.76
 5 3 16 10.47 5.16
 6 -2 19 -0.97 4.01
 7 6 14 8.9 6.47
 5 5 13 13.21 5.01
 6 5 15 1 4.24
 9 2 22 -1.55 6.94
 8 0 22 2.74 6.41
 6 6 13 3.83 5.15
 5 -5 14 -1.32 2.86
 6 -5 16 4.92 3.84
 7 1 15 106.84 11.67
 6 -1 14 108.48 10.52
 2 -1 7 158.31 7.25
 -1 2 -7 402.04 10.53
 8 -2 16 128.51 13.49
 2 -5 3 53.88 3.34
 6 3 18 31.5 7.78
 8 6 16 9.15 7.14
 8 -4 20 31.35 8.51
 6 -4 16 59.69 8.47
 7 -1 21 65 10.57
 5 2 17 -0.88 3.3
 5 0 18 -3.48 3.02
 8 5 18 9.48 7.03
 9 1 22 1.53 6.49
 4 2 15 10.83 4.21
 7 -3 20 -2.21 4.28
 5 4 15 12.15 5.34
 6 2 19 1.06 4.36
 7 -4 19 14.72 6.72
 5 -1 18 19.61 5.9
 7 1 21 59.99 10.32
 6 4 17 -3.13 3.45
 7 6 15 5.72 5.93
 0 -4 -5 1.89 2.22
 7 5 11 203.69 15.42
 3 4 6 62.2 5.73
 2 2 6 802.89 16.41
 1 0 4 67.8 3.6
 6 -6 10 293.29 14.75
 -1 1 -6 22.02 2.64
 1 -1 4 50.8 3.04
 6 6 8 289.76 16.35
 7 4 13 88.78 10.84
 9 -3 21 22.36 8.37
 9 -1 23 33.31 10.7
 8 2 21 1.38 6.01
 5 6 11 2.35 3.83
 8 -4 19 1.18 4.99
 9 1 23 32.85 10.14
 2 2 9 0.42 2.32
 8 -5 19 -3.43 5.34
 8 -2 22 92.59 13.02
 5 1 18 19.67 5.58
 3 6 4 6.94 2.69
 8 3 21 23.94 8.33
 7 -2 21 9.29 6.14
 6 -1 20 21.6 6.58
 4 5 11 20.69 5.03
 3 -3 12 19.32 3.86
 7 -5 18 0.99 4.43
 5 -4 16 52.5 7.42
 4 -5 12 31.22 4.84
 1 -6 -4 0.35 1.25
 6 4 12 87.63 9.77
 4 -3 11 217.47 11.12
 4 -4 10 744.67 19.55
 7 -5 13 157.14 12.75
 2 5 1 27.28 3.02
 2 1 7 161.65 7.64
 3 0 10 104.98 7.4
 4 6 4 49.77 5.69
 2 6 -2 133.63 5.3
 4 5 7 85.71 7.8
 5 -3 13 410.94 17.28
 6 -1 19 33.76 7.36
 7 3 20 -3.73 4.48
 8 4 20 35 9.69
 7 0 20 22.18 7.1
 6 -3 19 -0.96 4.06
 4 4 13 11.34 4.48
 7 -2 20 42.83 8.72
 6 1 20 30.03 7.19
 8 2 22 103.65 14.05
 5 -2 18 1.68 4.1
 7 4 19 7.42 5.66
 4 -3 15 27.98 5.39
 7 7 13 25.92 6.02
 3 5 8 15.24 4.12
 3 -3 9 438.71 13.62
 3 -4 8 38.82 4.25
 8 2 16 164.66 15.51
 6 5 11 76.03 9.21
 1 2 3 374.35 8.36
 8 -1 22 1.35 6.31
 8 6 17 -1.34 5.69
 5 5 14 3.45 4.14
 8 -1 23 -2.77 5.37
 7 0 22 1.24 4.98
 5 2 18 0.92 3.69
 8 -4 21 1.24 5.25
 8 -3 22 2.61 6.1
 2 -5 5 0.78 1.25
 7 -1 17 93.12 11.43
 6 -3 15 92.25 10.08
 6 0 16 355.05 18.79
 1 1 4 42.62 3.04
 6 5 16 1.04 4.76
 7 -6 15 7.03 5.39
 8 1 23 -10.05 4.06
 6 3 19 6.55 5.45
 6 2 20 45.13 8.87
 7 1 22 7.61 6.08
 6 -5 17 -1.71 3.61
 7 6 16 10.66 6.47
 5 6 12 24.64 5.96
 3 3 12 15.21 4.01
 5 4 16 63.5 8.97
 7 5 18 -2.46 5.07
 5 -5 15 6.22 3.9
 6 4 18 104.66 11.14
 4 3 15 27.15 5.84
 7 1 17 101.04 11.87
 0 -4 -3 77.79 3.52
 3 5 5 526.85 15.58
 -1 1 -7 1353.68 20.38
 6 1 16 80.22 9.71
 5 3 13 379.56 17.74
 2 0 8 713.64 16.16
 6 -3 18 36.06 7.39
 8 1 22 2.78 5.9
 8 3 22 5.81 6.65
 8 5 19 1.39 6.06
 8 -3 21 16.45 7.69
 8 4 21 -1.44 6.28
 7 -2 22 9.62 5.89
 7 3 21 16.73 7.16
 8 2 23 2.93 6.55
 6 -1 21 53.57 8.96
 2 -3 9 -0.34 1.5
 4 5 12 31.77 5.85
 1 1 6 22.92 2.89
 2 5 4 1.94 1.55
 8 -2 18 125.26 13.67
 7 5 13 145.99 13.83
 6 1 21 71.46 10.41
 7 7 14 -1.13 5.18
 7 4 20 32 8.77
 7 2 22 23.38 8.21
 6 -3 20 7.98 5.27
 4 4 14 55.47 7.74
 5 -4 17 21.74 5.69
 8 6 18 9.69 8.05
 5 -2 19 0.88 3.72
 6 5 17 -1.08 4.31
 3 -6 7 33.01 3.82
 2 -1 8 255.37 9.64
 1 -2 4 63.97 3.36
 6 6 10 276.73 16.58
 3 -5 7 1152.7 20
 6 3 15 88.15 10.31
 8 2 18 115.07 13.79
 1 -3 3 679.18 8.77
 7 2 21 7.52 6.39
 8 5 20 5.73 6.86
 8 -1 24 -2.86 6.05
 6 6 15 -2.93 3.9
 5 3 18 7.64 5.05
 6 -2 21 -4.21 3.94
 5 5 15 11.75 5.26
 8 1 24 -2.96 4.9
 8 -3 23 -10.73 4.64
 8 -4 22 31.92 8.74
 6 3 20 10.21 5.55
 4 -3 16 23.57 5.21
 5 2 19 -1.93 3.61
 7 -1 23 36.68 9.12
 3 -2 14 39.14 5.53
 3 6 6 18.7 3.9
 7 6 17 15.91 7.32
 3 3 9 404.95 14.64
 7 -4 20 14.13 6.33
 4 -2 17 -1.45 2.98
 6 4 19 3.38 4.91
 5 6 13 0.86 3.83
 7 -4 21 26.97 7.77
 5 4 17 11.39 5.2
 5 0 20 33.43 7.27
 8 4 22 23.77 9.03
 4 -6 11 2.85 2.92
 3 -1 11 1311.93 25.56
 2 1 8 249.64 9.83
 3 4 7 127.52 8.26
 8 -2 23 5.46 6.25
 7 -1 22 4.89 5.47
 4 3 16 30.25 6.36
 7 3 22 3.99 5.8
 5 -1 20 14.97 5.45
 4 2 17 6.45 4.19
 2 3 9 -0.89 1.94
 5 -5 16 5.8 4.09
 7 -3 21 20.61 7.67
 5 1 20 21.56 6.57
 7 7 15 4.68 5.95
 7 2 23 -1.34 6.01
 6 1 22 20.89 6.87
 7 -5 20 4.25 5.08
 3 -5 10 17.32 3.75
 7 -5 15 136.5 12.23
 4 6 6 88.05 7.8
 3 1 11 1312.21 26.5
 6 -6 12 165.14 11.68
 2 -3 7 167.34 7.19
 3 -6 5 119.17 6.09
 7 4 21 25.13 8.57
 7 5 19 89.09 12.26
 8 0 24 2.9 6.65
 8 -5 20 1.18 5.11
 4 5 13 0.71 3.23
 8 5 21 -1.48 5.9
 6 -3 21 11.41 5.58
 6 -2 20 38.47 7.84
 6 5 18 1.12 5.83
 4 4 15 -0.75 2.99
 8 1 25 21.33 9.27
 5 -2 20 73.62 9.33
 5 -4 18 0.81 3.81
 4 -6 8 243.36 10.55
 3 -2 11 45.58 5.16
 2 -2 8 4442.13 38.39
 8 -2 24 30.91 9.83
 7 1 23 30.2 9.28
 8 -3 24 1.38 6.17
 6 3 21 11.79 6.24
 8 3 23 -7.48 4.23
 5 5 16 -0.95 4.22
 6 -2 22 8.77 5.69
 7 6 18 -1.2 5.47
 7 -1 24 -1.31 5.55
 7 5 20 -9.96 5.28
 7 1 24 6.8 6.08
 5 2 20 50.49 8.68
 8 3 24 -1.54 6.54
 6 2 22 11.91 6.41
 6 4 20 68.01 10.67
 7 -3 23 15.93 7.24
 1 -2 6 18.86 2.6
 5 6 14 -2.7 3.59
 2 5 5 0.72 2.02
 3 6 7 44.06 5.56
 3 6 3 75.21 6.05
 3 -4 9 165.56 8.48
 5 0 16 108.42 10.18
 5 -3 15 372.94 17.06
 7 -1 19 122.7 13.21
 7 -3 22 2.37 5.02
 8 4 23 -1.53 5.3
 8 -2 25 -4.35 5.79
 5 4 18 4.97 4.55
 7 -4 22 3.49 5.32
 4 -3 17 12.84 4.39
 8 2 25 -3.11 6.21
 3 5 10 14.78 3.75
 3 -3 14 -0.55 2.21
 6 -5 19 17.54 5.97
 6 7 14 46.06 8.53
 4 1 14 191.72 11.97
 7 1 19 114.81 12.94
 6 0 18 373.42 20.16
 1 -1 5 234.99 6.94
 2 -4 6 98.7 5.25
 3 0 12 359.93 14.39
 4 3 17 9.24 4.36
 5 -1 21 33.33 7.27
 8 -4 23 -2.63 5.25
 7 2 24 5.56 6.95
 5 1 21 24.61 6.8
 6 -1 23 1.16 4.92
 8 -5 21 8.47 6.15
 8 0 26 -1.54 7.07
 1 2 6 14.46 2.59
 5 -5 17 16.73 5.25
 6 5 19 22.19 7.19
 7 5 15 108.43 12.63
 5 -2 16 69 8.36
 6 -4 19 2.83 4.8
 8 2 24 48.25 10.77
 6 6 17 -1.12 4.6
 4 5 14 42.57 6.95
 5 -3 20 3.63 4.62
 7 6 19 19.64 7.84
 6 3 22 2.46 5.64
 7 5 21 54.63 10.65
 2 6 1 15.19 2.7
 4 -1 19 36.31 6.8
 6 -4 21 4.09 5.21
 5 5 17 14.09 5.14
 5 3 20 3.15 5.24
 7 -1 25 21.76 8.38
 8 3 25 12.75 7.8
 4 1 19 31.27 6.32
 3 1 16 37.82 6.19
 6 -2 23 -3.43 3.79
 3 -6 8 5.83 2.35
 2 -5 6 11.44 2.11
 2 2 8 4248.53 41.34
 7 7 16 -1.21 5.12
 8 -1 25 8.83 7.5
 7 -2 23 1.24 6.46
 4 6 11 3.51 3.63
 7 1 25 47.99 10.75
 6 -5 18 3.55 4.42
 6 2 23 4.97 5.96
 5 2 21 2.12 5.19
 5 -4 19 15.4 5.26
 3 -4 13 10.77 3.51
 8 -2 26 13.49 8.47
 7 -3 24 5.09 6.72
 8 2 26 9.65 8.04
 5 6 15 1.79 3.89
 5 4 19 18.77 6.51
 7 3 24 2.86 6.4
 7 7 17 3.77 5.74
 4 6 12 74.65 8.16
 1 4 2 16.61 2.24
 5 3 15 337.48 17.6
 5 -3 18 2.48 4.13
 6 4 21 -1.22 5.73
 7 0 24 13.32 7.29
 7 4 22 2.74 6.84
 7 4 23 21.32 8.4
 6 7 15 14.95 6.98
 5 0 22 8.41 5.36
 8 -1 26 1.52 5.88
 7 -2 25 13.39 8.03
 4 -3 18 -1.52 3.47
 6 -1 24 8.5 6.53
 4 -2 19 -1.63 3.35
 4 3 18 -1.78 3.34
 6 -5 20 0.96 4.51
 0 4 -6 136.87 4.85
 3 -3 11 40.81 4.94
 6 6 12 173.31 13.9
 5 -1 17 171.3 12.75
 2 3 7 147.1 7.89
 6 -1 22 20.05 6.95
 7 -2 24 10.31 7.83
 6 -4 20 60.76 9.07
 5 1 22 10.8 6.11
 6 1 24 12.64 7.04
 8 -3 25 -1.43 6.04
 4 2 19 -3.61 3.38
 7 3 23 2.75 5.84
 6 5 20 1.22 5.98
 7 -5 22 -2.29 4.84
 7 6 20 5.45 6.52
 7 0 26 18.69 8
 7 5 22 -4.25 6.01
 3 3 15 24.13 5.4
 6 -3 23 1.13 5.42
 4 5 15 57.81 8.24
 2 -4 9 3.75 2.33
 6 2 18 90.88 10.9
 4 -1 15 148.83 10.74
 3 -2 12 86.2 7.23
 5 1 17 130.3 11.59
 3 4 9 147.67 9.32
 4 1 15 158.76 11.34
 7 -5 21 59.33 9.86
 8 1 26 6.29 7.03
 6 6 18 97.13 12.58
 4 -4 17 2.84 3.74
 5 5 18 -1.04 4.77
 6 1 23 -8.45 3.82
 4 4 17 0.89 4.06
 2 4 9 3.87 2.64
 6 -4 22 24.62 7.4
 6 2 24 9.11 7.01
 6 4 22 21.77 8.09
 2 -1 13 38.43 5.39
 2 1 13 48.83 6.13
 2 -3 11 32.13 4.16
 5 -2 22 12.25 5.59
 2 3 11 24.99 4.63
 5 6 16 2.99 5.26
 1 -6 -3 134.27 4.2
 4 4 12 197.99 12.51
 3 -4 10 52.19 5.21
 7 3 25 14.91 8.43
 7 7 18 -3.93 5.22
 5 4 20 34.06 7.84
 7 4 24 -1.48 5.73
 7 -4 24 8.81 6.41
 6 7 16 4.48 5.23
 7 2 26 1.51 5.83
 7 -2 26 -1.4 5.4
 4 6 13 0.79 3.35
 1 1 8 1.41 1.77
 1 -1 8 -0.32 1.27
 3 -4 14 1.66 2.65
 3 5 7 1111.76 23.63
 1 1 5 229.23 7.36
 2 5 3 65.91 4.81
 7 2 25 2.9 6.31
 7 -4 23 24.16 7.81
 6 -3 22 4.32 5.5
 6 1 25 11.92 6.75
 6 -1 25 22.91 7.84
 6 5 21 31.89 9.01
 4 3 19 47.36 8.52
 6 6 19 1.22 5.85
 7 6 21 -1.42 6.49
 3 6 9 6.96 3.56
 3 -5 12 27.51 4.56
 3 -6 9 8.21 2.57
 5 -2 21 14.51 5.64
 7 -1 26 1.41 6.63
 7 5 23 38.42 10.01
 7 -5 23 33.42 8.33
 6 3 24 1.34 5.86
 6 -3 24 1.19 4.74
 7 1 27 30.58 10.02
 3 2 17 10.05 4.23
 7 -1 27 25.05 8.84
 5 5 19 25.28 7.2
 3 3 16 1.52 3.41
 5 3 22 -1.16 4.92
 6 4 23 -1.34 5.51
 2 2 13 18.72 4.38
 4 -5 16 7.29 4.02
 5 -5 19 17.85 5.56
 2 5 7 32.18 4.49
 3 2 12 87.94 7.65
 2 5 2 43.96 3.86
 3 3 11 53.29 6.24
 3 -1 13 110.26 8.34
 4 3 14 122.24 10.33
 6 0 24 53.16 9.81
 6 -2 25 5.01 6.13
 7 3 26 -6.19 5.99
 5 2 23 9.38 5.86
 2 -2 13 11.79 3.4
 3 0 18 0.76 3.42
 4 1 21 52.87 8.48
 5 -2 23 15.01 6.25
 7 -3 26 1.38 6.31
 5 6 17 8.38 5.22
 4 -1 21 71.8 9.32
 5 4 21 -2.31 4.32
 6 7 17 7.73 5.83
 7 -4 25 19.7 7.41
 2 -5 7 27.29 3.17
 3 1 13 106.09 8.41
 2 0 10 971.9 20.45
 4 0 16 276.22 14.78
 7 5 17 111.8 13.33
 7 1 26 -5.87 4.86
 6 -2 24 -1.2 5.09
 7 2 27 1.57 5.65
 3 1 18 15.06 4.82
 5 -4 21 1.91 4.26
 3 -1 18 24.73 5.6
 6 0 26 89.27 13.04
 2 3 12 39.91 5.57
 5 0 24 13.99 6.8
 4 5 16 8.91 5.11
 4 6 14 15.19 5.58
 6 5 22 1.33 5.66
 7 6 22 7.37 7.2
 2 -3 12 32.78 4.58
 6 6 20 65.22 11.2
 3 4 15 28.03 5.7
 7 -3 25 14.6 6.89
 5 2 22 14.52 6.41
 5 1 24 -3.58 5.34
 5 -1 24 4.58 5.48
 4 3 20 11.01 5.2
 4 2 21 2.03 4.43
 5 -1 22 -1.03 4.13
 6 3 25 46.46 10.24
 4 -3 20 22.42 5.78
 7 1 28 1.59 7.64
 7 -5 24 -1.24 5.66
 3 6 10 14.95 4.35
 4 5 17 22.37 6.81
 6 0 20 245.26 17.16
 4 -1 16 173.54 11.92
 5 -3 17 530.76 21.38
 1 -2 5 914.93 13.29
 2 -1 10 357.27 12.43
 2 4 6 83.92 6.01
 4 1 16 184.76 12.64
 6 3 23 6.42 6.02
 7 -1 28 -6.15 5.54
 5 5 20 4.63 5.04
 6 4 24 16.78 7.39
 5 3 23 76.91 11.25
 6 2 26 5.69 6.2
 3 2 18 10.77 4.9
 4 0 22 13.09 5.42
 4 4 19 9.99 5.37
 1 2 8 2.7 2
 6 -2 26 15.75 7.42
 5 2 24 9.87 6.53
 7 4 26 4.8 7.84
 5 6 18 1.1 5.16
 6 -4 24 25.89 7.33
 6 7 18 1.22 5.59
 3 -2 18 12.58 4.5
 7 -3 27 10.06 7.18
 5 -5 20 4.5 4.3
 0 -2 -3 1.16 1.12
 1 3 3 691.69 12.02
 3 -2 13 92.8 7.68
 3 4 10 64.86 6.6
 6 -4 18 97.82 10.74
 5 4 22 -4.59 4.59
 4 1 22 64.14 9.59
 4 -1 22 67.07 9.41
 4 1 20 78.43 9.63
 5 -1 23 1.09 4.75
 4 -5 17 20.57 5.48
 7 -4 26 4.09 6.09
 4 -4 19 7.26 4.26
 7 -2 28 3.03 7.25
 1 -2 8 3.77 1.94
 4 6 15 12.69 4.99
 5 -4 22 -1.01 4.49
 6 5 23 6.97 6.23
 6 6 21 -1.34 4.99
 3 -6 10 15.75 3.26
 0 4 -7 28.29 2.86
 3 6 5 105.62 7.36
 2 1 10 349.5 12.7
 1 0 6 206.64 7.34
 6 -5 21 30.35 7.55
 6 2 25 5.43 5.6
 6 -1 27 1.39 5.55
 2 3 13 4.73 2.51
 7 0 28 -3.11 5.61
 2 4 11 15.58 3.95
 5 1 25 15.05 6.75
 4 3 21 73.03 10.09
 5 -1 25 18.03 7.31
 3 4 16 31.7 6.74
 6 3 26 4.39 6.54
 2 6 4 4.86 1.99
 2 3 8 149.13 8.36
 2 -4 7 98.08 5.55
 5 3 17 580.49 23.86
 5 1 23 1.14 4.96
 7 4 25 1.54 6.72
 7 5 24 1.53 7.5
 5 -5 18 -2.41 2.66
 7 1 29 18.14 8.73
 7 -2 27 14.56 8.48
 5 -3 22 -1.01 4.51
 6 -5 23 -1.11 4.28
 5 5 21 1.21 4.68
 6 -1 26 11.95 6.77
 6 4 25 7.27 6.97
 3 5 14 -0.76 3.48
 5 -4 20 21.7 6.05
 4 -2 22 9.72 4.76
 4 5 18 2.99 5.27
 6 2 27 -2.96 5.53
 7 3 28 1.67 6.46
 6 -3 26 1.29 5.63
 5 7 16 -8.37 3.46
 2 -3 13 -0.51 2.17
 6 7 19 3.82 6.83
 5 6 19 1.09 4.75
 3 2 19 2.64 4.4
 2 -4 11 10.68 2.95
 3 -5 9 1848 26.83
 4 -6 10 269.93 11.64
 6 6 14 97.52 11.23
 6 -4 23 -2.24 5.13
 7 3 27 8.06 8.22
 6 -2 27 1.37 5.46
 3 3 18 2.61 3.88
 1 0 10 0.43 1.87
 7 -3 28 10.42 7.72
 5 4 23 1.27 5.38
 5 -3 24 12.28 6.41
 6 -4 25 1.23 5.33
 4 1 23 15.24 6.25
 5 -2 25 -1.18 4.87
 3 -2 19 6.31 4.53
 7 -2 29 3.13 7.16
 4 6 16 66.04 9.12
 2 5 9 3.17 3.08
 0 2 -3 1.56 0.87
 4 -2 16 169.72 11.66
 3 -4 11 51.03 5.46
 1 -1 6 23.03 2.7
 2 6 0 530.28 10.94
 6 1 26 1.38 6.02
 4 -3 19 57.5 8.13
 6 6 22 60.99 11.49
 6 1 28 11.98 7.18
 5 0 26 16.63 7.35
 4 -5 18 -1.51 3.18
 1 1 10 11.24 3.18
 6 -5 22 2.12 4.73
 3 -3 18 2.2 3.51
 3 1 20 7.19 4.12
 6 -1 28 8.65 7.63
 5 -4 23 -2.1 4.46
 5 1 26 3.93 6.41
 4 3 22 23.35 7.12
 0 -2 -5 23.67 2.94
 3 -5 14 1.66 2.71
 2 3 14 1.34 3.21
 3 4 17 58.7 8.27
 4 2 16 156.5 11.85
 7 -5 17 113.83 11.82
 7 2 28 13.02 8.3
 6 1 27 -2.89 5
 4 2 23 -1.12 3.89
 2 -2 15 7.84 3.46
 1 -1 10 9.52 2.9
 5 5 22 -1.26 4.72
 6 2 28 32.22 9.46
 5 7 17 125.26 12.42
 5 3 25 102.51 13.31
 4 5 19 -2.1 4.57
 6 -5 24 -1.15 5.15
 6 7 20 10.58 7.1
 6 -3 27 -1.35 4.84
 5 6 20 14.47 6.7
 4 -2 23 -2.05 4.69
 3 -6 11 36.45 4.62
 2 -2 10 3412.42 37.25
 5 1 19 175.17 13.77
 1 2 5 897.91 15.26
 1 -3 4 37.16 2.55
 7 2 29 -1.68 5.83
 6 -3 25 28.6 8.33
 4 4 21 5.53 4.68
 5 2 26 16.14 6.99
 1 4 4 -0.26 1.52
 5 -2 24 13.56 6.39
 5 4 24 17.19 7.82
 4 0 24 22.31 6.78
 3 2 20 15.87 5.2
 6 -4 26 34.41 8.99
 5 -2 26 4.95 5.8
 2 -3 14 5 3.14
 7 -5 19 99.66 11.63
 4 -1 17 110.66 9.95
 0 -4 -6 125.88 6.58
 4 1 17 123.53 10.62
 0 4 -8 1957.54 22.3
 2 2 10 3522.18 40.98
 6 5 25 1.5 7.03
 6 6 23 -1.44 5.92
 7 -1 29 20.68 8.56
 4 6 17 4.97 4.76
 4 -2 21 3.69 4.12
 4 -1 24 41.53 8.53
 6 1 29 34.21 9.96
 3 -2 20 18.47 5.44
 5 -5 22 -0.99 3.95
 6 -1 29 22.45 8.98
 4 -4 21 6.31 4.93
 2 5 10 53.24 6.31
 3 4 11 49.89 6.32
 1 6 -7 125.72 3.82
 3 -3 13 143.64 9.32
 1 4 1 783.38 11.06
 2 -1 11 91.99 6.83
 2 4 7 102 6.85
 2 1 11 91.21 7.28
 5 3 24 -1.28 4.23
 6 3 28 -1.58 6.49
 4 3 23 -2.33 4.81
 2 6 5 4.26 2.38
 5 -1 27 48.47 10.39
 4 -5 19 -0.8 4.2
 6 4 27 -4.69 4.42
 5 5 23 1.32 4.92
 3 4 18 0.92 3.99
 4 2 24 15.35 6.25
 2 4 13 -1.33 2.66
 5 7 18 4.58 5.35
 6 7 21 5.19 6.6
 5 3 26 4.17 6.21
 4 5 20 7.72 5.83
 5 6 21 5.04 5.9
 3 5 16 11.2 4.86
 1 -5 -3 22.9 2.46
 1 -5 -4 9.75 2.14
 1 -5 -5 14.4 2.73
 2 -6 2 113.5 3.68
 6 0 22 121.42 13.09
 6 0 28 79.24 12.79
 6 4 26 22.63 8.92
 6 -3 28 -1.4 5.41
 4 4 22 22.05 7.06
 4 2 22 11.77 5.46
 5 2 27 9.82 6.12
 6 5 24 1.45 6.62
 5 4 25 1.38 5.52
 6 -2 29 -1.47 7.06
 3 2 21 9.87 5.03
 3 3 20 26.34 6.54
 6 6 24 35.84 9.77
 6 5 26 -3.11 5.82
 2 -5 9 2.71 2.08
 2 6 6 18.42 3.68
 0 4 -9 39.81 3.98
 4 0 18 637.94 23.35
 3 -4 12 53.36 5.79
 6 -2 28 28.37 8.5
 5 2 25 -2.58 4.65
 6 3 27 4.56 6.44
 4 1 25 57.59 9.97
 6 0 30 45.84 10.95
 4 -1 25 49.41 9.04
 3 -2 21 8.92 4.72
 5 -5 23 3.11 4.62
 3 -4 18 -2.18 2.91
 3 -6 12 21.88 4.02
 5 -3 19 514.23 22.01
 1 -6 -5 118.59 5.81
 4 -1 18 174.41 12.52
 6 6 16 115.11 12.79
 4 1 18 192.83 13.38
 6 3 29 8.18 8.01
 5 1 28 5.7 6.53
 3 1 22 14.11 5.33
 5 -1 26 2.51 6.28
 6 4 28 12.99 7.78
 2 5 11 47.55 6.32
 5 -4 25 -3.46 4.6
 5 -1 28 1.37 6.41
 6 7 22 15.69 8.29
 3 4 19 39.77 7.87
 4 -4 22 19.98 6.37
 6 2 30 14.86 8.09
 1 0 12 0.52 2.09
 4 5 21 8.1 5.66
 3 -3 20 19.13 5.45
 3 -1 22 17.25 5.59
 4 -5 20 -1.69 3.57
 3 6 14 -1.61 3.31
 2 -4 13 2.05 2.5
 1 4 6 7.62 2.46
 5 3 19 497.62 23.32
 2 -4 8 1127.79 18.89
 6 2 29 -3.19 6.17
 4 -1 23 20.78 6.32
 5 6 22 7.88 6.15
 4 4 23 -1.22 5.3
 2 1 18 52.43 7.78
 5 1 27 53.24 10.66
 5 2 28 1.46 5.66
 6 -5 26 4.99 6.22
 1 1 12 7.08 3.08
 6 -2 30 9.18 7.33
 4 -2 25 1.13 4.52
 6 6 25 -3.1 6.91
 6 5 27 -1.61 7.03
 2 6 7 30.66 4.68
 1 3 4 43.68 3.55
 3 5 9 1809.37 32.19
 2 -2 11 92.17 6.84
 4 1 24 32.03 7.84
 5 -5 21 3.78 4.89
 3 3 21 3.09 4.49
 4 -3 24 8.52 4.75
 5 -4 24 11.02 6.02
 4 6 19 1.1 4.39
 4 1 26 33.96 8.44
 6 -4 28 13.75 7.64
 6 1 31 6.69 7.47
 1 -1 12 10.15 3.13
 4 -1 26 25.28 7.61
 1 -4 4 0.76 1.03
 2 -6 4 6.7 1.34
 5 -1 19 171.66 13.38
 2 0 12 48.25 5.51
 4 -2 18 484.3 20.01
 3 -1 20 9.38 4.9
 6 3 30 -1.69 6.77
 6 -1 31 -3.22 6.44
 5 1 29 26.67 8.25
 5 5 25 -1.43 5.89
 4 3 25 8.96 6.14
 6 -1 30 4.66 7.45
 3 -2 22 -0.94 3.53
 3 1 23 9.57 5.92
 5 -5 24 1.08 4.58
 3 4 20 32.8 7.46
 2 5 12 13.89 4.33
 5 -1 29 32.79 9.12
 6 2 31 10.26 8.02
 5 6 23 -6.85 4.73
 4 5 22 4.85 5.28
 3 -4 19 39.54 6.83
 5 -4 26 14.45 7.01
 2 -3 16 -3.86 2.88
 4 -4 23 -2 3.87
 3 5 18 -0.97 3.98
 1 3 10 6.68 2.91
 3 -6 13 48.77 5.82
 2 -3 10 54.14 5.1
 1 -1 7 1422.27 20.04
 4 -3 22 24.01 6.64
 6 -5 25 -1.2 4.15
 6 1 30 1.62 7.04
 5 -3 26 2.44 5.17
 3 6 15 33.38 6.67
 2 3 17 50.58 7.43
 4 4 24 17.83 7.53
 3 -3 21 0.88 4.04
 5 4 27 4.49 6.51
 4 -5 21 2.67 4.35
 6 -3 30 -6.02 5.62
 2 1 19 46.6 7.33
 6 -5 27 -2.59 5.48
 1 1 13 24.23 4.54
 4 6 20 76.05 11.21
 2 -4 14 4.44 3.32
 4 2 18 467.59 20.84
 2 -1 12 212.03 10.72
 6 -4 27 2.65 5.28
 5 7 20 13.72 7.14
 4 -2 26 90.09 11.73
 3 3 22 10.86 5.75
 3 2 23 16.48 6.41
 4 -3 25 7.82 6.01
 6 1 32 1.73 6.91
 2 -1 19 37.66 6.75
 6 -4 29 4.27 7.1
 5 -2 29 5.6 5.77
 5 -3 28 3.98 6.35
 4 7 17 1.03 5.04
 1 5 -8 35.37 3.77
 4 -4 16 181.36 11.8
 1 1 7 1403.53 21.19
 5 -2 27 2.58 5.62
 5 0 30 9.05 7.54
 5 0 28 5.58 6.07
 6 -1 32 6.66 7.98
 5 7 21 48.08 10.36
 5 1 30 -1.54 5.55
 5 5 26 2.97 6.12
 4 -3 23 3.04 4.85
 3 0 24 7.62 4.87
 4 3 26 -5.35 4.63
 1 -1 13 14.95 3.83
 5 6 24 -5.69 4.49
 3 4 21 7.54 5.16
 2 2 19 12.32 5.28
 4 5 23 8.87 6.81
 4 2 27 -5.41 5.4
 3 -2 23 8.97 5.27
 5 3 29 82.79 13.34
 3 6 16 12.67 5.64
 2 1 12 198.65 10.62
 2 3 10 66.48 6.3
 4 4 16 180.43 13.35
 4 -6 12 73.55 6.93
 3 -5 11 938.76 20.8
 2 -2 12 773.68 19.61
 2 2 12 761.73 21.23
 5 4 26 8.62 6.42
 4 -2 24 10.77 5.59
 6 -3 29 4.35 6.79
 4 4 25 3.98 6.23
 5 4 28 4.65 6.75
 3 -4 20 39.51 7.25
 2 3 18 29.49 6.82
 5 2 30 4.73 6.87
 3 -1 24 14.92 5.93
 4 3 24 12.25 6.36
 5 3 28 1.51 6.73
 5 5 24 -4.13 5.32
 3 -3 22 -1.86 3.61
 2 1 20 72.82 9.3
 4 6 21 -1.2 4.95
 3 3 23 21.66 6.84
 1 4 8 6.81 2.98
 2 6 9 7.81 3.56
 3 -6 14 1.08 2.89
 3 2 16 87.83 8.81
 4 0 20 278 16.72
 1 -3 5 217.67 6.46
 5 -2 28 4.04 6.86
 3 2 24 26.52 7.2
 4 0 28 104.44 13.65
 6 4 29 -1.68 6.5
 4 -2 27 2.48 5.93
 3 0 22 49.97 8.2
 4 1 28 15.07 7.5
 1 1 14 15.9 4.12
 5 -2 30 17.45 8.09
 4 7 18 56.24 9.4
 2 -2 19 6.3 3.93
 5 7 22 4.05 6.31
 2 -1 20 58.78 8.21
 5 5 27 12.32 7.38
 1 0 8 142.27 7.32
 6 -2 31 4.75 7.08
 4 2 25 8.66 5.93
 6 0 32 18.66 9.29
 5 2 29 7.6 6.8
 4 -1 28 19.69 8.09
 4 2 26 107.56 13.34
 5 6 25 -5.89 5.7
 3 4 22 -1.13 4.93
 3 1 25 91.39 11.95
 5 3 30 -4.85 6.26
 4 2 28 97.08 13.49
 3 6 17 -0.95 4.15
 5 -1 31 9.2 7.66
 3 5 20 17.12 6.59
 1 -1 14 11.97 3.69
 2 4 17 50.57 7.85
 3 -2 24 24.09 6.7
 5 -5 26 1.18 4.54
 1 -3 10 9.64 2.92
 5 -3 21 225.89 15.8
 5 3 21 176.2 15.49
 1 3 5 229.74 8.33
 5 -4 28 3.9 5.95
 2 3 19 -3.68 3.05
 5 2 31 1.63 6.32
 1 3 12 18.75 4.14
 3 -1 25 90.6 11.51
 4 -4 25 3.29 4.9
 3 -4 21 0.87 3.89
 4 6 22 13.82 6.98
 2 1 21 39.95 7.43
 1 2 14 16.59 4.4
 4 -5 23 8.83 5.35
 2 -5 12 12.42 3.24
 4 -1 20 85.15 9.61
 2 6 2 128.73 6.35
 3 1 17 1044.2 28.69
 3 -1 17 1030.51 27.4
 4 -1 27 5.04 6.04
 3 2 25 -7.24 4.98
 4 1 29 18.53 8.06
 4 7 19 6.79 5.86
 1 1 15 35.39 6.05
 5 7 23 23.79 8.01
 4 1 27 2.63 6.17
 3 2 22 -1.04 4.17
 4 -3 27 -1.22 4.86
 2 -1 21 29.79 6.63
 4 -1 29 19.13 7.73
 2 -6 5 -0.15 1.06
 1 -2 7 421.28 10.92
 1 2 7 403 12.3
 4 2 20 169.62 13.58
 4 -2 20 165.49 12.75
 0 -2 -2 15.11 1.61
 5 -1 30 7.4 7.54
 5 1 32 4.95 7.38
 4 5 25 27.48 8.57
 5 1 31 3.19 6.77
 3 6 18 -3.02 4.48
 3 1 26 12.26 6.37
 2 2 21 27.57 6.68
 5 -1 32 -3.17 5.49
 4 4 27 5.75 6.42
 1 -1 15 22.48 4.93
 2 3 20 4.85 4.34
 5 -5 27 18.3 7.19
 1 3 13 25.97 4.9
 2 6 11 53.99 6.9
 1 4 10 0.54 2.61
 4 4 18 386.98 20
 2 0 14 460.3 17.11
 4 -4 18 367.69 17.37
 3 -1 23 10.13 5.64
 5 2 32 -3.37 6.31
 5 -4 29 1.35 5.86
 4 6 23 1.31 5.54
 3 -1 26 14.05 6.52
 4 -4 26 88.24 11.83
 2 1 22 59.13 9.07
 3 -4 22 4.59 4.93
 3 3 25 7.48 5.98
 2 -3 19 3.88 3.71
 3 -3 24 -1.03 4.11
 4 7 20 33.06 8.32
 4 0 30 18.8 8.91
 5 7 24 5.79 6.92
 1 -4 6 11.18 2.14
 5 -3 29 90.89 13.12
 4 1 30 1.48 6.44
 4 -2 29 -2.68 5.01
 1 1 16 -2.89 2.98
 4 -5 24 8.2 5.4
 3 1 24 4.47 4.87
 1 -2 14 7.61 3.31
 5 5 29 16.44 8.99
 5 -5 25 -1.13 4.51
 5 -4 27 7.52 6.25
 4 -4 24 16.79 6.11
 4 -3 28 1.27 5.51
 2 5 16 4.22 4.91
 5 6 27 7.88 6.85
 2 -1 22 49.53 8.25
 4 3 29 45.04 10.4
 5 -3 31 22.13 8.71
 5 1 33 -6.81 5.38
 2 -2 21 37.17 7.02
 4 5 26 2.85 6.52
 3 4 24 2.47 5.52
 3 6 19 1.05 4.46
 3 5 22 4.69 5.74
 2 -5 13 16.48 3.86
 2 4 10 855.46 21.92
 5 3 32 5.17 6.89
 2 4 19 -0.96 3.95
 2 2 22 21.76 6.55
 4 2 30 16.67 7.58
 4 4 28 93.88 13.48
 5 4 31 -3.41 5.39
 4 -3 26 8.17 5.71
 5 -1 33 11.44 7.83
 2 6 12 12.3 4.47
 4 -5 22 20.57 6.11
 2 3 21 4.08 4.56
 1 3 14 -1.38 2.29
 3 -5 20 16.08 5.32
 3 -2 26 18.35 6.38
 1 -1 16 -0.68 3.05
 4 6 24 2.71 6.2
 1 -3 12 12.18 3.26
 1 5 4 9.76 2.31
 2 1 14 225.69 12.39
 2 -1 14 204.65 11.47
 5 -3 30 -1.43 5.87
 5 -5 28 -1.26 5.48
 5 -4 30 5.56 6.8
 5 4 29 8.03 7.17
 5 4 30 4.98 7.23
 4 7 21 8.59 6.58
 3 3 26 1.3 5.03
 2 1 23 -6.32 2.78
 3 2 27 -3.94 4.73
 3 -4 23 5.77 4.89
 3 -3 25 10.78 5.8
 2 -3 20 12.31 4.85
 2 5 17 0.89 3.88
 1 5 5 13.62 2.87
 2 -6 6 18.94 2.39
 1 5 -5 11.89 1.67
 2 -4 10 840.85 18.37
 2 6 3 54.37 4.58
 5 5 28 1.59 6.37
 4 4 26 87.14 12.74
 5 0 32 3.23 7.23
 5 -2 31 3.01 6.2
 4 3 27 2.79 6.07
 5 3 31 11.7 7.66
 4 -2 30 6.95 5.89
 4 3 28 -5.79 4.58
 4 -5 25 32.02 7.6
 3 6 20 8.82 6.13
 4 5 27 1.48 6.43
 4 3 30 -1.55 6.93
 5 0 34 13.72 8.74
 5 -2 33 -3.21 6.4
 3 4 25 3.86 5.75
 4 -3 29 13.14 7.65
 2 -1 23 1 4.12
 3 5 23 67.28 10.79
 2 -2 22 41.91 7.73
 5 -3 32 3.04 7.27
 4 -1 31 5.86 6.55
 2 2 23 1.08 4.47
 3 0 28 27.23 7.89
 3 1 28 -2.66 4.2
 1 4 12 8.94 3.57
 2 -5 14 0.54 2.51
 1 4 3 848.48 14.33
 4 -2 28 109.69 13.34
 4 5 24 7.92 6.32
 4 4 29 4.61 7.37
 3 -3 23 28.47 7.07
 2 3 22 2.14 4.28
 4 6 25 -2.81 6.42
 4 2 29 -1.46 6.2
 3 -2 27 -4.78 4.31
 4 7 22 -1.27 4.92
 2 0 24 15.04 5.78
 3 3 27 60.74 10.71
 3 -1 28 -5.08 3.81
 1 -3 13 28.05 4.7
 1 5 6 30.16 3.97
 3 3 17 93.99 9.94
 1 1 9 2890.35 34.83
 3 0 26 3.59 5.21
 5 -2 32 -3.11 5.38
 5 6 26 -3.05 5.7
 5 2 33 5.21 7.76
 3 2 28 2.73 6.4
 2 5 18 19.75 6.16
 4 1 32 4.74 6.51
 2 -3 21 18.2 5.34
 3 6 21 10.37 6.19
 4 -2 31 -1.44 6.26
 1 -2 16 6.01 3.53
 3 4 26 13.37 7.07
 1 5 3 16.2 2.45
 1 -4 8 12.43 2.71
 1 5 7 145.65 7.74
 2 -6 7 25.2 2.86
 3 3 24 -1.19 3.96
 3 -2 25 -5.49 4.25
 3 5 24 -3.82 4.92
 2 4 21 2.11 4.22
 3 4 23 1.18 4.58
 2 -2 23 -1.96 3.39
 2 2 24 60.17 9.9
 4 -1 32 1.52 6.43
 4 2 32 1.62 6.04
 3 1 29 102.07 13.65
 2 3 23 26.9 7.35
 4 6 26 24.71 8.94
 2 -5 15 -0.57 2.92
 4 7 23 -10.57 4.93
 5 -3 23 110.84 12.41
 1 -1 9 2987.94 33.8
 3 2 26 20.16 7.35
 3 -2 28 6.22 5.83
 1 2 18 2.51 3.93
 4 -1 30 11.35 7.09
 4 1 31 -1.53 5.93
 2 1 25 13.84 5.99
 3 -5 22 2.66 4.15
 3 -1 29 109.59 13.72
 2 5 19 15.83 5.93
 1 -3 14 0.57 2.21
 2 6 15 0.81 3.44
 3 6 22 3.6 5.87
 1 5 8 44.28 5.3
 2 2 14 88.62 8.32
 3 -5 13 288.08 12.8
 1 -3 6 77.19 4.39
 2 5 8 56.35 5.88
 4 1 33 -1.63 6.11
 4 -4 29 7.68 6.51
 3 -4 25 6.32 5.15
 2 -3 22 4.57 4.47
 3 -3 27 77.37 11.17
 1 4 14 2.86 3.35
 4 5 29 1.58 6.09
 2 4 22 4.43 5.31
 4 3 32 -9.93 4.96
 2 -1 25 13.2 6.32
 2 2 25 -2.38 4.44
 4 -5 27 -1.15 4.14
 2 -2 24 82.32 10.28
 2 -6 -4 3.18 2.01
 3 1 19 871.83 28.16
 2 -2 14 85.07 7.61
 3 -1 19 805.64 26.12
 2 1 15 77.86 7.92
 5 -5 29 3.91 5.95
 4 -4 27 7.14 6.06
 4 -3 31 1.41 5.79
 5 -4 31 4.3 7.15
 2 3 24 3.52 5.37
 4 -1 33 15.68 8.14
 4 4 31 1.64 5.92
 3 0 30 15.41 7.54
 3 1 30 4.3 7.02
 4 7 24 20.56 8.31
 1 2 19 57.74 8.7
 2 -5 16 9.19 3.56
 2 5 20 2.08 4.98
 2 6 16 48.94 7.59
 3 3 29 11.64 7.27
 3 -5 23 50.33 8.15
 1 -4 -4 3.52 1.91
 1 5 -4 6.61 1.15
 2 -1 15 88.69 8.06
 2 1 26 25.33 7.53
 1 0 20 0.88 3.64
 1 1 20 0.91 4.16
 3 2 30 4.41 6.06
 3 7 19 69.17 9.89
 3 6 23 53.29 6.89
 4 0 34 1.65 7.74
 3 5 26 4.13 6.44
 4 5 30 6.51 6.89
 1 3 18 1.74 4.08
 3 4 28 4.33 6.76
 3 -4 26 9.89 5.91
 4 -4 30 10.62 7.25
 3 -3 28 -1.22 5.59
 1 -4 10 3.05 2.28
 1 5 10 18.92 3.89
 2 -6 9 12.02 2.68
 4 -3 21 107.5 11.11
 4 4 20 165.14 14.29
 4 0 32 -1.55 5.78
 4 3 33 -3.41 5.66
 4 -2 33 6.15 7.68
 2 -1 26 11.51 6.3
 4 4 30 14.3 7.94
 4 6 28 29.53 9.93
 4 -4 28 82.76 11.95
 4 4 32 1.69 6.98
 4 7 25 8.52 7.62
 4 -5 28 -3.59 4.77
 4 2 34 10.33 8.25
 4 -3 32 -8.74 5.04
 1 2 20 46.92 7.9
 2 6 17 7.29 4.98
 1 -1 20 11.19 4.94
 2 5 21 14.45 5.83
 2 -5 17 0.65 3.04
 1 4 -8 11.91 2.78
 1 3 7 1361.92 23.31
 0 -2 -4 1277.68 17.24
 3 0 20 109.86 10.57
 4 3 31 16.02 8.16
 4 -3 30 1.36 6.07
 4 5 28 -3.05 5.89
 4 -2 32 -1.49 5.15
 2 -4 21 7.62 4.7
 3 7 20 -2.23 5.08
 1 -3 16 29.37 5.49
 3 3 30 12.06 8.12
 1 1 21 3.83 5.07
 2 1 27 6.29 5.9
 3 6 24 7.82 7.24
 3 -2 30 1.35 5.86
 3 2 31 -3.04 6.09
 3 -5 24 0.98 4.67
 2 -6 3 50.69 2.66
 1 2 9 393.15 13.52
 2 -5 8 48.29 4.29
 2 4 12 111.04 9.29
 0 -2 -6 459.29 12.58
 3 5 15 317.39 17.13
 1 -2 9 383.87 12.26
 1 -4 3 920.28 9.18
 3 3 19 132.75 12.26
 4 -5 26 -1.11 5.06
 2 4 24 8.48 5.93
 4 5 31 -1.68 7.11
 3 4 29 1.49 5.97
 2 -3 24 3.03 4.73
 3 -4 27 18.33 7.05
 3 -3 29 26.66 8.31
 2 2 27 2.58 5.46
 2 3 26 6.36 5.69
 4 6 29 1.6 7.31
 4 -2 34 4.74 6.51
 4 7 26 27.9 9.14
 1 5 12 39.91 5.99
 1 2 21 56.14 8.86
 2 5 22 -3.41 4.25
 5 -3 25 106.28 12.56
 1 -3 7 1330.94 19.3
 0 2 -8 953.79 18.6
 4 2 33 1.67 6.67
 3 3 28 -1.4 6.72
 3 4 27 9.73 7.21
 1 -1 21 14.49 5.87
 3 -3 26 -5.62 3.73
 3 1 32 3.07 6.5
 3 7 21 18.52 7.3
 4 -1 35 18.28 8.79
 2 1 24 9.93 5.84
 2 -4 22 1.78 3.87
 3 6 25 5.39 6.16
 1 1 22 1 4.02
 1 0 22 7.82 5.08
 3 3 31 -4.66 5.81
 1 -4 12 10.24 3.15
 1 3 20 4.83 4.21
 2 0 28 93.03 12.29
 3 1 21 157.98 13.18
 1 3 8 47.05 5.06
 2 -4 12 110.21 7.86
 3 -4 24 5.04 4.92
 4 6 27 3.01 5.81
 3 2 29 -14.15 5.48
 3 -2 31 5.56 6.37
 2 -1 24 12.59 6.02
 3 2 32 -3.14 4.96
 2 4 25 20.13 7.54
 3 -1 32 10.28 7.04
 1 -2 20 52.76 7.98
 3 -2 29 -1.3 5.18
 1 5 13 6.84 3.74
 2 6 19 28.19 7.03
 2 -3 25 39.88 8.12
 1 4 18 -3.57 3.45
 0 2 3 0.7 1.22
 3 -3 19 116.4 10.26
 3 -1 21 141.3 12.71
 1 2 10 58.88 6
 0 2 -4 1367.25 14.53
 0 2 -7 65 4.68
 1 1 11 554.42 17.16
 4 -1 34 -1.62 6.67
 4 1 34 16.85 9.23
 2 3 27 -1.32 4.94
 1 2 22 15.47 5.65
 2 5 23 -1.18 4.1
 2 -1 28 2.49 6.46
 0 2 9 10.44 3.04
 4 -4 32 5.63 7.02
 3 7 22 3.61 5.5
 1 -1 22 -0.95 3.92
 2 -2 27 5.85 6.4
 3 1 33 7.9 7.89
 3 6 26 -1.39 5.39
 1 5 14 3.43 3.62
 1 1 23 1.05 4.7
 2 -4 23 5.59 4.92
 1 -5 -2 72.01 3.53
 1 4 5 597.62 14.18
 3 -1 30 -1.37 5.98
 4 1 35 12.16 8.68
 4 -5 30 2.54 6.08
 2 1 29 16.23 7.28
 2 6 20 62.14 9.52
 1 -2 21 55.44 8.48
 3 -1 33 6.04 7.24
 3 4 31 1.58 7.25
 2 -6 12 13.51 3.29
 1 -4 14 4.9 2.87
 0 2 -6 491.38 11.36
 3 1 31 -2.97 5.36
 3 -1 31 5.7 5.87
 1 2 23 21.58 6.74
 2 5 24 -1.23 5.07
 3 7 23 -2.5 4.13
 2 2 29 2.77 5.7
 0 2 11 21.69 4.44
 1 -1 23 -1.99 3.59
 2 -1 29 24.52 8.05
 3 -3 31 2.71 5.73
 3 -4 29 6.13 5.74
 1 3 22 -1.06 4.5
 1 1 24 2.2 3.96
 2 -5 20 3.82 4.03
 2 -2 16 729.01 22.44
 3 -5 15 299.06 14.05
 0 2 -5 23.78 2.61
 1 -1 11 566.37 16.8
 4 -4 31 1.37 5.3
 3 1 34 3.25 6.9
 1 0 24 28.91 7.02
 2 3 25 24.51 7.55
 3 0 34 6.37 7.3
 2 6 21 24.21 7.53
 0 2 12 21.69 4.58
 3 3 33 -1.64 6.78
 2 1 30 1.4 6.55
 2 -4 24 5.84 4.56
 1 4 20 3.96 4.94
 2 0 30 -1.37 6.11
 1 -2 22 12.95 5.31
 4 -5 31 -2.62 4.52
 3 5 30 1.56 6.8
 2 -6 13 16.97 3.61
 4 6 18 115.03 12.43
 1 -2 10 64.37 5.79
 4 -3 33 -1.5 5.18
 4 -5 29 -4.94 4.26
 3 2 34 11.6 9.23
 3 7 24 10.36 6.58
 3 4 32 6.52 7.1
 3 -2 33 -1.48 5.71
 2 -2 25 1.08 4.82
 1 2 24 1.13 4.06
 2 -3 23 17.3 5.76
 2 4 23 9.28 6.45
 3 0 32 4.5 6.7
 0 2 13 21.36 4.7
 1 3 23 8.86 5.54
 2 -1 30 9.36 6.94
 1 -3 20 9.71 4.64
 3 6 28 2.97 6.11
 2 6 22 -1.15 5.37
 2 -6 14 3.38 2.46
 2 -3 15 68.42 7.09
 5 7 19 111.28 13.12
 3 -3 32 5.58 7.11
 3 -4 30 15.21 7.27
 3 -3 30 2.62 5.7
 1 4 21 73.62 10.62
 2 1 28 -3.92 5.54
 2 -5 21 17.68 5.43
 2 1 31 10.1 7.07
 3 3 34 -1.69 6.75
 1 -2 23 14.54 5.56
 1 -4 16 10.55 4.16
 2 -6 -1 18.71 2.21
 1 3 9 3530.24 41.6
 2 0 18 434.67 19.01
 3 5 17 576.27 24.04
 3 4 30 3.07 6.51
 3 3 32 1.6 6.79
 2 -1 27 -5.98 3.97
 3 5 31 4.82 7.69
 3 7 25 8.87 7.03
 2 5 26 1.33 6.75
 1 2 25 31.67 8.04
 3 4 33 -5.02 5.55
 3 -2 34 12.15 7.74
 2 3 30 -2.93 5.27
 1 5 18 -1.81 3.5
 2 2 31 2.96 6.27
 3 -1 35 30.4 10.24
 1 3 24 1.15 4.76
 1 -1 25 51.15 8.9
 2 -3 28 2.36 6.24
 2 6 23 2.26 4.91
 3 -5 28 4.53 5.65
 2 -6 15 4.16 3.06
 1 2 11 328.92 13.75
 1 -3 8 29.63 3.67
 4 0 26 131.38 14.1
 4 -4 20 131.46 11.56
 3 -2 32 -1.43 5.35
 3 5 29 98.52 14.28
 3 6 29 -1.53 5.5
 1 1 26 -1.19 5.06
 1 4 22 -1.08 3.59
 3 2 33 -1.61 6.44
 3 5 28 5.89 7.06
 2 -2 30 30.01 8.24
 2 -5 22 3.38 4.76
 3 -4 31 5.23 6.91
 3 -3 33 1.44 5.74
 2 4 29 -2.89 5.2
 3 1 36 -3.42 6.84
 1 -2 24 -1.01 3.36
 3 7 26 -1.38 5.34
 5 -3 27 117.18 14.22
 2 2 18 1616.3 37.64
 2 -5 10 53.85 5.2
 3 -4 28 1.18 4.57
 2 5 27 -1.37 5.81
 2 0 32 20.4 8.11
 2 6 24 4.96 5.67
 2 3 31 10.56 7.54
 1 4 23 81.36 10.89
 1 -1 26 -2.27 4.81
 1 -3 22 1.79 3.69
 2 2 32 7.62 6.81
 2 7 19 -2.96 3.8
 1 6 10 -2.66 2.18
 0 -2 9 5.56 2.19
 1 4 -6 13.25 2.36
 1 -2 11 319.35 12.69
 1 2 12 76.82 7.29
 1 4 7 575.09 15.82
 1 5 -9 744.36 15.88
 2 -3 29 1.22 5.6
 3 -1 36 -1.64 5.69
 3 1 35 30.01 10.28
 3 -1 34 -3.11 6.22
 2 -1 32 11.37 7.38
 1 5 20 10 5.74
 2 -5 23 2.65 4.13
 2 -2 31 5.37 6
 1 -2 25 39.07 8.17
 3 7 27 17.16 7.81
 0 -2 11 17.37 3.68
 2 5 28 -5.66 6.48
 1 6 13 58.46 7.26
 1 6 6 3.05 1.94
 2 6 8 246.76 11.86
 3 6 27 -5.76 5.75
 2 3 28 -6.84 4.33
 2 3 29 -1.42 6.01
 2 -3 26 -1.09 5.12
 2 1 33 6.13 6.85
 2 -4 27 6.57 4.89
 2 6 25 -1.28 5.87
 1 3 26 1.25 5.28
 2 4 27 9.47 6.76
 1 4 24 1.18 4.98
 2 7 20 11.34 5.63
 2 2 30 15.74 8.34
 3 -5 26 1.05 5.36
 0 -2 12 23.5 4.18
 1 -3 23 6.56 4.39
 1 5 21 13.85 5.76
 0 -2 13 23.86 4.3
 1 -3 9 3510.68 36.15
 2 4 16 162.93 12.56
 3 5 19 538.61 24.38
 2 4 26 96.59 13.04
 1 0 28 3.76 6.26
 2 -1 33 8.78 6.86
 2 4 31 -3.06 5.51
 3 -5 30 1.21 4.96
 1 -2 26 -2.2 4.66
 1 6 8 7 3.21
 2 -5 24 -6.46 3.44
 2 7 21 -2.16 4.17
 1 2 28 5.23 5.99
 2 6 26 47.78 10
 5 3 27 128.79 15.51
 1 3 11 1400.61 28.65
 2 0 20 139.56 12.02
 2 -2 29 11.34 6.42
 2 -3 27 3.41 4.95
 1 4 25 23.18 7.51
 0 2 19 3.51 4.39
 3 -4 33 -4.14 4.96
 3 -3 35 21.14 8.79
 2 1 34 -6.3 5.89
 2 0 34 -3.08 5.77
 1 5 22 7.64 5.22
 1 -3 24 0.98 4.15
 1 -1 28 -2.44 5.03
 2 3 33 -4.78 5.75
 1 6 16 5.26 4.24
 1 1 29 84.84 12.29
 1 0 14 68.8 7.27
 1 -2 12 92.73 7.47
 2 1 32 8.94 6.49
 3 0 36 6.71 8.21
 2 5 25 -1.28 5.27
 3 3 35 13.86 8.49
 2 7 22 19.11 7
 1 1 25 35.51 8.02
 2 4 32 9.43 7.02
 1 -2 27 18.24 6.93
 2 -5 25 -3.85 3.46
 2 5 30 -6 7.49
 1 2 29 17.57 7.76
 1 6 17 60.71 8.37
 1 4 26 2.53 5.5
 3 -5 31 9.94 6.55
 2 -2 33 -1.42 5.13
 1 5 23 -3.41 3.76
 0 -2 16 28.39 5.11
 1 -4 21 60.66 8.39
 1 2 13 121.26 9.24
 2 -5 11 43.26 5.01
 2 -4 15 70.26 7.28
 2 2 20 604.2 24.54
 2 6 10 265.34 13.41
 2 -1 31 5.53 6.02
 3 -2 35 -6.24 6.24
 1 -1 24 2.09 4.17
 3 5 32 8.25 6.59
 3 -3 34 5.89 6.41
 3 -4 32 -2.68 5.01
 2 -4 25 22.36 6.95
 2 -4 29 1.17 5.36
 1 -1 29 70.63 11.21
 2 7 23 -3.5 4.03
 2 3 34 1.64 6.33
 1 1 30 1.37 5.8
 1 6 18 -2.67 3.86
 0 2 21 0.97 3.5
 0 -2 17 11.19 4.19
 1 6 4 -0.47 1.39
 1 4 9 395.55 14.64
 2 2 35 8.25 8.08
 2 -3 32 -2.69 4.84
 0 0 22 40.4 7.51
 1 5 24 4.74 5.29
 1 -2 28 7.12 6.16
 2 6 28 35.43 9.8
 2 4 33 1.61 5.33
 0 4 13 34.25 5.45
 2 5 31 1.54 6.52
 1 3 29 98.89 13.59
 1 -4 22 3.41 3.9
 2 -1 35 7.7 7.22
 1 6 19 30.96 7.72
 0 4 9 36.68 4.98
 0 4 14 16.84 4.61
 1 -2 -6 20.26 2.9
 1 -5 12 34.32 4.56
 1 -2 13 143.87 9.43
 1 -4 5 592.91 10.29
 1 0 26 18.61 7.07
 3 -5 29 80.81 11.44
 2 -2 34 21.9 8.25
 3 -5 32 -1.27 4.73
 1 -3 26 11.63 5.38
 2 7 24 4.83 6.02
 2 3 32 -1.55 6.21
 2 -4 30 4.83 6.03
 2 1 36 9.91 7.92
 1 -1 30 1.3 4.68
 2 0 36 46.94 11.56
 1 6 20 -0.98 4.04
 1 -5 13 6.68 2.84
 1 -5 14 5.79 2.68
 1 -5 10 10.8 2.71
 1 5 -7 123.35 5.81
 2 -2 20 551.23 22.46
 2 -4 16 143.17 10.45
 3 6 30 14.15 8.45
 2 4 30 5.95 6.81
 2 2 33 -1.57 5.43
 2 2 36 67.43 12.83
 1 4 28 -4.06 4.68
 2 6 29 10.19 7.55
 1 2 26 -1.22 4.88
 1 -4 23 58.74 8.7
 2 2 34 33.8 10.18
 1 2 31 2.87 5.91
 1 2 27 31.6 8.38
 2 -3 30 1.27 5.21
 2 -5 27 2.07 4.72
 1 3 30 -1.42 4.9
 0 2 23 21.09 6.58
 2 -3 33 11.03 7.15
 2 7 25 3.77 5.74
 1 6 21 21.55 6.55
 1 -5 15 10.45 3.45
 0 4 7 29.12 3.85
 3 5 21 166.11 14.95
 2 4 18 608.47 24.64
 3 -5 19 545.33 21.2
 1 -3 11 1399.98 25.79
 2 -2 32 -1.38 5.36
 2 -1 36 6.31 8.19
 2 5 29 5.84 6.18
 2 -2 35 -1.5 6.35
 2 -4 31 -6.23 5.42
 1 5 26 3.81 6.21
 2 1 37 -1.69 6.54
 1 4 29 13.94 6.54
 1 0 32 4.25 5.49
 2 6 30 -1.5 7
 0 2 24 5.51 4.8
 1 -5 16 17.32 4.24
 2 0 22 82.83 10.22
 1 2 15 202.09 12.67
 1 5 1 750.02 10.99
 1 0 16 65.94 7.62
 1 5 2 72.06 4.16
 1 1 28 11.54 7.02
 2 1 35 1.62 7.23
 1 -2 30 12.64 6.92
 1 2 32 1.48 5.13
 1 3 31 4.39 6.21
 2 5 33 -6.49 5.38
 1 6 22 -4.3 4.29
 2 -5 28 -2.14 4.89
 2 -3 31 -3.92 4.88
 0 4 19 52.96 8.55
 1 -3 28 1.14 4.69
 0 -2 21 -0.86 2.97
 1 5 27 86.69 12.51
 2 6 -6 18.29 2.61
 2 -6 1 14.93 1.77
 1 4 11 402.77 15.97
 1 5 -6 33.48 2.96
 1 -2 15 200.79 11.85
 2 -1 34 10.52 8.23
 2 -1 37 3.23 7.41
 1 -1 32 5.53 6.77
 0 2 25 22.94 7.52
 1 1 33 -1.49 5.38
 1 4 30 2.88 5.75
 1 6 23 11.21 5.59
 2 7 27 -2.68 4.43
 1 -5 18 3.79 3.34
 2 4 20 180.12 14.71
 1 3 15 269.11 14.82
 1 -2 31 6.53 5.54
 1 2 33 -3.05 5.49
 2 -5 29 3.32 5.41
 1 0 30 4.01 5.98
 1 5 28 6.81 6.8
 0 4 21 60.57 9.72
 2 -3 35 7.25 7.24
 1 6 24 -1.17 5.09
 1 -4 7 547.85 12.16
 3 -5 21 183.36 13.5
 2 6 27 8.25 7.13
 1 -1 33 -4.27 4.93
 1 -4 26 -1.01 4.16
 2 7 28 -2.77 4.57
 1 1 34 9.2 6.69
 0 -2 23 27.42 6.54
 2 -4 33 -1.32 4.93
 1 3 28 10.67 6.67
 0 4 22 -2.08 3.74
 1 3 33 4.65 6.93
 1 -2 32 1.35 5.21
 1 6 25 15.8 7.28
 0 0 4 1410.74 16.53
 1 2 30 4.17 6.22
 2 3 35 -3.34 5.54
 2 4 34 18.13 8.56
 1 4 27 14.43 6.69
 0 -2 24 13.87 5.24
 0 4 23 -3.27 3.77
 1 -4 27 15.79 6.3
 1 4 32 -1.53 5.3
 1 -5 21 15.71 4.95
 1 4 13 344.32 16.04
 1 1 19 842.84 27.82
 1 -2 17 131.17 10.65
 1 1 31 1.41 5.63
 1 -1 34 -4.41 4.41
 2 5 32 4.75 6.53
 0 4 5 4.31 2.43
 1 6 26 6.32 6.56
 1 1 32 -1.45 5.42
 2 -4 34 16.34 7.81
 1 3 34 -1.6 5.05
 1 5 30 -1.45 5.43
 1 2 35 1.61 5.81
 0 4 24 17.06 6.82
 0 -2 25 18.65 6.38
 1 -3 31 5.07 5.66
 2 -5 31 3.55 5.78
 1 -5 22 2.37 3.34
 0 0 6 2144.69 25.16
 1 -1 31 8.04 6.7
 2 -3 34 -2.82 5.81
 1 -2 29 7.34 6.35
 2 -2 36 84.55 13.65
 2 -5 26 4 5.17
 1 4 33 9.48 7.73
 1 6 27 1.31 5.56
 1 -1 -6 20.73 2.82
 0 4 25 -1.19 5.18
 1 7 20 12.27 5.8
 3 -1 27 291.53 20.15
 2 -4 32 5.13 6.01
 1 1 36 -4.89 7.28
 0 2 29 -5.35 5.18
 1 5 31 -3.01 5.62
 1 0 36 -9.58 4.79
 1 3 35 55.95 12.09
 1 -5 23 -2.5 3.62
 1 -2 34 8.63 7.18
 1 2 36 -1.66 5.75
 1 -3 32 -2.63 4.9
 1 7 21 34.85 7.81
 2 -5 32 -4.9 4.57
 3 1 27 287.62 20.65
 1 -4 9 394.94 12.04
 1 5 25 19.61 7.24
 2 6 31 -4.61 5.09
 0 -2 27 -9.05 3.91
 1 -5 24 5.26 4.28
 1 -1 36 4.69 7.97
 1 7 22 -4.18 3.61
 1 5 32 4.66 6.39
 1 1 37 45.27 11.49
 1 0 34 15.02 8.36
 2 7 26 -3.89 4.84
 1 3 32 -1.51 5
 1 -4 24 3.72 4.54
 1 2 34 4.7 6.45
 1 -2 35 1.48 5.35
 1 6 29 9.89 7.33
 1 4 31 10.38 7.84
 1 -3 33 -1.36 5.75
 1 7 23 -4.39 4.38
 1 -4 30 -5.92 3.34
 1 -5 25 20.23 6.35
 0 -2 28 94.05 12.04
 0 4 4 13 2.1
 1 5 9 719.9 19.77
 2 -4 20 144.92 11.8
 1 4 35 6.69 8.19
 2 -5 30 -2.29 5.35
 0 2 31 1.43 5.91
 1 -1 37 48.32 11.94
 1 7 24 -3.44 4.85
 -1 1 16 1.42 3.01
 -1 1 15 31.4 5.51
 1 6 30 4.39 6.36
 -1 1 14 14.37 3.95
 2 6 -5 3.46 1.73
 1 6 2 2.38 0.98
 2 0 26 144.68 14.45
 1 -3 15 256.97 13.25
 2 -6 8 217.38 7.92
 0 0 8 8273.21 58.9
 1 1 35 44.27 10.6
 1 -2 33 5.57 6.06
 1 -4 31 7.37 5.48
 0 0 32 11.4 6.98
 1 -4 25 29.09 7.05
 1 -3 30 -1.22 4.4
 -1 0 16 54.06 7.2
 -1 1 13 19.17 4.23
 0 2 32 5.94 5.75
 1 7 25 25.17 7.74
 -1 1 20 3.57 4
 0 4 29 20.81 8.55
 1 4 -4 1.09 1.12
 1 5 11 238.72 12.76
 1 3 19 865.74 28.94
 1 -4 11 391.8 13.47
 1 -1 35 44.01 10.73
 1 5 29 28.11 8.76
 -1 1 12 4.82 2.73
 -1 2 14 8.26 3.81
 -1 2 19 62.15 8.76
 -1 1 21 4.72 4.42
 -1 0 20 -1.74 3.6
 0 -4 17 -0.62 3.03
 0 -4 15 -0.54 2.4
 -1 2 20 34.67 7.24
 1 -3 35 47.72 10.41
 1 2 -6 18.05 2.46
 0 -4 14 0.99 2.43
 0 -2 3 1.63 0.77
 3 5 27 171.29 17.23
 2 6 18 172 14.02
 2 -2 26 284.28 18.89
 1 4 17 114.23 11.02
 0 2 27 1.24 6.07
 0 2 33 -4.6 5.73
 -1 1 22 0.99 3.13
 0 4 30 15.81 7.73
 -1 0 12 2.08 2.33
 -1 2 21 47.12 8.16
 1 7 27 57.1 10.43
 -1 0 22 9.68 4.84
 -1 1 23 4.16 4.29
 1 -5 28 -3.14 4.3
 -1 2 22 18.19 5.98
 0 -4 21 54.96 8.1
 0 6 17 39.56 6.92
 0 -4 13 16.78 3.68
 0 2 5 31.72 3.38
 0 0 10 9999 70.64
 0 2 6 469.75 12.83
 1 -3 17 963.64 26.62
 0 2 4 1354.3 17.78
 2 -6 10 248.45 9.57
 0 2 7 66.15 5.41
 1 -4 28 -2.19 3.79
 1 3 36 -5.08 5.61
 2 -5 33 1.27 5.92
 0 -2 31 -1.31 5.09
 1 4 34 4.87 6.89
 -1 -1 16 -1.34 2.32
 0 0 34 54.66 11.36
 0 6 19 4.4 4.64
 1 -4 33 14.44 7.17
 -1 -1 15 22.63 4.74
 1 -3 36 4.46 6.97
 -1 1 24 -1.09 4.07
 -1 2 23 15.91 6.18
 1 7 28 4.04 5.53
 0 -4 22 -2.49 3.1
 -1 3 18 0.82 3.19
 -1 -1 20 5.08 4.14
 -1 1 10 9.8 3.09
 1 1 -6 16.88 2.39
 2 -6 -3 39.58 4.18
 3 -5 25 107.71 11.86
 0 2 8 983.8 20.59
 3 5 25 137.65 15.19
 2 2 28 283.05 20.9
 1 -4 -3 822.83 14.37
 2 -6 11 47.23 4.92
 1 -4 13 327.87 13.62
 1 3 21 164.11 14.14
 0 0 12 1934.28 33.57
 0 2 10 817.13 20.7
 1 4 19 93.08 11.27
 1 4 -7 601.59 13.06
 2 2 26 332.36 21.51
 0 0 14 164.57 10.92
 0 2 2 16.49 1.72
 1 -4 15 208.17 11.58
 3 -5 27 130.12 13.35
 1 5 17 181.8 13.51
 2 4 28 120.11 14.84
 0 2 14 529.33 19.54
 1 -4 -2 22.27 2.5
 0 0 16 2034.88 39.18
 1 -3 21 121.06 11.26
 0 2 15 72.55 8.04
 1 -4 17 117.76 9.65
 2 -4 26 104.48 11.78
 1 5 19 213.96 15.51
 1 3 -8 33.24 3.89
 1 1 27 370.09 22.75
 1 6 11 88.57 8.05
 1 -3 -5 226.01 8.62
 0 -2 10 796.98 18.74
 0 -2 8 947.84 18.24
 1 6 7 143.63 8.07
 2 -2 28 266.09 19.2
 0 -2 7 56.58 4.43
 0 -2 6 486.08 11.03
 0 -2 14 530.08 18.26
 1 3 27 274.83 20.35
 0 0 20 1457.52 36.71
 0 -2 15 56.67 6.64
 0 2 20 92.18 10.34
 1 -3 25 108.08 11.74
 0 -2 5 24.06 2.5
 0 4 11 124.24 9.09
 0 4 10 1157.24 24.9
 1 -3 -4 45.76 3.66
 1 3 -7 1356.89 19.66
 0 2 22 87.99 10.75
 2 -6 0 437.34 7.67
 0 4 8 1942.61 28.71
 1 -5 11 186.01 8.7
 1 3 25 121.32 13.53
 0 0 24 126.07 12.86
 0 -2 20 115.68 10.67
 0 4 18 848.29 28
 2 -4 28 111.22 12.61
 1 -5 9 663.76 13.81
 1 -1 27 356.47 21.69
 1 -5 17 177.8 11.03
 1 4 -5 665.22 11.05
 0 4 20 255.89 16.69
 0 4 6 153.96 7.29
 0 -2 22 85.77 9.8
 0 -2 4 1396.99 14.09
 1 -5 8 38.96 3.38
 1 -3 29 113.51 13.15
 0 2 26 107.26 13.22
 1 6 3 186.45 6.02
 1 2 -7 428.22 11.1
 0 0 28 392.93 23.66
 0 2 28 130.03 14.51
 1 3 -6 74.37 4.42
 1 1 -7 1429.89 20.14
 1 -5 7 112.9 4.81
 1 -2 -5 1001.5 16.14
 1 -3 27 314.88 19.69
 2 -5 -3 61.67 4.52
 0 4 26 112.58 13.48
 0 4 28 159.38 16.06
 -1 1 19 745.44 26.37
 0 0 26 618.48 27.95
 -1 0 14 57.74 6.68
 -1 2 15 162.96 11.4
 0 -4 16 202.76 11.54
 -1 2 13 139.56 9.8
 -1 1 11 579.66 17.5
 -1 2 12 81.87 7.4
 1 -2 -4 72.17 4.13
 0 6 18 507.43 21.29
 0 6 20 238.4 16.14
 1 -5 6 31.01 2.27
 -1 3 19 844.46 27.89
 -1 2 11 334.56 13.43
 1 6 28 -2.73 4.91
 0 6 14 98.61 8.79
 0 0 30 96.87 13
 0 -4 12 170.73 8.88
 1 5 33 -3.2 6.38
 1 -4 29 19.39 6.92
 0 -2 26 108.34 12.2
 2 -5 -2 50.66 3.83
 0 2 30 16.65 7.21
 1 -2 36 -1.53 6.83
 1 -3 34 -2.81 5.78
 2 -6 2 113.5 3.68
 0 -2 29 -9.79 4.23
 0 4 27 2.58 6.04
 1 -5 26 4.82 4.4
 1 -4 32 1.27 5.95
 1 6 31 1.51 6.39
 0 -2 30 -2.54 4.57
 0 2 34 -6.32 5.91
 0 4 31 -1.49 5.14
 1 7 26 1.25 5.42
 1 -5 27 76.35 10.31
 -3 7 27 22.07 8.56
 4 8 20 39.33 10.02
 2 8 24 18.47 8.97
 2 5 19 15.81 5.59
 2 6 21 25.77 7.41
 3 4 14 3.69 3.38
 3 6 19 6.67 4.97
 5 8 17 -7.86 4.34
 3 8 22 2.94 6.89
 -1 7 26 -4.39 5.85
 1 7 24 1.4 6.26
 -2 4 21 -0.89 3.33
 1 4 18 3.34 3.73
 4 5 14 47.73 7.47
 -2 6 25 1.28 5.71
 1 8 25 -3.14 6.29
 -5 6 25 -1.2 4.95
 0 8 26 4.82 7.54
 6 6 9 8.31 4.97
 4 7 18 55.49 10.01
 -2 5 23 1.08 4.56
 -2 3 18 29.26 5.55
 5 6 13 14.11 5.31
 -4 6 25 -4.68 4.67
 3 3 10 23.79 4.39
 -3 6 25 4.77 5.45
 6 8 13 1.19 5.16
 -3 4 21 4.36 4.27
 4 6 16 71.32 9.98
 -1 4 20 0.82 3.18
 1 6 22 -4.77 4.46
 -4 4 21 8.04 4.39
 2 7 22 21.3 8.22
 -2 7 26 -4.34 5.59
 1 5 20 8.02 4.7
 -1 6 24 -1.18 5.14
 6 7 11 -1 4.11
 3 7 20 -3.78 4.88
 4 8 19 1.36 5.93
 5 5 10 0.74 3.39
 -4 5 23 -0.98 3.78
 0 6 23 6.09 5.45
 2 8 23 -1.49 6.84
 -1 5 22 -1.99 3.97
 3 5 16 9.84 5.06
 5 8 16 2.4 5.23
 -3 5 23 52.8 9.07
 -4 7 26 8.43 7.01
 -3 7 26 1.43 6.69
 3 8 21 -1.42 5.13
 2 5 18 24.58 6.34
 2 6 20 45.83 8.53
 3 6 18 -1.07 4.14
 1 7 23 20.25 7.99
 -1 7 25 18.41 8.25
 3 4 13 14.68 4.47
 -1 8 26 4.78 6.94
 4 5 13 -2.31 2.97
 1 8 24 5.77 6.11
 -2 6 24 12.31 6.85
 6 8 12 4.35 5.2
 2 3 12 37.7 5.42
 4 7 17 -1.16 4.65
 -5 6 24 -3.5 5.33
 5 7 14 -1.02 4.07
 0 8 25 4.68 7.63
 5 6 12 19.83 5.76
 -2 4 20 105.36 12.53
 -5 4 20 18.89 5.55
 4 6 15 7.41 3.82
 -5 2 14 5.49 2.7
 6 7 10 0.97 4.62
 2 7 21 8.96 6.27
 -2 5 22 -0.98 4.36
 4 8 18 58.15 10.65
 1 6 21 22.95 7.35
 -3 6 24 2.43 4.86
 -4 6 24 4.78 6.08
 3 7 19 64.55 10.75
 -5 5 22 0.97 4.11
 -2 7 25 -4.21 6.27
 2 8 22 21.71 8.44
 5 5 9 34.05 5.29
 5 8 15 7.39 6.02
 -1 6 23 15.62 6.36
 5 9 16 2.79 6.39
 -3 4 20 31.58 6.69
 -3 1 10 4.24 1.95
 0 6 22 32.84 8.21
 3 8 20 -6.53 5.54
 -3 5 22 9.14 5.64
 -3 7 25 5.55 6.92
 -4 5 22 18.92 6.29
 3 6 17 1.03 4.35
 -1 5 21 26.16 6.67
 -4 7 25 -2.73 5.45
 2 6 19 23.82 6.93
 -3 2 14 37.36 4.82
 1 7 22 9.89 6.18
 2 5 17 0.9 3.94
 6 8 11 1.11 4.84
 -1 7 24 2.74 5.81
 1 8 23 2.96 6.1
 -4 2 14 15.18 3.62
 6 6 7 33.85 4.31
 4 5 12 30.25 5.95
 4 7 16 33.72 8.1
 5 4 5 5.59 2.91
 5 6 11 3.46 4.05
 -1 8 25 6.2 7.75
 0 8 24 -12.88 3.5
 4 3 5 22.92 3.53
 -2 6 23 1.19 5.57
 6 7 9 2.64 3.62
 2 9 22 1.5 5.61
 4 8 17 5.12 5.72
 4 6 14 15.04 5.4
 1 4 16 15.66 4.21
 -5 6 23 5.66 5.64
 2 7 20 17.31 7.1
 5 9 15 12.22 7.17
 5 8 14 -1.19 4.76
 3 9 20 7.57 7.26
 3 7 18 -1.11 4.3
 6 4 -1 -1.01 1.75
 2 3 11 25.86 4.44
 2 8 21 7.03 6.74
 1 6 20 -3.13 3.3
 -2 4 19 -0.81 3.43
 2 4 14 4.22 3.22
 -2 8 25 17.49 8.49
 5 5 8 6.71 3.54
 -2 7 24 6.79 6.79
 3 8 19 1.34 5.35
 -3 6 23 14.09 6.74
 -2 5 21 20.81 6.34
 2 2 7 1.82 1.63
 -4 6 23 -1.16 4.9
 -1 6 22 3.48 5.05
 1 5 18 9.55 3.88
 -6 2 13 2.2 2.16
 -5 4 19 18.88 5.48
 6 8 10 12.96 5.9
 0 6 21 1.13 4.65
 -1 1 8 -0.53 1.07
 6 9 11 7.44 5.66
 -5 5 21 -3.75 3.24
 -2 1 9 17.56 2.74
 3 5 14 0.81 3.15
 3 6 16 6.9 4.83
 0 4 17 4.6 3.84
 -2 2 13 19.1 3.86
 1 7 21 45.41 9.6
 -1 4 18 -1.58 3.05
 3 3 8 0.48 2.12
 -3 7 24 2.69 5.85
 1 8 22 -1.43 4.76
 5 7 12 4.01 5.21
 4 7 15 -1.08 4.19
 -4 7 24 9.29 6.76
 -1 8 24 -6.02 5.63
 -5 7 24 -3.91 5.2
 -1 7 23 6.63 6.21
 -3 4 19 45.21 7.39
 2 5 16 9.49 4.72
 -1 5 20 11.56 5.53
 4 9 17 2.82 5.98
 5 6 10 4.15 3.88
 -4 4 19 13.19 4.9
 4 5 11 23.65 5.47
 6 7 8 0.9 4
 0 8 23 1.47 7.05
 -4 5 21 5.75 4.97
 2 9 21 1.54 6.73
 -6 6 22 51.52 8.17
 4 8 16 49.36 9.32
 5 8 13 12.73 6.43
 3 9 19 19.05 8.15
 4 6 13 0.9 3.83
 5 4 4 26.35 4.3
 2 7 19 -1.19 4.75
 -2 6 22 1.14 5.09
 3 7 17 41.76 8.66
 2 8 20 132.09 13.87
 3 8 18 1.29 5.63
 1 6 19 46.45 8.58
 1 1 4 3.49 1.03
 6 8 9 -3.12 4.15
 -2 8 24 22.36 8.94
 -5 6 22 5.47 5.77
 1 9 22 -3.14 5.44
 -2 7 23 7.44 5.94
 -3 6 22 6.77 5.52
 2 4 13 -1.33 2.39
 -1 6 21 28.89 7.37
 -2 5 20 10.41 5
 -4 6 22 17.83 6.58
 3 6 15 29.06 6.89
 -5 7 23 24.03 7.77
 4 9 16 20.42 7.45
 6 6 5 3.47 3.98
 1 8 21 -1.38 5.51
 1 7 20 4.83 5.91
 -3 8 24 10.31 7.5
 2 6 17 10.89 5.77
 -4 2 13 1.97 2.04
 -1 8 23 -4.35 5.42
 6 7 7 10.34 4.94
 -6 5 20 -1.66 4.14
 5 9 13 22.94 7.95
 -3 7 23 -6.11 5.18
 2 9 20 4.46 6.13
 -1 7 22 6.35 5.95
 5 6 9 3.94 3.93
 4 8 15 -2.39 4.3
 0 8 22 -1.41 5.47
 -4 7 23 2.42 5.92
 -3 -1 -4 12.7 2.28
 2 5 15 4.08 3.83
 -5 5 20 6.27 4.81
 3 9 18 -6.72 5.2
 4 5 10 -4.62 1.98
 -5 4 18 5.02 3.71
 -6 6 21 1.03 5.43
 -3 5 20 19.5 6.08
 4 6 12 62.57 7.91
 2 7 18 6.49 5.19
 -6 2 12 35.07 4.18
 2 8 19 1.31 5.4
 3 7 16 22.8 7.03
 3 3 7 7.93 2.71
 6 9 9 3.49 5.92
 -3 4 18 -0.75 3.43
 3 8 17 6.24 5.58
 -4 5 20 3.66 4.38
 -6 7 22 8.39 6.09
 1 9 21 28.9 9.25
 4 4 7 16.96 3.96
 5 4 3 5.5 2.7
 -2 8 23 5.77 7.21
 1 6 18 7.07 5.15
 -2 7 22 29.04 8.37
 4 9 15 -2.65 3.97
 -5 2 13 36.46 4.45
 -4 1 9 14 2.35
 -5 6 21 14.98 5.27
 -6 5 19 17.68 5.69
 5 9 12 -1.24 4.64
 4 7 13 7.01 4.9
 1 4 14 1.34 2.92
 1 8 20 2.68 5.68
 -2 6 21 24.06 7
 6 7 6 31.28 6.75
 -1 6 20 -3.19 3.37
 3 6 14 -1.8 2.99
 0 6 19 6.22 5.18
 2 9 19 -1.45 5.42
 -3 8 23 4.31 7.32
 -3 6 21 19.51 6.41
 4 8 14 24.31 7.13
 -6 4 17 -3.15 3.26
 -1 8 22 7.03 6.6
 2 6 16 33.28 8.34
 1 5 16 16.6 4.98
 5 8 11 5.39 4.93
 -5 7 22 2.45 5.61
 3 9 17 26.28 8.52
 3 5 12 33.03 6
 -4 8 23 -2.85 5.86
 -4 6 21 7.11 5.27
 -2 5 19 18.04 5.91
 0 8 21 15.08 10.62
 -1 7 21 50.38 9.75
 -3 7 22 1.25 5.46
 6 9 8 20.4 7.23
 -2 4 17 42.2 6.66
 -4 7 22 6.22 6.21
 6 8 7 -2.92 3.89
 2 3 9 1.41 2.16
 2 5 14 2.95 3.76
 -1 -1 -6 16.53 2.49
 3 7 15 4.19 4.57
 4 5 9 12.62 4.14
 2 7 17 7.72 5.41
 3 8 16 26.32 6.37
 4 6 11 4.95 4.2
 1 9 20 8.9 7.56
 -1 5 18 -2.63 3.39
 0 4 15 0.69 2.91
 -5 5 19 4.91 5.16
 -1 9 22 4.68 6.97
 4 1 -13 18.4 2.76
 4 9 14 20.81 8.02
 -2 8 22 28 8.74
 -2 6 20 68.42 10.31
 5 9 11 45.86 9.33
 -6 7 21 3.52 5.95
 1 6 17 67.8 9.24
 -4 5 19 -2.49 3.42
 -5 4 17 11.72 5.39
 -1 4 16 9.18 3.93
 6 7 5 13.52 5.26
 -2 7 21 4.88 5.59
 1 8 19 1.3 5.34
 4 7 12 28.91 6.88
 2 9 18 6.66 7.05
 4 8 13 3.36 5.48
 5 8 10 -4.17 3.61
 3 9 16 -1.35 5.38
 1 7 18 25.55 5.83
 3 6 13 40.61 7.07
 -1 8 21 1.29 5.48
 3 3 6 44.6 4.32
 -3 8 22 -1.4 5.92
 -1 6 19 38.89 7.99
 0 8 20 6.65 6.51
 2 6 15 -0.91 3.03
 -5 6 20 8.18 5.4
 5 6 7 5.79 3.75
 6 8 6 3.78 4.51
 -3 6 20 15.7 6.36
 2 2 5 0.89 1.66
 -2 9 22 3.1 7.27
 1 5 15 7.12 4.11
 -1 7 20 23.69 7.3
 -5 7 21 60.84 10.17
 2 8 17 9.82 6.61
 -3 7 21 10.91 6.29
 3 8 15 2.34 5.22
 -6 5 18 7.33 4.66
 -4 6 20 69.29 10.17
 3 7 14 13.36 5.13
 2 7 16 21.24 6.63
 -2 5 18 25 6.21
 1 9 19 49.04 10.55
 -4 7 21 15.66 6.91
 -4 4 17 5.31 3.18
 4 9 13 3.77 5.47
 2 5 13 17.79 4.86
 4 5 8 5.68 3.51
 -4 8 22 12.49 7.46
 -1 9 21 28.81 9.34
 -2 8 21 1.29 5.16
 5 7 8 7.75 4.94
 2 9 17 -5.48 4.74
 5 8 9 4.05 4.85
 3 9 15 30.92 6.54
 1 8 18 6.27 5.61
 4 7 11 27.86 6.69
 1 6 16 5.28 4.97
 -6 6 19 -0.97 4.85
 -2 6 19 25.33 7.02
 -3 5 18 2.56 4.43
 -6 2 11 -0.32 1.8
 -6 7 20 1.08 5.03
 -5 5 18 1.66 4.14
 -2 7 20 9.44 6.02
 5 2 -11 11.92 1.58
 -1 8 20 1.32 5.46
 3 6 12 25.86 5.81
 0 8 19 10.31 6.44
 -5 8 21 1.34 5.82
 -3 8 21 1.36 6.22
 -4 5 18 -0.84 3.47
 -2 9 21 -1.52 6.78
 5 6 6 22.19 5.36
 2 6 14 4.38 4.01
 4 4 5 3.78 2.71
 2 8 16 145.47 13.76
 0 6 17 44.91 8.05
 3 8 14 3.41 4.54
 3 4 8 36.45 4.68
 -1 6 18 0.98 3.41
 -4 8 21 4.06 6.04
 -1 7 19 162.16 14.05
 1 9 18 -4.19 5.76
 -3 4 16 31.28 5.6
 4 9 12 42.64 9.11
 3 7 13 2.91 4.23
 5 9 9 58.54 10.18
 -5 4 16 51.25 7
 -3 6 19 11.05 5.5
 2 7 15 6.13 4.9
 -5 6 19 5.95 5.42
 -3 1 8 9.1 2.03
 3 5 10 31.38 4.52
 1 5 14 3.56 3.77
 4 6 9 3.77 3.84
 -1 9 20 17.68 8.33
 -4 7 20 30.36 8.08
 -4 6 19 4.99 4.78
 -3 7 20 9.38 6.09
 -2 5 17 -2.47 3.19
 2 9 16 17.32 7.29
 3 9 14 1.27 5.24
 2 5 12 7.05 3.73
 4 8 11 6.31 5.25
 -5 7 20 25.15 5.97
 -6 5 17 -0.79 3.58
 2 10 16 4.47 6.83
 3 10 14 4.28 6.54
 -5 1 8 12.59 2.1
 1 6 15 67.59 8.89
 1 8 17 1.15 4.6
 -1 5 16 15.9 4.84
 -1 8 19 3.84 6.14
 1 7 16 14.61 5.9
 0 8 18 41.09 9.06
 -6 7 19 -3.32 4.94
 -3 8 20 6.58 6.58
 3 6 11 29.29 5.76
 3 8 13 1.1 4.52
 2 8 15 13.81 6.61
 -5 2 11 14.49 2.96
 -3 -1 -2 6.99 1.69
 5 9 8 6.68 5.66
 4 9 11 1.19 5.17
 -5 8 20 -3.91 4.5
 -2 7 19 -1.14 4.96
 1 9 17 87.11 12.62
 5 6 5 13.25 4.33
 5 5 3 12.43 3.5
 -2 9 20 15.33 6.83
 2 6 13 25.13 5.86
 4 10 11 4.02 6.27
 -4 8 20 39.43 9.64
 1 10 17 17.29 5.76
 3 7 12 1.87 3.97
 -5 5 17 12.79 4.98
 -1 7 18 1.11 4.82
 -1 6 17 61.6 8.23
 2 7 14 62.32 8.42
 -4 2 11 6.83 2.43
 -1 9 19 94.77 10.99
 -4 5 17 51.01 7.67
 -3 7 19 82.75 11.21
 -3 9 20 -1.39 6.37
 -5 -1 -2 3.89 1.58
 2 9 15 -3.67 5.19
 5 8 7 -0.95 4.12
 3 9 13 22.22 7.5
 -3 6 18 -0.97 3.86
 2 10 15 5.8 6.95
 1 5 13 14.33 4.3
 -4 7 19 4.52 5.29
 -2 8 19 6.4 7.12
 1 8 16 -2.35 4.7
 5 7 6 2.26 3.77
 4 7 9 2.59 4.22
 -3 4 15 36.04 5.82
 1 2 6 0.59 0.99
 2 5 11 44.18 6.56
 -2 5 16 4.72 3.77
 -5 4 15 2.51 3.12
 4 9 10 32.79 6.9
 -1 8 18 3.73 5.56
 0 8 17 2.28 5.11
 4 2 -3 0.89 1.01
 3 8 12 -3.01 4.02
 -2 9 19 1.44 6.58
 1 7 15 47.33 8.48
 4 10 10 52.3 10.36
 1 6 14 4.27 3.82
 1 9 16 6.62 6.75
 5 9 7 69.89 9.4
 -4 4 15 5.72 3.47
 2 4 9 3.7 2.79
 -2 7 18 8.81 5.39
 1 10 16 -1.49 6.31
 -3 8 19 11.53 6.89
 3 6 10 26.6 5.63
 -2 6 17 14.19 3.96
 -5 8 19 2.55 5.54
 5 6 4 15.62 3.44
 -5 6 18 -1.91 3.92
 -6 7 18 -3.25 4.45
 3 7 11 58.78 8.53
 -4 8 19 -1.28 5.86
 -1 9 18 15.4 7.92
 2 6 12 13.69 4.81
 0 10 17 1.83 11.93
 2 7 13 -3.81 3.01
 3 9 12 2.41 4.82
 2 9 14 10.1 6.19
 5 8 6 2.77 4.7
 3 10 12 1.36 5.94
 -1 5 15 7.2 3.81
 2 10 14 1.42 5.86
 -1 1 6 18.26 2.24
 -3 9 19 23.06 8.27
 -6 6 17 9.16 5.7
 0 6 15 58.85 8.47
 4 8 9 1.98 4.63
 -1 6 16 9.07 4.88
 -3 5 16 2.35 3.83
 4 6 7 29.85 5.72
 -3 7 18 -1.1 4.26
 1 8 15 2.29 5.11
 -5 7 18 2.19 4.77
 -5 5 16 0.77 3.44
 5 9 6 3.01 5.21
 5 10 6 -1.21 5.27
 -4 7 18 58.4 9.65
 4 9 9 -1.13 4.37
 -3 6 17 4.68 4.58
 -6 5 16 3.03 3.78
 1 5 12 43.22 6.36
 -5 6 17 1.86 4.44
 4 10 9 2.43 6.07
 -6 8 18 3.71 5.92
 3 8 11 6.2 4.85
 1 10 15 11.67 7.57
 -2 9 18 26.73 8.78
 0 8 16 10.58 5.99
 5 3 -4 0.19 1.6
 -4 6 17 9.35 5.03
 -1 8 17 -5.73 4.86
 4 4 3 21.85 3.85
 2 8 13 -1.03 4.23
 1 7 14 1.85 4.33
 2 5 10 57.01 6.67
 -2 7 17 12.85 6.15
 -4 5 16 11.68 4.92
 -3 8 18 1.18 4.73
 3 10 11 -1.34 5.51
 2 3 6 13.37 2.2
 0 10 16 88.43 13.57
 -1 10 17 -1.54 5.96
 -1 9 17 60.27 10.87
 2 9 13 4.94 6.29
 3 7 10 9.12 3.61
 3 6 9 10.25 4.07
 -5 8 18 2.5 6.36
 5 6 3 0.61 2.66
 -4 8 18 70.05 10.34
 -2 6 16 53.52 8.16
 2 7 12 73.9 9.37
 4 8 8 101.33 9.73
 -3 9 18 -1.42 5.1
 -1 7 16 8.31 5.69
 2 6 11 49.67 7.4
 5 7 4 6.76 4.3
 -1 5 14 14.63 4.8
 5 9 5 34.39 7.78
 -4 9 18 1.42 7.23
 4 10 8 61.95 10.86
 5 8 5 21.3 5.38
 4 3 0 3.3 1.78
 1 8 14 -1.12 4.32
 -6 5 15 5.17 3.68
 4 9 8 19.96 6.74
 -1 6 15 60.61 8.56
 -3 7 17 71.01 10.42
 5 5 1 12.81 3.31
 -2 8 17 15.87 7.01
 2 2 3 0.96 1.25
 4 7 7 13.81 4.87
 1 9 14 3.81 5.96
 3 8 10 -1.01 3.91
 -6 7 17 12.75 6.44
 -4 7 17 6.47 5.05
 -2 9 17 1.38 6.03
 0 8 15 4.6 5.52
 -3 6 16 7.28 4.64
 -1 8 16 3.56 5.17
 -6 8 17 -2.44 4.56
 1 10 14 5.43 5.92
 2 10 12 8.26 7.01
 0 10 15 8.87 7.24
 -2 2 9 0.67 1.7
 -1 10 16 4.56 6.62
 3 9 10 11.59 6.34
 1 7 13 54.22 8.35
 -5 5 15 8.26 4.43
 2 9 12 12.13 6.41
 -5 6 16 15.45 5.94
 5 8 4 1.77 4.4
 -3 8 17 17.22 6.95
 -1 2 8 6.35 1.84
 -4 6 16 72.95 9.42
 5 10 4 4.71 5.63
 -2 7 16 18.83 6.53
 4 8 7 -0.94 3.77
 1 6 12 -3.02 2.72
 -5 8 17 -1.23 4.77
 -3 9 17 27.91 9.14
 4 10 7 2.49 6.1
 3 10 10 7.91 5.89
 5 9 4 7.18 5.51
 -4 8 17 -1.24 5.38
 4 9 7 1.03 5.45
 2 7 11 -1.7 3.71
 -1 9 16 5.1 6.24
 -4 9 17 1.4 6.58
 -2 5 14 0.73 3.19
 -2 6 15 4.42 4.14
 1 8 13 6.21 4.27
 1 10 13 12.75 7.63
 -6 7 16 14.7 6.37
 4 7 6 65.98 7.56
 -2 10 16 4.62 7.69
 1 9 13 26.23 8
 4 6 5 3.25 3.18
 -1 5 13 3.54 3.46
 -1 6 14 3.42 3.72
 2 10 11 8.14 6.36
 2 8 11 10.4 6.06
 0 8 14 19.16 7.13
 -1 10 15 6 6.7
 3 9 9 88.93 11.56
 0 10 14 99.32 12.56
 -2 9 16 10.32 6.32
 -1 8 15 3.49 4.79
 -5 7 16 26.04 5.91
 5 10 3 -3.49 4.92
 -6 6 15 0.88 4.04
 2 3 5 24.87 3.53
 -4 7 16 51.09 7.81
 5 8 3 17.32 5.32
 -3 7 16 11.97 5.64
 -6 8 16 3.63 6.04
 -1 9 15 27.86 8.6
 -6 5 14 4.35 3.76
 4 10 6 48.09 10.07
 0 6 13 -6.25 2.47
 1 7 12 28.78 6.69
 -3 6 15 36.45 6.99
 4 8 6 44.51 7.91
 -3 8 16 8.47 5.67
 -3 5 14 0.74 3.45
 4 9 6 40.83 8.31
 3 7 8 19.18 5.46
 -2 7 15 28.09 4.94
 -5 8 16 4.88 5.84
 -6 2 9 0.3 1.75
 -5 6 15 -0.89 3.21
 1 5 10 15.91 4.17
 -4 8 16 26.8 7.88
 2 7 10 29 6.69
 1 10 12 1.4 6.25
 -4 6 15 22.31 6.04
 -5 9 16 5.56 7.07
 -5 5 14 7.35 4.34
 3 6 7 37.27 5.97
 1 8 12 9.66 5.26
 -4 5 14 52.3 7.28
 3 10 8 1.29 4.98
 -1 7 14 -3.97 3.14
 1 9 12 4.92 5.9
 2 10 10 29.52 8.59
 4 7 5 5.42 4.17
 -2 8 15 18.86 6.97
 3 8 8 3.89 4.12
 2 6 9 8.04 3.8
 0 10 13 1.44 6.28
 -2 6 14 6.89 4.47
 -2 9 15 -1.35 5.38
 -1 10 14 2.81 6.73
 3 9 8 -1.12 3.72
 -6 7 15 11.42 6.47
 2 9 10 29.37 7.88
 -2 5 13 20.62 4.97
 -3 7 15 12.41 5.75
 0 8 13 7.75 9.26
 5 8 2 9.37 4.95
 4 6 4 37.11 5.48
 5 9 2 2.99 5.17
 4 1 -9 10.33 1.33
 -1 9 14 7.85 6.41
 -2 10 15 7.62 6.98
 -1 8 14 -3.43 3.79
 4 4 1 19.94 3.59
 -1 5 12 41.13 6.24
 4 9 5 -1.06 4.37
 -4 7 15 2.09 4.66
 -3 2 9 27.9 3.17
 4 8 5 5.18 4.13
 -3 8 15 1.19 5.59
 -3 9 15 25.89 8.5
 5 10 2 8.07 6.6
 1 10 11 1.38 5.17
 -5 2 9 3.86 1.87
 -7 7 14 1.01 5.14
 -6 6 14 131.28 10.54
 -6 8 15 -4.55 4.81
 3 7 7 57.1 7.82
 5 5 -1 19.13 3.74
 3 10 7 -2.55 4.58
 -5 9 15 35.87 9.83
 -2 10 14 -4.28 4.73
 -2 7 14 62.22 9.25
 -4 9 15 -2.75 5.82
 -4 8 15 1.2 4.65
 2 7 9 2.58 4.12
 2 10 9 -5.02 4.52
 1 8 11 -1.05 3.79
 -6 5 13 22.86 5.38
 0 10 12 105.44 14.1
 1 6 10 0.75 3.2
 -1 10 13 16.14 8.17
 5 4 -3 10.72 2.63
 4 10 4 37.43 8.94
 3 8 7 10.51 5.31
 3 9 7 23.06 7.33
 -1 7 13 53.37 8.46
 3 6 6 22.8 4.88
 -2 9 14 9.29 6.76
 4 7 4 32.58 6.24
 2 9 9 -1.16 4.17
 -4 6 14 22.36 5.29
 0 8 12 5.43 5.21
 -3 10 14 5.78 6.13
 3 3 2 10.24 2.25
 -1 9 13 37.36 9.11
 -5 8 15 13.7 6.14
 -3 6 14 -1.64 3.29
 -1 8 13 3.19 4.25
 -5 5 13 10.8 4.37
 -6 7 14 27.73 7.1
 4 5 2 27.55 4.04
 4 9 4 79.48 10.54
 2 3 4 3.07 1.8
 -4 5 13 -0.72 3.13
 -2 6 13 30.2 5.78
 -3 7 14 1.02 4.31
 4 8 4 35.81 7.15
 -2 8 14 145.82 12.16
 4 6 3 20.31 4.6
 0 6 11 32.08 6.26
 -3 9 14 10.78 7
 -6 8 14 2.39 5.32
 -1 6 12 -1.62 2.81
 -3 8 14 12.23 5.21
 -2 5 12 9.67 4.2
 1 7 10 17.76 5.61
 -5 7 14 1.03 4.49
 2 10 8 24.95 7.87
 -4 7 14 11.28 5.7
 -2 10 13 5.97 7.31
 3 7 6 34 5.17
 -5 9 14 12.32 7.97
 -3 3 10 23.04 4.1
 1 9 10 2.39 5.21
 4 10 3 10.77 7.07
 -4 9 14 35.4 9.22
 0 10 11 25.38 9.14
 -5 8 14 1.19 5.33
 1 8 10 6.22 4.75
 -1 10 12 1.46 6.17
 3 10 6 1.19 4.29
 3 9 6 7.67 5.69
 2 7 8 31.17 6.19
 -2 7 13 -1.97 3.55
 4 2 -4 19.21 2.08
 3 8 6 5.65 4.31
 -6 6 13 -1.72 3.64
 -3 6 13 53.66 7.89
 -2 9 13 1.31 6.02
 -7 8 13 -2.35 5.85
 -2 8 13 1.14 5.11
 -3 10 13 6.07 6.95
 -1 9 12 13.26 6.03
 0 8 11 29.96 7.64
 1 10 9 2.71 6.91
 2 9 8 53.78 9.57
 3 10 5 -1.25 4.83
 4 8 3 3.53 4.75
 -1 8 12 -4.42 3.99
 -4 6 13 3.44 3.93
 -5 6 13 6.92 4.8
 -4 3 10 25.69 4.13
 3 5 4 5.26 3.28
 -3 5 12 38.38 6.35
 4 7 3 35.19 5.35
 -1 7 12 30.47 6.8
 2 6 7 26.41 5.29
 2 10 7 14.35 7.26
 1 11 8 -1.53 5.93
 2 4 5 22 3.76
 -3 7 13 14.02 5.83
 -2 10 12 11.88 7.71
 4 10 2 73.86 11.21
 -2 6 12 22.25 5.52
 -2 3 9 0.85 2.05
 2 11 6 10.33 7.66
 -7 6 12 11.84 5.26
 0 10 10 134.47 21.47
 -6 8 13 -3.57 5.44
 -3 8 13 -1.16 4.35
 -1 10 11 4.33 7.07
 3 9 5 20.6 6.59
 5 3 -6 0.68 1.73
 3 7 5 4.71 3.92
 -4 9 13 1.35 5.57
 -3 9 13 5.35 6.12
 2 9 7 5.35 4.28
 -5 9 13 29.69 8.15
 -4 8 13 1.18 5.39
 -5 8 13 13.06 6.16
 3 8 5 -2.63 3.39
 -6 7 13 0.97 3.97
 5 9 -1 88.92 10.09
 -2 9 12 24.6 7.27
 5 8 -1 0.82 3.26
 -3 10 12 -1.51 6.58
 4 9 2 59.52 9.27
 -2 7 12 61.01 8.93
 2 8 7 27.21 6.94
 -7 7 12 -1.01 4.37
 3 10 4 -3.72 4.29
 1 10 8 -1.34 5.86
 1 11 7 16.74 8.47
 4 8 2 75.89 9.38
 -3 6 12 22.54 5.72
 -1 5 10 12.92 4.03
 -4 5 12 32.72 5.96
 -4 7 13 13.17 6.07
 -1 8 11 1.09 5
 2 11 5 -1.47 5.67
 1 6 8 5.72 3.72
 2 10 6 9.78 5.86
 3 6 4 6.62 3.56
 -3 9 12 1.25 6.1
 0 10 9 12.43 8.05
 -2 2 7 -0.59 1.35
 5 5 -3 16.45 3.59
 5 9 -2 3.83 5.56
 -7 8 12 11.73 6.72
 3 9 4 -3.2 3.53
 0 8 10 37.9 6.76
 -4 6 12 62.3 8.45
 -1 2 6 18.99 2.76
 -5 6 12 33.98 6.89
 2 6 6 29.66 5.51
 -3 8 12 1.14 4.56
 -4 9 12 38.75 9.44
 -6 7 12 33.27 7.72
 -5 9 12 6.75 6.6
 -6 8 12 8.23 6.21
 -2 10 11 23.57 6.93
 2 9 6 23.38 6.95
 1 7 8 22.95 5.83
 1 8 8 -4 3
 4 9 1 -2.02 4.52
 3 7 4 -0.77 3.25
 -3 7 12 2.78 3.93
 5 1 -14 10.37 1.92
 3 10 3 4.89 5.72
 3 8 4 -3.63 3
 -2 9 11 -2.55 4.6
 5 7 -2 1.99 3.98
 5 8 -2 10.47 4.75
 4 4 -1 17.33 3.5
 1 10 7 14.54 6.99
 0 6 9 2.96 6.31
 1 9 8 18.7 4.92
 -4 8 12 38.09 8.4
 1 11 6 6 7.5
 -4 7 12 47.78 7.43
 -5 8 12 9.33 6.05
 -5 7 12 18.93 4.82
 -5 1 6 3.05 1.32
 -6 3 9 7.2 2.99
 -1 9 10 16.06 6.99
 4 10 0 83.87 11.68
 2 10 5 1.27 4.4
 -1 6 10 0.77 3.26
 -2 8 11 16.53 6.79
 4 5 0 2.79 2.41
 -2 7 11 5.66 4.62
 4 7 1 18.52 5.13
 -7 8 11 -4.39 4.38
 0 8 9 1.03 4.12
 -4 5 11 22.58 5.11
 -2 10 10 8.69 6.79
 -7 7 11 14.89 6.49
 -5 5 11 10.36 4.19
 -7 6 11 15.83 5.85
 -3 9 11 53.17 10.37
 -1 7 10 23.61 6.42
 -1 10 9 9.83 6.88
 -6 9 11 5.37 6.69
 -1 8 10 -4.03 3.63
 -4 3 9 8.54 2.83
 -1 11 8 11.13 9.13
 -3 6 11 49.41 7.51
 2 9 5 -3.29 3.46
 -4 9 11 1.32 5.89
 -5 9 11 52.04 10.49
 -3 10 10 -1.47 5.9
 1 10 6 -1.24 4.95
 5 4 -5 2.04 1.93
 2 11 3 -5.75 4.97
 4 10 -1 3.47 6.83
 -2 9 10 23.93 7.76
 1 8 7 -0.98 3.53
 3 8 3 -0.89 3.57
 -6 8 11 1.1 4.53
 2 10 4 6.3 6.3
 -6 7 11 2.98 4.96
 5 8 -3 9 4.55
 -4 6 11 4.12 4.35
 3 7 3 23.39 4.9
 -4 10 10 64.55 12.18
 5 5 -4 0.41 1.95
 2 8 5 23.88 4.84
 -2 10 9 7.19 6.43
 -4 7 11 26.35 6.96
 2 7 5 0.79 3.25
 1 11 5 19.74 7.97
 4 9 0 26.93 7.11
 -1 11 7 15.85 8.68
 0 8 8 17.24 6.17
 3 5 2 34.13 5.41
 -1 10 8 6.98 6.54
 -3 8 11 14.57 6.53
 -4 8 11 1.08 4.7
 -7 8 10 1.16 5.66
 -3 5 10 13.18 4.56
 -7 6 10 8.29 4.81
 -2 7 10 30.57 6.81
 3 9 2 14.59 5.79
 -3 9 10 12.87 7.16
 -6 6 11 -0.79 4.4
 -1 8 9 4.21 4.7
 1 9 6 14.74 6.7
 -5 6 11 -1.67 3.22
 2 6 5 -0.62 2.47
 -5 8 11 4.63 5.42
 4 2 -5 0.2 0.85
 3 10 1 1.21 5.39
 -6 5 10 17.74 5
 1 11 4 -2.98 6.13
 2 11 2 1.44 6.09
 1 10 5 18.25 7.14
 2 5 4 -1.05 1.89
 -3 10 9 1.47 6.06
 -4 9 10 32.81 9.27
 -5 9 10 1.33 6.65
 0 10 7 12.17 7.28
 2 10 3 6.27 6.14
 -6 2 7 5.81 2.24
 -4 5 10 -1.34 2.76
 -3 8 10 1.11 4.71
 3 8 2 3.54 4.42
 -5 5 10 3.4 3.39
 -6 8 10 19.74 7.23
 -6 9 10 41.81 9.2
 2 9 4 12.34 5.63
 -3 6 10 26.38 4.52
 -4 10 9 -1.5 6.35
 4 10 -2 63.37 10.11
 1 6 6 4.76 3.47
 3 6 2 25.45 4.99
 2 4 3 21.51 3.72
 -3 3 8 0.41 1.88
 0 10 6 193.68 16.51
 -3 7 10 -0.95 3.91
 -2 10 8 15.75 8.22
 5 7 -4 -1.29 3.58
 -1 11 6 7.91 8.07
 1 7 6 17.16 5.17
 3 7 2 11.08 4.49
 -6 7 10 5.95 5.14
 4 8 -1 10.05 5.41
 -5 8 10 -1.15 4.88
 1 8 6 0.97 4.44
 -7 7 10 -0.99 4.06
 2 6 4 10.91 3.9
 3 9 1 71.52 10.14
 1 11 3 4.45 6.63
 -2 8 9 10.76 6.46
 -4 2 7 8.9 2.41
 0 8 7 21.06 6.42
 1 9 5 44.97 9.06
 -5 6 10 16.39 5.4
 4 10 -3 1.15 5.14
 -2 9 9 -1.18 4.88
 -5 7 10 5.89 5.72
 -6 9 9 1.34 6.13
 4 9 -2 73.12 10.1
 1 10 4 1.3 5.36
 -7 8 9 5.8 5.43
 -1 8 8 1.04 4.54
 -1 10 7 13.9 7.86
 -5 2 7 16.03 2.89
 2 9 3 3.25 4.59
 -2 6 9 13.07 4.74
 -2 7 9 -0.92 3.67
 -3 9 9 96.88 11.09
 5 1 -13 12.21 1.77
 -1 6 8 4.43 3.62
 -7 7 9 6.58 5.77
 -7 6 9 49.84 7.72
 -2 9 8 44.85 9.24
 -4 10 8 80.98 13.49
 2 11 1 2.87 6.87
 0 10 5 6.72 6.85
 -3 8 9 34.24 8.04
 1 8 5 27.26 5.45
 -4 3 8 34.2 4.45
 -6 8 9 -4.65 4.49
 1 11 2 8.92 7.28
 -1 10 6 3.94 4.73
 3 10 -1 4.82 5.51
 -1 7 8 37.6 5.35
 2 8 3 25.73 6.49
 -6 5 9 4.08 3.77
 4 10 -4 53.13 9.91
 -2 10 7 12.18 6.63
 -4 8 9 -1.13 4.79
 -5 8 9 -5.75 4.45
 1 7 5 58.15 7.99
 -3 6 9 1.57 3.34
 -3 10 8 -1.47 6.06
 1 10 3 12.97 7.33
 4 9 -3 5.93 5.66
 -3 9 8 1.28 5.99
 2 10 1 1.25 5
 -4 5 9 11.91 4.23
 2 9 2 27.99 7.3
 -6 6 9 10.79 5.43
 -6 9 8 48.44 10.14
 -2 11 6 10.79 7.7
 2 7 3 18.85 4.58
 -1 8 7 9.26 5.35
 -2 11 5 1.62 7.44
 1 4 4 -0.43 1.73
 5 5 -5 23.55 3.65
 -4 9 8 23.44 8.02
 -1 11 4 -7.89 4.99
 -6 7 9 -0.94 4.18
 -5 9 8 18.56 8.05
 -4 6 9 2.41 3.76
 0 8 6 12.94 8.15
 -5 6 9 4.9 4.32
 -2 9 7 3.71 6.05
 2 11 -1 -1.43 5.36
 -2 10 6 1.42 5.51
 4 10 -5 2.3 5.39
 -1 9 6 15.54 7.07
 4 4 -3 14.9 3.12
 -1 10 5 22.07 7.92
 -7 5 8 -4.73 3.36
 1 8 4 2.84 4.54
 -5 3 8 -1.99 2.54
 -3 8 8 13.09 5.87
 3 10 -2 11.35 5.66
 -7 7 8 1.98 4.31
 -6 1 5 21.33 2.45
 -4 7 9 -1.81 3.5
 1 11 1 40.66 9.29
 -7 6 8 14.88 5.53
 4 8 -3 8.59 4.48
 2 10 0 18.62 7.01
 1 9 3 86.41 11.51
 -5 5 9 31.63 5.74
 -3 9 7 49.33 9.96
 -3 10 6 -2.91 6
 2 9 1 4.26 4.99
 -5 8 8 4.56 5.34
 -2 11 4 4.86 7.59
 -6 9 7 -6.7 4.44
 -1 11 3 22.04 8.9
 -2 8 7 31.63 8.17
 0 8 5 0.98 4.16
 1 5 4 9.58 3.32
 2 11 -2 4.29 7.14
 -3 3 7 12.79 2.84
 5 5 -6 6.75 2.11
 -4 10 6 56.63 11.44
 -6 7 8 9.82 5.37
 -4 9 7 6.48 5.79
 -5 10 6 -3.04 6.44
 3 10 -3 3.59 5.6
 -5 9 7 76.64 12.24
 -3 6 8 10.03 4.36
 1 6 4 -1.31 2.53
 -7 8 7 3.49 5.8
 -2 10 5 4.25 6.33
 4 7 -3 14.94 4.79
 4 9 -4 80.77 9.07
 -2 9 6 25.75 7.94
 -6 5 8 14.62 4.44
 -1 10 4 1.37 5.98
 -6 8 8 9.84 5.87
 -5 7 8 2.9 5.11
 3 8 -1 29.34 6.51
 3 9 -2 2.04 5
 1 10 1 8.99 6.42
 -2 7 7 16.03 5.19
 1 8 3 2.83 4.21
 4 9 -5 3.92 5.18
 1 7 4 14.27 4.95
 0 10 3 18.61 20.5
 4 8 -4 62.53 8.49
 -5 5 8 10.02 3.9
 5 4 -7 25.52 3.42
 1 9 2 6.64 5.53
 -2 11 3 -1.63 6.08
 -5 6 8 13.79 4.99
 2 8 1 18.97 6.32
 -1 7 6 15.47 5.3
 -3 10 5 -1.46 6.19
 -1 11 2 3.16 6.89
 -6 8 7 2.32 5.17
 -5 1 5 7.97 1.61
 -7 7 7 16.9 6.19
 -2 6 7 38.65 6.69
 1 11 -1 26.74 8.91
 -3 9 6 5.06 6.2
 -2 3 6 3.41 2
 4 10 -7 10.42 6.63
 -1 9 5 34.79 8.17
 3 10 -4 -3.61 4.65
 5 3 -8 -0.16 1.87
 -4 10 5 11.97 8.06
 -4 5 8 0.61 2.52
 -5 10 5 7.64 8.36
 0 8 4 31.37 7.2
 -2 10 4 5.69 6.52
 -3 8 7 20.57 6.08
 -2 2 5 2.76 1.33
 -3 7 7 75.59 9.62
 -1 8 5 13.22 5.48
 2 10 -1 9.92 6.32
 -7 8 6 -1.18 5.25
 -7 6 7 51.86 6.64
 2 10 -2 23.64 7.47
 3 9 -3 20.57 6.81
 -1 9 4 2.25 4.06
 4 7 -4 49.67 6.89
 -6 7 7 13.84 6.08
 2 7 1 -1.51 2.61
 4 9 -6 51.41 8.98
 5 5 -7 2.76 2.36
 2 11 -4 8.68 7.23
 -2 9 5 -2.46 4.08
 1 11 -2 -2.99 5.59
 4 8 -5 4.14 4.37
 -4 7 7 14.21 5.84
 -3 6 7 34.51 6.37
 -7 3 6 -1.24 2.15
 4 10 -8 69.93 11.32
 2 9 -1 2.14 4.65
 -1 6 6 14.16 3.57
 -3 8 6 4.34 5.2
 3 10 -5 3.63 5.66
 -5 9 6 30.22 7.33
 3 3 -2 7.63 1.77
 0 10 1 13.36 8.55
 -4 9 6 75.53 11.42
 -6 8 6 4.66 5.58
 -6 5 7 32.35 5.97
 -5 10 4 3.08 7.04
 -6 9 5 -1.36 5.42
 -1 7 5 43.54 7.39
 -3 9 5 13.18 6.67
 2 5 1 26.3 4.49
 -2 11 2 -1.55 7.58
 -5 -2 -1 19.35 2.55
 3 8 -2 7.79 4.65
 -1 10 2 -2.76 5.16
 -4 8 6 49.09 9.06
 -5 8 6 3.43 5.23
 1 5 3 13.43 3.51
 0 8 3 37.02 7.61
 2 10 -3 12.51 6.25
 -5 9 5 41.31 9.69
 2 11 -5 -1.45 5.62
 -2 8 5 10.48 5.74
 -2 9 4 19.63 7.46
 -3 10 4 -1.39 5.71
 4 9 -7 3.96 5.41
 -2 11 1 -3.28 6.13
 -5 5 7 13.87 4.47
 3 7 -2 20.72 5.57
 -4 10 4 68.32 10.55
 -8 7 5 -5.05 4.14
 -1 8 4 -1.01 3.78
 1 7 2 36.77 6.59
 3 8 -3 11.44 4.24
 -3 7 6 10.07 5.01
 -3 10 3 11.74 8.03
 4 3 -5 18.82 2.58
 -7 6 6 10.87 5.27
 3 9 -4 -1.95 4.66
 -5 6 7 2.3 3.42
 2 7 0 43.36 6.72
 2 9 -2 28.83 7.39
 -6 7 6 48.45 8.49
 -7 7 6 -1.89 4.63
 1 8 1 5.61 4.08
 1 10 -1 7.76 5.92
 -4 10 3 1.51 6.91
 2 8 -1 17.09 6.29
 -3 9 4 3.8 6.07
 -7 5 6 -5.46 3.33
 -5 10 3 1.55 6.36
 -6 3 6 22.93 3.99
 -3 8 5 1.08 4.05
 -2 10 2 22.82 8.56
 -1 10 1 5.53 6.48
 -5 7 6 7.75 5.56
 -6 9 4 10.92 7.46
 -4 6 7 27.62 5.9
 5 4 -8 46.04 4.16
 2 10 -4 3.77 5.88
 -6 8 5 8.18 6.28
 1 10 -2 3.89 5.94
 1 11 -4 -1.51 6.38
 1 6 2 0.64 2.64
 -2 11 0 3.29 8.23
 -1 11 -1 46.37 11.07
 3 9 -5 18.59 6.36
 -5 9 4 -1.34 5.98
 -4 8 5 5.57 5.79
 1 4 2 22.99 3.67
 5 5 -8 4.34 2.46
 -2 9 3 -4.91 4.42
 -5 8 5 37.77 8.4
 -7 7 5 21.15 6.66
 3 10 -7 -1.22 5.44
 5 1 -12 9.12 1.29
 -1 9 2 28.48 8.13
 3 5 -2 37.92 5.31
 -5 3 6 7.81 3.1
 4 10 -9 5.54 5.74
 -3 10 2 4.42 6.74
 -6 -2 -1 1.33 1.56
 -2 3 5 28.02 3.69
 3 5 17 599.72 24.71
 2 4 16 165.34 12.29
 5 7 15 96.21 11.66
 3 2 5 30.23 3.65
 0 4 19 70.52 8.79
 -1 1 9 2928.21 30.17
 2 2 8 4446.62 42.79
 4 3 6 182.13 9.61
 4 2 0 1335.41 17.03
 5 4 6 107.64 8.25
 1 0 -4 66.53 2.68
 6 6 8 258.52 15.42
 1 4 17 121.24 10.75
 6 4 0 244.99 10.17
 2 4 15 86.14 8.78
 -1 2 13 127.31 8.38
 1 5 19 238.99 16.17
 0 4 18 896.09 27.98
 -1 4 19 100.17 10.17
 -4 4 20 148.47 12.17
 3 5 15 274.1 16.19
 5 7 13 94.75 11.2
 3 2 4 40.03 3.87
 2 6 18 150.78 13.71
 6 5 3 55.37 6.28
 6 6 6 176.83 12.44
 -3 5 21 182.33 14.93
 -4 1 10 465.75 11.34
 2 0 -10 908.21 15.85
 4 4 8 790.57 21.6
 1 4 15 221.61 13.45
 4 3 4 246.84 10.18
 -3 2 13 91.26 6.86
 2 1 1 349.38 6.92
 1 5 17 181.86 13.63
 2 3 10 57.02 6.03
 -2 4 18 656.92 23.35
 5 3 -1 2014.79 23.63
 5 7 11 180.44 14.25
 3 5 13 262.46 15.23
 -5 1 9 471.18 10.19
 -2 -1 -5 31.29 3.25
 2 2 6 811.33 16.81
 -1 4 17 131.41 10.85
 -1 5 19 236.95 15.6
 -3 1 9 3110.71 28.73
 5 2 -13 33.06 3.08
 0 2 10 834.47 18.73
 4 2 -1 33.24 2.83
 -4 4 18 425.36 18.67
 -2 2 12 777.24 18.63
 1 7 19 159.94 14.99
 -1 2 11 351 12.4
 4 3 3 215.68 9.16
 2 8 18 171.44 16.36
 -1 1 7 1390.91 18.56
 -2 1 8 257.87 8.22
 -6 1 8 125.11 4.75
 -6 6 20 97.24 11.34
 -2 -1 -4 822.76 13.72
 -4 -1 -3 274.48 8.52
 4 2 -2 630.85 9.96
 -5 2 12 132.48 7.54
 5 7 9 264.82 16.6
 -3 -1 -3 801.93 13.52
 4 4 6 246.43 11.56
 -3 4 17 67.06 7.9
 5 4 2 80.37 6.37
 0 6 18 648.62 26.47
 3 2 2 224.64 7.56
 -4 2 12 115.25 7.17
 3 5 11 864.49 25.47
 -3 2 12 88.47 6.49
 4 1 -12 319.34 8.63
 4 6 10 242.03 14.69
 -2 4 16 167.85 11.63
 -6 4 16 67 7.63
 1 1 3 584.9 9.95
 -1 5 17 232.77 15.06
 -2 2 11 99.66 6.7
 2 3 8 140.58 8.38
 4 3 2 107.06 6.3
 -1 2 10 51.1 4.88
 -1 4 15 231.53 13.2
 1 7 17 169.29 14.72
 5 4 1 42.1 4.69
 3 3 5 258.7 10.35
 -4 4 16 194.87 12.28
 4 1 -11 114.54 4.82
 -2 -1 -3 63.61 3.67
 -4 -1 -2 790.25 13.14
 5 7 7 257.06 15.66
 -2 8 20 117.61 14.41
 5 3 -3 1011.77 15.1
 -3 2 11 48.58 4.74
 -1 -1 -5 225.89 7.27
 -2 6 18 180.94 14.45
 -2 4 15 77.69 8.02
 2 1 0 758.47 8.88
 -3 5 17 595.57 23.15
 -4 1 8 660.59 11.97
 -6 6 18 107.27 11.67
 2 3 7 152.16 8.28
 3 2 1 84.81 4.47
 -5 7 19 125.67 13.2
 3 4 7 128.14 8.47
 -2 1 7 155.97 6.03
 4 8 10 104.7 11.58
 3 5 9 1767.12 34.14
 -1 -1 -4 47.54 3.18
 -2 2 10 3584.84 36.75
 -4 6 18 122.3 12.12
 -1 2 9 399.49 12.1
 2 8 14 103.69 12.31
 3 3 4 45.01 4.45
 2 0 -6 422.53 7.25
 -1 7 17 205.22 16.07
 5 7 5 165.36 12.29
 4 7 8 151.2 12.46
 3 4 6 72.72 6.4
 -2 8 18 217.1 18.03
 -3 2 10 34.33 3.92
 1 6 13 68.38 8.64
 -6 1 7 161.08 5.22
 0 6 14 104.56 10.51
 -5 2 10 77.57 5.49
 5 4 -1 50.22 4.65
 4 6 6 76.51 7.98
 -6 6 16 107.65 11.02
 -4 2 10 806.23 16.94
 -5 7 17 147.32 14.11
 2 8 12 181.43 15.04
 3 3 3 83.77 5.62
 1 2 5 897.27 15.91
 1 5 11 254.04 13.61
 -4 5 15 65.03 8.13
 3 7 9 163.17 12.83
 -1 -1 -3 603.06 9.93
 3 4 5 70.34 6.13
 3 0 -10 107.5 5
 5 7 3 223.37 13.9
 4 4 2 664.41 16.76
 2 6 10 276.23 15.22
 -2 8 16 163.03 15.53
 -2 -1 -2 413.39 8.11
 5 4 -2 75.31 5.48
 -1 1 5 221.4 6.4
 2 4 7 94.31 7.3
 1 6 11 98.51 9.72
 5 3 -5 761.29 11.98
 4 5 3 65.61 6.6
 4 3 -1 164.92 6.92
 2 8 10 406.11 21.37
 -7 0 2 72.94 2.57
 0 6 12 331.62 17.07
 1 -1 -7 1378.37 17.87
 -3 1 7 1537.74 17.77
 -6 -1 -1 104.12 4.92
 -5 -1 -1 502.98 9.96
 -5 7 15 111.83 12.47
 -2 3 10 59.46 5.75
 2 2 2 3234.8 27.16
 5 7 1 370.65 17.13
 -2 2 8 4482.68 38.3
 -1 3 9 3567.44 39.98
 2 4 6 87.45 6.91
 -3 5 13 331.4 16.23
 -1 2 7 414.45 11.41
 5 9 1 93.61 11.03
 2 6 8 275.73 14.68
 1 3 6 78.5 5.8
 2 1 -1 353.98 5.33
 -2 -1 -1 355.87 6.79
 -4 -1 0 1006.29 11.78
 3 2 -1 80.11 3.88
 3 4 3 92.03 6.73
 2 8 8 503.02 23.6
 -3 1 6 66.67 3.76
 3 6 5 105.29 9.24
 -3 2 8 198 8.24
 3 3 1 291.44 9.57
 4 6 2 198.29 11.63
 -6 2 8 177.82 7.75
 1 9 9 178.61 16.04
 -6 1 6 258.05 6.55
 0 6 10 1186.43 30.88
 1 7 9 562.23 23.06
 4 5 1 66.9 6.37
 -5 7 13 112.31 12.06
 -1 3 8 35.95 4.45
 -1 6 11 119.05 10.76
 1 1 1 2348.59 16.31
 -1 9 11 134.86 14.37
 -2 8 12 195.02 16.21
 4 7 2 119.15 10.4
 1 3 5 217.22 9.11
 -6 6 12 159.73 13.11
 -4 2 8 949.51 17.64
 1 -1 -6 23.05 2.41
 2 3 3 60 4.88
 -5 2 8 120.5 6.53
 -1 1 4 44.75 2.81
 -2 1 5 29.55 2.53
 3 4 2 74.28 5.98
 3 0 -8 135.93 4.59
 -7 -1 -1 332.55 8.41
 -4 1 6 555.91 10.24
 -3 3 9 425.2 14.03
 -2 6 11 71.07 8.6
 2 2 1 182.03 6.37
 -6 5 11 77 8.38
 1 2 3 379.49 9.57
 2 7 6 121.3 10.65
 3 5 3 971.9 22.87
 0 10 8 214.14 18.6
 1 9 7 101.71 12.25
 -2 5 10 56.37 6.82
 -5 3 9 1632.64 27.29
 -6 -1 0 171.14 5.36
 2 8 6 276.18 17.15
 1 6 7 166.52 11.52
 -2 3 8 159.85 8.64
 3 6 3 69.16 7.58
 -3 7 11 93.94 10.75
 2 -1 -8 259.91 7.9
 -1 3 7 1333.65 23.43
 5 7 -3 238.52 13.55
 -1 9 9 199.05 17.27
 4 3 -3 187.42 7.01
 4 8 0 168.72 13.2
 -5 7 11 240.3 16.7
 0 6 8 1306.65 31.51
 -3 2 7 63.6 4.75
 4 7 0 234.1 13.72
 1 -1 -5 220.75 6.28
 -1 6 9 195.33 12.99
 -2 6 10 270.09 15.43
 3 4 1 156.18 8.32
 1 3 4 34.58 3.75
 -1 7 9 560.7 23.25
 -4 4 10 765.26 21.03
 4 5 -1 56.64 5.88
 3 2 -2 215.45 5.91
 4 4 -2 651.28 15.63
 5 3 -7 1123.27 14.1
 -6 6 10 317.01 17.41
 2 8 4 246.17 16.02
 -4 8 10 115.6 12.91
 2 7 4 138.99 11.19
 -4 7 10 139.14 12.88
 -2 2 6 859.03 15.77
 0 6 7 97.15 9.19
 3 5 1 2070.63 32.96
 -3 1 5 284.19 7.11
 -3 5 9 2066.09 37.38
 5 4 -6 83.47 5.49
 -1 9 7 111.03 13.33
 -1 3 6 81.66 5.94
 -3 7 9 179.38 14.05
 3 7 1 158.79 12.03
 2 5 3 61.82 6.35
 -1 2 5 943.14 16.06
 1 2 2 43.96 3.31
 -2 8 8 511.04 24.45
 2 -1 -7 162.75 5.93
 3 3 -1 264.19 8.7
 4 7 -2 129.72 10.54
 2 6 3 64.86 7.26
 0 10 4 148.28 15.75
 -1 -1 -1 2405.22 16.51
 -2 3 7 169.57 8.58
 -2 6 8 283.49 15.33
 4 3 -4 245.12 7.86
 0 6 6 563.48 20.65
 4 8 -2 113.47 11.14
 2 4 2 644.48 16.45
 -2 -1 0 747.35 8.8
 1 3 3 674.31 15.06
 -1 7 7 275.73 16.49
 -3 -2 -2 203.14 7.16
 3 9 -1 97.37 11.53
 -1 6 7 184 12.26
 2 3 1 88.16 5.4
 -4 8 8 132.87 13.62
 -3 2 6 204.58 7.93
 2 7 2 86.08 8.93
 -4 -1 1 109.76 3.43
 -2 1 4 857.15 11.72
 2 5 2 51.68 5.69
 2 2 0 8165.92 39.83
 -6 3 7 153.02 8.59
 -4 1 5 69.08 3.81
 -4 7 8 166.63 13.54
 -6 6 8 297.4 16.76
 4 5 -3 47.52 5.47
 2 6 2 138.34 9.99
 -5 -1 1 461.57 7.05
 -1 1 3 595.57 9.15
 -4 6 8 258.7 15.23
 1 -1 -4 41.74 2.66
 -5 3 7 1263.02 23.39
 0 10 2 254.43 20.02
 3 4 -1 136.04 7.49
 1 4 3 827.85 19.5
 -7 5 7 318.26 15.71
 -1 3 5 213.75 9.14
 -5 2 6 152.52 7.13
 -1 2 4 76.04 4.58
 1 6 3 198.73 12.34
 1 9 1 214.83 16.86
 -5 7 7 293.89 18.07
 -2 -2 -2 3261.63 27.51
 2 8 0 698.02 25.99
 -2 7 6 92.34 10.16
 -1 -2 -3 360.55 9.45
 -4 -2 -1 34.96 3.2
 3 2 -3 113.99 4.44
 3 -1 -9 2956.92 26.31
 2 4 1 46.17 4.88
 4 5 -4 110.59 7.68
 -4 2 6 126.38 6.45
 -4 5 7 92.02 8.69
 0 6 4 315.2 15.3
 -1 9 3 97.32 12.33
 -3 3 6 37.78 4.33
 4 0 -10 1205.51 13.78
 -7 2 5 60.89 4.81
 -1 6 5 145.89 10.91
 2 3 0 119.62 6.13
 -8 8 4 136.32 14.39
 0 10 0 291.68 21.53
 -4 7 6 86.76 10.24
 4 2 -6 102.7 3.57
 -3 -1 1 3602.94 17.65
 -3 -2 -1 78.22 4.36
 -4 9 4 134.32 14.69
 3 4 -2 79.94 5.8
 -4 3 6 180.76 8.96
 -6 6 6 234.41 14.98
 -2 8 4 247.71 17.3
 2 2 -1 160.79 5.59
 1 5 2 87.97 7.33
 -7 8 5 -1.18 4.72
 -6 -1 1 82.69 3.04
 1 2 1 743.46 12.55
 -2 7 5 7.05 4.49
 2 11 -6 2.92 6.68
 -7 1 4 0.48 1.4
 -3 2 5 31.19 3.37
 7 5 -4 1.02 4.98
 5 4 -6 106.98 9.85
 3 6 -10 19.65 5.29
 5 8 -9 1.15 5.16
 5 9 -9 64.56 11.1
 9 3 5 56.72 8.69
 4 9 -10 22.04 7.14
 4 8 -10 110.53 12.35
 2 7 -11 2.25 3.43
 4 4 -7 19.04 4.64
 8 4 0 79.28 10.43
 9 4 3 32.31 7.76
 2 10 -11 1.04 4.86
 10 5 5 -3.86 5.44
 3 1 -2 7.25 2.38
 9 2 8 15.88 5.07
 5 5 -7 3.35 3.92
 4 1 -1 125.62 7.55
 4 0 2 1129.9 19.05
 8 3 2 11.44 4.81
 4 6 -9 -0.85 4.31
 10 4 7 1.16 5.05
 6 7 -7 23.84 7.09
 8 7 -3 5.3 5.78
 4 5 -8 8.22 4.02
 5 3 -4 -0.64 2.56
 7 7 -5 13.5 6.49
 2 8 -11 21.06 5.94
 8 1 8 10.28 3.9
 8 5 -1 5.48 5.25
 7 4 -2 62.14 8.87
 7 2 2 94.81 8.23
 8 8 -3 1.44 6.45
 6 9 -7 10.9 7.33
 8 6 -2 4.83 5.53
 10 3 10 -2.06 3.7
 9 5 2 4.75 5.56
 3 10 -10 -1.15 4.75
 9 6 1 10.41 6.5
 8 2 5 5.33 4.3
 7 8 -5 4.02 6.83
 3 7 -10 0.84 4.22
 5 7 -8 -2.07 4.85
 6 5 -5 -0.91 3.66
 10 5 6 3.84 5.27
 6 8 -7 -4.98 4.66
 9 3 6 3.81 4.75
 4 10 -9 2.53 5.65
 7 6 -4 -5.25 3.64
 2 9 -11 -3.76 4.4
 10 4 8 46.21 9.22
 9 4 4 11.75 5.84
 4 7 -9 -0.94 4.3
 1 8 -11 3.67 3.66
 9 2 9 14.07 5.02
 5 9 -8 1.26 5.61
 5 6 -8 8.45 5.31
 5 8 -8 7.99 5.93
 8 4 1 0.98 4.37
 3 9 -10 8.37 5.43
 8 7 -2 -3.73 4.49
 8 3 3 37.34 6.99
 4 9 -9 -1.15 4.74
 10 3 11 11.26 5.68
 9 7 1 56.26 10.54
 5 4 -5 3.63 3.08
 -1 6 -10 1.15 2.17
 4 8 -9 -3.12 4.03
 5 6 -7 0.92 4.13
 6 7 -6 37.01 8.61
 5 -1 8 10.33 2.21
 8 8 -2 111.83 15.03
 9 5 3 63.64 10.6
 7 7 -4 -4.86 5.15
 8 5 0 19.51 6.77
 2 10 -10 13.51 6.3
 3 6 -9 0.74 3.31
 9 6 2 2.59 5.64
 10 5 7 5.1 6.74
 6 9 -6 14.88 7.15
 3 8 -10 6.59 5.24
 8 6 -1 -1.13 4.23
 8 1 9 2.54 3.34
 6 8 -6 6.16 5.51
 10 4 9 -1.15 5
 -1 4 -8 14.68 2.53
 7 8 -4 6.65 6.91
 9 3 7 44.41 7.94
 2 7 -10 28.13 5.82
 6 4 -3 5.62 4.32
 1 4 -8 13.13 3.15
 9 4 5 23.33 6.86
 3 5 -8 12.91 4.42
 6 6 -5 1.01 4.16
 9 2 10 0.82 4.01
 7 6 -3 5.5 5.04
 10 3 12 -2.04 4.31
 2 9 -10 38.43 7.71
 1 -2 8 3.18 1.18
 7 5 -2 1.98 4.85
 4 10 -8 84.64 12.42
 7 3 1 78.35 8.16
 8 7 -1 1.31 5.56
 9 7 2 -4.01 5.35
 6 5 -4 6.31 4.32
 5 5 -6 1.64 4.18
 5 9 -7 51.22 9.99
 10 5 8 -3.83 4.59
 8 8 -1 2.86 6.23
 8 3 4 22.37 6.01
 9 5 4 9.39 6.32
 2 3 -6 5.73 2.24
 3 10 -9 9.23 5.87
 9 6 3 17.11 7.43
 10 4 10 33.35 8.35
 8 6 0 3.57 5.58
 3 9 -9 63.57 9.42
 7 7 -3 13.28 6.5
 6 7 -5 3.34 5.45
 1 7 -10 15.39 4.83
 3 8 -9 31.91 7.32
 9 3 8 2.82 4.79
 10 3 13 4.07 5.37
 1 9 -10 5.8 4.52
 5 6 -6 23.78 6.2
 7 8 -3 -3.99 4.8
 9 4 6 9.55 5.7
 6 8 -5 3.69 5.77
 4 9 -8 32.07 8.25
 -1 7 -10 24.54 4.37
 8 1 10 8.17 3.6
 2 6 -9 11.64 3.98
 9 2 11 17.24 5.55
 5 4 -4 35.72 6.06
 9 7 3 36.84 9.6
 5 10 -6 -6.86 4.75
 1 8 -10 3.68 3.74
 8 2 7 8.23 4.48
 2 10 -9 -1.05 4.55
 5 8 -7 4.53 4.93
 8 7 0 -1.31 6
 5 5 -5 23.5 5.79
 7 6 -2 8.75 5.99
 6 9 -5 -5.41 5.58
 10 4 11 1.15 5.27
 7 2 4 30.9 5.69
 8 8 0 111.72 14.6
 8 4 3 3.86 4.53
 9 5 5 48.17 9.31
 9 6 4 3.88 6.2
 4 10 -7 1.27 5.21
 3 6 -8 7.36 4.35
 0 8 -10 19.59 4.75
 3 10 -8 1.16 5.32
 7 3 2 2.33 3.56
 5 7 -6 10.21 5.77
 5 9 -6 10.03 7.19
 8 3 5 0.86 3.84
 6 5 -3 64.54 8.69
 8 6 1 -1.19 4.92
 8 5 2 21.56 7.07
 5 8 -6 3.4 5.43
 4 4 -5 -0.63 2.96
 9 3 9 28.34 6.86
 7 7 -2 -1.21 4.52
 2 9 -9 -0.94 4.1
 2 7 -9 -0.74 2.95
 9 4 7 43.51 8.54
 4 5 -6 53.56 7.05
 6 9 -4 5.41 6.2
 6 7 -4 73.35 10.48
 7 8 -2 11.97 6.91
 9 2 12 5.75 4.09
 4 6 -7 26.3 6.15
 10 4 12 42.82 9.01
 4 9 -7 9.19 6.29
 2 8 -9 5.86 4.88
 6 8 -4 6.14 5.63
 4 7 -7 15.71 5.54
 8 1 11 49.69 6.6
 5 10 -5 -4.15 4.37
 3 7 -8 13.37 5.08
 4 8 -7 9.35 5.87
 9 6 5 33.91 9.3
 8 8 1 10.11 7.77
 9 5 6 -3.55 4.42
 5 6 -5 14.59 5.31
 7 6 -1 59.16 9.55
 3 8 -8 5.64 4.51
 -2 6 -9 10.68 2.59
 6 6 -3 10.99 5.83
 8 6 2 9.55 5.85
 2 10 -8 23.28 7.16
 5 4 -3 11.32 4.19
 9 3 10 0.95 4.11
 0 6 -9 8.09 3.59
 8 3 6 18.02 5.42
 10 4 13 1.16 5.31
 9 4 8 8.51 6.01
 5 5 -4 3.22 3.94
 5 9 -5 41.4 9.3
 8 5 3 15.09 6.37
 9 2 13 19.75 5.68
 7 7 -1 20.66 7.39
 3 9 -8 2.09 5.01
 7 3 3 44.76 7.02
 3 10 -7 -5.84 3.5
 7 8 -1 17.41 7.34
 6 5 -2 1.79 3.79
 6 9 -3 8.18 6.81
 5 8 -5 25 7.45
 1 8 -9 0.74 3.4
 8 7 2 5.28 5.9
 9 6 6 7.43 6.43
 6 7 -3 5.57 4.86
 4 10 -6 53.57 10.11
 9 5 7 54.6 10.13
 8 8 2 120.33 15.27
 6 8 -3 1.23 5.38
 3 6 -7 29.31 6.08
 5 10 -4 -4.16 5.72
 4 9 -6 46.24 9.09
 8 1 12 6.95 3.98
 4 1 1 126.85 7.3
 2 3 -5 30.18 3.98
 2 9 -8 33.28 7.35
 2 -3 14 4.41 1.51
 8 2 9 4.49 4.48
 8 4 5 2.9 4.32
 4 7 -6 69.56 9.27
 4 5 -5 23.8 5.3
 3 9 -7 35.83 7.94
 1 10 -8 5.72 5.37
 9 3 11 42.72 7.92
 7 4 2 61.41 8.59
 9 4 9 57.65 9.65
 6 3 1 56.2 6.91
 4 8 -6 55.12 9.06
 8 5 4 -4.1 3.39
 8 3 7 34.41 6.76
 4 10 -5 -3.85 4.8
 5 9 -4 -2.52 4.71
 9 6 7 23.64 7.76
 3 8 -7 7.53 5.32
 3 -3 16 2.19 1.18
 3 5 -6 7.62 4.01
 9 5 8 2.25 5.03
 6 9 -2 30.04 8.85
 8 7 3 2.65 5.92
 8 8 3 5.82 6.82
 0 8 -9 0.64 3.08
 2 10 -7 -1.07 4.65
 7 3 4 -0.73 3.17
 0 4 -7 24.87 3.57
 5 7 -4 1.02 4.98
 5 8 -4 4.54 5.07
 5 5 -3 14.47 4.82
 6 5 -1 32.1 6.67
 6 8 -2 14.88 7.33
 2 7 -8 37.86 6.59
 5 10 -3 1.4 5.23
 2 11 -6 2.38 6.16
 9 3 12 0.96 4.16
 1 9 -8 14.51 5.58
 5 6 -4 9.08 4.89
 9 4 10 5.38 5.48
 8 6 4 13.24 6.91
 7 6 1 49.34 9.04
 8 4 6 75.4 9.32
 4 6 -5 2.45 3.75
 6 7 -2 5.58 5.11
 9 6 8 5.29 5.91
 8 5 5 7.18 4.92
 9 5 9 28.75 8.02
 8 8 4 105.28 14.65
 8 7 4 2.66 5.64
 7 8 1 12.11 6.99
 7 5 2 2.94 4.71
 7 7 1 14.59 6.88
 8 3 8 1.72 3.84
 1 8 -8 -0.75 2.99
 2 9 -7 -1.91 3.31
 3 9 -6 2.12 4.73
 4 8 -5 -2.08 3.61
 5 9 -3 65.96 11.12
 3 6 -6 16.09 4.96
 4 10 -4 59.58 10.75
 6 6 -1 9 6.32
 6 -1 13 31.53 3.71
 5 6 -3 1.81 3.85
 3 10 -6 -1.18 4.4
 1 10 -7 5.82 4.93
 6 9 -1 -1.38 5.5
 9 3 13 37.51 7.36
 9 4 11 43.3 8.43
 4 9 -5 -1.16 5.32
 6 8 -1 3.72 5.26
 5 10 -2 -1.4 5.43
 6 7 -1 1.11 4.6
 7 3 5 32.37 6.25
 2 8 -7 20.36 6.22
 8 6 5 -1.21 4.98
 9 6 9 10.66 6.78
 3 10 -5 -1.19 4.74
 3 7 -6 9.16 4.63
 2 7 -7 12.61 4.63
 2 10 -6 8.64 5.8
 6 5 0 33.7 6.98
 8 4 7 4.87 4.96
 9 5 10 1.21 4.96
 7 6 2 24.13 7.11
 6 4 1 -2.35 3.23
 2 11 -5 -1.21 5.64
 8 8 5 1.48 6.79
 8 2 11 2.26 3.82
 8 5 6 7.66 5.47
 8 7 5 1.27 5.54
 7 8 2 6.8 6.66
 3 8 -6 17.94 6.26
 0 8 -8 15.04 4.7
 4 7 -5 -1.85 4.14
 5 -1 10 13.16 2.44
 7 7 2 10.44 4.92
 5 5 -2 10.62 3.48
 8 3 9 0.87 3.57
 6 9 0 60.9 11.33
 5 8 -3 12.52 6.13
 7 4 4 10.53 5.34
 1 4 -6 11.71 2.94
 4 9 -4 97.17 12.1
 -1 6 -8 3.99 2.55
 9 4 12 10.92 5.97
 9 3 14 1.94 4.43
 5 9 -2 2.55 5.97
 4 6 -4 49.83 7.66
 9 6 10 3.82 5.96
 4 10 -3 1.3 6.25
 2 3 -4 -0.4 1.77
 2 -3 13 3.95 1.43
 5 2 -2 232.04 12
 -1 -1 4 50.54 3.45
 6 4 -4 89.97 9.71
 4 8 -4 53.21 9.03
 3 9 -5 10.68 5
 9 5 11 51.11 9.94
 8 6 6 9.74 6.44
 1 7 -8 18.18 4.89
 5 10 -1 15.57 7.62
 2 6 -7 21.19 4.8
 4 7 -4 35.17 7.34
 2 9 -6 17.41 5.95
 5 6 -2 20.8 6
 2 4 -5 22.76 3.88
 6 7 0 5.59 5
 8 4 8 73.44 9.73
 8 7 6 4.05 7.13
 5 8 -2 9.14 5.82
 -1 7 -8 21.07 4.19
 -4 2 -3 0.51 1.15
 8 5 7 29.56 7.58
 1 3 -7 1341.41 21.89
 1 7 -11 281.38 14.47
 6 6 -6 193.89 15.44
 3 5 -9 1843.59 35.92
 6 0 6 659.02 17.56
 2 4 -8 1139.82 24.32
 5 4 -1 53.97 7.15
 7 3 6 1.54 3.53
 7 8 3 12.26 7.46
 1 10 -6 1.96 4.8
 3 10 -4 -5.99 3.59
 7 6 3 9.38 5.71
 5 7 -2 6.11 5.29
 7 2 8 31.43 5.7
 1 8 -7 11.34 4.83
 6 8 0 14.16 7.08
 6 5 1 36.33 6.98
 9 4 13 20.83 7.17
 9 3 15 21.41 6.28
 7 7 3 12.27 6.72
 3 8 -5 0.95 3.78
 9 6 11 18.93 7.99
 2 11 -4 7.32 6.08
 6 9 1 1.39 6.5
 4 5 -3 52.54 7.06
 8 3 10 0.87 3.87
 -3 1 -2 4.18 1.39
 6 3 -2 67.68 7.93
 1 9 -11 104.98 10.71
 2 6 -10 267.49 14.05
 1 2 -5 947.68 16.06
 2 6 -6 23.71 4.92
 4 9 -3 4.68 5.61
 2 10 -5 -2.18 4.87
 9 5 12 1.22 5.59
 7 5 4 3.94 5.3
 5 5 -1 30.19 6.15
 8 6 7 1.22 5.59
 5 -2 15 6.7 1.41
 5 0 4 35.22 4.05
 5 9 -1 90.58 12.75
 8 7 7 5.42 6.05
 6 8 1 1.25 5.58
 6 6 1 9.96 5.98
 8 4 9 10.79 5.54
 8 5 8 14.54 5.96
 9 4 14 -1.1 4.11
 9 6 12 6.81 6.79
 9 3 16 0.98 4.36
 6 7 1 8.93 5.47
 7 6 4 2.2 4.41
 4 6 -3 11.34 4.51
 8 2 13 6.83 4.54
 0 -2 8 920.13 15.07
 0 2 -5 26.6 2.48
 4 6 -8 241.65 15.22
 4 4 -6 238.42 13.06
 4 10 -2 60.16 11.24
 5 8 -1 -4.56 3.78
 9 5 13 50.46 9.9
 7 7 4 -1.23 4.76
 1 9 -6 10.42 5.2
 5 6 -1 5.39 4.22
 4 7 -3 16.57 5.75
 6 9 2 23.64 8.23
 7 3 7 53.08 7.49
 8 3 11 50.46 8.1
 3 7 -5 5 3.81
 0 8 -7 22.5 5.15
 3 10 -3 -1.2 5.5
 2 9 -5 0.97 3.75
 3 -3 15 14.89 1.77
 0 6 -10 1126.86 23.85
 7 2 3 67.16 7.69
 8 2 6 374.41 17.83
 4 5 -7 95.15 9.2
 1 5 -9 833.78 20.73
 5 7 -7 267.05 17.86
 -1 5 -9 796.55 16.41
 8 4 2 93.15 10.66
 4 8 -3 7.29 5.51
 8 6 8 6.12 6.24
 6 3 4 16.95 4.79
 1 5 -6 38.62 5.02
 6 5 2 6.68 3.91
 5 1 5 6.03 2.47
 1 11 -4 1.12 5.45
 8 7 8 4.08 6.38
 4 9 -2 56.2 10.13
 9 4 15 13.3 6.35
 7 4 6 39.66 6.55
 9 3 17 4.92 5.09
 2 10 -4 8.77 5.69
 6 4 3 3.88 3.96
 6 -1 11 147.13 7.07
 -3 1 -1 3943.03 27.32
 0 4 -8 2069.54 26.93
 3 7 -9 154.26 12.47
 6 3 -1 81.1 8.47
 3 8 -4 0.94 4
 3 9 -4 5.34 4.89
 4 10 -1 -3.94 6.15
 8 5 9 -1.1 5.17
 6 8 2 31.28 8.3
 9 5 14 -3.72 4.29
 7 8 5 5.49 6.29
 2 11 -3 4.92 5.88
 3 6 -4 7.94 4.08
 5 10 1 11.42 7.68
 -2 5 -7 24.82 3.03
 4 7 -8 156.67 13.27
 -4 2 -2 602.93 11.34
 7 6 5 6.63 5.29
 3 7 -4 -1.66 3.21
 7 7 5 3.7 6.04
 2 8 -5 11.07 5.24
 6 9 3 1.4 5.93
 8 3 12 7.86 4.77
 1 10 -5 34.65 7.77
 8 6 9 3.7 5.77
 8 7 9 2.59 5.65
 9 4 16 11.17 5.68
 4 1 0 1085.94 21.05
 4 8 -8 123.36 12.6
 3 -1 5 272.11 6.07
 3 1 -1 3952.41 35.93
 2 8 -10 434.04 20.31
 6 4 -2 195.93 13.34
 7 5 -1 336.08 19.23
 6 6 -4 191.04 15.27
 3 9 -3 31.05 7.49
 2 6 -5 3.18 2.91
 5 4 1 44.03 6.49
 7 3 8 3.08 3.92
 2 4 -4 6.06 2.68
 1 7 -6 18.25 4.87
 9 5 15 35.04 8.56
 2 7 -5 -1.48 2.67
 7 5 6 4.94 5.32
 8 5 10 13.32 6.17
 7 8 6 2.77 6.03
 8 4 11 -1.98 4.42
 5 9 1 84.82 12.39
 7 2 10 31.44 5.89
 5 10 2 5.75 6.26
 -5 4 -4 22.34 2.28
 2 4 -7 91.48 7.45
 4 5 -2 27.94 5.24
 6 5 3 52.93 8.13
 1 8 -6 -0.76 3.03
 2 11 -2 -1.24 4.96
 6 8 3 3.77 5.48
 2 9 -4 15.59 6.23
 6 3 5 26.36 5.05
 4 10 0 107.01 13.78
 1 9 -5 41.16 7.62
 9 4 17 22.55 7.37
 8 2 15 5.37 4.33
 7 6 6 18.86 6.65
 7 7 6 4.7 5.38
 2 10 -3 3.32 5.29
 3 5 -7 1210.89 28.73
 1 3 -6 75.61 5.4
 6 3 0 130.13 10.47
 8 6 10 7.45 6.08
 8 7 10 1.38 5.86
 6 9 4 8.46 7.46
 9 5 16 2.52 5.76
 8 3 13 15.83 5.48
 6 7 3 14.61 6.26
 1 10 -4 4 4.79
 4 9 -1 7.06 6
 6 6 3 4.99 5.19
 -2 6 -7 35.12 4.15
 -4 3 -4 236.65 5.48
 -2 1 -2 417.36 5.99
 3 10 -2 -1.21 4.83
 5 8 1 -3.44 4.14
 5 5 1 19.69 5.1
 0 8 -6 12.73 4.38
 8 5 11 3.36 5
 7 8 7 5.28 5.75
 4 8 -1 2.09 5.12
 8 4 12 59.9 9.19
 5 1 6 3.42 2.34
 9 4 18 -2.28 4.54
 7 3 9 55.63 7.68
 4 5 -1 58.06 7.34
 3 7 -3 23.19 5.85
 5 10 3 7.24 7.38
 -1 4 -6 10.4 2.33
 8 2 8 295.29 15.88
 7 4 1 75.56 9.21
 8 4 4 101.7 11.33
 5 -1 9 460.5 11.08
 3 0 2 471.58 10.59
 1 9 -9 189.23 13.86
 6 -1 12 108.76 6.18
 7 2 5 63.62 7.45
 -1 -1 2 10.1 1.6
 1 11 -3 10.18 6.58
 3 9 -2 11.85 6.37
 5 9 2 5.17 6.46
 8 7 11 9.8 7.66
 3 10 -1 -1.22 4.39
 8 6 11 3.77 5.33
 7 4 8 16.74 5.97
 5 6 1 6.29 4.22
 7 7 7 12.53 7.2
 7 2 11 53.02 6.93
 1 8 -5 12.23 4.7
 6 5 4 11.5 5.08
 7 6 7 34.93 7.33
 6 9 5 -2.84 6.19
 4 9 0 36.72 8.7
 2 11 -1 -3.78 4.53
 4 7 -1 26.72 6.83
 8 3 14 14.22 5.25
 -1 6 -9 195.45 9.38
 1 7 -9 562.55 19.87
 3 8 -3 3.79 4.13
 4 6 -1 12.09 4.97
 9 4 19 6.91 5.96
 6 7 4 58.72 10.1
 1 11 -2 4.59 5.84
 6 3 6 16.91 4.38
 8 5 12 -2.26 4.07
 7 8 8 -1.33 5.95
 2 9 -3 -0.98 4.04
 6 4 5 -0.78 2.9
 2 6 -4 3.18 3.04
 8 4 13 2.02 5.13
 1 5 -8 50.51 5.69
 4 10 1 1.26 5.35
 8 7 12 -5.67 5.1
 5 8 2 5.79 5.3
 5 10 4 7.33 7.17
 8 6 12 5.09 5.96
 7 5 8 -7.01 4.13
 1 10 -3 13.23 6.09
 6 8 5 1.28 5.57
 5 9 3 65.49 10.55
 7 3 10 2.34 3.48
 1 -3 10 7.38 1.89
 8 2 17 2.36 4.21
 6 0 8 879.74 19.74
 2 -3 15 69.22 4.4
 4 6 -6 84.66 9.33
 2 6 -8 255.14 13.78
 -1 -1 3 590.9 10.74
 5 7 -5 198.07 15.55
 7 7 8 2.53 5.06
 2 10 -2 22.34 6.96
 3 8 -2 1.91 4.57
 7 6 8 9.03 5.86
 8 3 15 2.7 4.21
 3 1 2 8.75 2.31
 7 4 9 34.62 6.92
 4 10 2 90.18 13.11
 3 9 -1 72.83 10.53
 2 4 -3 11.08 3.1
 8 5 13 4.57 4.84
 4 9 1 3.58 5.06
 7 8 9 -2.85 5.13
 7 2 12 56.26 7.31
 5 -1 12 16.5 2.6
 4 -1 7 422.05 9.28
 -2 5 -8 50.38 3.92
 6 5 5 4.2 3.66
 8 7 13 5.72 7.15
 5 6 2 30.71 6.45
 3 7 -2 19.16 5.65
 6 7 5 11.41 5.93
 8 4 14 53.01 8.99
 0 4 -5 4.84 1.99
 4 5 0 -2.1 2.8
 8 6 13 -1.29 5.3
 1 9 -4 3.54 5.07
 2 8 -3 20.69 6.03
 6 6 5 -2.02 5.15
 3 6 -2 26.66 5.53
 2 8 -8 506.31 21.71
 5 1 3 67.99 6.13
 -1 7 -9 545.19 16.76
 -1 3 -6 71.17 3.74
 3 7 -7 75.88 8.97
 6 6 -2 393.5 20.92
 2 4 -6 99.02 7.42
 5 10 5 11.2 7.14
 5 4 3 7.79 3.61
 1 11 -1 35.05 8.56
 5 8 3 8.16 5.94
 1 4 -4 3.54 2.22
 7 7 9 18.15 7.46
 6 8 6 1.29 5.16
 6 9 7 -1.45 6.32
 -1 7 -6 16.88 4.08
 5 9 4 1.32 6.04
 2 11 0 -1.27 5.54
 8 3 16 0.91 4.25
 1 8 -4 0.77 3.53
 2 10 -1 5.66 5.65
 2 9 -2 32.73 7.28
 7 6 9 46.73 8.97
 4 -1 9 11.59 1.98
 7 2 6 58.13 7.28
 8 5 14 -2.31 4.47
 7 8 10 5.77 6.77
 7 3 11 46.35 7.36
 1 5 -5 16.12 3.45
 7 4 10 20.62 6.14
 4 10 3 4.08 5.93
 8 6 14 13.02 6.88
 3 8 -1 35.48 7.48
 8 4 15 4.14 4.84
 0 8 -5 2.72 3.33
 0 10 -3 17.63 6.54
 1 10 -2 -5.16 3.85
 3 10 1 9.97 6.35
 2 7 -3 11.19 4.28
 0 -2 7 65.85 4.15
 6 4 0 270.17 15.5
 -2 4 -7 94.47 4.27
 5 4 -2 96.53 9.18
 5 0 6 136.04 7.39
 4 8 1 2.12 5.19
 6 7 6 35.88 8.06
 4 9 2 38.56 8.77
 5 5 3 10.28 4.33
 7 2 13 21.93 5.07
 6 5 6 -3.58 3.1
 5 10 6 -4.49 5.79
 7 7 10 -2.59 4.29
 5 6 3 9.96 4.79
 6 9 8 36.68 9.73
 8 3 17 0.92 4
 -5 4 -5 0.16 0.77
 1 4 -7 613.68 16.44
 4 0 4 134.68 6.53
 8 2 10 264.41 15.09
 -1 4 -7 589.37 12.4
 6 8 7 6.52 6.25
 7 5 10 5.09 5.39
 8 5 15 11.71 6.51
 7 8 11 -1.38 5.17
 0 2 -3 1.79 1.6
 5 8 4 5.88 5.63
 5 9 5 46.6 10.22
 8 6 15 1.32 6.18
 7 6 10 -1.15 4.46
 2 11 1 1.29 4.99
 4 7 1 5.58 4.83
 8 4 16 39.77 7.88
 1 5 -4 9 2.99
 1 7 -4 6.6 3.79
 6 3 2 79 8.38
 -2 0 0 3811.6 25.6
 4 5 -4 117.34 10.09
 4 2 3 1.31 2.27
 6 4 7 1.57 3.42
 2 10 0 26.33 7.67
 4 10 4 45.36 10.09
 7 3 12 0.79 3.88
 7 4 11 47.02 8.03
 0 6 -5 27.33 4.47
 5 4 4 32.26 5.74
 4 6 1 4.86 4.05
 -1 8 -5 9.57 3.95
 3 6 -1 27.37 5.62
 6 7 7 18.55 7.14
 2 9 -1 4 4.69
 3 10 2 -1.26 5.18
 -2 5 -6 11.01 2.38
 0 6 -8 1273.77 25.58
 1 5 -7 134.09 8.73
 7 2 7 60.8 7.52
 5 7 -3 268.53 17.79
 -1 5 -8 41.04 4.26
 1 -2 7 396.88 7.38
 7 7 11 10.46 6.92
 6 9 9 4.46 7.12
 8 5 16 4.75 5.43
 8 3 18 0.93 4.16
 7 8 12 4.43 7.08
 8 6 16 2.67 5.96
 5 7 4 6.23 5.29
 6 8 8 7.9 6.31
 7 2 14 0.69 3.01
 2 11 2 -2.62 5.06
 6 5 7 21.62 6.24
 6 6 7 -0.97 4.44
 8 4 17 -1.06 4.85
 3 9 1 82.97 11.05
 7 6 11 25.64 7.9
 1 8 -3 3.11 3.73
 -2 6 -6 22.42 3.55
 -2 6 -8 241.83 9.25
 3 5 -5 522.89 18.99
 7 5 3 264.44 17.45
 4 1 2 841.47 18.4
 -5 3 -3 967.78 14.57
 4 9 3 14.95 6.19
 5 9 6 5.38 6.72
 5 5 4 -0.79 3.17
 0 8 -4 37.93 6.15
 5 8 5 25.78 6.03
 5 6 4 17.23 4.95
 1 9 -2 11.79 5.73
 8 5 17 6.01 5.76
 1 3 -5 210.14 8.62
 0 2 -4 1334.45 15.53
 1 9 -7 100.28 10.67
 1 2 -4 61.22 4.36
 6 3 3 100.48 9.21
 8 2 12 216.57 14.04
 8 6 17 1.35 6.19
 -1 6 -6 9.08 3.29
 7 7 12 -1.33 4.78
 7 4 12 42.02 7.58
 7 8 13 -1.5 5.79
 7 3 13 30.46 6.3
 6 9 10 22.76 9.85
 8 3 19 2.84 4.62
 1 11 1 24.05 7.68
 1 10 -1 15.67 6.08
 6 7 8 7.03 5.74
 2 10 1 -1.16 4.9
 8 4 18 27.93 7.35
 6 8 9 2.66 5.95
 3 10 3 -2.54 4.92
 5 -1 13 17.49 2.66
 3 6 -5 110.54 9.91
 0 -2 6 488.09 10.35
 6 0 10 854.75 19.37
 6 4 2 207.75 13.79
 1 7 -7 261.05 13.85
 7 4 5 157.51 12.88
 2 7 -6 88.32 8.99
 3 2 -1 81.02 6.04
 6 -1 14 87.99 5.71
 5 1 8 6.83 2.95
 4 9 4 85.84 11.88
 7 6 12 8.25 5.89
 7 5 12 6.25 5.89
 6 3 9 6.88 3.82
 -1 7 -5 44.97 5.59
 4 8 3 9.66 5.98
 5 9 7 64.26 10.9
 2 8 -1 24.44 6.87
 8 6 18 6.86 6.71
 2 11 3 -2.65 5.61
 7 2 15 26.66 5.51
 5 4 5 3.44 3.37
 8 5 18 7.32 6.21
 6 5 8 16.34 5.67
 4 2 4 22.11 3.8
 -3 6 -6 20.08 3.04
 -3 5 -6 9.95 2.07
 1 -3 11 1373.39 18.72
 -3 5 -7 1073.96 13.21
 0 4 -6 145.77 7.32
 5 7 -1 415.03 21.59
 5 8 6 3.59 5.21
 2 9 0 44.43 8.13
 4 5 2 29.13 5.58
 7 7 13 10.16 6.35
 3 9 2 12.27 6.5
 8 3 20 1.92 4.48
 6 9 11 1.52 6.09
 4 10 6 71.65 12
 8 4 19 1.09 4.61
 5 6 5 10.08 4.85
 7 3 14 0.81 3.24
 3 -3 14 1.22 0.73
 -1 5 -7 119.81 6.83
 7 2 9 86.03 8.47
 5 5 5 21.87 5.06
 6 7 9 10.08 5.71
 6 8 10 16.17 7.5
 7 6 13 3.58 5.85
 0 4 -4 10.59 2.38
 8 5 19 -3.71 4.62
 0 10 -1 10.54 5.65
 1 11 2 4.88 5.83
 4 7 3 32.89 5.83
 3 10 4 -3.85 4.8
 5 9 8 9.62 7.27
 6 4 9 1.59 3.82
 -1 8 -4 -1.83 3.04
 8 3 21 10.72 5.32
 -1 5 -5 13.35 2.89
 2 8 -6 287.87 17.07
 0 6 -7 103.56 7.84
 -2 -1 2 419.02 10.7
 3 8 1 16.53 5.43
 4 9 5 6.19 5.94
 7 7 14 -2.73 5.29
 1 5 -3 17.93 3.77
 8 4 20 30.96 7.48
 5 7 6 2.12 4.86
 6 6 9 8.4 5.85
 0 8 -3 24.54 5.73
 7 2 16 26.33 5.63
 5 8 7 3.64 5.43
 6 5 9 0.87 3.37
 4 10 7 1.43 6.05
 7 5 5 222.35 16.19
 1 2 -3 389.82 9.92
 8 4 10 85.57 10.67
 6 6 2 337.33 19.42
 3 -1 6 61.79 3
 2 10 2 14.03 6.29
 1 8 -2 1.57 3.5
 8 5 20 6.31 5.77
 4 8 4 29.36 7.76
 7 4 14 -0.94 3.99
 6 8 11 2.74 6.28
 2 9 1 -1.02 5.11
 4 6 3 8.19 4.41
 6 7 10 -1.2 4.96
 7 6 14 -1.22 5.7
 7 3 15 23.16 5.95
 3 8 2 6.87 5.1
 -2 7 -5 7 2.99
 8 4 21 3.38 5.73
 4 -2 13 -0.29 0.81
 8 2 14 211.98 13.8
 4 1 3 275.53 10.47
 4 8 -2 124.87 12.87
 5 -1 11 202.79 7.45
 1 4 -5 624.77 16.28
 2 11 4 8.93 6.49
 7 7 15 9.71 6.93
 5 6 6 27.99 6.73
 7 5 14 1.07 4.68
 1 10 1 8.6 6.26
 5 9 9 66.07 11.84
 2 6 -1 19.97 4.69
 8 5 21 3.87 6.03
 5 5 6 -1.62 2.92
 3 10 5 1.31 5.25
 4 9 6 67.04 11.38
 1 11 3 13.74 6.94
 3 6 1 26.95 5.26
 4 6 -2 223.49 14.41
 2 3 -3 71.64 5.76
 4 7 -2 116.81 11.52
 5 0 8 195.37 8.68
 1 3 -4 37.76 3.94
 -1 6 -7 181.88 9.19
 1 7 -2 35.08 6.14
 2 10 3 7.17 6.43
 4 7 4 53.56 8.39
 5 8 8 4.67 5.09
 2 11 5 -2.75 5.82
 4 10 8 58.15 11.35
 3 9 3 49.22 8.62
 6 8 12 23.81 7
 7 2 17 40.9 6.67
 7 6 15 4.97 5.55
 8 4 22 23.04 6.98
 2 7 -1 14.99 4.1
 4 8 5 3.13 4.04
 7 4 15 49.95 8.36
 7 7 16 -1.42 5.66
 6 5 10 16.85 5.69
 6 7 11 3.68 5.48
 7 4 7 74.48 9.31
 -1 2 -4 67.01 2.7
 4 -2 12 91.05 2.85
 6 4 4 80.63 8.94
 7 3 16 -1.69 3.86
 1 8 -1 1.61 3.4
 6 3 11 51.22 7.1
 3 9 4 -2.31 4.62
 -1 7 -4 10.88 3.65
 8 4 23 -1.17 4.83
 5 -1 14 7.24 2.15
 2 1 0 797 13.88
 3 7 2 16.34 5.5
 2 9 2 26.13 7.08
 2 7 0 33.72 6.22
 5 6 7 0.95 4.23
 4 6 4 54.37 7.13
 3 8 3 -1 4.58
 7 7 17 10.11 6.92
 7 6 16 15.2 6.93
 3 10 6 -2.67 4.42
 6 8 13 1.42 6.83
 6 6 11 2.06 5.54
 4 10 9 5.92 6.62
 5 4 7 31.41 5.34
 -1 9 -2 12.09 4.94
 2 8 1 17.99 6.16
 -2 6 -5 1.07 1.91
 7 2 18 -0.75 3.16
 2 0 2 22.03 2.01
 -4 1 -2 833.4 14.57
 7 5 7 244.98 16.97
 4 9 7 9.73 5.3
 5 8 9 1.26 5.47
 7 4 16 24.5 6.56
 1 11 4 -6.37 4.4
 1 2 -1 -0.23 0.23
 2 11 6 4.21 6.26
 6 7 12 18.79 7.3
 5 5 7 2.47 3.49
 5 7 8 9.87 6.2
 -1 8 -3 -0.63 3.02
 7 5 16 3.37 5.26
 6 4 11 3.32 3.89
 2 10 4 4.88 5.71
 4 8 6 53.96 9.6
 5 9 11 62.56 11.73
 4 7 5 4.86 4.86
 7 3 17 25.07 6.04
 1 4 -2 15.72 3.22
 -1 7 -7 273.67 12.21
 2 8 -4 241.79 15.48
 5 7 1 398.65 21.38
 7 7 18 1.47 5.88
 7 6 17 10.32 6.45
 6 8 14 -1.45 5.8
 3 6 2 23.65 5.38
 3 1 4 13.2 2.31
 3 9 5 14.05 6.3
 0 10 1 13.08 6.58
 6 3 12 18.78 4.95
 6 2 13 -0.62 2.77
 8 2 16 124.68 11.15
 3 6 -3 71.14 8.19
 4 2 2 625.52 17.23
 5 4 2 85.68 8.56
 6 0 12 412.55 13.58
 4 10 10 52.78 11.68
 4 9 8 15.71 7.17
 3 10 7 1.36 5.6
 1 10 2 2.08 4.77
 0 6 -3 50.63 5.86
 7 4 17 21.01 6.47
 5 8 10 -1.28 5.12
 6 7 13 -2.55 5.4
 5 6 8 8.65 4.99
 7 2 19 16 5.04
 -1 6 -4 -0.43 1.88
 5 9 12 -1.48 6.45
 -2 5 -5 -0.27 1.43
 2 -3 12 37.99 2.81
 -1 3 -5 216.51 6.35
 4 0 6 339.03 10.04
 1 7 -5 59.6 7.28
 2 7 -4 131.94 10.83
 4 8 0 164.08 14.64
 3 8 4 -3.05 4.06
 3 2 3 128.4 6.83
 7 6 18 1.31 6.16
 3 5 2 44.54 6.55
 1 11 5 10.4 7.34
 4 6 5 6.75 4.38
 7 3 18 4.41 4.31
 2 9 3 -4.25 4.38
 6 8 15 2.95 5.9
 3 7 3 20.59 5.21
 6 5 12 3.88 4.95
 0 8 -2 5.02 3.79
 1 10 3 11.22 6.34
 2 10 5 1.24 5.1
 4 8 7 7.98 6.35
 5 5 8 2.5 3.73
 5 4 8 47.99 6.98
 2 7 1 4.65 3.72
 0 6 -6 549.73 16.96
 3 0 4 103.05 4.9
 0 -2 5 29.54 2.65
 4 7 6 51.33 9.05
 4 10 11 -1.53 6.68
 7 5 18 1.17 4.65
 7 4 18 5.1 5.39
 6 7 14 37.62 9.08
 6 6 13 -1.13 4.22
 4 9 9 -2.66 5.32
 4 5 5 21.03 5.47
 3 9 6 4.76 5.58
 5 8 11 1.3 5.04
 7 6 19 12.07 6.96
 3 10 8 -2.76 4.58
 5 9 13 27.11 8.78
 7 2 20 41.35 7
 4 7 0 235.22 15.82
 4 1 4 556.94 14.6
 -1 5 -6 42.45 4.35
 6 8 16 3.01 6.2
 6 3 13 -5.89 3.12
 7 3 19 28.79 6.41
 5 6 9 4.88 4.88
 0 8 -1 13.17 4.73
 6 2 14 15.82 4.46
 5 7 10 13.91 5.13
 -1 4 -4 3.09 1.75
 6 5 13 27.67 6.7
 1 11 6 -2.65 5.45
 1 9 2 17.48 6.13
 5 -1 15 16.53 2.86
 4 6 0 405.53 19.03
 7 5 9 243.37 17.07
 6 4 6 78.15 8.7
 7 5 19 77.14 11.49
 2 9 4 14.01 6
 7 6 20 6.84 6.83
 6 4 13 -2.58 3.1
 7 4 19 15.63 6.06
 -1 8 -2 -0.65 2.74
 6 7 15 2.64 5.61
 5 9 14 -5.81 4.81
 6 8 17 10.74 8.11
 3 7 4 -1.77 3.3
 1 10 4 1.14 5.23
 -1 10 1 0.93 4.05
 5 8 12 -2.51 4.85
 5 5 9 28.87 6.11
 0 2 -2 14.32 1.8
 6 3 7 142.09 10.67
 5 1 7 173.85 9.17
 2 10 6 22.67 6.85
 3 10 9 7.98 6.23
 4 7 7 18.02 6.25
 3 8 5 2.93 4.47
 5 4 9 48.05 7.09
 7 3 20 0.92 3.89
 3 9 7 57.26 8.79
 1 8 1 1.66 3.7
 2 8 3 17.61 5.86
 7 6 21 1.39 6.22
 7 5 20 1.21 5.13
 -2 -1 1 353.63 9.62
 5 7 3 212.43 16.11
 -3 4 -6 61.38 2.61
 1 9 -3 100.52 10.86
 7 4 20 19.13 6
 5 6 10 6.96 4.97
 6 3 14 0.75 3.09
 6 8 18 7.82 7.17
 6 7 16 13.5 6.61
 6 5 14 4.04 4.73
 5 9 15 17.21 8.28
 2 6 1 19.32 4.94
 4 5 6 56.38 7.43
 1 11 7 22.98 8.32
 6 2 15 0.65 2.74
 6 6 15 7.04 6.09
 5 8 13 4.05 5.73
 6 4 14 42.98 7.54
 7 6 22 2.84 6.02
 4 8 9 1.18 4.57
 -1 5 -4 5.17 2.23
 2 -4 14 5.23 1.73
 6 6 6 212.46 16.01
 3 2 1 88.76 6.18
 2 10 7 7.71 6.67
 4 9 11 1.38 5.68
 7 5 21 54.48 10.12
 2 9 5 -1.1 4.53
 7 3 21 29.18 7.02
 3 8 6 -1.05 4.8
 3 10 10 11.46 7.58
 0 10 3 11.56 6.2
 1 9 3 88.11 10.79
 7 4 21 19.56 6.6
 1 10 5 17.49 7.08
 6 7 17 4.13 5.99
 5 5 10 0.86 3.76
 1 2 -2 47.72 3.55
 1 3 -3 654.47 14.65
 2 3 -2 184.29 8.73
 -2 7 -6 83.15 6.73
 4 5 1 56.66 7.17
 2 8 -2 412.84 20.26
 6 3 8 111.36 9.75
 1 -2 6 18.93 1.77
 5 9 16 19.16 9.03
 3 9 8 7.39 5.91
 4 6 7 23.53 6.04
 5 3 10 1.26 3.49
 3 7 5 2.7 4.12
 0 8 0 43.29 6.95
 5 7 12 11.77 7.25
 3 6 4 7.89 3.59
 7 5 22 -2.53 5.21
 -2 6 -4 6.32 2.7
 6 5 15 -1.03 4.12
 5 4 10 27.47 5.75
 -1 10 2 -0.96 4.48
 5 6 11 -2.03 3.51
 5 8 14 1.38 5.85
 7 3 22 -1.93 3.96
 6 3 15 68.5 8.38
 4 8 2 104.51 12.06
 2 6 -3 64.3 7.17
 7 5 11 194.75 15.44
 4 1 5 73 5.62
 2 4 -2 637.92 17.65
 4 9 12 30.94 9.22
 1 11 8 -2.76 5.84
 6 4 15 2.69 4
 3 10 11 5.84 6.69
 6 7 18 1.4 5.06
 2 10 8 11.79 6.67
 7 5 23 33.56 8.83
 6 2 16 53.12 6.91
 5 0 10 64.41 5.24
 6 0 14 272.11 11.34
 0 10 -2 188.63 14.66
 2 7 -2 77.03 8.65
 2 1 1 348.06 8.95
 -4 2 -4 18.79 2.06
 -1 8 -1 0.67 3.11
 2 9 6 16.79 6.33
 3 5 4 5.15 3.96
 3 8 7 14.95 6.4
 3 9 9 71.62 11.58
 1 8 2 0.84 3.58
 6 6 17 1.22 5.6
 5 8 15 5.32 6.37
 7 4 23 29.52 7.76
 6 5 16 -1.05 4.34
 4 7 9 4.15 4.75
 5 5 11 1.76 4.03
 5 -1 16 4.43 2.1
 4 7 2 124.28 11.82
 6 4 8 204.11 13.49
 -2 4 -6 83.99 4.22
 6 7 19 2.87 5.91
 4 9 13 1.43 6.56
 4 6 8 238.72 14.63
 5 6 12 20.65 6.28
 4 4 7 13.17 3.97
 3 10 12 -4.46 5.56
 6 3 16 17.31 5.21
 4 8 11 11.03 6.6
 -2 7 -3 9.49 3.24
 6 4 16 51.29 8.33
 7 3 24 1.01 4.14
 5 0 14 15.16 3.36
 3 -1 8 8.51 1.53
 -3 1 -3 839.19 11.22
 7 1 17 98.06 8.53
 2 6 -2 120.37 9.57
 5 4 11 14.36 4.78
 7 4 24 10.43 6.12
 2 7 3 6.05 4.47
 5 8 16 15.75 7.44
 6 7 20 -2.92 5.06
 2 8 5 3.63 4.97
 5 7 14 1.22 5.46
 6 2 17 5.44 3.59
 6 5 17 1.07 5.15
 0 8 1 21.32 5.32
 4 -2 14 8.09 1.42
 5 7 5 180.88 15.04
 -1 4 -5 615.53 12.83
 4 6 2 221.6 14.27
 3 1 3 822 15.75
 6 6 8 275.14 17.91
 1 9 4 -2.86 3.44
 1 10 6 -5.63 4.2
 3 9 10 16.63 7.56
 4 9 14 40.87 10.11
 3 8 8 2.17 4.85
 2 9 7 2.15 5.05
 7 3 25 10.28 5.7
 7 2 21 10.38 4.7
 -1 11 5 9.8 5.32
 -1 5 -3 19.05 3.47
 1 8 3 9.44 5
 1 10 7 14.54 6.85
 5 5 12 1.79 3.7
 5 6 13 13.68 6.13
 6 7 21 1.49 5.96
 0 6 -1 40.3 5.63
 4 5 8 5.31 3.72
 -2 3 -5 27.07 1.87
 1 7 -3 192.52 12.08
 -1 -1 1 2463.79 20
 0 10 5 7.67 5.57
 4 8 12 58.24 9.43
 6 4 17 4.68 4.48
 6 6 19 6.41 6.4
 5 8 17 -4.41 5.3
 6 3 17 49.87 7.62
 0 -2 3 0.16 1.05
 -1 10 3 13.71 6.1
 7 4 26 7.24 5.64
 -1 11 6 -1.18 5.28
 4 6 9 -0.91 4.15
 2 10 10 17.76 7.48
 7 3 26 -1.05 4.79
 1 9 5 46.51 8.76
 5 7 15 77.79 11.7
 6 5 18 11.05 5.95
 -4 1 -3 303.97 8.52
 1 -3 9 3506.29 27.39
 7 4 13 79.54 9.9
 7 5 13 150.93 14.07
 1 9 -1 253.89 16.34
 3 2 2 215.74 9.3
 4 9 15 4.49 7.33
 3 7 7 74.61 9.42
 6 7 22 19.91 8.24
 5 4 12 43.42 6.84
 1 7 2 47.68 7.07
 3 10 14 -3.11 5.6
 5 3 12 1.32 3.22
 3 6 6 20.46 5.28
 6 6 20 68.13 11.41
 4 1 9 10.1 2.9
 5 8 18 -4.5 5.41
 -3 6 -4 6.95 2.5
 3 -1 7 1478.38 13.83
 -1 6 -5 167.17 9.07
 0 6 -4 290.55 12.57
 1 4 -3 879.13 19.08
 3 8 9 8.42 5.95
 2 9 8 46.66 9.4
 5 6 14 -2.17 4.2
 4 7 11 26.09 7.05
 4 8 13 9.01 6.3
 -2 8 -1 21.17 5.36
 -1 10 4 1.01 4.72
 5 5 13 11.09 5.06
 1 10 8 -1.25 4.66
 7 4 22 3.34 5.32
 6 5 19 18.16 7.17
 5 7 16 2.57 6.17
 4 9 16 23.01 9.2
 6 3 18 29.13 6.38
 2 10 11 5.59 6.4
 -1 9 2 16.89 6.01
 6 3 10 70.38 8.12
 3 7 1 162.4 12.8
 -4 5 -6 47.8 2.51
 2 8 0 682.44 25.63
 5 4 6 84.71 8.61
 -1 -2 3 399.06 10.29
 4 5 3 55.99 7.43
 6 6 21 2.69 6.3
 7 5 24 10.53 6.43
 5 8 19 -1.54 5.95
 -1 11 7 19.47 7.58
 0 10 6 147.45 13.7
 4 5 9 5.47 3.9
 3 9 12 5.37 6.3
 1 8 4 3.53 4.58
 1 9 6 8.46 5.98
 6 1 20 26.44 5.05
 6 2 19 2.89 3.82
 2 -4 13 -0.77 1.19
 -4 2 -5 0.8 0.94
 2 4 -1 44.54 5.27
 -5 2 -4 40.73 3.45
 4 1 6 519.83 14.22
 2 7 5 3.35 3.93
 3 7 8 19.16 5.75
 7 3 23 13.78 5.89
 6 4 19 -2.99 4.1
 5 4 13 2.4 3.19
 6 5 20 2.33 4.8
 4 8 14 18.47 7.23
 4 9 17 7.86 7.54
 5 6 15 1.11 4.73
 6 6 22 48.32 10.23
 3 8 10 -3.43 4.72
 5 8 20 7.89 7.4
 2 9 9 1.2 4.8
 4 7 12 24.53 7.64
 2 6 4 11.86 4.18
 6 3 19 3.43 4.36
 -2 4 -4 10 1.93
 -4 5 -5 17.9 2.23
 6 6 10 285.29 18.9
 2 10 12 8.6 7.02
 5 5 14 1.9 4.03
 1 10 9 -1.28 5.72
 2 8 7 28.26 7.41
 3 6 7 34.74 6.56
 4 4 9 7.98 3.99
 3 9 13 12.39 6.6
 6 6 23 -2.82 4.68
 4 9 18 3.04 7.13
 6 5 21 46.6 9.47
 5 8 21 11.28 7.56
 -1 10 5 7.3 4.99
 4 -1 10 466.62 9.83
 6 4 10 177.44 13.06
 5 7 7 246.48 17.75
 0 10 0 269.29 17.42
 6 4 20 45.92 8.76
 5 7 18 1.36 5.6
 -1 11 8 6.26 6.36
 7 4 25 14.2 6.24
 4 8 15 -1.36 5.08
 4 6 11 5.74 4.49
 0 8 2 3.71 3.78
 5 6 16 6.89 6.18
 6 2 20 47.83 7.15
 -1 8 1 0.71 3.32
 6 1 21 56.07 7.09
 4 5 10 0.81 3.78
 6 6 24 23.24 8.2
 6 3 20 8.87 4.68
 -3 0 -2 461.69 10.45
 -2 -1 0 793.94 14
 0 -2 4 1337.78 15.49
 7 5 15 102.49 12.45
 0 10 7 8.12 5.79
 4 7 13 5.74 5.85
 3 8 11 8.23 5.88
 5 4 14 0.82 3.29
 2 9 10 28.36 7.99
 6 5 22 1.23 4.92
 2 10 13 -5.58 5.02
 -1 6 -2 2.28 2.62
 5 5 15 -1.96 3.91
 1 10 10 -6.22 4.12
 3 9 14 -4.02 4.44
 5 7 19 79.32 12.28
 6 4 21 -1.05 4.07
 6 6 25 8.91 7.7
 0 8 3 34.05 6.63
 2 -4 15 64.64 4.43
 4 0 8 1405.9 20.4
 6 1 14 109.43 8.5
 4 5 4 98.24 9.51
 6 5 11 77.35 9.87
 -1 3 -4 37.83 2.86
 4 8 16 43.62 9.06
 5 3 14 11.91 4.43
 5 6 17 -1.18 4.1
 1 8 5 5.17 4.63
 6 5 23 8.89 6.08
 2 10 14 3.03 6.77
 6 3 21 21.09 6.07
 4 6 12 69.96 9.8
 -2 9 2 31.83 6.54
 5 -1 18 10.64 2.81
 1 5 -2 80.95 6.85
 2 6 0 458.22 18.04
 1 9 1 193.74 14.67
 5 7 20 7.17 6.25
 2 6 5 2.88 3.3
 4 7 14 28.36 8.1
 6 4 22 20.66 7.12
 -2 5 -4 1.71 1.78
 3 9 15 11.03 6.75
 5 5 16 4.04 4.63
 4 8 17 -1.43 5.35
 1 9 8 3.37 5.72
 5 4 15 13.62 5.31
 4 5 11 21.58 5.44
 1 10 11 5.42 6.35
 6 6 12 148.46 14.18
 7 5 17 97.14 12.29
 5 0 12 188.13 8.82
 -2 4 -5 22.86 2.46
 3 8 12 2.42 5.68
 3 7 10 4.79 4.49
 1 7 4 7.67 3.83
 5 6 18 -3.66 4.22
 5 7 21 41.32 10
 6 3 22 0.95 4.12
 6 2 22 21.68 5.49
 2 10 15 10.91 7.79
 -1 10 6 -7.17 3.82
 6 4 23 -2.24 4.75
 6 5 25 6.69 5.67
 1 7 -1 634.91 21.74
 5 7 9 310.45 20.03
 6 4 12 80.05 9.34
 1 3 -2 72.48 5.22
 2 8 2 454.43 21.42
 4 1 7 409.28 12.67
 2 7 7 14.29 4.75
 3 9 16 -1.5 5.4
 4 7 15 4.87 6.32
 -2 10 5 3.99 5.26
 4 8 18 57.39 11.3
 -2 7 -1 9.92 3.61
 4 6 13 -3.04 3.66
 3 8 13 -2.49 4.66
 0 10 9 4.95 6.77
 5 7 22 10.58 6.92
 5 5 17 16.68 6.59
 5 6 19 -2.5 5.45
 2 9 12 6.53 6.65
 6 5 26 -2.74 4.54
 0 8 4 36.96 7.02
 -3 5 -4 4.52 1.91
 2 1 2 409.28 9.68
 2 -3 11 27.32 2.26
 -2 7 -4 149.92 8.93
 3 6 9 8.67 4.51
 -1 8 2 2.97 4.05
 1 10 12 -4.18 4.62
 6 4 24 5.76 5.01
 -1 9 4 -0.91 4.35
 5 4 16 50.58 8.13
 2 10 16 6.43 7.54
 6 2 23 -1.66 3.61
 3 7 11 63.13 9.98
 4 4 11 24.37 5.41
 4 5 12 31.95 6.85
 4 8 19 10.65 7.9
 3 9 17 35.63 10.5
 5 7 23 23.42 9.23
 4 -1 13 17.46 2.63
 4 -2 15 7.18 1.61
 -1 9 -1 187.79 13.15
 0 10 2 205.47 15.98
 3 6 3 73.99 8.52
 -2 0 -2 20.24 1.99
 4 6 6 84.75 9.65
 3 5 8 12.25 4.78
 2 6 6 19.44 5.07
 4 7 16 37.77 9.17
 -2 9 3 -1.67 3
 6 4 25 7.16 5.83
 5 6 20 18.13 7.65
 -2 8 1 22.8 5.47
 3 8 14 -2.58 5.15
 5 5 18 -1.08 4.18
 6 3 24 6.07 5.24
 4 6 14 12.61 5.76
 2 9 13 -1.35 4.86
 5 7 24 -3.2 5.76
 1 7 5 45.42 7.25
 1 8 7 6.81 5.05
 5 3 16 12.12 4.9
 6 2 24 7.79 4.56
 6 6 14 95.38 12.1
 1 10 13 18.72 8.01
 4 8 20 28.07 9.61
 3 9 18 -6.01 6.01
 2 7 8 37.69 7.41
 -1 10 7 4.47 5.11
 0 10 10 236.82 19.93
 5 4 17 30.16 6.83
 -2 10 6 -2.08 4.27
 5 6 21 2.66 5.32
 6 3 25 38.51 7.83
 -5 3 -5 720.05 9.91
 3 5 3 997.47 26.1
 5 7 11 193.9 16.36
 2 7 2 85.89 9.32
 -1 -2 2 45.54 3.69
 4 7 17 6.46 6.46
 1 9 10 1.2 5.35
 3 6 10 18.69 5.77
 3 7 12 6.48 5.51
 -1 10 8 1.16 5.79
 6 4 27 -1.26 5.46
 4 8 21 3.2 6.96
 5 5 19 13.35 5.88
 4 5 13 -0.89 3.44
 3 8 15 1.32 5.45
 0 8 5 5.22 4.17
 3 9 19 37.39 10.78
 2 9 14 4.15 5.87
 3 0 6 114.21 5.16
 4 -1 11 126.03 5.43
 4 4 6 210.07 12.34
 1 4 -1 760.9 17.92
 -3 6 -5 105.15 6.09
 3 2 4 37.19 4.21
 1 10 14 11.17 6.98
 4 6 15 -1.08 4.05
 5 6 22 1.37 6.26
 -1 9 5 48.16 8.53
 6 4 28 20.58 7.59
 6 3 26 8.56 5.33
 2 8 11 18.24 7.12
 -1 8 3 0.77 3.44
 1 6 4 1.31 3.01
 1 4 2 18.87 3.56
 6 5 24 1.3 5.66
 0 10 11 19.75 8
 4 8 22 6.56 7.69
 4 7 18 62.47 11.12
 5 4 18 0.94 4.1
 6 2 26 14.73 5.27
 -2 3 -4 0.68 0.83
 4 7 8 149 13.58
 -4 1 -4 582.24 11.33
 0 6 -2 1085.56 24.24
 2 6 7 24.59 5.54
 3 9 20 1.67 5.53
 1 8 8 -3 3.46
 5 5 20 -3.44 4.13
 -1 4 -2 21.61 3.14
 5 6 23 5.61 6.27
 -2 9 4 16.41 5.65
 2 7 9 -0.94 3.78
 3 8 16 3.86 5.45
 1 5 3 26.78 4.48
 3 7 13 7.77 5.55
 5 2 17 2.64 3.22
 4 8 23 -1.68 5.31
 1 7 6 19.67 5.79
 2 9 15 -4.03 4.46
 1 10 15 7.58 7.26
 -2 10 7 10.72 5.86
 -1 10 9 4.77 5.71
 6 3 28 6.78 5.85
 6 6 16 115.04 13.5
 -1 6 -3 203.08 10.11
 4 1 8 606.22 15.53
 2 8 4 224.72 16.04
 3 6 11 30.3 6.68
 4 6 16 59.13 9.85
 4 5 14 44.96 7.73
 4 7 19 8.21 6.42
 -1 9 6 13.63 6.3
 5 6 24 5.77 6.45
 6 2 21 -1.56 3.2
 1 9 11 114.01 12.19
 5 4 19 15.59 5.59
 5 5 21 -1.18 4.72
 6 3 29 10.46 5.79
 5 3 18 4.06 4.13
 3 1 5 289.72 9.56
 4 8 10 109.55 13.02
 4 4 13 13.74 4.94
 3 8 17 12.58 7.13
 0 8 6 2.7 4.67
 5 6 25 -2.96 5.33
 6 3 30 -3.57 4.59
 2 9 16 4.39 6.54
 1 10 16 1.56 6.79
 4 7 20 8.43 6.44
 3 7 14 4.33 5.41
 1 9 12 6.33 5.93
 -1 8 4 -0.8 3.57
 4 6 17 -1.15 4.73
 3 5 10 21.42 5.67
 5 5 22 -1.22 4.54
 5 2 18 0.69 2.9
 2 7 10 23.37 6.38
 5 4 20 21.11 6.58
 4 5 15 47.29 8.13
 6 3 23 4.87 4.24
 3 6 12 13.23 5.82
 3 8 18 -1.44 5.37
 1 6 5 107.7 10.39
 2 8 13 -3.42 4.97
 0 10 13 1.39 5.73
 5 6 27 4.67 6.77
 -2 10 8 14.43 6.36
 0 4 -3 88.55 5.79
 2 6 2 122.98 9.89
 1 5 -1 812.73 20.4
 -3 5 -5 520.12 10.8
 4 5 7 96.41 9.6
 -2 -1 -1 365.5 9.29
 5 7 13 110.31 13.19
 1 7 1 567.44 20.91
 6 4 26 37.96 8.81
 4 7 21 14.44 7.36
 2 9 17 3 6.37
 5 5 23 1.25 5.73
 2 6 8 247.42 13.8
 3 1 8 12.94 2.71
 -2 6 -1 18.86 3.99
 -2 4 -3 18.96 2.48
 3 7 15 2.35 5.52
 1 9 13 37.72 8.72
 -4 4 -5 0.58 0.84
 0 10 4 119.17 12.9
 4 4 14 45.73 7.18
 5 4 21 -1.04 4.14
 4 7 22 1.48 5.74
 3 8 19 1.47 5.9
 6 4 29 -3.96 3.94
 2 9 18 21.56 8.98
 0 8 7 19.44 6.13
 5 2 19 2.13 3.47
 4 5 16 9.75 4.97
 1 8 10 1.06 4.37
 1 5 4 5.51 3.02
 -1 10 11 2.53 6.07
 4 3 7 104.57 8.29
 3 6 5 100.92 9.71
 5 3 11 912.52 25.37
 6 6 18 109.8 13.54
 0 4 -2 1306.19 21.25
 2 7 11 2.84 4.34
 5 3 20 2.6 4.24
 4 7 23 3.04 6.27
 3 6 13 51.54 8.42
 0 10 14 45.97 10.2
 6 2 25 3.57 4.27
 4 6 19 1.22 4.86
 5 5 25 3.97 5.6
 3 8 20 1.51 6.06
 5 4 22 4.28 4.89
 3 7 16 26.63 7.75
 -2 10 9 -4.58 3.61
 2 6 9 6.52 4.08
 1 9 14 4.01 5.34
 -1 8 5 5.77 4.51
 2 -3 9 0.84 0.81
 -1 9 1 223.8 14.77
 1 -2 5 895.09 9.4
 2 9 19 -4.74 4.74
 6 3 27 2.2 4.39
 4 7 24 10.94 7.33
 5 5 26 -2.72 5.08
 -2 9 5 6.27 5.06
 4 1 13 19 3.92
 4 4 15 2.44 3.55
 1 7 8 12.19 5.07
 0 10 15 7.34 7.62
 3 8 21 7.78 7.78
 4 5 17 39.24 7.85
 2 8 15 5.1 5.98
 -2 9 6 25.04 6.48
 4 6 20 53.87 10.02
 5 2 20 40.59 6.59
 5 4 23 -1.1 4.8
 1 -3 8 34.32 3
 2 7 4 141.22 11.8
 2 6 3 63.34 7.46
 4 0 10 1319.96 20.21
 1 6 6 2.79 3.63
 2 2 5 0.99 1.4
 4 7 25 4.81 7.17
 5 5 27 13.96 7.24
 -1 10 12 1.3 5.68
 2 9 20 6.49 7.26
 1 8 11 2.18 4.88
 3 7 17 64.83 10.87
 2 7 12 58.79 9.28
 3 6 14 2.01 4.13
 1 9 15 26.01 7.35
 4 7 26 13.16 8.38
 3 8 22 -3.19 4.79
 0 8 8 12.41 5.39
 3 5 5 544.6 19.69
 2 -3 10 52.26 2.73
 2 1 3 61.55 4.01
 3 2 5 34.35 4.14
 -2 8 3 23.95 5.84
 3 5 12 45.59 7.32
 5 4 24 17.05 6.32
 4 6 21 -5.16 4.08
 0 10 16 72.42 12.97
 5 5 29 2.94 7.03
 -2 10 10 9.46 6.57
 2 9 21 -11.66 4.41
 5 3 22 -2.79 3.21
 2 5 8 51.61 7.09
 5 6 26 7.59 7.11
 2 8 16 157.62 15.1
 4 5 18 1.04 4.15
 3 8 23 -4.92 5.68
 5 2 21 11.49 4.71
 6 2 18 82.06 8.54
 4 4 8 773.64 23.18
 -5 2 -5 40.18 3.23
 -3 4 -5 68.21 3.24
 2 8 6 270.03 17.42
 2 0 4 1240.12 13.39
 6 4 18 107.33 11.55
 4 6 10 291.02 17.53
 5 -1 17 128.85 6.91
 4 -1 12 378.42 9.51
 -3 1 -4 17.11 1.83
 -1 2 -3 368.77 6.01
 -2 6 -3 60.05 5.43
 1 -3 7 1299.8 15.68
 -2 7 -2 78.56 7.09
 -1 3 -3 671.14 11.24
 5 7 17 136.05 15.46
 3 1 6 58.3 4.56
 5 3 13 407.03 17.49
 1 5 1 804.4 20.63
 -1 -2 1 794 14.08
 0 6 0 1967.14 33.31
 1 7 3 208.43 13.22
 1 9 7 113.57 12.63
 -1 9 3 105 10.76
 3 7 9 167.32 14.06
 2 7 6 87.67 9.8
 4 1 10 451.87 13.75
 2 8 8 458.25 23.26
 -2 8 0 652.8 21.37
 5 0 16 97.75 7.03
 3 2 6 182.9 8.84
 0 4 -1 40.11 4.35
 0 10 8 200.77 17.56
 3 5 7 1121.2 28.82
 -1 5 -2 82.78 6.1
 4 4 10 699.15 22.96
 -1 6 -1 251.29 11.54
 -1 4 -3 851.79 15.5
 1 4 1 745.77 18.08
 0 2 -1 33.62 2.64
 5 3 15 365.12 17.28
 1 3 1 4126.21 37.3
 1 5 2 90.17 7.54
 1 0 2 10.24 0.98
 -2 -1 -2 426.56 10.02
 -2 5 -3 54.9 4.67
 1 9 9 203.05 16.82
 -4 1 -5 70.54 4.13
 -2 6 -2 136.34 8.19
 3 1 7 1446.87 22.11
 2 8 10 423.67 23.18
 -3 6 -3 77.24 5.73
 4 1 11 126.5 7.83
 5 -1 19 151.24 7.96
 2 1 4 811.52 14.37
 -3 0 -4 117.4 5.28
 3 2 7 58.24 5.31
 4 0 12 191.97 8.39
 4 4 12 206.57 13.39
 2 -4 12 113.76 4.96
 2 2 4 333.66 10.7
 5 3 17 523.6 21.2
 3 5 9 1877.26 38.54
 5 1 17 126.31 9.18
 3 -1 9 2852.15 21.24
 3 0 8 139.29 6.03
 0 -2 2 16.58 2.04
 0 4 0 2731.67 31.86
 -1 -1 -1 2388.6 19.43
 -1 5 -1 811.95 18.32
 2 8 12 186.57 16.38
 0 10 12 108.39 14.32
 1 -3 6 74.69 3.93
 -3 7 -1 185.5 10.22
 4 1 12 343.22 12.73
 5 3 19 504.56 21.56
 -2 8 2 413.83 18
 -1 9 7 110.67 12.05
 3 2 8 189.96 9.35
 4 6 18 111.06 13.21
 4 -1 14 177.98 7.22
 -1 3 -2 71.83 4.01
 -5 2 -6 105.49 4.79
 2 8 14 101.61 12.87
 -2 5 -2 52.16 4.71
 3 5 11 929.39 28.03
 1 4 3 882.05 20.39
 -1 6 1 254.33 12.17
 5 3 21 185.06 13.83
 -1 7 3 191.45 11.99
 4 3 14 92.06 9.06
 2 1 5 25.58 2.86
 4 -2 16 132.25 5.36
 -3 4 -4 29 2.61
 0 4 1 45.88 4.74
 -1 4 -1 761.25 15.57
 -4 5 -4 108.59 5.01
 3 -4 16 15.78 1.54
 -3 6 -2 20.65 3.65
 -3 5 -3 959.8 16.58
 5 5 24 3.86 5.45
 5 5 28 -7.16 5.15
 0 -8 8 12.02 5.39
 1 -8 10 -0.89 3.87
 -4 -9 -8 17.4 7.44
 -3 -10 -4 -4.34 5.22
 -4 -10 -10 59.05 11.61
 2 -9 11 -1 4.58
 -4 -8 -7 3.44 5.12
 -1 -11 2 -3 5.62
 1 -11 7 15.31 8.1
 0 -4 7 34.46 4.45
 2 -10 10 25.65 7.89
 -2 -10 0 24.62 8.32
 -3 -8 -2 4.28 4.66
 -5 -8 -16 3.73 5.94
 3 -7 13 2.7 4.1
 -3 -9 -3 13.74 6.49
 1 -6 10 -0.62 2.88
 1 -7 10 20.86 5.42
 -5 -7 -15 90.38 11.28
 4 -7 14 17.19 4.95
 -5 -6 -15 3.5 4.35
 -2 -11 -2 -1.58 6.11
 -2 -9 1 3.54 5.41
 -4 -7 -7 12.66 5.75
 -4 -6 -7 30.18 6.1
 -4 -10 -11 10.93 7.64
 3 -9 12 20.19 6.57
 -1 -8 5 10.59 5.36
 -4 -9 -9 10.75 6.84
 -1 -10 3 5.22 6.12
 4 -9 13 3.67 4.48
 3 -10 11 -1.12 4.62
 1 -10 8 -1.21 4.01
 -3 -10 -5 -4.37 4.6
 -5 -8 -17 -1.25 4.64
 -3 -7 -2 20.91 6.23
 -3 -6 -2 22.09 5.49
 -4 -4 -9 3.26 2.97
 -5 -7 -16 -2.11 4.58
 -1 -11 1 34.72 9.78
 -1 -7 5 43.15 7.28
 2 -8 11 12.77 5.24
 4 -4 13 10.16 2.53
 -2 -10 -1 2.75 5.66
 -2 -11 -3 -3.18 5.5
 -3 -9 -4 1.25 5.17
 -4 -9 -10 18.94 7.88
 -1 -9 4 2.26 5.04
 0 -8 7 10.14 5.45
 -3 -8 -3 1.07 4.55
 -2 -8 1 23.23 6.62
 -3 -10 -6 4.41 6.89
 1 -11 6 1.4 6.09
 -2 -9 0 49.95 9.51
 2 -10 9 -2.35 5.51
 -4 -8 -9 2.32 5.8
 -1 -10 2 3.95 5.89
 3 -8 12 0.82 3.74
 2 -7 11 2.14 3.77
 1 -10 7 7.32 5.72
 -1 -8 4 0.97 4.1
 4 -8 13 7.81 4.6
 1 -9 8 15.7 6.19
 -4 -9 -11 2.73 5.62
 -3 -7 -3 30.09 6.64
 -2 -11 -4 1.6 6.99
 -3 -4 -4 30.72 4.77
 -2 -10 -2 9.7 6.79
 -1 -9 3 78.15 11.21
 -3 -9 -5 18.98 7.15
 2 -9 10 32.3 7.81
 3 -10 10 3.41 5.32
 -3 -10 -7 5.91 6.77
 3 -9 11 39.83 7.87
 0 -10 5 3.77 5.9
 -3 -8 -4 2.17 5.08
 -4 -7 -9 -0.98 4.28
 -2 -6 1 27.29 5.47
 1 -11 5 9.92 7.08
 4 -10 11 7.65 6.26
 4 -9 12 30.75 7.31
 -4 -9 -12 44.19 9.94
 3 -7 12 2.73 3.61
 -4 -6 -9 -1.65 3.59
 -2 -7 1 11.14 4.69
 -2 -11 -5 1.62 6.68
 4 -7 13 7.14 3.99
 0 -8 6 3.71 4.73
 -1 -11 -1 33.83 9.6
 -1 -10 1 3.98 6.23
 -1 -6 4 0.68 2.95
 3 1 4 16.87 2.14
 -1 -7 4 12.26 4.62
 -3 -10 -8 -2.99 5.38
 -4 -2 -15 6.3 2.13
 -2 -10 -3 6.99 6.85
 -3 -9 -6 3.83 5.56
 1 -8 9 -4.43 3.65
 1 -10 6 3.68 5.49
 -3 -7 -4 3.66 3.99
 -4 -8 -11 15.3 6.85
 -4 -9 -13 2.78 5.88
 1 -8 8 -3.57 2.82
 2 -9 9 -2.03 3.79
 -1 -8 3 9.75 5.16
 -1 -9 2 13.75 6.48
 -3 -8 -5 -2.19 4.51
 -2 -7 0 41.47 7.18
 -3 -6 -4 9.98 4.41
 1 -11 4 1.43 5.72
 -2 -11 -6 4.92 6.96
 2 -10 8 5.93 5.68
 -4 -4 -11 14.22 3.94
 -2 -9 -2 27.77 8.01
 1 -4 8 20.41 3.51
 -3 -10 -9 3.02 5.65
 -4 -9 -14 44.99 10.12
 -1 -11 -2 7.77 6.95
 3 -10 9 -1.16 4.89
 0 -10 3 7.7 6.67
 -3 -9 -7 37.45 9.22
 -4 -8 -12 48.81 9.51
 -2 -8 -1 12.31 5.62
 -2 -10 -4 8.48 7.21
 3 -8 11 9.13 4.76
 -2 -2 -3 0.52 1.34
 2 -7 10 24.45 5.47
 4 -8 12 51.71 7.69
 4 -10 10 68.01 10.6
 -4 -7 -11 22.01 6.63
 1 -7 8 15.06 5.1
 -4 -9 -15 -4.27 5.5
 2 -11 6 1.38 6.18
 -3 -7 -5 2.78 4.04
 2 -3 9 -0.27 1.52
 4 -9 11 1.91 4.67
 -3 -8 -6 5.51 4.8
 -3 -10 -10 12.24 7.49
 2 -10 7 12.04 7.12
 -4 -8 -13 2.41 5.88
 -1 -11 -3 12.57 7.85
 -4 -6 -11 10.86 4.93
 1 -10 5 2.49 5.43
 -3 -9 -8 -3.91 5.22
 -1 -8 2 0.98 3.91
 -2 -9 -3 1.22 4.87
 2 -8 9 2.6 4.42
 -2 -10 -5 2.86 6.23
 -4 -9 -16 17.17 7.55
 1 -6 8 6.17 3.59
 2 -9 8 41.15 8.35
 2 -11 5 -1.4 6.24
 -1 -10 -1 8.11 7.02
 1 -8 7 0.9 4.68
 1 -11 3 8.67 7.37
 1 -9 6 12.89 6.07
 -2 -7 -1 16.6 5.17
 -4 -7 -12 31.31 7.27
 0 -8 5 1.87 4.29
 -3 -10 -11 7.77 7.28
 3 -9 10 3.95 4.72
 -4 -8 -14 29.29 8.26
 5 -4 13 1.43 1.73
 -4 -9 -17 8.71 7.52
 3 -10 8 2.35 4.84
 -3 -8 -7 2.23 5.58
 4 -7 12 43.97 6.64
 -3 -7 -6 14.97 5.53
 -3 -9 -9 78.11 11.91
 -1 -11 -4 -1.59 6.37
 -2 -6 -1 23.15 5.41
 -4 -6 -12 65.04 8.6
 -2 -10 -6 18.84 8.07
 -3 -10 -12 -1.57 6.99
 -4 -9 -18 -2.92 5.04
 -2 -9 -4 7.4 5.78
 4 -10 9 4.56 5.57
 3 -8 10 -0.84 3.95
 -4 -7 -13 6.14 4.79
 -1 -7 2 41.6 7.16
 3 -9 9 68.29 9.77
 1 -10 4 -3.78 5.19
 2 -10 6 1.23 4.75
 -4 -8 -15 2.46 5.88
 -1 -10 -2 -4.14 4.36
 0 -4 5 2.57 2.38
 -3 -3 -7 9.54 2.57
 0 -8 4 24.7 6.44
 -1 -8 1 2.98 4.33
 2 -7 9 2.93 3.66
 1 -11 2 4.43 6.76
 2 -11 4 -4.28 4.51
 5 -9 11 48.84 8.31
 4 -8 11 4.91 4.39
 0 -10 1 2.64 6.05
 -3 -6 -6 23.44 5.46
 4 -9 10 26.4 7.03
 -3 -8 -8 -1.13 5.18
 -3 -10 -13 -1.59 6.54
 -3 -9 -10 13.43 7.23
 -2 -8 -3 15.76 5.94
 0 -6 5 25.45 5.05
 -4 -4 -13 7.77 3.13
 -1 -11 -5 4.85 7.41
 1 -9 5 36.83 8.25
 -4 -8 -16 61.06 10.33
 -2 -10 -7 10.29 7.05
 -4 -7 -14 17.64 6.38
 -1 -6 2 0.69 3.21
 -4 -6 -13 4.27 4.18
 -3 -7 -7 76.59 9.91
 1 -8 6 5.48 5
 -2 -9 -5 -1.26 4.87
 3 -10 7 1.2 5.09
 -3 -10 -14 3.23 6.24
 -1 -10 -3 13.97 7.52
 1 -11 1 26.9 8.84
 2 -6 9 10.8 4.11
 -4 -8 -17 3.79 5.78
 1 -10 3 8.98 7.25
 -3 -9 -11 36.79 9.23
 -4 -2 -17 0.55 1.87
 -3 -8 -9 19.46 6.86
 -1 -11 -6 3.28 6.56
 2 -10 5 -3.73 4.12
 -4 -7 -15 -3.15 3.93
 2 -9 7 3.14 5.44
 2 -11 3 2.89 6.3
 -2 -10 -8 19.39 8.56
 -3 -2 -9 25.59 3.14
 4 -10 8 57.15 10.08
 3 -3 10 18.17 2.62
 -4 -3 -15 25.51 4.2
 -4 -6 -14 12.11 5.1
 0 -8 3 38.27 7.41
 -4 -8 -18 67.44 11.06
 -3 -6 -7 37.02 6.95
 3 -9 8 11.27 5.69
 -4 -4 -14 50.88 6.21
 -3 -7 -8 20.23 5.93
 -2 -7 -3 8.04 4.19
 -2 -9 -6 14.02 7.09
 3 -8 9 24.25 6.11
 -3 -9 -12 11.07 7.05
 -1 -10 -4 2.83 5.84
 1 -9 4 4.41 5.17
 4 -7 11 30.2 6
 -4 -7 -16 38.4 8.24
 -1 -9 -2 22.81 7.3
 -1 -11 -7 13.32 7.98
 -4 -8 -19 7.75 6.44
 3 -7 10 2.13 3.47
 -2 -10 -9 -1.51 6.6
 -3 -8 -10 -3.49 4.34
 5 -9 10 6.76 5.44
 4 -9 9 -4 3.6
 1 -7 6 17.73 5.22
 2 -7 8 51.97 7.23
 -3 -3 -8 0.4 1.75
 1 -10 2 -3.9 4.5
 5 -8 11 0.81 3.68
 3 -10 6 1.22 5.96
 2 -4 9 4.52 2.29
 -4 -6 -15 6.14 4.37
 2 -8 7 25.11 6.7
 -3 -9 -13 18.15 7.89
 -4 -8 -20 36.41 8.69
 0 -10 -1 9.47 7.28
 -4 -7 -17 -3.23 4.55
 -2 -8 -5 8.67 5.53
 2 -9 6 18.14 6.91
 -2 -9 -7 6.47 6.34
 -1 -8 -1 6.12 4.89
 -1 -11 -8 3.39 8.29
 -3 -6 -8 5.62 4.32
 -2 -6 -3 53.45 7.38
 -1 -10 -5 18.7 8.26
 -2 -10 -10 16.95 8.15
 -4 -4 -15 -1.13 2.64
 0 -4 4 15.47 3.33
 -3 -8 -11 -1.18 4.57
 -4 -3 -16 25.27 4.25
 -3 -9 -14 1.42 6.34
 -1 -9 -3 73.04 11.09
 4 -10 7 10.76 6.42
 -4 -6 -16 72.12 9.23
 1 -11 -1 32.31 9.48
 -4 -7 -18 53.51 9.55
 5 -3 12 -0.19 1.45
 3 -9 7 40.82 8.74
 2 -11 2 7.34 7.18
 2 -10 4 10.15 6.71
 1 -9 3 78.08 10.87
 -2 -4 -3 15.55 3.44
 0 -2 3 0.44 1.2
 -3 -4 -8 39.33 5.29
 -2 -10 -11 1.56 6.03
 -2 -9 -8 26.17 7.85
 1 -10 1 5.28 6.19
 2 -9 5 2.17 5.41
 2 -11 1 -11.96 4.22
 1 -8 5 12.99 5.41
 0 -8 2 0.97 3.77
 -3 -9 -15 11.5 7.46
 -4 -7 -19 1.1 5.04
 -1 -10 -6 2.91 6.17
 -3 -7 -10 9.87 5.58
 -3 -8 -12 3.58 5.06
 3 -10 5 1.24 5.11
 -4 -6 -17 13.5 5.31
 4 -9 8 20.43 6.68
 2 -10 3 11.52 7.12
 1 -8 4 0.94 4.2
 -1 -8 -2 3.08 4.24
 -3 -6 -9 9.71 4.57
 5 -9 9 83.12 10.67
 1 -11 -2 -1.55 5.6
 1 -7 5 48.3 7.22
 -1 -9 -4 2.46 5.76
 -2 -10 -12 -1.57 6.67
 -3 -9 -16 -1.45 5.8
 -2 -7 -5 1.82 4.36
 -2 -6 -4 7.45 3.8
 -2 -9 -9 -1.33 6.22
 -4 -3 -17 7.82 3.06
 4 -8 9 3.42 4.35
 0 -8 1 35.41 7.36
 4 -10 6 26.75 8.05
 -3 -8 -13 -1.21 4.68
 5 -8 10 4.96 4.28
 4 -4 11 21.18 3.47
 0 -10 -3 27.86 8.92
 -1 -10 -7 10.31 7.36
 1 -9 2 14.68 6.49
 -3 -7 -11 71.94 10.03
 -2 -8 -7 23.25 7.34
 2 -11 0 -1.51 5.86
 3 -8 8 2.64 4.12
 -3 -9 -17 29.45 9.3
 -2 -10 -13 6.39 6.96
 -4 -5 -17 31.35 6.21
 2 -7 7 14.28 4.57
 -2 -3 -4 2.99 2.01
 1 -11 -3 25.19 9.44
 2 -9 4 16.42 6.56
 -4 -4 -17 0.58 3.21
 3 -10 4 3.77 5.89
 -4 -6 -19 -0.92 4.2
 -3 -6 -10 16.35 4.9
 1 -6 6 4.43 3.29
 -1 -9 -5 50.08 9.7
 2 -10 2 6.52 5.68
 -2 -9 -10 26.94 8.41
 -3 -8 -14 -1.22 4.89
 -1 -8 -3 -1.04 4.05
 -3 -9 -18 -2.97 5.35
 -1 -10 -8 2.99 6.69
 -2 -10 -14 8.12 7.78
 1 -8 3 3.82 4.67
 3 -8 7 5.37 4.64
 -3 -7 -12 5.07 5.27
 4 -9 7 1.04 4.29
 -4 -5 -18 0.74 3.46
 -2 -4 -4 8.32 2.9
 -3 -9 -19 34.76 9.65
 2 -11 -1 1.54 6.33
 3 -7 8 13.99 5.15
 -2 -6 -5 1.51 3.21
 1 -10 -1 8.13 7.42
 -3 -1 -12 16.84 2.02
 5 -9 8 12.17 6.31
 0 -8 0 51.72 8.84
 -1 -7 -2 37.24 7.03
 -2 -2 -5 1.56 1.45
 -3 -8 -15 -1.24 4.48
 2 -6 7 22.79 4.8
 4 -10 5 3.71 6.29
 1 -7 4 11.83 4.6
 1 -11 -4 -3.2 5.54
 -2 -10 -15 -1.64 6.13
 3 -9 6 1.06 4.37
 -2 -9 -11 1.36 5.44
 1 -4 6 10.98 2.99
 -3 -9 -20 7.63 7.14
 5 -10 6 1.21 5.64
 -1 -9 -6 15.25 7.19
 -1 -10 -9 6.09 6.97
 -3 -6 -11 32.57 6.67
 2 -2 7 -0.18 0.98
 -1 -8 -4 -1.06 4.36
 3 -9 5 3.25 4.96
 2 -10 1 1.32 5.76
 -3 -7 -13 1.03 4.72
 -2 -10 -16 3.34 7.64
 3 -10 3 -3.85 4.63
 2 -8 5 3.7 4.71
 -3 -8 -16 8.86 6.56
 0 -10 -5 11.49 7.32
 -2 2 -15 5.37 2.02
 5 -8 9 -1.71 3.4
 4 -7 9 4.32 3.93
 -2 -8 -9 13.7 6.94
 -2 -7 -7 12.19 5.47
 -3 -3 -10 26.24 3.88
 -2 -9 -12 6.92 6.19
 2 -11 -2 6.24 7.95
 1 -11 -5 8.12 7.79
 5 -7 10 6.96 4.5
 1 -10 -2 -1.38 5.15
 -1 -10 -10 -3.09 5.56
 1 -8 2 8.72 5.22
 2 -9 3 -2.23 4.46
 -3 -8 -17 6.42 6.01
 -2 -6 -6 23.03 5.53
 0 -8 -1 23.25 6.47
 -3 -7 -14 5.23 5.12
 -3 -6 -12 20.29 5.79
 3 -8 6 0.91 4.27
 -2 -9 -13 9.84 7.56
 0 -2 2 15.38 2.25
 4 -9 6 59.6 9.68
 5 -9 7 50.9 9.15
 -1 -8 -5 7.5 5.77
 2 -10 0 14.73 7.21
 -1 -6 -2 3.58 3.65
 -3 -8 -18 5.2 5.8
 -1 -10 -11 10.92 7.48
 5 -10 5 3.7 6.27
 4 -10 4 51.76 9.92
 1 -11 -6 -1.65 6.79
 2 -11 -3 1.58 5.91
 3 -10 2 -3.9 5.03
 1 -6 4 3.24 3.04
 -2 -4 -5 22.2 4.16
 -2 -7 -8 40.15 7.82
 1 -10 -3 14.02 7.28
 5 1 8 13.2 2.3
 3 -9 4 7.73 6.04
 -1 -9 -8 9.17 7.29
 -3 -7 -15 -1.07 4.39
 -2 -9 -14 7.16 7.15
 -3 -8 -19 3.97 6.04
 2 -7 5 -0.78 3.3
 2 -6 6 25.75 4.98
 4 -8 7 9.87 5.44
 0 -6 1 47.76 6.72
 0 -10 -7 11.84 7.25
 -1 -10 -12 11.12 8.1
 -3 -6 -13 43.01 7.82
 -1 2 -8 4.78 1.74
 2 -9 2 34.09 8.19
 -2 -8 -11 10.61 6.45
 1 -11 -7 25.13 9.91
 1 -8 1 1.96 4.16
 0 -8 -2 12.3 5.52
 -2 -6 -7 38.14 6.46
 -1 -7 -4 1.78 3.78
 2 -11 -4 -1.61 6.23
 -1 -8 -6 -3.27 4.36
 -2 -9 -15 1.45 5.79
 2 -10 -1 13.62 7.45
 -3 -7 -16 9.71 5.38
 1 -10 -4 2.83 6.34
 -2 -7 -9 0.97 3.98
 -1 -10 -13 9.65 7.37
 -3 -8 -21 -4.06 4.48
 3 -10 1 2.65 6.61
 4 -9 5 -2.17 3.9
 5 -10 4 5.04 6.15
 6 -9 7 6.2 5.25
 4 -10 3 3.86 5.59
 2 -8 3 29.53 7.19
 3 -7 7 59.18 7.88
 5 -6 10 12.51 4.16
 -2 -9 -16 7.34 7.03
 1 -11 -8 13.56 8.3
 -3 -6 -14 -0.87 3.69
 2 -9 1 4.59 5.25
 -3 -8 -22 -1.37 5.63
 5 -8 8 2.63 4.36
 5 -2 11 14.68 1.66
 3 -9 3 23.44 7.31
 1 -7 2 40.49 7.15
 -3 -7 -17 57.96 9.7
 5 -4 11 11.93 2.68
 2 -11 -5 -1.63 5.86
 -1 -10 -14 -1.63 6.91
 4 -3 10 24.3 2.98
 -3 -8 -23 4.15 6.62
 1 -9 -2 4.78 5.85
 -1 -8 -7 3.31 5.17
 -1 -9 -10 14.78 6.98
 -2 -9 -17 5.96 5.95
 0 -8 -3 30.07 7.4
 2 -10 -2 15.16 7.54
 1 -10 -5 14.35 7.86
 -2 -7 -10 37.23 7.77
 -1 -7 -5 39.68 7.38
 0 -10 -9 3.04 6.95
 4 -10 2 79.51 12.42
 -3 -7 -18 1.11 4.43
 -2 -8 -13 6.06 6.17
 -1 -10 -15 3.3 6.81
 -3 -6 -15 33.62 6.95
 4 -8 6 52.77 8.17
 5 -9 6 6.37 6.44
 3 -6 7 31.82 5.76
 -2 -9 -18 24.14 8.78
 4 -9 4 93.42 11.72
 6 -8 8 15.63 5.67
 2 -11 -6 -6.59 5.71
 3 -8 5 -0.93 4.53
 -2 -3 -6 3.41 2.14
 2 -9 0 54.7 9.8
 -3 -7 -19 81.03 10.83
 -1 -10 -16 1.68 6.49
 -2 -9 -19 4.6 6.49
 -1 -8 -8 -1.12 4.75
 1 -10 -6 -1.46 6.67
 6 -9 6 12.68 5.96
 -3 -3 -12 19.73 3.63
 3 -9 2 10.2 6.7
 -1 -6 -4 0.73 3.52
 2 -6 5 0.63 2.76
 1 -9 -3 76.3 11.36
 3 -7 6 19.06 5.22
 -2 -7 -11 1.99 4.33
 1 -4 4 1.65 2.14
 -3 -6 -16 17.99 5.82
 0 -8 -4 28.36 7.5
 4 -7 7 14.24 4.85
 -3 -7 -20 2.29 5.23
 -2 -9 -20 3.11 7.75
 -2 -6 -9 5.59 4.15
 -1 -10 -17 -6.8 5.88
 5 -8 7 6.24 4.79
 -1 -7 -6 21.02 5.92
 4 -10 1 1.32 5.91
 -1 -9 -12 6.92 7.32
 3 -10 -1 1.36 5.92
 1 -8 -1 4.02 4.49
 0 -10 -11 29.71 9.89
 2 -10 -3 9.78 6.84
 -2 -8 -15 7.51 5.99
 -2 -9 -21 1.57 6.85
 5 -7 8 5.13 4.14
 -3 -7 -21 6.95 5.78
 -3 -4 -13 3.35 3.65
 5 -10 3 3.84 5.71
 1 -10 -7 13.28 8.22
 -1 -8 -9 2.27 4.95
 -3 -6 -17 9.14 4.74
 5 -10 2 7.82 6.37
 5 -9 5 42.19 8.83
 -2 -7 -12 55.58 8.97
 4 -9 3 7.83 5.91
 2 -10 -4 4.25 6.49
 4 -8 5 5.56 4.98
 3 -8 4 -0.94 3.38
 3 -7 5 5.42 3.79
 -3 -7 -22 -2.35 4.69
 0 -6 -1 43.09 6.7
 -1 -9 -13 30.91 8.99
 1 -9 -4 3.68 5.49
 -2 2 -13 12.86 2.34
 5 -6 9 8.19 3.45
 0 -10 -12 123.61 16.15
 0 -8 -5 1.06 4.52
 3 -9 1 73.49 10.7
 2 -7 3 13.54 5.09
 -3 -7 -23 7.15 6.17
 2 -9 -1 1.18 4.86
 6 -8 7 -3.56 3.55
 5 -9 4 5.52 5.62
 -3 -6 -18 3.71 4.54
 6 -9 5 -1.08 5.38
 5 -8 6 6.38 4.89
 3 -10 -2 1.38 5.17
 3 -8 3 -0.95 4.04
 1 -10 -8 3 5.8
 3 -6 6 20.56 4.61
 -1 -9 -14 -4.29 5.53
 3 -3 8 0.53 1.34
 -1 -8 -10 2.31 4.76
 -2 -8 -17 7.75 6.45
 2 -8 1 12.71 5.61
 1 -8 -2 5.1 4.78
 -2 -7 -13 1.03 4.24
 2 -6 4 1.93 3.27
 0 -10 -13 1.61 6.64
 2 -10 -5 1.44 5.75
 1 -6 2 5.3 3.63
 -3 -4 -14 1.7 2.94
 1 -9 -5 47.34 9.49
 2 -9 -2 44.25 9.03
 5 -10 1 14.59 7.25
 4 -10 0 88.86 12.9
 -3 -6 -19 -1.89 3.53
 -3 -5 -16 8.79 4.38
 -1 -9 -15 45.03 10.57
 2 -3 6 6.57 1.85
 0 -8 -6 7.58 6.03
 1 -10 -9 1.52 7.14
 0 -10 -14 80.18 13.78
 0 2 -3 2.3 1.4
 -2 -6 -11 63.61 8.5
 -1 -8 -11 -4.69 4.54
 3 -10 -3 1.4 5.95
 -2 -7 -14 54.41 9.41
 -1 -7 -8 16.04 5.5
 -2 -2 -7 1.06 1.56
 4 -10 -1 2.73 6.26
 -3 -6 -20 13.48 5.6
 6 -7 8 8.1 4.34
 -2 -8 -19 -4 5.49
 4 -9 2 63.76 10.23
 -1 -6 -6 3.02 3.54
 2 -10 -6 10.22 7.58
 -1 -9 -16 1.47 5.89
 3 -7 4 0.79 3.52
 0 -10 -15 -1.66 8.3
 4 -8 4 33.03 7.3
 5 -9 3 73.03 10.81
 1 -8 -3 2.07 4.14
 6 -9 4 14.36 6.23
 4 -6 7 25.76 5.12
 1 -9 -6 13.93 6.82
 3 -8 2 -1.94 3.49
 1 -10 -10 -3.09 5.12
 5 -4 10 36.01 4.18
 -3 -6 -21 3.91 4.68
 -3 -4 -15 28.87 5.02
 2 -9 -3 2.43 6.07
 5 -8 5 21.44 6.44
 6 -8 6 2.75 4.65
 -2 -7 -15 6.39 5.52
 -1 -8 -12 -1.19 4.77
 -1 -9 -17 71.94 12.44
 0 -8 -7 23.08 7.04
 0 -10 -16 75.88 13.89
 -3 -3 -14 -2.61 2.04
 -2 -6 -12 21.85 5.69
 -2 -8 -21 12.39 6.87
 -3 -6 -22 0.99 4.21
 4 -9 1 4.63 6
 2 -10 -7 4.44 6.95
 5 -6 8 6.03 3.61
 4 -10 -2 61.07 11.26
 3 -10 -4 1.42 6.04
 3 -9 -1 63.98 10.46
 1 -10 -11 -1.57 4.96
 -1 -9 -18 -1.52 5.89
 0 -10 -17 11.98 9.21
 -2 -8 -22 22.35 8.01
 -3 -5 -18 9.89 4.49
 -2 -7 -16 15.16 6.12
 2 -8 -1 26.13 7.18
 -1 -8 -13 -1.21 4.52
 1 -8 -4 1.05 4.8
 4 -7 5 3.11 3.95
 -2 -8 -23 1.41 6.47
 -1 -4 -4 -0.45 1.78
 -1 -9 -19 77.11 13.34
 2 -4 5 19.93 3.38
 4 -8 3 6.7 4.58
 2 -9 -4 11.06 6.62
 -3 -1 -14 5.8 1.6
 0 -6 -3 53.45 7.09
 0 -8 -8 23.38 7.04
 -3 -4 -16 28.16 5.04
 2 -7 1 13.9 4.97
 5 -10 -1 13.69 7.1
 1 -10 -12 4.76 7.61
 -2 -8 -24 40.17 9.81
 3 -10 -5 2.88 6.91
 -2 -6 -13 15.36 5.32
 2 -10 -8 13.5 7.5
 4 -3 9 9.5 2.19
 6 -9 3 4.5 5.61
 -2 -4 -9 7.76 3.27
 -1 -9 -20 -1.57 6.26
 -1 -7 -10 19.44 6.52
 -2 -7 -17 2.2 4.78
 -2 -8 -25 13.08 7.25
 4 -10 -3 2.81 5.96
 -1 -8 -14 -3.69 3.69
 1 -7 -2 39.05 7
 6 -7 7 16.61 5.32
 1 -9 -8 22.03 7.55
 3 -9 -2 5.97 5.6
 4 -4 9 3.27 2.43
 4 -9 0 19.84 6.8
 -1 -9 -21 33.25 10.37
 6 -8 5 -0.93 4.04
 1 -10 -13 -1.61 6.42
 -3 -3 -15 18.18 3.62
 -2 -7 -18 5.57 5.1
 2 -10 -9 -3.03 5.25
 -3 -5 -20 13.34 4.95
 0 -8 -9 1.13 4.36
 -1 -9 -22 -4.82 6.42
 1 -8 -5 6.35 5.08
 3 -10 -6 -2.91 5.82
 0 2 -2 12.92 2.11
 -2 -6 -14 4.33 4.32
 -1 -6 -8 4.64 3.86
 -1 -8 -15 1.25 5.97
 5 -10 -2 1.39 6.34
 5 -9 2 -1.14 4.56
 -1 2 -6 16.9 2.43
 1 -10 -14 -1.63 4.88
 3 -8 1 22.56 6.43
 5 -9 1 78.64 11.07
 5 -7 6 -0.77 3.83
 2 -9 -5 -1.24 4.81
 -2 -7 -19 2.27 4.93
 3 -7 3 37.48 6.66
 -3 1 -18 10.83 1.47
 6 -9 2 25.1 7.29
 5 -8 4 1.89 4.89
 2 -10 -10 21.52 8.55
 3 -9 -3 31.48 8.03
 -1 -8 -16 5.06 5.8
 4 -7 4 51.9 7.57
 3 -6 4 3.19 3.06
 2 -7 0 41.23 6.94
 1 -10 -15 9.92 8.26
 0 -8 -10 32.02 7.75
 5 -6 7 -0.61 2.74
 3 -10 -7 -1.48 6.43
 -2 -6 -15 3.52 4.12
 -2 -7 -20 6.92 5.64
 2 -9 -6 31.49 8.82
 7 -8 5 2.8 4.92
 -3 -4 -18 0.61 3.14
 1 -8 -6 2.15 4.29
 3 -7 2 17.72 5.28
 -1 -7 -12 31.02 7.21
 5 -10 -3 2.81 6.12
 1 -9 -10 10.67 6.54
 4 -9 -1 4.73 5.29
 -3 -3 -16 0.45 2.11
 4 -10 -4 41.15 9.82
 -1 -8 -17 3.86 6.3
 4 -10 -5 -1.44 5.57
 1 -4 2 16.26 3.41
 1 -10 -16 3.36 6.92
 -2 -7 -21 -1.17 4.96
 2 -10 -11 -1.56 5.17
 -3 -2 -15 9.63 2.48
 3 -3 7 11.48 2.32
 -2 -3 -9 -0.39 1.7
 2 -3 5 25.86 3.16
 2 -8 -3 26.74 6.74
 0 -8 -11 26.74 7.53
 -2 -6 -16 47.57 8.02
 -2 -7 -22 20.29 7.05
 3 -9 -4 4.92 5.76
 1 -10 -17 1.71 7.03
 -1 -8 -18 -1.31 4.9
 2 -9 -7 -2.56 4.78
 -3 -4 -19 32.72 5.64
 4 -8 1 0.98 4.5
 3 -8 -1 30.16 7.31
 -1 -7 -13 46.87 8.46
 2 -10 -12 7.93 7.26
 -2 -7 -23 1.21 5
 1 -8 -7 2.18 4.22
 3 -10 -8 1.5 5.19
 2 -4 4 6.82 2.66
 4 -10 -6 45.33 10.64
 1 -7 -4 9.6 4.78
 5 -10 -4 -4.28 4.28
 -1 -8 -19 -2.67 5.33
 -2 -7 -24 13.58 6.63
 2 -7 -1 7.53 4.26
 5 -8 3 12.49 5.59
 6 -9 1 -1.16 5.32
 -2 -6 -17 10.07 4.83
 3 -10 -9 9.13 6.97
 0 -8 -12 3.55 4.58
 2 -6 1 24.59 5.23
 -1 -6 -10 -0.8 3.48
 -2 -4 -11 15.42 3.87
 4 -7 3 20 5.53
 -2 -7 -25 1.25 5
 2 -10 -13 6.44 7.72
 1 -9 -12 2.76 6.47
 7 -8 4 -0.96 4.26
 -1 -8 -20 4.07 5.91
 4 -9 -2 36.07 8.66
 5 -8 2 6.84 4.78
 2 -9 -8 29.89 8.72
 -1 -7 -14 -1.04 4.15
 3 -9 -5 8.74 6.72
 5 -9 -1 84.82 11.69
 6 -8 3 7.77 4.94
 -1 -8 -21 -1.38 5.69
 1 -8 -8 2.22 4.7
 5 -10 -5 -13.06 4.58
 -1 -4 -6 12.98 3.56
 4 -9 -3 2.44 5.59
 6 -8 4 2.85 4.54
 2 -10 -14 -1.64 5.67
 3 -10 -10 -3.09 5.12
 6 -9 0 60.43 10.51
 0 -8 -13 9.63 6.02
 5 -6 6 18.86 4.69
 3 -8 -2 4.08 4.56
 6 -7 6 47.78 7.29
 1 -9 -13 29.46 8.98
 1 -6 -2 -0.69 2.86
 6 -6 7 2.49 3.51
 5 -7 4 7.17 4.7
 -1 -8 -22 -2.81 5.06
 5 -3 10 1.96 1.89
 1 -7 -5 54.14 8.32
 -2 -7 -26 -6.37 4.58
 -1 -7 -15 60.33 9.4
 2 -9 -9 6.61 6.47
 2 -8 -5 6.37 5.31
 4 -10 -7 10.4 7.57
 -1 -8 -23 -2.86 4.95
 -2 -6 -19 36.24 7.31
 2 -10 -15 6.66 7.62
 6 -2 11 -0.37 1
 -3 -3 -18 -0.47 2.36
 3 -9 -6 2.54 5.95
 4 -10 -8 49.81 10.88
 0 -8 -14 18.39 7.25
 1 -9 -14 5.71 6.54
 -1 -8 -24 -2.91 5.02
 5 -10 -6 2.95 6.75
 3 -10 -11 3.14 6.08
 1 -8 -9 -7.89 3.91
 -2 -2 -9 3.79 1.87
 -2 -5 -15 2.87 3.29
 -1 -8 -25 -1.48 5.9
 -1 -7 -16 10.79 5.81
 2 -10 -16 -1.69 6.55
 4 -9 -4 95.61 12.65
 5 -8 1 -1.99 3.45
 -2 -6 -20 59.38 9.01
 7 -8 3 -2.94 4.59
 -1 -8 -26 -1.5 5.8
 2 -9 -10 33.59 9.01
 6 -9 -1 2.42 6.03
 3 -8 -3 -1.04 4.64
 3 -10 -12 -1.6 5.76
 1 -9 -15 36.35 9.75
 4 -6 5 6.96 3.57
 6 -8 2 9.92 5.33
 4 -6 4 39.44 5.99
 0 -8 -15 2.5 4.84
 -1 -6 -12 0.83 3.11
 4 -10 -9 -1.54 6.69
 4 -4 7 11.86 3.03
 3 -9 -7 42.6 9.57
 4 -8 -1 7.13 5.29
 1 -7 -6 17.17 5.42
 -2 -6 -21 31.82 7.56
 5 -5 7 2.48 2.57
 2 -2 5 1.27 1.12
 1 -8 -10 9.19 5.86
 -2 -5 -16 14.71 4.7
 7 -7 5 11.24 4.8
 -3 -2 -17 6.31 2.25
 4 -2 9 4.67 1.43
 -3 -7 -1 165.75 13.5
 -2 -3 0 118.72 7.12
 0 -6 8 1261.56 29.57
 -2 -8 2 445.64 22.34
 -3 -4 -3 90.24 7.41
 0 -10 6 148.04 15.36
 -2 -2 -2 3350.55 30.68
 1 -9 9 181.08 15.24
 1 -4 9 412.48 13.47
 -2 -7 2 83.16 9.39
 -2 -6 2 137.68 10.78
 -4 -8 -8 112.89 12.97
 3 -4 12 48.9 4.75
 2 1 2 412.26 8.44
 -4 -3 -11 207.98 9.87
 -1 -6 5 158.06 11.1
 -3 -2 -7 63.91 4.75
 4 1 5 69.01 4.3
 -3 -3 -5 261.48 10.67
 -4 -7 -8 149.39 13.27
 -4 -6 -8 285.44 16.26
 2 -6 11 64.84 7.02
 -3 -6 -3 83.76 8.91
 0 -6 7 101.77 8.87
 -4 -4 -10 708.96 20.38
 1 -7 9 531.1 20.76
 -1 1 -7 1420.77 13.74
 0 -2 4 1365.47 17.87
 -4 -8 -10 118.37 13.55
 4 -3 12 49.08 3.63
 -2 -3 -1 111.46 6.88
 1 -6 9 191 11.82
 1 -3 8 36.82 3.76
 -4 -3 -12 67.78 6
 0 -10 4 145.14 15.33
 -2 -8 0 683.13 27.75
 2 -8 10 389.05 19.35
 -4 -7 -10 128.82 12.79
 3 -3 11 44.56 3.71
 1 -9 7 100.6 11.59
 -3 -3 -6 37.08 4.31
 -4 -6 -10 282.84 16.23
 0 -4 6 146.36 8.37
 -1 -1 -1 2428.41 18.32
 -3 -4 -5 79.32 7.12
 -2 -1 -5 27.45 2.34
 -2 -6 0 459.87 18.89
 -1 -7 3 173.5 12.87
 -3 -2 -8 185.28 7.51
 -4 -3 -13 71.32 6.13
 -1 -9 1 222.62 17.3
 2 -6 10 263.52 13.25
 2 -2 8 4348.69 27.86
 1 -2 6 18.69 2.33
 -1 -6 3 231.09 13.38
 1 -3 7 1343.76 20.58
 -2 -4 -1 47.86 5.52
 -3 -6 -5 100.02 9.82
 3 -7 11 66.41 7.9
 3 -4 11 53.14 4.91
 -4 -4 -12 192.22 11.01
 0 -10 2 219.23 18.54
 -4 -2 -16 153.75 7.06
 -2 -8 -2 424.6 22.12
 -2 -3 -2 201.7 9.05
 0 2 -6 491.77 11.66
 0 -6 6 525 19.22
 -3 -4 -6 57.02 6.09
 4 -4 12 177.58 8.18
 -4 -3 -14 95.79 7.01
 -2 -7 -2 73.88 9.18
 -3 -1 -11 1332.25 14.34
 -1 -9 -1 206.43 16.94
 2 -8 8 465.68 21.38
 2 -4 10 839.79 18.41
 -2 1 -12 222.37 5.71
 1 -4 7 623.54 16.3
 1 -6 7 179.2 11.37
 -2 -4 -2 666.63 18.47
 -2 -6 -2 127.27 10.44
 4 1 6 537.1 10.86
 -1 -7 1 586.24 23.17
 0 -10 0 236.33 19.66
 -2 -8 -4 233.66 16.89
 1 -7 7 274.92 15.33
 -1 2 -10 54.63 4.23
 -3 -4 -7 119.63 8.5
 -2 -2 -4 344.15 9.8
 -2 -3 -3 68.67 5.5
 4 -8 10 107.2 10.89
 -1 -6 1 243.06 13.97
 0 -6 4 299.48 14.89
 2 1 3 67.28 3.43
 -3 -7 -9 162.21 13.77
 -2 -7 -4 130.09 12.08
 0 2 -5 23.1 2.88
 3 -4 10 44.19 4.55
 1 -3 6 62.88 4.76
 2 -6 8 233.37 12.58
 0 -10 -2 225.8 19.32
 3 -7 9 177.02 12.24
 -1 1 -6 21.46 1.79
 -4 -4 -16 175.33 10.93
 3 1 5 269.34 7.14
 2 -8 6 290.14 17.19
 5 -7 11 187.06 12.29
 -3 -2 -10 28.18 3.37
 -1 -7 -1 661.85 24.7
 0 -6 3 59.95 7.23
 -3 -3 -9 426.88 13.6
 -4 -6 -18 136.09 12.37
 5 -4 12 42.12 4.24
 2 -4 8 1157.51 21.83
 -2 -1 -6 741 10.57
 -1 2 -9 393.03 10.27
 1 1 1 2415.63 18.11
 3 -2 9 22.56 2.22
 -3 -4 -9 150.95 9.65
 1 -2 5 918.86 13.71
 -2 -7 -6 82.35 10.09
 0 -10 -4 124.4 15.29
 1 -6 5 153.18 10.64
 -2 -8 -8 462.95 24.06
 4 -3 11 211.63 7.33
 4 0 8 1349.47 11.29
 4 -7 10 133.71 10.72
 -1 -6 -1 262.84 14.42
 1 -9 1 203.57 16.57
 1 2 -1 783.1 14.39
 2 -7 6 72.86 8.8
 0 -6 2 1132.93 28.69
 1 -1 4 47.01 2.2
 -3 -4 -10 49.31 6.01
 0 2 -4 1452.29 19.08
 2 -3 8 159.67 7.01
 3 -3 9 413.33 10.71
 -1 -9 -7 119.75 14.22
 -2 1 -11 106.11 3.76
 -1 -7 -3 195.26 14.21
 0 -10 -6 152.75 16.9
 -3 -2 -11 41.1 3.97
 -2 -8 -10 416.68 23.45
 1 -3 5 220.41 8.44
 1 -7 3 187.95 13.18
 1 -4 5 618.6 16.37
 -2 -3 -5 33.08 4.03
 2 -8 4 237.49 16.19
 4 -2 10 780.91 10.41
 0 -4 3 94.64 6.83
 4 -8 8 112.4 11.08
 2 -4 7 98.16 6.65
 3 -4 9 153.77 7.98
 1 -9 -1 190.19 16.58
 -3 -4 -11 52.79 6.36
 4 1 7 401.96 9.02
 -3 -3 -11 52.31 5.37
 -1 -9 -9 184.22 17.33
 6 0 10 741.36 10.38
 4 -7 8 142.07 11.31
 4 -4 10 694.62 16.21
 -2 2 -14 88.09 5.21
 0 -10 -8 191.67 18.64
 2 -3 7 163.71 7.13
 5 -7 9 297.34 15.58
 -1 -6 -3 199.29 12.9
 -2 -8 -12 202.93 17.04
 -2 -2 -6 829.98 15.05
 1 -6 3 226.91 12.83
 -2 -6 -8 248.9 15
 -2 -4 -6 83.33 7
 -3 -4 -12 66.04 6.73
 2 -7 4 148.48 11.83
 0 -6 0 2006.01 38.22
 -3 -2 -12 97.49 5.86
 -1 -9 -11 121.48 14.63
 0 -10 -10 174.12 18.42
 2 -8 2 421.86 21.29
 -2 -8 -14 109.62 13.31
 -1 -2 -2 51.42 3.75
 -3 -1 -13 107.19 4.58
 1 -7 1 584.46 22.83
 2 -1 6 722.56 7.38
 3 -4 8 39.03 4.42
 2 1 4 819.73 11.08
 4 -6 8 239.62 12.77
 -2 -1 -7 160.7 5.06
 -2 -4 -7 105.36 7.89
 1 -2 4 65.31 3.8
 -2 -8 -16 147.24 15.32
 -2 -6 -10 257.82 15.64
 -1 -6 -5 162.17 11.92
 -1 2 -7 429.39 10.17
 -3 1 -19 645.62 9.55
 3 1 6 63.8 3.42
 1 -3 4 39.08 3.87
 -3 -3 -13 147.21 8.59
 -1 1 -5 227.44 4.94
 -3 -2 -13 83.22 5.45
 3 -2 8 186.02 5.74
 -2 -3 -7 162.69 8.31
 -2 -8 -18 211.1 18.7
 4 -7 6 77.91 8.72
 0 -6 -2 1070.63 28.5
 2 -8 0 656.47 26.77
 2 -7 2 80.84 9.14
 5 -7 7 238.6 14.22
 -2 -4 -8 1148.05 25
 1 -6 1 247.84 13.73
 -3 -5 -17 607.52 22.22
 -2 -8 -20 109.81 14.45
 1 -7 -1 606.18 23.62
 -1 -3 -3 645.48 15.39
 -1 -7 -9 509.92 23.25
 2 -4 6 93.42 6.53
 2 -6 3 59.94 7.19
 -1 -1 -3 579.18 8.68
 3 -6 5 112.73 9.25
 1 -9 -7 119.2 14.16
 3 -4 7 120.36 7.39
 -2 1 -10 328.37 5.83
 -1 -6 -7 194.1 13.1
 -2 2 -12 782.75 13.62
 -1 -2 -3 387.83 9.87
 -2 -3 -8 139.74 7.89
 -3 -2 -14 40.49 4.04
 5 1 9 406.57 9.15
 -3 -5 -19 559.83 21.93
 1 -4 3 833.64 19.14
 1 2 1 799.51 13.89
 1 -3 3 675.23 14.62
 -3 -4 -17 59.51 6.82
 4 -6 6 65.3 7.32
 2 -8 -2 450.82 22.52
 -1 -7 -11 257.96 17.16
 6 1 10 105.53 5.08
 1 -9 -9 169.49 16.3
 4 -8 2 86.11 10.63
 2 -6 2 115.34 9.53
 0 -6 -4 312.56 15.84
 -3 -5 -21 172.9 13.08
 4 1 8 583.21 10.22
 -2 -2 -8 4414.87 34.91
 6 -6 8 275.54 13.86
 1 -7 -3 197.83 13.87
 4 -4 8 781.38 17.55
 -2 -4 -10 799.57 21.32
 -1 -4 -5 596.58 17.42
 -1 -3 -4 40.05 4.22
 1 -6 -1 245.74 13.77
 -1 -6 -9 171.89 12.45
 2 -2 6 816.99 12.4
 5 -7 5 166.86 12.49
 -2 -1 -8 263.94 6.47
 1 -9 -11 115.34 14.42
 3 -4 6 72.5 5.81
 2 -8 -4 233.96 16.64
 -3 -3 -17 80.72 7.07
 -2 2 -11 89.81 4.72
 3 -7 1 152.96 12.07
 -3 -1 -15 188.77 6.31
 3 -6 3 64.91 7.45
 -2 -6 -18 159.66 13.67
 0 -6 -6 528.3 20.61
 -3 -2 -16 84.02 5.84
 -1 -2 -4 63.72 4.2
 1 -4 1 760.47 18.38
 -1 -6 -11 108.38 10.56
 2 -7 -2 86.75 9.8
 1 -2 3 389.19 8.93
 -2 -3 -10 55.4 5.21
 1 -3 2 66.03 4.84
 4 -8 0 175.94 14.47
 -1 -3 -5 205.64 8.98
 -2 -4 -12 129.03 9.16
 5 -2 10 62.08 3.33
 1 -1 3 582.77 7.41
 2 -6 0 512.16 19.4
 1 -6 -3 228.75 13.59
 4 -7 2 119.77 10.89
 4 -3 8 34.76 3.55
 2 1 5 22.09 1.98
 2 -8 -6 270.11 18.21
 1 2 2 44.8 3.47
 0 -6 -7 105.13 9.92
 -1 -7 -17 164.25 14.9
 -1 2 -5 924.79 14.13
 -3 -3 -19 123.69 8.64
 3 -2 7 58.76 3.42
 6 -7 5 0.79 3.86
 5 -9 -2 3.64 5.69
 3 -6 2 20.5 4.72
 5 -4 9 51.17 4.88
 9 5 2 3.37 5.61
 7 4 -1 64.9 8.61
 8 2 -1 -5.78 4.91
 10 3 2 3.85 6.54
 8 1 -1 36.48 7.91
 9 -3 3 67.63 10.39
 11 3 4 1.46 7.56
 8 4 0 84.28 10.38
 9 -2 2 18.85 6.83
 8 5 1 6.79 5.21
 8 -1 0 17.18 5.81
 10 2 2 10.24 6.65
 10 4 3 11.6 8.14
 8 -3 2 3.81 5.21
 10 1 2 14.04 6.75
 11 2 4 -1.45 6.17
 11 1 4 -4.36 5.81
 10 -1 3 12.71 7.07
 9 -4 5 32.24 7.77
 11 -1 5 46.36 10.74
 9 -5 7 48.88 9.21
 11 -2 6 1.45 6.16
 9 3 1 40.22 8.65
 8 -6 8 12.24 5.55
 10 -4 7 3.84 6.27
 4 -2 -1 26.43 4.37
 9 6 4 4.51 6.15
 8 3 0 2.89 4.81
 7 -6 7 27.51 6.01
 6 6 1 0.68 4.52
 8 0 0 7.62 4.26
 6 4 -1 -2.72 3.66
 3 3 -2 4.97 2.34
 10 5 4 9.04 6.58
 9 -6 10 1.11 5.05
 6 -5 4 8.47 4.01
 9 5 3 59.77 9.94
 9 -3 4 -1.11 4.96
 9 -1 2 -2.21 5.52
 8 6 3 0.97 4.44
 6 5 0 37.4 6.33
 9 2 1 25.61 7.22
 9 4 2 24.71 7.61
 11 1 5 44.97 10.56
 10 2 3 -1.28 6.12
 8 1 0 5.72 4.67
 10 4 4 79.83 12.27
 10 -3 6 -1.28 5.27
 9 -2 3 30.93 7.81
 10 5 5 2.59 6.95
 7 6 2 21.27 6.05
 11 -1 6 -2.91 5.63
 11 0 4 -4.35 4.8
 11 -2 7 5.84 6.84
 8 4 1 -3.86 4.52
 10 -1 4 2.54 5.54
 8 5 2 8.72 5.03
 9 -5 8 -1.11 5.33
 9 -4 6 8.9 6.18
 10 -2 5 1.28 5.56
 8 -1 1 36.99 7.53
 10 -4 8 45.09 9.45
 10 3 3 10.27 6.79
 9 3 2 -5.59 4.74
 7 -3 2 -0.8 4
 9 0 2 37.6 8.57
 11 2 5 -2.75 5.67
 8 -6 9 4.74 4.9
 9 6 5 51.04 9.8
 11 0 6 5.83 6.84
 3 1 -2 -0.66 2.27
 6 3 -1 59.66 7.51
 9 -6 11 12.3 6.4
 9 2 2 27.84 8.03
 9 1 2 -4.44 4.57
 9 4 3 48.43 9.41
 11 2 6 -2.93 4.86
 10 -2 4 24.2 7.42
 11 1 6 -1.46 5.84
 8 3 1 26.97 6.87
 9 -3 5 65.68 10.01
 8 -4 5 -5.72 4.85
 11 -1 7 26.38 8.79
 11 -2 8 4.42 6.24
 10 -3 7 6.45 5.9
 10 5 6 2.61 5.83
 8 -5 7 23.88 6.6
 7 -6 8 14.31 5.37
 10 2 4 23.1 8.32
 10 1 4 1.28 5.43
 6 -6 7 -1.94 4.18
 10 3 4 1.29 5.61
 9 5 4 1.13 5.43
 6 -4 3 3.29 4.46
 10 -1 5 1.28 6.01
 8 6 4 12.73 5.44
 4 4 -1 7.05 3.96
 6 2 -1 -4.06 2.53
 10 -4 9 1.3 6.51
 7 -4 4 9.64 5.84
 10 -2 6 18.03 7.17
 3 -6 6 19.84 3.03
 9 -5 9 53.04 9.88
 8 2 1 -4.8 5.51
 4 6 1 9.05 3.44
 9 -4 7 47.21 9.25
 8 1 1 27.72 6.55
 4 -3 0 5.14 2.6
 10 -3 5 -7.68 4.43
 7 -5 6 -7.23 4.09
 6 -5 5 4.6 3.77
 8 5 3 13.7 5.86
 3 6 1 28.35 3.7
 9 3 3 68.64 10.55
 8 -3 4 15.29 5.65
 8 -1 2 7.62 5.47
 8 -3 3 41.75 8.04
 10 3 5 -2.6 6.09
 7 4 1 57.65 8.27
 8 -6 10 18.3 6.07
 4 5 0 3.07 2.87
 9 -6 12 2.27 5.31
 11 2 7 1.48 6.3
 6 5 1 27.41 5.51
 11 1 7 20.74 8.38
 11 -1 8 4.46 7.43
 -1 5 3 17.04 1.94
 8 -2 3 0.96 5.41
 3 -5 4 -1.18 2.26
 7 5 2 -4.99 5.18
 -1 -6 10 -0.44 1.48
 10 -3 8 -1.31 3.92
 9 2 3 30.35 7.87
 10 5 7 1.33 5.77
 9 4 4 1.14 5.09
 10 4 6 51.32 10.43
 7 6 3 22.39 6.19
 10 1 5 1.29 5.34
 9 5 5 59.77 10
 10 -4 10 47.64 10.48
 9 -1 4 -1.12 5.36
 8 -5 8 15.54 6.05
 10 -2 7 -1.3 5.05
 8 3 2 15.55 5.99
 10 4 5 -1.3 6.35
 9 -2 5 52.8 9.59
 9 -5 10 -1.15 5.11
 11 0 8 13.42 7.75
 8 0 2 0.96 4.06
 7 -6 9 49.54 7.5
 9 -4 8 1.14 5.45
 5 2 -1 14.98 4.19
 8 6 5 -2.99 4.09
 11 2 8 3 6
 9 6 6 -1.15 4.86
 11 1 8 1.5 6.85
 11 -1 9 4.51 6.71
 10 3 6 -2.63 4.91
 8 1 2 8.66 5.35
 8 4 3 -3.93 4.81
 9 3 4 -2.15 4.68
 8 -6 11 -0.98 3.91
 9 0 4 3.37 5.26
 10 -3 9 1.32 5.29
 8 -3 5 0.97 4.21
 8 -5 6 -2.85 4.73
 10 5 8 9.39 6.14
 10 4 7 7.98 6.77
 10 2 6 13.1 7.29
 10 -4 11 1.34 6.55
 7 6 4 2.53 4.45
 10 2 5 2.6 6.49
 10 1 6 6.53 6.12
 9 2 4 3.39 5.42
 9 -3 7 33.01 8.36
 9 4 5 43.71 9.12
 9 5 6 -2.32 5.44
 9 1 4 1.13 5.28
 10 -1 7 7.85 6.27
 6 -5 6 -1.34 3.34
 10 -2 8 3.95 5.26
 6 6 3 -2.09 4.56
 7 4 2 58.24 8.43
 9 -5 11 62.82 10.44
 6 4 1 -4.83 3.37
 9 -2 6 23.79 7.68
 8 -5 9 4.92 4.91
 9 -2 4 1.11 4.72
 8 -4 7 0.98 4.88
 11 1 9 15.13 8.01
 9 -4 9 63.45 10.49
 11 -1 10 3.04 6.96
 7 -1 2 -1.62 3.97
 7 -3 4 -4.07 3.04
 -2 4 3 15.94 2.45
 4 2 -1 35.12 4.97
 8 3 3 26.41 6.77
 6 5 2 -0.7 2.86
 4 -4 3 11.09 3.66
 9 6 7 23.35 7.99
 8 5 4 3.75 4.39
 7 -2 3 61.62 8.5
 8 6 6 9.09 5.33
 7 -6 10 9.93 4.95
 10 -3 10 2.68 5.83
 4 -6 7 25.1 4.28
 9 6 8 -1.18 5.28
 9 3 5 77.88 11.1
 10 -1 6 3.89 6.35
 10 4 8 32.26 9.5
 10 -4 12 67.89 11.97
 8 -6 12 9.99 5.8
 8 2 3 -3.89 5.91
 10 2 7 1.32 5.29
 11 0 10 -1.53 4.82
 9 -3 6 -3.38 4.21
 10 -1 8 7.93 6.2
 10 -2 9 -1.33 4.98
 7 3 2 -1.65 3.96
 9 -3 8 1.15 5.75
 9 5 7 56.42 9.89
 7 -4 6 41.07 7.78
 8 -1 4 0.96 4.91
 11 1 10 4.59 7.49
 7 -3 3 51.7 7.91
 4 -5 5 29.13 4.5
 9 -5 12 -2.36 5.52
 7 -5 8 -5.8 4.29
 6 -6 9 4.06 4.32
 6 3 1 67.81 8.21
 8 -1 3 67.16 9.35
 9 -4 10 5.84 6.05
 7 6 5 2.57 4.09
 9 -2 7 33.13 8.31
 8 -5 10 8.99 5.36
 10 3 8 -1.34 5.68
 -1 6 4 1.13 1.2
 6 -4 5 -0.67 3.56
 10 -3 11 9.49 6.49
 7 1 2 -4.08 4.39
 10 -4 13 -2.75 6.15
 8 5 5 1 4.47
 6 -2 1 -2 3.27
 9 6 9 4.8 5.99
 10 4 9 5.44 7.57
 7 5 4 0.85 4.94
 6 -5 7 26.49 5.46
 4 -2 1 32.98 4.85
 9 4 6 16.26 6.76
 10 3 7 1.33 5.13
 6 2 1 -3.4 2.96
 9 3 6 -1.15 4.47
 10 2 8 -2.67 5.34
 7 -3 5 34.38 6.74
 7 2 2 97.08 9.73
 10 1 8 6.64 6.37
 8 0 4 4.83 4.93
 5 -5 6 5.98 3.21
 2 -4 3 16.45 2.44
 8 -6 13 1.02 4.75
 10 -2 10 1.35 5.03
 10 1 7 18.44 7.79
 10 -1 9 -1.33 5.17
 7 -6 11 23.6 6.05
 9 0 6 17.06 6.43
 3 6 2 21.29 3.38
 7 -2 4 19.56 5.87
 9 -3 9 39.53 8.92
 9 -5 13 51.5 9.92
 8 6 7 3.07 4.9
 9 4 7 56.3 9.8
 8 4 5 -1 5.46
 8 5 6 -1.01 5.25
 8 1 4 0.97 4.34
 9 2 6 14.93 6.89
 8 -3 7 34.42 7.42
 9 1 6 1.14 5.6
 6 -3 4 8.76 4.26
 9 -4 11 30.79 8.02
 8 3 4 25.14 6.58
 10 3 9 -2.71 5.07
 4 3 0 0.89 2.79
 10 -3 12 5.5 6.29
 8 -1 5 4.86 4.76
 7 3 3 42.43 7.3
 8 -5 11 7.1 5.36
 6 -2 3 0.67 3.08
 10 4 10 42.76 10.13
 8 1 3 67.62 9.46
 9 2 5 50.15 9.87
 9 6 10 6.1 5.97
 8 -4 9 -2 4.12
 2 -6 7 25.23 2.62
 10 2 9 -1.35 4.28
 7 6 6 13.91 5.69
 10 -2 11 1.37 4.92
 10 1 9 -1.35 5.04
 10 -1 10 9.48 7.03
 3 -3 2 4.48 2.3
 9 3 7 49.08 9.63
 8 -6 14 1.04 4.96
 -2 -2 3 -0.23 1.32
 8 6 8 18.72 6.56
 8 3 5 -1.99 3.29
 7 2 3 54.51 8.13
 9 -5 14 4.88 6.08
 8 -2 5 -2.91 5.12
 7 4 4 11.85 5
 9 -3 10 -1.18 5.78
 9 5 9 43.51 9.42
 9 5 8 2.38 5.82
 9 4 8 8.33 6.4
 10 -3 13 6.99 6.7
 7 -6 12 7.75 5.08
 10 3 10 -1.38 4.77
 9 2 7 24.42 7.44
 9 -1 6 -9.08 4.68
 7 -3 6 1.66 3.88
 9 -4 12 12.05 7.01
 7 -1 4 -4.91 3.47
 10 0 10 97.98 13.67
 8 5 7 27.77 7.26
 6 -5 8 13.16 4.63
 8 2 5 3.95 6.32
 9 -1 8 -1.16 5.19
 8 -3 8 -2 3.99
 9 -2 9 11.71 6.3
 10 4 11 -5.61 4.65
 8 1 5 6.86 4.7
 6 6 5 1.44 4.07
 4 6 3 11.92 3.33
 2 -5 5 2.11 1.38
 9 -1 7 81.34 11.45
 4 4 1 9.07 3.92
 10 -2 12 4.17 6.51
 9 6 11 18.65 7.75
 10 2 10 5.49 6.72
 8 -5 12 -1.03 4.13
 10 1 10 20.51 8.43
 10 -1 11 17.88 7.78
 6 4 3 -2.11 3.14
 5 2 1 29.67 5.07
 8 -2 7 1.99 5.53
 8 -3 6 16.57 5.84
 8 -4 10 87.95 11.18
 9 -5 15 42.48 9.24
 7 -4 8 25.44 6.16
 6 5 4 7.17 4.05
 8 -6 15 -4.24 4.48
 -2 -3 4 1.95 1.4
 4 5 2 27.96 4.57
 10 -3 14 2.86 7.13
 8 -4 8 73.09 10.1
 6 -3 5 28.78 5.64
 9 -3 11 37.35 9.09
 9 5 10 3.7 6.52
 8 6 9 -2.13 3.97
 10 3 11 -5.62 5.07
 7 0 4 17.34 5.48
 9 -2 8 19.64 7.57
 9 4 9 50.95 9.85
 9 -4 13 17.24 7.48
 8 3 6 6.06 4.94
 10 4 12 51.56 11.08
 9 2 8 11.83 6.15
 6 -2 4 44.99 6.95
 6 -6 11 -0.71 3.34
 9 1 8 -3.54 4.72
 8 0 6 0.99 4.66
 7 -6 13 2.66 4.23
 10 -2 13 2.84 6.66
 9 -2 10 2.39 5.35
 10 2 11 8.43 6.88
 7 2 4 19.3 5.57
 10 -1 12 -1.41 6.45
 10 1 11 6.99 7.13
 9 6 12 -2.55 5.4
 7 5 6 -1.76 4.48
 8 4 7 -1.03 4.84
 9 3 8 -2.38 5.04
 8 4 6 90.01 11.11
 7 -3 7 51.62 7.84
 8 -5 13 -2.13 3.97
 9 -5 16 6.39 6.62
 8 1 6 3.99 4.89
 10 -3 15 1.46 6.68
 6 -4 7 0.7 3.7
 8 -4 11 -3.13 3.9
 9 3 9 29.07 8.3
 10 3 12 -2.87 5.55
 6 -5 9 1.42 3.62
 7 -2 6 53.71 8.47
 9 -3 12 1.23 5.49
 9 5 11 46.73 10.09
 7 6 7 35.59 7.15
 10 4 13 -1.47 6.21
 9 -4 14 2.52 5.63
 3 -4 4 28.19 3.75
 7 -4 9 32.95 6.93
 10 -2 14 14.51 7.53
 10 2 12 2.86 6.56
 10 -1 13 2.87 7.32
 10 1 12 7.13 6.53
 7 3 4 -1.69 3.27
 6 2 3 -2.09 2.95
 3 -6 8 8.58 2.63
 9 1 9 85.17 12.11
 9 -2 11 15.86 6.9
 8 3 7 33.94 7.48
 7 3 5 28.32 6.64
 7 6 8 9.13 5.31
 7 -6 14 -0.91 4.17
 7 1 4 -2.5 3.82
 8 5 9 1.07 4.91
 8 -5 14 -2.18 3.76
 10 3 13 1.47 7.03
 8 4 8 71.66 10.48
 6 -3 6 24.5 5.77
 9 0 8 2.34 4.97
 8 2 7 1.02 5.41
 4 -4 5 -5.8 1.94
 9 3 10 1.24 5.39
 4 2 1 24.95 4.6
 9 -3 13 56.62 10.66
 7 2 5 67.35 8.98
 9 4 10 4.96 5.94
 9 5 12 2.58 5.76
 9 -4 15 19.36 7.84
 10 -2 15 1.48 6.46
 3 5 2 31.43 4.76
 8 -4 12 64.17 9.96
 3 -5 6 11.75 3.1
 4 6 4 45.39 5.64
 7 -3 8 0.86 4.05
 8 -1 8 10.2 5.58
 9 0 10 17.02 6.98
 7 -2 5 56.83 8.11
 10 2 13 2.92 5.27
 8 -2 9 4.12 5.64
 10 -1 14 2.93 6.71
 9 4 11 36.68 8.85
 8 5 8 14.74 6.39
 10 1 13 -5.82 5.44
 8 6 11 3.35 5.11
 7 -1 6 2.54 3.79
 8 -1 6 8.84 5.89
 9 2 10 6.18 6.17
 9 -2 12 8.76 5.73
 7 -5 12 4.53 4.7
 7 -2 7 60.11 8.58
 9 -1 11 93.94 12.72
 6 5 5 1.47 3.73
 6 3 4 14.33 4.47
 7 -4 10 15.14 5.62
 10 3 14 -3.01 6.01
 6 -5 10 7.33 4.39
 8 -1 7 64.05 9.44
 7 -5 10 3.43 4.92
 9 -1 10 2.41 5.91
 9 2 9 16.89 6.61
 8 -5 15 1.12 5.12
 7 -6 15 0.94 3.99
 10 -2 16 1.52 5.68
 7 6 9 48.84 8.48
 9 -4 16 2.65 6.2
 8 0 8 4.12 4.72
 8 5 10 4.41 5.5
 9 -3 14 -10.32 4.07
 8 -3 11 59.74 9.35
 9 5 13 63.55 11.52
 7 3 6 -0.88 3.72
 9 3 11 41.77 9.72
 8 6 10 6.55 6.06
 10 -1 15 7.51 7.04
 8 4 9 10.78 6.46
 10 2 14 8.99 7.34
 10 1 14 2.96 7.09
 9 4 12 3.86 6.03
 8 -4 13 6.53 6.25
 6 2 4 37.29 6.21
 8 1 8 14.4 6.08
 6 4 5 2.19 3.26
 -2 6 4 7.22 2.05
 6 5 6 5.23 3.8
 8 -1 9 3.1 4.96
 6 -6 13 -2.3 3.33
 7 5 8 8.23 5.48
 9 2 11 19.98 7.39
 9 -2 13 17.73 7.05
 10 3 15 -4.57 5.49
 8 6 12 10.26 6.33
 4 -2 3 -1.78 2.14
 9 1 11 70.74 10.96
 9 -1 12 5 5.86
 7 -3 9 71.04 9.23
 8 -3 10 1.04 4.29
 10 -2 17 -3.08 6.16
 7 1 6 0.85 4.1
 8 -3 9 1.02 4.56
 6 -1 5 12.53 4.77
 9 -4 17 25.53 8.9
 2 -4 4 10.1 2.08
 10 -1 16 1.51 6.75
 8 -5 16 1.14 4.96
 10 2 15 -1.51 4.99
 9 -3 15 24.64 7.98
 9 1 10 1.23 5.21
 9 5 14 2.66 6.09
 10 1 15 1.5 6.53
 8 3 9 2.11 4.83
 5 6 6 23.53 5.2
 6 -2 6 50.9 6.83
 8 3 8 -3.16 3.64
 7 -6 16 21.2 6.29
 9 3 12 2.54 5.96
 8 5 11 9.98 5.86
 7 4 6 50.14 8.2
 8 1 7 68.04 9.79
 8 -3 12 7.5 4.67
 9 4 13 10.43 7.36
 9 0 12 38.67 9.17
 7 6 10 2.84 4.43
 8 -4 14 57.46 9.49
 6 -4 9 -0.73 3.83
 9 -2 14 2.57 6.01
 10 0 16 83.68 13.43
 9 2 12 8.84 5.79
 7 3 7 61.39 8.5
 9 -1 13 82.27 11.87
 8 1 9 -1.04 3.88
 9 1 12 1.25 5.14
 8 6 13 4.63 5.78
 10 -1 17 3.06 6.5
 9 -4 18 -1.36 5.27
 8 -2 11 6.3 5.75
 10 2 16 6.11 7.48
 6 6 7 1.54 4.12
 10 1 16 3.04 6.45
 9 -3 16 -2.63 5.58
 8 -5 17 9.21 5.62
 4 6 5 3.43 2.85
 9 5 15 23.01 8.33
 7 4 8 18.8 5.73
 9 3 13 42.53 9.55
 7 -5 14 -3.74 3.96
 7 2 7 62.95 8.75
 3 -6 9 9.85 2.71
 6 5 7 32.34 6.28
 9 4 14 1.32 5.61
 6 3 5 33.65 5.99
 6 2 5 0.7 3.58
 8 3 10 5.33 5
 8 5 12 -1.13 5.03
 6 1 5 20.87 5.16
 4 4 3 19.14 4.09
 8 -3 13 4.35 5.85
 7 2 6 62.05 8.87
 10 -1 18 3.12 6.63
 8 -4 15 1.12 5.72
 5 -2 5 40.92 5.71
 9 -2 15 16.87 7.1
 7 -4 12 29.15 6.62
 7 -1 8 -2.57 3.08
 9 -4 19 27.64 8.83
 8 0 10 7.28 5.2
 10 2 17 -3.12 4.92
 8 4 11 9.84 5.88
 9 2 13 20.43 7.77
 2 -5 6 10.95 2.12
 8 4 10 62.74 9.9
 10 1 17 -4.65 5.59
 9 -1 14 -3.84 4.61
 6 -2 5 -2.08 3.18
 8 6 14 7.05 5.86
 9 -3 17 10.75 6.71
 9 5 16 1.38 6.17
 8 -5 18 7.06 6.43
 8 1 10 3.14 4.56
 6 -2 7 2.81 3.29
 8 -1 11 45.34 8.43
 8 2 9 3.14 5.23
 6 -5 12 3.03 4.34
 10 0 18 31.52 9.71
 9 3 14 3.94 5.72
 9 4 15 9.45 6.88
 5 6 7 3.13 3.12
 4 -3 5 20.13 3.79
 3 -1 2 2.93 2.35
 6 6 9 7.88 4.97
 9 0 14 1.28 5.58
 10 1 18 3.15 6.3
 7 5 10 6.53 5.43
 9 -2 16 26.42 8.35
 7 0 8 58.17 8.11
 -1 -4 4 0.78 0.98
 8 -1 10 8.29 5.08
 6 -6 15 -0.8 3.97
 8 5 13 1.14 4.84
 6 3 6 26.51 5.64
 8 -4 16 26.26 7.73
 8 -3 14 9.93 5.51
 7 4 9 38.05 7.24
 7 -3 11 55.37 8.42
 9 2 14 -1.3 5.51
 9 -1 15 31.24 9.38
 4 -2 4 25.59 4.18
 9 -3 18 1.37 5.47
 9 1 14 -1.29 5.47
 8 4 12 62.28 10.06
 7 2 8 34.81 7.01
 8 6 15 3.6 5.86
 7 6 11 15.38 5.75
 8 -5 19 -1.2 5.35
 7 6 12 19.62 6.19
 7 -4 11 71.67 9.51
 9 3 15 29.22 9.1
 8 2 11 8.51 6.11
 7 -2 10 57.7 8.29
 9 4 16 4.1 6.4
 8 -2 13 -1.08 4.83
 8 -1 12 2.13 4.64
 9 -2 17 -2.69 5.54
 6 -3 9 5.03 3.93
 7 -2 8 25.79 6.37
 8 3 11 45.34 8.9
 9 -3 19 16.72 8.12
 7 -3 10 9.69 5.06
 9 -1 16 6.62 6.21
 8 -4 17 -1.16 4.93
 9 2 15 31.7 8.66
 8 5 14 1.16 5.33
 6 -5 13 18.51 5.38
 7 -5 16 3.9 4.56
 9 1 15 40.68 9.28
 8 -3 15 5.62 5.61
 7 3 9 66.87 8.87
 8 -5 20 -1.23 3.86
 8 1 11 46.43 8.7
 8 6 16 3.67 5.59
 6 -4 11 4.48 3.65
 8 4 13 4.53 5.77
 3 3 2 8.24 2.48
 9 3 16 1.36 5.77
 7 -3 12 10.91 5.06
 9 4 17 12.61 7.28
 -1 -6 8 4.68 1.51
 -2 -4 4 6.11 1.85
 1 -4 4 1.12 0.95
 9 -1 1 106.44 12.34
 10 0 2 197.41 17.6
 4 -1 -2 865.29 20.26
 3 -2 -1 85.11 5.77
 6 3 -2 73.66 8.21
 7 -3 1 91.63 9.7
 6 0 -2 927.85 25.98
 7 -1 -1 437.95 19.79
 2 2 -2 3140.36 27.38
 2 1 -2 395.02 9.78
 6 -4 2 241.2 13.64
 6 -6 6 230.06 13.13
 6 2 -2 133.52 10.41
 6 1 -2 218.73 13.21
 7 3 -1 92.4 9.97
 9 1 1 117.64 12.8
 7 -4 3 156.69 12.44
 6 -1 -1 109.3 9.54
 7 2 -1 129.9 11.48
 8 2 0 391.24 20.69
 7 1 -1 434.13 19.65
 4 3 -2 103.72 7.47
 7 -5 5 287.3 16.2
 6 -3 1 77.91 8.42
 -1 1 1 2432.3 16.63
 2 4 -1 39.02 3.6
 5 2 -2 237.38 12.11
 -1 -3 4 37.71 2.7
 -2 3 3 71.15 4.43
 6 -2 0 252.08 13.81
 7 5 1 347.88 18.24
 2 -1 -1 341.64 9
 8 -2 2 453.49 22.08
 3 2 -2 214.17 8.87
 4 2 -2 664.51 17.92
 10 0 4 253.87 19.88
 3 -4 2 72.32 5.3
 4 -4 2 703.43 17.96
 -1 2 1 762.84 9.37
 2 5 0 126.78 5.54
 4 -6 6 87.07 6.68
 6 1 -1 112.99 9.83
 3 4 -1 164.18 7.77
 2 -3 1 104.38 5.03
 8 4 2 106.94 11.61
 6 6 2 366.55 16.99
 6 4 0 294.19 15.2
 4 -1 -1 122.87 7.96
 4 -5 4 118.03 7.71
 3 -1 -1 3959.35 37.12
 2 -2 0 8858.82 44.47
 6 -1 0 222.07 13.14
 -1 4 2 17.74 1.89
 5 3 -1 2203.23 36.06
 9 -1 3 137.34 13.7
 -2 -1 3 59.54 4.05
 6 -3 2 70.58 8.33
 7 -1 1 422.31 19.46
 4 -3 1 178.4 9.34
 1 1 -1 2323.83 16.67
 4 -2 0 1462.36 26.1
 8 -4 6 107.3 11.62
 7 -2 2 96.9 10.08
 7 -2 1 134.68 11.5
 1 2 -1 725.08 9.33
 3 -3 1 305.43 10.41
 8 -4 4 122.5 12.07
 6 3 0 127.67 10.46
 7 3 1 97.93 10.11
 8 2 2 396.29 21.06
 6 0 0 1433.38 32.29
 -2 1 2 393.45 9.64
 6 -6 8 312.82 15.4
 4 3 -1 165.66 9.29
 10 0 6 219.76 18.62
 7 -5 7 296.32 16.65
 6 -4 4 100.15 9.31
 9 1 3 138.8 13.93
 2 3 -1 92.39 4.92
 7 2 1 139.96 11.86
 -2 2 2 3296.79 27.68
 6 2 0 236.32 13.42
 7 1 1 431.34 19.66
 6 1 0 205.19 12.66
 9 -1 5 170.17 15.16
 3 3 -1 296.46 10.56
 7 5 3 296.5 17.02
 6 -1 1 107.2 9.68
 6 -3 3 99.07 9.34
 -2 0 2 22.12 2.61
 6 -2 2 127.15 10.19
 4 4 0 1289.1 24.72
 4 6 2 220.68 10.69
 8 4 4 107.89 12.19
 9 1 5 156.31 14.72
 3 2 -1 79.11 5.73
 3 1 -1 3826.28 36.65
 4 5 1 63.74 6.14
 2 2 -1 172.52 6.69
 2 1 -1 338.49 8.98
 -1 -5 7 118 4.88
 3 -4 3 93.87 5.99
 4 -3 2 119.91 7.98
 -1 -4 5 559.33 9.58
 6 6 4 206.13 13.25
 6 1 1 109.95 9.77
 7 4 3 153.28 12.49
 -1 3 1 4005.54 21.55
 3 -6 7 37.23 3.94
 -2 3 2 217.31 7.25
 6 4 2 253.15 14.19
 8 2 4 455.14 22.37
 6 5 3 71.65 8.3
 7 -4 5 159.32 12.68
 6 -1 2 224.65 13.27
 2 4 0 1833.75 20.88
 3 -5 5 568.48 13.79
 3 5 1 2272.36 28.23
 7 -4 7 90.57 9.99
 7 -5 9 283.45 16.57
 8 -2 6 387.11 20.63
 2 6 2 130.31 5.74
 8 -2 4 533.44 23.85
 2 -1 0 768.66 13.41
 6 -6 10 320.05 15.87
 10 0 8 132.52 15.45
 6 3 2 66.9 8.1
 7 1 3 288.72 16.77
 3 -2 1 84.98 5.67
 4 2 0 1422.55 26.12
 4 -4 4 122.82 8.02
 6 -4 6 93 8.9
 4 -1 0 1118.14 23.01
 4 -6 8 253.04 11.11
 1 5 1 716.71 8.85
 2 5 1 29.34 3.15
 -1 -2 2 38.69 2.42
 -2 -1 2 420.47 10.05
 6 1 2 241.66 13.92
 4 -5 6 64.56 6.17
 4 -1 1 123.9 8.26
 2 -3 2 196.58 6.85
 -1 -6 9 146.63 5.68
 6 -1 3 218.46 13.41
 2 -2 1 177.19 6.69
 7 -1 3 267.88 15.88
 6 0 2 981.73 26.61
 4 -3 3 215.98 10.46
 1 -3 2 65.34 2.77
 9 -1 9 101.91 12.65
 4 -2 2 657.01 17.84
 7 4 5 176.92 13.47
 1 -2 1 764.58 9.17
 9 1 7 104.08 12.72
 -2 1 1 380.17 9.4
 6 3 3 92.59 9.22
 7 -1 5 195.65 13.75
 6 2 2 123.16 10.07
 -1 -1 1 2369.53 16.86
 10 0 12 153.12 16.83
 6 6 6 210.32 13.69
 4 3 1 171.29 9.47
 7 -5 11 224.16 15.32
 -1 -3 3 632.15 9.43
 2 3 0 126.06 5.74
 -2 5 3 60.06 4.13
 3 6 3 68.84 5.52
 6 1 3 193.9 12.55
 6 4 4 91.17 9.13
 3 4 1 158.81 7.93
 -2 4 2 694.36 12.7
 8 2 6 377.84 20.66
 6 -6 12 172.9 12.49
 5 2 2 232.19 12.18
 7 5 7 281.36 17.1
 7 1 5 220.71 14.84
 4 4 2 744.02 19.26
 4 -5 7 116.15 7.99
 6 -4 8 204.67 13.11
 4 5 3 53.15 5.84
 3 -3 3 92.74 6.11
 5 -3 5 811.08 22.42
 10 0 14 127.47 16.03
 4 -1 2 848.37 20.27
 6 0 4 698.21 22.92
 3 -2 2 222.4 9.1
 2 2 0 8453.28 45.55
 2 1 0 790.62 13.81
 4 -3 4 271.5 11.73
 8 2 8 283.8 18.41
 3 -1 1 3965.38 37.66
 8 -2 8 303.19 18.82
 8 -2 10 276.31 18.57
 7 4 7 79.4 10.04
 -2 3 1 102.98 5.09
 3 3 1 289.02 10.49
 6 -1 4 298.58 15.18
 7 -5 13 144.52 12.74
 2 6 3 49.26 4.01
 2 4 1 44.56 3.94
 4 3 2 106.35 7.64
 -2 -2 2 3270.44 28.57
 6 -5 11 73.71 8.37
 6 6 8 275.14 15.65
 2 -6 8 241 7.5
 7 0 6 109.47 10.66
 4 -4 6 267.17 11.66
 2 5 2 45.75 3.85
 2 -1 1 355.73 9.13
 -1 -5 6 34.21 2.68
 6 -6 14 105.92 10.35
 3 2 1 73.97 5.44
 4 2 2 646.14 17.85
 3 -4 5 77.37 5.63
 6 4 6 87.01 9.18
 -2 -3 3 61.61 4.27
 -2 -1 1 364.8 9.38
 3 4 2 73.53 5.67
 6 -3 8 103.81 9.63
 7 -2 9 73.68 9.25
 4 5 4 120.05 8.34
 6 1 4 260.64 14.38
 9 1 13 100.23 13.24
 6 -1 6 240.77 13.91
 8 -2 12 235.45 17.38
 3 5 3 981.06 19.38
 7 5 9 281.39 17.37
 -1 5 2 70.38 3.05
 4 -1 3 262.38 11.39
 3 -5 7 1223.73 20.89
 6 -4 10 219.21 13.68
 7 -1 7 263.38 16.18
 2 -3 3 72.85 4.42
 7 -5 15 110.31 11.72
 8 2 10 260.54 18.11
 -1 4 1 758.4 9.06
 2 -2 2 3252.38 27.16
 7 -4 13 89.77 10.41
 3 -3 4 38.54 4.19
 7 -1 9 298.84 17.07
 6 -3 7 152.73 11.59
 4 3 3 203 10.17
 3 -2 3 128.59 7
 -2 1 0 782.38 13.15
 6 1 6 234.48 13.75
 2 3 1 96.31 5.17
 7 1 7 286.31 16.46
 4 6 6 71.81 6.84
 7 5 11 171.97 13.97
 6 -2 8 170.57 11.83
 8 3 12 3.29 5.48
 6 6 10 266.75 15.68
 -2 2 0 8997.52 44.51
 7 3 8 2.65 4.42
 1 6 3 168.37 5.08
 -2 5 2 43.56 3.47
 7 1 8 1.72 4.04
 1 4 1 729.96 9.88
 6 4 7 2.96 3.77
 8 0 12 2.14 4.01
 6 0 6 681.75 22.82
 6 5 8 22.89 5.6
 7 4 10 7.37 4.96
 6 2 6 45.01 6.52
 6 -1 7 164.67 11.65
 3 -2 -25 3.05 5.5
 7 -3 -28 -2.3 6.9
 7 -4 -16 39.73 10.01
 5 -3 -24 -1.77 5.59
 4 -1 -34 4.2 8.65
 9 -4 -19 21.44 9.93
 2 -2 -19 8.7 5.44
 4 -3 -20 11.27 6.45
 8 -4 -19 7.35 8.21
 7 -4 -17 22.29 8.11
 1 -1 -22 -2.15 3.56
 4 -2 -29 -3.77 5.97
 7 -4 -6 18.74 5.91
 6 -3 -27 2.09 7.55
 1 1 -33 5.77 6.1
 2 -1 -28 7.48 6.52
 3 0 -36 -5.89 5.88
 8 -4 -20 41.92 10.94
 5 -3 -25 93.52 15.12
 4 -3 -21 102.82 14.01
 4 -3 -19 64.77 10.71
 3 -2 -26 20.58 8.22
 -1 1 -21 22.44 5.14
 3 -1 -32 5.53 7.37
 5 -2 -32 8.84 8.56
 7 -4 -5 135.14 11.98
 6 -4 -12 75.88 10.86
 6 -4 -11 9.03 5.17
 7 -4 -18 -3.32 4.97
 6 -4 -13 2.49 5.12
 7 -4 -19 15.52 8.61
 6 -4 -14 27.36 7.7
 8 -4 -21 3.95 7.64
 2 -2 -3 1.51 1.97
 6 -3 -28 2.16 7.48
 1 -1 -23 10.12 5.39
 4 -1 -35 15.07 9.13
 6 -4 -9 -1.02 3.21
 6 -4 -15 2.73 6.09
 4 -2 -30 35.05 11.01
 2 1 -37 8.8 7.44
 4 -3 -2 101.4 7.8
 7 -4 -20 21.49 9.3
 5 -3 -26 5.69 7.59
 2 -2 -21 41.85 8.78
 6 -4 -16 62.69 11.3
 6 -4 -8 184.92 14.39
 7 -4 -4 13.28 4.75
 2 -1 -29 20.16 8.62
 8 -4 -22 36.79 11.55
 3 -2 -27 -3.28 4.34
 5 -3 2 2.05 2.49
 5 -2 -33 2.27 8.79
 1 1 -34 -8.9 4.67
 2 0 -34 -8.12 5.12
 6 -4 -7 -1.82 2.87
 6 -3 -29 2.23 8.03
 3 -1 -33 9.49 8.26
 4 -3 -23 -4.77 4.77
 -1 1 -22 -0.74 2.95
 6 -4 -18 88.37 13.69
 1 -1 -24 3.53 5.12
 8 -4 -23 2.11 7.62
 2 -2 -22 35.02 8.39
 3 -3 -10 12.64 4.67
 5 -3 -27 119.73 17.88
 4 -2 -31 -4.01 6.65
 7 -4 -22 7.7 7.7
 6 -4 -19 6.46 6.45
 3 -3 -16 -1.08 3.06
 3 -3 -15 18.61 5.57
 3 -2 -28 10.16 7.94
 2 -1 -30 7.99 6.77
 4 -3 -24 21.4 8.55
 6 -4 -17 -2.97 4.93
 6 -3 -30 4.57 8.84
 6 -4 -20 68.59 12.85
 7 -4 -23 25.83 10.69
 2 -2 -23 -1.3 4.31
 3 -3 -8 -4.21 2.1
 5 -3 -28 4.04 7.56
 1 -1 -25 46.47 9.54
 6 -4 -5 2.41 3.3
 3 -1 -34 5.82 7.51
 -1 1 -23 0.77 2.78
 4 -2 -32 -6.17 6.5
 4 -3 -25 6.83 6.62
 1 1 -35 50.2 10.31
 7 -4 -24 8.22 7.41
 7 -4 -21 22.3 9.47
 3 -2 -29 -5.26 5.81
 5 -4 -14 -1.21 3.41
 5 -4 -12 38.3 7.58
 6 -4 -21 -1.74 5.5
 2 -2 -24 52.8 10.39
 5 -4 -15 8.84 5.78
 5 -4 -11 15.56 5.86
 6 -4 -22 27.02 10.34
 2 -1 -31 3.29 6.58
 -2 2 -17 7.31 2.6
 5 -3 -29 120.63 18.25
 5 -4 -16 50.21 9.88
 6 -4 -6 66.53 8.26
 1 -1 -26 3.82 5.68
 7 -4 -25 6.36 8.21
 3 -3 -20 18.26 6.78
 4 -3 -22 9.18 6.31
 4 -3 -26 1.77 6.37
 5 -4 -9 50.28 8.16
 4 -2 -33 2.11 8.17
 6 -4 -23 1.87 6.73
 3 -3 -6 32.66 5.15
 3 -1 -35 53.67 13.32
 5 -4 -18 2.88 5.77
 2 -2 -25 -5.64 3.98
 -1 1 -24 3.23 3.61
 1 0 -32 1.48 6.24
 6 -3 5 29.27 3.85
 3 -2 -30 1.81 7.22
 3 -3 -21 6.81 5.61
 2 0 -36 59.2 13.51
 7 -4 -26 15.32 10.03
 5 -4 -8 35.18 6.75
 5 -4 -19 9.02 6.01
 5 -3 -30 6.43 8.3
 5 -4 -10 31.48 6.81
 6 -4 -24 15.45 9.26
 4 -3 -27 3.65 7.31
 1 1 -36 -4.65 4.63
 2 -1 -32 8.47 7.57
 5 -4 -20 40.66 10.25
 4 -3 0 5.99 2.46
 3 -3 -14 0.98 3.67
 4 -2 -34 15.14 10.14
 6 -4 -25 -4 5.65
 3 -3 -18 1.19 3.96
 3 -2 -31 5.58 7.2
 5 -3 -31 19.82 10.09
 3 -1 -36 10.16 9.07
 5 -4 -17 27.62 8.4
 4 -3 -28 -9.44 4.63
 1 -2 -14 4.61 3.35
 3 -3 -7 9.23 3.29
 3 -3 -23 38.39 9.68
 5 -4 -22 3.38 5.86
 -2 2 -19 9.63 3.21
 1 -1 -28 -1.37 5.48
 5 -4 -13 -3.45 2.82
 6 -4 -26 18.57 10.11
 2 -1 -33 12.2 8.16
 2 -2 -27 3.03 6.43
 5 -4 -21 -1.63 5.63
 3 -3 -24 1.53 5.31
 5 -4 -23 -3.51 3.92
 1 1 -37 31.58 9.82
 5 -3 -32 6.78 9.59
 4 -3 -29 29.22 10.3
 3 -2 -32 9.56 7.4
 6 -4 -27 -2.13 7.38
 3 -3 -22 12.76 6.5
 3 -3 -4 36.68 5.37
 9 -5 -14 -1.59 5
 9 -5 -15 23.14 8.57
 9 -5 -16 1.72 5.43
 9 -5 -13 34.94 9.58
 9 -5 -12 1.45 5.97
 5 -4 -24 14.54 8.33
 3 -3 -25 20.71 8.12
 1 -1 -29 99.37 13.67
 8 -5 -15 6.27 6.26
 8 -5 -14 -3.01 4.24
 1 0 -34 6.23 6.95
 9 -5 -11 33.32 8.53
 8 -5 -13 -1.44 4.97
 4 -4 -15 11.74 5.5
 4 -4 -14 44.74 8.66
 8 -5 -17 8.5 7
 2 -1 -34 -7.16 5.06
 4 -3 -30 6.02 8.03
 8 -5 -12 1.37 4.95
 6 -4 -28 24.15 10.75
 1 -2 -20 44.96 8.29
 8 -5 -18 5.3 6.11
 9 -5 -10 2.65 5.6
 5 -4 -25 18.82 9.59
 8 -5 -11 6.56 5.55
 3 -2 -33 3.93 7.86
 8 -5 -19 1.84 6.61
 4 -4 -13 7.45 4.99
 3 -3 -26 4.96 6.61
 4 -4 -11 15.33 5.33
 8 -5 -10 2.5 5.14
 4 -4 -19 7.03 5.96
 8 -5 -20 1.9 6.86
 1 -2 -21 61.44 9.68
 2 -2 -29 17.88 8.59
 6 -4 -1 3.69 3.06
 5 -4 -4 19.31 5.01
 8 -5 -16 3.27 6.53
 6 -4 -29 4.52 9.04
 1 -1 -30 5.87 6.04
 5 -4 -26 11.68 8.49
 7 -5 -15 105.11 13.87
 4 -3 -31 16.55 9.47
 7 -5 -14 1.42 4.9
 8 -5 -21 5.92 7.38
 7 -5 -17 98.16 14.47
 -2 2 -21 33.01 4.91
 2 -3 -15 62.6 8.94
 2 -3 -16 3.99 4.35
 -1 0 -12 1.2 1.74
 7 -5 -18 -3.34 6.02
 3 -3 -27 68.29 13.22
 2 -1 -35 -1.84 6.61
 7 -5 -12 3.88 5.48
 1 -2 -22 22.93 6.48
 2 -3 -17 44.1 8.26
 -1 0 -18 41.27 6.04
 7 -5 -19 86.86 14.93
 3 -2 -34 10.07 9.44
 5 -4 -27 18.07 9.63
 8 -5 -8 11.26 5.38
 5 -3 4 3.78 2.26
 2 -2 -30 38.54 10.32
 0 0 -30 88.84 12.23
 4 -4 -22 25.36 9.24
 2 -3 -19 1.16 3.66
 4 -3 -32 -4.25 6.36
 1 -2 -23 25.18 7.09
 7 -5 -10 -1.17 3.88
 7 -5 -21 61.78 13.62
 3 -3 -28 7.07 7.7
 7 -5 -20 1.8 5.98
 1 -1 -31 9.08 6.92
 2 -3 -20 8.48 5.93
 4 -4 -23 3.29 5.46
 8 -5 -7 17.08 6.38
 5 -4 -28 -4.15 6.55
 7 -5 -16 1.54 5.98
 4 -4 -17 2.58 4.64
 7 -5 -22 1.94 6.99
 -2 2 -22 30.9 5.07
 -1 1 -28 2.86 4.45
 -1 0 -20 2.17 2.98
 2 -3 -10 51.26 6.96
 3 -2 -35 -2.07 6.53
 1 -2 -24 7.51 5.45
 4 -4 -21 12.19 6.98
 5 -4 -3 9.03 3.75
 2 -2 -31 1.73 6.69
 1 0 -36 1.63 6.51
 4 -4 -24 15.39 8.02
 3 -3 -29 7.31 7.07
 4 -3 -33 4.36 8.72
 6 -5 -15 1.39 4.62
 6 -5 -17 -1.52 5.03
 6 -5 -14 2.67 4.98
 5 -4 -29 -2.14 6.76
 6 -5 -18 3.16 6.32
 7 -5 -8 6.34 4.83
 8 -5 -6 1.01 4.5
 6 -5 -13 17.82 6.73
 7 -5 -24 -2.08 6.57
 6 -5 -19 19.75 8.39
 1 -1 -32 6.25 6.79
 2 -3 -9 2.04 3.12
 4 -4 -25 1.77 6.39
 -1 0 -10 1.26 1.61
 1 -2 -25 27.4 7.82
 3 -3 -2 12.1 3.26
 2 -3 -23 6.9 5.51
 6 -5 -12 -1.15 3.97
 -2 2 -23 2.87 2.86
 3 -3 -30 5.66 7.77
 6 -5 -21 33.76 9.89
 2 -2 -32 5.35 7.34
 5 -4 -30 -4.4 7.62
 6 -5 -11 55.52 9.24
 -1 1 -29 70.41 9.78
 2 -1 -37 -1.92 7.66
 -1 0 -22 12.03 4.6
 4 -4 -26 88.09 15.02
 1 -2 -6 20.38 3.88
 6 -5 -22 7.37 7.13
 1 -2 -26 -8.14 3.59
 2 -3 -24 -2.87 4.76
 2 -3 -11 27.51 5.66
 6 -5 -20 -1.71 5.41
 6 -5 -10 7.69 4.91
 0 0 -32 1.34 4.98
 1 -1 -33 1.61 6
 1 -2 -8 4.64 2.68
 7 -5 -23 36.17 11.54
 5 -4 -31 2.26 9.33
 4 -4 -27 -3.8 6.84
 3 -3 -31 3.88 7.76
 5 -1 13 12.82 1.92
 7 -5 -6 6.61 5.07
 6 -5 -16 4.36 5.63
 2 -3 -25 13.43 6.83
 2 -3 -18 28.67 7.23
 2 -2 -33 9.17 7.77
 6 -5 -9 5.22 4.77
 6 -5 -24 1.98 7.39
 1 -2 -27 16.92 7.58
 -2 2 -24 58.93 7.08
 3 -4 -15 29.6 6.84
 3 -4 -18 -1.26 3.57
 3 -4 -14 1.04 4.17
 3 -4 -19 32.97 8.54
 1 1 8 0.3 1.24
 4 -4 -28 92.12 15.92
 3 -4 -17 54.27 9.5
 6 -5 -25 2.04 7.07
 2 -3 -26 1.55 7.09
 4 -4 -5 -0.68 2.61
 3 -3 -32 -2 6.62
 2 -3 -22 -1.32 5.61
 1 -1 -34 1.65 6.38
 3 -4 -21 1.44 4.97
 5 -5 -17 17.19 7.3
 5 -5 -16 -2.74 4.55
 5 -5 -18 1.49 5.38
 1 -2 -28 11.69 6.69
 6 -5 -26 6.33 8.7
 2 -2 -34 15.06 9.01
 4 -4 -29 6.07 8.34
 5 -5 -14 1.25 3.76
 3 -4 -22 2.99 5.59
 -3 5 -10 12.65 3.19
 5 -5 -20 -3.24 5.12
 2 -3 -27 -3.21 4.81
 5 -5 -13 5.98 5.35
 5 -5 -21 1.68 6.07
 6 -4 1 -0.52 2.21
 3 -4 -11 48.81 7.53
 6 -5 -27 -2.17 6.51
 3 -4 -23 1.55 5.14
 3 -3 -33 8.19 8.18
 3 -4 -13 13.85 5.23
 6 -5 -7 26.15 6.46
 5 -5 -22 -1.74 6.28
 6 -5 -8 16.82 5.28
 1 -2 -29 -1.51 5.63
 6 -5 -23 -3.82 6.33
 4 -4 -30 22.86 9.96
 2 -3 -28 3.31 6.82
 3 -4 -24 -4.83 4.26
 1 -1 -35 48.98 11.55
 2 -2 -35 13.47 8.59
 2 -3 -6 7.74 3.32
 0 0 -34 57.79 11.15
 7 -5 -4 2.49 4.38
 5 -5 -11 5.4 4.95
 5 -5 -24 1.87 6.49
 5 -5 -12 1.08 3.72
 -1 0 -26 28.76 6.76
 5 -5 -19 12.45 7.46
 3 -4 -25 15.03 8.18
 3 -3 -34 -4.2 8.13
 4 -4 -31 2.14 8
 4 -2 7 8.3 1.24
 1 -2 -30 9.36 7.14
 6 -5 -6 0.88 3.61
 2 -3 -29 -5.14 4.84
 2 -3 -21 11.4 5.52
 5 -5 -23 -1.81 6.26
 3 -4 -20 28.91 8.49
 5 -5 -25 1.95 6.47
 5 -5 -10 6.16 4.81
 3 -4 -16 21.86 6.71
 3 -4 -26 1.74 6.04
 1 -1 -36 -3.3 6.58
 5 -5 -15 -1.31 4.54
 2 -2 -36 77.43 15.61
 5 -5 -26 2.02 6.69
 4 -4 -32 4.43 8.86
 2 -3 -30 1.78 5.9
 3 -3 -35 10.85 9.69
 3 -4 -27 21.65 10.04
 1 -2 -31 4.86 6.67
 5 -5 -9 28.43 6.49
 8 -6 -18 7.14 7.35
 8 -6 -17 -1.72 5.68
 8 -6 -16 6.6 6.79
 5 -5 -27 20.85 10
 8 -6 -15 -4.75 5
 -2 3 -4 0.76 1.48
 2 -3 -5 29.44 4.62
 4 -4 -3 13.64 3.74
 3 -4 -28 20.67 9.76
 8 -6 -14 13.66 7.42
 2 -3 -31 -3.7 5.23
 5 -5 -28 -2.17 8.11
 1 -3 -20 2.29 4.44
 -1 0 -28 -3.15 3.47
 1 -1 -37 48.47 12.53
 4 -5 -18 -4.3 4.3
 8 -6 -13 1.46 4.84
 9 -6 -12 10.12 6.44
 1 -2 -32 -3.37 5.57
 4 -5 -17 23.33 7.39
 4 -5 -20 -1.56 5.82
 0 -2 -21 4.1 4.22
 4 -5 -21 4.85 6.27
 3 -4 -29 3.88 6.72
 0 0 -36 121.82 15.64
 7 -6 -19 12.54 8.58
 1 -3 -22 -1.25 3.76
 5 -5 -29 -4.47 7.73
 7 -6 -17 21.54 8.76
 8 -6 -12 13.98 6.97
 7 -6 -20 5.58 7.43
 7 -6 -16 11.14 6.93
 4 -5 -16 11.82 6.56
 7 -6 -21 3.86 7.21
 2 -3 -32 -3.81 6.59
 4 -5 -14 39.53 8.12
 1 -3 -23 2.62 5.23
 7 -6 -15 1.53 5.7
 6 -5 -4 5.49 3.75
 0 -2 -23 33.76 7.46
 7 -6 -22 4 6.62
 1 -3 -13 42.72 6.84
 3 -4 -30 10.07 8.05
 1 -2 -33 3.49 6.27
 5 -5 -7 1.76 3.84
 4 -5 -13 2.3 4.3
 4 -5 -24 3.64 7.28
 -2 1 -19 37.01 5.21
 -3 5 -12 31.02 3.64
 1 -3 -24 -1.37 4.94
 0 -2 -13 24.85 4.93
 -2 1 -17 25.24 3.98
 0 -2 -24 17.75 6.14
 7 -6 -13 -4.22 3.97
 7 -6 -18 -1.72 5.17
 4 -5 -25 15.09 8.64
 2 -4 -19 1.27 4.74
 2 -3 -33 5.59 7.45
 8 -6 -10 3.84 5.56
 -2 1 -21 32.13 5.31
 1 -3 -12 32.05 5.86
 2 -4 -21 -1.38 4.58
 3 -4 -31 2.07 7.76
 2 -3 -4 0.97 1.93
 7 -6 -12 2.69 5.02
 4 -5 -26 3.9 7.81
 0 -2 -25 18.52 7.19
 2 -4 -22 -1.44 4.07
 4 -5 -19 -2.99 4.22
 4 -5 -23 13.96 8.55
 -1 0 -30 -1.15 3.96
 1 -2 -34 3.39 7.37
 2 -4 -15 58.67 9.07
 1 -3 -26 8.9 6.63
 -2 1 -22 48.13 6.42
 2 -4 -23 19.48 7.64
 4 -5 -11 20.79 6.23
 3 -4 -6 77.01 7.31
 6 -6 -19 5.18 6.9
 5 -5 -6 3.34 3.92
 6 -6 -20 87.87 14.78
 4 -5 -27 2.02 7.27
 8 -6 -9 -1.22 3.43
 6 -6 -21 5.58 8.11
 6 -6 -17 1.59 6.57
 2 -3 -34 6.07 7.83
 3 -4 -32 2.13 7.39
 2 -4 -14 3.98 4.22
 2 -4 -24 23.37 8.09
 6 -6 -16 87.24 13.42
 -1 -1 -18 1.46 3.02
 -1 -1 -20 6.52 3.73
 6 -6 -23 -4 4.89
 -2 1 -23 1.99 2.95
 2 -4 -17 39.29 8.09
 4 -5 -28 -2.08 5.89
 4 -5 -12 22.97 6.56
 6 -6 -15 4.4 5.48
 2 -4 -25 32.35 9.43
 4 -5 -10 -0.99 3.82
 6 -6 -24 26.87 11.5
 7 -6 -14 6.96 5.73
 6 -4 3 8.62 3.1
 7 -6 -11 23.05 6.63
 1 -2 -35 1.84 7.78
 7 -6 -10 3.67 4.56
 0 -2 -27 1.34 4.81
 0 -2 -11 14.69 3.81
 4 -5 -15 60.25 10.12
 -1 -1 -16 2.59 2.9
 6 -6 -14 68.85 11.4
 6 -6 -22 27.01 10.02
 3 -4 -33 13.15 9.55
 1 -3 -28 6.38 6.94
 4 -5 -29 2.15 7.74
 2 -4 -26 109.02 15.55
 2 -3 -35 10.37 9.5
 0 -2 -16 35.76 6.4
 -2 1 -24 23.71 5.15
 6 -6 -13 2.69 5.2
 -1 -1 -15 26.1 4.85
 5 -5 -5 25.15 5.92
 0 -2 -28 112.5 14.35
 6 -6 -18 101.26 15.11
 2 -4 -27 -3.48 6.02
 1 -3 -18 1.04 4.29
 7 -6 -9 30.26 7.96
 4 -5 -9 6.55 3.96
 4 -5 -30 2.21 8.86
 4 -5 -22 25.22 8.57
 1 -3 -29 104.03 15.03
 -1 -1 -24 0.99 3.95
 1 -2 -36 -1.88 7.03
 -2 1 -25 9.52 4.13
 -1 0 -32 -3.69 4.41
 2 -4 -28 118.73 16.87
 -1 -1 -14 13.59 3.62
 3 -5 -20 13.44 7.32
 0 -2 -29 -1.44 4.98
 -1 -1 -25 47.65 8.59
 4 -5 -31 -2.28 7.89
 3 -5 -18 8.24 6.14
 4 -4 -1 25.28 4.49
 3 -5 -22 9.7 6.86
 1 -3 -30 8.53 7.03
 2 -4 -13 2.83 3.65
 7 -6 -8 11.05 5.4
 5 -6 -20 13.8 7.71
 5 -6 -19 4.98 5.75
 2 -4 -29 11.17 8.73
 3 -5 -16 13.85 6.17
 5 -6 -22 3.72 6.7
 3 -5 -24 6.98 7.19
 -1 -1 -26 4.33 5.4
 5 -6 -17 -1.53 5.08
 0 0 -24 151.65 13.56
 3 -3 -9 397.45 18.23
 3 -3 -17 85.34 11.6
 5 -6 -23 1.93 6.38
 1 -2 -37 -7.71 6.08
 6 -6 -25 12.82 9.78
 0 -2 -30 5.64 6.14
 3 -5 -25 117.52 16.47
 1 -3 -31 1.76 7.47
 5 -6 -24 -5.98 4.88
 5 -6 -16 20.58 7.63
 2 -4 -30 19.2 9.2
 3 -5 -26 1.87 7.25
 5 -6 -15 -1.41 4.87
 3 -5 -14 3.44 4.29
 1 0 6 181.88 5.78
 2 0 10 857.18 15.64
 4 -3 -1 155.97 9.09
 2 -2 -20 631.29 28.16
 3 -2 3 130.74 5.52
 2 -2 -2 3300.45 34.3
 3 -3 -19 117.25 13.94
 6 -6 -11 1.23 5.19
 5 -6 -26 2.13 7.68
 1 -3 -10 8.83 3.9
 3 -4 -4 34.63 5.34
 0 -2 -31 -7.69 4.34
 5 -6 -21 1.79 6.46
 1 -3 -32 9.07 7.9
 0 -2 -9 6.11 2.88
 2 -4 -31 -3.97 5.61
 4 -5 -7 67.73 8.56
 0 -2 -12 27.08 4.96
 5 -6 -27 4.41 8.24
 6 -6 -9 -1.12 4.59
 -1 -1 -28 1.18 4.7
 1 -3 -8 43.76 5.96
 5 -3 6 5.28 1.86
 5 -1 12 13.29 2
 0 0 -26 703.07 29.13
 5 -6 -14 5.4 5.23
 3 -5 -28 4.01 7.76
 3 -5 -23 60.53 12.24
 5 -6 -13 20.67 6.83
 -1 -1 -12 10.19 3.03
 2 -4 -32 -2.04 7.63
 0 -2 -32 14.32 8.4
 1 -3 -33 1.87 6.47
 5 -6 -18 6.38 5.52
 3 -5 -29 90.97 16.27
 3 -5 -12 29.19 6.99
 7 -6 -6 7.95 5.15
 -1 -1 -29 75.85 11.32
 -1 2 3 369.02 11.78
 -2 3 -1 106.7 6.61
 5 -3 3 979.83 19.49
 -2 2 -18 1705.24 27.04
 4 -5 -8 0.89 3.07
 5 -6 -12 24.67 7.39
 7 -6 -7 24.81 6.1
 3 -5 -30 2.13 7.68
 2 -4 -33 -6.3 6.29
 0 -2 -33 4.91 7.84
 1 -1 -27 379.08 24.07
 2 -2 -26 343.72 24.63
 3 -3 -5 246.04 12.48
 1 -2 -13 140.92 10.92
 1 -2 -11 334.57 15.35
 6 -4 -2 194.8 12.09
 0 0 -28 454.97 24.66
 1 -3 -34 -3.84 6.37
 -1 -1 -30 5.07 5.79
 5 -6 -11 5.88 5.12
 5 -6 -25 2.06 8.24
 3 -5 -31 10.97 8.77
 4 -6 -20 66.53 12.77
 4 -6 -22 21.51 8.96
 1 -4 -21 84.51 12.17
 1 -4 -22 -2.75 3.37
 2 -4 -34 12.92 9.13
 4 -6 -19 8 6.4
 4 -6 -23 1.86 6.16
 1 -2 -10 55.1 6.53
 2 -2 -28 319 24.43
 -2 2 -20 628.06 18.08
 4 -4 -16 145.23 15.22
 1 -2 -9 392.71 15.47
 4 -4 -12 201.1 15.68
 4 -6 -24 3.85 7.2
 1 -4 -18 2.31 4
 1 -4 -24 -2.98 5.17
 1 -3 -35 63.06 13.77
 7 -7 -18 1.79 6.45
 3 -5 -32 -4.52 8.44
 0 -2 -34 -1.68 6.72
 3 -5 -10 14.12 5.4
 -1 -1 -31 3.93 5.23
 1 -4 -25 27.94 9.18
 7 -7 -17 10.36 7.31
 4 -6 -26 28.86 11.1
 4 -6 -16 73.68 12.1
 4 -4 -18 343.41 23.09
 7 -7 -16 6.64 6.41
 1 -4 -26 3.22 6.02
 8 -7 -13 1.43 5.87
 4 -6 -27 2.13 7.06
 4 -6 -15 6.79 5.25
 1 -4 -27 3.34 6.46
 7 -7 -15 4.78 6.36
 4 -6 -28 30.73 11.61
 5 -5 -2 9.81 3.91
 0 -2 -35 5.19 7.31
 6 -5 0 31.82 5.32
 2 -5 -21 28.47 8.61
 -1 -1 -32 -9.49 3.57
 2 -5 -20 7.19 5.93
 -2 3 -6 9.09 1.9
 -1 0 -14 61.09 6.02
 -2 3 -2 225.37 8.77
 4 -3 1 153.73 8.17
 -1 0 -16 54.07 6.34
 4 -4 -20 137.82 16.33
 1 -2 -12 86.17 8.51
 2 -5 -23 3.24 6.06
 4 -6 -25 5.98 7.98
 5 -6 -10 10.62 5.61
 8 -7 -12 -1.44 4.98
 5 -6 -9 3.2 4.65
 4 -6 -21 3.46 6.46
 2 -5 -24 -1.68 5.57
 1 -4 -28 -3.45 6.68
 4 -6 -29 2.26 7.49
 7 -7 -14 4.59 6.29
 2 -5 -25 3.48 6.97
 6 -7 -22 14.07 8.75
 6 -7 -21 1.94 6.99
 6 -7 -19 -3.61 5.1
 -2 0 -24 12.7 4.61
 3 -3 2 9.32 2.16
 7 -5 -13 139.61 15.01
 -1 2 2 43.95 4.14
 2 -5 -26 5.41 6.98
 2 -5 -17 2.53 4.38
 1 -4 -29 19.61 8.54
 1 -4 -14 4.74 4.54
 6 -7 -18 -1.74 6.02
 8 -7 -11 9.65 6.44
 0 -2 -36 38.93 11.43
 4 -6 -13 3.72 4.8
 -1 -1 -33 1.4 5.2
 2 -5 -27 -3.73 5.9
 -1 -1 -10 13.38 3.09
 6 -7 -17 6.69 6.89
 2 -5 -16 9.67 5.92
 2 -5 -19 16.56 7.3
 4 -6 -14 30.72 7.16
 -1 -2 -22 18.15 6.04
 1 -4 -30 9.2 7.8
 -1 -2 -21 36.46 7.17
 5 -6 -8 13.17 5.35
 5 -4 3 13.53 2.96
 -1 -2 -23 20.09 6.16
 3 -3 -3 82.84 7.13
 7 -7 -13 5.54 6.48
 4 -6 -17 10.34 6.93
 2 -5 -28 5.78 7.46
 -1 -2 -24 2.21 4.42
 3 -5 -8 8.42 4.53
 7 -7 -12 12.61 7.12
 4 -6 -12 67.52 10.65
 6 -7 -20 9.36 7.94
 2 -5 -29 7.95 8.19
 -1 -2 -25 26.59 7.66
 6 -6 -5 1.79 4.19
 1 -4 -31 24.63 9.84
 6 -7 -15 15.43 7.23
 0 -2 -37 -10.85 5.7
 -1 -1 -34 -1.43 5.72
 -1 -1 -13 14.18 3.48
 4 -4 1 11.71 3.27
 7 -5 -11 193.27 16.98
 3 0 12 300.59 9.93
 -1 -2 -26 -2.41 4.17
 2 -5 -30 4.1 8.69
 1 -4 -20 2.53 5.21
 7 -7 -11 17.39 7.06
 1 -4 -32 -3.9 6.75
 6 -7 -14 35.52 8.99
 -1 -2 -27 12.53 6.25
 4 -6 -11 12.43 5.53
 3 -6 -22 8.66 7.55
 3 -6 -23 14.36 7.82
 5 -6 -7 -3.63 2.87
 1 -2 -7 422.31 14.62
 4 -4 -10 662.76 25.75
 6 -4 0 232.14 12.18
 2 -2 0 8944.96 49.28
 2 -5 -22 1.56 5.17
 2 -5 -31 -6.33 6.99
 3 -6 -20 3.21 5.79
 5 -7 -22 3.9 7.8
 5 -7 -23 20.18 10.48
 3 -6 -19 4.63 5.97
 5 -7 -21 45.15 12.19
 -1 -2 -28 6.51 5.81
 3 -6 -26 -1.99 6.29
 2 -5 -13 23.03 6.37
 1 -4 -33 16.01 9.38
 2 -5 -15 5.77 4.47
 3 -6 -18 2.96 5.34
 -1 -2 -16 6.67 3.55
 -2 0 -16 36.33 4.91
 3 -6 -27 -4.11 7.68
 7 -7 -10 -2.55 4.22
 2 -5 -32 4.33 8.38
 5 -7 -19 94.45 15.24
 1 -2 -15 178.62 12.98
 3 -2 4 41.83 2.86
 7 -5 -9 227.22 17
 1 -2 -19 73.63 9.89
 5 -5 -1 24.99 5.01
 2 -5 -18 22.47 7.59
 6 -7 -16 13.69 7.59
 5 -7 -18 6.74 6.52
 -1 -2 -29 9.44 6.72
 3 -6 -28 2.12 7.92
 1 -4 -34 -4.11 6.8
 1 -4 -16 12.6 5.03
 6 -7 -12 32.56 8.56
 1 -4 -23 73.14 11.91
 5 -7 -17 92.34 14.57
 2 -5 -33 2.22 8.61
 3 -6 -29 8.73 9.51
 4 -5 -3 49.5 6.81
 2 -5 -12 12.94 5.08
 3 -6 -16 15 6.68
 2 -4 -5 22.14 4.01
 7 -5 -7 222.17 16.03
 6 -7 -13 -5.36 4.44
 5 -7 -24 6.25 8.84
 -1 -2 -30 1.39 5.39
 3 -6 -30 22.53 11.03
 5 -7 -16 1.56 5.82
 3 -6 -25 -1.92 5.77
 1 -4 -35 2.11 8.94
 3 -6 -15 23.59 7.41
 6 -7 -11 1.3 5.03
 4 -6 -9 3.08 4.7
 5 -4 -2 74.02 7.38
 5 -7 -15 78 12.8
 -1 -2 -31 8.67 6.28
 5 -7 -20 -1.81 5.73
 3 -6 -21 13.34 7.64
 1 1 6 17.78 2.65
 -1 -2 -14 7.93 3.56
 5 -7 -14 4.32 5.75
 2 -3 -8 130.76 9.84
 7 -7 -9 20.71 6.18
 7 -7 -8 -3.48 3.84
 -1 -2 -32 -2.98 5.36
 6 -6 -3 0.75 4.03
 6 -7 -10 8.7 6.07
 5 -6 -6 14.53 5.59
 2 -5 -14 3.3 3.97
 5 -6 -5 9.46 4.93
 3 -6 -13 43.11 8.63
 4 -3 5 17.85 2.33
 -2 3 -3 78.68 5.11
 4 -3 2 85.35 5.8
 3 -4 -12 75.97 9.79
 5 -4 -1 56.26 6.26
 3 -3 -1 282.5 11.37
 1 -5 -23 -4.68 4.41
 4 -7 -24 6.09 7.32
 1 -5 -24 3.24 6.06
 5 -7 -13 89.55 12.91
 4 -7 -22 3.8 6.84
 4 -7 -25 6.3 7.27
 1 -5 -25 21.83 8.05
 0 -4 -23 -1.37 3.88
 4 -7 -21 12.83 8.4
 0 -4 -24 20.01 7.56
 1 -5 -21 23.09 7.64
 0 -4 -22 1.32 4.75
 2 -5 -10 53.06 8.14
 3 -6 -24 -3.72 5.26
 -1 -2 -33 10.72 7.16
 4 -7 -26 10.83 9.19
 0 -4 -25 -4.45 5.55
 1 -5 -26 -1.74 6.02
 0 -4 -21 64.48 10.5
 3 -6 -17 5.69 5.32
 1 -5 -20 6.93 5.88
 4 -7 -20 22.98 10.3
 1 -5 -27 98.92 15.57
 4 -5 -2 26.04 5.18
 2 -4 -4 8.44 3.23
 5 -4 4 22.04 3.43
 4 -1 11 99.29 4.02
 1 -2 -5 929.84 20.54
 4 -4 -4 109.07 8.93
 5 -3 5 715.75 14.19
 -1 0 -8 133.31 5.94
 -3 5 -11 820.97 16.7
 6 -4 2 187.02 9.94
 0 -4 -27 6.39 7.13
 3 -6 -14 1.25 5.46
 1 -5 -28 3.72 6.43
 2 -5 -11 38.61 7.24
 3 -6 -12 20.58 6.86
 4 -7 -18 26.2 8.81
 1 -3 -4 37.34 4.53
 -1 -2 -34 1.57 6.27
 1 -5 -29 45.94 12.4
 4 -7 -17 7.88 6.86
 0 -4 -29 35.78 10.49
 -1 -1 -8 -0.66 1.36
 -2 -1 -25 13.18 4.88
 2 -3 -7 172.86 10.82
 2 -2 1 189.34 6.74
 1 -3 -17 818.67 29.7
 1 -3 -19 866.89 31.99
 2 -6 -23 -3.48 6.27
 2 -6 -25 7.46 7.69
 2 -6 -22 -3.35 5.03
 5 -7 -12 12.48 5.71
 4 -7 -23 -1.96 5.89
 1 -5 -30 -5.92 5.58
 2 -6 -26 42.41 12.49
 2 -5 -9 -2.55 2.4
 -2 -1 -26 18.73 5.9
 2 -6 -27 1.99 7.45
 -2 -1 -21 33.44 6.26
 0 -4 -30 19.34 8.6
 2 -6 -20 46.66 10.55
 4 -6 -7 23.97 6.31
 5 -6 -4 4.04 3.95
 3 -6 -11 20.7 6.35
 -1 -2 -35 3.22 6.62
 0 -4 -17 2.1 4.93
 1 -5 -31 2.03 6.73
 2 -6 -28 55.45 13.15
 6 -7 -8 1.13 3.89
 -2 -1 -27 1.03 4.23
 -2 -1 -20 62 7.76
 0 -2 -20 109.11 11.47
 4 -3 3 194.65 7.94
 0 -2 -22 95.64 11.46
 0 -2 -14 533.78 20.44
 3 -4 -7 118.16 9.99
 2 -6 -19 25.42 8.59
 1 -5 -16 25.58 7.44
 2 -6 -29 16.93 9.92
 0 -4 -31 12.68 7.89
 -1 -3 -24 -3.69 3.89
 -1 -3 -23 -1.18 4.08
 1 -5 -32 -2.08 7.79
 4 -7 -15 -1.45 4.81
 -2 -1 -28 17.15 6.14
 6 -7 -9 1.12 4.6
 -1 -3 -22 1.13 4.5
 4 -7 -16 39.37 10.04
 1 -4 -8 16.41 4.64
 -1 -3 -26 15.98 7.16
 2 -6 -30 19.56 10.19
 -2 -1 -19 44.68 6.76
 -2 1 -18 55.66 5.85
 -2 1 -20 61.16 6.6
 2 -4 -18 587.23 27.95
 1 -3 -25 137.07 15.76
 -2 1 -16 169.36 8.68
 4 -7 -19 6.81 6.59
 0 -4 -32 -3.72 5.25
 -1 -2 -36 11.51 8.97
 5 -7 -10 8.41 6.12
 1 -5 -33 2.02 7.83
 -2 -1 -29 18.89 6.46
 2 -6 -31 2.23 8.36
 6 -8 -18 -1.81 5.71
 -1 -3 -20 2.05 4.23
 3 -6 -10 13.47 5.86
 -1 -3 -28 1.43 6.55
 4 -7 -14 11.15 6.82
 4 -6 -6 69.76 8.84
 5 -5 1 24.51 4.56
 0 -4 -33 -5.73 5.72
 6 -7 -7 14.95 6.21
 -1 -3 -29 111.18 14.42
 0 -4 -15 4.75 4.35
 -2 -1 -30 10.37 6.07
 1 1 7 1263.7 19.75
 1 -5 -22 -3 4.25
 6 -8 -17 3.49 7.39
 2 -6 -16 64.68 10.8
 2 -6 -24 1.8 6.74
 -1 -2 -37 -3.36 6.03
 1 -5 -14 7.38 5.27
 2 -4 -3 21.96 4.24
 3 -7 -24 19.69 9.23
 -1 -3 -30 -6.11 5.28
 3 -7 -25 14.24 8.86
 7 -8 -13 -3.02 4.52
 3 -7 -26 -2.1 6.96
 6 -8 -16 -1.67 5.79
 4 -7 -13 7.99 5.8
 0 -4 -34 17.59 9.36
 3 -7 -22 5.52 7.58
 -1 -3 -18 -0.93 3.34
 -2 -1 -31 5.96 5.31
 2 -2 3 -0.14 0.84
 0 -2 -26 129.81 14.46
 -2 1 -15 65.24 5.32
 1 -3 -11 1423.86 33.18
 3 -7 -27 2.16 7.18
 2 -6 -17 4.13 5.33
 3 -7 -21 5.33 6.64
 5 -6 -3 0.72 3.03
 2 -6 -15 3.78 5.2
 -1 -3 -31 6.3 6.29
 3 -6 -9 9.83 5.1
 0 -4 -14 1.8 3.6
 2 -6 -21 14.54 7.75
 -2 -1 -17 25.24 4.92
 5 -8 -21 7.86 8.1
 0 -4 -35 4 7.74
 1 -5 -13 1 3.48
 -1 -1 -19 802.92 25.79
 1 -3 -27 335.45 24.7
 1 -5 -18 1.27 5.08
 7 -8 -12 2.9 6.13
 -1 -3 -32 -6.14 4.33
 5 -8 -20 1.9 7.1
 6 -8 -15 1.52 6.08
 6 -7 -6 41.41 7.86
 3 -7 -20 1.71 5.93
 2 -6 -14 -1.2 3.61
 0 -4 -19 48.58 9.32
 1 -5 -15 12.19 5.43
 5 -8 -19 -3.66 5.48
 3 -7 -18 -3.17 5.01
 6 -8 -14 6.18 6.54
 4 -6 -5 2.47 3.67
 -1 -1 -17 896.07 25.63
 2 0 8 655.6 11.88
 1 -1 1 2541.86 15.76
 1 -2 -3 407.69 11.93
 -1 -3 -33 3.33 7.04
 5 -7 -8 1.09 4.97
 3 -7 -17 48.84 10.46
 3 -7 -23 7.62 7.85
 4 -7 -11 17.05 7.4
 3 -6 -8 11.19 4.93
 1 -5 -12 55.3 8.68
 6 -8 -13 1.48 5.54
 4 -4 3 22.84 3.44
 1 -2 -4 70.91 5.74
 -2 1 -14 181.71 7.85
 5 -8 -17 5.11 7.01
 -1 -3 -34 -5.12 4.51
 7 -8 -11 -3.93 4.71
 5 -8 -16 -1.64 5.67
 0 -2 -4 1425.96 20.62
 1 -3 -21 144.02 14.54
 6 -6 -12 127.22 13.88
 2 -4 -20 185.34 16.95
 0 -2 -10 923.4 23.24
 5 -4 1 45.22 5.44
 -1 -3 -35 48.99 11.57
 7 -8 -10 3.97 5.44
 6 -7 -5 -0.9 4.02
 6 -8 -12 4.27 6.02
 1 -6 -25 -1.8 5.98
 1 -6 -26 1.86 7.45
 3 -7 -15 2.82 5.46
 1 -6 -27 21.16 9.22
 2 -6 -12 15.41 6.13
 1 -6 -23 11.77 7.52
 1 -4 -6 15.73 4.06
 3 -7 -19 54.48 11.55
 1 -6 -28 1.98 7.15
 1 -6 -22 -6.49 3.63
 4 -5 0 3.74 2.82
 4 -8 -23 -2.06 6.17
 -2 -2 -25 -2.13 3.69
 1 -6 -29 -2.04 7.08
 -2 -2 -24 67.32 9.49
 4 -6 -4 44.13 7
 -2 -2 -27 11.57 5.89
 -2 -2 -23 -1.95 3.64
 5 -5 2 1.42 2.32
 3 -5 -21 191.23 19.17
 3 -5 -17 578.71 29.14
 -2 3 -5 30.9 3.05
 2 -6 -13 29.42 7.31
 3 -7 -16 16.14 7.19
 -1 -3 -36 8.94 7.97
 3 -6 -7 44.31 7.41
 1 -6 -30 2.1 7.86
 5 -8 -18 -3.34 5.78
 4 -8 -21 9.64 7.71
 3 -7 -14 1.36 5.07
 -2 -2 -22 23.2 6.07
 -1 -3 -14 -0.75 2.5
 1 -6 -31 4.33 7.8
 5 -8 -14 -1.52 6.07
 4 -8 -20 37.29 10.54
 -2 -2 -29 6.24 5.56
 5 -4 5 2.58 1.91
 1 -3 -9 3667.41 50.61
 3 -3 1 281.48 10.28
 2 -4 -16 161.86 14.6
 6 -6 -10 267.9 18.94
 5 -8 -15 11.94 6.5
 2 -6 -11 41.05 8.01
 1 -6 -19 50.73 10.94
 2 -7 -25 1.99 6.59
 2 -7 -26 -4.1 4.1
 2 -7 -24 1.92 6.67
 2 -7 -27 -4.23 7.62
 4 -8 -19 -1.8 5.97
 4 -7 -9 24.25 4.83
 -2 -2 -30 33.6 8.64
 2 -7 -28 2.18 8.98
 -1 -4 -25 15.58 6.93
 -1 -4 -26 7.35 5.49
 2 -7 -22 10.79 8.04
 3 -7 -13 13.01 6.37
 -1 -4 -24 4.09 5.1
 -1 -4 -27 10.66 6.8
 1 -5 -10 18.11 5.24
 5 -7 -6 0.98 4.05
 1 -6 -18 -2.79 4.62
 -1 -4 -23 56.36 10.23
 -2 -2 -31 1.33 5.48
 6 -7 -4 60.54 8.59
 3 -5 -2 46.05 6.3
 -3 2 -21 8.01 2.51
 -1 -1 -27 321.93 20.78
 -2 1 -13 50 4.14
 3 -5 -15 292.36 20.23
 3 -5 -27 151.33 19.78
 5 -8 -13 5.84 6.84
 -1 -4 -28 4.72 6.67
 2 -7 -21 -1.74 5.76
 1 -6 -21 21.88 8.12
 6 -8 -10 13.08 6.78
 6 -8 -11 14.2 5.61
 -1 -4 -29 6.51 6.29
 -1 -4 -22 1.26 4.53
 4 -8 -18 41.71 10.98
 2 -7 -20 13.43 8.05
 -1 -4 -30 -1.68 5.56
 4 -8 -17 -1.68 5.81
 -2 -2 -32 4.13 5.98
 -1 -4 -21 60.4 9.88
 2 -5 -5 2.05 2.73
 3 -4 -5 61.8 6.94
 0 -2 -15 64.69 7.85
 3 -5 -13 251.99 17.83
 5 -4 2 69.08 5.97
 4 -8 -22 9.96 8.44
 -1 -4 -31 1.73 6.46
 1 -6 -24 6.97 7.18
 5 -8 -12 7.02 6.11
 -2 -2 -33 -1.42 4.68
 4 -8 -16 42.04 10.47
 -1 -4 -32 -12.45 5.33
 2 -7 -18 4.68 5.83
 -3 1 -23 15.51 3.92
 -3 2 -20 19.41 3.09
 4 -3 4 253.78 8.36
 6 -8 -9 -1.25 4.14
 -1 -4 -33 10.96 8.35
 -2 -2 -34 16 7.8
 4 -8 -15 -4.67 4.92
 2 -7 -17 6 6.36
 3 -8 -24 2.09 7.83
 3 -7 -11 58.56 9.92
 -3 1 -22 7.71 3.18
 3 -5 -19 508.76 28.55
 6 -6 -8 276.32 18.36
 4 -4 0 1198.25 24.68
 2 -4 -8 1134.9 29.78
 2 -3 -2 218.7 9.89
 2 -7 -23 5.58 7.9
 1 -6 -20 -1.51 5.83
 1 -6 -15 57.87 10.15
 3 -8 -23 6.09 7.86
 -1 -3 -12 13.57 4.13
 -1 -4 -34 1.87 11.51
 -1 -4 -18 1.06 4.35
 1 -6 -17 70.98 11.36
 3 -7 -12 5.9 5.01
 2 -7 -16 31.75 8.89
 -2 -2 -17 2.9 3.15
 4 -7 -7 20.29 6.56
 1 -2 -2 48.77 4.14
 2 -2 2 3252.99 25.05
 1 -4 -19 108.84 12.85
 3 -4 -3 103.74 8.3
 3 -8 -22 -5.89 6.21
 -1 -4 -35 1.92 7.88
 3 -8 -20 -1.83 5.8
 1 -6 -14 2.36 4.08
 6 -8 -8 9.56 6.19
 5 -8 -10 1.29 4.45
 3 -7 -10 -1.14 4.42
 -2 4 -9 3.11 1.78
 -1 -1 -11 562.79 16.32
 1 -3 -7 1443.73 29.24
 4 -6 -18 147.54 16.76
 3 -2 5 27.84 2.03
 1 -4 -17 132.33 13.28
 -2 1 -12 207.67 7.22
 3 -5 -11 947.91 31.77
 4 -8 -14 19.84 7.49
 3 -8 -19 -3.55 6.63
 4 -8 -13 10.06 6.74
 2 -6 -9 9.58 4.79
 -1 -3 -13 28.67 5.46
 2 -7 -19 1.62 5.6
 5 -8 -11 -1.27 5.09
 0 -2 -3 0.87 1.53
 -2 -3 -26 -2.52 3.98
 -2 -3 -27 -1.31 4.33
 5 -5 3 13.81 3.28
 -2 -3 -25 27.87 7.55
 -2 -3 -28 6.78 6.2
 2 -5 -4 3.05 2.44
 5 -7 -4 4.42 4.58
 -2 -3 -24 2.33 3.85
 -2 -3 -29 -4.21 3.43
 -3 1 -20 0.41 1.91
 -3 2 -19 6.06 1.98
 -1 0 -6 212.05 6.2
 4 0 12 165.94 7.55
 2 -4 -7 98.74 8.87
 1 -4 -15 197.67 15.36
 3 -5 -9 1695.83 40.08
 0 -6 -27 5.64 7.98
 0 -6 -26 103.9 15.99
 0 -6 -28 104.72 16.45
 1 -4 -4 4.28 2.73
 0 -6 -25 22.93 9.66
 -2 -3 -30 1.45 5.96
 -2 -3 -23 5.58 4.73
 2 -7 -14 63.74 10.7
 2 -7 -15 2.77 4.59
 0 -6 -29 5.98 7.96
 -3 0 -24 2.71 3.24
 1 -7 -27 72.46 15.49
 1 -7 -26 -2.01 6.03
 1 -6 -16 12.85 6.29
 1 -7 -28 6.39 9.29
 1 -7 -25 19.48 9.74
 0 -4 -9 43.7 6.39
 0 -6 -30 28.69 10.64
 6 -8 -7 1.14 4.67
 4 -7 -6 70.25 9.41
 1 -7 -29 21.92 11.17
 -2 -3 -31 -1.49 5.15
 5 -8 -9 7.38 6.14
 4 -8 -12 41.36 9.83
 0 -6 -23 23.02 8.54
 1 -7 -24 -3.77 5.33
 -2 -3 -22 1.07 3.98
 6 -6 -6 200.67 14.91
 -2 0 -22 89.05 9.12
 3 -8 -21 -1.9 5.38
 -1 -4 -20 2.31 3.83
 3 -8 -18 3.42 7.05
 0 -6 -31 2.11 7.29
 1 -7 -23 14.6 7.74
 0 -6 -22 28.56 9.25
 -2 -3 -32 1.53 6.66
 0 -6 -32 8.64 8.63
 -2 -3 -21 12.23 4.98
 3 -8 -16 9.54 6.92
 0 -6 -21 4.59 6.12
 2 -7 -13 2.55 5.98
 1 -6 -12 -1.08 3.57
 -3 0 -22 30.34 5.31
 -2 0 -20 133.73 10.16
 0 -2 -7 60.72 5.63
 -2 0 -18 432.29 16.38
 -2 -3 -33 -1.58 6.28
 -1 -5 -27 50.27 11.48
 1 -7 -21 25.58 9.02
 -1 -5 -26 8.11 7.06
 -1 -5 -28 17.29 8.64
 -1 -5 -25 39.16 10.02
 -1 -5 -29 26.75 9.43
 4 -8 -11 20.05 6.5
 -1 -5 -24 12.07 6.74
 -1 -5 -30 12.83 7.76
 2 -6 -7 25.91 6.1
 1 -7 -20 9.86 7.53
 -2 -3 -34 1.62 6.24
 3 -8 -15 -1.53 5.72
 -1 -5 -23 4.37 5.44
 -1 -5 -31 -1.88 5.95
 5 -8 -8 -1.18 4.39
 4 -1 9 7.37 1.47
 2 -4 -6 101.11 8.77
 2 -3 -1 93.35 6.29
 -1 -2 -17 144.88 11.58
 -2 0 -28 95.53 11.11
 1 -3 -6 85.89 7.3
 1 -6 -13 59.76 9.54
 2 -8 -24 20.57 9.65
 0 -6 -19 -1.42 5.3
 -1 -5 -32 -1.94 6.11
 3 -7 -8 28.55 6.22
 2 -8 -23 1.99 6.31
 -1 -5 -22 4.2 5.78
 -1 -4 -14 6.93 3.87
 2 -7 -12 36.66 8.37
 2 -5 -3 41.32 5.76
 -2 -3 -35 -6.25 5.16
 5 -9 -15 38.45 10.68
 -2 -3 -19 4.63 4.24
 -1 -2 -8 3.44 2.23
 2 -8 -22 36.71 10.93
 -1 -5 -33 5.95 7.92
 0 -2 -8 1054.86 22.92
 6 -6 -4 197.33 14.07
 4 -1 10 396.03 7.52
 1 -3 -5 227.74 10.93
 1 0 4 61.52 2.61
 4 -7 -5 0.86 3.76
 3 -8 -17 1.65 6.59
 -1 -5 -20 9.07 5.8
 4 -5 2 24.04 4.15
 5 -9 -14 3.22 6.23
 -3 -1 -26 6.17 4.3
 -3 2 -18 10.9 2.16
 -2 1 -11 91.75 4.44
 3 0 10 96.36 5.32
 0 -2 -6 509.1 14.68
 3 -4 -1 170.16 9.56
 4 -6 -8 230.76 16.16
 0 -4 -26 140.21 16.65
 0 -4 -20 229.93 18.18
 2 -8 -20 108.54 16.08
 4 -9 -18 -1.85 6.11
 -1 -4 -16 13.44 5.08
 0 -6 -17 52.4 10.23
 1 -7 -22 3.53 7.69
 0 -6 -24 40.84 10.49
 3 -8 -13 -1.42 4.91
 6 -9 -11 1.44 5.37
 2 -8 -19 1.75 6.99
 5 -6 1 1.73 3.19
 0 -4 -7 37.96 5.8
 3 -7 -7 48.73 8.07
 -3 1 -18 11.02 2.79
 -1 -2 -13 143.71 10.19
 -2 0 -14 442.57 13.77
 4 -4 2 661.6 16.69
 3 -8 -14 1.39 5.02
 2 -8 -25 2.12 8.48
 4 -9 -17 -1.79 5.04
 1 -6 -10 0.98 3.54
 -1 -1 -6 22.63 2.86
 4 -8 -9 -1.22 5.16
 1 -7 -16 12.77 6.5
 2 -7 -11 3.52 4.54
 -2 -4 -28 118.08 15.11
 -2 -4 -27 2.93 5.47
 4 -7 -4 29.55 6.43
 -2 -4 -29 -4.69 4.93
 -2 -4 -26 74.98 12.23
 1 -4 -9 446.15 18.87
 1 -5 -19 217.95 18.6
 -2 -4 -30 17.72 7.87
 3 -8 -12 4.1 5.28
 -2 -4 -25 21.84 7.59
 5 -7 -2 11.01 5.14
 2 -7 -10 24.74 6.93
 6 -9 -10 35.35 8.04
 -2 -4 -31 4.97 6.82
 -2 -2 -13 12.65 3.72
 2 -8 -17 3.26 5.88
 4 -9 -16 5.18 7.1
 -2 -4 -24 15.78 6.83
 -3 -1 -22 9.53 3.94
 5 -9 -12 -2.99 5.39
 -2 -4 -32 3.41 7.21
 5 -8 -6 2.15 4.79
 0 -4 -28 169.86 18.79
 0 -4 -18 881.01 32.84
 2 -3 0 126.81 6.92
 2 1 8 234.95 8.93
 1 -5 -17 195.84 16.68
 5 -7 -11 195.27 17.52
 -2 3 -7 186.71 6.17
 0 -2 -5 29.96 3.79
 2 -8 -21 3.74 7.48
 0 -6 -15 76.16 10.88
 -2 -4 -23 20.25 7.15
 4 -9 -15 3.33 6.66
 1 -7 -18 -3.06 4.83
 -2 -4 -33 3.49 6.52
 4 -8 -8 86.34 11.53
 3 -7 -6 12.34 5.1
 5 -5 4 0.38 1.99
 -2 -4 -22 3.65 5.01
 -2 3 -9 -0.63 0.85
 -1 -2 -12 96.09 8.24
 -1 -3 -25 109.01 13.56
 2 -6 -18 137.67 15.77
 3 -3 3 92.69 5.19
 -1 -3 -27 277.82 21.2
 -2 -4 -34 -5.08 6.08
 2 -6 -5 3.13 3.13
 3 -8 -11 5.25 5.56
 1 -7 -14 3.94 5.09
 5 -9 -11 53.27 10.94
 4 -9 -14 51.44 11.69
 3 -9 -19 41.79 11.86
 1 -8 -26 2.16 7.17
 3 -9 -20 13.73 8.54
 -1 -5 -16 23.06 6.68
 1 -5 -5 11.35 3.71
 0 -2 -2 17.01 2.63
 -2 -4 -21 8.17 5.34
 2 -7 -9 -1.08 3.23
 -1 -3 -10 10.26 3.62
 2 -8 -15 10.63 7.44
 -3 0 -18 2.32 2.36
 -3 -2 -28 -3.36 3.87
 -1 -2 -15 198.67 12.48
 -2 4 -7 93.59 6.03
 -1 2 -2 47.36 3.24
 -1 -3 -19 893.78 30.57
 -1 -6 -28 9.49 8.48
 1 -7 -15 45.07 9.36
 -1 -6 -29 1.95 7.56
 -1 -6 -27 18.42 8.63
 1 -8 -24 2.04 7.07
 -1 -5 -21 31.02 8.42
 -1 -6 -30 -2.01 6.94
 -1 -6 -26 8.93 7.14
 -3 -2 -29 3.48 4.33
 -3 -2 -27 -5.39 3.04
 3 -9 -18 -5.51 6.36
 -1 -6 -31 2.06 6.5
 -3 -1 -20 9.27 3.68
 -3 -2 -30 7.2 5.34
 -3 -2 -26 23.84 6.54
 -1 -6 -25 29.39 9.62
 1 -8 -23 -1.98 6.25
 4 -7 -3 36.3 6.89
 -1 -6 -24 -3.35 5.79
 -3 -2 -25 -0.99 3.71
 5 -8 -5 19.43 6.12
 1 -7 -13 47.97 9.36
 5 -1 10 11.39 1.98
 -2 -1 -18 64.38 7.3
 4 -5 -1 60.06 6.72
 -1 -1 -9 3112.83 35.06
 5 -3 7 996.1 12.61
 1 -4 -7 639.66 21.13
 4 -9 -13 -1.55 5.99
 1 -8 -22 7.67 8.36
 -2 -2 -15 9.7 3.54
 6 -9 -9 1.33 5.12
 -1 -5 -18 -1.2 4.14
 -1 -5 -15 5.26 4.46
 -1 -3 -8 40.37 5.41
 1 -6 -8 4.49 3.91
 5 -9 -10 -1.38 5.35
 3 -9 -17 35.57 10.05
 -3 -2 -24 21.89 5.93
 -2 -3 -20 3.89 4.23
 -1 -2 -6 18.41 3.1
 1 -4 -2 16.96 3.68
 -1 -6 -22 -1.56 4.13
 1 1 5 208.86 7.24
 0 -4 -16 224.74 16.13
 -2 -1 -16 172 10.62
 -3 -2 -23 14.56 5.05
 1 -8 -20 7.17 7.61
 4 -9 -12 29.81 9.05
 -1 -6 -21 15.04 7.21
 2 -8 -13 2.82 5.63
 -2 -3 -14 11.59 4.22
 -2 1 -10 346.98 7.27
 3 -5 -3 968.35 25.59
 -1 -1 -7 1476.26 21.27
 -2 0 -12 48.54 4.46
 -1 -2 -10 46.44 5.54
 -1 3 -2 75.31 5.08
 3 -8 -10 1.26 5.04
 3 -8 -9 24.18 7.14
 1 -8 -19 3.47 7.15
 1 -8 -21 -1.86 6.16
 3 -7 -5 9.06 4.7
 1 -7 -12 27.85 7.36
 5 -9 -9 64.03 9.7
 1 -8 -25 -4.2 6.97
 3 -9 -16 -1.62 5.13
 2 -8 -14 109.44 13.5
 3 -9 -15 9.95 6.83
 -2 -5 -29 1.73 6.92
 -2 -5 -28 -1.68 5.57
 1 -5 -4 8.87 3.41
 4 -8 -6 44.83 8.59
 -2 -5 -30 -1.78 6.66
 -2 -5 -27 4.9 6.91
 2 -5 -1 31.95 4.93
 4 -4 5 1.04 1.56
 -3 2 -17 3.95 1.42
 5 -7 -7 225.59 16.46
 4 -7 -10 94.37 12.15
 -2 -2 -26 268.04 18.83
 -2 -1 -15 73.51 7.01
 2 -9 -21 6.04 7.79
 5 -8 -4 2.92 4.54
 1 -8 -18 3.36 5.81
 -2 -5 -31 5.49 6.33
 -2 -5 -26 -3.16 4.74
 4 -9 -11 -1.44 4.97
 -2 -5 -32 5.33 7.31
 -1 -6 -19 36.32 8.94
 -2 -5 -25 4.58 6.65
 -3 -1 -18 18.31 4.37
 -2 -4 -17 44.02 7.76
 -2 -5 -33 1.92 6.91
 2 -7 -7 13.79 5.12
 -2 -5 -24 1.48 5.52
 4 -6 1 7.4 3.64
 -2 4 -11 10.08 2.24
 -2 4 -8 1125.14 19.08
 -1 -5 -13 7.68 4.5
 0 -6 -13 -1.11 4.01
 3 -9 -14 4.8 6.78
 3 -7 -4 0.86 3.54
 3 -8 -8 9.28 5.91
 -3 -3 -29 17.25 7.48
 -3 -3 -28 1.28 5.28
 -2 -5 -23 -1.42 5.33
 -1 -6 -18 4.04 5.38
 -3 -3 -30 13.68 7.09
 0 -6 -11 25.48 6.6
 0 -4 -5 7.25 4.24
 5 -9 -8 8.91 6.34
 -3 -3 -27 58.33 10.28
 -3 -3 -31 -1.41 5.06
 -3 -3 -26 -1.2 4.47
 -2 -2 -28 289.87 20.21
 2 -3 1 99.78 5.76
 3 -4 1 146.59 8.11
 -1 -3 -21 136.77 13.44
 -3 -3 -32 -1.45 4.79
 2 -9 -20 13.65 8.5
 4 -9 -10 11.06 6.62
 -2 -5 -22 2.75 5.14
 2 -8 -11 18.24 7.48
 1 -8 -16 -3.12 4.69
 -3 -3 -25 3.46 4.75
 2 -9 -18 18.28 9.67
 3 -9 -13 7.72 6.54
 -3 -3 -33 -1.49 6.1
 -1 -6 -23 -1.62 5.6
 -1 -6 -17 67.28 10.98
 4 -8 -5 10.18 5.37
 1 -7 -10 16.73 6
 -3 -3 -24 -6.65 2.71
 -3 1 -16 22.36 2.96
 -3 0 -16 24.02 3.71
 -1 -2 -11 327.98 13.9
 2 -4 -2 691.71 18.86
 5 -1 11 164.37 5.87
 -2 -1 -14 190.81 10.32
 -1 -2 -9 389.13 14.05
 -1 -5 -14 4.01 4.01
 1 -8 -17 1.62 6.27
 -1 -6 -20 -2.9 4.81
 0 -8 -26 -2.14 7.41
 -1 -5 -12 42.18 7.67
 0 -8 -25 4.16 7.5
 2 -9 -17 7.08 7.51
 -1 -7 -29 23.33 10.6
 5 -8 -3 13.83 5.59
 -1 -7 -28 22.72 10.53
 1 -8 -15 -1.51 5.65
 -1 -7 -27 56.28 13.32
 -3 -3 -23 23.41 6.72
 1 -3 -2 73.94 5.76
 2 -6 -10 280.49 18
 -1 -7 -26 1.95 5.52
 -2 -5 -20 11.46 5.97
 5 -9 -7 64.63 10.32
 -1 -7 -25 20.87 8.69
 0 -8 -23 -1.96 6.18
 1 -5 -3 22.21 4.65
 -2 -3 -12 41.88 6.17
 3 -8 -7 5.56 4.58
 -3 -3 -22 -2.04 3.06
 -1 -7 -24 5.5 7.33
 1 -6 -6 13.11 3.45
 3 -7 -3 26.14 5.99
 3 -5 2 38.37 4.92
 1 -5 -11 274.72 16.96
 2 1 7 145.63 6.64
 0 -4 -10 1191.06 30.58
 -2 3 -8 134.16 5.07
 0 -8 -22 11.39 8.27
 2 -9 -19 -5.67 5.67
 -2 -5 -19 14.66 5.98
 -1 -7 -23 3.56 6.41
 1 -8 -14 -1.45 5.24
 -3 -2 -18 17.18 4.63
 4 -7 -1 14.73 4.87
 -2 -4 -19 3.22 4.67
 3 -9 -12 8.46 5.46
 0 -4 -4 11.07 3.29
 -3 -3 -21 0.98 4.02
 -1 -6 -15 64.55 10.14
 3 -9 -11 34.43 9.4
 4 -8 -4 41.74 7.62
 -3 -1 -16 28.69 4.66
 -2 -2 -18 1583.35 35.74
 4 -5 1 49.1 5.75
 4 -7 -8 139.47 13.36
 2 -9 -15 -1.65 4.37
 1 -9 -22 -2.07 6.19
 -2 -4 -14 5.95 3.98
 -2 -5 -18 16.42 6.2
 -2 -6 -29 1.9 6.31
 4 -9 -8 20.41 7.53
 -2 -6 -30 7.82 8.73
 2 -9 -16 6.47 6.46
 0 -6 -9 8.38 7.03
 2 -8 -9 10.83 6.69
 -2 -6 -28 18.54 8.68
 1 -9 -21 24.02 10.4
 -2 -6 -31 -2 6.33
 -1 -7 -21 41.62 10.66
 3 -8 -6 8.5 4.86
 -1 -4 -8 9.69 3.93
 -2 -6 -27 -5.41 5.4
 -3 -4 -29 7.5 6.52
 -3 -4 -30 -1.54 6.34
 -3 -4 -28 5.82 5.81
 -3 -4 -31 1.58 5.91
 2 -7 -5 1.8 3.24
 2 -4 -1 52.22 5.42
 -2 -1 -13 58.83 5.96
 3 -6 -5 112.57 10.37
 -1 -4 -17 113.78 11.86
 -3 1 -21 134.64 8.68
 -2 -6 -26 52.49 11.6
 -3 -3 -20 11.19 5.1
 -3 -4 -27 14.1 7.31
 -3 -4 -32 -3.25 4.86
 2 -9 -14 19.17 8.89
 0 -8 -19 1.73 6.22
 1 -9 -20 3.89 7.77
 -2 -3 -13 1.38 2.58
 -1 -6 -16 2.49 4.98
 -2 -6 -25 -1.7 5.62
 -3 -4 -26 2.73 5.45
 -3 -4 -33 5 7.23
 -1 -7 -20 17.73 8.22
 -1 -6 -14 3.44 4.59
 -3 -2 -17 3.41 3.19
 3 -9 -10 5.53 5.52
 -3 -4 -25 3.96 5.1
 -2 -3 -11 29.93 5.1
 3 -3 4 44.04 3.37
 3 -5 -1 2107.82 35.15
 -2 -2 -16 780.08 24
 2 -6 -8 225.01 15.26
 4 0 10 1201.89 18.25
 -1 -3 -11 1406.47 31.08
 1 1 4 42.13 3.12
 -1 3 -3 693.42 14.2
 0 -8 -24 -2.02 6.39
 -2 -6 -24 3.29 6.78
 0 -8 -21 9.21 8.63
 5 -9 -6 7 5.93
 1 -8 -13 4.2 5.05
 0 -8 -18 28.42 9.6
 1 -8 -12 -1.35 3.83
 -3 -4 -24 5.1 5.54
 2 -9 -13 1.55 7.08
 3 -7 -2 21.81 5.39
 3 -7 -9 134.11 13.52
 3 -4 2 72.64 5.54
 0 2 1 39.53 3.42
 4 -4 4 101.68 6
 2 0 6 423.52 8.12
 4 -3 6 163.48 5.29
 -2 -1 -12 229.88 10.44
 1 -3 -1 4081.94 38.08
 4 -9 -7 1.23 5.05
 1 -9 -18 -1.83 6.07
 -2 -6 -22 -1.54 5.97
 -3 -4 -23 -2.46 4.59
 4 -8 -3 5.56 4.62
 5 -9 -5 37.95 8.25
 1 -9 -19 69.83 13.86
 -2 -5 -16 3.26 4.47
 3 -8 -5 -1.02 4.21
 -3 1 -19 708.33 16.96
 5 -7 -3 214.87 14.36
 -1 -4 -19 110.67 12.32
 -2 -5 -21 22.47 7.47
 -2 -6 -21 20.89 7.75
 1 -9 -17 65.82 13.31
 -2 -2 -9 2.25 2.29
 -3 -3 -18 2.56 3.52
 0 -8 -20 1.78 6.42
 1 -8 -11 2.62 4.9
 -2 0 -10 927.48 15.59
 1 -6 -11 115.18 12.03
 2 -3 2 203.54 7.6
 0 -8 -16 3.14 5.44
 -1 -7 -22 8.62 7.51
 -1 -6 -13 78.55 11.06
 4 -10 -11 -16.18 5.29
 3 -10 -14 3.47 6.49
 -1 -5 -10 10.89 4.59
 -3 -4 -21 1.14 3.61
 -2 -5 -15 -3.14 3.31
 -1 -8 -26 2.14 7.09
 2 -8 -7 28.02 7.43
 4 -9 -6 50.84 9.87
 3 -6 1 28.02 4.88
 0 -6 -18 560.02 29.13
 3 0 8 136.11 5.61
 -3 -1 -27 235.63 16.35
 2 -4 0 1790.06 28.09
 0 -4 -8 2022.15 37.87
 -3 0 -20 81.78 7.54
 -2 -5 -17 1.13 4.37
 -1 -8 -25 -2.08 6.24
 0 -8 -17 1.62 6.47
 -3 -5 -30 -3.49 6.27
 -1 -7 -18 4.53 5.84
 -3 -5 -31 21.44 9.43
 -3 -5 -29 67.88 12.9
 0 -8 -15 12.17 7.29
 3 -9 -8 2.58 5.16
 -1 -7 -16 8.48 6.48
 -3 -5 -32 1.83 6.82
 -3 -5 -28 4.96 7.38
 2 -9 -11 -1.45 5.62
 -3 -4 -20 28.64 7.3
 2 -5 1 23.17 4.03
 -3 -2 -15 7.47 3.23
 1 -7 -17 185.6 18.04
 1 -2 1 780.26 12.26
 1 -7 -19 160.13 17.72
 1 -4 -3 845.85 21.3
 2 -9 -12 17.03 7.77
 3 -10 -13 5.05 6.07
 -1 -8 -23 -1.97 6.83
 1 -9 -15 18.42 8.37
 3 -8 -4 2.95 4.5
 -3 -5 -26 7.79 6.96
 4 -10 -10 43.67 9.97
 -2 -7 -28 -4.12 6.17
 -2 -7 -27 4.01 8.26
 -3 -5 -25 110.26 14.54
 -1 -8 -22 1.91 7.41
 1 -7 -6 17.18 5.48
 -3 0 -14 4.64 1.96
 -3 -1 -14 6.95 2.74
 5 -4 7 24.65 2.54
 4 -8 -10 106.59 13.05
 -2 -7 -26 -11.72 4.36
 0 -8 -14 10.31 6.25
 -1 -7 -15 56.04 10.32
 -1 -6 -12 -1.07 3.7
 1 -9 -16 26.11 6.73
 2 -10 -16 14.97 8.57
 -3 -5 -24 1.46 5.47
 2 -7 -3 4.99 3.89
 -2 -7 -25 5.68 7.8
 -1 -8 -21 3.71 6.68
 1 -9 -14 8.09 6.67
 3 -10 -12 3.26 6.5
 2 -9 -10 29.43 8.28
 -2 -6 -23 1.59 5.74
 4 -9 -5 1.08 3.87
 4 -6 3 13.96 3.65
 3 -9 -7 36.1 8.7
 -1 -5 -19 236.59 18.55
 -2 -1 -11 96.99 6.68
 -1 -3 -9 3604.39 46.55
 -2 -7 -24 9.2 8.43
 -3 -5 -23 62.14 10.93
 -2 -6 -17 2.6 4.86
 -1 -4 -6 14.27 3.99
 4 -10 -9 -2.9 5.22
 -2 -7 -23 3.57 7.36
 2 -10 -15 -1.81 6.78
 -2 -5 -13 21.27 5.96
 -3 -5 -22 10.93 6.54
 -2 1 -9 24.12 1.87
 0 -6 -20 253.03 21.21
 -2 4 -10 810.62 15.39
 -1 -4 -15 206.17 14.81
 -2 -6 -20 53.46 10.71
 1 -8 -9 1.22 4.57
 1 -9 -13 28.24 9.01
 -1 -8 -19 -3.49 5.52
 -1 -6 -10 4.95 4.85
 -4 -2 -26 80.77 10.35
 2 -5 -2 54.05 6.21
 2 -8 -18 179.15 19.19
 -1 -8 -24 10.13 7.58
 1 -7 -5 46.8 7.67
 3 -8 -3 -0.94 3.77
 -3 -4 -17 61.6 9.06
 1 -8 -8 -1.18 4.42
 0 -8 -12 2.75 5.67
 -1 -7 -13 57.35 10.11
 -1 -8 -18 1.69 5.87
 2 -8 -5 1.04 4.41
 4 -8 -1 11.86 4.92
 -1 -7 -14 3.95 6.04
 2 -9 -9 2.71 5.59
 3 -9 -6 6.01 5.75
 4 -10 -8 70.17 11.63
 -4 -2 -25 -0.94 3.37
 -3 -6 -30 -9.73 5.49
 4 -9 -4 75.39 10.45
 2 -4 3 18.4 3.03
 -2 4 -13 0.79 1.24
 2 1 6 711.03 13.85
 -1 -2 -7 434.61 13.55
 2 -8 -16 152.73 17.24
 -1 -8 -20 5.4 6.49
 -2 -6 -19 23.76 7.78
 0 -8 -13 2.84 8.99
 1 -9 -12 8.64 6.59
 -3 -6 -29 1.9 7.82
 -3 -6 -28 7.41 7.4
 -3 -5 -20 25.52 7.75
 -2 -7 -20 14.69 6.92
 -2 -5 -12 13.99 5.27
 -2 -5 -14 -1.01 3.63
 3 -10 -10 -1.53 5.29
 -2 -6 -15 2.43 4.55
 -4 -3 -29 14 6.83
 3 -6 2 17.91 4.09
 -3 -6 -27 -5.42 5.41
 2 -10 -13 -1.71 6.4
 -3 -4 -22 10.66 5.92
 -4 -3 -28 -1.24 4.77
 -4 -2 -24 11.73 4.84
 -3 -6 -26 7.03 7.23
 -4 -1 -23 21.16 5.21
 4 -5 5 22.8 3.39
 -3 -1 -21 143.84 11.05
 0 -6 -16 346.12 22.23
 5 -4 6 69.4 4.44
 -1 0 -4 66.21 2.62
 4 -6 0 385.67 16.06
 0 -6 -14 104.36 12.7
 0 -4 -6 151.07 10.01
 2 -10 -14 3.33 6.86
 2 -9 -8 32.89 8.41
 -4 -3 -27 3.6 4.63
 -2 -3 -9 0.57 2.35
 -2 -7 -19 1.58 5.25
 1 -10 -17 1.96 7.05
 -3 -6 -25 -5.12 5.12
 -3 -4 -16 19.78 5.88
 0 -8 -11 41.39 9.25
 -1 -7 -12 19.75 7.2
 -4 -3 -26 1.16 4.63
 0 -6 -5 40.85 6.23
 -4 -2 -23 0.87 3.57
 2 -3 4 1.01 1.12
 -3 1 -14 7.66 1.72
 -2 -4 -20 149.92 14.31
 -1 3 -4 52.66 4.04
 -2 -2 -12 792.39 21.45
 3 -4 3 93.93 5.93
 1 -6 -9 186.99 14.37
 -3 1 -17 918.15 17.03
 5 -7 -1 343.41 17.06
 3 -5 1 2143.91 32.8
 -3 -6 -24 -1.66 5.74
 4 -10 -7 6.43 6.01
 -2 -7 -22 31.22 10.4
 -1 -8 -16 -1.6 4.52
 1 -8 -7 9.15 5.83
 2 -10 -12 3.32 5.75
 -2 -6 -14 -1.18 4.55
 -4 -3 -25 10.11 5.37
 3 -10 -9 7.42 6.95
 3 -8 -2 1.82 4.44
 1 -10 -16 13.32 9.12
 -2 -6 -16 42.71 9.06
 1 -7 -4 9.76 4.69
 -2 -5 -11 48.57 7.73
 -3 -5 -18 1.19 4.92
 -3 -1 -19 728.21 22.19
 3 -9 -5 10.46 5.56
 -3 -4 -19 36.03 7.78
 -2 -8 -25 4.21 7.58
 4 -9 -3 9.48 5.85
 -1 -9 -22 -2.11 6.68
 -4 -3 -24 6.51 4.96
 -3 -6 -22 1.56 6.05
 2 -9 -7 -2.55 4.93
 -4 -4 -31 -4.66 5.36
 -4 -4 -30 13.66 7.56
 -1 -8 -15 3.1 6.76
 -4 -4 -32 3.18 5.71
 -4 -4 -29 1.48 5.31
 1 -9 -10 10.04 6.41
 -2 -7 -17 8.94 6.66
 -4 0 -22 9.9 3.36
 -2 -1 -10 342.97 11.6
 -1 -1 -5 239.85 7.68
 -1 -8 -17 -1.65 4.94
 1 -10 -15 3.7 6.92
 -2 -7 -21 1.68 7.14
 -1 -9 -21 18.53 10.08
 -4 -4 -28 70.53 12.01
 -1 -7 -11 268.25 17.35
 -4 -3 -23 2.1 4.31
 -2 -8 -23 2 7.47
 -2 -6 -13 13.65 6.02
 2 -10 -11 24.45 6.65
 -4 -4 -27 -1.4 5.22
 -3 -4 -18 -1.02 3.21
 -3 -6 -21 9.11 6.78
 -4 -1 -21 45.45 6.44
 0 -8 -10 12.25 6
 3 -5 4 3.5 2.45
 3 -10 -8 -2.88 5.38
 4 -10 -6 44.71 9.54
 4 -6 4 35.42 4.83
 2 -7 -1 10.75 3.98
 4 -5 3 47.39 5.18
 2 -4 1 47.99 4.91
 -2 -4 -18 658.41 27.15
 0 -6 -12 322.32 19.84
 -2 -2 -14 93.28 8.26
 -1 -9 -20 6.02 9.19
 1 -8 -6 -1.05 3.78
 -4 -4 -26 65.23 11.26
 -2 -8 -22 35.01 11
 -1 -6 -8 3.7 3.93
 -1 -8 -14 -1.51 4.99
 1 -10 -14 3.6 7.2
 -2 -7 -16 10.12 6.3
 -4 -3 -22 9.1 5.14
 2 -6 1 18.95 4.34
 -3 -6 -20 22.07 8.19
 3 -9 -4 12.37 5.72
 -4 -4 -25 -7.91 3.48
 -3 -1 -12 13.25 3.01
 -3 -7 -28 -4.14 5.47
 -1 -5 -17 245.33 18.08
 0 2 0 4455.08 32.08
 1 -6 -7 189.98 13.55
 2 -8 -12 181.51 17.02
 4 -7 -2 124.02 11.03
 -1 -3 -7 1357.5 27.02
 2 -2 4 318.1 5.93
 -2 -4 -16 156.3 13.26
 -1 -4 -9 411.69 17.42
 -2 -7 -18 10.76 7.21
 -2 -8 -21 7.57 7.8
 -3 -4 -14 1.75 3.6
 0 -8 -9 -1.26 4.7
 2 -10 -10 6.28 7.18
 -1 -7 -10 23.19 6.96
 -3 -7 -27 22.25 9.48
 2 -9 -6 13.6 6.41
 -3 -5 -16 8.92 5.68
 2 -8 -3 23.37 6.67
 -4 -4 -24 25.55 8.16
 -3 -7 -26 3.95 7.89
 3 -8 -1 28.02 6.65
 4 -9 -2 36.51 7.76
 1 1 3 563.27 10.3
 3 -1 7 1358.11 10.63
 -3 -1 -17 1019.88 24.63
 2 -7 -6 75.41 9.7
 2 -3 3 69.41 4.27
 0 -6 -10 1157.27 34.9
 1 -4 -1 750.37 18.69
 3 -3 5 234.35 6.54
 -1 -2 -5 983.68 18.83
 -2 -1 -9 30.17 3.67
 1 -7 -9 535.52 25.01
 -2 -2 -10 3459.16 42.26
 2 -5 0 120.61 8.37
 -1 -1 -4 45.47 3.27
 -1 2 -4 68.91 3.39
 1 -6 -5 155.2 11.71
 -1 3 -5 220.42 7.75
 0 -2 -1 38.77 3.34
 4 -6 2 197.54 11.04
 2 -4 2 659.98 15.76
 4 -5 4 107.02 6.9
 -1 -5 -11 251.15 15.82
 -2 -2 -11 91.34 7.4
 3 -4 4 33.23 3.57
 -1 -7 -19 182.5 18.52
 -3 -3 -19 132.17 11.9
 2 1 5 21.19 2.74
 1 -3 1 4076.17 34.94
 -2 -4 -15 78.59 9.49
 2 -8 -8 403.92 22.87
 0 -6 -8 1255.27 35.17
 1 -5 -2 92.2 7.99
 4 -7 0 213.26 13.18
 -3 -1 -15 196.26 10.47
 1 -2 2 43.75 2.91
 -3 -2 -16 96.97 8.79
 -2 4 -12 117.55 6.05
 -1 -4 -7 590.81 19.91
 1 -7 -7 241.54 16.64
 -1 -7 -17 141.71 16
 -2 3 -10 54.47 3.24
 -3 1 -15 181.04 6.82
 0 -4 -3 84.03 7.13
 -2 0 -8 729.19 11.96
 -1 -5 -9 802.25 26.43
 -2 -1 -8 256.33 9.19
 0 -6 -7 102.7 10.24
 -3 -5 -27 131.63 16.65
 -1 -3 -5 209.13 10.18
 3 -5 3 915.85 20.09
 4 -8 -2 80 9.71
 3 -7 -1 153.6 11.74
 -2 -6 -18 178.23 17.02
 -1 -6 -11 114.26 11.82
 0 2 -1 39.1 3.14
 -3 2 -16 64.2 3
 1 -5 -1 794.95 21.64
 0 -6 -6 524.26 21.7
 -3 -2 -14 47.4 6.06
 -2 -3 -10 58.52 6.54
 4 0 8 1373.96 19.25
 4 -4 6 200.87 7
 0 -4 -2 1196.75 24.89
 -1 3 -6 84.78 4.96
 2 -7 -2 71.66 8.49
 -3 -1 -13 97.73 7.15
 4 -1 8 592.94 9.46
 -1 -3 -4 35.24 4.54
 -3 -5 -19 570.29 28.02
 1 -4 1 750.53 17.8
 5 -1 9 435.05 9.71
 1 -9 -11 113.77 14.69
 -1 -4 -5 615.81 19.56
 -3 -2 -13 85.64 7.56
 2 -5 2 41.27 5.04
 -2 -3 -8 156.48 9.93
 -1 -1 -3 616.85 11.17
 -4 -1 -22 61.62 7.54
 2 -8 -4 201.43 15.42
 1 -3 2 62.94 4.47
 0 -2 0 4416.8 31.81
 -2 -1 -7 153.63 6.94
 4 -8 0 168.8 12.74
 3 -4 5 58.87 4.39
 -1 -2 -3 383.19 11.28
 4 -3 7 85.81 3.05
 -2 -2 -8 4557.18 45.04
 2 1 4 810.22 14.45
 0 -6 -4 285.31 15.7
 -3 -2 -12 100.63 8.01
 1 -9 -9 215.94 18.57
 0 -4 -1 39.9 5.14
 -3 -5 -21 147.91 15.66
 1 -7 -3 158.74 12.51
 -2 -5 -10 71.24 8.77
 -4 -1 -20 69.67 7.44
 -4 -3 -21 82.92 10.39
 -2 -2 -7 0.41 1.95
 -2 3 -11 25.85 2.44
 -1 -9 -19 66.36 14.07
 -2 -8 -24 22.56 10.04
 -3 -4 -15 37.21 6.96
 -3 -6 -23 11.28 7.2
 -3 -5 -17 589.42 27.45
 -2 -6 -12 22.02 6.96
 -3 -3 -13 135.63 10.57
 -4 -1 -26 31.49 8.25
 -10 1 -15 -1.93 7.23
 -8 0 -10 -1.26 6.06
 -5 -1 -10 14.34 5.04
 -5 -1 -24 -2.71 4.88
 -2 -1 -27 -0.96 4.17
 -1 -1 -8 -0.3 1.48
 -10 1 -13 9.06 8.87
 -8 0 -24 3.96 8.86
 -6 -1 -17 35.58 8.59
 -6 -1 -18 27.95 8.33
 -6 -1 -16 43.8 9.09
 -1 -1 -26 1.54 3.84
 -10 1 -12 1.75 8.21
 -5 -1 -25 11.19 7.4
 -10 2 -2 12.02 6.45
 -4 -1 -7 397.08 16.26
 -7 0 -4 16.18 6.01
 -9 1 -4 3.44 5.72
 -3 -1 -28 3.49 5.44
 -6 -1 -20 27.2 8.38
 -8 0 -26 4.17 9.32
 -10 1 -11 6.77 7.56
 -6 -1 -21 67.46 11.59
 -10 1 -17 2.05 9.4
 -6 -1 -13 41.28 8.47
 -8 0 -8 -2.34 5.23
 -5 -1 -26 12.98 6.91
 -11 2 -8 3.42 8.52
 -6 -1 -22 33.37 9.73
 -4 -1 -28 44.24 10.02
 -3 -1 -29 98.32 12.72
 -6 1 5 21.43 4.23
 -10 2 -1 -5.72 3.78
 -10 1 -9 -1.57 6.85
 -6 -1 -24 15.43 8.73
 -2 -1 -29 24.61 7.09
 -4 -1 -29 16.56 7.92
 -2 -1 -28 8.94 5.6
 -9 0 -18 1.87 6.98
 -9 2 3 47.54 7.79
 -4 -1 -27 -3.9 4.5
 -5 -1 -28 1.53 6.3
 -6 -1 -25 22.25 8.99
 -6 -1 -23 7.48 7.18
 -10 1 -8 10.6 7.25
 -3 -1 -30 -1.24 5.08
 -9 0 -14 3.29 7.36
 -11 2 -6 -1.58 5.88
 -9 0 -22 29.25 11.25
 -8 0 -6 1.08 4.69
 -4 -1 -30 4.26 6.65
 -9 1 -2 2.09 5.11
 -2 -1 -30 6.35 6.06
 -5 -1 -29 28.23 9.53
 -7 -1 -17 107.92 14.36
 -7 -1 -19 103.24 14.43
 -10 1 -7 17.44 8.94
 -7 -1 -16 1.36 5.07
 -7 -1 -20 1.54 6.73
 -6 -1 -9 7.21 4.32
 -11 2 -5 1.51 6.01
 -7 -1 -21 62.12 12.54
 -6 -1 -27 -6.71 5.81
 -7 2 8 35.25 4.75
 -1 -1 -28 -1.66 3.88
 -9 0 -20 43.52 12.66
 -1 -1 -29 80.56 9.92
 -5 -1 -27 68.33 12.5
 -7 -1 -14 5.06 5.93
 -7 -1 -22 -1.64 7.34
 -5 -1 -30 -1.61 6.23
 -6 -1 -15 63.9 10.21
 -3 -1 -31 3.8 6.07
 -6 -1 -28 1.72 6.45
 -9 0 -10 8.56 6.83
 -2 -1 -31 9.79 5.74
 -7 -1 -24 10.41 8.32
 -8 1 0 9.92 4.88
 -4 -1 -31 -1.46 5.81
 -7 -1 -12 3.52 5.75
 -8 1 2 14.78 5.05
 -3 -1 -32 6.5 6.08
 -7 -1 -25 26.76 10.4
 -6 -1 -29 38.85 11.16
 -4 -1 -32 8.94 7.29
 -10 1 -5 4.01 6.8
 -8 0 -4 -0.99 4.18
 -7 -1 -23 37.19 11.08
 -3 -1 -4 15.36 3.21
 -10 1 -14 1.87 7.24
 1 -1 -18 2.81 1.89
 -6 -1 -19 40.76 9.93
 -5 -1 -5 10.23 3.99
 -2 -1 -32 7.82 6.3
 -5 -1 -31 3.3 7.36
 -6 -1 -26 1.63 6.73
 -2 3 14 6.93 1.94
 -11 2 -3 6.88 6.86
 -5 -1 -32 6.74 7.71
 -7 -1 -10 7.61 5.64
 1 -1 -20 5.34 2.56
 -7 -1 -27 35.66 11.56
 -3 -1 -33 10.67 6.65
 -4 -1 -33 18.29 8.73
 1 -1 -16 2.66 1.63
 -10 1 -4 5.11 6.62
 -10 0 -18 34.98 11.99
 -8 -1 -19 -1.68 6.73
 -7 -1 -28 -5.77 7.69
 -6 -1 -31 11.1 8.86
 -8 -1 -20 6.94 7.95
 -8 -1 -17 17.41 8.95
 -8 -1 -21 10.72 9.62
 -8 -1 -16 -1.53 5.94
 -11 1 -10 -1.79 7.35
 -5 -1 -33 5.17 7.7
 -9 0 -16 8.78 8.04
 -8 -1 -23 -5.67 6.81
 1 -1 -22 -1.6 1.59
 -7 -1 -29 21.69 9.65
 1 -1 -15 18.95 2.7
 -11 2 -2 3.93 6.78
 -3 -1 -34 4.09 7.06
 -8 -1 -14 -2.86 5.9
 -6 -1 -32 3.78 8.22
 -6 -1 -30 1.81 7.46
 -8 -1 -24 -3.87 6.98
 -11 1 -9 -1.72 6.64
 0 2 9 4.58 1.8
 -10 1 -3 8.54 5.96
 -8 -1 -13 2.77 6.64
 -9 0 -6 -1.22 5.58
 -10 1 -10 13.06 8.78
 -8 -1 -25 17.88 9.93
 -7 -1 -15 104.75 13.03
 1 -1 -23 3.36 2.37
 1 -1 -21 11.72 3.02
 -8 -1 -12 8.02 6.41
 -11 1 -8 -3.31 6.81
 -7 -1 -26 3.67 8.59
 -6 -1 -5 26.42 5.69
 -4 -1 -35 4.77 6.91
 -8 0 -2 -0.9 4.01
 -7 1 4 7.88 3.64
 -11 2 -7 6.57 8.03
 -4 -2 -19 7.8 4.68
 -8 -1 -22 -12.86 5.2
 1 -1 -14 10.56 2.04
 -4 -2 -17 4.51 3.93
 -4 -2 -21 -3.15 4.06
 -3 -2 -19 3.31 3.61
 -3 -2 -20 25.85 6.03
 -8 1 1 34.46 6.58
 -3 -2 -17 4.57 3.73
 -3 -2 -21 0.89 3.57
 -9 0 -12 32.23 10.06
 -7 -1 -18 13.04 7.53
 -8 -1 -26 -10.19 6.44
 -10 1 -6 6.98 7.11
 -11 1 -7 1.59 6.72
 4 1 -9 11.18 2.41
 -10 0 -10 126.93 16.39
 -4 -2 -23 -1.12 4.34
 -5 -2 -19 1.13 4.23
 -5 -2 -20 49.16 9.65
 -4 -2 -15 6.67 4.25
 -10 2 0 1.08 4.71
 -5 -2 -21 10.9 5.93
 -3 -2 -23 19.24 5.85
 -8 -1 -10 2.49 5.12
 -4 -2 -24 22.05 7.6
 -5 -2 -16 77.24 10.26
 -4 -1 -34 6.24 7.46
 -5 -2 -23 16.81 7.08
 -3 -2 -24 22.94 6.68
 -7 -1 -6 2.77 4.8
 -9 -1 -19 26.29 10.45
 -9 -1 -20 -5.8 6.96
 -5 -2 -15 8.82 5.18
 -9 -1 -21 57.46 14.01
 -5 -2 -24 6.66 6.78
 -9 -1 -17 38.87 11.31
 -9 0 -4 -3.36 4.61
 -8 -1 -9 1.2 5.35
 -9 -1 -23 45.95 13.53
 -9 -1 -16 1.71 7.85
 -3 -2 -25 -2.06 3.56
 -4 -2 -13 -1.54 3.07
 -2 -2 -21 26.18 5.83
 -11 2 -4 2.88 5.74
 -5 -1 -4 3.05 3.17
 -9 -1 -15 59.81 12.32
 1 -1 -13 11.22 1.96
 -6 -2 -20 26.82 8.37
 -6 -2 -19 1.3 5.95
 -10 1 -1 3.32 5.74
 -9 1 2 0.84 3.94
 -6 -2 -18 77.88 11.92
 -4 -2 -22 3.25 4.84
 -4 -2 -26 77.82 11.64
 -6 -2 -22 5.71 6.7
 -2 -2 -23 2.43 3.96
 -5 -2 -26 1.42 6.63
 -3 -2 -22 -3.71 2.93
 -11 1 -5 35.11 9.56
 -3 3 14 2.73 1.26
 -4 -2 -27 -1.27 6.1
 -3 -2 -26 17.05 6.65
 -6 -2 -23 -4.42 5.51
 -6 -2 -16 49.32 9.32
 -8 -1 -8 8.07 5.53
 -6 -2 -24 6.07 7.27
 -9 -1 -13 63.9 12.46
 -5 -2 -18 -1.09 4.37
 -5 -2 -27 -8.74 4.37
 -6 -2 -15 -2.27 4.39
 -3 -2 -27 -1.1 5.04
 -2 -2 -15 2.35 2.69
 -5 -2 -25 -1.37 5.31
 -3 -1 -2 8.19 2.66
 -5 -2 -22 12.52 7.51
 -4 -2 -28 103.73 13.63
 -7 -1 -8 5.02 5.12
 -7 1 6 2.92 2.78
 -8 -1 -15 28.19 10.17
 -5 -1 -2 2.78 2.88
 -10 0 -16 77.62 15.39
 -9 -1 -22 4.07 8.14
 -9 -1 -12 1.51 6.74
 -2 -2 -25 -0.87 3.9
 -5 -2 -28 -1.5 5.6
 -6 -2 -26 17.68 8.8
 -9 0 -8 -1.32 6.34
 -3 -2 -28 -3.41 4.68
 -8 0 0 7.33 4.67
 3 1 -4 12.77 2.26
 -11 1 -4 -1.4 5.93
 -4 -2 -14 11.22 4.39
 -3 -2 -18 4.76 3.88
 -6 -2 -13 3.17 4.73
 -10 1 0 4.22 5.36
 -9 -1 -11 86.05 13.67
 -5 -2 -11 20.17 5.64
 -2 -2 -22 22.59 5.55
 -8 -1 -18 3.27 6.32
 -6 -2 -27 -3.3 7
 -7 -2 -20 36.64 9.89
 -7 -2 -19 19.25 8.11
 -7 -2 -18 -2.87 5.17
 -7 -2 -22 16.2 8.1
 -6 -2 -25 -3.12 5.84
 -7 -2 -23 -3.33 5.77
 -2 -2 -13 15.11 3.85
 -6 -2 -28 10.18 7.58
 -6 -2 -21 -6.92 4.79
 -4 -2 -30 19.46 7.97
 -6 -2 -12 31.64 7.71
 -9 0 -2 26.73 7.61
 -7 -2 -24 8.57 8.57
 -2 -2 -27 7.5 5.21
 -7 -2 -16 24.24 8.52
 -5 -2 -30 11.07 8.51
 -8 -1 -6 7.49 5.66
 -11 1 -3 33.6 8.98
 -7 -2 -15 26.07 7.6
 1 -1 -12 5.24 1.44
 -10 -1 -18 -4.05 7.57
 -1 -2 -20 43.05 6.03
 -3 -2 -30 -1.21 5.65
 -7 -2 -26 14.48 9.4
 -4 -2 -25 1.2 5.08
 -1 -2 -21 54.73 6.74
 -5 0 4 33.06 4.08
 -10 -1 -17 1.97 8.11
 -6 -2 -11 -2.95 3.81
 -4 -2 -31 -7.13 4.27
 -11 0 -10 -5.26 5.25
 -3 -2 -10 25.82 4.66
 -9 -1 -9 61.27 11.3
 -5 -2 -14 9.42 4.98
 -1 -2 -18 6.05 3.06
 -5 -2 -31 -1.62 6.48
 -10 -1 -16 11.47 9.36
 -7 -2 -27 7.43 8.09
 -6 -2 -30 5.35 7.77
 -10 1 -2 1.16 5.31
 -10 -1 -15 -3.71 6.43
 -5 -2 -17 1.05 4.34
 -5 -2 -9 3.11 3.89
 -4 -2 -29 1.35 5.72
 -3 -2 -31 -1.24 5.4
 -8 -1 -11 51.51 10.54
 -8 -1 -5 8.24 5.35
 -2 -2 -29 3 4.89
 -4 -2 -32 1.46 6.02
 -7 -2 -25 -1.76 6.1
 -5 -2 -32 -1.66 7.23
 -9 -1 -8 1.31 5.25
 -6 -2 -31 1.83 7.3
 -5 -2 -29 -6.16 5.33
 -8 -2 -20 129.27 17.15
 -1 -2 -16 3.02 2.8
 -5 1 8 12.3 2.4
 -8 -2 -22 100.26 15.89
 -8 -2 -19 8.37 7.67
 -7 -2 -21 6.29 7.38
 -7 -2 -12 70.77 10.87
 -8 -2 -23 7.49 8.78
 -8 -2 -18 108.93 15.68
 -3 -2 -29 2.34 4.82
 -10 -1 -13 -1.75 7.8
 -1 -2 -25 31.17 6.3
 -11 1 -6 1.53 5.9
 -5 2 11 15.81 1.91
 -7 -2 -29 -1.95 7.79
 -3 -2 -9 18.18 4.08
 -3 -2 -32 1.27 5.39
 -8 -2 -25 13.81 8.82
 -2 3 13 4.98 1.78
 -6 -2 -9 -1.83 2.74
 -10 -1 -12 10.13 8.43
 -7 -2 -11 63.74 10.49
 -8 -2 -26 34.32 11.94
 -9 -1 -14 -1.61 6.23
 -6 -2 -29 -1.74 7.17
 -8 -1 -7 64.43 10.17
 -8 -2 -15 1.48 6.79
 -8 -1 -4 -0.99 3.83
 -6 -2 -14 20.82 6.57
 -9 -1 -18 -1.82 6.05
 -7 -1 -2 3.91 4.13
 -4 -2 -33 -3 5.39
 -7 -2 -17 26.42 8.46
 -2 -2 -31 2.12 5.07
 -1 -2 -27 25.72 5.92
 -5 -2 -33 -1.7 7
 -6 -2 -17 -1.21 4.55
 -11 1 -1 20.83 7.32
 -4 -2 -34 6.13 7.79
 -1 -2 -14 8.24 3.03
 -2 -2 -30 34.05 7.76
 -9 -1 -6 -1.22 5.46
 -8 -2 -24 44.23 13.32
 -3 -2 -33 1.23 5.36
 -1 -2 -28 -2.42 4.69
 -10 0 -8 110.48 15
 -5 -2 -13 50.8 8.26
 -7 -2 -28 -3.81 8.29
 -11 0 -6 4.54 7.25
 -8 -2 -21 8.87 7.93
 -3 -2 -34 13.35 7.76
 -9 -2 -22 10.15 9.3
 -9 -2 -19 -1.87 6.21
 -10 -1 -9 -3.06 6.11
 -9 -2 -18 9.11 8.54
 -7 -1 -4 7.66 4.73
 -6 -2 -7 8.49 4.57
 -6 -1 -14 103.35 11.99
 -3 -1 -6 60.87 5.8
 -9 -2 -21 3.95 7.66
 -8 -2 -11 5.21 6.11
 -9 -2 -16 13.75 8.42
 -7 -2 -8 34.92 7.88
 -2 -2 -9 0.45 2.51
 -10 -1 -8 10.36 7.53
 -9 -2 -15 11.7 8.84
 -9 -1 -10 4.23 7.32
 -2 0 2 22.4 2.03
 -7 1 3 279.34 13.65
 -2 -1 -6 697.48 16.18
 -10 1 1 3.01 5.29
 -7 -2 -13 13.42 6.57
 -7 0 4 14.71 4.15
 -9 -2 -14 1.62 5.85
 -8 -1 -2 15.55 5.63
 -8 -2 -17 6.31 7.4
 -4 -2 -7 7.28 3.64
 -1 -2 -26 -2.26 3.44
 -9 -1 -4 -1.14 5.07
 -6 2 11 1.24 1.53
 -1 -1 -27 368.99 18.61
 -6 -1 -12 98.75 11.24
 -3 -1 -27 327.35 20.77
 -4 -1 -6 556.01 18.45
 -4 0 2 1171.4 20.39
 -1 -1 -7 1296.21 19.36
 -7 -2 -10 43.99 8.59
 -7 -2 -7 66.43 9.66
 -5 -3 -22 -1.27 4.41
 -5 -3 -23 73.57 11.96
 -10 -1 -14 3.6 7.2
 0 -2 -21 8.05 3.18
 4 1 -13 22 2.78
 -6 -1 -10 144.78 12.71
 -6 0 0 1444 30.07
 -2 -1 -5 26.22 3.64
 -7 -1 -13 145.17 14.74
 -9 1 -1 111.21 12.05
 -3 -1 -5 283.84 11.5
 -6 -1 -7 166.17 12.75
 2 1 1 341.05 9.37
 -1 -1 -6 27.61 3.01
 1 -1 -19 756.35 16.66
 -9 -2 -20 1.93 8.39
 -11 0 -8 4.9 8.32
 -9 -2 -12 12.21 7.62
 -4 -3 -22 25.51 7.1
 -9 -1 -7 96.25 12.84
 -6 -3 -22 1.45 5.81
 -6 -3 -21 11.28 7.19
 -5 -3 -25 105.94 14.41
 -5 -3 -18 3.37 4.63
 -4 -3 -23 -1.15 4.99
 -6 -3 -24 3.08 6.34
 -4 -3 -19 59.25 9.14
 -5 -3 -26 4.3 6.08
 -10 -1 -11 8.17 8.16
 0 -2 -19 4.14 2.64
 0 -2 -24 17.03 4.16
 -6 -3 -25 52.18 11.82
 -11 1 -2 1.29 5.87
 -4 -3 -25 8.53 6.78
 -10 -1 -6 8.28 6.75
 -6 -3 -18 30.91 8.44
 -4 -3 -18 5.82 4.65
 1 -1 -17 894.49 16.78
 -4 -1 -4 609.59 18.2
 -6 1 6 258.51 10.82
 -7 -1 -9 294.98 18.73
 -6 -1 -11 151.68 13.31
 -6 -1 -6 255.17 15.14
 -5 1 7 165.67 7.3
 -9 -2 -11 22.18 8.36
 -6 -3 -26 14.62 7.95
 -11 -1 -10 1.76 8.03
 -10 -2 -17 -3.95 7.11
 -4 -3 -26 1.26 5.17
 -4 -2 -5 -0.56 2.25
 -6 -3 -17 44.95 9.34
 -6 -2 -5 -0.79 3.35
 0 -2 -25 19.44 4.7
 -4 -3 -17 5.65 4.51
 -8 -1 -1 47.43 7.84
 -8 0 2 2.21 3.75
 -10 -2 -16 9.64 8.83
 -7 -3 -22 11.54 7.91
 -7 -3 -21 27.26 9.49
 -7 -3 -20 -1.56 5.62
 -7 -3 -24 -3.48 5.5
 -10 0 -14 151.38 19.2
 -2 -1 -4 840.49 16.6
 -4 -1 -5 74.14 6.99
 -6 -1 -8 135.36 11.78
 -6 -3 -28 1.72 7.07
 -7 -3 -25 16.08 8.93
 -3 -3 -22 -0.96 3.83
 -9 -2 -10 2.88 6.89
 -3 -3 -21 3.71 4.24
 -10 -2 -15 7.49 7.94
 -3 -3 -23 32.73 7.35
 -5 -3 -29 84.31 13.86
 -11 -1 -9 13.65 9.17
 -7 -3 -18 8.83 7.21
 0 -2 -17 20.95 3.79
 -8 -2 -13 4.17 5.9
 -7 -3 -26 -3.67 7.33
 -8 -1 -3 68.45 9.3
 -6 -3 -15 80.06 11.35
 -10 -1 -5 -8.02 5.5
 -8 -2 -7 10.32 6.78
 -6 -3 -29 -1.76 7.86
 -5 -3 -28 10.65 7.44
 -3 -3 -25 -1.06 4.23
 -7 -3 -17 34.28 9.37
 -4 -3 -15 38.65 7.13
 -10 -2 -14 10.92 8.72
 -5 -3 -14 13.84 5.41
 -7 1 5 204.22 11.09
 -9 1 -3 141.38 14.13
 3 1 -3 797.16 15.11
 -2 2 11 77.96 3.49
 -4 -1 -3 312.41 12.93
 -5 -3 -24 6.77 6.9
 0 -2 -23 16.94 4.15
 -5 -3 -30 -11.21 4.52
 -4 -3 -29 45.29 10.25
 -4 -3 -28 2.67 6.25
 -3 -3 -18 -0.83 2.88
 -3 -3 -26 -1.09 5.45
 -6 -3 -27 -1.67 6.69
 -6 -3 -14 -1.14 4.55
 -7 -3 -28 -3.83 6.64
 -4 -3 -24 7.09 5.28
 -7 -3 -16 -4.14 5.17
 -6 -3 -30 -1.8 7.82
 -7 -2 -5 68.39 9.1
 -6 -3 -20 6.84 6.12
 -9 -2 -17 1.77 6.62
 -11 0 -2 12.99 7.55
 -6 -2 -6 62.24 8.23
 -9 -1 -2 6.31 5.65
 -11 -1 -8 -1.64 7.69
 -10 -2 -13 -7.05 6.82
 -6 -3 -23 -1.5 5.98
 -7 -2 -9 82.81 10.72
 -6 -2 -4 44.86 7.05
 -3 -3 -27 56.12 10.08
 -4 -3 -30 2.81 5.78
 -3 -1 -3 867.9 18.68
 -4 -2 -20 171.04 14.52
 -4 -2 -16 142.29 12.39
 -6 0 2 949.07 23.32
 -5 -1 -3 77.41 7.4
 -8 -3 -22 -1.84 7.38
 -10 -1 -10 9.49 7.9
 -8 -3 -21 14.37 9.33
 -4 -3 -16 40.93 7.33
 -8 -3 -24 1.94 8.46
 -8 -3 -20 1.75 6.99
 -8 -3 -25 -1.99 7.95
 -6 -3 -13 3.3 4.92
 -10 -1 -4 3.85 5.87
 -4 -2 -4 18.46 4.17
 -8 -3 -18 -1.65 6.19
 -3 -2 -5 31.75 4.65
 -7 -3 -14 3.9 5.67
 -5 -3 -32 -6.69 6.02
 -9 -2 -8 16.13 7.36
 -1 2 10 55.64 3.74
 -7 0 -2 107.45 10.18
 -7 -1 -11 292.95 19.62
 -4 -1 -2 875.83 20.66
 -2 -2 -16 739.94 22.39
 -7 -3 -27 22.55 10.28
 -5 -3 -16 11.62 5.59
 -4 -3 -20 16.62 6.23
 -11 -1 -7 23.83 9.51
 -8 -3 -17 11.26 7.19
 -3 -3 -29 19.03 7.41
 -7 -3 -23 3.39 7.19
 -3 -3 -24 -4.1 3.96
 -10 -2 -11 -1.65 5.96
 -3 -3 -20 8.05 4.38
 -3 -3 -15 18.56 4.98
 -5 -3 -20 3.59 5.49
 -5 -1 2 2.31 2.44
 -8 -3 -16 1.56 6.24
 -7 -2 -4 25.8 6.29
 -7 -3 -13 26.43 7.55
 -4 -3 -32 -4.41 5.49
 -2 -1 -3 70.45 4.91
 -7 -1 -5 234.03 15.54
 -5 0 2 428.67 14.17
 2 1 0 799.98 13.74
 -2 -2 -24 74.09 9.09
 -6 1 7 163.92 8.36
 -3 -2 -12 96.97 8.63
 -5 -2 -12 139.73 12.16
 -3 -3 -30 4.88 5.83
 -5 -3 -27 119.47 15.45
 -2 -3 -22 -0.81 2.92
 -8 -2 -5 15.98 6.38
 -2 -3 -23 9.23 5.1
 -4 -3 -12 55.79 7.7
 -9 -2 -7 29.85 8.7
 -2 -3 -21 9.38 4.34
 -2 -3 -24 -0.87 3.36
 -10 -1 -7 12.86 8.2
 -6 -2 -3 1.46 3.35
 -10 -2 -10 -3.21 6.99
 -6 -3 -11 73.16 10.09
 -6 -3 -16 27.95 7.68
 -4 -3 -33 -1.5 6.54
 -6 1 9 2.62 1.84
 4 1 -10 437.23 11.2
 -10 0 -6 202.3 18.25
 -4 0 4 132.82 6.5
 -4 -2 -18 433.19 21.38
 -9 1 3 130.69 11.39
 -11 0 -4 -4.21 6.1
 -9 -3 -21 7.99 8.93
 -4 -3 -27 2.6 5.94
 -3 -3 -31 1.25 5.85
 -9 -3 -20 1.95 8.03
 -5 -3 -31 19.61 9.08
 -8 -3 -14 5.89 6.24
 -9 -2 -13 18.88 8.32
 -2 -3 -19 2.18 3.97
 -6 -3 -19 3.98 6.77
 -7 -2 -6 46.9 7.89
 -2 -3 -26 -1.86 3.34
 -8 -1 1 34.63 6.68
 -2 -3 -20 10.55 4.45
 -2 -2 -28 299.49 18.49
 -10 0 -12 151.66 18.26
 -2 -2 -12 738.51 20.32
 -4 1 8 631.38 10.27
 -5 -1 -1 554.52 17.98
 -1 -2 -17 146.87 9.49
 -8 -3 -23 3.78 8.46
 -4 -3 -31 15.84 7.6
 -7 -3 -11 65.03 10.37
 -8 -3 -13 17.14 7.82
 -8 -2 -9 7.33 6.46
 -9 -3 -17 7.19 7.62
 -6 -3 -10 62.81 9.08
 -9 -2 -6 21.33 7.09
 -5 -3 -10 12.88 5
 -11 -1 -5 45.75 11.11
 -9 -3 -16 -1.75 6.54
 -10 -1 -2 1.19 5.16
 -9 0 4 1.54 3.76
 -7 -1 -3 260.49 15.54
 -1 -2 -19 64.85 6.99
 -9 -2 -9 16.66 7.97
 -3 -3 -28 4.62 5.53
 -3 -3 -33 5.24 6.91
 -9 0 2 30.79 7.13
 -7 -3 -15 22.79 7.93
 -7 -3 -10 3.44 4.99
 -8 -1 0 12.64 4.91
 -2 -3 -25 17.97 6.34
 -2 -3 -29 3.05 5.16
 -8 -3 -19 -8.51 6.13
 -7 -3 -19 48.47 10.71
 -6 -3 -9 6.75 4.62
 -4 -3 -10 18.27 5.01
 -1 -1 -4 46.51 3.4
 4 1 -11 106.94 5.67
 -10 0 -4 267.91 20.13
 -7 -1 -7 255.99 16.8
 -3 -3 -16 2.32 3.62
 -3 -3 -32 3.84 6.25
 -9 -3 -14 1.65 5.95
 -2 -2 -7 1.65 2.14
 -11 -1 -4 1.42 7.36
 -2 -3 -30 -3.13 3.45
 -5 -3 -12 0.92 3.8
 0 -2 -13 18.48 3.24
 -7 1 8 3.31 2.88
 -10 -2 -7 5.82 7.41
 -7 -3 -9 75.52 10.53
 -1 -1 -5 247.33 7.81
 -3 0 4 100.09 4.62
 -8 -2 -3 -0.99 4.85
 -9 -3 -13 25.7 9.36
 -10 -1 -1 5.7 6.43
 -8 -3 -10 -1.3 4.87
 -8 -1 2 6.16 4.28
 -1 -2 -8 4.05 2.16
 -9 1 1 106.29 11.12
 -1 -2 -15 189.37 10.21
 -9 -3 -12 1.56 6.03
 -6 -3 -12 26.6 7.29
 -9 -2 -4 1.17 4.67
 -2 -3 -14 6.66 3.2
 -10 -2 -12 13.68 8.88
 -10 -2 -6 15.47 8.19
 -8 -3 -15 6.06 6.78
 -2 -2 -5 0.75 2.08
 -5 -2 -8 98.54 9.76
 -2 -2 -26 305.2 18
 -6 2 10 170.89 7.19
 -8 -3 -9 -2.53 4.89
 -10 -3 -15 -7.55 5.96
 -7 -2 -3 40.31 7.17
 -9 -3 -19 15.17 10.03
 -11 -1 -6 -4.59 5.91
 -6 -4 -23 1.53 6.1
 -6 -4 -24 14.11 7.51
 -2 -3 -28 1.97 4.61
 -6 -4 -22 34.19 9.74
 -6 -4 -25 -3.22 4.82
 -4 -2 -3 0.52 2.55
 -1 -3 -24 2.89 3.81
 -10 -3 -14 -9.16 5.49
 -5 -2 -1 18.33 4.28
 0 -2 -12 21.55 3.26
 2 -1 -17 15.87 2.06
 -6 0 4 726.95 19.25
 -7 1 7 273.49 11.67
 -8 -3 -12 11.09 7.07
 -5 -4 -23 4.05 5.56
 -5 -4 -24 16.65 7.72
 -6 -4 -20 74.62 12.67
 -7 -4 -23 18.87 9.07
 -7 -4 -24 -1.76 6.58
 -5 -4 -25 5.7 6.68
 -6 -4 -27 3.38 7.16
 -5 -4 -21 -3.83 3.83
 -10 -1 0 3.27 5.85
 -11 -2 -8 -1.66 6.41
 -1 -3 -26 3.09 3.92
 -7 -4 -26 7.38 8.25
 -6 -4 -19 -2.74 4.33
 -9 -3 -10 -1.47 6.39
 -10 -2 -9 -1.55 5.59
 -7 -3 -7 61.28 9.57
 -9 -2 -3 38.31 8.19
 -5 -4 -20 18.62 7.34
 -7 -3 -12 3.66 5.46
 -6 -4 -28 24.22 10.08
 -7 -4 -20 15.87 7.94
 -10 -3 -13 -5.35 6.66
 -5 -4 -27 4.5 7.5
 -11 -1 -2 7.87 7.51
 -2 -3 -13 2.34 2.8
 -5 -4 -19 20.5 6.92
 -4 1 9 9.11 1.44
 -2 -2 -14 88.99 7.84
 -8 -2 -14 212.43 19.25
 -3 -2 -11 50.17 6.15
 3 1 -5 272.24 8.55
 -6 -2 -8 158.59 12.79
 -2 -2 -10 3489.75 41.99
 -3 -2 -8 183.59 10.5
 0 2 8 881.88 15.12
 -4 -1 0 1115.1 22.06
 -7 -4 -19 26.28 9.4
 -5 -4 -28 1.54 5.95
 -10 -1 -3 14.8 8.16
 -8 -4 -23 5.73 8.95
 -6 -4 -17 1.29 5.33
 -8 -4 -22 35.41 12.08
 -8 -1 3 45.43 7.2
 -10 -3 -12 -1.73 7.92
 -9 -1 2 7.08 5.22
 -4 -4 -23 3.55 5.29
 -4 -4 -24 15.83 6.77
 -11 -2 -7 1.6 7.34
 -9 -3 -9 31.25 8.98
 -4 -4 -25 1.25 5
 -6 -3 -6 26.97 6.15
 -1 -3 -18 1.17 3.09
 -1 2 8 1.56 1.23
 3 1 -8 13.38 2.29
 1 -1 -11 503.09 9.2
 -2 -2 -11 105.23 7.87
 -7 -4 -22 1.67 6.89
 -7 -4 -17 11.69 7.45
 -8 -4 -20 30.16 10.19
 -4 -4 -21 11.17 5.9
 -5 -4 -17 19.3 6.9
 -2 -3 -12 36.03 5.31
 -6 -4 -16 61.57 10.44
 -8 -3 -7 16.58 6.8
 -8 -4 -19 8.65 9.15
 -9 -3 -18 -7.38 5.84
 -4 -4 -27 6.61 6.33
 -10 -2 -4 24.9 8.58
 -7 -3 -6 -2.01 4.26
 -9 -2 -5 33.94 8.64
 -8 -2 -1 12.85 5.72
 -9 -3 -15 27.18 10.33
 -7 -4 -16 25.61 8.3
 -5 -3 -6 10.44 4.47
 -8 -4 -18 30.34 10.25
 -5 -4 -31 -4.94 5.92
 -4 -4 -28 94.89 13.33
 1 -2 -22 18.12 3.42
 -5 -4 -16 52.93 9.16
 -4 -2 -1 37.36 5.11
 -8 -2 -12 248.98 20.05
 2 1 -1 361.86 9.01
 -10 0 -2 222.9 17.6
 -6 -4 -26 19.79 9.17
 -6 -4 -15 -3.66 4.57
 -5 -4 -30 9.66 7.87
 -11 -1 -1 10.07 6.75
 -5 -4 -26 5.85 6.86
 -7 -3 -8 -1.07 4.3
 -4 -4 -29 1.39 5.88
 -7 -4 -15 52.52 10.88
 -11 -2 -6 4.65 7.58
 -8 -3 -11 36.3 9.12
 -5 -4 -15 5.35 5.13
 0 -2 -11 21.18 3.04
 -1 -2 -13 149.05 8.68
 4 1 -12 352.43 9.81
 -9 -1 -5 162.38 15.28
 -5 -2 -10 78.42 9.18
 -7 -1 -1 458.25 19.4
 -7 -4 -25 7.21 8.05
 -5 -4 -18 1.17 4.53
 -10 -3 -10 1.63 6.32
 -8 -4 -16 49.53 11.18
 -10 -2 -8 7.53 7.05
 -4 -4 -17 -0.99 3.83
 -8 -3 -6 11.48 6.18
 -5 -1 4 4.53 2.4
 -4 -4 -19 12.63 5.66
 -2 -3 -11 29.34 4.7
 -9 -4 -19 30.75 11.69
 -1 -3 -16 27.75 4.92
 -5 -4 -22 -1.31 4.91
 -6 -4 -18 83.92 12.13
 -10 -2 -3 1.26 5.78
 -4 -4 -31 -1.45 6.15
 -7 -3 -5 36.99 7.41
 -8 -4 -15 4.67 6.22
 -3 -3 -8 0.58 2.39
 -3 -2 -7 64.9 6.33
 -1 -2 -12 84.34 6.54
 -3 -1 -1 4021.12 37.69
 -4 -1 -1 137.62 8.37
 -5 -3 -21 181.64 16.52
 -5 -3 -19 499.91 25.43
 -4 -4 -26 87.46 12.97
 -5 -3 -8 12.01 4.8
 -9 -4 -18 3.75 8.38
 -9 -3 -7 50.85 9.91
 -4 -4 -22 24.14 7.35
 -3 -4 -24 1.06 4.61
 -6 -4 -13 1.15 5.4
 -3 -4 -25 5.46 5.66
 -6 -4 -21 1.45 5.41
 -10 -3 -9 1.58 6.9
 -7 -4 -13 92.82 13.01
 -3 -4 -26 4.49 5.01
 -4 -4 -32 -1.48 6.62
 -9 -4 -17 10.96 8.57
 -3 -4 -21 0.97 4.22
 -8 -4 -14 56.02 11.53
 -1 2 9 340.99 8.44
 0 -2 -22 91.33 7.78
 -4 -3 -21 103.06 11.8
 -6 -2 -10 189.95 14.49
 0 -2 -20 109.3 8.04
 -1 -1 -3 576.57 10.76
 -6 -4 -29 8.85 8.29
 -3 -4 -20 47.93 8.29
 -3 -1 2 4.7 2.12
 -5 -4 -13 -1.01 3.9
 -9 -4 -16 5.35 7.77
 -3 -4 -28 2.36 5.53
 -8 -3 -5 -1.11 4.45
 -7 -4 -18 -3 6.01
 -10 -1 2 13.97 6.21
 -5 -4 -29 -1.57 5.44
 -8 -3 -8 2.45 4.73
 -7 -4 -12 29.26 8.81
 -3 -4 -19 30.98 6.93
 -3 -4 -29 -1.21 4.68
 -10 -3 -8 3.08 7.38
 -9 -3 -6 1.3 5.8
 -6 -3 -4 26.09 5.82
 -5 -1 1 542.47 16.98
 -7 -4 -21 24.44 9.22
 -3 -4 -22 -4 3.6
 -9 -4 -15 17.38 9.03
 -11 -2 -4 -4.35 5.97
 -4 -4 -14 59.58 8.66
 -9 -3 -11 45.4 10.37
 -5 -4 -12 45.03 8.36
 1 -2 -18 2.56 2.16
 -8 -4 -12 64.6 11.75
 -3 -3 -7 9.54 3.32
 -7 -4 -11 55.7 9.98
 -5 -3 -17 541.28 25.76
 -2 -2 -8 4589.85 45.76
 -8 -2 -8 310.69 20.65
 -1 -2 -11 329.62 11.86
 -3 -2 -6 173.64 9.77
 -2 -1 -1 373.74 9.89
 -10 -2 -5 2.71 6.06
 -11 -1 -3 19.12 8.17
 -3 -4 -31 2.54 6.21
 -3 -4 -27 10.36 5.97
 -10 -1 1 9.39 6.33
 -3 -4 -17 53.97 8.07
 -1 -2 -6 17.92 2.88
 -1 -3 -14 -0.51 2.02
 -9 -2 -2 21.74 7.67
 -4 -4 -30 7.1 7.09
 -5 -3 -4 4.88 3.82
 -10 -3 -11 5.04 7.13
 -4 -4 -13 9.64 4.8
 -9 -3 -5 60.47 10.6
 -6 -1 5 26.3 4.5
 0 -2 -18 552.25 16.35
 -4 -1 1 140.17 8.06
 -6 -1 1 108.33 8.94
 -10 0 0 188.65 15.5
 3 1 -6 56.35 4
 -5 -3 -15 358.64 20.38
 -8 -4 -17 1.64 7.33
 -5 -4 -14 4.15 4.64
 -3 -4 -32 1.3 5.64
 -8 -4 -11 9.79 6.99
 -8 -2 1 2.56 5.1
 -8 -4 -21 -5.46 6.3
 -3 -4 -16 26.58 6.04
 -6 -4 -14 32.01 7.95
 -11 -2 -3 1.4 6.25
 -4 -4 -15 0.93 3.6
 -2 -2 -3 0.34 1.83
 -9 -4 -12 4.82 7.54
 -7 -3 -3 48.46 8.12
 -6 1 8 127.96 7.11
 -8 -2 -16 139.26 16.62
 -2 -1 -2 428.23 11
 -3 -3 -19 131.3 11.83
 -10 -1 3 16.23 6.16
 -10 -3 -6 -10.17 3.55
 -1 -3 -13 22.45 4.33
 -3 -4 -23 1.03 4.48
 -9 -3 -8 1.38 5.84
 -2 -4 -24 13.7 5.39
 -5 -4 -10 37.91 7.45
 -2 -4 -25 28.19 6.83
 -8 -1 5 7.96 4.02
 -1 1 6 17.82 1.35
 0 2 7 62.88 4.28
 0 -2 -16 39.81 4.53
 -4 -3 -14 113.25 10.65
 -7 -4 -14 1.35 5.86
 -3 -4 -18 -1.77 3.64
 -7 -4 -9 36.35 8.37
 -9 -4 -11 37.6 9.9
 -8 -3 -3 22 6.94
 -5 -2 1 19.09 4.01
 -2 -4 -22 4.3 4.03
 -6 -4 -9 1.03 4.25
 -5 -4 -11 10.47 5.12
 -6 -3 -5 28.62 6.18
 -2 -4 -21 -1.67 3.12
 -10 -4 -13 1.83 7.1
 -5 -1 5 7.41 2.64
 -6 -4 -11 3.27 4.62
 -11 -2 -2 -4.07 5.06
 -9 -2 1 27.34 7.09
 -3 -4 -14 3.91 3.91
 -5 1 10 9.63 1.87
 -3 3 12 14.88 2.04
 -8 -2 -10 282.84 20.55
 -5 -3 -13 438.13 21.29
 -1 -2 -10 57.53 5.26
 -3 -3 -17 83.28 9.19
 -3 -4 -30 18.63 7.53
 -8 -4 -9 1.33 5.31
 -3 -4 -15 41.87 6.87
 -8 -1 4 9.75 4.05
 -10 -3 -5 -5.65 5.09
 -7 -5 -23 46.1 11.89
 -2 -4 -29 -1.05 4.55
 -6 -5 -25 1.67 6.86
 -7 -5 -22 -1.73 7.14
 -6 -5 -26 -11.93 4.81
 -6 -5 -23 12.71 7.78
 -10 -2 0 -2.28 4.69
 -6 -5 -27 -5.23 5.5
 -6 -5 -22 1.55 6.39
 -7 -5 -21 49.08 12.43
 -10 -4 -12 37.55 11.98
 -7 -3 -2 0.89 3.97
 -5 -4 -9 60.34 8.64
 1 -2 -16 3.13 1.99
 -7 -4 -8 18.3 7.14
 -6 -5 -21 30.28 9.33
 -2 -3 -9 0.51 2.32
 -1 -3 -12 21.25 4.11
 4 1 -14 187.26 7.03
 -6 -1 0 210.49 12.15
 -4 -2 -6 118.84 9.2
 2 -1 -21 31.44 3.27
 -2 2 10 3326.52 20.95
 -6 -1 2 257.11 12.67
 -9 -1 -1 103.91 11.7
 0 -2 -15 53.82 5.15
 -9 -4 -14 -3.39 6.33
 -9 -2 -1 23.03 7.24
 -7 -3 -4 0.94 4.11
 -7 -4 -10 25.29 8.17
 -8 -4 -13 -1.47 5.32
 -8 -5 -21 -1.88 6.79
 -9 -3 -3 59.45 9.86
 -3 -4 -13 9.88 4.23
 -8 -4 -8 73.81 11.58
 -5 -5 -25 -1.49 6.31
 -8 -5 -20 3.68 7.81
 -2 -4 -27 0.99 4.2
 -10 -2 -2 1.22 5.72
 -5 -5 -23 1.42 6.01
 -8 -3 -2 4.08 5.29
 -6 -5 -19 12.98 7.9
 -10 -4 -11 -1.75 7.8
 -9 -4 -9 61.15 11.74
 -5 -5 -27 23.39 8.67
 0 -2 -9 7.22 2.05
 1 -1 -8 0.19 0.71
 -5 -3 -11 1061.93 31.95
 2 -1 -20 52.59 4.01
 -5 0 6 139.18 7.15
 -3 -1 1 3946.71 35.3
 -5 1 9 455.13 10.08
 -11 -2 -5 1.5 6.7
 -5 -5 -22 -2.77 5.17
 -7 -5 -18 -4.73 6.5
 -8 -5 -19 1.8 7.84
 -5 -5 -21 1.35 5.56
 -6 -5 -18 9.85 7.18
 -5 -5 -29 4.89 6.9
 -8 -5 -18 1.76 8.05
 -7 -5 -17 109.29 15.16
 -7 -4 -7 97.01 12.16
 -2 -4 -17 45.07 6.84
 -5 -4 -8 42.99 7.49
 -7 -1 6 3.8 3.34
 -6 0 6 740.9 18.2
 -3 3 13 137.89 5.2
 -2 3 12 37.32 3.36
 -10 0 2 203.63 15.39
 -1 -2 -9 375.13 12.02
 0 -2 -14 521.07 14.22
 -10 -3 -7 5.98 6.68
 -2 -4 -19 1.57 3.42
 -10 -4 -10 45.93 11.4
 -6 -5 -17 -1.37 5.66
 -5 -5 -19 25.66 7.91
 -8 -5 -17 8.59 7.68
 -3 -3 -6 27.19 4.74
 -9 -4 -8 5.82 6.97
 -8 -4 -7 7.57 6.31
 -8 -4 -10 80.31 12.55
 -10 -2 1 3.3 5.15
 -7 -2 3 45.69 6.67
 -9 -3 -2 -1.16 5.29
 -5 -5 -18 -1.25 4.51
 -2 2 9 0.49 1.05
 -4 -3 -11 217.53 13.7
 -4 -1 2 832.39 18.18
 -2 -2 -6 825.46 18.55
 -8 -3 -4 28.07 7.85
 -6 -5 -20 -1.48 5.53
 -4 -4 -9 -1.57 3.03
 -9 -4 -13 11.55 8.25
 -4 -5 -25 25.14 8.35
 -7 -5 -15 95.37 13.92
 -4 -5 -26 5.42 6.35
 -2 -4 -23 16.84 5.6
 -4 -5 -23 13.85 6.77
 -4 -5 -27 -1.39 5.71
 -4 -5 -22 14.73 6.6
 -8 -2 3 8.73 4.94
 -8 -5 -15 6.55 6.95
 -6 -5 -15 -2.61 5.06
 3 1 -10 2.31 1.72
 2 -1 -19 40.83 3.38
 -8 -2 -4 457.55 23.04
 -5 -5 -28 -6.38 5.04
 -7 -5 -24 7.25 8.31
 -7 -5 -20 -4.96 4.67
 -9 -4 -7 52.43 10.6
 -6 -5 -24 1.63 5.86
 -4 -5 -29 -1.45 5.97
 -7 -5 -14 4.3 6.41
 -4 -5 -21 5.98 5.61
 -9 -1 4 8.06 4.88
 -9 -5 -16 -1.86 8.12
 -4 -4 -11 28.14 6.14
 -5 -5 -16 -2.38 4.29
 -4 -5 -30 -1.48 6.28
 -8 -5 -14 -1.6 6
 -6 -5 -14 -1.28 4.6
 -9 -1 -3 153 14.43
 -3 -2 -4 48.69 5.4
 3 1 -7 1484.72 18.96
 4 1 -15 132.28 5.94
 -5 -2 -2 226.71 12.53
 -4 -3 -13 86.48 9.37
 -10 -2 -1 -2.36 5.52
 -10 -4 -8 37.24 10.85
 -11 -3 -4 4.56 7.58
 -4 -5 -19 4.55 4.69
 -9 -5 -15 38.25 11.51
 -4 -5 -31 -6.05 5.65
 -5 -5 -24 2.91 6.96
 -9 -4 -10 1.53 7
 -9 -3 -1 55.04 9.65
 -5 -5 -15 2.32 5.19
 -10 -3 -2 -2.59 5.01
 -8 -5 -13 -1.57 6.26
 -4 -5 -18 -3.33 3.32
 -9 -2 3 38.21 7.64
 -2 -1 0 796.47 13.78
 -7 1 9 285.89 10.97
 -4 0 6 331.29 9.22
 2 -1 -18 54.55 3.58
 -9 -5 -14 -5.34 6.16
 -9 -3 -4 -3.67 4.57
 -1 -4 -25 37.76 6.94
 -6 -3 -1 84.68 8.49
 -1 -4 -24 3.12 3.73
 -1 -4 -26 3.3 3.95
 -8 -4 -5 -2.4 5.37
 -4 -5 -28 -4.26 4.7
 -2 -1 2 428.36 9.39
 -10 -4 -7 7.9 8.05
 -11 -2 -1 1.31 5.99
 -10 -3 -4 5.49 6.43
 -8 -3 0 4.82 4.81
 -5 -2 3 33.82 5.02
 -5 -5 -14 4.54 5.07
 -6 -4 -5 -0.93 3.36
 -11 -2 1 8.57 6.68
 -5 -1 6 1.11 1.92
 -1 -4 -22 -1.47 3.12
 1 -2 -14 5.57 1.91
 -8 -2 -6 380.04 21.8
 -4 -2 -2 616.78 18.53
 4 1 -16 171.45 6.59
 -5 -3 -9 1538.28 36.81
 -5 -5 -20 1.32 4.36
 -6 -5 -16 -2.68 5.19
 -9 -5 -13 48.76 11.81
 -11 -3 -3 103.45 14.37
 -7 -5 -19 116.3 16.31
 -5 -5 -17 10.98 6.1
 -6 -4 -7 2.94 4.59
 -3 -5 -26 4.8 5.74
 -3 -5 -24 5.71 5.1
 -3 -4 -11 54.55 7.1
 -5 -4 -7 38.45 6.94
 -3 -5 -23 53.45 9.37
 -6 -3 -7 163.82 13.22
 -1 -3 -25 112.23 10.76
 -5 -3 -7 1178.17 31.18
 -7 -2 -1 122.07 10.88
 1 -1 -9 2894.25 18.73
 -7 -5 -16 -1.5 5.82
 -9 -4 -5 24.29 7.98
 -4 -2 1 30.23 4.62
 -4 -5 -24 9.04 6.18
 -3 -5 -22 1.09 4.73
 -8 -5 -11 10.5 6.87
 -10 -3 -1 -5.04 4.53
 -10 -4 -6 55.57 11.43
 -7 -4 -4 3.11 4.97
 -7 -4 -6 33.69 7.68
 -4 -5 -20 -1.17 4.52
 -9 -2 2 21.68 6.71
 -8 -4 -4 81.03 11.5
 -4 -3 -2 107.21 7.86
 -6 -5 -11 85.84 11.98
 -6 -2 4 43.64 5.82
 -1 -3 -10 7.52 3.19
 -4 -5 -15 70.1 9.88
 -1 -3 -27 302.69 16.99
 -6 -3 -8 106.22 11.18
 -1 -3 -19 872.75 23.97
 -7 0 6 112.24 8.32
 0 2 6 477.67 10.69
 2 1 -3 64.28 3.78
 -6 -5 -13 28.66 7.88
 -4 -5 -17 43.29 8.92
 -3 -5 -30 2.63 5.86
 -2 -3 -6 2.2 2.41
 -10 -4 -9 3.32 7.95
 -5 -4 -5 -2.45 2.58
 -3 -5 -20 15.51 6.28
 -10 -2 3 5.14 5.42
 -3 -1 4 9.83 2.07
 -8 -5 -16 -1.68 6.05
 -5 -5 -12 5.41 4.84
 -11 -3 -2 5.75 7.98
 -7 -5 -10 -1.31 5.85
 -3 -5 -31 20.09 7.9
 -4 -4 -7 20.83 5.15
 -8 -5 -10 4.4 6.21
 -9 -2 4 8.8 5.55
 -5 -1 3 85.27 6.75
 -3 -2 -3 126.09 8.01
 -4 -1 3 288.31 10.54
 -3 -3 -9 411.57 16.53
 -4 -4 -20 153.93 14.33
 4 1 -17 96.49 5.08
 -8 -3 -1 24.75 6.7
 -8 -3 1 26.25 6.62
 -9 -4 -4 2.64 6.45
 -4 -5 -14 47.25 8.16
 -8 -4 -6 87.43 11.93
 -6 -5 -10 11.66 6.28
 -10 -3 -3 2.67 5.32
 -3 -5 -29 83.42 12.21
 -3 -5 -18 -0.98 4.28
 -9 -5 -10 -6.53 5.88
 1 -2 -21 57.71 5.36
 -6 -1 3 191.2 10.75
 -5 -5 -11 10.59 5.6
 -8 -5 -12 -3.06 5.73
 -7 -6 -22 -7.34 5.19
 -8 -5 -9 -1.43 4.97
 -7 -6 -21 3.59 7.83
 -6 -6 -25 -3.53 5.57
 -9 -3 1 43.61 8.69
 -6 -6 -24 29.38 10.36
 -6 -6 -23 10.15 8.11
 -2 0 4 1275.58 11.6
 -3 -2 -2 235.64 10.35
 1 -2 -20 40.28 4.43
 -7 -6 -20 10.56 8.44
 -11 -3 -1 65.6 11.89
 -9 -5 -9 43.17 10.72
 -10 -4 -4 95.42 13.98
 -9 -4 -3 67.09 11.52
 -6 -6 -21 -1.63 6.89
 -3 -5 -25 93.65 12.03
 -7 -6 -19 3.45 7.91
 -8 -2 5 7.4 4.84
 -5 -5 -10 -1.04 4.14
 -6 -6 -20 106.56 15.25
 -7 -5 -8 1.26 5.75
 -3 -5 -16 8.42 5.12
 -7 -2 -2 99.14 10.14
 -1 -2 -7 415.51 11.97
 -6 -5 -12 -1.22 5.31
 -8 -6 -18 -5.6 5.9
 -10 -2 4 13.91 5.85
 -9 -4 -6 12.44 7.31
 -4 -5 -12 26.9 6.65
 -4 -5 -16 5.27 4.83
 -7 -5 -12 6.84 7.11
 -10 -2 2 7.45 6
 -6 -6 -19 -1.56 6.03
 -4 -2 3 1.67 2.05
 -9 -5 -12 3.41 6.38
 -5 -6 -25 1.59 6.16
 -8 -3 2 0.91 4.08
 -7 -3 2 0.8 4.14
 -5 -5 -13 6.64 5.31
 -5 -6 -27 3.32 6.83
 -5 -6 -24 -3.12 5.83
 -4 -4 -5 -0.71 2.93
 -8 -6 -17 -1.83 7.54
 -7 -4 -2 70.37 9.75
 -7 -6 -17 16.54 8.43
 -1 -3 -8 35.98 4.54
 -1 -3 -17 953.71 24.06
 -4 -4 -16 189.16 14.49
 -9 -1 3 122.36 11.32
 -10 -3 1 2.38 6.18
 -2 -5 -26 1.06 4.34
 -2 -5 -27 2.16 4.82
 -2 -5 -24 4.03 4.6
 -8 -6 -16 7.2 8.25
 -7 -4 -3 114.13 11.42
 -5 -6 -21 4.4 6.56
 -2 -5 -28 3.31 5.61
 -3 -5 -28 6.28 6.01
 -10 -4 -3 1.44 7.19
 -2 -5 -23 -0.98 3.8
 -7 -6 -16 17.9 8.91
 -8 -5 -7 20.7 8.61
 -5 -4 -4 25.48 5.57
 -6 -6 -17 -2.99 5.8
 -9 -3 2 1.04 4.86
 -4 -5 -11 18.85 5.73
 -2 -5 -22 0.96 4.08
 -8 -2 0 369.16 18.95
 -1 -3 -15 274.9 12.7
 -6 -4 -12 106.38 12.47
 -9 -1 1 118.5 11.75
 -6 1 10 140.15 6.38
 -5 -6 -23 1.53 6.1
 -5 -6 -20 18.67 7.99
 -6 -3 2 51.92 7.12
 -8 -6 -15 17.63 8.81
 -4 -5 -13 2.95 4.5
 -9 -5 -7 56.81 11.89
 -3 -5 -14 4.47 4.38
 -7 -1 8 -0.5 2.71
 -4 -3 0 6.01 2.94
 -10 -5 -8 5.2 8.3
 -2 -3 -10 66.14 6.7
 -6 -5 -7 27.43 7.11
 -2 -5 -21 20.65 6.28
 -8 -4 -3 -1.15 5
 -2 -5 -20 12.81 5.25
 -5 -6 -18 -1.38 4.97
 -6 -5 -9 1.14 4.71
 -8 -4 -1 2.21 6.04
 -10 -4 -5 3.01 7.05
 -8 -5 -6 1.36 4.89
 -2 -3 -5 23.13 3.93
 -5 -5 -8 7.99 5.29
 -7 -4 -1 71.24 9.8
 -2 -3 -4 0.45 2
 -7 -5 -6 12.12 6.74
 -4 -6 -26 29.42 9.05
 -4 -6 -25 8.65 7.05
 -2 -5 -19 3.58 4.1
 -2 -1 1 355.69 8.94
 2 -1 -16 168.35 5
 -2 -2 -4 336.1 11.51
 -2 3 11 27.57 2.94
 -8 -2 -2 413.49 20.82
 -9 -5 -11 53.36 12.58
 -4 -6 -24 9.88 6.9
 -4 -6 -28 19.9 8.77
 -5 -6 -17 2.7 5.89
 -4 -6 -23 2.76 5.52
 -1 -4 -14 2.99 2.92
 -5 -5 -9 28.49 7.05
 -10 -3 2 -1.17 4.93
 -4 -6 -29 -1.56 6.22
 -10 -5 -7 3.4 7.21
 -8 -6 -13 1.7 6.58
 -9 -5 -6 7.54 7.53
 -10 -3 0 -2.45 5.04
 -6 -6 -22 46.39 10.98
 -9 -4 -1 61.85 10.48
 -11 -3 1 64.93 11.81
 -7 -6 -18 6.76 7.74
 -7 -6 -13 1.53 5.74
 -2 -4 -9 3.62 3.41
 -6 -6 -14 105.75 14.17
 3 1 -12 18.62 2.54
 0 -2 -10 844.33 16.02
 -4 -4 -18 353.74 20.25
 -7 -1 5 188.99 11.08
 -1 -1 -1 2434.96 20.35
 -8 -5 -8 12.65 7.02
 -5 -6 -26 -1.63 6.07
 -4 -6 -21 3.97 6.05
 -2 -5 -18 22.72 6.17
 -5 -6 -16 7.93 6.06
 -6 -5 -6 -1.08 4.32
 -5 -6 -22 8.96 7
 -5 -6 -19 -2.81 5.25
 -9 -3 3 55.65 9.08
 -6 -4 -1 6.87 4.11
 -4 -6 -20 53.09 10.51
 -8 -6 -12 16.66 9.27
 -7 -6 -15 6.37 7.12
 -5 -5 -7 1.96 3.91
 -4 -5 -9 9.05 4.87
 3 1 -9 2991.46 26.12
 -4 -1 4 585.23 14.4
 1 -2 -17 144.74 7.13
 -6 -3 -3 98.75 9.89
 -3 -2 -1 89.6 6.44
 -4 -4 -12 177.81 13.31
 -9 -4 -2 11.37 6.43
 -7 -6 -12 27.08 8.64
 -6 -4 -3 6.23 4.26
 -3 -5 -12 32.58 6.75
 -6 -6 -13 -1.38 5.53
 -2 -5 -25 2.06 4.24
 -10 -5 -6 6.66 7.44
 -2 -5 -17 -0.85 3.51
 -9 -6 -12 9.18 8.21
 -10 -4 -1 2.75 6.29
 -8 -4 0 79.75 10.71
 -7 0 8 77.45 6.59
 -6 0 8 908.31 18.49
 -5 -3 -5 809.98 24.98
 -7 -2 2 110.85 9.87
 -2 -4 -28 120.37 12.86
 -6 -1 4 303.92 13.03
 -2 -4 -20 154.74 12.27
 -4 -2 0 1365.48 26.3
 -8 -6 -11 -1.63 6.11
 -9 -5 -8 4.69 7.16
 -5 -4 -3 17.21 4.76
 -4 -6 -22 17.57 7.64
 -5 -6 -14 2.54 4.92
 -4 -6 -19 -1.27 4
 -9 -6 -11 12.62 9.01
 -9 -2 5 45.87 7.66
 -11 -3 2 14.14 7.58
 -2 -5 -16 9.18 4.49
 -10 -3 3 6.79 5.52
 -6 -5 -8 5.58 5.35
 -6 -2 5 0.55 2.45
 -2 -4 -8 1162.86 26.05
 2 1 -4 822.17 12.62
 -3 0 6 97.78 4.03
 -6 -3 -2 72.91 8.4
 -6 -4 -8 163.67 14.02
 -4 -6 -17 7.29 5.83
 -10 -5 -5 1.63 6.52
 -4 -5 -8 4.44 4.16
 -4 -6 -27 1.5 5.99
 -5 -5 -6 0.96 3.96
 -7 -5 -4 2.33 5.34
 -8 -3 4 31.35 6.73
 -3 -3 -2 6.42 2.84
 -5 -6 -13 14.93 7.04
 1 -3 -20 9.17 3.02
 -7 -6 -10 1.45 5.42
 -9 -6 -10 -1.77 6.37
 -3 -6 -26 9.22 6.7
 -5 -4 -1 55.71 7.45
 -2 -5 -15 0.81 3.15
 -7 -3 4 -0.76 3.65
 -2 -3 -8 140.28 8.94
 -4 3 13 60.54 2.99
 -2 -4 -18 592.99 22.48
 -7 -2 1 112.9 10.04
 -4 -4 -10 724.72 25.19
 -3 -6 -25 6.46 6.31
 -4 -6 -16 77.33 11.34
 -10 -4 0 38.94 9.75
 -3 -6 -24 -1.26 5.5
 -3 -6 -28 1.37 5.63
 -10 -4 -2 57.81 11.6
 -7 -6 -14 14.1 7.99
 -6 -6 -15 1.44 6.75
 -1 -4 -12 13.69 3.87
 -3 -6 -29 -5.58 5.56
 -8 -5 -5 3.98 6.08
 -7 0 10 26.08 3.87
 -3 -6 -30 -1.42 6.34
 -3 -6 -22 -1.22 4.86
 -8 -6 -9 1.58 6.69
 -8 -2 7 5.55 3.97
 -1 2 6 17.41 2.13
 -2 3 9 0.23 1.46
 -9 -1 5 137.96 11.57
 -5 -2 2 254.77 12.17
 -4 4 14 36.98 3.5
 0 2 5 22.93 2.57
 -1 -2 -5 897.48 16.72
 -3 -3 -5 276.38 12.82
 -5 0 8 196.76 7.72
 -3 -4 -12 62.72 7.7
 -8 -6 -14 -1.73 6.71
 -5 -6 -12 20.8 6.81
 -6 -5 -4 7.29 4.99
 -8 -5 -3 11.52 6.52
 -9 -4 1 62.79 10.44
 -9 -6 -9 10.44 8.15
 -3 -6 -21 15.49 6.41
 -7 -6 -9 59.86 11.4
 -5 -6 -15 -1.3 5.01
 -7 -3 3 47.65 7.27
 -1 -5 -25 25.42 6.65
 -9 -5 -3 63.98 11.45
 -3 -5 -10 17.31 5.47
 -1 -5 -24 10.66 5.08
 -3 -6 -20 9.33 5.94
 -4 -3 -3 210.66 11.78
 -6 -1 6 233.33 10.95
 -1 -3 -11 1403.38 26.38
 2 -1 -15 68.21 3.05
 -2 -4 -16 179.85 12.5
 -3 -6 -23 27.25 8.11
 -6 -7 -22 3.6 7.85
 -1 -5 -23 3.47 4.24
 -6 -7 -21 -1.78 5.61
 -4 -6 -14 34.49 8.04
 -8 -6 -8 1.55 6.4
 -7 -7 -18 1.84 7.82
 -9 -5 -5 57.57 11.71
 -3 -6 -19 -1.15 4.86
 -1 -5 -22 -0.85 3.4
 -6 -4 -10 209.58 16.16
 -2 -2 -2 3246.36 33.47
 1 -2 -15 183.07 7.57
 -2 -3 -7 186.36 10.13
 -7 -6 -11 23.64 8.99
 -9 -6 -8 5.14 7.46
 -6 -6 -11 6.65 6.78
 -6 -7 -20 6.97 8.53
 -8 -3 3 45.6 8.03
 -2 -5 -14 2.39 3.99
 -6 -6 -9 11.6 7.17
 -7 -6 -8 11.23 7.29
 -10 -5 -3 -4.72 5.66
 -7 -7 -17 9.05 8.29
 -8 -6 -10 6.42 6.8
 -6 -7 -19 -1.71 6.4
 -1 -5 -21 24.94 5.98
 -2 -5 -13 28.2 5.96
 -3 -6 -18 1.12 4.48
 -9 -2 6 23.05 6.03
 1 -3 -18 -0.78 1.95
 -8 -3 5 0.85 4.24
 -8 -5 -2 8.81 5.62
 -6 -5 -3 52.27 8.75
 -4 -6 -13 -1.13 4.51
 -5 -1 8 12.93 2.88
 -8 -2 2 446.67 19.99
 -6 -4 -6 81.17 10.15
 -2 -4 -26 105.37 11.45
 -4 -4 -8 789.69 25.52
 -4 -6 -15 5.85 5.09
 -6 -5 -5 -2.12 3.96
 -5 -7 -24 1.71 7.99
 -3 -6 -27 1.34 6.14
 -9 -5 -2 4.19 6.83
 -5 -6 -11 -3.61 4.66
 -6 -7 -18 6.69 7.66
 -7 -7 -16 5.31 8.3
 -5 -7 -23 20.01 8.66
 -9 -3 5 64.35 9.48
 -1 -5 -20 13.81 4.86
 -5 -6 -10 15.29 6.86
 -7 -5 -2 11.22 6.73
 -8 -5 -4 1.3 5.37
 -5 -5 -4 4.63 4.63
 -5 -7 -22 3.27 6.74
 -3 -6 -17 3.28 4.89
 -7 -3 5 36.34 6.41
 -7 -4 2 54.92 8.67
 0 -4 -17 2.81 2.91
 0 2 3 2.1 1.36
 -7 -5 -13 142.81 15.96
 -3 -3 -4 56.69 6.29
 -7 -4 -5 178.15 15.18
 -1 2 7 399.24 8.7
 -4 -1 5 74.37 5.34
 -3 -1 3 857.21 15.43
 -7 -7 -15 3.48 7.96
 -10 -5 -4 1.6 6.78
 -5 -5 -5 29.27 6.81
 -6 -2 7 5.71 2.93
 -9 -3 4 1.97 5.19
 -10 -5 -2 -1.53 6.66
 -2 -5 -12 4.58 3.89
 -7 -4 1 54.35 8.53
 -3 -6 -16 13.93 6.15
 -6 -1 9 2.77 2.43
 -1 -4 -10 1.09 2.73
 -3 -5 -8 10.28 5.06
 -5 -4 -6 105.14 10.49
 -4 -2 2 654.04 17.49
 -6 -3 0 153.89 11.53
 -7 -3 -1 88.09 10.13
 -6 -7 -16 11.28 7.2
 -10 -3 5 2.13 5.81
 -8 -6 -6 4.47 7.14
 -4 -2 4 25.7 3.91
 -6 -4 1 4.97 4.38
 -7 -7 -14 -3.4 5.1
 -5 -6 -9 9.21 5.52
 -5 -7 -19 114.18 14.79
 -9 -5 -4 4.34 6.47
 -4 -2 5 0.79 1.98
 -1 -5 -18 2.31 3.69
 -8 -7 -13 10.99 9.34
 -8 -4 1 1.06 4.73
 -6 -7 -15 7.88 7.88
 -4 -5 -5 26.76 5.67
 -1 -4 -21 85.79 8.97
 -3 -5 -27 170.68 16.16
 -5 -7 -21 48.2 11.46
 -4 -6 -12 75.89 10.66
 -7 -6 -6 21.48 7.94
 -5 -7 -18 9.09 7.72
 -2 -6 -26 52.7 9.84
 -2 -6 -27 -3.58 5.04
 -2 -6 -25 6.9 6.06
 -2 -6 -24 9.02 5.62
 -5 -5 -3 18.11 5.87
 -8 -4 3 2.01 4.59
 -4 -7 -26 20.67 8.83
 -5 -3 4 5.18 3.4
 -2 -6 -23 2.21 5.29
 -10 -4 1 5.27 6.96
 -2 -5 -11 32.02 6.04
 -4 -7 -25 6.25 7.32
 -8 -7 -12 5.4 7.84
 -9 -4 3 40.39 8.74
 3 0 -18 0.47 0.82
 -7 -5 -11 227.31 19.47
 -8 -2 4 450.65 19.47
 0 -2 -8 973.91 16.21
 -7 -1 7 256.53 12.34
 -2 3 10 50.49 3.92
 -6 -4 -4 103.83 10.69
 -7 -3 1 94.92 10.07
 -1 -3 -9 3537.25 40.35
 -3 -6 -15 19.89 6.36
 -4 -7 -24 3.07 6.32
 -6 -7 -14 29.42 9.29
 -10 -5 -1 2.98 6.66
 -8 -6 -5 8.75 7.71
 -2 -6 -22 -3.25 4.04
 -4 -7 -23 -3.02 5.83
 -9 -6 -5 43.08 10.69
 -8 -3 6 9 4.96
 -3 -6 -14 -1.02 4.56
 -7 -7 -12 -1.63 6.33
 -4 -7 -22 4.42 6.74
 -9 -3 6 1.85 4.95
 -4 -5 -6 59.85 8.2
 -9 -4 2 15.07 7.13
 -2 -6 -21 25.34 6.83
 -5 -7 -16 -2.9 5.03
 3 1 -14 4.6 1.83
 -3 -5 -19 535.83 24.83
 -3 -3 -3 99.14 7.78
 -3 -2 1 84.24 6.06
 -2 -2 -1 202.23 8.51
 -4 -4 -6 218.27 13.57
 2 1 -5 25.53 2.61
 -9 -6 -7 10.03 7.66
 -8 -7 -11 19.36 9.63
 -10 -3 4 -2.2 4.25
 -7 -6 -5 5.25 5.41
 -8 -5 0 17.89 7.15
 -10 -4 3 -3.7 5.63
 -4 -7 -21 11.57 7.37
 0 -4 -15 4.78 2.9
 -1 -5 -16 26.32 5.79
 -2 -6 -20 57.94 9.12
 -6 -7 -17 11.49 8.36
 -2 -4 -5 23.33 4.44
 -4 -7 -20 31.25 9.2
 -6 -5 -1 15.59 5.92
 -5 -7 -15 91.28 13.45
 -3 -6 -13 68.09 9.55
 -7 -1 10 3.55 2.72
 -6 -3 1 87.76 8.74
 -6 1 11 151.79 6.05
 -3 -5 -21 198.34 15.89
 3 1 -11 1275.8 17.24
 -7 -7 -11 12.84 7.86
 -2 -5 -10 61.81 7.23
 -5 -7 -20 12.62 7.88
 -5 -6 -7 1.1 4.26
 -8 -6 -4 2.84 6.02
 -9 -6 -4 4.68 8.25
 -4 -7 -19 4.17 5.89
 -8 -7 -10 -5.17 7.1
 -6 -7 -12 28.15 9.13
 -7 -6 -7 34.29 8.99
 -4 -6 -9 5.14 4.71
 -3 -5 -17 604.63 25.46
 1 -2 -13 143.8 6.35
 -1 -4 -23 67.49 8.56
 -5 -2 4 52.18 5.67
 0 2 4 1327.54 17.22
 -7 -7 -13 13.37 8.84
 -8 -6 -7 6.07 6.44
 -5 -7 -17 112.99 15.01
 -6 -6 -7 9.86 6.52
 -4 -7 -18 72.31 11.65
 -1 -5 -15 11.41 4.21
 -8 -5 -1 8.56 6.23
 -4 -6 -11 4.3 5.27
 -6 -6 -5 1.18 5.27
 -6 -5 -2 2 4.99
 -7 -6 -4 -1.28 5.6
 -7 -7 -10 3.15 6.48
 -6 -7 -13 -1.51 6.24
 -9 -4 4 2.17 5.19
 -6 -4 3 3.12 3.9
 -2 -6 -19 24.34 7.02
 -3 -6 -12 19.45 6.48
 -10 -4 2 54.95 10.96
 0 -4 -14 7.24 3.14
 -6 -7 -11 4.37 6.35
 -5 -2 7 18.79 3.62
 -3 -5 -15 293.04 17.62
 0 -2 -7 61.92 4.27
 -7 -5 -7 287.35 20.18
 -1 -4 -15 207.42 12.26
 -6 -4 -2 230.85 15.01
 -9 -5 1 46.41 9.63
 -8 -5 1 3.5 5.2
 -9 -6 -6 3.27 7.49
 -2 -6 -17 0.97 4.1
 -5 -6 -6 10.79 5.61
 -10 -4 4 83.46 12.06
 -2 -5 -9 2.83 3.32
 -1 -4 -8 16.59 3.95
 -6 -5 0 31.38 7.05
 2 -2 -19 7.2 1.99
 -3 3 10 19.26 2.45
 -4 0 8 1481.89 17.07
 -4 -3 -1 176.99 10.44
 -6 -6 -16 118.68 15.15
 2 -1 -14 196.53 4.38
 -9 -5 -1 50.2 10.67
 -5 -6 -8 6.78 5.3
 -5 -7 -14 -1.4 6.24
 -4 -7 -16 39.36 9.46
 -4 -5 -3 61.4 8.01
 -3 -7 -26 4.26 6.33
 -3 -7 -27 31.74 9.43
 -10 -5 1 -4.23 5.8
 -3 -7 -28 -1.46 6.19
 -5 -5 -2 15.85 4.57
 -6 -7 -10 8.57 6.39
 -8 -7 -8 1.66 7.05
 -3 -7 -24 10.99 6.85
 -3 -6 -11 38.34 7.48
 -3 -7 -25 13.97 8.24
 -5 -4 1 52.64 7.28
 -5 -7 -12 21.51 8.5
 -5 -5 -1 19.87 5.53
 -3 -7 -23 -1.35 5.72
 -3 -5 -6 12.79 4.99
 -1 -2 -3 369.43 10.44
 -4 -1 6 530.16 12.99
 -7 -5 -9 261.38 19.76
 -6 -6 -18 132.49 15.97
 -3 -2 2 210.38 9.29
 -4 -7 -17 6.7 6.42
 -2 -6 -16 48.42 8.27
 -3 -7 -22 -1.33 5.77
 -4 -7 -15 3.87 5.76
 0 -4 -13 31.8 4.76
 -7 -7 -8 6.06 6.77
 -9 -6 -2 7.48 7.47
 -5 -6 -5 7.42 5.3
 -8 -6 -2 10.9 6.81
 1 -2 -12 81.11 4.75
 -1 -3 -7 1356.64 24.67
 -5 -4 -2 95.26 9.5
 -3 3 11 44.08 3.36
 -2 -6 -15 11.16 5.17
 -8 -7 -7 3.26 6.72
 -2 -4 -4 7.06 3.12
 -9 -5 2 -5.03 5.02
 -4 -6 -7 32.63 7.06
 -10 -5 0 -4.34 5.77
 -3 -7 -20 -1.28 4.95
 -3 -6 -10 13.17 5.4
 -6 -8 -18 1.78 7.57
 1 -3 -14 0.34 1.59
 -6 -1 8 138.73 8.34
 -3 -5 -13 306.06 17.22
 -6 -1 7 166.5 9.08
 -4 -7 -14 20.24 7.8
 -7 -6 -3 16.37 6.89
 -3 -7 -19 67.86 11.01
 -7 -6 -2 22.25 7.31
 -10 -5 2 15.14 7.64
 -6 -5 1 40.12 7.63
 -7 -3 6 1.43 3.34
 -7 -7 -7 26.78 8.8
 -8 -6 -3 -4.17 4.81
 -6 -8 -17 -3.51 5.81
 -3 -3 2 9 2.91
 -5 -4 3 13.66 4.26
 -8 -3 7 33.71 6.49
 -2 -6 -14 6.38 4.46
 1 1 -2 8.62 1.39
 -6 -7 -8 2.76 6.32
 -7 -5 2 4.08 5.49
 -5 -8 -21 3.43 7.66
 -8 -7 -6 1.6 5.99
 -1 -4 -13 407.54 16.36
 -3 -3 -1 292.71 12.66
 -4 -6 -18 123.94 13.96
 1 -3 -21 136.61 8.46
 -6 -6 -12 192.69 18.05
 -6 0 10 875.76 16.71
 -5 -7 -13 109.42 14.01
 -3 -7 -21 13.02 7
 -9 -6 -1 20.55 8.55
 -7 -4 4 16.37 5.9
 -6 -8 -16 1.73 7.11
 -1 -6 -24 4.91 4.8
 -4 -5 -2 24.41 5.38
 -5 -8 -20 -3.38 5.85
 -8 -6 -1 -2.68 5.18
 -7 -7 -9 24.67 8.86
 -9 -6 -3 27.48 9.15
 -3 -6 -9 15.69 5.61
 -8 -7 -9 3.39 7.58
 -4 -6 -6 76.76 9.95
 -3 -5 -4 7.95 4.21
 -1 -6 -23 13.52 5.7
 -3 -7 -17 59.38 10.34
 -2 -4 -3 14.92 3.8
 0 2 2 17.48 2.28
 -2 -1 3 67.77 3.87
 -8 -4 -2 121.09 13.44
 -4 -3 1 169.72 10.23
 -6 -2 6 55.72 6.37
 -3 -5 -11 973.9 29.59
 -5 -8 -19 1.66 7.05
 -3 -7 -18 1.23 5.22
 -1 -6 -22 -1.9 3.9
 -4 -7 -12 47.65 9.38
 -6 -8 -15 -1.7 6.36
 -7 -8 -13 12.53 8.76
 -6 -7 -9 2.81 5.78
 -2 -6 -13 14.32 5.37
 -8 -3 8 -0.76 3.46
 -9 -3 7 39.69 7.51
 -6 -7 -7 23.04 8.24
 -5 -8 -18 -1.63 5.42
 -7 -6 -1 43.65 9.62
 -1 -6 -21 16.75 5.8
 -3 -7 -16 15.46 6.51
 -3 -1 5 282.82 8.54
 1 -1 -7 1363.27 11.06
 -9 -4 5 35.74 8.19
 -5 -6 -4 16.75 5.48
 -9 -4 6 7.15 5.67
 -6 -8 -14 5.01 7.84
 -7 -8 -12 1.76 7.68
 -8 -4 6 80.88 10.17
 -5 -8 -17 -1.61 6.63
 -1 -6 -20 1.83 3.97
 -4 -7 -11 31.22 8.66
 -4 -5 -1 60.76 7.8
 -5 -6 -3 6.15 5.02
 2 1 -6 721.48 11.97
 -6 -4 0 275.8 16.18
 -2 -3 -3 71.2 6.31
 -4 -7 -13 2.48 5.82
 -8 -5 2 4.55 5.32
 -8 -6 0 15.77 7.31
 -4 -6 -5 4.78 4.06
 -3 -7 -15 19.9 6.62
 -5 -7 -10 7.78 7.33
 -5 -7 -8 2.51 5.88
 -4 -8 -23 4.86 6.67
 1 2 -2 0.5 0.97
 -6 -8 -13 -3.29 6.58
 -6 -4 5 -1.49 3.4
 -1 -4 -6 15.46 3.73
 1 -3 -13 32.31 3.75
 -7 -3 8 -0.67 3.04
 -1 -6 -19 44 7.55
 -4 -8 -22 14.35 8.86
 -2 -7 -25 -1.25 5.58
 -7 -8 -11 8.68 8.67
 -5 -5 1 25.78 6.16
 -8 -7 -4 6.2 7.59
 -2 -7 -24 8.63 6.39
 -3 2 10 23.34 1.75
 -6 -6 -3 -2.27 4.4
 -3 -6 -8 13.61 5.52
 -4 -8 -21 4.71 6.27
 -2 -7 -23 1.21 4.84
 -3 -2 5 22.09 3.18
 -6 -6 -1 6.59 6.01
 -7 -4 6 27.85 6.49
 -7 -3 7 44.68 6.75
 -9 -5 4 1.2 6.1
 -4 -8 -20 38.69 10.93
 -5 -8 -16 1.58 6.33
 -10 -4 5 10.42 6.83
 -2 -7 -22 8.37 5.96
 -1 -6 -18 1.76 4.4
 1 -4 -20 0.5 2.15
 -5 -1 7 175.35 8.42
 0 -2 -6 509.39 11.35
 0 -4 -20 237.63 12.91
 -7 -7 -6 -1.47 5.67
 -8 -7 -5 -1.58 6.68
 -8 -4 5 0.94 4.71
 -7 -8 -10 1.71 6.84
 -8 -5 4 -1.09 4.86
 -2 -6 -11 53.57 8.37
 -4 -3 5 24.72 4.22
 -7 -7 -4 7.1 6.5
 -2 -6 -12 17.58 5.69
 -3 -6 -7 33.02 6.97
 -5 -8 -14 1.54 6.51
 -7 -2 10 38.76 5.5
 -6 -7 -5 1.31 5.58
 -2 -7 -21 1.18 5.51
 -5 -6 -2 23.2 6.84
 -3 -7 -13 13.58 6.6
 -2 -7 -20 11.57 5.89
 -1 -6 -17 60.59 8.38
 2 -2 -17 4.26 1.74
 -8 -2 6 354.04 16.93
 -5 -2 5 44.29 5.3
 -4 -4 -4 121.12 10.02
 -6 -6 -10 256.47 19.89
 -7 -1 9 246.11 11.54
 1 -3 -19 900.98 20
 -4 -5 -7 96.86 10.32
 -6 -7 -6 26.51 8.28
 -8 -7 -3 3.05 7.15
 -6 -8 -11 -1.6 7.14
 -4 -8 -18 64.54 12.09
 -4 -7 -9 9.31 6.27
 -3 -5 -3 1021.01 25.86
 -4 -8 -19 6.09 7.3
 -9 -4 7 50.6 9.17
 -10 -5 3 2.68 7.2
 -4 -2 7 8.42 2.56
 -6 -5 3 55.7 8.47
 -4 -5 0 3.79 4.08
 -2 -2 3 0.57 1.63
 -7 -8 -9 3.37 7.9
 -5 -8 -13 24.22 8.69
 -2 -7 -19 -1.14 4.69
 -7 -5 4 6.88 5.64
 -8 -4 7 0.89 4.37
 -8 -3 9 7.29 4.3
 0 -4 -19 79.54 7.82
 -7 -5 -3 298.94 19.66
 -2 -4 -7 95.47 8.15
 -1 -2 -2 52.19 4.14
 -1 -4 -11 388.15 15.56
 3 1 -13 108.78 5.49
 -4 -8 -17 -1.48 5.72
 -8 -5 3 7.78 5.87
 -3 -7 -14 3.45 5.14
 -1 -6 -16 7.66 4.58
 -6 -8 -10 12.61 8.19
 -7 -6 1 37.6 8.71
 -7 -7 -3 8.4 7.27
 -3 -7 -12 2.23 4.99
 -2 -7 -18 8.98 5.82
 -3 -6 -6 15.86 5.5
 -6 -7 -4 49.33 10.14
 1 -3 -12 23.49 3.32
 0 -4 -18 935.96 24.13
 1 -2 -11 355.97 9.25
 -3 -2 3 142.89 7.66
 -2 -2 0 8708.15 53.34
 -7 -5 -5 240.98 18.11
 -9 -5 3 79.83 11.75
 -5 -8 -15 4.68 7.79
 -9 -6 2 1.39 6.04
 -9 -5 5 78.68 11.53
 -8 -7 -2 1.51 6.02
 1 -4 -18 -0.48 2.18
 -6 -5 2 1.83 4.19
 -7 -7 -5 14.41 7.63
 -6 -8 -12 6.48 6.88
 -4 -6 -3 11.16 5.26
 -5 -6 -1 1.99 4.34
 -8 -6 2 11.44 6.47
 -3 -8 -24 1.5 6.01
 -10 -5 5 2.56 5.98
 -2 -7 -17 7.73 5.17
 -8 -5 5 1.07 4.77
 -1 -6 -15 63.71 8.54
 -4 3 12 39.48 3.02
 -8 -4 2 102.61 11.57
 -5 -2 6 130.53 8.48
 -10 -4 6 65.1 10.49
 -6 -8 -9 4.67 7.46
 -4 -8 -15 -1.44 5.92
 -3 -8 -23 2.97 6.63
 -3 -7 -11 72.61 10.32
 -3 -8 -22 2.93 6.86
 -6 -2 9 0.47 2.26
 -2 -6 -9 7.56 4.82
 -7 -3 9 61.94 7.3
 -2 -7 -26 -5.09 4.91
 -5 -4 4 25.43 5.13
 -2 -7 -16 25.05 7.05
 -5 -1 10 12.93 2.61
 -2 -2 1 179.13 7.87
 -6 -6 -8 274.48 20.18
 -1 -5 -19 236.96 14.77
 -3 -8 -21 -2.89 5.2
 -9 -7 -1 41.9 11.03
 -8 -6 1 -1.29 5.47
 -4 -6 -4 28.23 6.85
 -6 -7 -3 10.26 6.67
 -10 -5 4 15.71 7.61
 -4 -8 -14 21.28 8.02
 -4 -5 1 50.19 7.1
 -6 -5 4 7.09 4.69
 -5 -3 6 12.45 3.97
 -6 -6 1 1.07 5.24
 -7 -6 2 18.55 6.75
 -5 -8 -12 -1.49 5.59
 -1 -6 -14 -0.83 3.2
 -3 -8 -20 1.43 6.52
 -9 -4 8 8.71 5.45
 0 -4 -9 38.98 5.05
 -2 2 7 -0.42 0.95
 -2 -4 -6 85.59 7.8
 -4 -1 7 422.93 11.45
 -2 2 8 4233.53 24.56
 1 -3 -17 992.21 20.16
 -1 -1 1 2364.45 19.06
 -1 -3 -5 240.45 10.26
 -3 -5 -9 1873.02 40.29
 -7 -8 -8 -4.72 5.45
 -9 -6 1 12.71 7.85
 -5 -8 -10 2.91 5.82
 -9 -6 3 30.04 9.14
 -2 -7 -15 4.29 5.47
 -4 -8 -16 48.12 10.61
 -9 -7 -2 1.63 6.53
 -3 -7 -10 7.61 5.75
 -3 -5 -2 53.97 7.58
 -5 -5 2 -0.82 3.17
 -4 -8 -13 2.79 6.23
 -5 -5 3 16.12 5.09
 -7 -8 -6 1.62 7.91
 -4 -7 -7 15.03 6.44
 -5 -7 -4 3.56 6.16
 -8 -6 3 1.25 5.28
 -9 -5 6 9.17 6.36
 0 -2 -3 0.22 1.38
 -5 -2 9 2.84 2.15
 1 -2 -8 4.39 1.49
 3 1 -18 11.47 2.63
 -8 -2 8 324 15.66
 -5 1 11 166.02 4.76
 0 -4 -16 280.18 13.05
 -6 -4 2 204.29 13.92
 -1 -5 -17 237.54 14.38
 -4 -3 2 96.73 8.03
 -3 -5 -7 1229.33 32.02
 -7 -4 3 135.73 12.15
 -3 -3 1 285.72 12.25
 -4 -6 -10 234.18 16.86
 -5 -7 -6 6.1 6.22
 -3 -8 -18 1.38 5.51
 -7 -7 -1 9.51 6.65
 -10 -5 6 11.2 6.68
 -6 -8 -7 -3.02 5.65
 -2 -4 -1 56.03 5.83
 -1 -4 -4 1.94 2.52
 -5 -8 -9 2.86 6.4
 -8 -3 10 -0.7 3.64
 1 -4 -16 12.87 3.52
 -6 -6 -6 225.23 17.9
 -2 -3 -2 216.84 10.42
 0 -2 -5 29.56 3.01
 -1 -4 -9 445.65 16.2
 1 -3 -16 38.43 4.41
 2 -2 -20 590.01 12.02
 -3 -8 -17 4.08 6.8
 -8 -7 0 7.29 7.57
 -6 -4 7 0.71 3.1
 -7 -8 -5 -1.59 5.96
 -7 -2 11 48.56 5.96
 -2 -7 -14 52.66 9.05
 -7 -6 3 21.59 7.18
 -1 -7 -24 -1.11 4.81
 -8 -8 -4 105.41 16.3
 -5 3 12 0.79 1.3
 -4 -5 -4 119.26 11.08
 -5 0 10 62.61 4.08
 -3 -4 -2 77.3 7.67
 -7 -5 -1 372.86 21.61
 -4 -8 -12 50.87 10.47
 -8 -7 -1 1.49 6.64
 -1 -7 -23 10.92 6.16
 -3 -8 -19 8.44 6.43
 -5 -8 -11 -2.95 5.9
 -2 -7 -13 2.07 4.01
 -6 -8 -6 7.45 6.83
 -4 -8 -11 1.35 6.35
 -7 -8 -7 6.58 7.35
 -7 -7 -2 -2.76 5.86
 -6 -5 5 6.08 4.5
 -1 -6 -12 4.79 4.14
 -2 -6 -7 28.48 6.3
 -1 -7 -22 3.24 4.93
 -4 -7 -5 -1.1 4.92
 -4 -1 9 11.77 2.42
 2 1 -7 159.58 5.81
 1 -2 -10 54.21 3.76
 -9 -7 1 51.29 11.92
 -3 -7 -8 10.53 5.67
 -5 -6 1 1.94 3.87
 -3 -8 -15 7.94 6.34
 -6 -7 -1 8.71 5.7
 -1 -7 -21 44.71 8.63
 -5 -9 -15 24.09 9.58
 0 -6 -21 0.82 3.76
 -5 -3 8 6.71 3.34
 -5 -5 4 -0.8 3.08
 -8 -7 1 -1.44 6.43
 -6 -8 -8 10.76 7.53
 -4 -7 -6 77 10.82
 -3 -6 -4 0.86 3.42
 -2 -7 -12 57.42 9.28
 -8 -8 -3 15.14 10.5
 -4 -8 -10 88.48 12.86
 -1 -7 -20 15.78 6.38
 -2 -6 -18 189.16 14.9
 -2 -3 -1 103.82 7.24
 -8 -4 4 107.9 11.48
 -5 -4 2 69.39 7.95
 -1 -3 -4 44.75 4.64
 -3 -8 -16 13.4 7.08
 -6 -7 -2 25.23 7.88
 -2 -8 -25 12.5 7.71
 -5 -8 -7 -2.79 4.63
 -6 -8 -5 1.48 5.52
 -2 -8 -24 20.61 7.87
 -4 -5 2 22.08 5.04
 -3 -8 -14 1.31 5.99
 -5 -9 -14 -1.7 7.41
 -1 -1 2 8.13 1.37
 -6 -9 -11 -1.76 7.47
 -2 -8 -23 1.36 5.74
 -8 -4 9 2.55 4.4
 -8 -5 7 17.42 6.47
 1 -3 -15 244.38 9.86
 -6 1 12 91.51 4.19
 -1 -2 -1 767.69 14.64
 -2 -8 -22 49.65 10.19
 -6 -6 3 3.12 5.49
 -3 -7 -7 57.35 9.15
 -4 -7 -4 63.37 9.77
 -4 -9 -18 -1.66 6.64
 -2 -6 -6 20.99 5.59
 0 -6 -19 3.21 4.53
 -9 -6 5 19.69 7.97
 -2 -8 -21 6.63 6.87
 -7 -7 1 13.26 7.26
 -4 -8 -9 13.27 7.39
 -5 -9 -13 20.19 9.51
 -7 -8 -3 6.24 7.48
 -3 -8 -13 1.29 5.92
 -6 -7 0 1.23 5.65
 -1 -7 -18 -2.05 4.34
 -5 -3 5 809.15 22.09
 -3 -1 6 56.81 3.94
 -7 -5 1 360.05 20.62
 -2 -2 2 3324.21 32.04
 -2 -1 4 823.77 12.56
 -3 -5 -5 532.58 20.72
 -4 -2 6 120.18 7.27
 -6 -9 -10 45.35 11.95
 -8 -5 6 3.13 5.11
 -2 -7 -11 0.96 4.5
 -8 -8 -2 101.49 15.42
 -5 -8 -8 -1.41 5.46
 -5 -8 -6 6.91 6.34
 -4 -9 -17 8.22 7.16
 -5 -6 2 34.58 7.5
 -5 -7 -2 2.32 5.91
 -7 -5 6 7.57 5.59
 1 -3 -10 10.58 2.83
 -4 -5 3 53.33 7.23
 1 -4 -14 5.36 2.79
 -9 -5 7 37 8.87
 -8 -4 8 63.89 8.94
 -5 -9 -12 1.66 7.8
 -1 -6 -10 -1.56 3.02
 -2 -8 -19 1.29 5.33
 -3 -4 -1 159.5 10.27
 -4 -3 3 206.32 11.37
 -5 -7 -11 170.3 16.8
 -4 -6 -1 10.84 5.79
 -8 -6 4 4.9 6.35
 -4 -9 -16 17.88 8.6
 -3 -8 -12 3.84 5.27
 -7 -8 -4 -1.58 6.1
 -6 -9 -9 -1.73 7.32
 0 -4 -7 29.37 4.38
 -7 -4 9 30.66 6.16
 -7 -4 8 29.65 6.28
 -3 -6 -2 27.77 6.3
 -7 -6 4 4.49 5.14
 -9 -6 4 1.33 6.09
 -7 -8 -2 7.72 7.72
 -9 -5 8 5.49 6
 0 -6 -17 38.41 6.95
 -6 -2 11 0.44 2.39
 -5 -1 9 451.16 12.45
 -2 3 8 137.07 6.2
 3 1 -15 193.25 7.44
 -4 -3 4 258.04 12.04
 -6 -1 10 127.4 7.53
 -4 -9 -15 -6.43 4.82
 -5 -9 -11 54.31 11.98
 -1 -7 -16 8.01 5.38
 -8 -8 -1 4.94 8.22
 -6 -8 -3 -2.89 5.41
 -10 -5 7 -1.22 5.8
 -6 -5 6 -1.72 3.84
 -7 -6 5 3.33 5.65
 -3 -8 -11 -1.26 5.79
 -6 -8 -4 5.84 7
 -2 -8 -17 7.59 6.19
 -6 -9 -8 30.74 9.96
 -9 -6 6 -3.88 4.82
 -8 -5 8 6.05 5.12
 2 -2 -15 5.16 1.45
 -4 -6 -8 237.65 16.73
 -1 -4 -7 575.62 17.9
 -3 -2 4 43.66 4.34
 -6 -6 -4 195.47 16.39
 -2 -3 0 122.1 7.75
 0 -4 -12 236.19 11.5
 -3 -7 -6 9.3 5.75
 -4 -8 -7 1.3 6.63
 -8 -7 3 1.4 6.11
 -8 -7 2 7.11 6.96
 -4 -6 1 9.79 5.04
 -1 -7 -15 51.43 8.89
 -2 -7 -9 3.97 4.86
 -4 -9 -14 52.45 11.45
 -4 -8 -8 99.77 13.51
 -3 -9 -20 11.12 7.93
 -3 -7 -5 5.12 5.02
 -8 -4 10 62.26 8.48
 -8 -6 6 5.97 5.95
 -1 -4 -2 21.63 4.08
 -7 -2 9 77.74 7.42
 -1 -3 -3 651.12 16.28
 -1 2 5 902.23 12.87
 2 -2 -18 1613.19 18.11
 -4 -1 8 615.45 13.31
 -5 -7 -9 294.48 20.95
 0 -2 -4 1374.67 17.99
 -9 -7 2 1.54 7.96
 -2 -7 -10 32.09 7.23
 -7 -8 -1 -3.06 5.72
 -5 -8 -4 4.07 6.07
 -3 -8 -10 8.76 6
 -4 -9 -13 -1.57 6.09
 0 -2 -2 14.25 2.21
 -6 -9 -7 10.15 8.62
 -3 -9 -19 39.3 10.41
 -8 -8 0 123.71 16.9
 -4 -7 -3 22.73 6.67
 -6 -8 -2 21.5 9.06
 -2 -8 -15 7.42 6.17
 0 -6 -15 61.23 8.12
 -3 -4 4 29.44 4.9
 -6 -6 -2 324.56 20.28
 1 -2 -9 400.54 9.26
 -6 -2 8 150.92 9.44
 3 1 -16 27.38 3.26
 -8 -6 5 3.63 5.66
 -5 -9 -9 58.05 12.38
 -1 -7 -14 0.98 4.26
 -6 -5 7 22.93 6.29
 -5 -8 -5 6.48 6.85
 -2 -6 -4 6.35 3.97
 -4 -8 -6 65.69 11.15
 -7 -7 3 2.6 5.8
 -7 -5 8 8.28 5.88
 -4 -9 -12 32.72 9.72
 -2 -6 -5 5.6 4.45
 -6 -7 1 3.67 6.35
 -3 -5 2 53.35 7.33
 -2 -7 -8 32.49 7.1
 2 -3 -19 2.27 2.08
 1 -5 -18 -0.59 2.88
 -4 3 10 19.11 2.61
 0 -4 -11 146.35 9.26
 2 1 -8 254.85 7.32
 -3 -3 3 84.6 6.79
 -7 -4 5 146.11 12.26
 -3 -9 -17 30.8 8.97
 -9 -5 9 38.78 8.31
 -6 -4 9 8.98 4.47
 -6 -6 5 -2.04 4.99
 -8 -7 4 5.56 6.51
 -7 -6 6 16.48 7.02
 -3 -9 -18 -1.56 6.59
 -5 -5 5 24.44 5.95
 -5 -8 -3 5.39 6.46
 -3 -7 -4 -3.05 3.8
 -5 -9 -10 4.89 8.3
 -9 -6 7 19.1 8.03
 -5 -9 -8 -1.6 6.59
 -5 -6 3 9.53 5.3
 -1 -7 -13 49.41 8.27
 -7 -4 10 15.05 5.25
 -4 -9 -11 -4.63 6.36
 -8 -8 1 3.23 8.21
 -6 -8 -1 2.84 5.51
 1 -4 -12 5.71 2.63
 -5 -7 -7 237.46 18.51
 -2 -4 -2 695.06 20.04
 -6 -4 4 89.03 9.25
 1 -4 -19 104.56 7.92
 -3 -9 -16 7.62 7.14
 -1 -6 -8 3.84 3.83
 -3 -6 -1 25.06 5.91
 -4 -7 -1 17.07 6.22
 -8 -5 9 4.96 4.94
 -8 -6 7 4.71 5.76
 -2 -8 -13 -3.44 5.38
 -7 -7 2 1.31 5.56
 -4 -2 9 7.71 2.62
 -3 -8 -8 9.85 6.03
 -4 -3 8 26.54 4.24
 -3 3 8 0.24 1.41
 -4 -7 -10 116.96 13.42
 -7 -5 3 269.39 17.72
 -6 -9 -6 18.45 9.18
 -6 -9 -5 -4.99 5.76
 -3 -9 -15 21.15 8.67
 -1 -8 -23 -1.25 5.59
 -2 -6 -3 59.33 7.95
 -7 -7 4 -3.87 4.46
 -1 -7 -12 24.98 6.65
 -6 -7 3 13.25 6.7
 -3 -8 -9 32.25 8.59
 -1 -8 -22 16.15 7.33
 -5 -8 -2 6.69 6.69
 0 -6 -13 -3.76 3.18
 -7 -8 1 9.03 7.52
 -3 -1 8 9.21 2.02
 1 1 -3 587.45 9.45
 -3 -4 1 154.49 9.93
 0 -4 -10 1257.48 25.4
 -2 -6 -10 261.96 15.93
 -1 -3 -2 72.12 5.85
 -4 -8 -5 -6.05 3.2
 -1 -8 -21 3.69 5.35
 -8 -4 11 7.32 4.79
 -8 -7 5 -1.38 5.66
 -2 -2 5 0.85 1.47
 -6 -7 2 27.9 8.31
 -8 -8 2 108.8 15.66
 -6 -5 8 10.11 5.32
 1 -5 -16 26.16 4.95
 -3 -8 -7 9.77 5.98
 -1 -8 -20 4.88 5.96
 -4 -9 -9 16.69 8.58
 -6 -9 -4 14.87 8.74
 -7 -6 7 15.25 6.43
 -1 -4 -5 609.18 18.09
 -4 3 11 183.76 6.16
 1 -1 -6 20.38 1.43
 -7 -1 11 233.1 10.5
 -5 -2 8 112.01 7.43
 -4 -7 -8 141.31 14.16
 -6 -4 6 96.89 9.31
 3 1 -17 1034.71 17
 -4 -9 -10 24.48 8.92
 -2 -7 -7 18.57 6.1
 -3 -3 6 35.5 4.68
 -5 -7 2 7.89 5.74
 -3 -7 -3 32.53 6.83
 -1 -7 -11 251.59 15.53
 -3 -9 -13 14.83 8.38
 0 -4 -5 5.95 3.27
 -5 -9 -7 63.04 11.53
 -2 -3 4 1.58 1.72
 -1 -8 -19 -3.63 4.18
 -2 -8 -11 28.6 8.25
 -5 -5 6 3.13 3.91
 -2 -9 -21 -3.01 6
 -5 -6 4 4.74 4.83
 -5 -5 7 3.89 3.73
 -5 -3 7 1108.95 25.1
 -7 -4 7 71.36 8.84
 -5 -7 -5 179.64 16.49
 -2 -9 -20 4.47 6.82
 -5 -6 5 21.66 6.24
 -1 -8 -18 3.59 5.21
 -1 -6 -6 5.33 3.96
 -7 -8 2 9 7.19
 -4 -9 -8 25.7 8.55
 -7 -7 5 2.57 5.29
 -3 -9 -14 -2.99 5.59
 -3 -9 -12 19.19 8.47
 -3 -6 1 38.32 6.87
 -6 -7 4 52.88 10.26
 -4 -8 -3 7.61 5.81
 -3 -7 -2 12.13 6.06
 -3 -8 -6 3.65 5.58
 -5 -9 -5 40.79 10.87
 1 -5 -15 14.44 4.2
 -2 -9 -19 -1.48 5.13
 -6 -8 1 1.41 6.14
 -6 -1 11 152.29 7.71
 1 -4 -17 116.47 8.16
 -7 -5 5 240.97 16.54
 -3 -3 4 44.84 5.07
 -3 -1 7 1398.04 17.93
 -3 -5 -1 2141.84 39.68
 -4 -5 5 31.11 5.83
 -8 -8 3 6.36 7.78
 -1 -7 -10 27.54 6.97
 -1 -8 -17 1.19 5.32
 -6 -8 0 9.9 7.21
 -7 -4 11 48.32 7.22
 -4 -8 -4 22.88 8.14
 -2 -9 -18 10.3 6.89
 -2 -7 -5 4.85 4.44
 -5 -2 11 15.83 3.4
 -6 -2 10 155.02 9.12
 0 -6 -11 22.32 5.66
 -1 -8 -16 -4.73 3.91
 -2 -9 -17 -2.92 6
 -5 -9 -4 12.46 8.53
 -6 -9 -2 29.4 9.66
 -4 -5 6 61.51 7.75
 1 -5 -14 9.81 3.73
 -4 -6 -2 230.61 15.45
 -6 -6 0 375.64 21.39
 -2 -6 -8 232.66 14.93
 -2 -3 1 100.96 6.82
 -5 -9 -6 4.72 7.87
 -9 -6 9 13.64 7.31
 -4 -8 -2 100.78 12.97
 -4 -9 -7 5.68 6.02
 -4 -6 4 41.46 7.27
 -3 -8 -5 3.43 5.12
 -6 -5 9 2.51 4.26
 -3 -9 -10 13.06 8.2
 -2 -9 -16 5.78 6.45
 -6 -8 2 22.4 7.92
 -3 -5 4 5.41 4.05
 -5 -3 10 2.52 3.14
 -1 -8 -15 1.17 5.1
 -3 -9 -11 36.58 10.03
 1 -4 -10 5.7 2.73
 1 -2 -6 16.1 2.3
 -3 -3 7 13.77 3.22
 -3 -4 2 81.72 7.36
 -1 -6 -13 71.3 8.87
 -6 0 12 392.31 9.83
 -3 3 9 372.71 9.56
 -3 -7 -9 159.05 14.4
 1 -3 -11 1417.71 21.9
 -4 -9 -6 50.61 10.94
 -2 -8 -9 3.53 5.88
 -5 -6 6 24.46 6.37
 -5 -8 -1 -3.99 4.6
 0 -4 -4 11.52 3.16
 -3 -6 2 18.28 5.19
 -8 -6 9 2.31 5.52
 -2 -9 -15 1.36 5.42
 -2 -6 -1 27.62 5.96
 -8 -6 8 9.32 6.68
 -4 -6 3 18.53 5.78
 -8 -7 6 -1.37 5.79
 -5 -5 8 0.78 3.2
 -9 -6 8 5.02 6.38
 -8 -7 7 2.71 7.28
 -1 -8 -14 6.98 5.8
 0 2 1 38.63 3.14
 -6 -6 2 316.75 19.55
 -3 -9 -9 67.71 11.96
 -6 -9 -1 4.87 8.28
 -3 -8 -4 -3.61 3.99
 -5 -8 1 -2.64 4.76
 -6 -9 -3 8.23 7.54
 -5 -7 4 19.03 7.17
 -1 -7 -8 19.69 5.7
 -7 -6 8 11.91 6.21
 -2 -9 -14 1.42 6.35
 -7 -7 6 2.55 6.48
 1 -5 -13 13.22 3.85
 -8 -5 11 4.82 4.99
 -4 -10 -11 3.51 8.03
 -4 -9 -5 -4.44 5.73
 2 -3 -16 3.56 1.91
 -7 -8 4 -4.43 5.32
 2 -2 -16 714.85 11.41
 -2 -1 5 28.89 2.66
 -3 -2 6 178.22 7.97
 -5 -7 -3 232.76 17.85
 -3 0 8 135.47 3.98
 2 1 -9 26.03 2.68
 -1 1 4 47.85 1.97
 -1 -3 -1 4031.25 39.53
 0 -4 -8 2134.94 32.52
 -4 -7 1 27.59 7.43
 -8 -5 10 9.81 6.03
 -8 -8 4 91.42 14.68
 -1 -8 -13 8.73 5.34
 -1 -6 -4 -0.76 2.72
 -2 -4 3 17.47 3.95
 -3 -9 -8 18.58 8.57
 -6 -4 11 2.71 3.88
 -6 -1 13 31.55 3.76
 -2 -9 -13 2.82 6.3
 -5 -9 -2 12.29 8.27
 -7 -6 9 30 7.48
 -6 -3 12 17.84 4.34
 -2 -8 -7 38.33 8.84
 -9 -6 10 1.22 6.07
 0 -6 -9 12.51 7.42
 -1 -2 1 755.66 14.01
 -3 2 9 21.37 1.88
 2 0 -10 946.48 8.97
 1 -4 -15 219.63 10.75
 3 1 -19 806.07 15.77
 0 -6 -20 251.54 15.51
 -3 -6 -3 74.61 9.13
 -1 -6 -11 94.69 9.78
 -1 -7 -19 150.55 14.09
 -2 -2 4 313.36 9.83
 -1 -4 -3 843.98 21.05
 -4 -3 6 196.68 10.19
 -1 2 4 68.78 3.84
 -4 -6 0 411.85 20.36
 -2 -4 0 1826.09 31.48
 -2 -8 -20 145.5 15.64
 -3 -3 5 263.49 11.17
 0 -6 -18 636.53 23.67
 -2 -3 2 209.31 9.64
 -4 -3 7 92.84 7.2
 -1 -7 -17 181.33 14.96
 -7 -5 7 249.2 16.45
 -5 -7 -1 356.29 21.83
 -2 -8 -18 195.77 17.47
 -2 -4 1 47.99 5.84
 1 2 -3 381.61 10.27
 -2 -3 3 70.33 5.83
 -5 -2 10 70.28 5.82
 0 -6 -16 329.86 17.22
 1 2 -4 73.04 4.91
 1 -4 -13 388.42 13.85
 -6 -4 8 198.96 12.66
 -2 -8 -16 132.55 14.83
 1 -2 -7 432.43 9.41
 -4 0 10 1218.98 13.08
 -6 -1 12 99.69 6.2
 -4 -7 -2 109.52 12.38
 -5 -3 9 1466.06 28.15
 1 -5 -19 227.63 12.74
 1 1 -4 48.71 2.9
 -4 -5 4 108.1 9.81
 2 1 -10 335.09 8.89
 -3 -5 1 2117.93 38.97
 0 -4 -6 173.79 9.5
 -3 -4 3 95.87 7.97
 -2 -8 -14 112.63 13.45
 1 -3 -9 3626.93 34.69
 -4 -2 8 874.88 18.31
 -4 -6 2 202.71 14.65
 0 -6 -14 114.48 10.4
 -6 -6 4 201.58 15.82
 1 -5 -17 211.3 11.98
 -1 -2 2 43.65 3.69
 -2 -4 2 624.23 18.82
 -1 -6 -7 200.56 13.42
 -1 -4 -1 763.21 19.74
 2 -3 -18 33.51 3.76
 -1 -1 3 585.87 9.48
 -6 -6 6 182.35 15.01
 -7 -5 9 241.16 16.09
 -4 -7 0 240.05 17.16
 -3 -5 3 869.63 25.26
 -2 -7 -6 88.38 10.68
 -2 -8 -12 203.04 17.19
 -5 -1 11 176.34 7.51
 -3 -4 5 77.43 7.29
 1 -4 -11 420.9 14.31
 0 -6 -12 360.49 17.46
 -2 -6 -2 125.87 10.85
 -6 -4 10 162.45 11.58
 1 -3 -8 39.84 4.1
 -2 -8 -10 429.58 23.98
 -5 -7 1 391.65 22.46
 2 -2 -14 84.45 4.04
 -1 -3 1 4167.21 40.06
 2 -3 -17 38.62 3.9
 2 1 -11 93.79 5.1
 -5 -7 3 204.73 16.87
 -2 2 6 798.65 11.62
 -1 -7 -9 553.38 23.79
 -1 2 3 393.39 8.99
 -3 -7 -1 175.99 14.36
 -3 -2 7 53.55 4.67
 0 -2 -1 42.8 3.44
 -2 -7 -4 142.81 12.91
 0 -6 -10 1102.64 29.81
 -1 -6 -5 166.14 11.96
 -2 -8 -8 410.67 23.13
 -4 -7 2 128.95 13.03
 -3 -4 6 65.75 6.75
 -5 3 11 913.72 14.38
 -6 -6 8 296.49 18.47
 -4 -2 10 731.78 16.54
 -7 -8 3 -4.46 6.3
 1 -3 -7 1370.67 21.3
 -7 -5 10 8.12 5.4
 1 1 -5 225.92 6.39
 -2 -1 6 699.93 11.37
 -6 -7 5 5.97 5.84
 -1 -3 2 69.49 5.71
 -6 -6 7 15.14 6.84
 -5 -9 -3 49.53 11.68
 -4 -8 -1 11.28 6.75
 -4 -1 10 459.49 10.92
 -6 -2 12 43.29 5.25
 -6 -8 3 -1.39 5.73
 -3 -2 8 181.73 8.03
 -4 -3 9 10.23 3.22
 -2 -3 5 27.92 3.84

_iucr_refine_instructions_details
;
TITL exp_thma2pbi4_9_300_00_twin1_hklf4_a.res in Pbca
    exp_thma2pbi4_9_300_00_twin1_hklf4.res
    created by SHELXL-2019/3 at 11:35:01 on 07-Mar-2024
REM Old TITL exp_ThMA2PbI4_9_300_00_twin1_hklf4 in Pbca
REM SHELXT solution in Pbca: R1 0.281, Rweak 0.005, Alpha 0.036
REM <I/s> 0.000 for 0 systematic absences, Orientation as input
REM Formula found by SHELXT: N6 I4 Pb
CELL 0.71073 8.83 8.763 29.0768 90 90 90
ZERR 2 0.0029 0.0182 0.0313 0 0 0
LATT 1
SYMM 0.5-X,-Y,0.5+Z
SYMM -X,0.5+Y,0.5-Z
SYMM 0.5+X,0.5-Y,-Z
SFAC C H I N Pb S
UNIT 40 64 16 8 4 8
RIGU
SADI C2 C3 C2 C3A
SADI C3 S4 C3A S4A
SADI C3 C7 C3A C7A
SADI S4 C5 S4A C5A
SADI C7 C6 C7A C6A
SADI C6 C5 C6A C5A
SADI 0.04 C2 S4 C2 S4A
SADI 0.04 C2 C7 C2 C7A
SADI 0.04 C3 C6 C3A C6A
SADI 0.04 C3 C5 C3A C5A
SADI 0.04 S4 C7 S4A C7A
SADI 0.04 S4 C6 S4A C6A
SADI 0.04 C7 C5 C7A C5A
FLAT C3 S4 C7 C6 C5 C2
FLAT C3A C6A S4A C5A C7A C2
RIGU 0.002 0.002

L.S. 100
PLAN  8
SIZE 0.02 0.08 1
TEMP 27
CONF
damp 700 5
list 4
MORE -1
BOND $H
fmap 2 53
acta
OMIT 0 2 0
OMIT 4 0 0
OMIT 4 4 0
REM <olex2.extras>
REM <HklSrc "%.\\exp_ThMA2PbI4_9_300_00_twin1_hklf4.hkl">
REM </olex2.extras>

WGHT    0.063400
FVAR       0.11220   0.61959
PB1   5    1.000000    0.500000    0.500000    10.50000    0.03734    0.03502 =
         0.05609   -0.00110    0.00176   -0.00027
I1    3    0.808132    0.190775    0.502775    11.00000    0.04896    0.04560 =
         0.07671    0.00280   -0.00783   -0.01655
I2    3    0.968145    0.514681    0.389920    11.00000    0.07201    0.06929 =
         0.05170   -0.00450    0.00532   -0.00284
N1    4    0.571606    0.431856    0.407245    11.00000    0.06891    0.09670 =
         0.07493    0.00764    0.00031   -0.01853
AFIX 137
H1A   2    0.570744    0.344977    0.391394    11.00000   -1.20000
H1B   2    0.553071    0.412346    0.436752    11.00000   -1.20000
H1C   2    0.661969    0.475948    0.404544    11.00000   -1.20000
AFIX   0
C2    1    0.455259    0.533992    0.389286    11.00000    0.10903    0.08785 =
         0.07993    0.01683    0.00649   -0.00022
PART 1
AFIX  23
H2AA  2    0.486037    0.639090    0.394007    21.00000   -1.20000
H2AB  2    0.361224    0.517572    0.405807    21.00000   -1.20000
AFIX  23
PART 2
H2BC  2    0.471645    0.635538    0.401597   -21.00000   -1.20000
H2BD  2    0.356850    0.499247    0.399781   -21.00000   -1.20000
AFIX   0
PART 1
C3    1    0.429705    0.504939    0.337183    21.00000    0.06301    0.06004 =
         0.08016    0.01525    0.01191    0.00255
S4    6    0.539499    0.610542    0.301976    21.00000    0.24404    0.19960 =
         0.07493    0.01999    0.00822   -0.08820
C7    1    0.323151    0.398096    0.315810    21.00000    0.06259    0.09878 =
         0.12048   -0.01248    0.00919   -0.00636
AFIX  43
H7    2    0.254372    0.331712    0.329465    21.00000   -1.20000
AFIX   0
C6    1    0.353331    0.423419    0.269332    21.00000    0.13060    0.12729 =
         0.10988   -0.02754    0.00284   -0.02168
AFIX  43
H6    2    0.302610    0.365935    0.247296    21.00000   -1.20000
AFIX   0
C5    1    0.454795    0.529801    0.255631    21.00000    0.14222    0.13811 =
         0.06813   -0.02294    0.00003   -0.02966
AFIX  43
H5    2    0.475157    0.555016    0.225184    21.00000   -1.20000
AFIX   0
PART 2
C3A   1    0.454562    0.542436    0.335805   -21.00000    0.07217    0.06997 =
         0.07520   -0.00692   -0.01323   -0.02741
S4A   6    0.345695    0.409335    0.309527   -21.00000    0.34312    0.28130 =
         0.11685    0.03457   -0.04281   -0.15487
C7A   1    0.534971    0.649009    0.306076   -21.00000    0.08216    0.04350 =
         0.07337   -0.01314    0.01120    0.00105
AFIX  43
H7A   2    0.599483    0.728852    0.313834   -21.00000   -1.20000
AFIX   0
C6A   1    0.488797    0.598604    0.262867   -21.00000    0.16369    0.06615 =
         0.07700   -0.00806   -0.00252   -0.03968
AFIX  43
H6A   2    0.525528    0.648267    0.236895   -21.00000   -1.20000
AFIX   0
C5A   1    0.393388    0.481167    0.257374   -21.00000    0.18366    0.07945 =
         0.06112    0.01792   -0.02292   -0.05760
AFIX  43
H5A   2    0.358643    0.444646    0.229258   -21.00000   -1.20000
AFIX   0
HKLF 4


REM  exp_thma2pbi4_9_300_00_twin1_hklf4_a.res in Pbca
REM wR2 = 0.1339, GooF = S = 1.037, Restrained GooF = 1.022 for all data
REM R1 = 0.0494 for 1626 Fo > 4sig(Fo) and 0.0813 for all 2574 data
REM 135 parameters refined using 103 restraints

END  
     
WGHT      0.0634      0.0000 

REM Highest difference peak  1.836,  deepest hole -1.383,  1-sigma level  0.232
Q1    1   1.0014  0.5959  0.5017  11.00000  0.05    1.84
Q2    1   0.6872  0.3005  0.4995  11.00000  0.05    1.78
Q3    1   0.9389  0.5008  0.5196  11.00000  0.05    1.55
Q4    1   0.9388  0.5036  0.4811  11.00000  0.05    1.36
Q5    1   0.8977  0.5048  0.4210  11.00000  0.05    1.27
Q6    1   0.8044  0.0988  0.5003  11.00000  0.05    1.20
Q7    1   0.8161  0.2954  0.5017  11.00000  0.05    1.04
Q8    1   0.7432  0.1804  0.4805  11.00000  0.05    1.01

  REM The information below was added by Olex2.
  REM
  REM R1 = 0.0494 for 1626 Fo > 4sig(Fo) and 0.0813 for all 18386 data
  REM 135 parameters refined using n/a restraints
  REM Highest difference peak 1.84, deepest hole -1.38
  REM Mean Shift 0, Max Shift -0.002.

  REM +++ Tabular Listing of Refinement Information +++
  REM R1_all = 0.0813
  REM R1_gt = 0.0494
  REM wR_ref = 0.1339
  REM GOOF = 1.037
  REM Shift_max = -0.002
  REM Shift_mean = 0
  REM Reflections_all = 18386
  REM Reflections_gt = 1626
  REM Parameters = 135
  REM Hole = -1.38
  REM Peak = 1.84
  REM Flack = n/a

  
;
_olex2_submission_special_instructions  'No special instructions were received'
_oxdiff_exptl_absorpt_empirical_details
;
Empirical correction (ABSPACK) includes:
- Absorption correction using spherical harmonics
- Frame scaling
;
_oxdiff_exptl_absorpt_empirical_full_max  1.566
_oxdiff_exptl_absorpt_empirical_full_min  0.748
_oxdiff_twin_integration_method    simultaneous
_oxdiff_twin_items                 2
loop_
  _twin_individual_id
  _twin_individual_mass_fraction_refined
  _oxdiff_twin_reflns_isolated
  _oxdiff_twin_reflns_overlapped
  _twin_individual_twin_lattice_type
  _twin_individual_twin_matrix_11
  _twin_individual_twin_matrix_12
  _twin_individual_twin_matrix_13
  _twin_individual_twin_matrix_21
  _twin_individual_twin_matrix_22
  _twin_individual_twin_matrix_23
  _twin_individual_twin_matrix_31
  _twin_individual_twin_matrix_32
  _twin_individual_twin_matrix_33
 1 0.6047 17581 1022 ref 1.0000 0.0000 0.0000 0.0000 1.0000 0.0000 0.0000 0.0000
 1.0000
 2 0.3953 16982 1022 nmt -0.9956 0.0682 -0.0169 -0.0217 0.4271 0.2701 0.3186
 3.0108 -0.4253

_twin_special_details
;
Component 2 rotated by -174.6352\% 
around [0.01 0.43 0.90] (reciprocal) or [0.02 0.98 0.19] (direct)
;
